# Supplementary material for: Visualization of oligomerization, clustering, and density transition of intrinsically disordered proteins
Source: Natl Sci Rev. 2026 Feb 14;13(7):nwag107. doi: 10.1093/nsr/nwag107 (PMC13114874; doi:10.1093/nsr/nwag107)
Supplement: nwag107_Supplemental_Files [file nwag107_supplemental_files.zip › SI-MD-Structures/MD-Sturctures/frame178.pdb]

CRYST1  135.005  149.159  136.768  90.00  90.00  90.00               1
ATOM      1  N   MET     1      28.381  90.151  87.619  1.00  0.00           N  
ATOM      2  H1  MET     1      28.624  89.177  87.733  1.00  0.00           H  
ATOM      3  H2  MET     1      28.323  90.515  88.559  1.00  0.00           H  
ATOM      4  H3  MET     1      27.517  90.298  87.117  1.00  0.00           H  
ATOM      5  CA  MET     1      29.465  90.771  86.799  1.00  0.00           C  
ATOM      6  HA  MET     1      30.430  90.463  87.203  1.00  0.00           H  
ATOM      7  CB  MET     1      29.390  90.238  85.332  1.00  0.00           C  
ATOM      8  HB2 MET     1      29.134  89.183  85.238  1.00  0.00           H  
ATOM      9  HB3 MET     1      28.624  90.761  84.758  1.00  0.00           H  
ATOM     10  CG  MET     1      30.724  90.552  84.580  1.00  0.00           C  
ATOM     11  HG2 MET     1      31.002  91.597  84.717  1.00  0.00           H  
ATOM     12  HG3 MET     1      31.535  89.926  84.954  1.00  0.00           H  
ATOM     13  SD  MET     1      30.615  90.469  82.768  1.00  0.00           S  
ATOM     14  CE  MET     1      30.845  88.609  82.569  1.00  0.00           C  
ATOM     15  HE1 MET     1      30.050  87.962  82.939  1.00  0.00           H  
ATOM     16  HE2 MET     1      30.915  88.430  81.496  1.00  0.00           H  
ATOM     17  HE3 MET     1      31.785  88.347  83.055  1.00  0.00           H  
ATOM     18  C   MET     1      29.387  92.280  86.909  1.00  0.00           C  
ATOM     19  O   MET     1      28.276  92.891  86.699  1.00  0.00           O  
ATOM     20  N   ALA     2      30.443  93.023  87.254  1.00  0.00           N  
ATOM     21  H   ALA     2      30.238  94.012  87.282  1.00  0.00           H  
ATOM     22  CA  ALA     2      31.752  92.748  87.885  1.00  0.00           C  
ATOM     23  HA  ALA     2      32.187  93.737  88.027  1.00  0.00           H  
ATOM     24  CB  ALA     2      31.580  92.111  89.280  1.00  0.00           C  
ATOM     25  HB1 ALA     2      31.198  92.777  90.054  1.00  0.00           H  
ATOM     26  HB2 ALA     2      31.217  91.086  89.210  1.00  0.00           H  
ATOM     27  HB3 ALA     2      32.611  92.060  89.629  1.00  0.00           H  
ATOM     28  C   ALA     2      32.741  91.882  87.023  1.00  0.00           C  
ATOM     29  O   ALA     2      32.787  90.652  87.137  1.00  0.00           O  
ATOM     30  N   SER     3      33.624  92.536  86.201  1.00  0.00           N  
ATOM     31  H   SER     3      34.266  91.914  85.731  1.00  0.00           H  
ATOM     32  CA  SER     3      33.779  94.011  86.071  1.00  0.00           C  
ATOM     33  HA  SER     3      33.740  94.562  87.010  1.00  0.00           H  
ATOM     34  CB  SER     3      35.206  94.310  85.599  1.00  0.00           C  
ATOM     35  HB2 SER     3      35.871  93.609  86.105  1.00  0.00           H  
ATOM     36  HB3 SER     3      35.297  94.075  84.538  1.00  0.00           H  
ATOM     37  OG  SER     3      35.588  95.694  85.837  1.00  0.00           O  
ATOM     38  HG  SER     3      36.446  95.820  85.425  1.00  0.00           H  
ATOM     39  C   SER     3      32.715  94.651  85.223  1.00  0.00           C  
ATOM     40  O   SER     3      31.933  93.984  84.510  1.00  0.00           O  
ATOM     41  N   ASN     4      32.607  95.997  85.351  1.00  0.00           N  
ATOM     42  H   ASN     4      33.249  96.393  86.023  1.00  0.00           H  
ATOM     43  CA  ASN     4      31.555  96.738  84.728  1.00  0.00           C  
ATOM     44  HA  ASN     4      30.815  96.096  84.250  1.00  0.00           H  
ATOM     45  CB  ASN     4      30.732  97.425  85.894  1.00  0.00           C  
ATOM     46  HB2 ASN     4      31.375  98.058  86.504  1.00  0.00           H  
ATOM     47  HB3 ASN     4      30.018  98.116  85.446  1.00  0.00           H  
ATOM     48  CG  ASN     4      30.012  96.464  86.847  1.00  0.00           C  
ATOM     49  OD1 ASN     4      29.176  95.703  86.419  1.00  0.00           O  
ATOM     50  ND2 ASN     4      30.418  96.330  88.136  1.00  0.00           N  
ATOM     51 HD21 ASN     4      29.803  95.834  88.766  1.00  0.00           H  
ATOM     52 HD22 ASN     4      31.096  96.924  88.590  1.00  0.00           H  
ATOM     53  C   ASN     4      31.943  97.793  83.612  1.00  0.00           C  
ATOM     54  O   ASN     4      31.928  98.985  83.836  1.00  0.00           O  
ATOM     55  N   ASP     5      32.516  97.301  82.515  1.00  0.00           N  
ATOM     56  H   ASP     5      32.800  98.031  81.878  1.00  0.00           H  
ATOM     57  CA  ASP     5      32.636  95.945  81.954  1.00  0.00           C  
ATOM     58  HA  ASP     5      32.086  95.178  82.500  1.00  0.00           H  
ATOM     59  CB  ASP     5      31.971  96.055  80.569  1.00  0.00           C  
ATOM     60  HB2 ASP     5      32.325  96.832  79.891  1.00  0.00           H  
ATOM     61  HB3 ASP     5      32.170  95.171  79.963  1.00  0.00           H  
ATOM     62  CG  ASP     5      30.443  96.316  80.557  1.00  0.00           C  
ATOM     63  OD1 ASP     5      29.740  95.876  81.490  1.00  0.00           O  
ATOM     64  OD2 ASP     5      29.903  97.033  79.640  1.00  0.00           O  
ATOM     65  C   ASP     5      34.103  95.429  81.762  1.00  0.00           C  
ATOM     66  O   ASP     5      35.014  96.212  81.510  1.00  0.00           O  
ATOM     67  N   TYR     6      34.295  94.120  81.793  1.00  0.00           N  
ATOM     68  H   TYR     6      33.483  93.537  81.945  1.00  0.00           H  
ATOM     69  CA  TYR     6      35.632  93.592  81.425  1.00  0.00           C  
ATOM     70  HA  TYR     6      36.390  93.991  82.099  1.00  0.00           H  
ATOM     71  CB  TYR     6      35.585  92.026  81.481  1.00  0.00           C  
ATOM     72  HB2 TYR     6      34.786  91.668  80.832  1.00  0.00           H  
ATOM     73  HB3 TYR     6      36.515  91.689  81.023  1.00  0.00           H  
ATOM     74  CG  TYR     6      35.574  91.459  82.908  1.00  0.00           C  
ATOM     75  CD1 TYR     6      34.435  90.728  83.329  1.00  0.00           C  
ATOM     76  HD1 TYR     6      33.511  90.694  82.772  1.00  0.00           H  
ATOM     77  CE1 TYR     6      34.415  90.086  84.545  1.00  0.00           C  
ATOM     78  HE1 TYR     6      33.571  89.480  84.842  1.00  0.00           H  
ATOM     79  CZ  TYR     6      35.583  90.204  85.403  1.00  0.00           C  
ATOM     80  OH  TYR     6      35.533  89.603  86.613  1.00  0.00           O  
ATOM     81  HH  TYR     6      36.252  89.861  87.195  1.00  0.00           H  
ATOM     82  CE2 TYR     6      36.685  90.985  85.003  1.00  0.00           C  
ATOM     83  HE2 TYR     6      37.511  91.075  85.693  1.00  0.00           H  
ATOM     84  CD2 TYR     6      36.676  91.647  83.760  1.00  0.00           C  
ATOM     85  HD2 TYR     6      37.491  92.258  83.403  1.00  0.00           H  
ATOM     86  C   TYR     6      36.037  94.036  79.982  1.00  0.00           C  
ATOM     87  O   TYR     6      35.264  94.284  79.033  1.00  0.00           O  
ATOM     88  N   THR     7      37.293  94.328  79.837  1.00  0.00           N  
ATOM     89  H   THR     7      37.875  94.017  80.601  1.00  0.00           H  
ATOM     90  CA  THR     7      38.049  94.665  78.622  1.00  0.00           C  
ATOM     91  HA  THR     7      37.540  94.029  77.897  1.00  0.00           H  
ATOM     92  CB  THR     7      38.015  96.226  78.360  1.00  0.00           C  
ATOM     93  HB  THR     7      36.943  96.416  78.305  1.00  0.00           H  
ATOM     94  CG2 THR     7      38.616  97.037  79.486  1.00  0.00           C  
ATOM     95 HG21 THR     7      38.105  96.751  80.405  1.00  0.00           H  
ATOM     96 HG22 THR     7      39.674  96.823  79.638  1.00  0.00           H  
ATOM     97 HG23 THR     7      38.468  98.097  79.279  1.00  0.00           H  
ATOM     98  OG1 THR     7      38.800  96.420  77.181  1.00  0.00           O  
ATOM     99  HG1 THR     7      38.430  95.859  76.496  1.00  0.00           H  
ATOM    100  C   THR     7      39.457  94.050  78.786  1.00  0.00           C  
ATOM    101  O   THR     7      39.920  93.903  79.926  1.00  0.00           O  
ATOM    102  N   GLN     8      40.059  93.707  77.663  1.00  0.00           N  
ATOM    103  H   GLN     8      39.595  93.959  76.802  1.00  0.00           H  
ATOM    104  CA  GLN     8      41.278  92.925  77.402  1.00  0.00           C  
ATOM    105  HA  GLN     8      41.797  92.648  78.319  1.00  0.00           H  
ATOM    106  CB  GLN     8      40.789  91.558  76.951  1.00  0.00           C  
ATOM    107  HB2 GLN     8      40.158  91.726  76.077  1.00  0.00           H  
ATOM    108  HB3 GLN     8      41.685  91.021  76.639  1.00  0.00           H  
ATOM    109  CG  GLN     8      40.170  90.654  78.026  1.00  0.00           C  
ATOM    110  HG2 GLN     8      40.051  89.652  77.614  1.00  0.00           H  
ATOM    111  HG3 GLN     8      40.857  90.489  78.857  1.00  0.00           H  
ATOM    112  CD  GLN     8      38.767  91.136  78.444  1.00  0.00           C  
ATOM    113  OE1 GLN     8      38.407  91.238  79.659  1.00  0.00           O  
ATOM    114  NE2 GLN     8      37.822  91.389  77.558  1.00  0.00           N  
ATOM    115 HE21 GLN     8      38.088  91.396  76.584  1.00  0.00           H  
ATOM    116 HE22 GLN     8      36.879  91.651  77.808  1.00  0.00           H  
ATOM    117  C   GLN     8      42.250  93.528  76.340  1.00  0.00           C  
ATOM    118  O   GLN     8      41.874  93.609  75.225  1.00  0.00           O  
ATOM    119  N   GLN     9      43.532  93.934  76.703  1.00  0.00           N  
ATOM    120  H   GLN     9      44.119  94.211  75.929  1.00  0.00           H  
ATOM    121  CA  GLN     9      44.101  94.065  78.092  1.00  0.00           C  
ATOM    122  HA  GLN     9      45.040  94.560  77.841  1.00  0.00           H  
ATOM    123  CB  GLN     9      43.252  94.942  79.031  1.00  0.00           C  
ATOM    124  HB2 GLN     9      42.260  94.501  79.127  1.00  0.00           H  
ATOM    125  HB3 GLN     9      43.631  94.952  80.053  1.00  0.00           H  
ATOM    126  CG  GLN     9      43.083  96.414  78.610  1.00  0.00           C  
ATOM    127  HG2 GLN     9      42.773  96.631  77.588  1.00  0.00           H  
ATOM    128  HG3 GLN     9      42.368  96.863  79.299  1.00  0.00           H  
ATOM    129  CD  GLN     9      44.364  97.239  78.885  1.00  0.00           C  
ATOM    130  OE1 GLN     9      45.491  96.849  79.125  1.00  0.00           O  
ATOM    131  NE2 GLN     9      44.272  98.543  78.920  1.00  0.00           N  
ATOM    132 HE21 GLN     9      43.378  99.000  78.806  1.00  0.00           H  
ATOM    133 HE22 GLN     9      45.045  99.133  79.192  1.00  0.00           H  
ATOM    134  C   GLN     9      44.491  92.688  78.748  1.00  0.00           C  
ATOM    135  O   GLN     9      44.099  91.628  78.235  1.00  0.00           O  
ATOM    136  N   ALA    10      45.229  92.595  79.905  1.00  0.00           N  
ATOM    137  H   ALA    10      45.338  91.635  80.200  1.00  0.00           H  
ATOM    138  CA  ALA    10      46.259  93.549  80.337  1.00  0.00           C  
ATOM    139  HA  ALA    10      45.655  94.445  80.484  1.00  0.00           H  
ATOM    140  CB  ALA    10      46.856  93.057  81.693  1.00  0.00           C  
ATOM    141  HB1 ALA    10      47.746  93.612  81.991  1.00  0.00           H  
ATOM    142  HB2 ALA    10      46.190  93.099  82.555  1.00  0.00           H  
ATOM    143  HB3 ALA    10      47.141  92.014  81.554  1.00  0.00           H  
ATOM    144  C   ALA    10      47.356  93.933  79.312  1.00  0.00           C  
ATOM    145  O   ALA    10      47.556  93.356  78.259  1.00  0.00           O  
ATOM    146  N   THR    11      48.158  94.936  79.642  1.00  0.00           N  
ATOM    147  H   THR    11      47.999  95.396  80.527  1.00  0.00           H  
ATOM    148  CA  THR    11      49.333  95.452  78.876  1.00  0.00           C  
ATOM    149  HA  THR    11      49.325  94.915  77.928  1.00  0.00           H  
ATOM    150  CB  THR    11      48.964  96.919  78.508  1.00  0.00           C  
ATOM    151  HB  THR    11      48.864  97.531  79.404  1.00  0.00           H  
ATOM    152  CG2 THR    11      50.014  97.508  77.558  1.00  0.00           C  
ATOM    153 HG21 THR    11      50.508  96.761  76.936  1.00  0.00           H  
ATOM    154 HG22 THR    11      49.686  98.327  76.918  1.00  0.00           H  
ATOM    155 HG23 THR    11      50.743  97.941  78.243  1.00  0.00           H  
ATOM    156  OG1 THR    11      47.817  96.891  77.717  1.00  0.00           O  
ATOM    157  HG1 THR    11      47.168  97.335  78.267  1.00  0.00           H  
ATOM    158  C   THR    11      50.562  95.294  79.796  1.00  0.00           C  
ATOM    159  O   THR    11      50.720  96.048  80.817  1.00  0.00           O  
ATOM    160  N   GLN    12      51.641  94.606  79.423  1.00  0.00           N  
ATOM    161  H   GLN    12      52.392  94.601  80.098  1.00  0.00           H  
ATOM    162  CA  GLN    12      51.719  93.693  78.290  1.00  0.00           C  
ATOM    163  HA  GLN    12      51.206  94.194  77.469  1.00  0.00           H  
ATOM    164  CB  GLN    12      53.170  93.601  77.952  1.00  0.00           C  
ATOM    165  HB2 GLN    12      53.746  93.615  78.878  1.00  0.00           H  
ATOM    166  HB3 GLN    12      53.376  92.702  77.371  1.00  0.00           H  
ATOM    167  CG  GLN    12      53.651  94.801  77.111  1.00  0.00           C  
ATOM    168  HG2 GLN    12      53.197  95.740  77.427  1.00  0.00           H  
ATOM    169  HG3 GLN    12      54.737  94.856  77.036  1.00  0.00           H  
ATOM    170  CD  GLN    12      53.320  94.687  75.648  1.00  0.00           C  
ATOM    171  OE1 GLN    12      52.329  94.043  75.289  1.00  0.00           O  
ATOM    172  NE2 GLN    12      54.066  95.344  74.756  1.00  0.00           N  
ATOM    173 HE21 GLN    12      53.841  95.296  73.773  1.00  0.00           H  
ATOM    174 HE22 GLN    12      54.924  95.744  75.109  1.00  0.00           H  
ATOM    175  C   GLN    12      51.043  92.370  78.472  1.00  0.00           C  
ATOM    176  O   GLN    12      50.422  92.189  79.522  1.00  0.00           O  
ATOM    177  N   SER    13      51.021  91.477  77.441  1.00  0.00           N  
ATOM    178  H   SER    13      51.313  91.817  76.536  1.00  0.00           H  
ATOM    179  CA  SER    13      50.126  90.348  77.515  1.00  0.00           C  
ATOM    180  HA  SER    13      49.130  90.781  77.616  1.00  0.00           H  
ATOM    181  CB  SER    13      50.250  89.586  76.185  1.00  0.00           C  
ATOM    182  HB2 SER    13      50.104  90.349  75.421  1.00  0.00           H  
ATOM    183  HB3 SER    13      51.270  89.229  76.049  1.00  0.00           H  
ATOM    184  OG  SER    13      49.297  88.521  75.980  1.00  0.00           O  
ATOM    185  HG  SER    13      49.602  87.746  76.457  1.00  0.00           H  
ATOM    186  C   SER    13      50.419  89.395  78.830  1.00  0.00           C  
ATOM    187  O   SER    13      51.504  89.483  79.391  1.00  0.00           O  
ATOM    188  N   TYR    14      49.498  88.511  79.221  1.00  0.00           N  
ATOM    189  H   TYR    14      48.590  88.576  78.784  1.00  0.00           H  
ATOM    190  CA  TYR    14      49.651  87.817  80.515  1.00  0.00           C  
ATOM    191  HA  TYR    14      49.687  88.626  81.245  1.00  0.00           H  
ATOM    192  CB  TYR    14      48.427  86.995  80.720  1.00  0.00           C  
ATOM    193  HB2 TYR    14      47.510  87.545  80.507  1.00  0.00           H  
ATOM    194  HB3 TYR    14      48.429  86.162  80.017  1.00  0.00           H  
ATOM    195  CG  TYR    14      48.392  86.475  82.170  1.00  0.00           C  
ATOM    196  CD1 TYR    14      48.359  87.375  83.243  1.00  0.00           C  
ATOM    197  HD1 TYR    14      48.338  88.454  83.198  1.00  0.00           H  
ATOM    198  CE1 TYR    14      48.298  86.852  84.601  1.00  0.00           C  
ATOM    199  HE1 TYR    14      48.169  87.623  85.346  1.00  0.00           H  
ATOM    200  CZ  TYR    14      48.251  85.405  84.784  1.00  0.00           C  
ATOM    201  OH  TYR    14      48.187  84.963  86.000  1.00  0.00           O  
ATOM    202  HH  TYR    14      48.030  84.016  85.998  1.00  0.00           H  
ATOM    203  CE2 TYR    14      48.461  84.494  83.670  1.00  0.00           C  
ATOM    204  HE2 TYR    14      48.490  83.416  83.720  1.00  0.00           H  
ATOM    205  CD2 TYR    14      48.483  85.077  82.360  1.00  0.00           C  
ATOM    206  HD2 TYR    14      48.659  84.462  81.490  1.00  0.00           H  
ATOM    207  C   TYR    14      50.844  86.816  80.501  1.00  0.00           C  
ATOM    208  O   TYR    14      50.958  86.055  79.534  1.00  0.00           O  
ATOM    209  N   GLY    15      51.724  86.785  81.514  1.00  0.00           N  
ATOM    210  H   GLY    15      52.508  86.164  81.374  1.00  0.00           H  
ATOM    211  CA  GLY    15      51.699  87.439  82.859  1.00  0.00           C  
ATOM    212  HA2 GLY    15      52.629  88.007  82.883  1.00  0.00           H  
ATOM    213  HA3 GLY    15      50.886  88.147  83.024  1.00  0.00           H  
ATOM    214  C   GLY    15      51.752  86.400  84.003  1.00  0.00           C  
ATOM    215  O   GLY    15      51.627  86.751  85.192  1.00  0.00           O  
ATOM    216  N   ALA    16      52.021  85.099  83.751  1.00  0.00           N  
ATOM    217  H   ALA    16      52.157  84.807  82.793  1.00  0.00           H  
ATOM    218  CA  ALA    16      51.960  84.003  84.774  1.00  0.00           C  
ATOM    219  HA  ALA    16      50.988  84.109  85.257  1.00  0.00           H  
ATOM    220  CB  ALA    16      52.059  82.672  84.005  1.00  0.00           C  
ATOM    221  HB1 ALA    16      53.012  82.480  83.512  1.00  0.00           H  
ATOM    222  HB2 ALA    16      51.879  81.867  84.718  1.00  0.00           H  
ATOM    223  HB3 ALA    16      51.327  82.707  83.199  1.00  0.00           H  
ATOM    224  C   ALA    16      52.918  84.229  85.988  1.00  0.00           C  
ATOM    225  O   ALA    16      52.464  83.886  87.076  1.00  0.00           O  
ATOM    226  N   TYR    17      54.065  84.852  85.840  1.00  0.00           N  
ATOM    227  H   TYR    17      54.373  85.119  84.916  1.00  0.00           H  
ATOM    228  CA  TYR    17      54.964  85.331  86.946  1.00  0.00           C  
ATOM    229  HA  TYR    17      54.248  85.705  87.677  1.00  0.00           H  
ATOM    230  CB  TYR    17      55.745  84.049  87.424  1.00  0.00           C  
ATOM    231  HB2 TYR    17      54.972  83.291  87.546  1.00  0.00           H  
ATOM    232  HB3 TYR    17      56.546  83.784  86.734  1.00  0.00           H  
ATOM    233  CG  TYR    17      56.374  84.156  88.766  1.00  0.00           C  
ATOM    234  CD1 TYR    17      57.747  84.459  88.924  1.00  0.00           C  
ATOM    235  HD1 TYR    17      58.312  84.505  88.005  1.00  0.00           H  
ATOM    236  CE1 TYR    17      58.366  84.684  90.143  1.00  0.00           C  
ATOM    237  HE1 TYR    17      59.431  84.732  90.313  1.00  0.00           H  
ATOM    238  CZ  TYR    17      57.609  84.674  91.312  1.00  0.00           C  
ATOM    239  OH  TYR    17      58.038  84.894  92.548  1.00  0.00           O  
ATOM    240  HH  TYR    17      57.640  85.697  92.892  1.00  0.00           H  
ATOM    241  CE2 TYR    17      56.216  84.316  91.173  1.00  0.00           C  
ATOM    242  HE2 TYR    17      55.629  84.220  92.074  1.00  0.00           H  
ATOM    243  CD2 TYR    17      55.647  84.039  89.938  1.00  0.00           C  
ATOM    244  HD2 TYR    17      54.608  83.747  89.912  1.00  0.00           H  
ATOM    245  C   TYR    17      55.867  86.454  86.683  1.00  0.00           C  
ATOM    246  O   TYR    17      56.281  86.675  85.539  1.00  0.00           O  
ATOM    247  N   PRO    18      56.139  87.338  87.713  1.00  0.00           N  
ATOM    248  CD  PRO    18      55.566  87.338  89.090  1.00  0.00           C  
ATOM    249  HD2 PRO    18      56.137  86.723  89.786  1.00  0.00           H  
ATOM    250  HD3 PRO    18      54.524  87.040  88.977  1.00  0.00           H  
ATOM    251  CG  PRO    18      55.701  88.805  89.570  1.00  0.00           C  
ATOM    252  HG2 PRO    18      55.804  88.930  90.648  1.00  0.00           H  
ATOM    253  HG3 PRO    18      54.822  89.393  89.307  1.00  0.00           H  
ATOM    254  CB  PRO    18      56.898  89.278  88.782  1.00  0.00           C  
ATOM    255  HB2 PRO    18      57.826  88.970  89.264  1.00  0.00           H  
ATOM    256  HB3 PRO    18      56.880  90.368  88.765  1.00  0.00           H  
ATOM    257  CA  PRO    18      56.780  88.584  87.460  1.00  0.00           C  
ATOM    258  HA  PRO    18      56.198  89.209  86.784  1.00  0.00           H  
ATOM    259  C   PRO    18      58.168  88.689  86.819  1.00  0.00           C  
ATOM    260  O   PRO    18      59.064  87.943  87.301  1.00  0.00           O  
ATOM    261  N   THR    19      58.488  89.778  86.172  1.00  0.00           N  
ATOM    262  H   THR    19      57.732  90.435  86.042  1.00  0.00           H  
ATOM    263  CA  THR    19      59.829  90.179  85.873  1.00  0.00           C  
ATOM    264  HA  THR    19      60.261  89.514  85.126  1.00  0.00           H  
ATOM    265  CB  THR    19      59.853  91.590  85.307  1.00  0.00           C  
ATOM    266  HB  THR    19      59.304  92.163  86.055  1.00  0.00           H  
ATOM    267  CG2 THR    19      61.240  92.191  85.002  1.00  0.00           C  
ATOM    268 HG21 THR    19      61.916  91.542  84.446  1.00  0.00           H  
ATOM    269 HG22 THR    19      61.121  93.112  84.432  1.00  0.00           H  
ATOM    270 HG23 THR    19      61.654  92.691  85.878  1.00  0.00           H  
ATOM    271  OG1 THR    19      59.140  91.642  84.165  1.00  0.00           O  
ATOM    272  HG1 THR    19      58.248  91.436  84.454  1.00  0.00           H  
ATOM    273  C   THR    19      60.725  90.204  87.093  1.00  0.00           C  
ATOM    274  O   THR    19      60.408  90.913  88.007  1.00  0.00           O  
ATOM    275  N   GLN    20      61.859  89.506  87.116  1.00  0.00           N  
ATOM    276  H   GLN    20      61.968  89.001  86.248  1.00  0.00           H  
ATOM    277  CA  GLN    20      62.798  89.329  88.215  1.00  0.00           C  
ATOM    278  HA  GLN    20      62.364  88.785  89.055  1.00  0.00           H  
ATOM    279  CB  GLN    20      63.968  88.438  87.779  1.00  0.00           C  
ATOM    280  HB2 GLN    20      63.605  87.476  87.417  1.00  0.00           H  
ATOM    281  HB3 GLN    20      64.496  88.836  86.913  1.00  0.00           H  
ATOM    282  CG  GLN    20      65.223  88.291  88.699  1.00  0.00           C  
ATOM    283  HG2 GLN    20      66.036  87.989  88.038  1.00  0.00           H  
ATOM    284  HG3 GLN    20      65.537  89.216  89.181  1.00  0.00           H  
ATOM    285  CD  GLN    20      65.062  87.220  89.816  1.00  0.00           C  
ATOM    286  OE1 GLN    20      64.295  86.292  89.736  1.00  0.00           O  
ATOM    287  NE2 GLN    20      65.698  87.383  90.988  1.00  0.00           N  
ATOM    288 HE21 GLN    20      66.360  88.126  91.160  1.00  0.00           H  
ATOM    289 HE22 GLN    20      65.532  86.687  91.701  1.00  0.00           H  
ATOM    290  C   GLN    20      63.299  90.651  88.822  1.00  0.00           C  
ATOM    291  O   GLN    20      63.781  91.515  88.074  1.00  0.00           O  
ATOM    292  N   PRO    21      63.415  90.821  90.144  1.00  0.00           N  
ATOM    293  CD  PRO    21      63.003  89.919  91.276  1.00  0.00           C  
ATOM    294  HD2 PRO    21      63.907  89.398  91.591  1.00  0.00           H  
ATOM    295  HD3 PRO    21      62.241  89.173  91.050  1.00  0.00           H  
ATOM    296  CG  PRO    21      62.529  90.865  92.405  1.00  0.00           C  
ATOM    297  HG2 PRO    21      62.588  90.377  93.377  1.00  0.00           H  
ATOM    298  HG3 PRO    21      61.520  91.241  92.236  1.00  0.00           H  
ATOM    299  CB  PRO    21      63.536  91.991  92.193  1.00  0.00           C  
ATOM    300  HB2 PRO    21      64.442  91.759  92.753  1.00  0.00           H  
ATOM    301  HB3 PRO    21      63.192  92.941  92.602  1.00  0.00           H  
ATOM    302  CA  PRO    21      63.745  92.117  90.703  1.00  0.00           C  
ATOM    303  HA  PRO    21      63.024  92.867  90.377  1.00  0.00           H  
ATOM    304  C   PRO    21      65.141  92.571  90.308  1.00  0.00           C  
ATOM    305  O   PRO    21      66.059  91.724  90.407  1.00  0.00           O  
ATOM    306  N   GLY    22      65.249  93.840  89.956  1.00  0.00           N  
ATOM    307  H   GLY    22      64.385  94.272  89.664  1.00  0.00           H  
ATOM    308  CA  GLY    22      66.575  94.549  89.937  1.00  0.00           C  
ATOM    309  HA2 GLY    22      67.050  94.396  88.968  1.00  0.00           H  
ATOM    310  HA3 GLY    22      66.345  95.609  90.037  1.00  0.00           H  
ATOM    311  C   GLY    22      67.479  94.355  91.112  1.00  0.00           C  
ATOM    312  O   GLY    22      67.077  94.015  92.229  1.00  0.00           O  
ATOM    313  N   GLN    23      68.768  94.583  90.830  1.00  0.00           N  
ATOM    314  H   GLN    23      68.973  94.597  89.841  1.00  0.00           H  
ATOM    315  CA  GLN    23      69.831  94.657  91.859  1.00  0.00           C  
ATOM    316  HA  GLN    23      69.419  95.056  92.785  1.00  0.00           H  
ATOM    317  CB  GLN    23      70.359  93.186  92.082  1.00  0.00           C  
ATOM    318  HB2 GLN    23      69.620  92.780  92.773  1.00  0.00           H  
ATOM    319  HB3 GLN    23      70.383  92.751  91.083  1.00  0.00           H  
ATOM    320  CG  GLN    23      71.649  93.034  92.875  1.00  0.00           C  
ATOM    321  HG2 GLN    23      72.407  93.609  92.344  1.00  0.00           H  
ATOM    322  HG3 GLN    23      71.469  93.539  93.824  1.00  0.00           H  
ATOM    323  CD  GLN    23      72.057  91.523  92.995  1.00  0.00           C  
ATOM    324  OE1 GLN    23      71.654  90.784  92.063  1.00  0.00           O  
ATOM    325  NE2 GLN    23      72.907  91.128  93.902  1.00  0.00           N  
ATOM    326 HE21 GLN    23      73.203  91.817  94.578  1.00  0.00           H  
ATOM    327 HE22 GLN    23      73.130  90.145  93.967  1.00  0.00           H  
ATOM    328  C   GLN    23      70.967  95.620  91.345  1.00  0.00           C  
ATOM    329  O   GLN    23      71.310  95.407  90.122  1.00  0.00           O  
ATOM    330  N   GLY    24      71.525  96.457  92.193  1.00  0.00           N  
ATOM    331  H   GLY    24      71.112  96.511  93.113  1.00  0.00           H  
ATOM    332  CA  GLY    24      72.689  97.256  91.822  1.00  0.00           C  
ATOM    333  HA2 GLY    24      72.307  97.945  91.068  1.00  0.00           H  
ATOM    334  HA3 GLY    24      73.033  97.836  92.678  1.00  0.00           H  
ATOM    335  C   GLY    24      73.900  96.534  91.405  1.00  0.00           C  
ATOM    336  O   GLY    24      74.325  95.508  92.047  1.00  0.00           O  
ATOM    337  N   TYR    25      74.652  97.176  90.527  1.00  0.00           N  
ATOM    338  H   TYR    25      74.336  98.077  90.197  1.00  0.00           H  
ATOM    339  CA  TYR    25      76.013  96.699  90.145  1.00  0.00           C  
ATOM    340  HA  TYR    25      76.345  95.855  90.749  1.00  0.00           H  
ATOM    341  CB  TYR    25      76.031  96.165  88.698  1.00  0.00           C  
ATOM    342  HB2 TYR    25      75.376  95.303  88.574  1.00  0.00           H  
ATOM    343  HB3 TYR    25      75.587  96.987  88.137  1.00  0.00           H  
ATOM    344  CG  TYR    25      77.420  95.960  88.126  1.00  0.00           C  
ATOM    345  CD1 TYR    25      78.027  94.725  88.491  1.00  0.00           C  
ATOM    346  HD1 TYR    25      77.605  94.035  89.207  1.00  0.00           H  
ATOM    347  CE1 TYR    25      79.282  94.515  87.929  1.00  0.00           C  
ATOM    348  HE1 TYR    25      79.752  93.545  87.999  1.00  0.00           H  
ATOM    349  CZ  TYR    25      79.865  95.413  86.983  1.00  0.00           C  
ATOM    350  OH  TYR    25      81.090  95.225  86.371  1.00  0.00           O  
ATOM    351  HH  TYR    25      81.377  95.958  85.821  1.00  0.00           H  
ATOM    352  CE2 TYR    25      79.226  96.643  86.765  1.00  0.00           C  
ATOM    353  HE2 TYR    25      79.642  97.376  86.089  1.00  0.00           H  
ATOM    354  CD2 TYR    25      77.995  96.938  87.353  1.00  0.00           C  
ATOM    355  HD2 TYR    25      77.484  97.871  87.162  1.00  0.00           H  
ATOM    356  C   TYR    25      76.970  97.885  90.256  1.00  0.00           C  
ATOM    357  O   TYR    25      76.707  98.944  89.655  1.00  0.00           O  
ATOM    358  N   SER    26      78.159  97.728  90.885  1.00  0.00           N  
ATOM    359  H   SER    26      78.414  96.766  91.061  1.00  0.00           H  
ATOM    360  CA  SER    26      79.328  98.649  90.796  1.00  0.00           C  
ATOM    361  HA  SER    26      79.004  99.673  90.608  1.00  0.00           H  
ATOM    362  CB  SER    26      80.042  98.765  92.129  1.00  0.00           C  
ATOM    363  HB2 SER    26      79.305  99.085  92.866  1.00  0.00           H  
ATOM    364  HB3 SER    26      80.451  97.802  92.434  1.00  0.00           H  
ATOM    365  OG  SER    26      81.085  99.823  92.159  1.00  0.00           O  
ATOM    366  HG  SER    26      80.659 100.671  92.306  1.00  0.00           H  
ATOM    367  C   SER    26      80.364  98.347  89.709  1.00  0.00           C  
ATOM    368  O   SER    26      81.107  97.321  89.743  1.00  0.00           O  
ATOM    369  N   GLN    27      80.581  99.376  88.871  1.00  0.00           N  
ATOM    370  H   GLN    27      79.939 100.156  88.866  1.00  0.00           H  
ATOM    371  CA  GLN    27      81.692  99.312  87.862  1.00  0.00           C  
ATOM    372  HA  GLN    27      81.551  98.427  87.242  1.00  0.00           H  
ATOM    373  CB  GLN    27      81.783 100.613  86.992  1.00  0.00           C  
ATOM    374  HB2 GLN    27      81.876 101.384  87.757  1.00  0.00           H  
ATOM    375  HB3 GLN    27      82.781 100.616  86.554  1.00  0.00           H  
ATOM    376  CG  GLN    27      80.702 100.997  85.993  1.00  0.00           C  
ATOM    377  HG2 GLN    27      79.743 101.119  86.496  1.00  0.00           H  
ATOM    378  HG3 GLN    27      80.916 101.995  85.610  1.00  0.00           H  
ATOM    379  CD  GLN    27      80.471 100.088  84.740  1.00  0.00           C  
ATOM    380  OE1 GLN    27      81.298  99.267  84.331  1.00  0.00           O  
ATOM    381  NE2 GLN    27      79.280 100.065  84.302  1.00  0.00           N  
ATOM    382 HE21 GLN    27      78.496 100.636  84.585  1.00  0.00           H  
ATOM    383 HE22 GLN    27      79.004  99.209  83.841  1.00  0.00           H  
ATOM    384  C   GLN    27      83.035  99.055  88.478  1.00  0.00           C  
ATOM    385  O   GLN    27      83.801  98.366  87.856  1.00  0.00           O  
ATOM    386  N   GLN    28      83.300  99.466  89.677  1.00  0.00           N  
ATOM    387  H   GLN    28      82.667 100.192  89.980  1.00  0.00           H  
ATOM    388  CA  GLN    28      84.564  99.267  90.371  1.00  0.00           C  
ATOM    389  HA  GLN    28      85.336  99.588  89.671  1.00  0.00           H  
ATOM    390  CB  GLN    28      84.644 100.232  91.604  1.00  0.00           C  
ATOM    391  HB2 GLN    28      83.943  99.790  92.311  1.00  0.00           H  
ATOM    392  HB3 GLN    28      85.591 100.183  92.142  1.00  0.00           H  
ATOM    393  CG  GLN    28      84.384 101.710  91.282  1.00  0.00           C  
ATOM    394  HG2 GLN    28      85.200 102.184  90.736  1.00  0.00           H  
ATOM    395  HG3 GLN    28      83.499 101.904  90.675  1.00  0.00           H  
ATOM    396  CD  GLN    28      84.142 102.423  92.619  1.00  0.00           C  
ATOM    397  OE1 GLN    28      83.499 101.968  93.528  1.00  0.00           O  
ATOM    398  NE2 GLN    28      84.495 103.672  92.746  1.00  0.00           N  
ATOM    399 HE21 GLN    28      84.223 104.083  93.628  1.00  0.00           H  
ATOM    400 HE22 GLN    28      84.985 104.254  92.082  1.00  0.00           H  
ATOM    401  C   GLN    28      84.886  97.795  90.774  1.00  0.00           C  
ATOM    402  O   GLN    28      85.979  97.548  91.237  1.00  0.00           O  
ATOM    403  N   SER    29      83.962  96.875  90.649  1.00  0.00           N  
ATOM    404  H   SER    29      83.180  97.137  90.066  1.00  0.00           H  
ATOM    405  CA  SER    29      84.190  95.452  90.785  1.00  0.00           C  
ATOM    406  HA  SER    29      84.672  95.071  91.685  1.00  0.00           H  
ATOM    407  CB  SER    29      82.863  94.746  90.816  1.00  0.00           C  
ATOM    408  HB2 SER    29      83.058  93.675  90.876  1.00  0.00           H  
ATOM    409  HB3 SER    29      82.244  95.134  91.625  1.00  0.00           H  
ATOM    410  OG  SER    29      82.121  94.954  89.641  1.00  0.00           O  
ATOM    411  HG  SER    29      81.726  95.828  89.673  1.00  0.00           H  
ATOM    412  C   SER    29      85.035  94.935  89.611  1.00  0.00           C  
ATOM    413  O   SER    29      85.690  93.864  89.730  1.00  0.00           O  
ATOM    414  N   SER    30      85.025  95.621  88.491  1.00  0.00           N  
ATOM    415  H   SER    30      84.523  96.494  88.419  1.00  0.00           H  
ATOM    416  CA  SER    30      85.890  95.341  87.398  1.00  0.00           C  
ATOM    417  HA  SER    30      86.772  94.766  87.680  1.00  0.00           H  
ATOM    418  CB  SER    30      84.981  94.555  86.423  1.00  0.00           C  
ATOM    419  HB2 SER    30      84.618  93.644  86.899  1.00  0.00           H  
ATOM    420  HB3 SER    30      84.114  95.186  86.228  1.00  0.00           H  
ATOM    421  OG  SER    30      85.710  94.247  85.259  1.00  0.00           O  
ATOM    422  HG  SER    30      86.327  93.531  85.426  1.00  0.00           H  
ATOM    423  C   SER    30      86.505  96.638  86.833  1.00  0.00           C  
ATOM    424  O   SER    30      85.761  97.257  86.114  1.00  0.00           O  
ATOM    425  N   GLN    31      87.796  96.961  86.859  1.00  0.00           N  
ATOM    426  H   GLN    31      88.029  97.891  86.542  1.00  0.00           H  
ATOM    427  CA  GLN    31      88.848  96.225  87.526  1.00  0.00           C  
ATOM    428  HA  GLN    31      88.774  95.186  87.204  1.00  0.00           H  
ATOM    429  CB  GLN    31      90.234  96.796  87.090  1.00  0.00           C  
ATOM    430  HB2 GLN    31      90.369  96.554  86.036  1.00  0.00           H  
ATOM    431  HB3 GLN    31      90.328  97.882  87.106  1.00  0.00           H  
ATOM    432  CG  GLN    31      91.436  96.210  87.818  1.00  0.00           C  
ATOM    433  HG2 GLN    31      91.440  96.590  88.839  1.00  0.00           H  
ATOM    434  HG3 GLN    31      91.331  95.128  87.888  1.00  0.00           H  
ATOM    435  CD  GLN    31      92.780  96.551  87.128  1.00  0.00           C  
ATOM    436  OE1 GLN    31      92.773  96.988  86.006  1.00  0.00           O  
ATOM    437  NE2 GLN    31      93.916  96.329  87.762  1.00  0.00           N  
ATOM    438 HE21 GLN    31      94.786  96.466  87.267  1.00  0.00           H  
ATOM    439 HE22 GLN    31      93.868  95.791  88.615  1.00  0.00           H  
ATOM    440  C   GLN    31      88.708  96.379  89.049  1.00  0.00           C  
ATOM    441  O   GLN    31      88.542  97.563  89.401  1.00  0.00           O  
ATOM    442  N   PRO    32      88.750  95.307  89.893  1.00  0.00           N  
ATOM    443  CD  PRO    32      88.947  93.919  89.523  1.00  0.00           C  
ATOM    444  HD2 PRO    32      89.748  93.934  88.784  1.00  0.00           H  
ATOM    445  HD3 PRO    32      88.113  93.442  89.007  1.00  0.00           H  
ATOM    446  CG  PRO    32      89.039  93.203  90.944  1.00  0.00           C  
ATOM    447  HG2 PRO    32      90.089  93.125  91.226  1.00  0.00           H  
ATOM    448  HG3 PRO    32      88.517  92.248  90.999  1.00  0.00           H  
ATOM    449  CB  PRO    32      88.416  94.095  91.921  1.00  0.00           C  
ATOM    450  HB2 PRO    32      88.952  94.011  92.866  1.00  0.00           H  
ATOM    451  HB3 PRO    32      87.349  93.869  91.929  1.00  0.00           H  
ATOM    452  CA  PRO    32      88.709  95.476  91.365  1.00  0.00           C  
ATOM    453  HA  PRO    32      87.861  96.122  91.594  1.00  0.00           H  
ATOM    454  C   PRO    32      90.000  96.033  91.925  1.00  0.00           C  
ATOM    455  O   PRO    32      91.152  95.808  91.482  1.00  0.00           O  
ATOM    456  N   TYR    33      89.829  96.639  93.129  1.00  0.00           N  
ATOM    457  H   TYR    33      88.871  96.859  93.363  1.00  0.00           H  
ATOM    458  CA  TYR    33      90.910  97.242  93.896  1.00  0.00           C  
ATOM    459  HA  TYR    33      91.884  96.778  93.739  1.00  0.00           H  
ATOM    460  CB  TYR    33      91.190  98.732  93.689  1.00  0.00           C  
ATOM    461  HB2 TYR    33      90.259  99.283  93.556  1.00  0.00           H  
ATOM    462  HB3 TYR    33      91.783  99.126  94.515  1.00  0.00           H  
ATOM    463  CG  TYR    33      91.777  98.996  92.298  1.00  0.00           C  
ATOM    464  CD1 TYR    33      93.147  98.731  92.074  1.00  0.00           C  
ATOM    465  HD1 TYR    33      93.634  98.248  92.908  1.00  0.00           H  
ATOM    466  CE1 TYR    33      93.762  98.956  90.851  1.00  0.00           C  
ATOM    467  HE1 TYR    33      94.800  98.699  90.703  1.00  0.00           H  
ATOM    468  CZ  TYR    33      92.967  99.290  89.734  1.00  0.00           C  
ATOM    469  OH  TYR    33      93.521  99.479  88.552  1.00  0.00           O  
ATOM    470  HH  TYR    33      92.945  99.861  87.886  1.00  0.00           H  
ATOM    471  CE2 TYR    33      91.593  99.520  89.894  1.00  0.00           C  
ATOM    472  HE2 TYR    33      90.943  99.739  89.059  1.00  0.00           H  
ATOM    473  CD2 TYR    33      90.958  99.462  91.179  1.00  0.00           C  
ATOM    474  HD2 TYR    33      89.916  99.737  91.244  1.00  0.00           H  
ATOM    475  C   TYR    33      90.559  96.995  95.389  1.00  0.00           C  
ATOM    476  O   TYR    33      90.284  97.888  96.238  1.00  0.00           O  
ATOM    477  N   GLY    34      90.499  95.683  95.773  1.00  0.00           N  
ATOM    478  H   GLY    34      90.804  94.938  95.164  1.00  0.00           H  
ATOM    479  CA  GLY    34      89.816  95.365  97.087  1.00  0.00           C  
ATOM    480  HA2 GLY    34      89.863  94.287  97.241  1.00  0.00           H  
ATOM    481  HA3 GLY    34      90.411  95.763  97.909  1.00  0.00           H  
ATOM    482  C   GLY    34      88.368  95.821  97.334  1.00  0.00           C  
ATOM    483  O   GLY    34      87.710  96.166  96.325  1.00  0.00           O  
ATOM    484  N   GLN    35      87.949  95.945  98.620  1.00  0.00           N  
ATOM    485  H   GLN    35      88.536  95.440  99.268  1.00  0.00           H  
ATOM    486  CA  GLN    35      86.557  96.254  99.038  1.00  0.00           C  
ATOM    487  HA  GLN    35      86.041  96.851  98.286  1.00  0.00           H  
ATOM    488  CB  GLN    35      85.641  95.030  99.209  1.00  0.00           C  
ATOM    489  HB2 GLN    35      86.013  94.332  99.959  1.00  0.00           H  
ATOM    490  HB3 GLN    35      84.685  95.395  99.584  1.00  0.00           H  
ATOM    491  CG  GLN    35      85.470  94.171  97.953  1.00  0.00           C  
ATOM    492  HG2 GLN    35      85.096  94.748  97.108  1.00  0.00           H  
ATOM    493  HG3 GLN    35      86.349  93.544  97.802  1.00  0.00           H  
ATOM    494  CD  GLN    35      84.228  93.176  97.984  1.00  0.00           C  
ATOM    495  OE1 GLN    35      83.669  93.008  99.031  1.00  0.00           O  
ATOM    496  NE2 GLN    35      83.955  92.453  96.910  1.00  0.00           N  
ATOM    497 HE21 GLN    35      84.442  92.743  96.074  1.00  0.00           H  
ATOM    498 HE22 GLN    35      83.116  91.893  96.855  1.00  0.00           H  
ATOM    499  C   GLN    35      86.531  97.114 100.263  1.00  0.00           C  
ATOM    500  O   GLN    35      86.976  96.700 101.348  1.00  0.00           O  
ATOM    501  N   GLN    36      86.038  98.368 100.220  1.00  0.00           N  
ATOM    502  H   GLN    36      86.015  98.761 101.151  1.00  0.00           H  
ATOM    503  CA  GLN    36      85.520  99.209  99.172  1.00  0.00           C  
ATOM    504  HA  GLN    36      84.632  98.665  98.851  1.00  0.00           H  
ATOM    505  CB  GLN    36      84.986 100.504  99.809  1.00  0.00           C  
ATOM    506  HB2 GLN    36      84.109 100.300 100.423  1.00  0.00           H  
ATOM    507  HB3 GLN    36      85.780 101.044 100.325  1.00  0.00           H  
ATOM    508  CG  GLN    36      84.387 101.519  98.743  1.00  0.00           C  
ATOM    509  HG2 GLN    36      84.063 102.442  99.224  1.00  0.00           H  
ATOM    510  HG3 GLN    36      85.144 101.914  98.065  1.00  0.00           H  
ATOM    511  CD  GLN    36      83.327 100.880  97.799  1.00  0.00           C  
ATOM    512  OE1 GLN    36      82.414 100.234  98.340  1.00  0.00           O  
ATOM    513  NE2 GLN    36      83.440 100.898  96.513  1.00  0.00           N  
ATOM    514 HE21 GLN    36      84.097 101.505  96.045  1.00  0.00           H  
ATOM    515 HE22 GLN    36      82.945 100.263  95.903  1.00  0.00           H  
ATOM    516  C   GLN    36      86.473  99.410  98.014  1.00  0.00           C  
ATOM    517  O   GLN    36      87.650  99.829  98.211  1.00  0.00           O  
ATOM    518  N   SER    37      86.058  99.134  96.753  1.00  0.00           N  
ATOM    519  H   SER    37      85.133  98.729  96.744  1.00  0.00           H  
ATOM    520  CA  SER    37      86.816  99.230  95.534  1.00  0.00           C  
ATOM    521  HA  SER    37      87.789  98.809  95.787  1.00  0.00           H  
ATOM    522  CB  SER    37      86.270  98.362  94.442  1.00  0.00           C  
ATOM    523  HB2 SER    37      86.073  97.335  94.750  1.00  0.00           H  
ATOM    524  HB3 SER    37      85.432  98.919  94.022  1.00  0.00           H  
ATOM    525  OG  SER    37      87.284  98.289  93.430  1.00  0.00           O  
ATOM    526  HG  SER    37      86.852  97.916  92.658  1.00  0.00           H  
ATOM    527  C   SER    37      86.871 100.710  95.161  1.00  0.00           C  
ATOM    528  O   SER    37      86.176 101.616  95.698  1.00  0.00           O  
ATOM    529  N   TYR    38      87.766 101.045  94.217  1.00  0.00           N  
ATOM    530  H   TYR    38      88.268 100.244  93.865  1.00  0.00           H  
ATOM    531  CA  TYR    38      87.941 102.402  93.777  1.00  0.00           C  
ATOM    532  HA  TYR    38      87.248 103.147  94.167  1.00  0.00           H  
ATOM    533  CB  TYR    38      89.233 102.792  94.445  1.00  0.00           C  
ATOM    534  HB2 TYR    38      90.078 102.241  94.032  1.00  0.00           H  
ATOM    535  HB3 TYR    38      89.555 103.800  94.183  1.00  0.00           H  
ATOM    536  CG  TYR    38      89.222 102.962  95.937  1.00  0.00           C  
ATOM    537  CD1 TYR    38      89.747 101.987  96.764  1.00  0.00           C  
ATOM    538  HD1 TYR    38      90.211 101.088  96.386  1.00  0.00           H  
ATOM    539  CE1 TYR    38      89.602 102.166  98.163  1.00  0.00           C  
ATOM    540  HE1 TYR    38      89.955 101.381  98.814  1.00  0.00           H  
ATOM    541  CZ  TYR    38      89.083 103.316  98.762  1.00  0.00           C  
ATOM    542  OH  TYR    38      89.115 103.401 100.135  1.00  0.00           O  
ATOM    543  HH  TYR    38      88.886 104.284 100.434  1.00  0.00           H  
ATOM    544  CE2 TYR    38      88.491 104.303  97.906  1.00  0.00           C  
ATOM    545  HE2 TYR    38      87.907 105.108  98.326  1.00  0.00           H  
ATOM    546  CD2 TYR    38      88.471 104.052  96.502  1.00  0.00           C  
ATOM    547  HD2 TYR    38      87.927 104.691  95.823  1.00  0.00           H  
ATOM    548  C   TYR    38      88.047 102.575  92.265  1.00  0.00           C  
ATOM    549  O   TYR    38      88.139 101.578  91.548  1.00  0.00           O  
ATOM    550  N   SER    39      87.953 103.786  91.829  1.00  0.00           N  
ATOM    551  H   SER    39      87.656 104.489  92.492  1.00  0.00           H  
ATOM    552  CA  SER    39      88.463 104.218  90.519  1.00  0.00           C  
ATOM    553  HA  SER    39      87.883 103.763  89.716  1.00  0.00           H  
ATOM    554  CB  SER    39      88.325 105.705  90.317  1.00  0.00           C  
ATOM    555  HB2 SER    39      87.263 105.933  90.413  1.00  0.00           H  
ATOM    556  HB3 SER    39      88.890 106.214  91.098  1.00  0.00           H  
ATOM    557  OG  SER    39      88.735 106.146  89.041  1.00  0.00           O  
ATOM    558  HG  SER    39      88.302 105.573  88.404  1.00  0.00           H  
ATOM    559  C   SER    39      89.984 103.871  90.302  1.00  0.00           C  
ATOM    560  O   SER    39      90.726 103.877  91.254  1.00  0.00           O  
ATOM    561  N   GLY    40      90.411 103.610  89.099  1.00  0.00           N  
ATOM    562  H   GLY    40      89.825 103.815  88.303  1.00  0.00           H  
ATOM    563  CA  GLY    40      91.764 103.278  88.677  1.00  0.00           C  
ATOM    564  HA2 GLY    40      92.061 102.297  89.050  1.00  0.00           H  
ATOM    565  HA3 GLY    40      91.765 103.182  87.592  1.00  0.00           H  
ATOM    566  C   GLY    40      92.877 104.292  88.989  1.00  0.00           C  
ATOM    567  O   GLY    40      92.678 105.369  89.541  1.00  0.00           O  
ATOM    568  N   TYR    41      94.119 104.027  88.725  1.00  0.00           N  
ATOM    569  H   TYR    41      94.702 104.787  89.048  1.00  0.00           H  
ATOM    570  CA  TYR    41      94.690 103.025  87.841  1.00  0.00           C  
ATOM    571  HA  TYR    41      93.953 102.425  87.306  1.00  0.00           H  
ATOM    572  CB  TYR    41      95.616 103.826  86.801  1.00  0.00           C  
ATOM    573  HB2 TYR    41      96.485 104.104  87.397  1.00  0.00           H  
ATOM    574  HB3 TYR    41      95.988 103.207  85.985  1.00  0.00           H  
ATOM    575  CG  TYR    41      94.874 105.064  86.230  1.00  0.00           C  
ATOM    576  CD1 TYR    41      95.270 106.448  86.313  1.00  0.00           C  
ATOM    577  HD1 TYR    41      96.096 106.745  86.942  1.00  0.00           H  
ATOM    578  CE1 TYR    41      94.485 107.436  85.713  1.00  0.00           C  
ATOM    579  HE1 TYR    41      94.885 108.438  85.759  1.00  0.00           H  
ATOM    580  CZ  TYR    41      93.377 107.102  85.001  1.00  0.00           C  
ATOM    581  OH  TYR    41      92.613 108.101  84.457  1.00  0.00           O  
ATOM    582  HH  TYR    41      91.866 107.683  84.022  1.00  0.00           H  
ATOM    583  CE2 TYR    41      93.049 105.775  84.751  1.00  0.00           C  
ATOM    584  HE2 TYR    41      92.288 105.461  84.052  1.00  0.00           H  
ATOM    585  CD2 TYR    41      93.773 104.770  85.385  1.00  0.00           C  
ATOM    586  HD2 TYR    41      93.508 103.724  85.352  1.00  0.00           H  
ATOM    587  C   TYR    41      95.604 102.109  88.632  1.00  0.00           C  
ATOM    588  O   TYR    41      96.196 102.570  89.654  1.00  0.00           O  
ATOM    589  N   SER    42      95.967 100.897  88.120  1.00  0.00           N  
ATOM    590  H   SER    42      95.487 100.694  87.255  1.00  0.00           H  
ATOM    591  CA  SER    42      96.957  99.990  88.739  1.00  0.00           C  
ATOM    592  HA  SER    42      96.702  99.743  89.770  1.00  0.00           H  
ATOM    593  CB  SER    42      97.056  98.610  88.000  1.00  0.00           C  
ATOM    594  HB2 SER    42      96.100  98.100  88.113  1.00  0.00           H  
ATOM    595  HB3 SER    42      97.286  98.836  86.958  1.00  0.00           H  
ATOM    596  OG  SER    42      98.072  97.867  88.688  1.00  0.00           O  
ATOM    597  HG  SER    42      97.755  96.968  88.800  1.00  0.00           H  
ATOM    598  C   SER    42      98.329 100.799  88.863  1.00  0.00           C  
ATOM    599  O   SER    42      98.780 100.969  90.069  1.00  0.00           O  
ATOM    600  N   GLN    43      98.972 101.233  87.778  1.00  0.00           N  
ATOM    601  H   GLN    43      98.539 101.157  86.869  1.00  0.00           H  
ATOM    602  CA  GLN    43     100.230 102.011  87.750  1.00  0.00           C  
ATOM    603  HA  GLN    43     100.918 101.443  88.376  1.00  0.00           H  
ATOM    604  CB  GLN    43     100.877 101.853  86.369  1.00  0.00           C  
ATOM    605  HB2 GLN    43     100.968 100.796  86.117  1.00  0.00           H  
ATOM    606  HB3 GLN    43     100.246 102.241  85.569  1.00  0.00           H  
ATOM    607  CG  GLN    43     102.190 102.542  86.237  1.00  0.00           C  
ATOM    608  HG2 GLN    43     102.145 103.509  86.738  1.00  0.00           H  
ATOM    609  HG3 GLN    43     102.877 101.874  86.757  1.00  0.00           H  
ATOM    610  CD  GLN    43     102.666 102.840  84.840  1.00  0.00           C  
ATOM    611  OE1 GLN    43     101.870 102.751  83.880  1.00  0.00           O  
ATOM    612  NE2 GLN    43     103.875 103.255  84.708  1.00  0.00           N  
ATOM    613 HE21 GLN    43     104.444 103.477  85.512  1.00  0.00           H  
ATOM    614 HE22 GLN    43     104.280 103.489  83.813  1.00  0.00           H  
ATOM    615  C   GLN    43     100.010 103.393  88.312  1.00  0.00           C  
ATOM    616  O   GLN    43      99.052 104.038  87.839  1.00  0.00           O  
ATOM    617  N   SER    44     100.876 103.829  89.232  1.00  0.00           N  
ATOM    618  H   SER    44     101.723 103.313  89.418  1.00  0.00           H  
ATOM    619  CA  SER    44     100.896 105.174  89.793  1.00  0.00           C  
ATOM    620  HA  SER    44      99.960 105.346  90.324  1.00  0.00           H  
ATOM    621  CB  SER    44     102.068 105.152  90.825  1.00  0.00           C  
ATOM    622  HB2 SER    44     101.765 104.560  91.688  1.00  0.00           H  
ATOM    623  HB3 SER    44     102.955 104.718  90.364  1.00  0.00           H  
ATOM    624  OG  SER    44     102.334 106.446  91.305  1.00  0.00           O  
ATOM    625  HG  SER    44     102.851 106.434  92.114  1.00  0.00           H  
ATOM    626  C   SER    44     100.983 106.363  88.766  1.00  0.00           C  
ATOM    627  O   SER    44     101.613 106.172  87.759  1.00  0.00           O  
ATOM    628  N   THR    45     100.496 107.577  89.015  1.00  0.00           N  
ATOM    629  H   THR    45      99.990 107.724  89.876  1.00  0.00           H  
ATOM    630  CA  THR    45     100.580 108.604  88.014  1.00  0.00           C  
ATOM    631  HA  THR    45     100.246 108.191  87.062  1.00  0.00           H  
ATOM    632  CB  THR    45      99.640 109.762  88.398  1.00  0.00           C  
ATOM    633  HB  THR    45      98.662 109.353  88.655  1.00  0.00           H  
ATOM    634  CG2 THR    45      99.992 110.515  89.684  1.00  0.00           C  
ATOM    635 HG21 THR    45     100.043 109.899  90.582  1.00  0.00           H  
ATOM    636 HG22 THR    45     100.930 111.037  89.495  1.00  0.00           H  
ATOM    637 HG23 THR    45      99.193 111.235  89.859  1.00  0.00           H  
ATOM    638  OG1 THR    45      99.412 110.704  87.371  1.00  0.00           O  
ATOM    639  HG1 THR    45      98.891 110.226  86.722  1.00  0.00           H  
ATOM    640  C   THR    45     102.036 109.124  87.867  1.00  0.00           C  
ATOM    641  O   THR    45     102.349 109.597  86.800  1.00  0.00           O  
ATOM    642  N   ASP    46     102.882 109.011  88.919  1.00  0.00           N  
ATOM    643  H   ASP    46     102.519 108.583  89.759  1.00  0.00           H  
ATOM    644  CA  ASP    46     104.175 109.729  88.942  1.00  0.00           C  
ATOM    645  HA  ASP    46     104.600 109.888  87.951  1.00  0.00           H  
ATOM    646  CB  ASP    46     103.980 111.166  89.483  1.00  0.00           C  
ATOM    647  HB2 ASP    46     103.095 111.661  89.083  1.00  0.00           H  
ATOM    648  HB3 ASP    46     103.889 111.031  90.560  1.00  0.00           H  
ATOM    649  CG  ASP    46     105.207 112.061  89.135  1.00  0.00           C  
ATOM    650  OD1 ASP    46     106.260 111.608  88.617  1.00  0.00           O  
ATOM    651  OD2 ASP    46     105.162 113.255  89.465  1.00  0.00           O  
ATOM    652  C   ASP    46     105.135 109.022  89.878  1.00  0.00           C  
ATOM    653  O   ASP    46     105.045 109.050  91.095  1.00  0.00           O  
ATOM    654  N   THR    47     106.209 108.511  89.288  1.00  0.00           N  
ATOM    655  H   THR    47     106.118 108.465  88.283  1.00  0.00           H  
ATOM    656  CA  THR    47     107.274 107.837  89.951  1.00  0.00           C  
ATOM    657  HA  THR    47     107.247 107.869  91.040  1.00  0.00           H  
ATOM    658  CB  THR    47     107.196 106.322  89.682  1.00  0.00           C  
ATOM    659  HB  THR    47     107.952 105.723  90.190  1.00  0.00           H  
ATOM    660  CG2 THR    47     105.824 105.720  90.159  1.00  0.00           C  
ATOM    661 HG21 THR    47     105.499 106.154  91.105  1.00  0.00           H  
ATOM    662 HG22 THR    47     105.079 105.843  89.373  1.00  0.00           H  
ATOM    663 HG23 THR    47     105.951 104.648  90.308  1.00  0.00           H  
ATOM    664  OG1 THR    47     107.217 106.144  88.263  1.00  0.00           O  
ATOM    665  HG1 THR    47     106.388 106.456  87.892  1.00  0.00           H  
ATOM    666  C   THR    47     108.589 108.486  89.762  1.00  0.00           C  
ATOM    667  O   THR    47     109.628 107.775  89.756  1.00  0.00           O  
ATOM    668  N   SER    48     108.561 109.800  89.724  1.00  0.00           N  
ATOM    669  H   SER    48     107.674 110.274  89.824  1.00  0.00           H  
ATOM    670  CA  SER    48     109.692 110.602  89.941  1.00  0.00           C  
ATOM    671  HA  SER    48     110.538 110.310  89.320  1.00  0.00           H  
ATOM    672  CB  SER    48     109.404 112.097  89.526  1.00  0.00           C  
ATOM    673  HB2 SER    48     110.229 112.734  89.845  1.00  0.00           H  
ATOM    674  HB3 SER    48     109.346 112.288  88.454  1.00  0.00           H  
ATOM    675  OG  SER    48     108.269 112.551  90.202  1.00  0.00           O  
ATOM    676  HG  SER    48     107.478 112.529  89.658  1.00  0.00           H  
ATOM    677  C   SER    48     110.110 110.557  91.445  1.00  0.00           C  
ATOM    678  O   SER    48     109.347 110.060  92.251  1.00  0.00           O  
ATOM    679  N   GLY    49     111.301 110.950  91.751  1.00  0.00           N  
ATOM    680  H   GLY    49     111.806 111.346  90.972  1.00  0.00           H  
ATOM    681  CA  GLY    49     111.774 111.241  93.146  1.00  0.00           C  
ATOM    682  HA2 GLY    49     112.523 112.032  93.098  1.00  0.00           H  
ATOM    683  HA3 GLY    49     110.934 111.544  93.771  1.00  0.00           H  
ATOM    684  C   GLY    49     112.326 110.008  93.817  1.00  0.00           C  
ATOM    685  O   GLY    49     111.702 108.943  93.682  1.00  0.00           O  
ATOM    686  N   TYR    50     113.436 110.105  94.574  1.00  0.00           N  
ATOM    687  H   TYR    50     113.726 109.263  95.051  1.00  0.00           H  
ATOM    688  CA  TYR    50     114.297 111.415  94.849  1.00  0.00           C  
ATOM    689  HA  TYR    50     114.165 112.125  94.033  1.00  0.00           H  
ATOM    690  CB  TYR    50     113.625 112.085  96.113  1.00  0.00           C  
ATOM    691  HB2 TYR    50     112.549 112.178  95.966  1.00  0.00           H  
ATOM    692  HB3 TYR    50     113.716 111.312  96.876  1.00  0.00           H  
ATOM    693  CG  TYR    50     114.154 113.451  96.498  1.00  0.00           C  
ATOM    694  CD1 TYR    50     115.297 113.592  97.349  1.00  0.00           C  
ATOM    695  HD1 TYR    50     115.803 112.701  97.691  1.00  0.00           H  
ATOM    696  CE1 TYR    50     115.733 114.838  97.762  1.00  0.00           C  
ATOM    697  HE1 TYR    50     116.663 114.905  98.307  1.00  0.00           H  
ATOM    698  CZ  TYR    50     114.993 116.026  97.391  1.00  0.00           C  
ATOM    699  OH  TYR    50     115.416 117.305  97.825  1.00  0.00           O  
ATOM    700  HH  TYR    50     114.791 117.982  97.553  1.00  0.00           H  
ATOM    701  CE2 TYR    50     113.807 115.965  96.654  1.00  0.00           C  
ATOM    702  HE2 TYR    50     113.148 116.816  96.569  1.00  0.00           H  
ATOM    703  CD2 TYR    50     113.457 114.638  96.139  1.00  0.00           C  
ATOM    704  HD2 TYR    50     112.541 114.488  95.586  1.00  0.00           H  
ATOM    705  C   TYR    50     115.812 111.168  95.091  1.00  0.00           C  
ATOM    706  O   TYR    50     116.164 110.376  95.895  1.00  0.00           O  
ATOM    707  N   GLY    51     116.726 111.884  94.426  1.00  0.00           N  
ATOM    708  H   GLY    51     117.653 111.578  94.685  1.00  0.00           H  
ATOM    709  CA  GLY    51     116.547 112.699  93.192  1.00  0.00           C  
ATOM    710  HA2 GLY    51     116.030 112.159  92.399  1.00  0.00           H  
ATOM    711  HA3 GLY    51     115.965 113.596  93.404  1.00  0.00           H  
ATOM    712  C   GLY    51     117.888 113.091  92.581  1.00  0.00           C  
ATOM    713  O   GLY    51     118.830 112.282  92.512  1.00  0.00           O  
ATOM    714  N   GLN    52     118.067 114.376  92.142  1.00  0.00           N  
ATOM    715  H   GLN    52     117.223 114.926  92.072  1.00  0.00           H  
ATOM    716  CA  GLN    52     119.280 114.900  91.663  1.00  0.00           C  
ATOM    717  HA  GLN    52     119.077 115.908  91.302  1.00  0.00           H  
ATOM    718  CB  GLN    52     120.205 115.254  92.849  1.00  0.00           C  
ATOM    719  HB2 GLN    52     119.767 115.830  93.663  1.00  0.00           H  
ATOM    720  HB3 GLN    52     120.470 114.327  93.358  1.00  0.00           H  
ATOM    721  CG  GLN    52     121.529 115.969  92.398  1.00  0.00           C  
ATOM    722  HG2 GLN    52     122.298 115.875  93.165  1.00  0.00           H  
ATOM    723  HG3 GLN    52     121.987 115.523  91.516  1.00  0.00           H  
ATOM    724  CD  GLN    52     121.299 117.449  92.006  1.00  0.00           C  
ATOM    725  OE1 GLN    52     120.237 117.993  92.200  1.00  0.00           O  
ATOM    726  NE2 GLN    52     122.228 118.009  91.258  1.00  0.00           N  
ATOM    727 HE21 GLN    52     123.062 117.553  90.916  1.00  0.00           H  
ATOM    728 HE22 GLN    52     122.050 118.965  90.986  1.00  0.00           H  
ATOM    729  C   GLN    52     119.843 114.024  90.421  1.00  0.00           C  
ATOM    730  O   GLN    52     120.996 113.585  90.528  1.00  0.00           O  
ATOM    731  N   SER    53     119.004 113.697  89.390  1.00  0.00           N  
ATOM    732  H   SER    53     119.405 112.961  88.827  1.00  0.00           H  
ATOM    733  CA  SER    53     117.628 114.142  88.998  1.00  0.00           C  
ATOM    734  HA  SER    53     117.326 115.025  89.561  1.00  0.00           H  
ATOM    735  CB  SER    53     117.580 114.509  87.517  1.00  0.00           C  
ATOM    736  HB2 SER    53     117.910 115.544  87.432  1.00  0.00           H  
ATOM    737  HB3 SER    53     118.177 113.809  86.932  1.00  0.00           H  
ATOM    738  OG  SER    53     116.221 114.433  87.097  1.00  0.00           O  
ATOM    739  HG  SER    53     116.227 114.981  86.308  1.00  0.00           H  
ATOM    740  C   SER    53     116.582 113.105  89.401  1.00  0.00           C  
ATOM    741  O   SER    53     116.802 111.930  89.220  1.00  0.00           O  
ATOM    742  N   SER    54     115.504 113.583  89.905  1.00  0.00           N  
ATOM    743  H   SER    54     115.422 114.586  89.823  1.00  0.00           H  
ATOM    744  CA  SER    54     114.196 112.987  90.252  1.00  0.00           C  
ATOM    745  HA  SER    54     114.494 112.181  90.922  1.00  0.00           H  
ATOM    746  CB  SER    54     113.318 114.030  90.972  1.00  0.00           C  
ATOM    747  HB2 SER    54     113.256 114.887  90.301  1.00  0.00           H  
ATOM    748  HB3 SER    54     112.305 113.635  91.054  1.00  0.00           H  
ATOM    749  OG  SER    54     113.916 114.293  92.159  1.00  0.00           O  
ATOM    750  HG  SER    54     114.379 115.134  92.153  1.00  0.00           H  
ATOM    751  C   SER    54     113.430 112.477  89.005  1.00  0.00           C  
ATOM    752  O   SER    54     112.428 111.805  89.220  1.00  0.00           O  
ATOM    753  N   TYR    55     113.879 112.587  87.774  1.00  0.00           N  
ATOM    754  H   TYR    55     114.721 113.105  87.564  1.00  0.00           H  
ATOM    755  CA  TYR    55     113.126 112.235  86.569  1.00  0.00           C  
ATOM    756  HA  TYR    55     112.143 111.861  86.855  1.00  0.00           H  
ATOM    757  CB  TYR    55     112.900 113.418  85.648  1.00  0.00           C  
ATOM    758  HB2 TYR    55     113.871 113.777  85.305  1.00  0.00           H  
ATOM    759  HB3 TYR    55     112.305 112.992  84.840  1.00  0.00           H  
ATOM    760  CG  TYR    55     112.110 114.550  86.311  1.00  0.00           C  
ATOM    761  CD1 TYR    55     112.782 115.625  86.802  1.00  0.00           C  
ATOM    762  HD1 TYR    55     113.856 115.696  86.709  1.00  0.00           H  
ATOM    763  CE1 TYR    55     112.095 116.640  87.534  1.00  0.00           C  
ATOM    764  HE1 TYR    55     112.709 117.348  88.071  1.00  0.00           H  
ATOM    765  CZ  TYR    55     110.685 116.613  87.592  1.00  0.00           C  
ATOM    766  OH  TYR    55     110.042 117.620  88.234  1.00  0.00           O  
ATOM    767  HH  TYR    55     110.670 118.140  88.740  1.00  0.00           H  
ATOM    768  CE2 TYR    55     109.927 115.478  87.169  1.00  0.00           C  
ATOM    769  HE2 TYR    55     108.860 115.356  87.288  1.00  0.00           H  
ATOM    770  CD2 TYR    55     110.688 114.445  86.462  1.00  0.00           C  
ATOM    771  HD2 TYR    55     110.264 113.530  86.075  1.00  0.00           H  
ATOM    772  C   TYR    55     113.939 111.155  85.723  1.00  0.00           C  
ATOM    773  O   TYR    55     115.089 111.436  85.414  1.00  0.00           O  
ATOM    774  N   SER    56     113.469 109.910  85.472  1.00  0.00           N  
ATOM    775  H   SER    56     113.971 109.320  84.824  1.00  0.00           H  
ATOM    776  CA  SER    56     112.169 109.382  85.779  1.00  0.00           C  
ATOM    777  HA  SER    56     112.098 108.490  85.156  1.00  0.00           H  
ATOM    778  CB  SER    56     112.179 108.829  87.203  1.00  0.00           C  
ATOM    779  HB2 SER    56     112.047 109.656  87.901  1.00  0.00           H  
ATOM    780  HB3 SER    56     111.269 108.238  87.309  1.00  0.00           H  
ATOM    781  OG  SER    56     113.255 108.059  87.619  1.00  0.00           O  
ATOM    782  HG  SER    56     113.930 108.638  87.981  1.00  0.00           H  
ATOM    783  C   SER    56     110.889 110.223  85.394  1.00  0.00           C  
ATOM    784  O   SER    56     110.114 110.655  86.200  1.00  0.00           O  
ATOM    785  N   SER    57     110.738 110.745  84.129  1.00  0.00           N  
ATOM    786  H   SER    57     109.921 111.333  84.048  1.00  0.00           H  
ATOM    787  CA  SER    57     111.494 110.304  82.904  1.00  0.00           C  
ATOM    788  HA  SER    57     112.140 109.456  83.130  1.00  0.00           H  
ATOM    789  CB  SER    57     110.509 109.915  81.740  1.00  0.00           C  
ATOM    790  HB2 SER    57     109.849 110.733  81.450  1.00  0.00           H  
ATOM    791  HB3 SER    57     111.023 109.538  80.856  1.00  0.00           H  
ATOM    792  OG  SER    57     109.587 108.915  82.223  1.00  0.00           O  
ATOM    793  HG  SER    57     110.090 108.098  82.254  1.00  0.00           H  
ATOM    794  C   SER    57     112.517 111.362  82.458  1.00  0.00           C  
ATOM    795  O   SER    57     112.190 112.537  82.445  1.00  0.00           O  
ATOM    796  N   TYR    58     113.782 110.988  82.241  1.00  0.00           N  
ATOM    797  H   TYR    58     114.026 110.021  82.399  1.00  0.00           H  
ATOM    798  CA  TYR    58     114.797 112.072  81.922  1.00  0.00           C  
ATOM    799  HA  TYR    58     114.659 112.817  82.705  1.00  0.00           H  
ATOM    800  CB  TYR    58     116.175 111.534  82.119  1.00  0.00           C  
ATOM    801  HB2 TYR    58     116.427 110.924  82.986  1.00  0.00           H  
ATOM    802  HB3 TYR    58     116.316 110.893  81.249  1.00  0.00           H  
ATOM    803  CG  TYR    58     117.221 112.589  81.900  1.00  0.00           C  
ATOM    804  CD1 TYR    58     117.647 112.997  80.622  1.00  0.00           C  
ATOM    805  HD1 TYR    58     117.275 112.506  79.735  1.00  0.00           H  
ATOM    806  CE1 TYR    58     118.529 114.027  80.408  1.00  0.00           C  
ATOM    807  HE1 TYR    58     118.888 114.380  79.453  1.00  0.00           H  
ATOM    808  CZ  TYR    58     118.974 114.774  81.569  1.00  0.00           C  
ATOM    809  OH  TYR    58     119.665 115.886  81.260  1.00  0.00           O  
ATOM    810  HH  TYR    58     119.953 116.334  82.060  1.00  0.00           H  
ATOM    811  CE2 TYR    58     118.554 114.355  82.852  1.00  0.00           C  
ATOM    812  HE2 TYR    58     118.838 114.925  83.724  1.00  0.00           H  
ATOM    813  CD2 TYR    58     117.740 113.267  83.029  1.00  0.00           C  
ATOM    814  HD2 TYR    58     117.550 112.843  84.004  1.00  0.00           H  
ATOM    815  C   TYR    58     114.522 112.904  80.645  1.00  0.00           C  
ATOM    816  O   TYR    58     114.471 112.321  79.592  1.00  0.00           O  
ATOM    817  N   GLY    59     114.558 114.263  80.714  1.00  0.00           N  
ATOM    818  H   GLY    59     114.662 114.706  79.812  1.00  0.00           H  
ATOM    819  CA  GLY    59     114.656 115.071  81.931  1.00  0.00           C  
ATOM    820  HA2 GLY    59     113.834 114.940  82.634  1.00  0.00           H  
ATOM    821  HA3 GLY    59     115.567 114.782  82.455  1.00  0.00           H  
ATOM    822  C   GLY    59     114.755 116.554  81.576  1.00  0.00           C  
ATOM    823  O   GLY    59     115.079 116.934  80.418  1.00  0.00           O  
ATOM    824  N   GLN    60     114.386 117.508  82.442  1.00  0.00           N  
ATOM    825  H   GLN    60     114.509 118.465  82.143  1.00  0.00           H  
ATOM    826  CA  GLN    60     113.924 117.373  83.821  1.00  0.00           C  
ATOM    827  HA  GLN    60     114.274 116.468  84.317  1.00  0.00           H  
ATOM    828  CB  GLN    60     114.543 118.510  84.601  1.00  0.00           C  
ATOM    829  HB2 GLN    60     114.179 119.433  84.149  1.00  0.00           H  
ATOM    830  HB3 GLN    60     114.182 118.481  85.629  1.00  0.00           H  
ATOM    831  CG  GLN    60     116.121 118.578  84.514  1.00  0.00           C  
ATOM    832  HG2 GLN    60     116.419 118.732  83.477  1.00  0.00           H  
ATOM    833  HG3 GLN    60     116.352 119.446  85.131  1.00  0.00           H  
ATOM    834  CD  GLN    60     116.832 117.401  85.146  1.00  0.00           C  
ATOM    835  OE1 GLN    60     116.484 116.218  84.957  1.00  0.00           O  
ATOM    836  NE2 GLN    60     117.915 117.549  85.832  1.00  0.00           N  
ATOM    837 HE21 GLN    60     118.335 118.467  85.826  1.00  0.00           H  
ATOM    838 HE22 GLN    60     118.436 116.714  86.061  1.00  0.00           H  
ATOM    839  C   GLN    60     112.356 117.426  83.862  1.00  0.00           C  
ATOM    840  O   GLN    60     111.862 116.556  83.144  1.00  0.00           O  
ATOM    841  N   SER    61     111.744 118.353  84.602  1.00  0.00           N  
ATOM    842  H   SER    61     112.278 119.017  85.144  1.00  0.00           H  
ATOM    843  CA  SER    61     110.264 118.404  84.697  1.00  0.00           C  
ATOM    844  HA  SER    61     110.035 117.448  85.168  1.00  0.00           H  
ATOM    845  CB  SER    61     109.740 119.522  85.563  1.00  0.00           C  
ATOM    846  HB2 SER    61     110.326 119.394  86.473  1.00  0.00           H  
ATOM    847  HB3 SER    61     109.946 120.489  85.104  1.00  0.00           H  
ATOM    848  OG  SER    61     108.306 119.281  85.808  1.00  0.00           O  
ATOM    849  HG  SER    61     108.087 118.887  86.655  1.00  0.00           H  
ATOM    850  C   SER    61     109.485 118.387  83.412  1.00  0.00           C  
ATOM    851  O   SER    61     109.919 118.941  82.415  1.00  0.00           O  
ATOM    852  N   GLN    62     108.266 117.901  83.330  1.00  0.00           N  
ATOM    853  H   GLN    62     107.831 117.487  84.142  1.00  0.00           H  
ATOM    854  CA  GLN    62     107.473 118.192  82.105  1.00  0.00           C  
ATOM    855  HA  GLN    62     107.995 118.658  81.270  1.00  0.00           H  
ATOM    856  CB  GLN    62     107.064 116.789  81.486  1.00  0.00           C  
ATOM    857  HB2 GLN    62     106.607 116.958  80.511  1.00  0.00           H  
ATOM    858  HB3 GLN    62     107.939 116.147  81.378  1.00  0.00           H  
ATOM    859  CG  GLN    62     106.043 115.951  82.320  1.00  0.00           C  
ATOM    860  HG2 GLN    62     106.449 115.678  83.295  1.00  0.00           H  
ATOM    861  HG3 GLN    62     105.115 116.516  82.401  1.00  0.00           H  
ATOM    862  CD  GLN    62     105.675 114.614  81.675  1.00  0.00           C  
ATOM    863  OE1 GLN    62     105.914 114.445  80.463  1.00  0.00           O  
ATOM    864  NE2 GLN    62     105.277 113.616  82.379  1.00  0.00           N  
ATOM    865 HE21 GLN    62     105.057 112.780  81.856  1.00  0.00           H  
ATOM    866 HE22 GLN    62     105.160 113.659  83.381  1.00  0.00           H  
ATOM    867  C   GLN    62     106.301 119.144  82.428  1.00  0.00           C  
ATOM    868  O   GLN    62     105.423 119.319  81.584  1.00  0.00           O  
ATOM    869  N   ASN    63     106.306 119.766  83.654  1.00  0.00           N  
ATOM    870  H   ASN    63     107.038 119.549  84.316  1.00  0.00           H  
ATOM    871  CA  ASN    63     105.493 120.979  84.026  1.00  0.00           C  
ATOM    872  HA  ASN    63     104.592 120.943  83.414  1.00  0.00           H  
ATOM    873  CB  ASN    63     105.072 120.865  85.527  1.00  0.00           C  
ATOM    874  HB2 ASN    63     105.879 120.503  86.164  1.00  0.00           H  
ATOM    875  HB3 ASN    63     104.775 121.888  85.756  1.00  0.00           H  
ATOM    876  CG  ASN    63     103.990 119.866  85.753  1.00  0.00           C  
ATOM    877  OD1 ASN    63     103.389 119.193  84.901  1.00  0.00           O  
ATOM    878  ND2 ASN    63     103.676 119.653  86.987  1.00  0.00           N  
ATOM    879 HD21 ASN    63     103.151 118.812  87.178  1.00  0.00           H  
ATOM    880 HD22 ASN    63     104.152 120.306  87.593  1.00  0.00           H  
ATOM    881  C   ASN    63     106.210 122.328  83.750  1.00  0.00           C  
ATOM    882  O   ASN    63     105.663 123.393  83.730  1.00  0.00           O  
ATOM    883  N   THR    64     107.541 122.225  83.596  1.00  0.00           N  
ATOM    884  H   THR    64     107.958 121.308  83.656  1.00  0.00           H  
ATOM    885  CA  THR    64     108.477 123.349  83.420  1.00  0.00           C  
ATOM    886  HA  THR    64     107.930 124.230  83.086  1.00  0.00           H  
ATOM    887  CB  THR    64     109.094 123.818  84.720  1.00  0.00           C  
ATOM    888  HB  THR    64     109.520 122.960  85.241  1.00  0.00           H  
ATOM    889  CG2 THR    64     110.284 124.824  84.428  1.00  0.00           C  
ATOM    890 HG21 THR    64     109.739 125.644  83.960  1.00  0.00           H  
ATOM    891 HG22 THR    64     110.745 125.199  85.343  1.00  0.00           H  
ATOM    892 HG23 THR    64     111.090 124.365  83.856  1.00  0.00           H  
ATOM    893  OG1 THR    64     108.183 124.491  85.588  1.00  0.00           O  
ATOM    894  HG1 THR    64     107.806 125.205  85.069  1.00  0.00           H  
ATOM    895  C   THR    64     109.473 122.985  82.278  1.00  0.00           C  
ATOM    896  O   THR    64     110.390 122.266  82.629  1.00  0.00           O  
ATOM    897  N   GLY    65     109.353 123.365  80.992  1.00  0.00           N  
ATOM    898  H   GLY    65     110.081 123.113  80.339  1.00  0.00           H  
ATOM    899  CA  GLY    65     108.174 123.931  80.260  1.00  0.00           C  
ATOM    900  HA2 GLY    65     107.757 124.741  80.859  1.00  0.00           H  
ATOM    901  HA3 GLY    65     108.559 124.508  79.419  1.00  0.00           H  
ATOM    902  C   GLY    65     107.173 122.829  79.815  1.00  0.00           C  
ATOM    903  O   GLY    65     107.319 121.662  80.254  1.00  0.00           O  
ATOM    904  N   TYR    66     106.157 123.140  79.087  1.00  0.00           N  
ATOM    905  H   TYR    66     106.127 124.117  78.834  1.00  0.00           H  
ATOM    906  CA  TYR    66     105.218 122.135  78.661  1.00  0.00           C  
ATOM    907  HA  TYR    66     105.758 121.188  78.688  1.00  0.00           H  
ATOM    908  CB  TYR    66     104.049 121.984  79.701  1.00  0.00           C  
ATOM    909  HB2 TYR    66     103.241 121.411  79.245  1.00  0.00           H  
ATOM    910  HB3 TYR    66     104.466 121.313  80.452  1.00  0.00           H  
ATOM    911  CG  TYR    66     103.329 123.143  80.375  1.00  0.00           C  
ATOM    912  CD1 TYR    66     103.038 123.108  81.740  1.00  0.00           C  
ATOM    913  HD1 TYR    66     103.121 122.149  82.231  1.00  0.00           H  
ATOM    914  CE1 TYR    66     102.287 124.156  82.273  1.00  0.00           C  
ATOM    915  HE1 TYR    66     102.083 124.116  83.332  1.00  0.00           H  
ATOM    916  CZ  TYR    66     101.980 125.304  81.587  1.00  0.00           C  
ATOM    917  OH  TYR    66     101.296 126.331  82.198  1.00  0.00           O  
ATOM    918  HH  TYR    66     100.621 125.866  82.698  1.00  0.00           H  
ATOM    919  CE2 TYR    66     102.288 125.317  80.192  1.00  0.00           C  
ATOM    920  HE2 TYR    66     101.892 126.115  79.582  1.00  0.00           H  
ATOM    921  CD2 TYR    66     102.937 124.247  79.615  1.00  0.00           C  
ATOM    922  HD2 TYR    66     103.106 124.163  78.552  1.00  0.00           H  
ATOM    923  C   TYR    66     104.643 122.400  77.232  1.00  0.00           C  
ATOM    924  O   TYR    66     104.604 123.552  76.768  1.00  0.00           O  
ATOM    925  N   GLY    67     104.327 121.313  76.517  1.00  0.00           N  
ATOM    926  H   GLY    67     104.233 120.392  76.919  1.00  0.00           H  
ATOM    927  CA  GLY    67     104.028 121.322  75.091  1.00  0.00           C  
ATOM    928  HA2 GLY    67     104.800 121.817  74.502  1.00  0.00           H  
ATOM    929  HA3 GLY    67     103.878 120.317  74.697  1.00  0.00           H  
ATOM    930  C   GLY    67     102.708 121.977  74.696  1.00  0.00           C  
ATOM    931  O   GLY    67     101.671 121.627  75.251  1.00  0.00           O  
ATOM    932  N   THR    68     102.717 122.894  73.780  1.00  0.00           N  
ATOM    933  H   THR    68     103.560 123.051  73.246  1.00  0.00           H  
ATOM    934  CA  THR    68     101.479 123.556  73.347  1.00  0.00           C  
ATOM    935  HA  THR    68     101.135 124.123  74.212  1.00  0.00           H  
ATOM    936  CB  THR    68     101.828 124.543  72.246  1.00  0.00           C  
ATOM    937  HB  THR    68     102.603 125.186  72.662  1.00  0.00           H  
ATOM    938  CG2 THR    68     102.317 123.889  70.940  1.00  0.00           C  
ATOM    939 HG21 THR    68     102.453 124.661  70.183  1.00  0.00           H  
ATOM    940 HG22 THR    68     103.291 123.411  71.037  1.00  0.00           H  
ATOM    941 HG23 THR    68     101.530 123.218  70.596  1.00  0.00           H  
ATOM    942  OG1 THR    68     100.699 125.363  71.922  1.00  0.00           O  
ATOM    943  HG1 THR    68     100.712 126.039  72.603  1.00  0.00           H  
ATOM    944  C   THR    68     100.389 122.515  72.790  1.00  0.00           C  
ATOM    945  O   THR    68     100.698 121.422  72.252  1.00  0.00           O  
ATOM    946  N   GLN    69      99.102 122.878  72.798  1.00  0.00           N  
ATOM    947  H   GLN    69      98.892 123.629  73.440  1.00  0.00           H  
ATOM    948  CA  GLN    69      97.981 122.049  72.323  1.00  0.00           C  
ATOM    949  HA  GLN    69      98.153 120.986  72.491  1.00  0.00           H  
ATOM    950  CB  GLN    69      96.672 122.460  73.109  1.00  0.00           C  
ATOM    951  HB2 GLN    69      96.478 123.516  73.297  1.00  0.00           H  
ATOM    952  HB3 GLN    69      95.960 121.994  72.427  1.00  0.00           H  
ATOM    953  CG  GLN    69      96.603 121.783  74.470  1.00  0.00           C  
ATOM    954  HG2 GLN    69      95.613 121.865  74.919  1.00  0.00           H  
ATOM    955  HG3 GLN    69      96.710 120.731  74.207  1.00  0.00           H  
ATOM    956  CD  GLN    69      97.712 122.104  75.525  1.00  0.00           C  
ATOM    957  OE1 GLN    69      98.147 123.250  75.714  1.00  0.00           O  
ATOM    958  NE2 GLN    69      98.251 121.131  76.180  1.00  0.00           N  
ATOM    959 HE21 GLN    69      97.871 120.226  75.940  1.00  0.00           H  
ATOM    960 HE22 GLN    69      98.684 121.194  77.090  1.00  0.00           H  
ATOM    961  C   GLN    69      98.039 122.352  70.832  1.00  0.00           C  
ATOM    962  O   GLN    69      97.509 123.371  70.307  1.00  0.00           O  
ATOM    963  N   SER    70      98.519 121.346  70.054  1.00  0.00           N  
ATOM    964  H   SER    70      99.100 120.674  70.533  1.00  0.00           H  
ATOM    965  CA  SER    70      98.712 121.537  68.650  1.00  0.00           C  
ATOM    966  HA  SER    70      98.004 122.168  68.111  1.00  0.00           H  
ATOM    967  CB  SER    70     100.101 122.061  68.404  1.00  0.00           C  
ATOM    968  HB2 SER    70     100.245 122.075  67.324  1.00  0.00           H  
ATOM    969  HB3 SER    70     100.212 123.094  68.733  1.00  0.00           H  
ATOM    970  OG  SER    70     101.064 121.107  68.888  1.00  0.00           O  
ATOM    971  HG  SER    70     101.905 121.468  68.598  1.00  0.00           H  
ATOM    972  C   SER    70      98.643 120.199  67.808  1.00  0.00           C  
ATOM    973  O   SER    70      98.933 120.166  66.615  1.00  0.00           O  
ATOM    974  N   THR    71      98.062 119.092  68.379  1.00  0.00           N  
ATOM    975  H   THR    71      97.849 119.193  69.361  1.00  0.00           H  
ATOM    976  CA  THR    71      97.688 117.807  67.757  1.00  0.00           C  
ATOM    977  HA  THR    71      97.808 117.857  66.675  1.00  0.00           H  
ATOM    978  CB  THR    71      98.599 116.595  68.147  1.00  0.00           C  
ATOM    979  HB  THR    71      98.541 116.425  69.222  1.00  0.00           H  
ATOM    980  CG2 THR    71      98.378 115.254  67.365  1.00  0.00           C  
ATOM    981 HG21 THR    71      97.369 114.856  67.475  1.00  0.00           H  
ATOM    982 HG22 THR    71      98.558 115.398  66.299  1.00  0.00           H  
ATOM    983 HG23 THR    71      99.144 114.528  67.639  1.00  0.00           H  
ATOM    984  OG1 THR    71      99.877 117.071  67.832  1.00  0.00           O  
ATOM    985  HG1 THR    71     100.114 117.613  68.588  1.00  0.00           H  
ATOM    986  C   THR    71      96.196 117.450  68.017  1.00  0.00           C  
ATOM    987  O   THR    71      95.869 116.404  68.585  1.00  0.00           O  
ATOM    988  N   PRO    72      95.240 118.392  67.594  1.00  0.00           N  
ATOM    989  CD  PRO    72      95.485 119.683  66.807  1.00  0.00           C  
ATOM    990  HD2 PRO    72      96.095 119.332  65.974  1.00  0.00           H  
ATOM    991  HD3 PRO    72      95.862 120.577  67.304  1.00  0.00           H  
ATOM    992  CG  PRO    72      94.082 119.965  66.233  1.00  0.00           C  
ATOM    993  HG2 PRO    72      93.836 119.641  65.222  1.00  0.00           H  
ATOM    994  HG3 PRO    72      93.976 121.047  66.154  1.00  0.00           H  
ATOM    995  CB  PRO    72      93.071 119.376  67.264  1.00  0.00           C  
ATOM    996  HB2 PRO    72      92.256 119.118  66.588  1.00  0.00           H  
ATOM    997  HB3 PRO    72      92.698 120.051  68.034  1.00  0.00           H  
ATOM    998  CA  PRO    72      93.809 118.196  67.855  1.00  0.00           C  
ATOM    999  HA  PRO    72      93.733 118.253  68.941  1.00  0.00           H  
ATOM   1000  C   PRO    72      93.327 116.843  67.428  1.00  0.00           C  
ATOM   1001  O   PRO    72      93.502 116.404  66.305  1.00  0.00           O  
ATOM   1002  N   GLN    73      92.547 116.200  68.279  1.00  0.00           N  
ATOM   1003  H   GLN    73      92.293 116.656  69.144  1.00  0.00           H  
ATOM   1004  CA  GLN    73      91.808 114.898  67.980  1.00  0.00           C  
ATOM   1005  HA  GLN    73      92.492 114.058  67.854  1.00  0.00           H  
ATOM   1006  CB  GLN    73      90.990 114.428  69.259  1.00  0.00           C  
ATOM   1007  HB2 GLN    73      90.838 113.350  69.214  1.00  0.00           H  
ATOM   1008  HB3 GLN    73      91.574 114.624  70.158  1.00  0.00           H  
ATOM   1009  CG  GLN    73      89.654 115.055  69.451  1.00  0.00           C  
ATOM   1010  HG2 GLN    73      89.586 115.209  70.528  1.00  0.00           H  
ATOM   1011  HG3 GLN    73      89.537 116.044  69.009  1.00  0.00           H  
ATOM   1012  CD  GLN    73      88.398 114.239  69.013  1.00  0.00           C  
ATOM   1013  OE1 GLN    73      88.430 113.350  68.175  1.00  0.00           O  
ATOM   1014  NE2 GLN    73      87.246 114.712  69.427  1.00  0.00           N  
ATOM   1015 HE21 GLN    73      87.229 115.422  70.145  1.00  0.00           H  
ATOM   1016 HE22 GLN    73      86.443 114.194  69.101  1.00  0.00           H  
ATOM   1017  C   GLN    73      90.919 114.962  66.685  1.00  0.00           C  
ATOM   1018  O   GLN    73      90.156 115.901  66.481  1.00  0.00           O  
ATOM   1019  N   GLY    74      90.955 113.895  65.896  1.00  0.00           N  
ATOM   1020  H   GLY    74      91.719 113.254  66.057  1.00  0.00           H  
ATOM   1021  CA  GLY    74      90.390 113.745  64.571  1.00  0.00           C  
ATOM   1022  HA2 GLY    74      90.174 114.738  64.177  1.00  0.00           H  
ATOM   1023  HA3 GLY    74      91.140 113.323  63.901  1.00  0.00           H  
ATOM   1024  C   GLY    74      89.110 113.057  64.359  1.00  0.00           C  
ATOM   1025  O   GLY    74      88.740 112.910  63.193  1.00  0.00           O  
ATOM   1026  N   TYR    75      88.537 112.424  65.414  1.00  0.00           N  
ATOM   1027  H   TYR    75      88.990 112.515  66.312  1.00  0.00           H  
ATOM   1028  CA  TYR    75      87.378 111.571  65.328  1.00  0.00           C  
ATOM   1029  HA  TYR    75      87.287 111.151  64.326  1.00  0.00           H  
ATOM   1030  CB  TYR    75      87.507 110.358  66.229  1.00  0.00           C  
ATOM   1031  HB2 TYR    75      87.566 110.732  67.251  1.00  0.00           H  
ATOM   1032  HB3 TYR    75      86.593 109.770  66.141  1.00  0.00           H  
ATOM   1033  CG  TYR    75      88.659 109.338  65.879  1.00  0.00           C  
ATOM   1034  CD1 TYR    75      89.850 109.465  66.625  1.00  0.00           C  
ATOM   1035  HD1 TYR    75      90.089 110.426  67.057  1.00  0.00           H  
ATOM   1036  CE1 TYR    75      90.857 108.524  66.601  1.00  0.00           C  
ATOM   1037  HE1 TYR    75      91.811 108.680  67.084  1.00  0.00           H  
ATOM   1038  CZ  TYR    75      90.607 107.345  65.793  1.00  0.00           C  
ATOM   1039  OH  TYR    75      91.582 106.471  65.607  1.00  0.00           O  
ATOM   1040  HH  TYR    75      91.214 105.594  65.480  1.00  0.00           H  
ATOM   1041  CE2 TYR    75      89.437 107.187  65.053  1.00  0.00           C  
ATOM   1042  HE2 TYR    75      89.183 106.328  64.450  1.00  0.00           H  
ATOM   1043  CD2 TYR    75      88.453 108.222  65.022  1.00  0.00           C  
ATOM   1044  HD2 TYR    75      87.471 108.132  64.580  1.00  0.00           H  
ATOM   1045  C   TYR    75      85.966 112.272  65.510  1.00  0.00           C  
ATOM   1046  O   TYR    75      84.891 111.687  65.292  1.00  0.00           O  
ATOM   1047  N   GLY    76      85.999 113.598  65.807  1.00  0.00           N  
ATOM   1048  H   GLY    76      86.843 114.103  66.039  1.00  0.00           H  
ATOM   1049  CA  GLY    76      84.788 114.367  66.035  1.00  0.00           C  
ATOM   1050  HA2 GLY    76      85.092 115.391  66.251  1.00  0.00           H  
ATOM   1051  HA3 GLY    76      84.135 114.400  65.163  1.00  0.00           H  
ATOM   1052  C   GLY    76      84.051 113.766  67.180  1.00  0.00           C  
ATOM   1053  O   GLY    76      84.705 113.555  68.194  1.00  0.00           O  
ATOM   1054  N   SER    77      82.703 113.642  67.101  1.00  0.00           N  
ATOM   1055  H   SER    77      82.253 113.742  66.202  1.00  0.00           H  
ATOM   1056  CA  SER    77      81.862 113.309  68.237  1.00  0.00           C  
ATOM   1057  HA  SER    77      82.472 113.093  69.114  1.00  0.00           H  
ATOM   1058  CB  SER    77      80.941 114.551  68.626  1.00  0.00           C  
ATOM   1059  HB2 SER    77      80.541 114.424  69.632  1.00  0.00           H  
ATOM   1060  HB3 SER    77      81.527 115.462  68.742  1.00  0.00           H  
ATOM   1061  OG  SER    77      79.929 114.888  67.628  1.00  0.00           O  
ATOM   1062  HG  SER    77      79.327 114.142  67.683  1.00  0.00           H  
ATOM   1063  C   SER    77      80.914 112.091  67.910  1.00  0.00           C  
ATOM   1064  O   SER    77      79.797 112.240  67.457  1.00  0.00           O  
ATOM   1065  N   THR    78      81.336 110.839  68.075  1.00  0.00           N  
ATOM   1066  H   THR    78      80.551 110.205  68.037  1.00  0.00           H  
ATOM   1067  CA  THR    78      82.701 110.206  68.332  1.00  0.00           C  
ATOM   1068  HA  THR    78      83.547 110.844  68.077  1.00  0.00           H  
ATOM   1069  CB  THR    78      82.978 109.882  69.850  1.00  0.00           C  
ATOM   1070  HB  THR    78      82.432 108.982  70.131  1.00  0.00           H  
ATOM   1071  CG2 THR    78      84.485 109.563  70.066  1.00  0.00           C  
ATOM   1072 HG21 THR    78      85.103 110.128  69.369  1.00  0.00           H  
ATOM   1073 HG22 THR    78      84.749 109.905  71.067  1.00  0.00           H  
ATOM   1074 HG23 THR    78      84.668 108.495  69.949  1.00  0.00           H  
ATOM   1075  OG1 THR    78      82.692 111.020  70.577  1.00  0.00           O  
ATOM   1076  HG1 THR    78      81.750 111.178  70.668  1.00  0.00           H  
ATOM   1077  C   THR    78      82.877 108.949  67.508  1.00  0.00           C  
ATOM   1078  O   THR    78      81.941 108.151  67.417  1.00  0.00           O  
ATOM   1079  N   GLY    79      83.980 108.841  66.774  1.00  0.00           N  
ATOM   1080  H   GLY    79      84.694 109.540  66.920  1.00  0.00           H  
ATOM   1081  CA  GLY    79      84.239 107.726  65.816  1.00  0.00           C  
ATOM   1082  HA2 GLY    79      83.321 107.230  65.501  1.00  0.00           H  
ATOM   1083  HA3 GLY    79      84.661 108.109  64.887  1.00  0.00           H  
ATOM   1084  C   GLY    79      85.181 106.638  66.406  1.00  0.00           C  
ATOM   1085  O   GLY    79      85.588 106.722  67.555  1.00  0.00           O  
ATOM   1086  N   GLY    80      85.713 105.615  65.671  1.00  0.00           N  
ATOM   1087  H   GLY    80      86.140 104.854  66.180  1.00  0.00           H  
ATOM   1088  CA  GLY    80      85.361 105.296  64.302  1.00  0.00           C  
ATOM   1089  HA2 GLY    80      85.545 106.213  63.742  1.00  0.00           H  
ATOM   1090  HA3 GLY    80      86.036 104.501  63.984  1.00  0.00           H  
ATOM   1091  C   GLY    80      83.873 104.990  64.090  1.00  0.00           C  
ATOM   1092  O   GLY    80      83.172 104.556  65.027  1.00  0.00           O  
ATOM   1093  N   TYR    81      83.257 105.137  62.890  1.00  0.00           N  
ATOM   1094  H   TYR    81      83.891 105.152  62.104  1.00  0.00           H  
ATOM   1095  CA  TYR    81      81.801 105.135  62.661  1.00  0.00           C  
ATOM   1096  HA  TYR    81      81.276 105.124  63.616  1.00  0.00           H  
ATOM   1097  CB  TYR    81      81.328 106.445  62.035  1.00  0.00           C  
ATOM   1098  HB2 TYR    81      81.908 106.536  61.116  1.00  0.00           H  
ATOM   1099  HB3 TYR    81      80.277 106.376  61.756  1.00  0.00           H  
ATOM   1100  CG  TYR    81      81.615 107.740  62.853  1.00  0.00           C  
ATOM   1101  CD1 TYR    81      80.684 108.080  63.921  1.00  0.00           C  
ATOM   1102  HD1 TYR    81      79.782 107.516  64.109  1.00  0.00           H  
ATOM   1103  CE1 TYR    81      80.928 109.203  64.682  1.00  0.00           C  
ATOM   1104  HE1 TYR    81      80.165 109.541  65.367  1.00  0.00           H  
ATOM   1105  CZ  TYR    81      82.024 110.086  64.364  1.00  0.00           C  
ATOM   1106  OH  TYR    81      82.146 111.251  65.043  1.00  0.00           O  
ATOM   1107  HH  TYR    81      83.089 111.419  65.114  1.00  0.00           H  
ATOM   1108  CE2 TYR    81      82.944 109.709  63.365  1.00  0.00           C  
ATOM   1109  HE2 TYR    81      83.761 110.399  63.213  1.00  0.00           H  
ATOM   1110  CD2 TYR    81      82.743 108.503  62.628  1.00  0.00           C  
ATOM   1111  HD2 TYR    81      83.468 108.354  61.842  1.00  0.00           H  
ATOM   1112  C   TYR    81      81.329 103.882  61.848  1.00  0.00           C  
ATOM   1113  O   TYR    81      81.811 103.559  60.702  1.00  0.00           O  
ATOM   1114  N   GLY    82      80.238 103.165  62.278  1.00  0.00           N  
ATOM   1115  H   GLY    82      80.067 102.415  61.624  1.00  0.00           H  
ATOM   1116  CA  GLY    82      79.602 103.139  63.656  1.00  0.00           C  
ATOM   1117  HA2 GLY    82      78.865 102.336  63.653  1.00  0.00           H  
ATOM   1118  HA3 GLY    82      80.326 102.781  64.388  1.00  0.00           H  
ATOM   1119  C   GLY    82      78.770 104.261  64.214  1.00  0.00           C  
ATOM   1120  O   GLY    82      78.599 105.298  63.587  1.00  0.00           O  
ATOM   1121  N   SER    83      78.169 104.083  65.356  1.00  0.00           N  
ATOM   1122  H   SER    83      78.348 103.300  65.969  1.00  0.00           H  
ATOM   1123  CA  SER    83      77.348 105.161  66.029  1.00  0.00           C  
ATOM   1124  HA  SER    83      76.752 104.616  66.762  1.00  0.00           H  
ATOM   1125  CB  SER    83      78.392 105.991  66.819  1.00  0.00           C  
ATOM   1126  HB2 SER    83      79.047 106.383  66.042  1.00  0.00           H  
ATOM   1127  HB3 SER    83      77.918 106.675  67.523  1.00  0.00           H  
ATOM   1128  OG  SER    83      79.205 105.143  67.672  1.00  0.00           O  
ATOM   1129  HG  SER    83      78.894 104.900  68.547  1.00  0.00           H  
ATOM   1130  C   SER    83      76.432 105.982  65.171  1.00  0.00           C  
ATOM   1131  O   SER    83      76.586 107.205  65.057  1.00  0.00           O  
ATOM   1132  N   SER    84      75.383 105.439  64.547  1.00  0.00           N  
ATOM   1133  H   SER    84      75.044 106.126  63.888  1.00  0.00           H  
ATOM   1134  CA  SER    84      74.824 104.083  64.505  1.00  0.00           C  
ATOM   1135  HA  SER    84      75.466 103.218  64.676  1.00  0.00           H  
ATOM   1136  CB  SER    84      73.685 104.022  65.516  1.00  0.00           C  
ATOM   1137  HB2 SER    84      72.766 104.509  65.192  1.00  0.00           H  
ATOM   1138  HB3 SER    84      73.545 102.976  65.789  1.00  0.00           H  
ATOM   1139  OG  SER    84      74.096 104.456  66.828  1.00  0.00           O  
ATOM   1140  HG  SER    84      73.304 104.647  67.335  1.00  0.00           H  
ATOM   1141  C   SER    84      74.323 103.619  63.148  1.00  0.00           C  
ATOM   1142  O   SER    84      73.930 104.421  62.283  1.00  0.00           O  
ATOM   1143  N   GLN    85      74.343 102.275  62.952  1.00  0.00           N  
ATOM   1144  H   GLN    85      74.805 101.653  63.600  1.00  0.00           H  
ATOM   1145  CA  GLN    85      74.052 101.698  61.674  1.00  0.00           C  
ATOM   1146  HA  GLN    85      74.461 102.308  60.868  1.00  0.00           H  
ATOM   1147  CB  GLN    85      74.847 100.371  61.584  1.00  0.00           C  
ATOM   1148  HB2 GLN    85      75.912 100.586  61.498  1.00  0.00           H  
ATOM   1149  HB3 GLN    85      74.694  99.716  62.442  1.00  0.00           H  
ATOM   1150  CG  GLN    85      74.427  99.510  60.406  1.00  0.00           C  
ATOM   1151  HG2 GLN    85      74.070 100.110  59.569  1.00  0.00           H  
ATOM   1152  HG3 GLN    85      75.284  98.875  60.183  1.00  0.00           H  
ATOM   1153  CD  GLN    85      73.245  98.629  60.662  1.00  0.00           C  
ATOM   1154  OE1 GLN    85      72.952  98.230  61.761  1.00  0.00           O  
ATOM   1155  NE2 GLN    85      72.569  98.039  59.650  1.00  0.00           N  
ATOM   1156 HE21 GLN    85      71.750  97.499  59.891  1.00  0.00           H  
ATOM   1157 HE22 GLN    85      72.843  98.078  58.679  1.00  0.00           H  
ATOM   1158  C   GLN    85      72.542 101.704  61.402  1.00  0.00           C  
ATOM   1159  O   GLN    85      72.026 101.672  60.255  1.00  0.00           O  
ATOM   1160  N   SER    86      71.801 101.735  62.551  1.00  0.00           N  
ATOM   1161  H   SER    86      72.312 102.028  63.370  1.00  0.00           H  
ATOM   1162  CA  SER    86      70.341 102.036  62.605  1.00  0.00           C  
ATOM   1163  HA  SER    86      70.006 101.616  63.553  1.00  0.00           H  
ATOM   1164  CB  SER    86      70.103 103.593  62.677  1.00  0.00           C  
ATOM   1165  HB2 SER    86      70.296 104.029  61.697  1.00  0.00           H  
ATOM   1166  HB3 SER    86      69.040 103.655  62.912  1.00  0.00           H  
ATOM   1167  OG  SER    86      71.034 104.132  63.554  1.00  0.00           O  
ATOM   1168  HG  SER    86      70.790 104.033  64.477  1.00  0.00           H  
ATOM   1169  C   SER    86      69.577 101.326  61.517  1.00  0.00           C  
ATOM   1170  O   SER    86      68.645 101.911  60.879  1.00  0.00           O  
ATOM   1171  N   SER    87      69.690 100.032  61.321  1.00  0.00           N  
ATOM   1172  H   SER    87      70.341  99.555  61.929  1.00  0.00           H  
ATOM   1173  CA  SER    87      68.826  99.089  60.592  1.00  0.00           C  
ATOM   1174  HA  SER    87      67.774  99.288  60.797  1.00  0.00           H  
ATOM   1175  CB  SER    87      69.094  99.288  59.051  1.00  0.00           C  
ATOM   1176  HB2 SER    87      70.090  99.510  58.667  1.00  0.00           H  
ATOM   1177  HB3 SER    87      68.908  98.395  58.456  1.00  0.00           H  
ATOM   1178  OG  SER    87      68.295 100.415  58.639  1.00  0.00           O  
ATOM   1179  HG  SER    87      68.523 101.068  59.305  1.00  0.00           H  
ATOM   1180  C   SER    87      69.258  97.604  60.793  1.00  0.00           C  
ATOM   1181  O   SER    87      70.392  97.195  60.920  1.00  0.00           O  
ATOM   1182  N   GLN    88      68.269  96.772  60.876  1.00  0.00           N  
ATOM   1183  H   GLN    88      67.411  97.208  60.570  1.00  0.00           H  
ATOM   1184  CA  GLN    88      68.351  95.292  61.283  1.00  0.00           C  
ATOM   1185  HA  GLN    88      69.292  94.976  60.835  1.00  0.00           H  
ATOM   1186  CB  GLN    88      68.378  95.129  62.851  1.00  0.00           C  
ATOM   1187  HB2 GLN    88      69.250  95.580  63.326  1.00  0.00           H  
ATOM   1188  HB3 GLN    88      67.588  95.709  63.328  1.00  0.00           H  
ATOM   1189  CG  GLN    88      68.182  93.657  63.316  1.00  0.00           C  
ATOM   1190  HG2 GLN    88      68.125  93.728  64.402  1.00  0.00           H  
ATOM   1191  HG3 GLN    88      67.316  93.109  62.946  1.00  0.00           H  
ATOM   1192  CD  GLN    88      69.321  92.746  62.871  1.00  0.00           C  
ATOM   1193  OE1 GLN    88      70.483  93.096  63.020  1.00  0.00           O  
ATOM   1194  NE2 GLN    88      69.051  91.668  62.162  1.00  0.00           N  
ATOM   1195 HE21 GLN    88      68.114  91.363  61.942  1.00  0.00           H  
ATOM   1196 HE22 GLN    88      69.864  91.129  61.903  1.00  0.00           H  
ATOM   1197  C   GLN    88      67.241  94.554  60.500  1.00  0.00           C  
ATOM   1198  O   GLN    88      66.139  95.066  60.363  1.00  0.00           O  
ATOM   1199  N   SER    89      67.626  93.446  59.810  1.00  0.00           N  
ATOM   1200  H   SER    89      68.600  93.181  59.856  1.00  0.00           H  
ATOM   1201  CA  SER    89      66.722  92.617  59.090  1.00  0.00           C  
ATOM   1202  HA  SER    89      66.139  93.234  58.406  1.00  0.00           H  
ATOM   1203  CB  SER    89      67.558  91.604  58.275  1.00  0.00           C  
ATOM   1204  HB2 SER    89      68.240  92.230  57.700  1.00  0.00           H  
ATOM   1205  HB3 SER    89      68.124  90.857  58.832  1.00  0.00           H  
ATOM   1206  OG  SER    89      66.670  90.772  57.491  1.00  0.00           O  
ATOM   1207  HG  SER    89      66.591  91.168  56.620  1.00  0.00           H  
ATOM   1208  C   SER    89      65.799  91.873  60.053  1.00  0.00           C  
ATOM   1209  O   SER    89      66.136  91.799  61.274  1.00  0.00           O  
ATOM   1210  N   SER    90      64.636  91.420  59.494  1.00  0.00           N  
ATOM   1211  H   SER    90      64.394  91.686  58.551  1.00  0.00           H  
ATOM   1212  CA  SER    90      63.724  90.460  60.111  1.00  0.00           C  
ATOM   1213  HA  SER    90      63.877  90.427  61.190  1.00  0.00           H  
ATOM   1214  CB  SER    90      62.263  90.911  59.954  1.00  0.00           C  
ATOM   1215  HB2 SER    90      61.636  90.432  60.706  1.00  0.00           H  
ATOM   1216  HB3 SER    90      62.236  91.990  60.106  1.00  0.00           H  
ATOM   1217  OG  SER    90      61.750  90.677  58.614  1.00  0.00           O  
ATOM   1218  HG  SER    90      62.343  91.214  58.083  1.00  0.00           H  
ATOM   1219  C   SER    90      63.927  88.990  59.666  1.00  0.00           C  
ATOM   1220  O   SER    90      63.035  88.114  59.926  1.00  0.00           O  
ATOM   1221  N   TYR    91      65.093  88.713  59.039  1.00  0.00           N  
ATOM   1222  H   TYR    91      65.756  89.462  58.895  1.00  0.00           H  
ATOM   1223  CA  TYR    91      65.454  87.355  58.705  1.00  0.00           C  
ATOM   1224  HA  TYR    91      64.683  86.938  58.056  1.00  0.00           H  
ATOM   1225  CB  TYR    91      66.677  87.448  57.882  1.00  0.00           C  
ATOM   1226  HB2 TYR    91      66.649  88.068  56.986  1.00  0.00           H  
ATOM   1227  HB3 TYR    91      67.460  87.904  58.488  1.00  0.00           H  
ATOM   1228  CG  TYR    91      67.197  86.067  57.549  1.00  0.00           C  
ATOM   1229  CD1 TYR    91      68.094  85.369  58.359  1.00  0.00           C  
ATOM   1230  HD1 TYR    91      68.394  85.857  59.275  1.00  0.00           H  
ATOM   1231  CE1 TYR    91      68.601  84.046  58.021  1.00  0.00           C  
ATOM   1232  HE1 TYR    91      69.191  83.450  58.701  1.00  0.00           H  
ATOM   1233  CZ  TYR    91      68.221  83.495  56.772  1.00  0.00           C  
ATOM   1234  OH  TYR    91      68.759  82.292  56.376  1.00  0.00           O  
ATOM   1235  HH  TYR    91      69.557  82.132  56.885  1.00  0.00           H  
ATOM   1236  CE2 TYR    91      67.388  84.248  55.943  1.00  0.00           C  
ATOM   1237  HE2 TYR    91      67.064  83.853  54.991  1.00  0.00           H  
ATOM   1238  CD2 TYR    91      66.910  85.543  56.254  1.00  0.00           C  
ATOM   1239  HD2 TYR    91      66.154  86.000  55.633  1.00  0.00           H  
ATOM   1240  C   TYR    91      65.744  86.342  59.883  1.00  0.00           C  
ATOM   1241  O   TYR    91      66.412  86.707  60.875  1.00  0.00           O  
ATOM   1242  N   GLY    92      65.294  85.025  59.830  1.00  0.00           N  
ATOM   1243  H   GLY    92      65.576  84.468  60.623  1.00  0.00           H  
ATOM   1244  CA  GLY    92      64.608  84.383  58.672  1.00  0.00           C  
ATOM   1245  HA2 GLY    92      63.552  84.349  58.940  1.00  0.00           H  
ATOM   1246  HA3 GLY    92      64.932  84.870  57.752  1.00  0.00           H  
ATOM   1247  C   GLY    92      65.110  82.952  58.501  1.00  0.00           C  
ATOM   1248  O   GLY    92      65.770  82.405  59.429  1.00  0.00           O  
ATOM   1249  N   GLN    93      64.917  82.349  57.349  1.00  0.00           N  
ATOM   1250  H   GLN    93      64.500  82.935  56.640  1.00  0.00           H  
ATOM   1251  CA  GLN    93      65.283  80.985  56.979  1.00  0.00           C  
ATOM   1252  HA  GLN    93      66.296  80.786  57.330  1.00  0.00           H  
ATOM   1253  CB  GLN    93      64.330  79.860  57.320  1.00  0.00           C  
ATOM   1254  HB2 GLN    93      64.800  78.950  56.947  1.00  0.00           H  
ATOM   1255  HB3 GLN    93      64.328  79.725  58.402  1.00  0.00           H  
ATOM   1256  CG  GLN    93      62.900  80.049  56.726  1.00  0.00           C  
ATOM   1257  HG2 GLN    93      62.957  80.433  55.708  1.00  0.00           H  
ATOM   1258  HG3 GLN    93      62.305  79.140  56.816  1.00  0.00           H  
ATOM   1259  CD  GLN    93      62.081  81.112  57.471  1.00  0.00           C  
ATOM   1260  OE1 GLN    93      61.855  81.063  58.703  1.00  0.00           O  
ATOM   1261  NE2 GLN    93      61.633  82.139  56.776  1.00  0.00           N  
ATOM   1262 HE21 GLN    93      61.092  82.883  57.194  1.00  0.00           H  
ATOM   1263 HE22 GLN    93      61.853  82.063  55.793  1.00  0.00           H  
ATOM   1264  C   GLN    93      65.461  80.973  55.428  1.00  0.00           C  
ATOM   1265  O   GLN    93      64.921  81.806  54.696  1.00  0.00           O  
ATOM   1266  N   GLN    94      66.204  79.976  54.963  1.00  0.00           N  
ATOM   1267  H   GLN    94      66.806  79.562  55.660  1.00  0.00           H  
ATOM   1268  CA  GLN    94      66.556  79.777  53.579  1.00  0.00           C  
ATOM   1269  HA  GLN    94      66.830  80.703  53.073  1.00  0.00           H  
ATOM   1270  CB  GLN    94      67.810  78.823  53.515  1.00  0.00           C  
ATOM   1271  HB2 GLN    94      68.561  79.240  54.186  1.00  0.00           H  
ATOM   1272  HB3 GLN    94      67.510  77.825  53.833  1.00  0.00           H  
ATOM   1273  CG  GLN    94      68.490  78.730  52.159  1.00  0.00           C  
ATOM   1274  HG2 GLN    94      67.833  78.168  51.496  1.00  0.00           H  
ATOM   1275  HG3 GLN    94      68.652  79.694  51.678  1.00  0.00           H  
ATOM   1276  CD  GLN    94      69.905  78.135  52.264  1.00  0.00           C  
ATOM   1277  OE1 GLN    94      70.912  78.836  52.359  1.00  0.00           O  
ATOM   1278  NE2 GLN    94      70.081  76.853  52.278  1.00  0.00           N  
ATOM   1279 HE21 GLN    94      69.302  76.227  52.133  1.00  0.00           H  
ATOM   1280 HE22 GLN    94      71.028  76.515  52.374  1.00  0.00           H  
ATOM   1281  C   GLN    94      65.296  79.213  52.821  1.00  0.00           C  
ATOM   1282  O   GLN    94      64.634  78.257  53.257  1.00  0.00           O  
ATOM   1283  N   SER    95      64.970  79.718  51.610  1.00  0.00           N  
ATOM   1284  H   SER    95      65.563  80.443  51.233  1.00  0.00           H  
ATOM   1285  CA  SER    95      63.687  79.377  50.927  1.00  0.00           C  
ATOM   1286  HA  SER    95      62.941  79.733  51.639  1.00  0.00           H  
ATOM   1287  CB  SER    95      63.612  80.252  49.706  1.00  0.00           C  
ATOM   1288  HB2 SER    95      63.332  81.236  50.084  1.00  0.00           H  
ATOM   1289  HB3 SER    95      64.523  80.302  49.111  1.00  0.00           H  
ATOM   1290  OG  SER    95      62.510  79.873  48.944  1.00  0.00           O  
ATOM   1291  HG  SER    95      62.626  80.032  48.004  1.00  0.00           H  
ATOM   1292  C   SER    95      63.492  77.851  50.485  1.00  0.00           C  
ATOM   1293  O   SER    95      64.393  77.188  50.057  1.00  0.00           O  
ATOM   1294  N   SER    96      62.262  77.283  50.637  1.00  0.00           N  
ATOM   1295  H   SER    96      61.492  77.865  50.934  1.00  0.00           H  
ATOM   1296  CA  SER    96      62.023  75.874  50.382  1.00  0.00           C  
ATOM   1297  HA  SER    96      62.677  75.602  49.554  1.00  0.00           H  
ATOM   1298  CB  SER    96      62.476  75.061  51.617  1.00  0.00           C  
ATOM   1299  HB2 SER    96      63.444  75.440  51.944  1.00  0.00           H  
ATOM   1300  HB3 SER    96      61.817  75.195  52.475  1.00  0.00           H  
ATOM   1301  OG  SER    96      62.623  73.675  51.285  1.00  0.00           O  
ATOM   1302  HG  SER    96      61.810  73.168  51.337  1.00  0.00           H  
ATOM   1303  C   SER    96      60.510  75.592  50.001  1.00  0.00           C  
ATOM   1304  O   SER    96      59.606  75.853  50.781  1.00  0.00           O  
ATOM   1305  N   TYR    97      60.186  75.112  48.784  1.00  0.00           N  
ATOM   1306  H   TYR    97      59.206  74.901  48.661  1.00  0.00           H  
ATOM   1307  CA  TYR    97      60.981  74.803  47.599  1.00  0.00           C  
ATOM   1308  HA  TYR    97      60.284  74.307  46.923  1.00  0.00           H  
ATOM   1309  CB  TYR    97      61.481  76.131  46.935  1.00  0.00           C  
ATOM   1310  HB2 TYR    97      62.168  76.705  47.557  1.00  0.00           H  
ATOM   1311  HB3 TYR    97      62.010  75.759  46.057  1.00  0.00           H  
ATOM   1312  CG  TYR    97      60.383  77.056  46.470  1.00  0.00           C  
ATOM   1313  CD1 TYR    97      60.067  78.159  47.211  1.00  0.00           C  
ATOM   1314  HD1 TYR    97      60.624  78.316  48.123  1.00  0.00           H  
ATOM   1315  CE1 TYR    97      59.138  79.070  46.806  1.00  0.00           C  
ATOM   1316  HE1 TYR    97      58.748  79.906  47.368  1.00  0.00           H  
ATOM   1317  CZ  TYR    97      58.449  78.906  45.593  1.00  0.00           C  
ATOM   1318  OH  TYR    97      57.507  79.773  45.071  1.00  0.00           O  
ATOM   1319  HH  TYR    97      57.639  80.635  45.472  1.00  0.00           H  
ATOM   1320  CE2 TYR    97      58.700  77.723  44.870  1.00  0.00           C  
ATOM   1321  HE2 TYR    97      58.013  77.494  44.069  1.00  0.00           H  
ATOM   1322  CD2 TYR    97      59.681  76.818  45.329  1.00  0.00           C  
ATOM   1323  HD2 TYR    97      59.769  75.869  44.821  1.00  0.00           H  
ATOM   1324  C   TYR    97      62.061  73.699  47.833  1.00  0.00           C  
ATOM   1325  O   TYR    97      63.243  74.066  47.719  1.00  0.00           O  
ATOM   1326  N   PRO    98      61.717  72.444  48.172  1.00  0.00           N  
ATOM   1327  CD  PRO    98      62.677  71.350  48.075  1.00  0.00           C  
ATOM   1328  HD2 PRO    98      63.069  71.216  49.083  1.00  0.00           H  
ATOM   1329  HD3 PRO    98      63.450  71.562  47.336  1.00  0.00           H  
ATOM   1330  CG  PRO    98      61.906  70.104  47.602  1.00  0.00           C  
ATOM   1331  HG2 PRO    98      62.174  69.289  48.274  1.00  0.00           H  
ATOM   1332  HG3 PRO    98      62.149  69.939  46.552  1.00  0.00           H  
ATOM   1333  CB  PRO    98      60.457  70.444  48.006  1.00  0.00           C  
ATOM   1334  HB2 PRO    98      60.208  69.880  48.905  1.00  0.00           H  
ATOM   1335  HB3 PRO    98      59.763  70.305  47.177  1.00  0.00           H  
ATOM   1336  CA  PRO    98      60.334  71.942  48.260  1.00  0.00           C  
ATOM   1337  HA  PRO    98      59.780  72.396  47.438  1.00  0.00           H  
ATOM   1338  C   PRO    98      59.563  72.296  49.505  1.00  0.00           C  
ATOM   1339  O   PRO    98      60.192  72.495  50.537  1.00  0.00           O  
ATOM   1340  N   GLY    99      58.276  72.537  49.431  1.00  0.00           N  
ATOM   1341  H   GLY    99      57.711  72.234  48.650  1.00  0.00           H  
ATOM   1342  CA  GLY    99      57.590  73.164  50.569  1.00  0.00           C  
ATOM   1343  HA2 GLY    99      58.087  74.075  50.902  1.00  0.00           H  
ATOM   1344  HA3 GLY    99      56.553  73.368  50.301  1.00  0.00           H  
ATOM   1345  C   GLY    99      57.515  72.277  51.769  1.00  0.00           C  
ATOM   1346  O   GLY    99      58.044  71.144  51.818  1.00  0.00           O  
ATOM   1347  N   TYR   100      56.747  72.722  52.759  1.00  0.00           N  
ATOM   1348  H   TYR   100      56.384  73.655  52.624  1.00  0.00           H  
ATOM   1349  CA  TYR   100      56.405  72.217  54.066  1.00  0.00           C  
ATOM   1350  HA  TYR   100      56.644  71.157  54.151  1.00  0.00           H  
ATOM   1351  CB  TYR   100      57.236  73.009  55.120  1.00  0.00           C  
ATOM   1352  HB2 TYR   100      56.872  72.836  56.132  1.00  0.00           H  
ATOM   1353  HB3 TYR   100      58.249  72.610  55.074  1.00  0.00           H  
ATOM   1354  CG  TYR   100      57.304  74.529  54.935  1.00  0.00           C  
ATOM   1355  CD1 TYR   100      58.251  75.246  54.157  1.00  0.00           C  
ATOM   1356  HD1 TYR   100      59.038  74.757  53.602  1.00  0.00           H  
ATOM   1357  CE1 TYR   100      58.189  76.622  54.006  1.00  0.00           C  
ATOM   1358  HE1 TYR   100      58.952  77.094  53.406  1.00  0.00           H  
ATOM   1359  CZ  TYR   100      57.148  77.319  54.675  1.00  0.00           C  
ATOM   1360  OH  TYR   100      56.924  78.585  54.434  1.00  0.00           O  
ATOM   1361  HH  TYR   100      57.628  79.018  53.945  1.00  0.00           H  
ATOM   1362  CE2 TYR   100      56.219  76.624  55.487  1.00  0.00           C  
ATOM   1363  HE2 TYR   100      55.432  77.258  55.869  1.00  0.00           H  
ATOM   1364  CD2 TYR   100      56.279  75.232  55.600  1.00  0.00           C  
ATOM   1365  HD2 TYR   100      55.527  74.804  56.246  1.00  0.00           H  
ATOM   1366  C   TYR   100      54.908  72.202  54.429  1.00  0.00           C  
ATOM   1367  O   TYR   100      54.459  71.513  55.322  1.00  0.00           O  
ATOM   1368  N   GLY   101      54.017  72.910  53.687  1.00  0.00           N  
ATOM   1369  H   GLY   101      54.462  73.481  52.983  1.00  0.00           H  
ATOM   1370  CA  GLY   101      52.528  73.044  53.774  1.00  0.00           C  
ATOM   1371  HA2 GLY   101      52.284  73.552  54.707  1.00  0.00           H  
ATOM   1372  HA3 GLY   101      52.182  73.640  52.930  1.00  0.00           H  
ATOM   1373  C   GLY   101      51.795  71.681  53.829  1.00  0.00           C  
ATOM   1374  O   GLY   101      50.743  71.607  54.507  1.00  0.00           O  
ATOM   1375  N   GLN   102      52.194  70.709  52.961  1.00  0.00           N  
ATOM   1376  H   GLN   102      53.006  70.857  52.378  1.00  0.00           H  
ATOM   1377  CA  GLN   102      51.588  69.389  52.929  1.00  0.00           C  
ATOM   1378  HA  GLN   102      50.866  69.249  53.733  1.00  0.00           H  
ATOM   1379  CB  GLN   102      50.818  69.356  51.593  1.00  0.00           C  
ATOM   1380  HB2 GLN   102      51.492  69.862  50.902  1.00  0.00           H  
ATOM   1381  HB3 GLN   102      50.558  68.392  51.158  1.00  0.00           H  
ATOM   1382  CG  GLN   102      49.495  70.260  51.550  1.00  0.00           C  
ATOM   1383  HG2 GLN   102      49.830  71.295  51.606  1.00  0.00           H  
ATOM   1384  HG3 GLN   102      48.979  69.968  50.635  1.00  0.00           H  
ATOM   1385  CD  GLN   102      48.443  70.186  52.670  1.00  0.00           C  
ATOM   1386  OE1 GLN   102      48.352  69.311  53.532  1.00  0.00           O  
ATOM   1387  NE2 GLN   102      47.509  71.097  52.587  1.00  0.00           N  
ATOM   1388 HE21 GLN   102      47.484  71.624  51.725  1.00  0.00           H  
ATOM   1389 HE22 GLN   102      46.717  71.123  53.213  1.00  0.00           H  
ATOM   1390  C   GLN   102      52.630  68.284  53.142  1.00  0.00           C  
ATOM   1391  O   GLN   102      53.801  68.383  52.678  1.00  0.00           O  
ATOM   1392  N   GLN   103      52.235  67.250  53.882  1.00  0.00           N  
ATOM   1393  H   GLN   103      51.243  67.173  54.059  1.00  0.00           H  
ATOM   1394  CA  GLN   103      52.953  65.972  54.079  1.00  0.00           C  
ATOM   1395  HA  GLN   103      53.873  66.128  54.642  1.00  0.00           H  
ATOM   1396  CB  GLN   103      52.084  65.054  54.942  1.00  0.00           C  
ATOM   1397  HB2 GLN   103      51.853  65.633  55.835  1.00  0.00           H  
ATOM   1398  HB3 GLN   103      51.150  64.962  54.388  1.00  0.00           H  
ATOM   1399  CG  GLN   103      52.584  63.708  55.387  1.00  0.00           C  
ATOM   1400  HG2 GLN   103      51.761  63.165  55.852  1.00  0.00           H  
ATOM   1401  HG3 GLN   103      52.957  63.080  54.578  1.00  0.00           H  
ATOM   1402  CD  GLN   103      53.618  63.883  56.438  1.00  0.00           C  
ATOM   1403  OE1 GLN   103      53.887  64.948  56.928  1.00  0.00           O  
ATOM   1404  NE2 GLN   103      54.312  62.828  56.716  1.00  0.00           N  
ATOM   1405 HE21 GLN   103      54.957  62.890  57.490  1.00  0.00           H  
ATOM   1406 HE22 GLN   103      53.865  61.978  56.401  1.00  0.00           H  
ATOM   1407  C   GLN   103      53.356  65.333  52.721  1.00  0.00           C  
ATOM   1408  O   GLN   103      52.546  65.286  51.804  1.00  0.00           O  
ATOM   1409  N   PRO   104      54.520  64.811  52.479  1.00  0.00           N  
ATOM   1410  CD  PRO   104      55.688  64.754  53.374  1.00  0.00           C  
ATOM   1411  HD2 PRO   104      55.450  64.250  54.311  1.00  0.00           H  
ATOM   1412  HD3 PRO   104      55.985  65.794  53.508  1.00  0.00           H  
ATOM   1413  CG  PRO   104      56.786  63.987  52.656  1.00  0.00           C  
ATOM   1414  HG2 PRO   104      56.505  62.938  52.752  1.00  0.00           H  
ATOM   1415  HG3 PRO   104      57.733  64.331  53.073  1.00  0.00           H  
ATOM   1416  CB  PRO   104      56.566  64.525  51.241  1.00  0.00           C  
ATOM   1417  HB2 PRO   104      56.998  63.903  50.457  1.00  0.00           H  
ATOM   1418  HB3 PRO   104      56.951  65.545  51.219  1.00  0.00           H  
ATOM   1419  CA  PRO   104      55.033  64.535  51.117  1.00  0.00           C  
ATOM   1420  HA  PRO   104      54.763  65.180  50.281  1.00  0.00           H  
ATOM   1421  C   PRO   104      54.456  63.111  50.737  1.00  0.00           C  
ATOM   1422  O   PRO   104      54.023  62.281  51.533  1.00  0.00           O  
ATOM   1423  N   ALA   105      54.408  62.816  49.427  1.00  0.00           N  
ATOM   1424  H   ALA   105      54.582  63.542  48.747  1.00  0.00           H  
ATOM   1425  CA  ALA   105      54.452  61.478  48.919  1.00  0.00           C  
ATOM   1426  HA  ALA   105      53.421  61.158  49.076  1.00  0.00           H  
ATOM   1427  CB  ALA   105      54.847  61.555  47.425  1.00  0.00           C  
ATOM   1428  HB1 ALA   105      55.722  62.196  47.317  1.00  0.00           H  
ATOM   1429  HB2 ALA   105      55.122  60.591  46.995  1.00  0.00           H  
ATOM   1430  HB3 ALA   105      54.057  62.055  46.865  1.00  0.00           H  
ATOM   1431  C   ALA   105      55.457  60.604  49.661  1.00  0.00           C  
ATOM   1432  O   ALA   105      56.566  61.083  49.963  1.00  0.00           O  
ATOM   1433  N   PRO   106      55.126  59.330  50.064  1.00  0.00           N  
ATOM   1434  CD  PRO   106      53.838  58.769  49.807  1.00  0.00           C  
ATOM   1435  HD2 PRO   106      53.423  59.037  48.835  1.00  0.00           H  
ATOM   1436  HD3 PRO   106      53.156  59.124  50.580  1.00  0.00           H  
ATOM   1437  CG  PRO   106      54.019  57.257  49.861  1.00  0.00           C  
ATOM   1438  HG2 PRO   106      54.300  56.817  48.904  1.00  0.00           H  
ATOM   1439  HG3 PRO   106      53.141  56.745  50.254  1.00  0.00           H  
ATOM   1440  CB  PRO   106      55.104  57.152  50.954  1.00  0.00           C  
ATOM   1441  HB2 PRO   106      55.662  56.241  50.739  1.00  0.00           H  
ATOM   1442  HB3 PRO   106      54.630  57.156  51.936  1.00  0.00           H  
ATOM   1443  CA  PRO   106      56.009  58.386  50.747  1.00  0.00           C  
ATOM   1444  HA  PRO   106      56.348  58.672  51.742  1.00  0.00           H  
ATOM   1445  C   PRO   106      57.286  58.053  49.903  1.00  0.00           C  
ATOM   1446  O   PRO   106      57.179  57.998  48.688  1.00  0.00           O  
ATOM   1447  N   SER   107      58.399  57.723  50.595  1.00  0.00           N  
ATOM   1448  H   SER   107      58.400  57.920  51.586  1.00  0.00           H  
ATOM   1449  CA  SER   107      59.566  57.131  50.006  1.00  0.00           C  
ATOM   1450  HA  SER   107      59.955  58.041  49.550  1.00  0.00           H  
ATOM   1451  CB  SER   107      60.523  56.722  51.247  1.00  0.00           C  
ATOM   1452  HB2 SER   107      61.517  56.483  50.868  1.00  0.00           H  
ATOM   1453  HB3 SER   107      60.570  57.564  51.937  1.00  0.00           H  
ATOM   1454  OG  SER   107      60.027  55.682  52.090  1.00  0.00           O  
ATOM   1455  HG  SER   107      59.495  56.083  52.780  1.00  0.00           H  
ATOM   1456  C   SER   107      59.241  55.926  49.125  1.00  0.00           C  
ATOM   1457  O   SER   107      58.240  55.223  49.426  1.00  0.00           O  
ATOM   1458  N   SER   108      59.955  55.612  48.070  1.00  0.00           N  
ATOM   1459  H   SER   108      60.779  56.192  47.999  1.00  0.00           H  
ATOM   1460  CA  SER   108      59.782  54.420  47.222  1.00  0.00           C  
ATOM   1461  HA  SER   108      58.760  54.309  46.862  1.00  0.00           H  
ATOM   1462  CB  SER   108      60.664  54.587  45.993  1.00  0.00           C  
ATOM   1463  HB2 SER   108      60.426  53.813  45.264  1.00  0.00           H  
ATOM   1464  HB3 SER   108      60.325  55.562  45.644  1.00  0.00           H  
ATOM   1465  OG  SER   108      62.016  54.620  46.352  1.00  0.00           O  
ATOM   1466  HG  SER   108      62.365  53.727  46.330  1.00  0.00           H  
ATOM   1467  C   SER   108      60.073  53.190  48.107  1.00  0.00           C  
ATOM   1468  O   SER   108      61.040  53.199  48.923  1.00  0.00           O  
ATOM   1469  N   THR   109      59.245  52.169  48.017  1.00  0.00           N  
ATOM   1470  H   THR   109      58.594  52.413  47.285  1.00  0.00           H  
ATOM   1471  CA  THR   109      59.437  50.831  48.586  1.00  0.00           C  
ATOM   1472  HA  THR   109      59.690  50.923  49.642  1.00  0.00           H  
ATOM   1473  CB  THR   109      58.208  49.960  48.420  1.00  0.00           C  
ATOM   1474  HB  THR   109      58.483  48.916  48.570  1.00  0.00           H  
ATOM   1475  CG2 THR   109      56.943  50.405  49.252  1.00  0.00           C  
ATOM   1476 HG21 THR   109      57.195  50.254  50.302  1.00  0.00           H  
ATOM   1477 HG22 THR   109      56.622  51.428  49.057  1.00  0.00           H  
ATOM   1478 HG23 THR   109      56.168  49.692  48.972  1.00  0.00           H  
ATOM   1479  OG1 THR   109      57.748  50.086  47.081  1.00  0.00           O  
ATOM   1480  HG1 THR   109      57.318  50.945  47.100  1.00  0.00           H  
ATOM   1481  C   THR   109      60.610  50.058  47.916  1.00  0.00           C  
ATOM   1482  O   THR   109      60.842  50.193  46.680  1.00  0.00           O  
ATOM   1483  N   SER   110      61.356  49.371  48.759  1.00  0.00           N  
ATOM   1484  H   SER   110      61.046  49.242  49.712  1.00  0.00           H  
ATOM   1485  CA  SER   110      62.727  48.897  48.601  1.00  0.00           C  
ATOM   1486  HA  SER   110      62.865  48.331  47.680  1.00  0.00           H  
ATOM   1487  CB  SER   110      63.673  50.103  48.485  1.00  0.00           C  
ATOM   1488  HB2 SER   110      64.712  49.813  48.324  1.00  0.00           H  
ATOM   1489  HB3 SER   110      63.361  50.774  47.685  1.00  0.00           H  
ATOM   1490  OG  SER   110      63.515  50.828  49.704  1.00  0.00           O  
ATOM   1491  HG  SER   110      63.916  51.700  49.666  1.00  0.00           H  
ATOM   1492  C   SER   110      63.305  48.030  49.713  1.00  0.00           C  
ATOM   1493  O   SER   110      62.845  48.075  50.832  1.00  0.00           O  
ATOM   1494  N   GLY   111      64.294  47.252  49.362  1.00  0.00           N  
ATOM   1495  H   GLY   111      64.728  47.393  48.461  1.00  0.00           H  
ATOM   1496  CA  GLY   111      64.929  46.393  50.317  1.00  0.00           C  
ATOM   1497  HA2 GLY   111      65.839  45.996  49.867  1.00  0.00           H  
ATOM   1498  HA3 GLY   111      65.160  47.058  51.149  1.00  0.00           H  
ATOM   1499  C   GLY   111      64.002  45.245  50.748  1.00  0.00           C  
ATOM   1500  O   GLY   111      63.023  45.001  50.048  1.00  0.00           O  
ATOM   1501  N   SER   112      64.349  44.488  51.735  1.00  0.00           N  
ATOM   1502  H   SER   112      63.673  43.745  51.838  1.00  0.00           H  
ATOM   1503  CA  SER   112      65.510  44.485  52.499  1.00  0.00           C  
ATOM   1504  HA  SER   112      65.560  43.492  52.946  1.00  0.00           H  
ATOM   1505  CB  SER   112      66.888  44.525  51.803  1.00  0.00           C  
ATOM   1506  HB2 SER   112      67.130  45.423  51.234  1.00  0.00           H  
ATOM   1507  HB3 SER   112      67.611  44.500  52.618  1.00  0.00           H  
ATOM   1508  OG  SER   112      66.949  43.464  50.992  1.00  0.00           O  
ATOM   1509  HG  SER   112      67.095  42.671  51.514  1.00  0.00           H  
ATOM   1510  C   SER   112      65.407  45.599  53.585  1.00  0.00           C  
ATOM   1511  O   SER   112      64.684  46.556  53.341  1.00  0.00           O  
ATOM   1512  N   TYR   113      65.971  45.460  54.783  1.00  0.00           N  
ATOM   1513  H   TYR   113      65.841  46.167  55.493  1.00  0.00           H  
ATOM   1514  CA  TYR   113      66.637  44.283  55.432  1.00  0.00           C  
ATOM   1515  HA  TYR   113      66.827  43.481  54.718  1.00  0.00           H  
ATOM   1516  CB  TYR   113      68.048  44.649  55.951  1.00  0.00           C  
ATOM   1517  HB2 TYR   113      68.123  45.447  56.690  1.00  0.00           H  
ATOM   1518  HB3 TYR   113      68.473  43.829  56.529  1.00  0.00           H  
ATOM   1519  CG  TYR   113      69.120  44.992  54.913  1.00  0.00           C  
ATOM   1520  CD1 TYR   113      69.663  43.911  54.219  1.00  0.00           C  
ATOM   1521  HD1 TYR   113      69.500  42.883  54.506  1.00  0.00           H  
ATOM   1522  CE1 TYR   113      70.627  44.073  53.269  1.00  0.00           C  
ATOM   1523  HE1 TYR   113      71.123  43.194  52.886  1.00  0.00           H  
ATOM   1524  CZ  TYR   113      71.080  45.386  52.912  1.00  0.00           C  
ATOM   1525  OH  TYR   113      72.130  45.586  52.082  1.00  0.00           O  
ATOM   1526  HH  TYR   113      72.356  44.746  51.675  1.00  0.00           H  
ATOM   1527  CE2 TYR   113      70.329  46.484  53.398  1.00  0.00           C  
ATOM   1528  HE2 TYR   113      70.490  47.496  53.056  1.00  0.00           H  
ATOM   1529  CD2 TYR   113      69.252  46.300  54.365  1.00  0.00           C  
ATOM   1530  HD2 TYR   113      68.748  47.102  54.883  1.00  0.00           H  
ATOM   1531  C   TYR   113      65.766  43.638  56.573  1.00  0.00           C  
ATOM   1532  O   TYR   113      66.099  43.863  57.744  1.00  0.00           O  
ATOM   1533  N   GLY   114      64.730  42.917  56.232  1.00  0.00           N  
ATOM   1534  H   GLY   114      64.604  42.740  55.245  1.00  0.00           H  
ATOM   1535  CA  GLY   114      63.650  42.396  57.132  1.00  0.00           C  
ATOM   1536  HA2 GLY   114      63.483  41.326  57.009  1.00  0.00           H  
ATOM   1537  HA3 GLY   114      64.012  42.497  58.155  1.00  0.00           H  
ATOM   1538  C   GLY   114      62.394  43.202  57.126  1.00  0.00           C  
ATOM   1539  O   GLY   114      62.050  43.771  56.050  1.00  0.00           O  
ATOM   1540  N   SER   115      61.568  43.214  58.186  1.00  0.00           N  
ATOM   1541  H   SER   115      60.710  43.731  58.054  1.00  0.00           H  
ATOM   1542  CA  SER   115      61.758  42.453  59.432  1.00  0.00           C  
ATOM   1543  HA  SER   115      62.320  41.549  59.200  1.00  0.00           H  
ATOM   1544  CB  SER   115      62.330  43.290  60.552  1.00  0.00           C  
ATOM   1545  HB2 SER   115      61.659  44.106  60.820  1.00  0.00           H  
ATOM   1546  HB3 SER   115      62.472  42.752  61.489  1.00  0.00           H  
ATOM   1547  OG  SER   115      63.637  43.772  60.223  1.00  0.00           O  
ATOM   1548  HG  SER   115      63.625  44.700  59.979  1.00  0.00           H  
ATOM   1549  C   SER   115      60.472  41.966  60.058  1.00  0.00           C  
ATOM   1550  O   SER   115      60.594  41.223  61.050  1.00  0.00           O  
ATOM   1551  N   SER   116      59.291  42.519  59.682  1.00  0.00           N  
ATOM   1552  H   SER   116      59.258  43.267  59.004  1.00  0.00           H  
ATOM   1553  CA  SER   116      58.100  42.239  60.445  1.00  0.00           C  
ATOM   1554  HA  SER   116      57.293  42.783  59.955  1.00  0.00           H  
ATOM   1555  CB  SER   116      57.682  40.736  60.269  1.00  0.00           C  
ATOM   1556  HB2 SER   116      58.453  40.134  60.750  1.00  0.00           H  
ATOM   1557  HB3 SER   116      56.726  40.528  60.750  1.00  0.00           H  
ATOM   1558  OG  SER   116      57.541  40.313  58.943  1.00  0.00           O  
ATOM   1559  HG  SER   116      58.427  40.109  58.636  1.00  0.00           H  
ATOM   1560  C   SER   116      58.069  42.732  61.923  1.00  0.00           C  
ATOM   1561  O   SER   116      57.457  42.067  62.796  1.00  0.00           O  
ATOM   1562  N   SER   117      58.845  43.710  62.288  1.00  0.00           N  
ATOM   1563  H   SER   117      59.387  44.215  61.602  1.00  0.00           H  
ATOM   1564  CA  SER   117      58.915  44.248  63.702  1.00  0.00           C  
ATOM   1565  HA  SER   117      59.265  43.523  64.437  1.00  0.00           H  
ATOM   1566  CB  SER   117      59.984  45.411  63.728  1.00  0.00           C  
ATOM   1567  HB2 SER   117      59.630  46.146  63.005  1.00  0.00           H  
ATOM   1568  HB3 SER   117      60.010  45.907  64.698  1.00  0.00           H  
ATOM   1569  OG  SER   117      61.236  44.879  63.294  1.00  0.00           O  
ATOM   1570  HG  SER   117      61.800  45.656  63.274  1.00  0.00           H  
ATOM   1571  C   SER   117      57.570  44.899  64.148  1.00  0.00           C  
ATOM   1572  O   SER   117      56.727  45.293  63.288  1.00  0.00           O  
ATOM   1573  N   GLN   118      57.430  45.037  65.465  1.00  0.00           N  
ATOM   1574  H   GLN   118      58.227  44.797  66.038  1.00  0.00           H  
ATOM   1575  CA  GLN   118      56.310  45.799  66.179  1.00  0.00           C  
ATOM   1576  HA  GLN   118      56.597  45.800  67.230  1.00  0.00           H  
ATOM   1577  CB  GLN   118      56.145  47.256  65.722  1.00  0.00           C  
ATOM   1578  HB2 GLN   118      55.974  47.365  64.651  1.00  0.00           H  
ATOM   1579  HB3 GLN   118      55.200  47.525  66.195  1.00  0.00           H  
ATOM   1580  CG  GLN   118      57.338  48.230  66.150  1.00  0.00           C  
ATOM   1581  HG2 GLN   118      58.285  47.895  65.727  1.00  0.00           H  
ATOM   1582  HG3 GLN   118      57.059  49.247  65.874  1.00  0.00           H  
ATOM   1583  CD  GLN   118      57.404  48.407  67.683  1.00  0.00           C  
ATOM   1584  OE1 GLN   118      56.553  47.958  68.495  1.00  0.00           O  
ATOM   1585  NE2 GLN   118      58.347  49.176  68.106  1.00  0.00           N  
ATOM   1586 HE21 GLN   118      59.059  49.491  67.462  1.00  0.00           H  
ATOM   1587 HE22 GLN   118      58.509  49.004  69.088  1.00  0.00           H  
ATOM   1588  C   GLN   118      54.991  45.013  66.234  1.00  0.00           C  
ATOM   1589  O   GLN   118      54.823  44.099  65.471  1.00  0.00           O  
ATOM   1590  N   SER   119      54.041  45.194  67.141  1.00  0.00           N  
ATOM   1591  H   SER   119      53.214  44.656  66.924  1.00  0.00           H  
ATOM   1592  CA  SER   119      54.038  45.967  68.362  1.00  0.00           C  
ATOM   1593  HA  SER   119      54.286  46.994  68.091  1.00  0.00           H  
ATOM   1594  CB  SER   119      52.610  46.182  68.905  1.00  0.00           C  
ATOM   1595  HB2 SER   119      51.893  46.201  68.085  1.00  0.00           H  
ATOM   1596  HB3 SER   119      52.359  45.332  69.539  1.00  0.00           H  
ATOM   1597  OG  SER   119      52.590  47.384  69.628  1.00  0.00           O  
ATOM   1598  HG  SER   119      52.063  48.020  69.137  1.00  0.00           H  
ATOM   1599  C   SER   119      55.009  45.402  69.462  1.00  0.00           C  
ATOM   1600  O   SER   119      55.668  44.373  69.296  1.00  0.00           O  
ATOM   1601  N   SER   120      54.958  46.065  70.671  1.00  0.00           N  
ATOM   1602  H   SER   120      54.264  46.799  70.638  1.00  0.00           H  
ATOM   1603  CA  SER   120      55.446  45.634  71.956  1.00  0.00           C  
ATOM   1604  HA  SER   120      56.532  45.546  71.952  1.00  0.00           H  
ATOM   1605  CB  SER   120      55.111  46.705  73.031  1.00  0.00           C  
ATOM   1606  HB2 SER   120      55.191  47.744  72.711  1.00  0.00           H  
ATOM   1607  HB3 SER   120      54.084  46.538  73.358  1.00  0.00           H  
ATOM   1608  OG  SER   120      55.948  46.440  74.087  1.00  0.00           O  
ATOM   1609  HG  SER   120      55.622  46.837  74.898  1.00  0.00           H  
ATOM   1610  C   SER   120      54.955  44.239  72.365  1.00  0.00           C  
ATOM   1611  O   SER   120      53.791  43.931  72.072  1.00  0.00           O  
ATOM   1612  N   SER   121      55.607  43.384  73.157  1.00  0.00           N  
ATOM   1613  H   SER   121      55.058  42.538  73.193  1.00  0.00           H  
ATOM   1614  CA  SER   121      56.996  43.365  73.584  1.00  0.00           C  
ATOM   1615  HA  SER   121      57.324  44.348  73.923  1.00  0.00           H  
ATOM   1616  CB  SER   121      57.274  42.340  74.779  1.00  0.00           C  
ATOM   1617  HB2 SER   121      56.590  42.512  75.610  1.00  0.00           H  
ATOM   1618  HB3 SER   121      57.100  41.339  74.385  1.00  0.00           H  
ATOM   1619  OG  SER   121      58.607  42.440  75.192  1.00  0.00           O  
ATOM   1620  HG  SER   121      58.667  43.336  75.531  1.00  0.00           H  
ATOM   1621  C   SER   121      57.947  43.134  72.357  1.00  0.00           C  
ATOM   1622  O   SER   121      57.582  42.707  71.230  1.00  0.00           O  
ATOM   1623  N   TYR   122      59.278  43.277  72.546  1.00  0.00           N  
ATOM   1624  H   TYR   122      59.592  43.307  73.505  1.00  0.00           H  
ATOM   1625  CA  TYR   122      60.300  43.114  71.499  1.00  0.00           C  
ATOM   1626  HA  TYR   122      59.852  43.388  70.543  1.00  0.00           H  
ATOM   1627  CB  TYR   122      61.520  44.041  71.737  1.00  0.00           C  
ATOM   1628  HB2 TYR   122      61.121  45.055  71.736  1.00  0.00           H  
ATOM   1629  HB3 TYR   122      62.063  43.861  72.665  1.00  0.00           H  
ATOM   1630  CG  TYR   122      62.524  43.835  70.727  1.00  0.00           C  
ATOM   1631  CD1 TYR   122      62.485  44.457  69.438  1.00  0.00           C  
ATOM   1632  HD1 TYR   122      61.652  45.070  69.129  1.00  0.00           H  
ATOM   1633  CE1 TYR   122      63.574  44.327  68.532  1.00  0.00           C  
ATOM   1634  HE1 TYR   122      63.568  44.846  67.585  1.00  0.00           H  
ATOM   1635  CZ  TYR   122      64.720  43.632  68.867  1.00  0.00           C  
ATOM   1636  OH  TYR   122      65.704  43.466  67.882  1.00  0.00           O  
ATOM   1637  HH  TYR   122      65.434  43.541  66.963  1.00  0.00           H  
ATOM   1638  CE2 TYR   122      64.785  42.940  70.139  1.00  0.00           C  
ATOM   1639  HE2 TYR   122      65.650  42.349  70.401  1.00  0.00           H  
ATOM   1640  CD2 TYR   122      63.702  43.080  71.058  1.00  0.00           C  
ATOM   1641  HD2 TYR   122      63.834  42.618  72.025  1.00  0.00           H  
ATOM   1642  C   TYR   122      60.816  41.653  71.546  1.00  0.00           C  
ATOM   1643  O   TYR   122      61.047  41.180  72.658  1.00  0.00           O  
ATOM   1644  N   GLY   123      60.888  40.903  70.458  1.00  0.00           N  
ATOM   1645  H   GLY   123      61.224  39.953  70.537  1.00  0.00           H  
ATOM   1646  CA  GLY   123      60.470  41.278  69.041  1.00  0.00           C  
ATOM   1647  HA2 GLY   123      59.400  41.166  68.861  1.00  0.00           H  
ATOM   1648  HA3 GLY   123      60.788  42.290  68.792  1.00  0.00           H  
ATOM   1649  C   GLY   123      61.222  40.441  67.994  1.00  0.00           C  
ATOM   1650  O   GLY   123      60.606  39.943  67.067  1.00  0.00           O  
ATOM   1651  N   GLN   124      62.537  40.333  68.064  1.00  0.00           N  
ATOM   1652  H   GLN   124      62.923  40.483  68.986  1.00  0.00           H  
ATOM   1653  CA  GLN   124      63.381  39.462  67.234  1.00  0.00           C  
ATOM   1654  HA  GLN   124      62.683  38.768  66.765  1.00  0.00           H  
ATOM   1655  CB  GLN   124      63.911  40.144  66.010  1.00  0.00           C  
ATOM   1656  HB2 GLN   124      63.046  40.486  65.442  1.00  0.00           H  
ATOM   1657  HB3 GLN   124      64.515  41.010  66.284  1.00  0.00           H  
ATOM   1658  CG  GLN   124      64.761  39.242  65.107  1.00  0.00           C  
ATOM   1659  HG2 GLN   124      65.787  39.262  65.476  1.00  0.00           H  
ATOM   1660  HG3 GLN   124      64.420  38.210  65.190  1.00  0.00           H  
ATOM   1661  CD  GLN   124      64.738  39.625  63.651  1.00  0.00           C  
ATOM   1662  OE1 GLN   124      64.641  40.749  63.313  1.00  0.00           O  
ATOM   1663  NE2 GLN   124      64.795  38.731  62.692  1.00  0.00           N  
ATOM   1664 HE21 GLN   124      64.704  37.763  62.967  1.00  0.00           H  
ATOM   1665 HE22 GLN   124      64.778  38.925  61.701  1.00  0.00           H  
ATOM   1666  C   GLN   124      64.461  38.692  68.122  1.00  0.00           C  
ATOM   1667  O   GLN   124      65.460  39.230  68.560  1.00  0.00           O  
ATOM   1668  N   PRO   125      64.214  37.417  68.404  1.00  0.00           N  
ATOM   1669  CD  PRO   125      65.059  36.538  69.196  1.00  0.00           C  
ATOM   1670  HD2 PRO   125      65.524  37.000  70.066  1.00  0.00           H  
ATOM   1671  HD3 PRO   125      65.907  36.210  68.595  1.00  0.00           H  
ATOM   1672  CG  PRO   125      64.217  35.296  69.633  1.00  0.00           C  
ATOM   1673  HG2 PRO   125      63.869  35.515  70.643  1.00  0.00           H  
ATOM   1674  HG3 PRO   125      64.701  34.321  69.580  1.00  0.00           H  
ATOM   1675  CB  PRO   125      63.105  35.327  68.625  1.00  0.00           C  
ATOM   1676  HB2 PRO   125      62.184  34.900  69.022  1.00  0.00           H  
ATOM   1677  HB3 PRO   125      63.320  34.762  67.717  1.00  0.00           H  
ATOM   1678  CA  PRO   125      62.873  36.810  68.319  1.00  0.00           C  
ATOM   1679  HA  PRO   125      62.357  36.917  67.365  1.00  0.00           H  
ATOM   1680  C   PRO   125      61.874  37.471  69.338  1.00  0.00           C  
ATOM   1681  O   PRO   125      62.230  38.371  70.107  1.00  0.00           O  
ATOM   1682  N   GLN   126      60.635  37.001  69.377  1.00  0.00           N  
ATOM   1683  H   GLN   126      60.305  36.373  68.658  1.00  0.00           H  
ATOM   1684  CA  GLN   126      59.756  37.145  70.509  1.00  0.00           C  
ATOM   1685  HA  GLN   126      59.596  38.223  70.523  1.00  0.00           H  
ATOM   1686  CB  GLN   126      58.437  36.344  70.395  1.00  0.00           C  
ATOM   1687  HB2 GLN   126      57.881  36.438  71.328  1.00  0.00           H  
ATOM   1688  HB3 GLN   126      57.762  36.830  69.691  1.00  0.00           H  
ATOM   1689  CG  GLN   126      58.487  34.884  70.042  1.00  0.00           C  
ATOM   1690  HG2 GLN   126      59.021  34.627  69.127  1.00  0.00           H  
ATOM   1691  HG3 GLN   126      59.049  34.388  70.833  1.00  0.00           H  
ATOM   1692  CD  GLN   126      57.018  34.334  69.953  1.00  0.00           C  
ATOM   1693  OE1 GLN   126      56.143  34.858  69.330  1.00  0.00           O  
ATOM   1694  NE2 GLN   126      56.866  33.148  70.471  1.00  0.00           N  
ATOM   1695 HE21 GLN   126      57.640  32.705  70.944  1.00  0.00           H  
ATOM   1696 HE22 GLN   126      55.937  32.767  70.366  1.00  0.00           H  
ATOM   1697  C   GLN   126      60.584  36.743  71.752  1.00  0.00           C  
ATOM   1698  O   GLN   126      61.498  35.908  71.845  1.00  0.00           O  
ATOM   1699  N   SER   127      60.291  37.521  72.829  1.00  0.00           N  
ATOM   1700  H   SER   127      59.689  38.322  72.702  1.00  0.00           H  
ATOM   1701  CA  SER   127      61.080  37.594  74.093  1.00  0.00           C  
ATOM   1702  HA  SER   127      60.744  38.454  74.672  1.00  0.00           H  
ATOM   1703  CB  SER   127      60.909  36.324  74.987  1.00  0.00           C  
ATOM   1704  HB2 SER   127      61.068  35.430  74.384  1.00  0.00           H  
ATOM   1705  HB3 SER   127      61.552  36.478  75.853  1.00  0.00           H  
ATOM   1706  OG  SER   127      59.561  36.384  75.464  1.00  0.00           O  
ATOM   1707  HG  SER   127      58.998  36.039  74.768  1.00  0.00           H  
ATOM   1708  C   SER   127      62.566  38.047  74.022  1.00  0.00           C  
ATOM   1709  O   SER   127      63.114  38.456  75.045  1.00  0.00           O  
ATOM   1710  N   GLY   128      63.232  38.171  72.836  1.00  0.00           N  
ATOM   1711  H   GLY   128      62.744  37.697  72.090  1.00  0.00           H  
ATOM   1712  CA  GLY   128      64.670  38.417  72.693  1.00  0.00           C  
ATOM   1713  HA2 GLY   128      64.779  38.780  71.671  1.00  0.00           H  
ATOM   1714  HA3 GLY   128      64.946  39.295  73.277  1.00  0.00           H  
ATOM   1715  C   GLY   128      65.601  37.232  72.978  1.00  0.00           C  
ATOM   1716  O   GLY   128      65.118  36.154  73.258  1.00  0.00           O  
ATOM   1717  N   SER   129      66.919  37.264  72.642  1.00  0.00           N  
ATOM   1718  H   SER   129      67.359  36.356  72.593  1.00  0.00           H  
ATOM   1719  CA  SER   129      67.799  38.441  72.477  1.00  0.00           C  
ATOM   1720  HA  SER   129      68.792  37.996  72.545  1.00  0.00           H  
ATOM   1721  CB  SER   129      67.634  39.083  71.086  1.00  0.00           C  
ATOM   1722  HB2 SER   129      66.717  39.663  70.979  1.00  0.00           H  
ATOM   1723  HB3 SER   129      68.396  39.826  70.852  1.00  0.00           H  
ATOM   1724  OG  SER   129      67.888  38.151  70.051  1.00  0.00           O  
ATOM   1725  HG  SER   129      67.689  38.606  69.230  1.00  0.00           H  
ATOM   1726  C   SER   129      67.850  39.369  73.698  1.00  0.00           C  
ATOM   1727  O   SER   129      67.619  40.558  73.420  1.00  0.00           O  
ATOM   1728  N   TYR   130      68.124  38.842  74.900  1.00  0.00           N  
ATOM   1729  H   TYR   130      68.212  37.840  74.983  1.00  0.00           H  
ATOM   1730  CA  TYR   130      68.756  39.549  76.036  1.00  0.00           C  
ATOM   1731  HA  TYR   130      68.329  39.301  77.008  1.00  0.00           H  
ATOM   1732  CB  TYR   130      70.204  39.054  76.222  1.00  0.00           C  
ATOM   1733  HB2 TYR   130      70.852  39.533  75.487  1.00  0.00           H  
ATOM   1734  HB3 TYR   130      70.695  39.444  77.113  1.00  0.00           H  
ATOM   1735  CG  TYR   130      70.310  37.537  76.116  1.00  0.00           C  
ATOM   1736  CD1 TYR   130      70.781  36.823  74.934  1.00  0.00           C  
ATOM   1737  HD1 TYR   130      70.966  37.342  74.005  1.00  0.00           H  
ATOM   1738  CE1 TYR   130      70.953  35.427  75.057  1.00  0.00           C  
ATOM   1739  HE1 TYR   130      71.226  34.794  74.226  1.00  0.00           H  
ATOM   1740  CZ  TYR   130      70.425  34.687  76.139  1.00  0.00           C  
ATOM   1741  OH  TYR   130      70.485  33.359  76.136  1.00  0.00           O  
ATOM   1742  HH  TYR   130      70.601  33.023  77.028  1.00  0.00           H  
ATOM   1743  CE2 TYR   130      69.893  35.394  77.245  1.00  0.00           C  
ATOM   1744  HE2 TYR   130      69.421  34.808  78.021  1.00  0.00           H  
ATOM   1745  CD2 TYR   130      69.825  36.802  77.192  1.00  0.00           C  
ATOM   1746  HD2 TYR   130      69.423  37.343  78.035  1.00  0.00           H  
ATOM   1747  C   TYR   130      68.712  41.105  76.002  1.00  0.00           C  
ATOM   1748  O   TYR   130      69.651  41.777  75.712  1.00  0.00           O  
ATOM   1749  N   SER   131      67.516  41.744  76.390  1.00  0.00           N  
ATOM   1750  H   SER   131      67.614  42.746  76.472  1.00  0.00           H  
ATOM   1751  CA  SER   131      66.271  41.249  76.850  1.00  0.00           C  
ATOM   1752  HA  SER   131      65.745  42.131  77.215  1.00  0.00           H  
ATOM   1753  CB  SER   131      65.354  40.641  75.798  1.00  0.00           C  
ATOM   1754  HB2 SER   131      65.773  39.694  75.457  1.00  0.00           H  
ATOM   1755  HB3 SER   131      64.426  40.465  76.342  1.00  0.00           H  
ATOM   1756  OG  SER   131      65.247  41.535  74.733  1.00  0.00           O  
ATOM   1757  HG  SER   131      66.136  41.649  74.388  1.00  0.00           H  
ATOM   1758  C   SER   131      66.408  40.377  78.121  1.00  0.00           C  
ATOM   1759  O   SER   131      66.069  39.163  77.970  1.00  0.00           O  
ATOM   1760  N   GLN   132      66.864  40.866  79.323  1.00  0.00           N  
ATOM   1761  H   GLN   132      67.140  40.197  80.028  1.00  0.00           H  
ATOM   1762  CA  GLN   132      67.213  42.246  79.658  1.00  0.00           C  
ATOM   1763  HA  GLN   132      67.839  42.750  78.922  1.00  0.00           H  
ATOM   1764  CB  GLN   132      65.914  43.036  79.876  1.00  0.00           C  
ATOM   1765  HB2 GLN   132      66.162  44.096  79.810  1.00  0.00           H  
ATOM   1766  HB3 GLN   132      65.221  42.842  79.058  1.00  0.00           H  
ATOM   1767  CG  GLN   132      65.150  42.807  81.261  1.00  0.00           C  
ATOM   1768  HG2 GLN   132      65.083  41.744  81.492  1.00  0.00           H  
ATOM   1769  HG3 GLN   132      65.630  43.325  82.092  1.00  0.00           H  
ATOM   1770  CD  GLN   132      63.701  43.320  81.253  1.00  0.00           C  
ATOM   1771  OE1 GLN   132      62.773  42.600  80.875  1.00  0.00           O  
ATOM   1772  NE2 GLN   132      63.442  44.522  81.612  1.00  0.00           N  
ATOM   1773 HE21 GLN   132      64.172  45.106  81.996  1.00  0.00           H  
ATOM   1774 HE22 GLN   132      62.475  44.811  81.607  1.00  0.00           H  
ATOM   1775  C   GLN   132      68.097  42.326  80.955  1.00  0.00           C  
ATOM   1776  O   GLN   132      67.933  41.590  81.917  1.00  0.00           O  
ATOM   1777  N   GLN   133      68.979  43.326  81.030  1.00  0.00           N  
ATOM   1778  H   GLN   133      69.104  43.845  80.173  1.00  0.00           H  
ATOM   1779  CA  GLN   133      70.030  43.462  82.100  1.00  0.00           C  
ATOM   1780  HA  GLN   133      70.777  44.162  81.727  1.00  0.00           H  
ATOM   1781  CB  GLN   133      69.280  44.096  83.296  1.00  0.00           C  
ATOM   1782  HB2 GLN   133      68.494  43.388  83.558  1.00  0.00           H  
ATOM   1783  HB3 GLN   133      69.920  44.115  84.178  1.00  0.00           H  
ATOM   1784  CG  GLN   133      68.730  45.500  83.022  1.00  0.00           C  
ATOM   1785  HG2 GLN   133      69.502  46.144  82.601  1.00  0.00           H  
ATOM   1786  HG3 GLN   133      67.846  45.464  82.386  1.00  0.00           H  
ATOM   1787  CD  GLN   133      68.382  46.235  84.216  1.00  0.00           C  
ATOM   1788  OE1 GLN   133      68.543  45.792  85.390  1.00  0.00           O  
ATOM   1789  NE2 GLN   133      68.126  47.542  84.090  1.00  0.00           N  
ATOM   1790 HE21 GLN   133      68.205  47.925  83.158  1.00  0.00           H  
ATOM   1791 HE22 GLN   133      68.041  48.047  84.960  1.00  0.00           H  
ATOM   1792  C   GLN   133      70.849  42.235  82.429  1.00  0.00           C  
ATOM   1793  O   GLN   133      70.721  41.685  83.474  1.00  0.00           O  
ATOM   1794  N   PRO   134      71.588  41.666  81.499  1.00  0.00           N  
ATOM   1795  CD  PRO   134      72.354  40.483  81.652  1.00  0.00           C  
ATOM   1796  HD2 PRO   134      71.672  39.634  81.704  1.00  0.00           H  
ATOM   1797  HD3 PRO   134      72.903  40.464  82.593  1.00  0.00           H  
ATOM   1798  CG  PRO   134      73.178  40.243  80.412  1.00  0.00           C  
ATOM   1799  HG2 PRO   134      72.768  39.460  79.774  1.00  0.00           H  
ATOM   1800  HG3 PRO   134      74.176  39.896  80.677  1.00  0.00           H  
ATOM   1801  CB  PRO   134      73.212  41.627  79.795  1.00  0.00           C  
ATOM   1802  HB2 PRO   134      73.302  41.603  78.709  1.00  0.00           H  
ATOM   1803  HB3 PRO   134      74.053  42.156  80.243  1.00  0.00           H  
ATOM   1804  CA  PRO   134      71.908  42.312  80.231  1.00  0.00           C  
ATOM   1805  HA  PRO   134      72.074  43.380  80.374  1.00  0.00           H  
ATOM   1806  C   PRO   134      70.955  42.077  79.013  1.00  0.00           C  
ATOM   1807  O   PRO   134      70.227  41.145  78.891  1.00  0.00           O  
ATOM   1808  N   SER   135      71.070  42.982  78.061  1.00  0.00           N  
ATOM   1809  H   SER   135      70.613  42.722  77.198  1.00  0.00           H  
ATOM   1810  CA  SER   135      71.839  44.272  78.012  1.00  0.00           C  
ATOM   1811  HA  SER   135      72.863  44.146  78.361  1.00  0.00           H  
ATOM   1812  CB  SER   135      72.117  44.720  76.547  1.00  0.00           C  
ATOM   1813  HB2 SER   135      72.477  43.897  75.930  1.00  0.00           H  
ATOM   1814  HB3 SER   135      71.160  45.068  76.156  1.00  0.00           H  
ATOM   1815  OG  SER   135      72.814  45.949  76.520  1.00  0.00           O  
ATOM   1816  HG  SER   135      72.719  46.342  75.650  1.00  0.00           H  
ATOM   1817  C   SER   135      71.285  45.382  78.941  1.00  0.00           C  
ATOM   1818  O   SER   135      70.172  45.281  79.454  1.00  0.00           O  
ATOM   1819  N   TYR   136      72.022  46.473  79.224  1.00  0.00           N  
ATOM   1820  H   TYR   136      72.931  46.490  78.784  1.00  0.00           H  
ATOM   1821  CA  TYR   136      71.609  47.489  80.139  1.00  0.00           C  
ATOM   1822  HA  TYR   136      70.606  47.395  80.554  1.00  0.00           H  
ATOM   1823  CB  TYR   136      72.540  47.480  81.353  1.00  0.00           C  
ATOM   1824  HB2 TYR   136      73.506  47.822  80.982  1.00  0.00           H  
ATOM   1825  HB3 TYR   136      72.080  48.237  81.988  1.00  0.00           H  
ATOM   1826  CG  TYR   136      72.730  46.195  82.142  1.00  0.00           C  
ATOM   1827  CD1 TYR   136      72.213  46.158  83.456  1.00  0.00           C  
ATOM   1828  HD1 TYR   136      71.460  46.844  83.814  1.00  0.00           H  
ATOM   1829  CE1 TYR   136      72.389  45.097  84.361  1.00  0.00           C  
ATOM   1830  HE1 TYR   136      71.779  45.042  85.250  1.00  0.00           H  
ATOM   1831  CZ  TYR   136      73.298  44.123  83.952  1.00  0.00           C  
ATOM   1832  OH  TYR   136      73.545  43.071  84.754  1.00  0.00           O  
ATOM   1833  HH  TYR   136      74.139  42.517  84.241  1.00  0.00           H  
ATOM   1834  CE2 TYR   136      73.912  44.208  82.716  1.00  0.00           C  
ATOM   1835  HE2 TYR   136      74.619  43.463  82.382  1.00  0.00           H  
ATOM   1836  CD2 TYR   136      73.721  45.218  81.848  1.00  0.00           C  
ATOM   1837  HD2 TYR   136      74.440  45.278  81.044  1.00  0.00           H  
ATOM   1838  C   TYR   136      71.522  48.925  79.522  1.00  0.00           C  
ATOM   1839  O   TYR   136      72.551  49.621  79.400  1.00  0.00           O  
ATOM   1840  N   GLY   137      70.451  49.454  78.906  1.00  0.00           N  
ATOM   1841  H   GLY   137      70.634  50.314  78.410  1.00  0.00           H  
ATOM   1842  CA  GLY   137      69.092  48.948  78.798  1.00  0.00           C  
ATOM   1843  HA2 GLY   137      68.778  49.207  77.787  1.00  0.00           H  
ATOM   1844  HA3 GLY   137      69.077  47.865  78.918  1.00  0.00           H  
ATOM   1845  C   GLY   137      68.167  49.490  79.906  1.00  0.00           C  
ATOM   1846  O   GLY   137      68.461  49.334  81.104  1.00  0.00           O  
ATOM   1847  N   GLY   138      66.981  49.945  79.489  1.00  0.00           N  
ATOM   1848  H   GLY   138      66.795  49.782  78.510  1.00  0.00           H  
ATOM   1849  CA  GLY   138      65.990  50.572  80.316  1.00  0.00           C  
ATOM   1850  HA2 GLY   138      65.205  50.803  79.595  1.00  0.00           H  
ATOM   1851  HA3 GLY   138      65.624  49.877  81.071  1.00  0.00           H  
ATOM   1852  C   GLY   138      66.476  51.805  81.037  1.00  0.00           C  
ATOM   1853  O   GLY   138      67.390  52.481  80.524  1.00  0.00           O  
ATOM   1854  N   GLN   139      65.817  52.327  82.063  1.00  0.00           N  
ATOM   1855  H   GLN   139      66.329  53.021  82.589  1.00  0.00           H  
ATOM   1856  CA  GLN   139      64.836  51.625  82.914  1.00  0.00           C  
ATOM   1857  HA  GLN   139      64.287  50.897  82.317  1.00  0.00           H  
ATOM   1858  CB  GLN   139      65.576  50.746  83.983  1.00  0.00           C  
ATOM   1859  HB2 GLN   139      64.906  50.266  84.695  1.00  0.00           H  
ATOM   1860  HB3 GLN   139      66.097  49.977  83.412  1.00  0.00           H  
ATOM   1861  CG  GLN   139      66.658  51.436  84.708  1.00  0.00           C  
ATOM   1862  HG2 GLN   139      67.398  51.726  83.962  1.00  0.00           H  
ATOM   1863  HG3 GLN   139      66.249  52.310  85.214  1.00  0.00           H  
ATOM   1864  CD  GLN   139      67.304  50.646  85.822  1.00  0.00           C  
ATOM   1865  OE1 GLN   139      66.988  49.499  86.054  1.00  0.00           O  
ATOM   1866  NE2 GLN   139      68.341  51.141  86.484  1.00  0.00           N  
ATOM   1867 HE21 GLN   139      68.585  52.121  86.508  1.00  0.00           H  
ATOM   1868 HE22 GLN   139      68.664  50.553  87.239  1.00  0.00           H  
ATOM   1869  C   GLN   139      63.848  52.592  83.651  1.00  0.00           C  
ATOM   1870  O   GLN   139      62.949  52.190  84.379  1.00  0.00           O  
ATOM   1871  N   GLN   140      64.021  53.916  83.490  1.00  0.00           N  
ATOM   1872  H   GLN   140      64.726  54.076  82.786  1.00  0.00           H  
ATOM   1873  CA  GLN   140      63.262  55.040  84.109  1.00  0.00           C  
ATOM   1874  HA  GLN   140      63.668  55.972  83.715  1.00  0.00           H  
ATOM   1875  CB  GLN   140      61.756  55.148  83.658  1.00  0.00           C  
ATOM   1876  HB2 GLN   140      61.317  54.360  84.270  1.00  0.00           H  
ATOM   1877  HB3 GLN   140      61.228  56.029  84.025  1.00  0.00           H  
ATOM   1878  CG  GLN   140      61.515  54.882  82.150  1.00  0.00           C  
ATOM   1879  HG2 GLN   140      61.886  53.941  81.743  1.00  0.00           H  
ATOM   1880  HG3 GLN   140      60.439  54.733  82.056  1.00  0.00           H  
ATOM   1881  CD  GLN   140      61.985  56.064  81.298  1.00  0.00           C  
ATOM   1882  OE1 GLN   140      62.780  56.866  81.673  1.00  0.00           O  
ATOM   1883  NE2 GLN   140      61.440  56.274  80.095  1.00  0.00           N  
ATOM   1884 HE21 GLN   140      60.761  55.720  79.593  1.00  0.00           H  
ATOM   1885 HE22 GLN   140      61.884  57.049  79.624  1.00  0.00           H  
ATOM   1886  C   GLN   140      63.467  55.091  85.659  1.00  0.00           C  
ATOM   1887  O   GLN   140      62.532  55.489  86.388  1.00  0.00           O  
ATOM   1888  N   GLN   141      64.641  54.809  86.198  1.00  0.00           N  
ATOM   1889  H   GLN   141      65.413  54.975  85.569  1.00  0.00           H  
ATOM   1890  CA  GLN   141      64.851  54.742  87.637  1.00  0.00           C  
ATOM   1891  HA  GLN   141      63.966  55.052  88.193  1.00  0.00           H  
ATOM   1892  CB  GLN   141      65.332  53.314  87.963  1.00  0.00           C  
ATOM   1893  HB2 GLN   141      66.189  52.911  87.424  1.00  0.00           H  
ATOM   1894  HB3 GLN   141      65.582  53.267  89.023  1.00  0.00           H  
ATOM   1895  CG  GLN   141      64.328  52.212  87.622  1.00  0.00           C  
ATOM   1896  HG2 GLN   141      64.294  52.157  86.533  1.00  0.00           H  
ATOM   1897  HG3 GLN   141      64.626  51.254  88.050  1.00  0.00           H  
ATOM   1898  CD  GLN   141      62.920  52.378  88.122  1.00  0.00           C  
ATOM   1899  OE1 GLN   141      62.627  52.642  89.255  1.00  0.00           O  
ATOM   1900  NE2 GLN   141      61.955  52.176  87.221  1.00  0.00           N  
ATOM   1901 HE21 GLN   141      62.354  51.967  86.318  1.00  0.00           H  
ATOM   1902 HE22 GLN   141      61.053  51.828  87.516  1.00  0.00           H  
ATOM   1903  C   GLN   141      66.125  55.634  87.926  1.00  0.00           C  
ATOM   1904  O   GLN   141      67.120  55.437  87.291  1.00  0.00           O  
ATOM   1905  N   SER   142      66.070  56.670  88.855  1.00  0.00           N  
ATOM   1906  H   SER   142      66.959  57.144  88.918  1.00  0.00           H  
ATOM   1907  CA  SER   142      64.861  57.344  89.418  1.00  0.00           C  
ATOM   1908  HA  SER   142      65.250  58.101  90.099  1.00  0.00           H  
ATOM   1909  CB  SER   142      64.040  57.994  88.319  1.00  0.00           C  
ATOM   1910  HB2 SER   142      63.492  57.175  87.854  1.00  0.00           H  
ATOM   1911  HB3 SER   142      63.394  58.802  88.661  1.00  0.00           H  
ATOM   1912  OG  SER   142      65.056  58.636  87.467  1.00  0.00           O  
ATOM   1913  HG  SER   142      65.376  59.453  87.855  1.00  0.00           H  
ATOM   1914  C   SER   142      64.045  56.408  90.357  1.00  0.00           C  
ATOM   1915  O   SER   142      62.822  56.367  90.338  1.00  0.00           O  
ATOM   1916  N   TYR   143      64.703  55.726  91.299  1.00  0.00           N  
ATOM   1917  H   TYR   143      65.710  55.803  91.302  1.00  0.00           H  
ATOM   1918  CA  TYR   143      64.162  54.803  92.230  1.00  0.00           C  
ATOM   1919  HA  TYR   143      63.565  54.048  91.718  1.00  0.00           H  
ATOM   1920  CB  TYR   143      65.182  54.050  93.091  1.00  0.00           C  
ATOM   1921  HB2 TYR   143      66.008  54.653  93.470  1.00  0.00           H  
ATOM   1922  HB3 TYR   143      64.615  53.606  93.909  1.00  0.00           H  
ATOM   1923  CG  TYR   143      65.797  52.934  92.333  1.00  0.00           C  
ATOM   1924  CD1 TYR   143      65.076  51.771  92.414  1.00  0.00           C  
ATOM   1925  HD1 TYR   143      64.114  51.612  92.877  1.00  0.00           H  
ATOM   1926  CE1 TYR   143      65.599  50.726  91.641  1.00  0.00           C  
ATOM   1927  HE1 TYR   143      65.025  49.813  91.686  1.00  0.00           H  
ATOM   1928  CZ  TYR   143      66.701  50.902  90.781  1.00  0.00           C  
ATOM   1929  OH  TYR   143      66.961  49.863  89.921  1.00  0.00           O  
ATOM   1930  HH  TYR   143      67.842  49.932  89.546  1.00  0.00           H  
ATOM   1931  CE2 TYR   143      67.436  52.059  90.708  1.00  0.00           C  
ATOM   1932  HE2 TYR   143      68.268  52.191  90.033  1.00  0.00           H  
ATOM   1933  CD2 TYR   143      66.975  53.125  91.550  1.00  0.00           C  
ATOM   1934  HD2 TYR   143      67.368  54.124  91.436  1.00  0.00           H  
ATOM   1935  C   TYR   143      63.139  55.501  93.154  1.00  0.00           C  
ATOM   1936  O   TYR   143      63.377  56.635  93.616  1.00  0.00           O  
ATOM   1937  N   GLY   144      61.987  54.829  93.250  1.00  0.00           N  
ATOM   1938  H   GLY   144      61.755  54.089  92.603  1.00  0.00           H  
ATOM   1939  CA  GLY   144      60.803  55.396  93.926  1.00  0.00           C  
ATOM   1940  HA2 GLY   144      60.068  54.593  93.982  1.00  0.00           H  
ATOM   1941  HA3 GLY   144      61.148  55.644  94.930  1.00  0.00           H  
ATOM   1942  C   GLY   144      60.139  56.655  93.253  1.00  0.00           C  
ATOM   1943  O   GLY   144      60.772  57.376  92.472  1.00  0.00           O  
ATOM   1944  N   GLN   145      58.809  56.782  93.465  1.00  0.00           N  
ATOM   1945  H   GLN   145      58.344  56.221  94.164  1.00  0.00           H  
ATOM   1946  CA  GLN   145      57.949  57.817  92.894  1.00  0.00           C  
ATOM   1947  HA  GLN   145      57.952  57.618  91.822  1.00  0.00           H  
ATOM   1948  CB  GLN   145      56.500  57.692  93.586  1.00  0.00           C  
ATOM   1949  HB2 GLN   145      56.592  57.650  94.671  1.00  0.00           H  
ATOM   1950  HB3 GLN   145      55.888  58.579  93.422  1.00  0.00           H  
ATOM   1951  CG  GLN   145      55.740  56.526  93.000  1.00  0.00           C  
ATOM   1952  HG2 GLN   145      54.708  56.853  93.123  1.00  0.00           H  
ATOM   1953  HG3 GLN   145      55.898  56.473  91.923  1.00  0.00           H  
ATOM   1954  CD  GLN   145      56.002  55.204  93.737  1.00  0.00           C  
ATOM   1955  OE1 GLN   145      56.960  55.109  94.552  1.00  0.00           O  
ATOM   1956  NE2 GLN   145      55.103  54.176  93.754  1.00  0.00           N  
ATOM   1957 HE21 GLN   145      55.264  53.439  94.425  1.00  0.00           H  
ATOM   1958 HE22 GLN   145      54.238  54.194  93.232  1.00  0.00           H  
ATOM   1959  C   GLN   145      58.507  59.202  93.048  1.00  0.00           C  
ATOM   1960  O   GLN   145      58.810  59.570  94.184  1.00  0.00           O  
ATOM   1961  N   GLN   146      58.491  59.984  92.011  1.00  0.00           N  
ATOM   1962  H   GLN   146      58.048  59.609  91.185  1.00  0.00           H  
ATOM   1963  CA  GLN   146      58.818  61.406  92.134  1.00  0.00           C  
ATOM   1964  HA  GLN   146      59.839  61.521  92.499  1.00  0.00           H  
ATOM   1965  CB  GLN   146      58.905  61.883  90.719  1.00  0.00           C  
ATOM   1966  HB2 GLN   146      59.609  61.353  90.078  1.00  0.00           H  
ATOM   1967  HB3 GLN   146      57.951  61.743  90.210  1.00  0.00           H  
ATOM   1968  CG  GLN   146      59.205  63.368  90.713  1.00  0.00           C  
ATOM   1969  HG2 GLN   146      58.351  63.982  90.996  1.00  0.00           H  
ATOM   1970  HG3 GLN   146      60.093  63.651  91.279  1.00  0.00           H  
ATOM   1971  CD  GLN   146      59.428  63.841  89.272  1.00  0.00           C  
ATOM   1972  OE1 GLN   146      60.232  63.379  88.478  1.00  0.00           O  
ATOM   1973  NE2 GLN   146      58.814  64.917  88.862  1.00  0.00           N  
ATOM   1974 HE21 GLN   146      58.266  65.484  89.493  1.00  0.00           H  
ATOM   1975 HE22 GLN   146      59.062  65.431  88.028  1.00  0.00           H  
ATOM   1976  C   GLN   146      57.915  62.279  92.923  1.00  0.00           C  
ATOM   1977  O   GLN   146      56.757  62.446  92.646  1.00  0.00           O  
ATOM   1978  N   GLN   147      58.490  62.913  93.942  1.00  0.00           N  
ATOM   1979  H   GLN   147      59.485  62.763  94.035  1.00  0.00           H  
ATOM   1980  CA  GLN   147      57.919  63.910  94.893  1.00  0.00           C  
ATOM   1981  HA  GLN   147      57.151  63.333  95.408  1.00  0.00           H  
ATOM   1982  CB  GLN   147      58.911  64.477  95.911  1.00  0.00           C  
ATOM   1983  HB2 GLN   147      58.478  64.654  96.895  1.00  0.00           H  
ATOM   1984  HB3 GLN   147      59.570  63.650  96.175  1.00  0.00           H  
ATOM   1985  CG  GLN   147      59.705  65.656  95.529  1.00  0.00           C  
ATOM   1986  HG2 GLN   147      59.125  66.565  95.370  1.00  0.00           H  
ATOM   1987  HG3 GLN   147      60.303  65.843  96.421  1.00  0.00           H  
ATOM   1988  CD  GLN   147      60.615  65.405  94.327  1.00  0.00           C  
ATOM   1989  OE1 GLN   147      61.115  64.274  94.140  1.00  0.00           O  
ATOM   1990  NE2 GLN   147      60.909  66.335  93.422  1.00  0.00           N  
ATOM   1991 HE21 GLN   147      60.483  67.250  93.462  1.00  0.00           H  
ATOM   1992 HE22 GLN   147      61.515  66.054  92.664  1.00  0.00           H  
ATOM   1993  C   GLN   147      57.209  65.048  94.075  1.00  0.00           C  
ATOM   1994  O   GLN   147      57.859  65.526  93.112  1.00  0.00           O  
ATOM   1995  N   SER   148      55.973  65.305  94.454  1.00  0.00           N  
ATOM   1996  H   SER   148      55.546  64.718  95.157  1.00  0.00           H  
ATOM   1997  CA  SER   148      55.133  66.295  93.816  1.00  0.00           C  
ATOM   1998  HA  SER   148      55.108  65.976  92.774  1.00  0.00           H  
ATOM   1999  CB  SER   148      53.648  66.167  94.136  1.00  0.00           C  
ATOM   2000  HB2 SER   148      53.034  66.749  93.449  1.00  0.00           H  
ATOM   2001  HB3 SER   148      53.432  65.103  94.038  1.00  0.00           H  
ATOM   2002  OG  SER   148      53.436  66.677  95.439  1.00  0.00           O  
ATOM   2003  HG  SER   148      52.688  67.278  95.404  1.00  0.00           H  
ATOM   2004  C   SER   148      55.668  67.735  93.834  1.00  0.00           C  
ATOM   2005  O   SER   148      56.351  68.176  94.788  1.00  0.00           O  
ATOM   2006  N   TYR   149      55.443  68.384  92.721  1.00  0.00           N  
ATOM   2007  H   TYR   149      55.167  67.824  91.927  1.00  0.00           H  
ATOM   2008  CA  TYR   149      55.889  69.793  92.492  1.00  0.00           C  
ATOM   2009  HA  TYR   149      56.976  69.737  92.538  1.00  0.00           H  
ATOM   2010  CB  TYR   149      55.391  70.097  91.090  1.00  0.00           C  
ATOM   2011  HB2 TYR   149      55.892  69.460  90.361  1.00  0.00           H  
ATOM   2012  HB3 TYR   149      54.333  69.842  91.158  1.00  0.00           H  
ATOM   2013  CG  TYR   149      55.350  71.581  90.782  1.00  0.00           C  
ATOM   2014  CD1 TYR   149      54.213  72.386  91.174  1.00  0.00           C  
ATOM   2015  HD1 TYR   149      53.334  71.932  91.607  1.00  0.00           H  
ATOM   2016  CE1 TYR   149      54.237  73.805  91.040  1.00  0.00           C  
ATOM   2017  HE1 TYR   149      53.298  74.286  91.270  1.00  0.00           H  
ATOM   2018  CZ  TYR   149      55.341  74.437  90.414  1.00  0.00           C  
ATOM   2019  OH  TYR   149      55.268  75.779  90.165  1.00  0.00           O  
ATOM   2020  HH  TYR   149      56.049  76.059  89.681  1.00  0.00           H  
ATOM   2021  CE2 TYR   149      56.417  73.659  90.038  1.00  0.00           C  
ATOM   2022  HE2 TYR   149      57.254  74.177  89.594  1.00  0.00           H  
ATOM   2023  CD2 TYR   149      56.473  72.241  90.229  1.00  0.00           C  
ATOM   2024  HD2 TYR   149      57.355  71.709  89.903  1.00  0.00           H  
ATOM   2025  C   TYR   149      55.438  70.890  93.436  1.00  0.00           C  
ATOM   2026  O   TYR   149      54.344  70.943  94.023  1.00  0.00           O  
ATOM   2027  N   ASN   150      56.362  71.818  93.771  1.00  0.00           N  
ATOM   2028  H   ASN   150      57.289  71.688  93.391  1.00  0.00           H  
ATOM   2029  CA  ASN   150      56.287  72.864  94.710  1.00  0.00           C  
ATOM   2030  HA  ASN   150      55.399  72.624  95.294  1.00  0.00           H  
ATOM   2031  CB  ASN   150      57.437  72.725  95.762  1.00  0.00           C  
ATOM   2032  HB2 ASN   150      58.412  73.105  95.458  1.00  0.00           H  
ATOM   2033  HB3 ASN   150      57.205  73.376  96.605  1.00  0.00           H  
ATOM   2034  CG  ASN   150      57.707  71.275  96.276  1.00  0.00           C  
ATOM   2035  OD1 ASN   150      58.768  70.684  95.998  1.00  0.00           O  
ATOM   2036  ND2 ASN   150      56.837  70.850  97.109  1.00  0.00           N  
ATOM   2037 HD21 ASN   150      57.049  69.973  97.562  1.00  0.00           H  
ATOM   2038 HD22 ASN   150      56.073  71.423  97.439  1.00  0.00           H  
ATOM   2039  C   ASN   150      56.194  74.280  94.135  1.00  0.00           C  
ATOM   2040  O   ASN   150      57.157  74.701  93.535  1.00  0.00           O  
ATOM   2041  N   PRO   151      55.191  75.058  94.603  1.00  0.00           N  
ATOM   2042  CD  PRO   151      54.030  74.742  95.430  1.00  0.00           C  
ATOM   2043  HD2 PRO   151      54.486  74.632  96.414  1.00  0.00           H  
ATOM   2044  HD3 PRO   151      53.577  73.811  95.088  1.00  0.00           H  
ATOM   2045  CG  PRO   151      53.092  75.959  95.182  1.00  0.00           C  
ATOM   2046  HG2 PRO   151      53.128  76.634  96.036  1.00  0.00           H  
ATOM   2047  HG3 PRO   151      52.044  75.704  95.025  1.00  0.00           H  
ATOM   2048  CB  PRO   151      53.630  76.733  94.009  1.00  0.00           C  
ATOM   2049  HB2 PRO   151      53.533  77.773  94.322  1.00  0.00           H  
ATOM   2050  HB3 PRO   151      53.074  76.590  93.082  1.00  0.00           H  
ATOM   2051  CA  PRO   151      55.087  76.330  93.943  1.00  0.00           C  
ATOM   2052  HA  PRO   151      55.445  76.280  92.914  1.00  0.00           H  
ATOM   2053  C   PRO   151      56.010  77.293  94.576  1.00  0.00           C  
ATOM   2054  O   PRO   151      56.513  76.956  95.624  1.00  0.00           O  
ATOM   2055  N   PRO   152      56.413  78.460  94.006  1.00  0.00           N  
ATOM   2056  CD  PRO   152      56.042  79.072  92.699  1.00  0.00           C  
ATOM   2057  HD2 PRO   152      54.961  79.077  92.555  1.00  0.00           H  
ATOM   2058  HD3 PRO   152      56.456  78.552  91.835  1.00  0.00           H  
ATOM   2059  CG  PRO   152      56.638  80.473  92.544  1.00  0.00           C  
ATOM   2060  HG2 PRO   152      56.057  81.300  92.952  1.00  0.00           H  
ATOM   2061  HG3 PRO   152      56.942  80.688  91.520  1.00  0.00           H  
ATOM   2062  CB  PRO   152      57.864  80.346  93.476  1.00  0.00           C  
ATOM   2063  HB2 PRO   152      58.105  81.290  93.964  1.00  0.00           H  
ATOM   2064  HB3 PRO   152      58.741  79.915  92.992  1.00  0.00           H  
ATOM   2065  CA  PRO   152      57.422  79.367  94.606  1.00  0.00           C  
ATOM   2066  HA  PRO   152      58.244  78.777  95.009  1.00  0.00           H  
ATOM   2067  C   PRO   152      56.922  80.184  95.789  1.00  0.00           C  
ATOM   2068  O   PRO   152      55.774  80.660  95.834  1.00  0.00           O  
ATOM   2069  N   GLN   153      57.783  80.360  96.828  1.00  0.00           N  
ATOM   2070  H   GLN   153      58.628  79.823  96.958  1.00  0.00           H  
ATOM   2071  CA  GLN   153      57.390  81.274  97.886  1.00  0.00           C  
ATOM   2072  HA  GLN   153      56.302  81.342  97.898  1.00  0.00           H  
ATOM   2073  CB  GLN   153      57.820  80.725  99.229  1.00  0.00           C  
ATOM   2074  HB2 GLN   153      58.897  80.766  99.394  1.00  0.00           H  
ATOM   2075  HB3 GLN   153      57.411  81.397  99.983  1.00  0.00           H  
ATOM   2076  CG  GLN   153      57.338  79.291  99.492  1.00  0.00           C  
ATOM   2077  HG2 GLN   153      57.435  79.240 100.577  1.00  0.00           H  
ATOM   2078  HG3 GLN   153      56.277  79.218  99.253  1.00  0.00           H  
ATOM   2079  CD  GLN   153      58.231  78.181  98.957  1.00  0.00           C  
ATOM   2080  OE1 GLN   153      59.196  78.493  98.270  1.00  0.00           O  
ATOM   2081  NE2 GLN   153      57.916  76.928  99.232  1.00  0.00           N  
ATOM   2082 HE21 GLN   153      57.095  76.688  99.768  1.00  0.00           H  
ATOM   2083 HE22 GLN   153      58.614  76.231  99.013  1.00  0.00           H  
ATOM   2084  C   GLN   153      57.908  82.717  97.653  1.00  0.00           C  
ATOM   2085  O   GLN   153      57.862  83.309  96.569  1.00  0.00           O  
ATOM   2086  N   GLY   154      58.575  83.249  98.636  1.00  0.00           N  
ATOM   2087  H   GLY   154      58.575  82.774  99.526  1.00  0.00           H  
ATOM   2088  CA  GLY   154      59.225  84.578  98.649  1.00  0.00           C  
ATOM   2089  HA2 GLY   154      60.061  84.613  99.348  1.00  0.00           H  
ATOM   2090  HA3 GLY   154      59.426  84.760  97.594  1.00  0.00           H  
ATOM   2091  C   GLY   154      58.245  85.695  99.161  1.00  0.00           C  
ATOM   2092  O   GLY   154      57.034  85.334  99.523  1.00  0.00           O  
ATOM   2093  N   TYR   155      58.583  86.989  99.112  1.00  0.00           N  
ATOM   2094  H   TYR   155      59.472  87.306  98.753  1.00  0.00           H  
ATOM   2095  CA  TYR   155      57.718  88.070  99.563  1.00  0.00           C  
ATOM   2096  HA  TYR   155      57.307  87.656 100.484  1.00  0.00           H  
ATOM   2097  CB  TYR   155      58.534  89.358  99.861  1.00  0.00           C  
ATOM   2098  HB2 TYR   155      58.752  89.746  98.866  1.00  0.00           H  
ATOM   2099  HB3 TYR   155      57.902  89.994 100.482  1.00  0.00           H  
ATOM   2100  CG  TYR   155      59.770  89.204 100.718  1.00  0.00           C  
ATOM   2101  CD1 TYR   155      59.637  89.023 102.122  1.00  0.00           C  
ATOM   2102  HD1 TYR   155      58.680  88.974 102.621  1.00  0.00           H  
ATOM   2103  CE1 TYR   155      60.847  88.936 102.870  1.00  0.00           C  
ATOM   2104  HE1 TYR   155      60.896  88.792 103.939  1.00  0.00           H  
ATOM   2105  CZ  TYR   155      62.133  89.057 102.260  1.00  0.00           C  
ATOM   2106  OH  TYR   155      63.271  89.105 102.964  1.00  0.00           O  
ATOM   2107  HH  TYR   155      64.052  89.042 102.409  1.00  0.00           H  
ATOM   2108  CE2 TYR   155      62.188  89.304 100.845  1.00  0.00           C  
ATOM   2109  HE2 TYR   155      63.157  89.522 100.422  1.00  0.00           H  
ATOM   2110  CD2 TYR   155      61.068  89.348 100.077  1.00  0.00           C  
ATOM   2111  HD2 TYR   155      61.119  89.682  99.051  1.00  0.00           H  
ATOM   2112  C   TYR   155      56.586  88.299  98.573  1.00  0.00           C  
ATOM   2113  O   TYR   155      56.842  88.161  97.359  1.00  0.00           O  
ATOM   2114  N   GLY   156      55.439  88.959  98.900  1.00  0.00           N  
ATOM   2115  H   GLY   156      54.758  89.058  98.160  1.00  0.00           H  
ATOM   2116  CA  GLY   156      55.223  89.638 100.199  1.00  0.00           C  
ATOM   2117  HA2 GLY   156      55.424  89.000 101.060  1.00  0.00           H  
ATOM   2118  HA3 GLY   156      55.951  90.447 100.260  1.00  0.00           H  
ATOM   2119  C   GLY   156      53.844  90.254 100.329  1.00  0.00           C  
ATOM   2120  O   GLY   156      52.982  90.082  99.457  1.00  0.00           O  
ATOM   2121  N   GLN   157      53.691  91.155 101.333  1.00  0.00           N  
ATOM   2122  H   GLN   157      54.429  91.380 101.983  1.00  0.00           H  
ATOM   2123  CA  GLN   157      52.445  91.892 101.554  1.00  0.00           C  
ATOM   2124  HA  GLN   157      51.861  91.933 100.635  1.00  0.00           H  
ATOM   2125  CB  GLN   157      51.695  91.161 102.672  1.00  0.00           C  
ATOM   2126  HB2 GLN   157      52.383  90.957 103.492  1.00  0.00           H  
ATOM   2127  HB3 GLN   157      50.942  91.835 103.080  1.00  0.00           H  
ATOM   2128  CG  GLN   157      51.129  89.835 102.180  1.00  0.00           C  
ATOM   2129  HG2 GLN   157      51.937  89.133 101.971  1.00  0.00           H  
ATOM   2130  HG3 GLN   157      50.553  89.287 102.925  1.00  0.00           H  
ATOM   2131  CD  GLN   157      50.226  90.011 100.985  1.00  0.00           C  
ATOM   2132  OE1 GLN   157      49.808  91.040 100.497  1.00  0.00           O  
ATOM   2133  NE2 GLN   157      49.855  88.960 100.313  1.00  0.00           N  
ATOM   2134 HE21 GLN   157      50.065  88.048 100.693  1.00  0.00           H  
ATOM   2135 HE22 GLN   157      49.155  89.098  99.598  1.00  0.00           H  
ATOM   2136  C   GLN   157      52.685  93.372 101.967  1.00  0.00           C  
ATOM   2137  O   GLN   157      53.598  93.673 102.728  1.00  0.00           O  
ATOM   2138  N   GLN   158      51.923  94.294 101.463  1.00  0.00           N  
ATOM   2139  H   GLN   158      52.187  95.193 101.838  1.00  0.00           H  
ATOM   2140  CA  GLN   158      50.867  94.211 100.416  1.00  0.00           C  
ATOM   2141  HA  GLN   158      50.146  93.471 100.765  1.00  0.00           H  
ATOM   2142  CB  GLN   158      50.206  95.636 100.382  1.00  0.00           C  
ATOM   2143  HB2 GLN   158      50.982  96.376 100.188  1.00  0.00           H  
ATOM   2144  HB3 GLN   158      49.544  95.678  99.517  1.00  0.00           H  
ATOM   2145  CG  GLN   158      49.432  95.853 101.659  1.00  0.00           C  
ATOM   2146  HG2 GLN   158      50.030  95.582 102.529  1.00  0.00           H  
ATOM   2147  HG3 GLN   158      49.233  96.924 101.700  1.00  0.00           H  
ATOM   2148  CD  GLN   158      48.092  95.067 101.772  1.00  0.00           C  
ATOM   2149  OE1 GLN   158      48.011  94.003 102.265  1.00  0.00           O  
ATOM   2150  NE2 GLN   158      46.966  95.669 101.426  1.00  0.00           N  
ATOM   2151 HE21 GLN   158      46.978  96.484 100.831  1.00  0.00           H  
ATOM   2152 HE22 GLN   158      46.161  95.066 101.521  1.00  0.00           H  
ATOM   2153  C   GLN   158      51.493  93.843  99.045  1.00  0.00           C  
ATOM   2154  O   GLN   158      52.376  94.573  98.580  1.00  0.00           O  
ATOM   2155  N   ASN   159      50.881  92.886  98.388  1.00  0.00           N  
ATOM   2156  H   ASN   159      50.107  92.399  98.816  1.00  0.00           H  
ATOM   2157  CA  ASN   159      51.034  92.589  96.963  1.00  0.00           C  
ATOM   2158  HA  ASN   159      52.048  92.256  96.741  1.00  0.00           H  
ATOM   2159  CB  ASN   159      50.110  91.399  96.642  1.00  0.00           C  
ATOM   2160  HB2 ASN   159      50.269  90.583  97.347  1.00  0.00           H  
ATOM   2161  HB3 ASN   159      49.088  91.720  96.842  1.00  0.00           H  
ATOM   2162  CG  ASN   159      50.164  90.938  95.210  1.00  0.00           C  
ATOM   2163  OD1 ASN   159      49.463  91.473  94.336  1.00  0.00           O  
ATOM   2164  ND2 ASN   159      50.998  90.049  94.889  1.00  0.00           N  
ATOM   2165 HD21 ASN   159      51.531  89.454  95.508  1.00  0.00           H  
ATOM   2166 HD22 ASN   159      51.003  89.873  93.894  1.00  0.00           H  
ATOM   2167  C   ASN   159      50.786  93.909  96.112  1.00  0.00           C  
ATOM   2168  O   ASN   159      49.862  94.587  96.453  1.00  0.00           O  
ATOM   2169  N   GLN   160      51.582  94.271  95.074  1.00  0.00           N  
ATOM   2170  H   GLN   160      51.385  95.159  94.634  1.00  0.00           H  
ATOM   2171  CA  GLN   160      52.777  93.664  94.510  1.00  0.00           C  
ATOM   2172  HA  GLN   160      52.774  92.588  94.683  1.00  0.00           H  
ATOM   2173  CB  GLN   160      52.841  93.911  92.987  1.00  0.00           C  
ATOM   2174  HB2 GLN   160      51.960  93.582  92.435  1.00  0.00           H  
ATOM   2175  HB3 GLN   160      52.872  94.990  92.837  1.00  0.00           H  
ATOM   2176  CG  GLN   160      54.153  93.304  92.435  1.00  0.00           C  
ATOM   2177  HG2 GLN   160      54.011  93.422  91.361  1.00  0.00           H  
ATOM   2178  HG3 GLN   160      55.040  93.859  92.742  1.00  0.00           H  
ATOM   2179  CD  GLN   160      54.267  91.843  92.789  1.00  0.00           C  
ATOM   2180  OE1 GLN   160      55.025  91.337  93.567  1.00  0.00           O  
ATOM   2181  NE2 GLN   160      53.500  90.946  92.154  1.00  0.00           N  
ATOM   2182 HE21 GLN   160      52.796  91.156  91.462  1.00  0.00           H  
ATOM   2183 HE22 GLN   160      53.707  89.994  92.421  1.00  0.00           H  
ATOM   2184  C   GLN   160      54.029  94.190  95.317  1.00  0.00           C  
ATOM   2185  O   GLN   160      54.555  95.284  95.011  1.00  0.00           O  
ATOM   2186  N   TYR   161      54.579  93.453  96.268  1.00  0.00           N  
ATOM   2187  H   TYR   161      54.253  92.514  96.450  1.00  0.00           H  
ATOM   2188  CA  TYR   161      55.675  93.762  97.171  1.00  0.00           C  
ATOM   2189  HA  TYR   161      55.519  94.736  97.635  1.00  0.00           H  
ATOM   2190  CB  TYR   161      55.730  92.733  98.339  1.00  0.00           C  
ATOM   2191  HB2 TYR   161      54.703  92.702  98.701  1.00  0.00           H  
ATOM   2192  HB3 TYR   161      55.860  91.758  97.869  1.00  0.00           H  
ATOM   2193  CG  TYR   161      56.637  93.022  99.526  1.00  0.00           C  
ATOM   2194  CD1 TYR   161      58.061  92.889  99.362  1.00  0.00           C  
ATOM   2195  HD1 TYR   161      58.541  92.624  98.431  1.00  0.00           H  
ATOM   2196  CE1 TYR   161      58.872  93.180 100.450  1.00  0.00           C  
ATOM   2197  HE1 TYR   161      59.946  93.125 100.360  1.00  0.00           H  
ATOM   2198  CZ  TYR   161      58.332  93.638 101.690  1.00  0.00           C  
ATOM   2199  OH  TYR   161      59.230  93.906 102.691  1.00  0.00           O  
ATOM   2200  HH  TYR   161      58.817  94.042 103.547  1.00  0.00           H  
ATOM   2201  CE2 TYR   161      57.028  94.036 101.748  1.00  0.00           C  
ATOM   2202  HE2 TYR   161      56.595  94.519 102.611  1.00  0.00           H  
ATOM   2203  CD2 TYR   161      56.135  93.602 100.718  1.00  0.00           C  
ATOM   2204  HD2 TYR   161      55.074  93.725 100.877  1.00  0.00           H  
ATOM   2205  C   TYR   161      56.973  93.878  96.443  1.00  0.00           C  
ATOM   2206  O   TYR   161      57.953  94.517  96.812  1.00  0.00           O  
ATOM   2207  N   ASN   162      57.129  93.050  95.322  1.00  0.00           N  
ATOM   2208  H   ASN   162      56.298  92.634  94.926  1.00  0.00           H  
ATOM   2209  CA  ASN   162      58.431  92.941  94.592  1.00  0.00           C  
ATOM   2210  HA  ASN   162      59.268  92.966  95.290  1.00  0.00           H  
ATOM   2211  CB  ASN   162      58.565  91.610  93.849  1.00  0.00           C  
ATOM   2212  HB2 ASN   162      57.852  91.566  93.026  1.00  0.00           H  
ATOM   2213  HB3 ASN   162      59.577  91.505  93.457  1.00  0.00           H  
ATOM   2214  CG  ASN   162      58.242  90.478  94.802  1.00  0.00           C  
ATOM   2215  OD1 ASN   162      59.037  89.960  95.592  1.00  0.00           O  
ATOM   2216  ND2 ASN   162      56.979  90.047  94.755  1.00  0.00           N  
ATOM   2217 HD21 ASN   162      56.577  89.470  95.480  1.00  0.00           H  
ATOM   2218 HD22 ASN   162      56.437  90.578  94.088  1.00  0.00           H  
ATOM   2219  C   ASN   162      58.549  94.132  93.688  1.00  0.00           C  
ATOM   2220  O   ASN   162      57.667  94.364  92.821  1.00  0.00           O  
ATOM   2221  N   SER   163      59.651  94.886  93.841  1.00  0.00           N  
ATOM   2222  H   SER   163      60.268  94.743  94.628  1.00  0.00           H  
ATOM   2223  CA  SER   163      60.076  95.903  92.822  1.00  0.00           C  
ATOM   2224  HA  SER   163      59.269  96.618  92.666  1.00  0.00           H  
ATOM   2225  CB  SER   163      61.373  96.582  93.257  1.00  0.00           C  
ATOM   2226  HB2 SER   163      62.177  95.848  93.306  1.00  0.00           H  
ATOM   2227  HB3 SER   163      61.560  97.365  92.522  1.00  0.00           H  
ATOM   2228  OG  SER   163      61.223  97.211  94.475  1.00  0.00           O  
ATOM   2229  HG  SER   163      61.838  97.945  94.539  1.00  0.00           H  
ATOM   2230  C   SER   163      60.298  95.211  91.415  1.00  0.00           C  
ATOM   2231  O   SER   163      60.538  94.054  91.283  1.00  0.00           O  
ATOM   2232  N   SER   164      60.233  96.031  90.350  1.00  0.00           N  
ATOM   2233  H   SER   164      60.025  96.997  90.558  1.00  0.00           H  
ATOM   2234  CA  SER   164      60.572  95.712  88.935  1.00  0.00           C  
ATOM   2235  HA  SER   164      60.310  96.632  88.412  1.00  0.00           H  
ATOM   2236  CB  SER   164      59.602  94.650  88.387  1.00  0.00           C  
ATOM   2237  HB2 SER   164      59.786  93.754  88.980  1.00  0.00           H  
ATOM   2238  HB3 SER   164      58.560  94.881  88.605  1.00  0.00           H  
ATOM   2239  OG  SER   164      59.908  94.407  87.008  1.00  0.00           O  
ATOM   2240  HG  SER   164      59.048  94.143  86.674  1.00  0.00           H  
ATOM   2241  C   SER   164      62.115  95.532  88.732  1.00  0.00           C  
ATOM   2242  O   SER   164      62.904  95.482  89.654  1.00  0.00           O  
ATOM   2243  N   SER   165      62.578  95.479  87.479  1.00  0.00           N  
ATOM   2244  H   SER   165      61.797  95.405  86.842  1.00  0.00           H  
ATOM   2245  CA  SER   165      63.972  95.491  87.091  1.00  0.00           C  
ATOM   2246  HA  SER   165      64.448  94.609  87.519  1.00  0.00           H  
ATOM   2247  CB  SER   165      64.035  95.276  85.580  1.00  0.00           C  
ATOM   2248  HB2 SER   165      63.446  94.366  85.467  1.00  0.00           H  
ATOM   2249  HB3 SER   165      63.484  95.966  84.941  1.00  0.00           H  
ATOM   2250  OG  SER   165      65.334  94.993  85.075  1.00  0.00           O  
ATOM   2251  HG  SER   165      65.170  94.477  84.281  1.00  0.00           H  
ATOM   2252  C   SER   165      64.781  96.808  87.420  1.00  0.00           C  
ATOM   2253  O   SER   165      64.258  97.873  87.643  1.00  0.00           O  
ATOM   2254  N   GLY   166      66.119  96.615  87.433  1.00  0.00           N  
ATOM   2255  H   GLY   166      66.437  95.685  87.197  1.00  0.00           H  
ATOM   2256  CA  GLY   166      67.020  97.791  87.303  1.00  0.00           C  
ATOM   2257  HA2 GLY   166      67.043  98.199  86.292  1.00  0.00           H  
ATOM   2258  HA3 GLY   166      66.683  98.621  87.923  1.00  0.00           H  
ATOM   2259  C   GLY   166      68.427  97.438  87.872  1.00  0.00           C  
ATOM   2260  O   GLY   166      68.402  96.865  88.960  1.00  0.00           O  
ATOM   2261  N   GLY   167      69.530  97.733  87.101  1.00  0.00           N  
ATOM   2262  H   GLY   167      69.413  98.337  86.300  1.00  0.00           H  
ATOM   2263  CA  GLY   167      70.866  97.324  87.584  1.00  0.00           C  
ATOM   2264  HA2 GLY   167      71.261  97.879  88.435  1.00  0.00           H  
ATOM   2265  HA3 GLY   167      70.908  96.271  87.864  1.00  0.00           H  
ATOM   2266  C   GLY   167      71.935  97.326  86.501  1.00  0.00           C  
ATOM   2267  O   GLY   167      71.694  97.710  85.348  1.00  0.00           O  
ATOM   2268  N   GLY   168      73.058  96.599  86.689  1.00  0.00           N  
ATOM   2269  H   GLY   168      73.064  96.165  87.601  1.00  0.00           H  
ATOM   2270  CA  GLY   168      73.998  96.199  85.674  1.00  0.00           C  
ATOM   2271  HA2 GLY   168      74.038  96.969  84.903  1.00  0.00           H  
ATOM   2272  HA3 GLY   168      75.018  96.193  86.057  1.00  0.00           H  
ATOM   2273  C   GLY   168      73.635  94.770  85.099  1.00  0.00           C  
ATOM   2274  O   GLY   168      72.505  94.579  84.650  1.00  0.00           O  
ATOM   2275  N   GLY   169      74.550  93.760  85.131  1.00  0.00           N  
ATOM   2276  H   GLY   169      74.235  92.872  84.766  1.00  0.00           H  
ATOM   2277  CA  GLY   169      75.985  93.893  85.447  1.00  0.00           C  
ATOM   2278  HA2 GLY   169      76.238  94.609  86.229  1.00  0.00           H  
ATOM   2279  HA3 GLY   169      76.346  92.970  85.900  1.00  0.00           H  
ATOM   2280  C   GLY   169      76.689  94.327  84.199  1.00  0.00           C  
ATOM   2281  O   GLY   169      76.274  95.269  83.512  1.00  0.00           O  
ATOM   2282  N   GLY   170      77.778  93.659  83.835  1.00  0.00           N  
ATOM   2283  H   GLY   170      78.166  92.955  84.447  1.00  0.00           H  
ATOM   2284  CA  GLY   170      78.668  93.993  82.683  1.00  0.00           C  
ATOM   2285  HA2 GLY   170      78.838  95.060  82.541  1.00  0.00           H  
ATOM   2286  HA3 GLY   170      79.641  93.538  82.872  1.00  0.00           H  
ATOM   2287  C   GLY   170      78.159  93.167  81.429  1.00  0.00           C  
ATOM   2288  O   GLY   170      77.101  92.540  81.411  1.00  0.00           O  
ATOM   2289  N   GLY   171      78.852  93.252  80.267  1.00  0.00           N  
ATOM   2290  H   GLY   171      78.492  92.642  79.547  1.00  0.00           H  
ATOM   2291  CA  GLY   171      80.165  93.758  80.002  1.00  0.00           C  
ATOM   2292  HA2 GLY   171      80.158  93.855  78.916  1.00  0.00           H  
ATOM   2293  HA3 GLY   171      80.359  94.724  80.468  1.00  0.00           H  
ATOM   2294  C   GLY   171      81.369  92.829  80.336  1.00  0.00           C  
ATOM   2295  O   GLY   171      81.256  91.790  80.968  1.00  0.00           O  
ATOM   2296  N   GLY   172      82.565  93.311  79.972  1.00  0.00           N  
ATOM   2297  H   GLY   172      83.332  92.690  80.186  1.00  0.00           H  
ATOM   2298  CA  GLY   172      82.867  94.601  79.328  1.00  0.00           C  
ATOM   2299  HA2 GLY   172      82.207  95.353  79.760  1.00  0.00           H  
ATOM   2300  HA3 GLY   172      83.901  94.833  79.582  1.00  0.00           H  
ATOM   2301  C   GLY   172      82.797  94.628  77.768  1.00  0.00           C  
ATOM   2302  O   GLY   172      82.541  93.599  77.165  1.00  0.00           O  
ATOM   2303  N   GLY   173      83.107  95.772  77.164  1.00  0.00           N  
ATOM   2304  H   GLY   173      83.338  96.520  77.802  1.00  0.00           H  
ATOM   2305  CA  GLY   173      82.962  96.098  75.765  1.00  0.00           C  
ATOM   2306  HA2 GLY   173      83.514  96.991  75.470  1.00  0.00           H  
ATOM   2307  HA3 GLY   173      83.371  95.240  75.231  1.00  0.00           H  
ATOM   2308  C   GLY   173      81.532  96.315  75.409  1.00  0.00           C  
ATOM   2309  O   GLY   173      80.636  95.809  76.036  1.00  0.00           O  
ATOM   2310  N   GLY   174      81.211  97.026  74.326  1.00  0.00           N  
ATOM   2311  H   GLY   174      80.221  96.963  74.136  1.00  0.00           H  
ATOM   2312  CA  GLY   174      82.034  97.509  73.262  1.00  0.00           C  
ATOM   2313  HA2 GLY   174      81.853  98.582  73.207  1.00  0.00           H  
ATOM   2314  HA3 GLY   174      83.108  97.395  73.412  1.00  0.00           H  
ATOM   2315  C   GLY   174      81.727  96.883  71.895  1.00  0.00           C  
ATOM   2316  O   GLY   174      81.922  97.418  70.855  1.00  0.00           O  
ATOM   2317  N   GLY   175      81.146  95.693  71.951  1.00  0.00           N  
ATOM   2318  H   GLY   175      80.965  95.332  72.877  1.00  0.00           H  
ATOM   2319  CA  GLY   175      80.935  94.904  70.699  1.00  0.00           C  
ATOM   2320  HA2 GLY   175      81.882  94.896  70.158  1.00  0.00           H  
ATOM   2321  HA3 GLY   175      80.614  93.905  70.993  1.00  0.00           H  
ATOM   2322  C   GLY   175      79.737  95.429  69.872  1.00  0.00           C  
ATOM   2323  O   GLY   175      79.534  94.919  68.793  1.00  0.00           O  
ATOM   2324  N   ASN   176      79.087  96.481  70.345  1.00  0.00           N  
ATOM   2325  H   ASN   176      79.330  96.717  71.297  1.00  0.00           H  
ATOM   2326  CA  ASN   176      78.076  97.256  69.597  1.00  0.00           C  
ATOM   2327  HA  ASN   176      78.305  97.111  68.541  1.00  0.00           H  
ATOM   2328  CB  ASN   176      76.738  96.730  69.880  1.00  0.00           C  
ATOM   2329  HB2 ASN   176      76.766  95.693  69.546  1.00  0.00           H  
ATOM   2330  HB3 ASN   176      76.498  97.006  70.906  1.00  0.00           H  
ATOM   2331  CG  ASN   176      75.638  97.373  69.025  1.00  0.00           C  
ATOM   2332  OD1 ASN   176      75.001  98.315  69.441  1.00  0.00           O  
ATOM   2333  ND2 ASN   176      75.447  96.793  67.814  1.00  0.00           N  
ATOM   2334 HD21 ASN   176      74.704  97.060  67.185  1.00  0.00           H  
ATOM   2335 HD22 ASN   176      76.092  96.159  67.364  1.00  0.00           H  
ATOM   2336  C   ASN   176      78.254  98.786  69.873  1.00  0.00           C  
ATOM   2337  O   ASN   176      78.126  99.277  70.989  1.00  0.00           O  
ATOM   2338  N   TYR   177      78.430  99.499  68.739  1.00  0.00           N  
ATOM   2339  H   TYR   177      78.652  98.935  67.931  1.00  0.00           H  
ATOM   2340  CA  TYR   177      78.384 101.002  68.721  1.00  0.00           C  
ATOM   2341  HA  TYR   177      78.005 101.425  69.652  1.00  0.00           H  
ATOM   2342  CB  TYR   177      79.811 101.635  68.668  1.00  0.00           C  
ATOM   2343  HB2 TYR   177      80.303 101.130  67.837  1.00  0.00           H  
ATOM   2344  HB3 TYR   177      79.758 102.700  68.438  1.00  0.00           H  
ATOM   2345  CG  TYR   177      80.505 101.493  69.998  1.00  0.00           C  
ATOM   2346  CD1 TYR   177      80.091 102.295  71.066  1.00  0.00           C  
ATOM   2347  HD1 TYR   177      79.152 102.803  70.900  1.00  0.00           H  
ATOM   2348  CE1 TYR   177      80.711 102.176  72.366  1.00  0.00           C  
ATOM   2349  HE1 TYR   177      80.315 102.699  73.224  1.00  0.00           H  
ATOM   2350  CZ  TYR   177      81.852 101.346  72.488  1.00  0.00           C  
ATOM   2351  OH  TYR   177      82.510 101.308  73.664  1.00  0.00           O  
ATOM   2352  HH  TYR   177      82.284 102.061  74.215  1.00  0.00           H  
ATOM   2353  CE2 TYR   177      82.324 100.596  71.383  1.00  0.00           C  
ATOM   2354  HE2 TYR   177      83.229 100.008  71.408  1.00  0.00           H  
ATOM   2355  CD2 TYR   177      81.555 100.621  70.183  1.00  0.00           C  
ATOM   2356  HD2 TYR   177      81.927  99.977  69.400  1.00  0.00           H  
ATOM   2357  C   TYR   177      77.587 101.558  67.572  1.00  0.00           C  
ATOM   2358  O   TYR   177      78.071 101.534  66.467  1.00  0.00           O  
ATOM   2359  N   GLY   178      76.427 102.175  67.699  1.00  0.00           N  
ATOM   2360  H   GLY   178      75.918 102.318  66.839  1.00  0.00           H  
ATOM   2361  CA  GLY   178      75.673 102.459  68.970  1.00  0.00           C  
ATOM   2362  HA2 GLY   178      74.591 102.538  68.868  1.00  0.00           H  
ATOM   2363  HA3 GLY   178      75.841 101.700  69.734  1.00  0.00           H  
ATOM   2364  C   GLY   178      76.147 103.825  69.589  1.00  0.00           C  
ATOM   2365  O   GLY   178      77.310 104.239  69.570  1.00  0.00           O  
ATOM   2366  N   GLN   179      75.148 104.599  69.983  1.00  0.00           N  
ATOM   2367  H   GLN   179      74.191 104.278  69.983  1.00  0.00           H  
ATOM   2368  CA  GLN   179      75.364 105.897  70.617  1.00  0.00           C  
ATOM   2369  HA  GLN   179      76.156 106.412  70.073  1.00  0.00           H  
ATOM   2370  CB  GLN   179      74.016 106.679  70.565  1.00  0.00           C  
ATOM   2371  HB2 GLN   179      73.205 106.013  70.860  1.00  0.00           H  
ATOM   2372  HB3 GLN   179      74.083 107.528  71.245  1.00  0.00           H  
ATOM   2373  CG  GLN   179      73.697 107.191  69.145  1.00  0.00           C  
ATOM   2374  HG2 GLN   179      73.838 106.358  68.456  1.00  0.00           H  
ATOM   2375  HG3 GLN   179      72.663 107.504  69.003  1.00  0.00           H  
ATOM   2376  CD  GLN   179      74.501 108.360  68.626  1.00  0.00           C  
ATOM   2377  OE1 GLN   179      75.062 109.157  69.399  1.00  0.00           O  
ATOM   2378  NE2 GLN   179      74.424 108.599  67.379  1.00  0.00           N  
ATOM   2379 HE21 GLN   179      74.174 107.906  66.688  1.00  0.00           H  
ATOM   2380 HE22 GLN   179      74.978 109.401  67.118  1.00  0.00           H  
ATOM   2381  C   GLN   179      75.741 105.711  72.086  1.00  0.00           C  
ATOM   2382  O   GLN   179      75.007 105.232  72.986  1.00  0.00           O  
ATOM   2383  N   ASP   180      76.972 105.833  72.532  1.00  0.00           N  
ATOM   2384  H   ASP   180      77.059 105.709  73.531  1.00  0.00           H  
ATOM   2385  CA  ASP   180      78.083 106.599  71.895  1.00  0.00           C  
ATOM   2386  HA  ASP   180      78.137 106.393  70.826  1.00  0.00           H  
ATOM   2387  CB  ASP   180      77.780 108.047  72.073  1.00  0.00           C  
ATOM   2388  HB2 ASP   180      78.390 108.646  71.397  1.00  0.00           H  
ATOM   2389  HB3 ASP   180      76.787 108.335  71.729  1.00  0.00           H  
ATOM   2390  CG  ASP   180      77.840 108.516  73.555  1.00  0.00           C  
ATOM   2391  OD1 ASP   180      76.743 108.606  74.163  1.00  0.00           O  
ATOM   2392  OD2 ASP   180      78.937 108.527  74.151  1.00  0.00           O  
ATOM   2393  C   ASP   180      79.487 106.181  72.464  1.00  0.00           C  
ATOM   2394  O   ASP   180      79.660 105.555  73.500  1.00  0.00           O  
ATOM   2395  N   GLN   181      80.539 106.716  71.832  1.00  0.00           N  
ATOM   2396  H   GLN   181      80.301 107.111  70.933  1.00  0.00           H  
ATOM   2397  CA  GLN   181      81.985 106.436  72.201  1.00  0.00           C  
ATOM   2398  HA  GLN   181      82.088 105.488  72.730  1.00  0.00           H  
ATOM   2399  CB  GLN   181      82.657 106.090  70.861  1.00  0.00           C  
ATOM   2400  HB2 GLN   181      82.493 106.834  70.081  1.00  0.00           H  
ATOM   2401  HB3 GLN   181      83.738 105.999  70.965  1.00  0.00           H  
ATOM   2402  CG  GLN   181      82.154 104.794  70.306  1.00  0.00           C  
ATOM   2403  HG2 GLN   181      82.266 104.012  71.056  1.00  0.00           H  
ATOM   2404  HG3 GLN   181      81.094 104.920  70.084  1.00  0.00           H  
ATOM   2405  CD  GLN   181      82.770 104.475  68.978  1.00  0.00           C  
ATOM   2406  OE1 GLN   181      83.611 103.586  68.831  1.00  0.00           O  
ATOM   2407  NE2 GLN   181      82.249 105.050  67.873  1.00  0.00           N  
ATOM   2408 HE21 GLN   181      81.338 105.483  67.914  1.00  0.00           H  
ATOM   2409 HE22 GLN   181      82.731 104.809  67.018  1.00  0.00           H  
ATOM   2410  C   GLN   181      82.786 107.606  72.834  1.00  0.00           C  
ATOM   2411  O   GLN   181      84.024 107.688  72.733  1.00  0.00           O  
ATOM   2412  N   SER   182      82.050 108.518  73.492  1.00  0.00           N  
ATOM   2413  H   SER   182      81.047 108.439  73.582  1.00  0.00           H  
ATOM   2414  CA  SER   182      82.568 109.761  73.995  1.00  0.00           C  
ATOM   2415  HA  SER   182      83.230 110.217  73.260  1.00  0.00           H  
ATOM   2416  CB  SER   182      81.361 110.709  74.214  1.00  0.00           C  
ATOM   2417  HB2 SER   182      80.943 110.551  75.208  1.00  0.00           H  
ATOM   2418  HB3 SER   182      81.786 111.709  74.124  1.00  0.00           H  
ATOM   2419  OG  SER   182      80.309 110.571  73.300  1.00  0.00           O  
ATOM   2420  HG  SER   182      79.730 109.896  73.661  1.00  0.00           H  
ATOM   2421  C   SER   182      83.480 109.480  75.218  1.00  0.00           C  
ATOM   2422  O   SER   182      83.055 108.791  76.100  1.00  0.00           O  
ATOM   2423  N   SER   183      84.735 109.983  75.194  1.00  0.00           N  
ATOM   2424  H   SER   183      85.258 109.691  76.007  1.00  0.00           H  
ATOM   2425  CA  SER   183      85.507 110.882  74.330  1.00  0.00           C  
ATOM   2426  HA  SER   183      85.495 110.400  73.352  1.00  0.00           H  
ATOM   2427  CB  SER   183      84.794 112.254  74.198  1.00  0.00           C  
ATOM   2428  HB2 SER   183      83.793 112.186  73.772  1.00  0.00           H  
ATOM   2429  HB3 SER   183      84.649 112.619  75.214  1.00  0.00           H  
ATOM   2430  OG  SER   183      85.505 113.184  73.466  1.00  0.00           O  
ATOM   2431  HG  SER   183      85.238 113.139  72.545  1.00  0.00           H  
ATOM   2432  C   SER   183      86.936 111.018  74.979  1.00  0.00           C  
ATOM   2433  O   SER   183      87.213 110.346  75.966  1.00  0.00           O  
ATOM   2434  N   MET   184      87.809 111.887  74.466  1.00  0.00           N  
ATOM   2435  H   MET   184      87.487 112.533  73.759  1.00  0.00           H  
ATOM   2436  CA  MET   184      89.174 111.822  74.841  1.00  0.00           C  
ATOM   2437  HA  MET   184      89.279 111.371  75.828  1.00  0.00           H  
ATOM   2438  CB  MET   184      89.986 110.953  73.827  1.00  0.00           C  
ATOM   2439  HB2 MET   184      90.995 110.703  74.156  1.00  0.00           H  
ATOM   2440  HB3 MET   184      89.480 110.002  73.657  1.00  0.00           H  
ATOM   2441  CG  MET   184      90.057 111.736  72.481  1.00  0.00           C  
ATOM   2442  HG2 MET   184      90.470 112.743  72.529  1.00  0.00           H  
ATOM   2443  HG3 MET   184      90.740 111.153  71.863  1.00  0.00           H  
ATOM   2444  SD  MET   184      88.577 111.804  71.408  1.00  0.00           S  
ATOM   2445  CE  MET   184      88.382 110.078  70.911  1.00  0.00           C  
ATOM   2446  HE1 MET   184      89.213 109.817  70.255  1.00  0.00           H  
ATOM   2447  HE2 MET   184      88.502 109.401  71.757  1.00  0.00           H  
ATOM   2448  HE3 MET   184      87.413 109.864  70.460  1.00  0.00           H  
ATOM   2449  C   MET   184      89.818 113.221  74.932  1.00  0.00           C  
ATOM   2450  O   MET   184      89.244 114.221  74.463  1.00  0.00           O  
ATOM   2451  N   SER   185      91.020 113.283  75.508  1.00  0.00           N  
ATOM   2452  H   SER   185      91.415 112.389  75.763  1.00  0.00           H  
ATOM   2453  CA  SER   185      91.871 114.436  75.703  1.00  0.00           C  
ATOM   2454  HA  SER   185      91.226 115.079  76.302  1.00  0.00           H  
ATOM   2455  CB  SER   185      93.003 113.942  76.576  1.00  0.00           C  
ATOM   2456  HB2 SER   185      92.601 113.324  77.379  1.00  0.00           H  
ATOM   2457  HB3 SER   185      93.663 113.353  75.939  1.00  0.00           H  
ATOM   2458  OG  SER   185      93.708 115.006  77.109  1.00  0.00           O  
ATOM   2459  HG  SER   185      94.273 114.668  77.808  1.00  0.00           H  
ATOM   2460  C   SER   185      92.379 115.132  74.419  1.00  0.00           C  
ATOM   2461  O   SER   185      92.864 114.439  73.510  1.00  0.00           O  
ATOM   2462  N   SER   186      92.186 116.429  74.257  1.00  0.00           N  
ATOM   2463  H   SER   186      91.696 116.930  74.984  1.00  0.00           H  
ATOM   2464  CA  SER   186      92.539 117.128  73.023  1.00  0.00           C  
ATOM   2465  HA  SER   186      93.490 116.752  72.646  1.00  0.00           H  
ATOM   2466  CB  SER   186      91.511 116.938  71.922  1.00  0.00           C  
ATOM   2467  HB2 SER   186      91.471 115.901  71.590  1.00  0.00           H  
ATOM   2468  HB3 SER   186      90.514 117.170  72.295  1.00  0.00           H  
ATOM   2469  OG  SER   186      91.792 117.743  70.799  1.00  0.00           O  
ATOM   2470  HG  SER   186      90.977 117.985  70.354  1.00  0.00           H  
ATOM   2471  C   SER   186      92.436 118.660  73.362  1.00  0.00           C  
ATOM   2472  O   SER   186      91.448 119.024  73.986  1.00  0.00           O  
ATOM   2473  N   GLY   187      93.267 119.554  72.773  1.00  0.00           N  
ATOM   2474  H   GLY   187      92.986 120.518  72.881  1.00  0.00           H  
ATOM   2475  CA  GLY   187      94.608 119.344  72.112  1.00  0.00           C  
ATOM   2476  HA2 GLY   187      95.422 119.587  72.795  1.00  0.00           H  
ATOM   2477  HA3 GLY   187      94.785 118.291  71.893  1.00  0.00           H  
ATOM   2478  C   GLY   187      94.756 120.149  70.816  1.00  0.00           C  
ATOM   2479  O   GLY   187      95.616 119.825  70.031  1.00  0.00           O  
ATOM   2480  N   GLY   188      93.835 121.134  70.624  1.00  0.00           N  
ATOM   2481  H   GLY   188      93.090 121.261  71.295  1.00  0.00           H  
ATOM   2482  CA  GLY   188      93.909 122.254  69.604  1.00  0.00           C  
ATOM   2483  HA2 GLY   188      94.530 123.091  69.923  1.00  0.00           H  
ATOM   2484  HA3 GLY   188      94.507 121.897  68.766  1.00  0.00           H  
ATOM   2485  C   GLY   188      92.557 122.831  69.234  1.00  0.00           C  
ATOM   2486  O   GLY   188      91.509 122.605  69.825  1.00  0.00           O  
ATOM   2487  N   GLY   189      92.522 123.733  68.213  1.00  0.00           N  
ATOM   2488  H   GLY   189      91.649 124.227  68.096  1.00  0.00           H  
ATOM   2489  CA  GLY   189      93.624 124.050  67.265  1.00  0.00           C  
ATOM   2490  HA2 GLY   189      94.445 123.343  67.386  1.00  0.00           H  
ATOM   2491  HA3 GLY   189      93.288 123.829  66.252  1.00  0.00           H  
ATOM   2492  C   GLY   189      94.127 125.420  67.168  1.00  0.00           C  
ATOM   2493  O   GLY   189      95.286 125.709  67.291  1.00  0.00           O  
ATOM   2494  N   SER   190      93.169 126.352  67.213  1.00  0.00           N  
ATOM   2495  H   SER   190      92.186 126.124  67.155  1.00  0.00           H  
ATOM   2496  CA  SER   190      93.385 127.802  67.561  1.00  0.00           C  
ATOM   2497  HA  SER   190      94.095 128.146  66.809  1.00  0.00           H  
ATOM   2498  CB  SER   190      92.038 128.602  67.562  1.00  0.00           C  
ATOM   2499  HB2 SER   190      91.232 128.081  68.078  1.00  0.00           H  
ATOM   2500  HB3 SER   190      92.285 129.568  68.003  1.00  0.00           H  
ATOM   2501  OG  SER   190      91.752 128.731  66.218  1.00  0.00           O  
ATOM   2502  HG  SER   190      92.608 128.881  65.810  1.00  0.00           H  
ATOM   2503  C   SER   190      93.952 128.049  68.990  1.00  0.00           C  
ATOM   2504  O   SER   190      93.293 127.644  69.956  1.00  0.00           O  
ATOM   2505  N   GLY   191      95.129 128.643  69.222  1.00  0.00           N  
ATOM   2506  H   GLY   191      95.332 128.733  70.208  1.00  0.00           H  
ATOM   2507  CA  GLY   191      96.096 129.029  68.133  1.00  0.00           C  
ATOM   2508  HA2 GLY   191      97.018 129.230  68.679  1.00  0.00           H  
ATOM   2509  HA3 GLY   191      96.253 128.243  67.395  1.00  0.00           H  
ATOM   2510  C   GLY   191      95.697 130.254  67.317  1.00  0.00           C  
ATOM   2511  O   GLY   191      94.450 130.545  67.289  1.00  0.00           O  
ATOM   2512  N   GLY   192      96.590 131.011  66.627  1.00  0.00           N  
ATOM   2513  H   GLY   192      97.548 131.055  66.944  1.00  0.00           H  
ATOM   2514  CA  GLY   192      96.321 132.035  65.518  1.00  0.00           C  
ATOM   2515  HA2 GLY   192      95.492 132.580  65.970  1.00  0.00           H  
ATOM   2516  HA3 GLY   192      97.151 132.722  65.355  1.00  0.00           H  
ATOM   2517  C   GLY   192      95.853 131.363  64.205  1.00  0.00           C  
ATOM   2518  O   GLY   192      95.192 131.945  63.413  1.00  0.00           O  
ATOM   2519  N   GLY   193      96.197 130.097  64.073  1.00  0.00           N  
ATOM   2520  H   GLY   193      96.869 129.671  64.695  1.00  0.00           H  
ATOM   2521  CA  GLY   193      95.621 129.124  63.046  1.00  0.00           C  
ATOM   2522  HA2 GLY   193      95.624 129.423  61.998  1.00  0.00           H  
ATOM   2523  HA3 GLY   193      96.297 128.269  63.012  1.00  0.00           H  
ATOM   2524  C   GLY   193      94.193 128.693  63.256  1.00  0.00           C  
ATOM   2525  O   GLY   193      93.641 129.073  64.319  1.00  0.00           O  
ATOM   2526  N   TYR   194      93.567 128.031  62.243  1.00  0.00           N  
ATOM   2527  H   TYR   194      94.181 127.771  61.484  1.00  0.00           H  
ATOM   2528  CA  TYR   194      92.244 127.421  62.335  1.00  0.00           C  
ATOM   2529  HA  TYR   194      91.489 128.194  62.478  1.00  0.00           H  
ATOM   2530  CB  TYR   194      91.981 126.600  61.090  1.00  0.00           C  
ATOM   2531  HB2 TYR   194      92.292 125.584  61.332  1.00  0.00           H  
ATOM   2532  HB3 TYR   194      90.908 126.554  60.902  1.00  0.00           H  
ATOM   2533  CG  TYR   194      92.705 127.001  59.823  1.00  0.00           C  
ATOM   2534  CD1 TYR   194      92.367 128.188  59.136  1.00  0.00           C  
ATOM   2535  HD1 TYR   194      91.525 128.819  59.378  1.00  0.00           H  
ATOM   2536  CE1 TYR   194      93.102 128.613  58.056  1.00  0.00           C  
ATOM   2537  HE1 TYR   194      92.733 129.508  57.576  1.00  0.00           H  
ATOM   2538  CZ  TYR   194      94.262 127.932  57.644  1.00  0.00           C  
ATOM   2539  OH  TYR   194      95.008 128.336  56.612  1.00  0.00           O  
ATOM   2540  HH  TYR   194      94.942 129.285  56.484  1.00  0.00           H  
ATOM   2541  CE2 TYR   194      94.625 126.751  58.323  1.00  0.00           C  
ATOM   2542  HE2 TYR   194      95.547 126.215  58.150  1.00  0.00           H  
ATOM   2543  CD2 TYR   194      93.799 126.264  59.392  1.00  0.00           C  
ATOM   2544  HD2 TYR   194      94.101 125.395  59.957  1.00  0.00           H  
ATOM   2545  C   TYR   194      92.013 126.512  63.620  1.00  0.00           C  
ATOM   2546  O   TYR   194      92.946 125.951  64.161  1.00  0.00           O  
ATOM   2547  N   GLY   195      90.833 126.323  64.145  1.00  0.00           N  
ATOM   2548  H   GLY   195      90.783 125.646  64.894  1.00  0.00           H  
ATOM   2549  CA  GLY   195      89.501 126.791  63.597  1.00  0.00           C  
ATOM   2550  HA2 GLY   195      89.166 127.681  64.128  1.00  0.00           H  
ATOM   2551  HA3 GLY   195      89.571 127.106  62.556  1.00  0.00           H  
ATOM   2552  C   GLY   195      88.485 125.681  63.748  1.00  0.00           C  
ATOM   2553  O   GLY   195      88.749 124.465  63.907  1.00  0.00           O  
ATOM   2554  N   ASN   196      87.169 126.093  63.803  1.00  0.00           N  
ATOM   2555  H   ASN   196      86.986 127.081  63.704  1.00  0.00           H  
ATOM   2556  CA  ASN   196      86.016 125.224  64.048  1.00  0.00           C  
ATOM   2557  HA  ASN   196      86.026 124.940  65.100  1.00  0.00           H  
ATOM   2558  CB  ASN   196      84.776 126.116  63.942  1.00  0.00           C  
ATOM   2559  HB2 ASN   196      84.752 126.786  64.801  1.00  0.00           H  
ATOM   2560  HB3 ASN   196      84.792 126.620  62.976  1.00  0.00           H  
ATOM   2561  CG  ASN   196      83.569 125.230  63.920  1.00  0.00           C  
ATOM   2562  OD1 ASN   196      83.083 124.757  64.994  1.00  0.00           O  
ATOM   2563  ND2 ASN   196      83.014 124.838  62.777  1.00  0.00           N  
ATOM   2564 HD21 ASN   196      82.196 124.252  62.864  1.00  0.00           H  
ATOM   2565 HD22 ASN   196      83.371 125.132  61.880  1.00  0.00           H  
ATOM   2566  C   ASN   196      85.915 123.986  63.184  1.00  0.00           C  
ATOM   2567  O   ASN   196      86.154 123.989  61.953  1.00  0.00           O  
ATOM   2568  N   GLN   197      85.510 122.877  63.827  1.00  0.00           N  
ATOM   2569  H   GLN   197      85.238 122.980  64.794  1.00  0.00           H  
ATOM   2570  CA  GLN   197      85.377 121.562  63.242  1.00  0.00           C  
ATOM   2571  HA  GLN   197      85.571 121.634  62.171  1.00  0.00           H  
ATOM   2572  CB  GLN   197      86.490 120.740  63.919  1.00  0.00           C  
ATOM   2573  HB2 GLN   197      87.326 121.378  64.206  1.00  0.00           H  
ATOM   2574  HB3 GLN   197      86.058 120.394  64.858  1.00  0.00           H  
ATOM   2575  CG  GLN   197      86.974 119.507  63.165  1.00  0.00           C  
ATOM   2576  HG2 GLN   197      87.593 118.923  63.847  1.00  0.00           H  
ATOM   2577  HG3 GLN   197      86.104 118.897  62.925  1.00  0.00           H  
ATOM   2578  CD  GLN   197      87.853 119.797  61.956  1.00  0.00           C  
ATOM   2579  OE1 GLN   197      88.256 120.973  61.754  1.00  0.00           O  
ATOM   2580  NE2 GLN   197      88.167 118.738  61.163  1.00  0.00           N  
ATOM   2581 HE21 GLN   197      87.721 117.855  61.365  1.00  0.00           H  
ATOM   2582 HE22 GLN   197      88.848 118.806  60.420  1.00  0.00           H  
ATOM   2583  C   GLN   197      84.058 120.993  63.356  1.00  0.00           C  
ATOM   2584  O   GLN   197      83.761 119.926  62.806  1.00  0.00           O  
ATOM   2585  N   ASP   198      83.113 121.673  63.969  1.00  0.00           N  
ATOM   2586  H   ASP   198      83.321 122.619  64.257  1.00  0.00           H  
ATOM   2587  CA  ASP   198      81.797 121.225  64.486  1.00  0.00           C  
ATOM   2588  HA  ASP   198      81.800 120.140  64.591  1.00  0.00           H  
ATOM   2589  CB  ASP   198      81.428 121.783  65.906  1.00  0.00           C  
ATOM   2590  HB2 ASP   198      81.409 122.872  65.948  1.00  0.00           H  
ATOM   2591  HB3 ASP   198      80.406 121.455  66.097  1.00  0.00           H  
ATOM   2592  CG  ASP   198      82.389 121.273  66.986  1.00  0.00           C  
ATOM   2593  OD1 ASP   198      82.655 120.027  66.952  1.00  0.00           O  
ATOM   2594  OD2 ASP   198      82.807 122.046  67.865  1.00  0.00           O  
ATOM   2595  C   ASP   198      80.740 121.703  63.565  1.00  0.00           C  
ATOM   2596  O   ASP   198      80.957 122.755  62.912  1.00  0.00           O  
ATOM   2597  N   GLN   199      79.595 121.039  63.503  1.00  0.00           N  
ATOM   2598  H   GLN   199      79.411 120.242  64.096  1.00  0.00           H  
ATOM   2599  CA  GLN   199      78.322 121.481  62.875  1.00  0.00           C  
ATOM   2600  HA  GLN   199      78.637 122.296  62.223  1.00  0.00           H  
ATOM   2601  CB  GLN   199      77.623 120.417  61.967  1.00  0.00           C  
ATOM   2602  HB2 GLN   199      77.289 119.617  62.628  1.00  0.00           H  
ATOM   2603  HB3 GLN   199      76.685 120.836  61.601  1.00  0.00           H  
ATOM   2604  CG  GLN   199      78.412 119.766  60.859  1.00  0.00           C  
ATOM   2605  HG2 GLN   199      79.127 119.021  61.210  1.00  0.00           H  
ATOM   2606  HG3 GLN   199      77.779 119.153  60.217  1.00  0.00           H  
ATOM   2607  CD  GLN   199      79.073 120.781  59.967  1.00  0.00           C  
ATOM   2608  OE1 GLN   199      78.329 121.552  59.308  1.00  0.00           O  
ATOM   2609  NE2 GLN   199      80.344 120.840  59.726  1.00  0.00           N  
ATOM   2610 HE21 GLN   199      81.056 120.289  60.183  1.00  0.00           H  
ATOM   2611 HE22 GLN   199      80.692 121.539  59.085  1.00  0.00           H  
ATOM   2612  C   GLN   199      77.309 122.080  63.939  1.00  0.00           C  
ATOM   2613  O   GLN   199      77.218 121.439  64.956  1.00  0.00           O  
ATOM   2614  N   SER   200      76.574 123.135  63.676  1.00  0.00           N  
ATOM   2615  H   SER   200      75.900 123.371  64.390  1.00  0.00           H  
ATOM   2616  CA  SER   200      76.485 123.821  62.389  1.00  0.00           C  
ATOM   2617  HA  SER   200      76.672 123.061  61.630  1.00  0.00           H  
ATOM   2618  CB  SER   200      75.032 124.289  62.326  1.00  0.00           C  
ATOM   2619  HB2 SER   200      74.888 124.565  61.281  1.00  0.00           H  
ATOM   2620  HB3 SER   200      74.378 123.464  62.612  1.00  0.00           H  
ATOM   2621  OG  SER   200      74.673 125.362  63.143  1.00  0.00           O  
ATOM   2622  HG  SER   200      73.827 125.669  62.809  1.00  0.00           H  
ATOM   2623  C   SER   200      77.472 124.933  62.186  1.00  0.00           C  
ATOM   2624  O   SER   200      77.602 125.421  61.082  1.00  0.00           O  
ATOM   2625  N   GLY   201      78.102 125.434  63.212  1.00  0.00           N  
ATOM   2626  H   GLY   201      77.785 125.115  64.116  1.00  0.00           H  
ATOM   2627  CA  GLY   201      79.314 126.271  63.258  1.00  0.00           C  
ATOM   2628  HA2 GLY   201      79.997 125.949  62.472  1.00  0.00           H  
ATOM   2629  HA3 GLY   201      79.072 127.292  62.966  1.00  0.00           H  
ATOM   2630  C   GLY   201      79.888 126.353  64.664  1.00  0.00           C  
ATOM   2631  O   GLY   201      79.373 125.798  65.658  1.00  0.00           O  
ATOM   2632  N   GLY   202      80.972 127.135  64.879  1.00  0.00           N  
ATOM   2633  H   GLY   202      81.457 127.025  65.759  1.00  0.00           H  
ATOM   2634  CA  GLY   202      81.614 127.984  63.870  1.00  0.00           C  
ATOM   2635  HA2 GLY   202      82.516 127.514  63.480  1.00  0.00           H  
ATOM   2636  HA3 GLY   202      80.938 128.187  63.039  1.00  0.00           H  
ATOM   2637  C   GLY   202      82.078 129.299  64.560  1.00  0.00           C  
ATOM   2638  O   GLY   202      82.117 129.362  65.864  1.00  0.00           O  
ATOM   2639  N   GLY   203      82.466 130.315  63.835  1.00  0.00           N  
ATOM   2640  H   GLY   203      82.487 131.183  64.351  1.00  0.00           H  
ATOM   2641  CA  GLY   203      82.474 130.388  62.294  1.00  0.00           C  
ATOM   2642  HA2 GLY   203      81.588 129.890  61.899  1.00  0.00           H  
ATOM   2643  HA3 GLY   203      82.509 131.442  62.020  1.00  0.00           H  
ATOM   2644  C   GLY   203      83.709 129.624  61.603  1.00  0.00           C  
ATOM   2645  O   GLY   203      84.555 129.052  62.332  1.00  0.00           O  
ATOM   2646  N   GLY   204      83.704 129.537  60.268  1.00  0.00           N  
ATOM   2647  H   GLY   204      82.961 130.034  59.798  1.00  0.00           H  
ATOM   2648  CA  GLY   204      84.611 128.673  59.538  1.00  0.00           C  
ATOM   2649  HA2 GLY   204      84.216 128.586  58.526  1.00  0.00           H  
ATOM   2650  HA3 GLY   204      85.546 129.232  59.517  1.00  0.00           H  
ATOM   2651  C   GLY   204      84.960 127.326  60.204  1.00  0.00           C  
ATOM   2652  O   GLY   204      84.023 126.590  60.533  1.00  0.00           O  
ATOM   2653  N   SER   205      86.232 126.861  60.372  1.00  0.00           N  
ATOM   2654  H   SER   205      86.351 125.984  60.859  1.00  0.00           H  
ATOM   2655  CA  SER   205      87.444 127.310  59.731  1.00  0.00           C  
ATOM   2656  HA  SER   205      87.299 127.718  58.731  1.00  0.00           H  
ATOM   2657  CB  SER   205      87.955 128.504  60.629  1.00  0.00           C  
ATOM   2658  HB2 SER   205      87.212 129.297  60.706  1.00  0.00           H  
ATOM   2659  HB3 SER   205      88.143 128.086  61.618  1.00  0.00           H  
ATOM   2660  OG  SER   205      89.099 129.105  60.091  1.00  0.00           O  
ATOM   2661  HG  SER   205      89.643 129.481  60.787  1.00  0.00           H  
ATOM   2662  C   SER   205      88.548 126.268  59.533  1.00  0.00           C  
ATOM   2663  O   SER   205      88.685 125.447  60.412  1.00  0.00           O  
ATOM   2664  N   GLY   206      89.454 126.408  58.493  1.00  0.00           N  
ATOM   2665  H   GLY   206      89.251 127.162  57.853  1.00  0.00           H  
ATOM   2666  CA  GLY   206      90.514 125.477  58.097  1.00  0.00           C  
ATOM   2667  HA2 GLY   206      91.273 126.139  57.678  1.00  0.00           H  
ATOM   2668  HA3 GLY   206      90.841 124.960  58.999  1.00  0.00           H  
ATOM   2669  C   GLY   206      90.149 124.471  57.044  1.00  0.00           C  
ATOM   2670  O   GLY   206      89.014 124.131  56.833  1.00  0.00           O  
ATOM   2671  N   GLY   207      91.022 123.881  56.255  1.00  0.00           N  
ATOM   2672  H   GLY   207      90.656 123.248  55.559  1.00  0.00           H  
ATOM   2673  CA  GLY   207      92.491 124.042  56.349  1.00  0.00           C  
ATOM   2674  HA2 GLY   207      92.707 125.105  56.458  1.00  0.00           H  
ATOM   2675  HA3 GLY   207      92.826 123.479  57.220  1.00  0.00           H  
ATOM   2676  C   GLY   207      93.109 123.515  55.036  1.00  0.00           C  
ATOM   2677  O   GLY   207      92.412 123.213  54.078  1.00  0.00           O  
ATOM   2678  N   TYR   208      94.442 123.367  55.042  1.00  0.00           N  
ATOM   2679  H   TYR   208      94.962 123.552  55.888  1.00  0.00           H  
ATOM   2680  CA  TYR   208      95.128 122.700  53.878  1.00  0.00           C  
ATOM   2681  HA  TYR   208      95.289 123.515  53.172  1.00  0.00           H  
ATOM   2682  CB  TYR   208      96.463 122.170  54.407  1.00  0.00           C  
ATOM   2683  HB2 TYR   208      96.711 122.801  55.260  1.00  0.00           H  
ATOM   2684  HB3 TYR   208      96.370 121.123  54.695  1.00  0.00           H  
ATOM   2685  CG  TYR   208      97.580 122.231  53.396  1.00  0.00           C  
ATOM   2686  CD1 TYR   208      98.316 123.401  53.252  1.00  0.00           C  
ATOM   2687  HD1 TYR   208      98.129 124.275  53.858  1.00  0.00           H  
ATOM   2688  CE1 TYR   208      99.374 123.410  52.370  1.00  0.00           C  
ATOM   2689  HE1 TYR   208      99.997 124.284  52.253  1.00  0.00           H  
ATOM   2690  CZ  TYR   208      99.741 122.305  51.701  1.00  0.00           C  
ATOM   2691  OH  TYR   208     100.825 122.317  50.910  1.00  0.00           O  
ATOM   2692  HH  TYR   208     100.736 121.696  50.183  1.00  0.00           H  
ATOM   2693  CE2 TYR   208      99.010 121.112  51.865  1.00  0.00           C  
ATOM   2694  HE2 TYR   208      99.219 120.216  51.301  1.00  0.00           H  
ATOM   2695  CD2 TYR   208      97.901 121.006  52.689  1.00  0.00           C  
ATOM   2696  HD2 TYR   208      97.407 120.065  52.878  1.00  0.00           H  
ATOM   2697  C   TYR   208      94.334 121.518  53.236  1.00  0.00           C  
ATOM   2698  O   TYR   208      94.048 120.567  53.969  1.00  0.00           O  
ATOM   2699  N   GLY   209      94.319 121.409  51.896  1.00  0.00           N  
ATOM   2700  H   GLY   209      94.751 122.103  51.303  1.00  0.00           H  
ATOM   2701  CA  GLY   209      93.823 120.280  51.201  1.00  0.00           C  
ATOM   2702  HA2 GLY   209      93.326 119.702  51.980  1.00  0.00           H  
ATOM   2703  HA3 GLY   209      93.174 120.742  50.457  1.00  0.00           H  
ATOM   2704  C   GLY   209      94.861 119.420  50.527  1.00  0.00           C  
ATOM   2705  O   GLY   209      96.023 119.420  50.968  1.00  0.00           O  
ATOM   2706  N   GLN   210      94.540 118.781  49.367  1.00  0.00           N  
ATOM   2707  H   GLN   210      95.286 118.329  48.858  1.00  0.00           H  
ATOM   2708  CA  GLN   210      93.204 118.610  48.689  1.00  0.00           C  
ATOM   2709  HA  GLN   210      93.341 117.887  47.886  1.00  0.00           H  
ATOM   2710  CB  GLN   210      92.058 117.875  49.587  1.00  0.00           C  
ATOM   2711  HB2 GLN   210      91.775 118.518  50.420  1.00  0.00           H  
ATOM   2712  HB3 GLN   210      91.215 117.872  48.896  1.00  0.00           H  
ATOM   2713  CG  GLN   210      92.207 116.402  50.039  1.00  0.00           C  
ATOM   2714  HG2 GLN   210      91.319 116.175  50.629  1.00  0.00           H  
ATOM   2715  HG3 GLN   210      92.181 115.721  49.188  1.00  0.00           H  
ATOM   2716  CD  GLN   210      93.470 116.338  50.868  1.00  0.00           C  
ATOM   2717  OE1 GLN   210      93.651 116.925  51.947  1.00  0.00           O  
ATOM   2718  NE2 GLN   210      94.414 115.530  50.450  1.00  0.00           N  
ATOM   2719 HE21 GLN   210      95.281 115.476  50.966  1.00  0.00           H  
ATOM   2720 HE22 GLN   210      94.409 115.246  49.481  1.00  0.00           H  
ATOM   2721  C   GLN   210      92.743 119.875  47.918  1.00  0.00           C  
ATOM   2722  O   GLN   210      91.590 119.995  47.587  1.00  0.00           O  
ATOM   2723  N   GLN   211      93.621 120.833  47.593  1.00  0.00           N  
ATOM   2724  H   GLN   211      94.588 120.679  47.843  1.00  0.00           H  
ATOM   2725  CA  GLN   211      93.216 122.083  47.216  1.00  0.00           C  
ATOM   2726  HA  GLN   211      92.490 122.485  47.923  1.00  0.00           H  
ATOM   2727  CB  GLN   211      94.514 122.972  47.027  1.00  0.00           C  
ATOM   2728  HB2 GLN   211      95.291 122.459  46.461  1.00  0.00           H  
ATOM   2729  HB3 GLN   211      94.247 123.922  46.564  1.00  0.00           H  
ATOM   2730  CG  GLN   211      95.011 123.490  48.384  1.00  0.00           C  
ATOM   2731  HG2 GLN   211      95.455 124.485  48.353  1.00  0.00           H  
ATOM   2732  HG3 GLN   211      94.164 123.620  49.057  1.00  0.00           H  
ATOM   2733  CD  GLN   211      95.974 122.546  49.117  1.00  0.00           C  
ATOM   2734  OE1 GLN   211      96.340 121.429  48.747  1.00  0.00           O  
ATOM   2735  NE2 GLN   211      96.404 122.920  50.284  1.00  0.00           N  
ATOM   2736 HE21 GLN   211      95.950 123.713  50.715  1.00  0.00           H  
ATOM   2737 HE22 GLN   211      96.997 122.236  50.732  1.00  0.00           H  
ATOM   2738  C   GLN   211      92.365 122.096  45.940  1.00  0.00           C  
ATOM   2739  O   GLN   211      91.537 122.948  45.776  1.00  0.00           O  
ATOM   2740  N   ASP   212      92.649 121.045  45.049  1.00  0.00           N  
ATOM   2741  H   ASP   212      93.332 120.401  45.420  1.00  0.00           H  
ATOM   2742  CA  ASP   212      92.089 120.859  43.673  1.00  0.00           C  
ATOM   2743  HA  ASP   212      91.275 121.576  43.572  1.00  0.00           H  
ATOM   2744  CB  ASP   212      93.048 121.301  42.575  1.00  0.00           C  
ATOM   2745  HB2 ASP   212      92.524 121.438  41.629  1.00  0.00           H  
ATOM   2746  HB3 ASP   212      93.487 122.284  42.749  1.00  0.00           H  
ATOM   2747  CG  ASP   212      94.245 120.303  42.428  1.00  0.00           C  
ATOM   2748  OD1 ASP   212      94.770 120.098  41.308  1.00  0.00           O  
ATOM   2749  OD2 ASP   212      94.569 119.631  43.442  1.00  0.00           O  
ATOM   2750  C   ASP   212      91.540 119.452  43.418  1.00  0.00           C  
ATOM   2751  O   ASP   212      91.479 119.000  42.293  1.00  0.00           O  
ATOM   2752  N   ARG   213      91.118 118.679  44.441  1.00  0.00           N  
ATOM   2753  H   ARG   213      91.265 119.091  45.351  1.00  0.00           H  
ATOM   2754  CA  ARG   213      90.538 117.288  44.382  1.00  0.00           C  
ATOM   2755  HA  ARG   213      91.291 116.640  43.934  1.00  0.00           H  
ATOM   2756  CB  ARG   213      90.319 116.816  45.793  1.00  0.00           C  
ATOM   2757  HB2 ARG   213      91.281 116.786  46.305  1.00  0.00           H  
ATOM   2758  HB3 ARG   213      89.805 117.523  46.445  1.00  0.00           H  
ATOM   2759  CG  ARG   213      89.681 115.447  45.999  1.00  0.00           C  
ATOM   2760  HG2 ARG   213      88.591 115.488  46.022  1.00  0.00           H  
ATOM   2761  HG3 ARG   213      90.016 114.752  45.230  1.00  0.00           H  
ATOM   2762  CD  ARG   213      90.132 114.948  47.378  1.00  0.00           C  
ATOM   2763  HD2 ARG   213      91.207 115.073  47.507  1.00  0.00           H  
ATOM   2764  HD3 ARG   213      89.614 115.645  48.037  1.00  0.00           H  
ATOM   2765  NE  ARG   213      89.694 113.531  47.482  1.00  0.00           N  
ATOM   2766  HE  ARG   213      90.034 112.922  46.751  1.00  0.00           H  
ATOM   2767  CZ  ARG   213      89.158 112.900  48.529  1.00  0.00           C  
ATOM   2768  NH1 ARG   213      88.703 113.590  49.478  1.00  0.00           N  
ATOM   2769 HH11 ARG   213      88.336 113.101  50.281  1.00  0.00           H  
ATOM   2770 HH12 ARG   213      88.811 114.593  49.534  1.00  0.00           H  
ATOM   2771  NH2 ARG   213      89.036 111.614  48.518  1.00  0.00           N  
ATOM   2772 HH21 ARG   213      88.553 111.117  49.253  1.00  0.00           H  
ATOM   2773 HH22 ARG   213      89.537 111.102  47.806  1.00  0.00           H  
ATOM   2774  C   ARG   213      89.212 117.311  43.548  1.00  0.00           C  
ATOM   2775  O   ARG   213      88.359 118.109  43.765  1.00  0.00           O  
ATOM   2776  N   GLY   214      89.035 116.367  42.609  1.00  0.00           N  
ATOM   2777  H   GLY   214      88.259 116.461  41.969  1.00  0.00           H  
ATOM   2778  CA  GLY   214      89.918 115.293  42.261  1.00  0.00           C  
ATOM   2779  HA2 GLY   214      90.850 115.675  41.847  1.00  0.00           H  
ATOM   2780  HA3 GLY   214      90.138 114.670  43.128  1.00  0.00           H  
ATOM   2781  C   GLY   214      89.234 114.503  41.134  1.00  0.00           C  
ATOM   2782  O   GLY   214      89.409 113.263  41.107  1.00  0.00           O  
ATOM   2783  OXT GLY   214      88.610 115.119  40.229  1.00  0.00           O  
TER    2784      GLY   214 
END   
