# Supplementary material for: Visualization of oligomerization, clustering, and density transition of intrinsically disordered proteins
Source: Natl Sci Rev. 2026 Feb 14;13(7):nwag107. doi: 10.1093/nsr/nwag107 (PMC13114874; doi:10.1093/nsr/nwag107)
Supplement: nwag107_Supplemental_Files [file nwag107_supplemental_files.zip › SI-MD-Structures/MD-Sturctures/frame179.pdb]

CRYST1  135.083  149.245  136.846  90.00  90.00  90.00               1
ATOM      1  N   MET     1      24.919  91.337  84.949  1.00  0.00           N  
ATOM      2  H1  MET     1      24.981  90.337  84.828  1.00  0.00           H  
ATOM      3  H2  MET     1      24.520  91.607  85.837  1.00  0.00           H  
ATOM      4  H3  MET     1      24.510  91.723  84.110  1.00  0.00           H  
ATOM      5  CA  MET     1      26.270  91.848  84.803  1.00  0.00           C  
ATOM      6  HA  MET     1      26.812  91.440  85.656  1.00  0.00           H  
ATOM      7  CB  MET     1      26.939  91.241  83.558  1.00  0.00           C  
ATOM      8  HB2 MET     1      27.159  90.180  83.673  1.00  0.00           H  
ATOM      9  HB3 MET     1      26.112  91.143  82.854  1.00  0.00           H  
ATOM     10  CG  MET     1      28.134  92.043  83.127  1.00  0.00           C  
ATOM     11  HG2 MET     1      27.747  92.991  82.755  1.00  0.00           H  
ATOM     12  HG3 MET     1      28.821  92.331  83.923  1.00  0.00           H  
ATOM     13  SD  MET     1      29.021  91.286  81.726  1.00  0.00           S  
ATOM     14  CE  MET     1      29.676  89.819  82.533  1.00  0.00           C  
ATOM     15  HE1 MET     1      29.036  89.297  83.245  1.00  0.00           H  
ATOM     16  HE2 MET     1      29.984  89.173  81.710  1.00  0.00           H  
ATOM     17  HE3 MET     1      30.575  90.096  83.084  1.00  0.00           H  
ATOM     18  C   MET     1      26.175  93.412  84.815  1.00  0.00           C  
ATOM     19  O   MET     1      25.367  93.869  83.991  1.00  0.00           O  
ATOM     20  N   ALA     2      26.855  94.139  85.731  1.00  0.00           N  
ATOM     21  H   ALA     2      26.603  95.117  85.710  1.00  0.00           H  
ATOM     22  CA  ALA     2      27.680  93.710  86.834  1.00  0.00           C  
ATOM     23  HA  ALA     2      28.066  94.629  87.275  1.00  0.00           H  
ATOM     24  CB  ALA     2      26.772  93.152  87.923  1.00  0.00           C  
ATOM     25  HB1 ALA     2      25.995  93.887  88.136  1.00  0.00           H  
ATOM     26  HB2 ALA     2      26.325  92.220  87.577  1.00  0.00           H  
ATOM     27  HB3 ALA     2      27.322  92.926  88.836  1.00  0.00           H  
ATOM     28  C   ALA     2      28.955  92.915  86.604  1.00  0.00           C  
ATOM     29  O   ALA     2      28.777  91.700  86.416  1.00  0.00           O  
ATOM     30  N   SER     3      30.230  93.398  86.584  1.00  0.00           N  
ATOM     31  H   SER     3      30.950  92.750  86.300  1.00  0.00           H  
ATOM     32  CA  SER     3      30.586  94.800  86.495  1.00  0.00           C  
ATOM     33  HA  SER     3      30.250  95.227  87.440  1.00  0.00           H  
ATOM     34  CB  SER     3      32.136  94.978  86.376  1.00  0.00           C  
ATOM     35  HB2 SER     3      32.724  94.397  87.087  1.00  0.00           H  
ATOM     36  HB3 SER     3      32.390  94.733  85.345  1.00  0.00           H  
ATOM     37  OG  SER     3      32.415  96.304  86.698  1.00  0.00           O  
ATOM     38  HG  SER     3      33.205  96.557  86.215  1.00  0.00           H  
ATOM     39  C   SER     3      29.897  95.608  85.356  1.00  0.00           C  
ATOM     40  O   SER     3      29.644  95.005  84.349  1.00  0.00           O  
ATOM     41  N   ASN     4      29.598  96.896  85.586  1.00  0.00           N  
ATOM     42  H   ASN     4      29.945  97.383  86.400  1.00  0.00           H  
ATOM     43  CA  ASN     4      29.032  97.785  84.569  1.00  0.00           C  
ATOM     44  HA  ASN     4      28.641  97.226  83.718  1.00  0.00           H  
ATOM     45  CB  ASN     4      27.833  98.444  85.263  1.00  0.00           C  
ATOM     46  HB2 ASN     4      28.186  99.001  86.131  1.00  0.00           H  
ATOM     47  HB3 ASN     4      27.329  99.143  84.596  1.00  0.00           H  
ATOM     48  CG  ASN     4      26.658  97.545  85.580  1.00  0.00           C  
ATOM     49  OD1 ASN     4      26.244  96.756  84.802  1.00  0.00           O  
ATOM     50  ND2 ASN     4      26.038  97.673  86.736  1.00  0.00           N  
ATOM     51 HD21 ASN     4      25.186  97.145  86.858  1.00  0.00           H  
ATOM     52 HD22 ASN     4      26.327  98.423  87.348  1.00  0.00           H  
ATOM     53  C   ASN     4      29.999  98.775  84.007  1.00  0.00           C  
ATOM     54  O   ASN     4      30.071  99.913  84.417  1.00  0.00           O  
ATOM     55  N   ASP     5      30.856  98.505  83.014  1.00  0.00           N  
ATOM     56  H   ASP     5      31.361  99.355  82.805  1.00  0.00           H  
ATOM     57  CA  ASP     5      30.999  97.326  82.135  1.00  0.00           C  
ATOM     58  HA  ASP     5      30.350  96.557  82.555  1.00  0.00           H  
ATOM     59  CB  ASP     5      30.582  97.839  80.663  1.00  0.00           C  
ATOM     60  HB2 ASP     5      31.337  98.574  80.380  1.00  0.00           H  
ATOM     61  HB3 ASP     5      30.712  97.020  79.955  1.00  0.00           H  
ATOM     62  CG  ASP     5      29.231  98.448  80.429  1.00  0.00           C  
ATOM     63  OD1 ASP     5      28.953  98.766  79.256  1.00  0.00           O  
ATOM     64  OD2 ASP     5      28.327  98.676  81.278  1.00  0.00           O  
ATOM     65  C   ASP     5      32.453  96.788  82.236  1.00  0.00           C  
ATOM     66  O   ASP     5      33.387  97.550  82.277  1.00  0.00           O  
ATOM     67  N   TYR     6      32.691  95.477  82.029  1.00  0.00           N  
ATOM     68  H   TYR     6      31.935  94.808  82.008  1.00  0.00           H  
ATOM     69  CA  TYR     6      34.068  94.960  81.902  1.00  0.00           C  
ATOM     70  HA  TYR     6      34.622  95.430  82.714  1.00  0.00           H  
ATOM     71  CB  TYR     6      34.099  93.412  81.977  1.00  0.00           C  
ATOM     72  HB2 TYR     6      33.313  93.044  81.317  1.00  0.00           H  
ATOM     73  HB3 TYR     6      35.016  92.924  81.648  1.00  0.00           H  
ATOM     74  CG  TYR     6      33.799  92.930  83.303  1.00  0.00           C  
ATOM     75  CD1 TYR     6      32.789  91.896  83.545  1.00  0.00           C  
ATOM     76  HD1 TYR     6      32.326  91.491  82.657  1.00  0.00           H  
ATOM     77  CE1 TYR     6      32.661  91.327  84.822  1.00  0.00           C  
ATOM     78  HE1 TYR     6      31.975  90.503  84.949  1.00  0.00           H  
ATOM     79  CZ  TYR     6      33.474  91.729  85.905  1.00  0.00           C  
ATOM     80  OH  TYR     6      33.323  91.074  87.090  1.00  0.00           O  
ATOM     81  HH  TYR     6      33.959  91.289  87.777  1.00  0.00           H  
ATOM     82  CE2 TYR     6      34.301  92.873  85.756  1.00  0.00           C  
ATOM     83  HE2 TYR     6      34.830  93.228  86.628  1.00  0.00           H  
ATOM     84  CD2 TYR     6      34.468  93.403  84.395  1.00  0.00           C  
ATOM     85  HD2 TYR     6      35.247  94.131  84.227  1.00  0.00           H  
ATOM     86  C   TYR     6      34.591  95.446  80.561  1.00  0.00           C  
ATOM     87  O   TYR     6      33.994  95.713  79.524  1.00  0.00           O  
ATOM     88  N   THR     7      35.949  95.453  80.497  1.00  0.00           N  
ATOM     89  H   THR     7      36.458  95.169  81.321  1.00  0.00           H  
ATOM     90  CA  THR     7      36.650  96.122  79.394  1.00  0.00           C  
ATOM     91  HA  THR     7      36.063  95.805  78.532  1.00  0.00           H  
ATOM     92  CB  THR     7      36.708  97.650  79.613  1.00  0.00           C  
ATOM     93  HB  THR     7      35.748  97.885  80.073  1.00  0.00           H  
ATOM     94  CG2 THR     7      37.932  98.193  80.324  1.00  0.00           C  
ATOM     95 HG21 THR     7      37.959  97.962  81.388  1.00  0.00           H  
ATOM     96 HG22 THR     7      38.862  97.810  79.904  1.00  0.00           H  
ATOM     97 HG23 THR     7      38.041  99.278  80.318  1.00  0.00           H  
ATOM     98  OG1 THR     7      36.805  98.131  78.293  1.00  0.00           O  
ATOM     99  HG1 THR     7      35.985  98.119  77.794  1.00  0.00           H  
ATOM    100  C   THR     7      38.025  95.484  79.237  1.00  0.00           C  
ATOM    101  O   THR     7      38.508  94.815  80.142  1.00  0.00           O  
ATOM    102  N   GLN     8      38.627  95.493  78.056  1.00  0.00           N  
ATOM    103  H   GLN     8      38.249  95.944  77.236  1.00  0.00           H  
ATOM    104  CA  GLN     8      39.776  94.652  77.627  1.00  0.00           C  
ATOM    105  HA  GLN     8      40.288  94.331  78.534  1.00  0.00           H  
ATOM    106  CB  GLN     8      39.300  93.405  76.909  1.00  0.00           C  
ATOM    107  HB2 GLN     8      38.674  93.672  76.057  1.00  0.00           H  
ATOM    108  HB3 GLN     8      40.240  92.932  76.624  1.00  0.00           H  
ATOM    109  CG  GLN     8      38.542  92.299  77.725  1.00  0.00           C  
ATOM    110  HG2 GLN     8      38.642  91.398  77.119  1.00  0.00           H  
ATOM    111  HG3 GLN     8      39.004  92.297  78.712  1.00  0.00           H  
ATOM    112  CD  GLN     8      37.097  92.557  77.878  1.00  0.00           C  
ATOM    113  OE1 GLN     8      36.500  93.280  77.094  1.00  0.00           O  
ATOM    114  NE2 GLN     8      36.408  91.904  78.796  1.00  0.00           N  
ATOM    115 HE21 GLN     8      36.750  91.143  79.366  1.00  0.00           H  
ATOM    116 HE22 GLN     8      35.409  91.856  78.660  1.00  0.00           H  
ATOM    117  C   GLN     8      40.782  95.527  76.865  1.00  0.00           C  
ATOM    118  O   GLN     8      40.414  96.091  75.839  1.00  0.00           O  
ATOM    119  N   GLN     9      42.040  95.670  77.223  1.00  0.00           N  
ATOM    120  H   GLN     9      42.496  96.354  76.637  1.00  0.00           H  
ATOM    121  CA  GLN     9      42.766  95.275  78.440  1.00  0.00           C  
ATOM    122  HA  GLN     9      43.744  95.704  78.221  1.00  0.00           H  
ATOM    123  CB  GLN     9      42.159  95.902  79.720  1.00  0.00           C  
ATOM    124  HB2 GLN     9      41.219  95.441  80.023  1.00  0.00           H  
ATOM    125  HB3 GLN     9      42.867  95.671  80.516  1.00  0.00           H  
ATOM    126  CG  GLN     9      42.054  97.451  79.671  1.00  0.00           C  
ATOM    127  HG2 GLN     9      41.497  97.751  78.784  1.00  0.00           H  
ATOM    128  HG3 GLN     9      41.498  97.909  80.489  1.00  0.00           H  
ATOM    129  CD  GLN     9      43.429  98.074  79.719  1.00  0.00           C  
ATOM    130  OE1 GLN     9      44.465  97.367  79.773  1.00  0.00           O  
ATOM    131  NE2 GLN     9      43.444  99.384  79.634  1.00  0.00           N  
ATOM    132 HE21 GLN     9      42.583  99.908  79.568  1.00  0.00           H  
ATOM    133 HE22 GLN     9      44.355  99.766  79.846  1.00  0.00           H  
ATOM    134  C   GLN     9      43.125  93.810  78.589  1.00  0.00           C  
ATOM    135  O   GLN     9      42.305  92.918  78.267  1.00  0.00           O  
ATOM    136  N   ALA    10      44.284  93.470  79.115  1.00  0.00           N  
ATOM    137  H   ALA    10      44.471  92.479  79.162  1.00  0.00           H  
ATOM    138  CA  ALA    10      45.383  94.247  79.746  1.00  0.00           C  
ATOM    139  HA  ALA    10      45.011  95.049  80.384  1.00  0.00           H  
ATOM    140  CB  ALA    10      46.205  93.292  80.589  1.00  0.00           C  
ATOM    141  HB1 ALA    10      46.679  93.947  81.320  1.00  0.00           H  
ATOM    142  HB2 ALA    10      45.562  92.663  81.205  1.00  0.00           H  
ATOM    143  HB3 ALA    10      46.819  92.573  80.046  1.00  0.00           H  
ATOM    144  C   ALA    10      46.313  94.925  78.679  1.00  0.00           C  
ATOM    145  O   ALA    10      46.241  94.695  77.487  1.00  0.00           O  
ATOM    146  N   THR    11      47.102  95.905  79.099  1.00  0.00           N  
ATOM    147  H   THR    11      47.076  96.159  80.077  1.00  0.00           H  
ATOM    148  CA  THR    11      47.998  96.740  78.348  1.00  0.00           C  
ATOM    149  HA  THR    11      48.142  96.351  77.340  1.00  0.00           H  
ATOM    150  CB  THR    11      47.396  98.179  78.160  1.00  0.00           C  
ATOM    151  HB  THR    11      47.263  98.565  79.170  1.00  0.00           H  
ATOM    152  CG2 THR    11      48.383  99.036  77.250  1.00  0.00           C  
ATOM    153 HG21 THR    11      49.191  99.399  77.886  1.00  0.00           H  
ATOM    154 HG22 THR    11      48.691  98.473  76.369  1.00  0.00           H  
ATOM    155 HG23 THR    11      47.893  99.938  76.884  1.00  0.00           H  
ATOM    156  OG1 THR    11      46.166  98.157  77.586  1.00  0.00           O  
ATOM    157  HG1 THR    11      45.729  97.630  78.258  1.00  0.00           H  
ATOM    158  C   THR    11      49.407  96.791  78.966  1.00  0.00           C  
ATOM    159  O   THR    11      49.574  97.490  79.947  1.00  0.00           O  
ATOM    160  N   GLN    12      50.463  96.156  78.465  1.00  0.00           N  
ATOM    161  H   GLN    12      51.337  96.172  78.970  1.00  0.00           H  
ATOM    162  CA  GLN    12      50.375  94.975  77.518  1.00  0.00           C  
ATOM    163  HA  GLN    12      49.864  95.289  76.607  1.00  0.00           H  
ATOM    164  CB  GLN    12      51.759  94.530  77.080  1.00  0.00           C  
ATOM    165  HB2 GLN    12      52.440  94.416  77.924  1.00  0.00           H  
ATOM    166  HB3 GLN    12      51.656  93.599  76.523  1.00  0.00           H  
ATOM    167  CG  GLN    12      52.324  95.462  76.040  1.00  0.00           C  
ATOM    168  HG2 GLN    12      51.682  95.674  75.185  1.00  0.00           H  
ATOM    169  HG3 GLN    12      52.554  96.397  76.551  1.00  0.00           H  
ATOM    170  CD  GLN    12      53.651  94.889  75.481  1.00  0.00           C  
ATOM    171  OE1 GLN    12      54.643  94.900  76.178  1.00  0.00           O  
ATOM    172  NE2 GLN    12      53.671  94.474  74.196  1.00  0.00           N  
ATOM    173 HE21 GLN    12      54.580  94.189  73.862  1.00  0.00           H  
ATOM    174 HE22 GLN    12      52.797  94.325  73.711  1.00  0.00           H  
ATOM    175  C   GLN    12      49.668  93.783  78.033  1.00  0.00           C  
ATOM    176  O   GLN    12      49.394  93.764  79.175  1.00  0.00           O  
ATOM    177  N   SER    13      49.310  92.822  77.229  1.00  0.00           N  
ATOM    178  H   SER    13      49.541  93.027  76.267  1.00  0.00           H  
ATOM    179  CA  SER    13      48.500  91.702  77.584  1.00  0.00           C  
ATOM    180  HA  SER    13      47.476  92.074  77.556  1.00  0.00           H  
ATOM    181  CB  SER    13      48.489  90.765  76.378  1.00  0.00           C  
ATOM    182  HB2 SER    13      48.219  91.281  75.457  1.00  0.00           H  
ATOM    183  HB3 SER    13      49.480  90.375  76.146  1.00  0.00           H  
ATOM    184  OG  SER    13      47.620  89.661  76.519  1.00  0.00           O  
ATOM    185  HG  SER    13      47.879  89.039  75.835  1.00  0.00           H  
ATOM    186  C   SER    13      48.757  90.949  78.925  1.00  0.00           C  
ATOM    187  O   SER    13      49.827  90.892  79.500  1.00  0.00           O  
ATOM    188  N   TYR    14      47.791  90.227  79.320  1.00  0.00           N  
ATOM    189  H   TYR    14      46.961  90.117  78.755  1.00  0.00           H  
ATOM    190  CA  TYR    14      47.715  89.429  80.579  1.00  0.00           C  
ATOM    191  HA  TYR    14      47.987  90.036  81.444  1.00  0.00           H  
ATOM    192  CB  TYR    14      46.146  89.168  80.761  1.00  0.00           C  
ATOM    193  HB2 TYR    14      45.584  90.100  80.806  1.00  0.00           H  
ATOM    194  HB3 TYR    14      45.738  88.744  79.843  1.00  0.00           H  
ATOM    195  CG  TYR    14      45.799  88.154  81.873  1.00  0.00           C  
ATOM    196  CD1 TYR    14      45.765  88.652  83.186  1.00  0.00           C  
ATOM    197  HD1 TYR    14      45.846  89.706  83.406  1.00  0.00           H  
ATOM    198  CE1 TYR    14      45.467  87.765  84.232  1.00  0.00           C  
ATOM    199  HE1 TYR    14      45.395  88.025  85.277  1.00  0.00           H  
ATOM    200  CZ  TYR    14      45.170  86.423  83.986  1.00  0.00           C  
ATOM    201  OH  TYR    14      44.986  85.591  85.011  1.00  0.00           O  
ATOM    202  HH  TYR    14      44.384  84.929  84.664  1.00  0.00           H  
ATOM    203  CE2 TYR    14      45.122  85.934  82.664  1.00  0.00           C  
ATOM    204  HE2 TYR    14      44.855  84.894  82.544  1.00  0.00           H  
ATOM    205  CD2 TYR    14      45.572  86.742  81.657  1.00  0.00           C  
ATOM    206  HD2 TYR    14      45.601  86.338  80.656  1.00  0.00           H  
ATOM    207  C   TYR    14      48.413  88.063  80.507  1.00  0.00           C  
ATOM    208  O   TYR    14      48.135  87.296  79.586  1.00  0.00           O  
ATOM    209  N   GLY    15      49.410  87.872  81.337  1.00  0.00           N  
ATOM    210  H   GLY    15      49.879  86.988  81.196  1.00  0.00           H  
ATOM    211  CA  GLY    15      50.200  88.825  82.134  1.00  0.00           C  
ATOM    212  HA2 GLY    15      51.266  88.597  82.120  1.00  0.00           H  
ATOM    213  HA3 GLY    15      50.077  89.832  81.736  1.00  0.00           H  
ATOM    214  C   GLY    15      49.510  88.989  83.515  1.00  0.00           C  
ATOM    215  O   GLY    15      48.933  89.999  83.929  1.00  0.00           O  
ATOM    216  N   ALA    16      49.637  87.810  84.201  1.00  0.00           N  
ATOM    217  H   ALA    16      50.114  87.037  83.760  1.00  0.00           H  
ATOM    218  CA  ALA    16      48.990  87.616  85.483  1.00  0.00           C  
ATOM    219  HA  ALA    16      48.266  88.416  85.636  1.00  0.00           H  
ATOM    220  CB  ALA    16      48.367  86.228  85.433  1.00  0.00           C  
ATOM    221  HB1 ALA    16      49.196  85.530  85.311  1.00  0.00           H  
ATOM    222  HB2 ALA    16      47.902  85.980  86.387  1.00  0.00           H  
ATOM    223  HB3 ALA    16      47.798  86.185  84.504  1.00  0.00           H  
ATOM    224  C   ALA    16      49.936  87.803  86.699  1.00  0.00           C  
ATOM    225  O   ALA    16      49.378  87.672  87.827  1.00  0.00           O  
ATOM    226  N   TYR    17      51.203  88.027  86.613  1.00  0.00           N  
ATOM    227  H   TYR    17      51.535  88.184  85.672  1.00  0.00           H  
ATOM    228  CA  TYR    17      52.171  87.940  87.792  1.00  0.00           C  
ATOM    229  HA  TYR    17      51.560  88.294  88.622  1.00  0.00           H  
ATOM    230  CB  TYR    17      52.600  86.478  87.927  1.00  0.00           C  
ATOM    231  HB2 TYR    17      51.714  85.856  88.059  1.00  0.00           H  
ATOM    232  HB3 TYR    17      53.179  86.222  87.040  1.00  0.00           H  
ATOM    233  CG  TYR    17      53.546  86.227  89.106  1.00  0.00           C  
ATOM    234  CD1 TYR    17      54.910  86.006  88.798  1.00  0.00           C  
ATOM    235  HD1 TYR    17      55.252  86.044  87.775  1.00  0.00           H  
ATOM    236  CE1 TYR    17      55.865  85.855  89.848  1.00  0.00           C  
ATOM    237  HE1 TYR    17      56.927  85.853  89.654  1.00  0.00           H  
ATOM    238  CZ  TYR    17      55.400  85.934  91.214  1.00  0.00           C  
ATOM    239  OH  TYR    17      56.238  85.912  92.247  1.00  0.00           O  
ATOM    240  HH  TYR    17      55.945  85.164  92.772  1.00  0.00           H  
ATOM    241  CE2 TYR    17      54.003  86.138  91.501  1.00  0.00           C  
ATOM    242  HE2 TYR    17      53.699  86.133  92.538  1.00  0.00           H  
ATOM    243  CD2 TYR    17      53.045  86.113  90.473  1.00  0.00           C  
ATOM    244  HD2 TYR    17      52.000  86.234  90.716  1.00  0.00           H  
ATOM    245  C   TYR    17      53.340  88.820  87.536  1.00  0.00           C  
ATOM    246  O   TYR    17      54.028  88.596  86.536  1.00  0.00           O  
ATOM    247  N   PRO    18      53.629  89.799  88.421  1.00  0.00           N  
ATOM    248  CD  PRO    18      53.179  89.966  89.767  1.00  0.00           C  
ATOM    249  HD2 PRO    18      53.397  89.154  90.461  1.00  0.00           H  
ATOM    250  HD3 PRO    18      52.106  90.150  89.716  1.00  0.00           H  
ATOM    251  CG  PRO    18      53.798  91.269  90.245  1.00  0.00           C  
ATOM    252  HG2 PRO    18      54.603  90.997  90.926  1.00  0.00           H  
ATOM    253  HG3 PRO    18      53.088  91.896  90.785  1.00  0.00           H  
ATOM    254  CB  PRO    18      54.313  92.019  89.049  1.00  0.00           C  
ATOM    255  HB2 PRO    18      55.141  92.693  89.269  1.00  0.00           H  
ATOM    256  HB3 PRO    18      53.520  92.587  88.562  1.00  0.00           H  
ATOM    257  CA  PRO    18      54.550  90.925  88.009  1.00  0.00           C  
ATOM    258  HA  PRO    18      54.322  91.310  87.015  1.00  0.00           H  
ATOM    259  C   PRO    18      55.976  90.482  87.934  1.00  0.00           C  
ATOM    260  O   PRO    18      56.446  89.436  88.445  1.00  0.00           O  
ATOM    261  N   THR    19      56.785  91.361  87.323  1.00  0.00           N  
ATOM    262  H   THR    19      56.399  92.184  86.882  1.00  0.00           H  
ATOM    263  CA  THR    19      58.246  91.209  87.228  1.00  0.00           C  
ATOM    264  HA  THR    19      58.502  90.395  86.549  1.00  0.00           H  
ATOM    265  CB  THR    19      58.859  92.519  86.696  1.00  0.00           C  
ATOM    266  HB  THR    19      59.104  93.172  87.534  1.00  0.00           H  
ATOM    267  CG2 THR    19      60.220  92.236  86.103  1.00  0.00           C  
ATOM    268 HG21 THR    19      60.158  91.640  85.192  1.00  0.00           H  
ATOM    269 HG22 THR    19      60.701  93.176  85.831  1.00  0.00           H  
ATOM    270 HG23 THR    19      60.919  91.798  86.815  1.00  0.00           H  
ATOM    271  OG1 THR    19      58.072  93.194  85.814  1.00  0.00           O  
ATOM    272  HG1 THR    19      57.317  93.557  86.282  1.00  0.00           H  
ATOM    273  C   THR    19      58.907  90.879  88.566  1.00  0.00           C  
ATOM    274  O   THR    19      58.516  91.551  89.560  1.00  0.00           O  
ATOM    275  N   GLN    20      59.902  90.020  88.596  1.00  0.00           N  
ATOM    276  H   GLN    20      60.109  89.533  87.736  1.00  0.00           H  
ATOM    277  CA  GLN    20      60.852  89.826  89.699  1.00  0.00           C  
ATOM    278  HA  GLN    20      60.348  89.312  90.518  1.00  0.00           H  
ATOM    279  CB  GLN    20      62.048  88.985  89.227  1.00  0.00           C  
ATOM    280  HB2 GLN    20      61.672  88.011  88.912  1.00  0.00           H  
ATOM    281  HB3 GLN    20      62.574  89.540  88.449  1.00  0.00           H  
ATOM    282  CG  GLN    20      63.238  88.746  90.250  1.00  0.00           C  
ATOM    283  HG2 GLN    20      63.873  88.146  89.597  1.00  0.00           H  
ATOM    284  HG3 GLN    20      63.727  89.679  90.529  1.00  0.00           H  
ATOM    285  CD  GLN    20      63.074  87.854  91.509  1.00  0.00           C  
ATOM    286  OE1 GLN    20      61.966  87.284  91.713  1.00  0.00           O  
ATOM    287  NE2 GLN    20      64.084  87.748  92.368  1.00  0.00           N  
ATOM    288 HE21 GLN    20      64.908  88.330  92.336  1.00  0.00           H  
ATOM    289 HE22 GLN    20      63.846  87.340  93.261  1.00  0.00           H  
ATOM    290  C   GLN    20      61.375  91.145  90.367  1.00  0.00           C  
ATOM    291  O   GLN    20      61.651  92.066  89.606  1.00  0.00           O  
ATOM    292  N   PRO    21      61.472  91.281  91.686  1.00  0.00           N  
ATOM    293  CD  PRO    21      61.181  90.301  92.776  1.00  0.00           C  
ATOM    294  HD2 PRO    21      62.039  89.646  92.930  1.00  0.00           H  
ATOM    295  HD3 PRO    21      60.228  89.796  92.619  1.00  0.00           H  
ATOM    296  CG  PRO    21      60.928  91.299  93.969  1.00  0.00           C  
ATOM    297  HG2 PRO    21      61.155  90.908  94.960  1.00  0.00           H  
ATOM    298  HG3 PRO    21      59.911  91.678  93.873  1.00  0.00           H  
ATOM    299  CB  PRO    21      61.889  92.440  93.715  1.00  0.00           C  
ATOM    300  HB2 PRO    21      62.844  92.359  94.234  1.00  0.00           H  
ATOM    301  HB3 PRO    21      61.418  93.347  94.094  1.00  0.00           H  
ATOM    302  CA  PRO    21      62.008  92.574  92.233  1.00  0.00           C  
ATOM    303  HA  PRO    21      61.356  93.265  91.699  1.00  0.00           H  
ATOM    304  C   PRO    21      63.463  92.812  91.793  1.00  0.00           C  
ATOM    305  O   PRO    21      64.234  91.925  91.589  1.00  0.00           O  
ATOM    306  N   GLY    22      63.783  94.134  91.635  1.00  0.00           N  
ATOM    307  H   GLY    22      63.067  94.845  91.684  1.00  0.00           H  
ATOM    308  CA  GLY    22      65.128  94.692  91.357  1.00  0.00           C  
ATOM    309  HA2 GLY    22      65.476  94.274  90.412  1.00  0.00           H  
ATOM    310  HA3 GLY    22      65.078  95.774  91.235  1.00  0.00           H  
ATOM    311  C   GLY    22      66.206  94.487  92.468  1.00  0.00           C  
ATOM    312  O   GLY    22      65.893  93.944  93.509  1.00  0.00           O  
ATOM    313  N   GLN    23      67.438  94.793  92.190  1.00  0.00           N  
ATOM    314  H   GLN    23      67.563  95.334  91.345  1.00  0.00           H  
ATOM    315  CA  GLN    23      68.558  94.583  93.069  1.00  0.00           C  
ATOM    316  HA  GLN    23      68.119  94.783  94.046  1.00  0.00           H  
ATOM    317  CB  GLN    23      68.908  93.042  92.917  1.00  0.00           C  
ATOM    318  HB2 GLN    23      67.987  92.463  92.975  1.00  0.00           H  
ATOM    319  HB3 GLN    23      69.173  92.934  91.866  1.00  0.00           H  
ATOM    320  CG  GLN    23      69.996  92.409  93.752  1.00  0.00           C  
ATOM    321  HG2 GLN    23      70.137  91.350  93.535  1.00  0.00           H  
ATOM    322  HG3 GLN    23      70.887  92.936  93.410  1.00  0.00           H  
ATOM    323  CD  GLN    23      69.944  92.660  95.255  1.00  0.00           C  
ATOM    324  OE1 GLN    23      68.868  92.755  95.750  1.00  0.00           O  
ATOM    325  NE2 GLN    23      71.024  92.872  95.852  1.00  0.00           N  
ATOM    326 HE21 GLN    23      71.829  92.691  95.270  1.00  0.00           H  
ATOM    327 HE22 GLN    23      71.132  93.197  96.802  1.00  0.00           H  
ATOM    328  C   GLN    23      69.899  95.269  92.875  1.00  0.00           C  
ATOM    329  O   GLN    23      70.302  95.413  91.757  1.00  0.00           O  
ATOM    330  N   GLY    24      70.472  95.868  93.927  1.00  0.00           N  
ATOM    331  H   GLY    24      70.170  95.485  94.812  1.00  0.00           H  
ATOM    332  CA  GLY    24      71.578  96.834  93.785  1.00  0.00           C  
ATOM    333  HA2 GLY    24      71.058  97.754  93.516  1.00  0.00           H  
ATOM    334  HA3 GLY    24      72.003  97.005  94.774  1.00  0.00           H  
ATOM    335  C   GLY    24      72.698  96.529  92.811  1.00  0.00           C  
ATOM    336  O   GLY    24      73.161  95.374  92.713  1.00  0.00           O  
ATOM    337  N   TYR    25      73.210  97.562  92.266  1.00  0.00           N  
ATOM    338  H   TYR    25      72.899  98.487  92.529  1.00  0.00           H  
ATOM    339  CA  TYR    25      74.303  97.505  91.347  1.00  0.00           C  
ATOM    340  HA  TYR    25      75.097  96.848  91.702  1.00  0.00           H  
ATOM    341  CB  TYR    25      73.854  97.027  90.008  1.00  0.00           C  
ATOM    342  HB2 TYR    25      73.449  96.028  90.169  1.00  0.00           H  
ATOM    343  HB3 TYR    25      73.094  97.664  89.554  1.00  0.00           H  
ATOM    344  CG  TYR    25      74.938  96.658  89.014  1.00  0.00           C  
ATOM    345  CD1 TYR    25      75.706  95.475  89.102  1.00  0.00           C  
ATOM    346  HD1 TYR    25      75.328  94.692  89.743  1.00  0.00           H  
ATOM    347  CE1 TYR    25      76.928  95.333  88.354  1.00  0.00           C  
ATOM    348  HE1 TYR    25      77.401  94.362  88.362  1.00  0.00           H  
ATOM    349  CZ  TYR    25      77.264  96.459  87.523  1.00  0.00           C  
ATOM    350  OH  TYR    25      78.417  96.378  86.800  1.00  0.00           O  
ATOM    351  HH  TYR    25      78.368  97.047  86.113  1.00  0.00           H  
ATOM    352  CE2 TYR    25      76.464  97.624  87.440  1.00  0.00           C  
ATOM    353  HE2 TYR    25      76.901  98.452  86.901  1.00  0.00           H  
ATOM    354  CD2 TYR    25      75.319  97.741  88.219  1.00  0.00           C  
ATOM    355  HD2 TYR    25      74.887  98.731  88.204  1.00  0.00           H  
ATOM    356  C   TYR    25      75.012  98.924  91.211  1.00  0.00           C  
ATOM    357  O   TYR    25      74.417  99.964  91.069  1.00  0.00           O  
ATOM    358  N   SER    26      76.396  98.931  91.204  1.00  0.00           N  
ATOM    359  H   SER    26      76.841  98.026  91.256  1.00  0.00           H  
ATOM    360  CA  SER    26      77.164 100.077  90.728  1.00  0.00           C  
ATOM    361  HA  SER    26      76.524 100.912  90.442  1.00  0.00           H  
ATOM    362  CB  SER    26      78.049 100.562  91.901  1.00  0.00           C  
ATOM    363  HB2 SER    26      77.466 100.652  92.817  1.00  0.00           H  
ATOM    364  HB3 SER    26      78.900  99.892  92.023  1.00  0.00           H  
ATOM    365  OG  SER    26      78.544 101.859  91.612  1.00  0.00           O  
ATOM    366  HG  SER    26      77.837 102.488  91.776  1.00  0.00           H  
ATOM    367  C   SER    26      78.072  99.851  89.559  1.00  0.00           C  
ATOM    368  O   SER    26      78.818  98.867  89.618  1.00  0.00           O  
ATOM    369  N   GLN    27      78.046 100.748  88.528  1.00  0.00           N  
ATOM    370  H   GLN    27      77.281 101.406  88.483  1.00  0.00           H  
ATOM    371  CA  GLN    27      79.045 100.971  87.545  1.00  0.00           C  
ATOM    372  HA  GLN    27      78.908 100.192  86.795  1.00  0.00           H  
ATOM    373  CB  GLN    27      78.810 102.268  86.862  1.00  0.00           C  
ATOM    374  HB2 GLN    27      78.841 103.060  87.612  1.00  0.00           H  
ATOM    375  HB3 GLN    27      79.665 102.302  86.187  1.00  0.00           H  
ATOM    376  CG  GLN    27      77.637 102.606  85.972  1.00  0.00           C  
ATOM    377  HG2 GLN    27      76.763 102.508  86.616  1.00  0.00           H  
ATOM    378  HG3 GLN    27      77.670 103.605  85.537  1.00  0.00           H  
ATOM    379  CD  GLN    27      77.477 101.552  84.853  1.00  0.00           C  
ATOM    380  OE1 GLN    27      76.727 100.600  85.016  1.00  0.00           O  
ATOM    381  NE2 GLN    27      78.169 101.583  83.695  1.00  0.00           N  
ATOM    382 HE21 GLN    27      78.816 102.337  83.511  1.00  0.00           H  
ATOM    383 HE22 GLN    27      78.080 100.870  82.986  1.00  0.00           H  
ATOM    384  C   GLN    27      80.467 100.945  88.122  1.00  0.00           C  
ATOM    385  O   GLN    27      81.402 100.555  87.392  1.00  0.00           O  
ATOM    386  N   GLN    28      80.617 101.404  89.405  1.00  0.00           N  
ATOM    387  H   GLN    28      79.780 101.620  89.928  1.00  0.00           H  
ATOM    388  CA  GLN    28      81.846 101.434  90.192  1.00  0.00           C  
ATOM    389  HA  GLN    28      82.608 101.806  89.507  1.00  0.00           H  
ATOM    390  CB  GLN    28      81.592 102.346  91.426  1.00  0.00           C  
ATOM    391  HB2 GLN    28      80.873 101.898  92.112  1.00  0.00           H  
ATOM    392  HB3 GLN    28      82.468 102.396  92.073  1.00  0.00           H  
ATOM    393  CG  GLN    28      81.283 103.805  91.100  1.00  0.00           C  
ATOM    394  HG2 GLN    28      81.925 104.163  90.295  1.00  0.00           H  
ATOM    395  HG3 GLN    28      80.248 103.873  90.764  1.00  0.00           H  
ATOM    396  CD  GLN    28      81.432 104.639  92.436  1.00  0.00           C  
ATOM    397  OE1 GLN    28      82.497 105.054  92.792  1.00  0.00           O  
ATOM    398  NE2 GLN    28      80.374 104.811  93.179  1.00  0.00           N  
ATOM    399 HE21 GLN    28      80.390 105.153  94.129  1.00  0.00           H  
ATOM    400 HE22 GLN    28      79.463 104.493  92.883  1.00  0.00           H  
ATOM    401  C   GLN    28      82.353 100.070  90.706  1.00  0.00           C  
ATOM    402  O   GLN    28      83.103 100.073  91.692  1.00  0.00           O  
ATOM    403  N   SER    29      81.902  98.920  90.126  1.00  0.00           N  
ATOM    404  H   SER    29      81.167  99.042  89.445  1.00  0.00           H  
ATOM    405  CA  SER    29      82.231  97.521  90.391  1.00  0.00           C  
ATOM    406  HA  SER    29      82.936  97.295  91.191  1.00  0.00           H  
ATOM    407  CB  SER    29      80.965  96.738  90.737  1.00  0.00           C  
ATOM    408  HB2 SER    29      81.248  95.743  91.080  1.00  0.00           H  
ATOM    409  HB3 SER    29      80.361  97.316  91.437  1.00  0.00           H  
ATOM    410  OG  SER    29      80.107  96.755  89.604  1.00  0.00           O  
ATOM    411  HG  SER    29      79.444  97.434  89.750  1.00  0.00           H  
ATOM    412  C   SER    29      82.881  96.847  89.216  1.00  0.00           C  
ATOM    413  O   SER    29      83.410  95.717  89.260  1.00  0.00           O  
ATOM    414  N   SER    30      82.688  97.524  88.037  1.00  0.00           N  
ATOM    415  H   SER    30      82.259  98.438  88.085  1.00  0.00           H  
ATOM    416  CA  SER    30      83.021  96.969  86.698  1.00  0.00           C  
ATOM    417  HA  SER    30      83.577  96.033  86.750  1.00  0.00           H  
ATOM    418  CB  SER    30      81.775  96.589  85.874  1.00  0.00           C  
ATOM    419  HB2 SER    30      81.074  96.026  86.490  1.00  0.00           H  
ATOM    420  HB3 SER    30      81.281  97.531  85.638  1.00  0.00           H  
ATOM    421  OG  SER    30      81.958  95.883  84.657  1.00  0.00           O  
ATOM    422  HG  SER    30      82.259  96.477  83.966  1.00  0.00           H  
ATOM    423  C   SER    30      83.896  97.885  85.967  1.00  0.00           C  
ATOM    424  O   SER    30      83.413  98.828  85.330  1.00  0.00           O  
ATOM    425  N   GLN    31      85.230  97.790  85.908  1.00  0.00           N  
ATOM    426  H   GLN    31      85.610  98.368  85.172  1.00  0.00           H  
ATOM    427  CA  GLN    31      86.203  96.915  86.573  1.00  0.00           C  
ATOM    428  HA  GLN    31      85.934  95.860  86.534  1.00  0.00           H  
ATOM    429  CB  GLN    31      87.569  97.117  85.842  1.00  0.00           C  
ATOM    430  HB2 GLN    31      87.388  97.057  84.769  1.00  0.00           H  
ATOM    431  HB3 GLN    31      87.879  98.138  86.067  1.00  0.00           H  
ATOM    432  CG  GLN    31      88.603  96.128  86.307  1.00  0.00           C  
ATOM    433  HG2 GLN    31      88.803  96.109  87.378  1.00  0.00           H  
ATOM    434  HG3 GLN    31      88.259  95.109  86.128  1.00  0.00           H  
ATOM    435  CD  GLN    31      89.951  96.348  85.554  1.00  0.00           C  
ATOM    436  OE1 GLN    31      90.018  96.804  84.398  1.00  0.00           O  
ATOM    437  NE2 GLN    31      91.061  95.996  86.169  1.00  0.00           N  
ATOM    438 HE21 GLN    31      91.836  95.731  85.578  1.00  0.00           H  
ATOM    439 HE22 GLN    31      91.036  95.613  87.103  1.00  0.00           H  
ATOM    440  C   GLN    31      86.292  97.208  88.099  1.00  0.00           C  
ATOM    441  O   GLN    31      85.971  98.353  88.436  1.00  0.00           O  
ATOM    442  N   PRO    32      86.684  96.340  88.948  1.00  0.00           N  
ATOM    443  CD  PRO    32      86.755  94.860  88.808  1.00  0.00           C  
ATOM    444  HD2 PRO    32      87.616  94.478  88.259  1.00  0.00           H  
ATOM    445  HD3 PRO    32      85.829  94.483  88.374  1.00  0.00           H  
ATOM    446  CG  PRO    32      86.970  94.253  90.203  1.00  0.00           C  
ATOM    447  HG2 PRO    32      88.013  94.222  90.516  1.00  0.00           H  
ATOM    448  HG3 PRO    32      86.483  93.286  90.331  1.00  0.00           H  
ATOM    449  CB  PRO    32      86.358  95.365  91.063  1.00  0.00           C  
ATOM    450  HB2 PRO    32      86.799  95.483  92.053  1.00  0.00           H  
ATOM    451  HB3 PRO    32      85.280  95.241  91.163  1.00  0.00           H  
ATOM    452  CA  PRO    32      86.651  96.605  90.397  1.00  0.00           C  
ATOM    453  HA  PRO    32      85.904  97.363  90.628  1.00  0.00           H  
ATOM    454  C   PRO    32      87.995  97.235  90.911  1.00  0.00           C  
ATOM    455  O   PRO    32      89.071  97.051  90.335  1.00  0.00           O  
ATOM    456  N   TYR    33      87.851  97.836  92.079  1.00  0.00           N  
ATOM    457  H   TYR    33      86.962  97.955  92.544  1.00  0.00           H  
ATOM    458  CA  TYR    33      88.995  98.532  92.711  1.00  0.00           C  
ATOM    459  HA  TYR    33      89.921  98.058  92.386  1.00  0.00           H  
ATOM    460  CB  TYR    33      89.159  99.992  92.201  1.00  0.00           C  
ATOM    461  HB2 TYR    33      88.187 100.484  92.225  1.00  0.00           H  
ATOM    462  HB3 TYR    33      89.912 100.482  92.819  1.00  0.00           H  
ATOM    463  CG  TYR    33      89.575 100.116  90.759  1.00  0.00           C  
ATOM    464  CD1 TYR    33      90.910 100.139  90.393  1.00  0.00           C  
ATOM    465  HD1 TYR    33      91.662 100.261  91.158  1.00  0.00           H  
ATOM    466  CE1 TYR    33      91.236 100.131  88.984  1.00  0.00           C  
ATOM    467  HE1 TYR    33      92.275 100.194  88.694  1.00  0.00           H  
ATOM    468  CZ  TYR    33      90.236 100.043  88.010  1.00  0.00           C  
ATOM    469  OH  TYR    33      90.685  99.998  86.686  1.00  0.00           O  
ATOM    470  HH  TYR    33      91.605 100.261  86.612  1.00  0.00           H  
ATOM    471  CE2 TYR    33      88.912 100.030  88.418  1.00  0.00           C  
ATOM    472  HE2 TYR    33      88.147  99.983  87.657  1.00  0.00           H  
ATOM    473  CD2 TYR    33      88.558 100.155  89.789  1.00  0.00           C  
ATOM    474  HD2 TYR    33      87.502 100.267  89.986  1.00  0.00           H  
ATOM    475  C   TYR    33      88.742  98.478  94.266  1.00  0.00           C  
ATOM    476  O   TYR    33      88.329  99.388  94.898  1.00  0.00           O  
ATOM    477  N   GLY    34      89.154  97.388  94.894  1.00  0.00           N  
ATOM    478  H   GLY    34      89.415  96.612  94.303  1.00  0.00           H  
ATOM    479  CA  GLY    34      89.032  97.081  96.304  1.00  0.00           C  
ATOM    480  HA2 GLY    34      89.504  96.113  96.472  1.00  0.00           H  
ATOM    481  HA3 GLY    34      89.472  97.943  96.804  1.00  0.00           H  
ATOM    482  C   GLY    34      87.599  96.814  96.806  1.00  0.00           C  
ATOM    483  O   GLY    34      86.663  96.855  96.001  1.00  0.00           O  
ATOM    484  N   GLN    35      87.430  96.381  98.076  1.00  0.00           N  
ATOM    485  H   GLN    35      88.266  96.340  98.641  1.00  0.00           H  
ATOM    486  CA  GLN    35      86.165  96.381  98.856  1.00  0.00           C  
ATOM    487  HA  GLN    35      85.456  96.709  98.095  1.00  0.00           H  
ATOM    488  CB  GLN    35      85.795  94.903  99.315  1.00  0.00           C  
ATOM    489  HB2 GLN    35      86.702  94.399  99.649  1.00  0.00           H  
ATOM    490  HB3 GLN    35      85.065  94.843 100.122  1.00  0.00           H  
ATOM    491  CG  GLN    35      85.080  94.286  98.126  1.00  0.00           C  
ATOM    492  HG2 GLN    35      85.630  94.578  97.232  1.00  0.00           H  
ATOM    493  HG3 GLN    35      85.002  93.205  98.239  1.00  0.00           H  
ATOM    494  CD  GLN    35      83.683  94.910  97.896  1.00  0.00           C  
ATOM    495  OE1 GLN    35      83.063  95.539  98.696  1.00  0.00           O  
ATOM    496  NE2 GLN    35      83.185  94.839  96.656  1.00  0.00           N  
ATOM    497 HE21 GLN    35      83.641  94.261  95.964  1.00  0.00           H  
ATOM    498 HE22 GLN    35      82.429  95.430  96.343  1.00  0.00           H  
ATOM    499  C   GLN    35      86.109  97.486 100.003  1.00  0.00           C  
ATOM    500  O   GLN    35      86.793  97.339 101.025  1.00  0.00           O  
ATOM    501  N   GLN    36      85.191  98.439  99.947  1.00  0.00           N  
ATOM    502  H   GLN    36      85.152  99.042 100.756  1.00  0.00           H  
ATOM    503  CA  GLN    36      84.302  98.742  98.905  1.00  0.00           C  
ATOM    504  HA  GLN    36      83.715  97.828  98.815  1.00  0.00           H  
ATOM    505  CB  GLN    36      83.355  99.791  99.543  1.00  0.00           C  
ATOM    506  HB2 GLN    36      82.760  99.273 100.295  1.00  0.00           H  
ATOM    507  HB3 GLN    36      83.904 100.654  99.920  1.00  0.00           H  
ATOM    508  CG  GLN    36      82.326 100.391  98.582  1.00  0.00           C  
ATOM    509  HG2 GLN    36      82.848 100.986  97.833  1.00  0.00           H  
ATOM    510  HG3 GLN    36      81.842  99.490  98.206  1.00  0.00           H  
ATOM    511  CD  GLN    36      81.404 101.375  99.189  1.00  0.00           C  
ATOM    512  OE1 GLN    36      81.177 101.432 100.418  1.00  0.00           O  
ATOM    513  NE2 GLN    36      80.627 102.096  98.384  1.00  0.00           N  
ATOM    514 HE21 GLN    36      80.627 101.854  97.404  1.00  0.00           H  
ATOM    515 HE22 GLN    36      79.910 102.716  98.733  1.00  0.00           H  
ATOM    516  C   GLN    36      84.946  99.227  97.627  1.00  0.00           C  
ATOM    517  O   GLN    36      85.915  99.966  97.598  1.00  0.00           O  
ATOM    518  N   SER    37      84.337  98.766  96.550  1.00  0.00           N  
ATOM    519  H   SER    37      83.535  98.169  96.685  1.00  0.00           H  
ATOM    520  CA  SER    37      84.608  99.191  95.216  1.00  0.00           C  
ATOM    521  HA  SER    37      85.686  99.025  95.223  1.00  0.00           H  
ATOM    522  CB  SER    37      84.046  98.243  94.158  1.00  0.00           C  
ATOM    523  HB2 SER    37      84.196  97.211  94.475  1.00  0.00           H  
ATOM    524  HB3 SER    37      82.974  98.356  93.992  1.00  0.00           H  
ATOM    525  OG  SER    37      84.721  98.440  92.999  1.00  0.00           O  
ATOM    526  HG  SER    37      84.425  99.294  92.674  1.00  0.00           H  
ATOM    527  C   SER    37      84.171 100.653  94.803  1.00  0.00           C  
ATOM    528  O   SER    37      82.990 101.066  94.855  1.00  0.00           O  
ATOM    529  N   TYR    38      85.085 101.349  94.191  1.00  0.00           N  
ATOM    530  H   TYR    38      85.997 100.915  94.166  1.00  0.00           H  
ATOM    531  CA  TYR    38      84.938 102.683  93.556  1.00  0.00           C  
ATOM    532  HA  TYR    38      83.892 102.946  93.403  1.00  0.00           H  
ATOM    533  CB  TYR    38      85.498 103.768  94.477  1.00  0.00           C  
ATOM    534  HB2 TYR    38      86.564 103.551  94.546  1.00  0.00           H  
ATOM    535  HB3 TYR    38      85.280 104.730  94.013  1.00  0.00           H  
ATOM    536  CG  TYR    38      84.998 103.822  95.921  1.00  0.00           C  
ATOM    537  CD1 TYR    38      85.671 103.221  96.937  1.00  0.00           C  
ATOM    538  HD1 TYR    38      86.560 102.644  96.728  1.00  0.00           H  
ATOM    539  CE1 TYR    38      85.281 103.358  98.292  1.00  0.00           C  
ATOM    540  HE1 TYR    38      85.753 102.834  99.109  1.00  0.00           H  
ATOM    541  CZ  TYR    38      84.112 104.079  98.568  1.00  0.00           C  
ATOM    542  OH  TYR    38      83.755 104.194  99.875  1.00  0.00           O  
ATOM    543  HH  TYR    38      82.956 104.718  99.973  1.00  0.00           H  
ATOM    544  CE2 TYR    38      83.355 104.627  97.538  1.00  0.00           C  
ATOM    545  HE2 TYR    38      82.481 105.210  97.788  1.00  0.00           H  
ATOM    546  CD2 TYR    38      83.818 104.489  96.229  1.00  0.00           C  
ATOM    547  HD2 TYR    38      83.254 105.002  95.464  1.00  0.00           H  
ATOM    548  C   TYR    38      85.418 102.750  92.129  1.00  0.00           C  
ATOM    549  O   TYR    38      86.167 101.940  91.636  1.00  0.00           O  
ATOM    550  N   SER    39      84.949 103.845  91.448  1.00  0.00           N  
ATOM    551  H   SER    39      84.394 104.507  91.972  1.00  0.00           H  
ATOM    552  CA  SER    39      85.098 104.073  89.989  1.00  0.00           C  
ATOM    553  HA  SER    39      84.526 103.372  89.381  1.00  0.00           H  
ATOM    554  CB  SER    39      84.579 105.457  89.631  1.00  0.00           C  
ATOM    555  HB2 SER    39      83.682 105.703  90.200  1.00  0.00           H  
ATOM    556  HB3 SER    39      85.360 106.181  89.863  1.00  0.00           H  
ATOM    557  OG  SER    39      84.290 105.523  88.216  1.00  0.00           O  
ATOM    558  HG  SER    39      84.536 106.363  87.821  1.00  0.00           H  
ATOM    559  C   SER    39      86.598 104.057  89.553  1.00  0.00           C  
ATOM    560  O   SER    39      87.368 104.569  90.316  1.00  0.00           O  
ATOM    561  N   GLY    40      86.888 103.720  88.293  1.00  0.00           N  
ATOM    562  H   GLY    40      86.158 103.568  87.611  1.00  0.00           H  
ATOM    563  CA  GLY    40      88.236 103.693  87.823  1.00  0.00           C  
ATOM    564  HA2 GLY    40      88.874 103.102  88.481  1.00  0.00           H  
ATOM    565  HA3 GLY    40      88.232 103.391  86.775  1.00  0.00           H  
ATOM    566  C   GLY    40      88.771 105.143  87.705  1.00  0.00           C  
ATOM    567  O   GLY    40      88.025 106.109  87.609  1.00  0.00           O  
ATOM    568  N   TYR    41      90.060 105.373  87.564  1.00  0.00           N  
ATOM    569  H   TYR    41      90.243 106.360  87.454  1.00  0.00           H  
ATOM    570  CA  TYR    41      91.165 104.451  87.345  1.00  0.00           C  
ATOM    571  HA  TYR    41      90.927 103.402  87.519  1.00  0.00           H  
ATOM    572  CB  TYR    41      91.624 104.446  85.839  1.00  0.00           C  
ATOM    573  HB2 TYR    41      92.012 105.421  85.546  1.00  0.00           H  
ATOM    574  HB3 TYR    41      92.324 103.644  85.605  1.00  0.00           H  
ATOM    575  CG  TYR    41      90.526 104.263  84.801  1.00  0.00           C  
ATOM    576  CD1 TYR    41      89.684 105.355  84.339  1.00  0.00           C  
ATOM    577  HD1 TYR    41      89.758 106.356  84.740  1.00  0.00           H  
ATOM    578  CE1 TYR    41      88.738 105.120  83.335  1.00  0.00           C  
ATOM    579  HE1 TYR    41      88.050 105.884  83.004  1.00  0.00           H  
ATOM    580  CZ  TYR    41      88.636 103.858  82.673  1.00  0.00           C  
ATOM    581  OH  TYR    41      87.767 103.768  81.679  1.00  0.00           O  
ATOM    582  HH  TYR    41      87.887 103.016  81.095  1.00  0.00           H  
ATOM    583  CE2 TYR    41      89.456 102.828  83.080  1.00  0.00           C  
ATOM    584  HE2 TYR    41      89.458 101.872  82.577  1.00  0.00           H  
ATOM    585  CD2 TYR    41      90.315 103.000  84.223  1.00  0.00           C  
ATOM    586  HD2 TYR    41      91.031 102.243  84.507  1.00  0.00           H  
ATOM    587  C   TYR    41      92.316 104.784  88.298  1.00  0.00           C  
ATOM    588  O   TYR    41      92.210 105.715  89.106  1.00  0.00           O  
ATOM    589  N   SER    42      93.473 104.114  88.217  1.00  0.00           N  
ATOM    590  H   SER    42      93.537 103.259  87.683  1.00  0.00           H  
ATOM    591  CA  SER    42      94.564 104.416  89.241  1.00  0.00           C  
ATOM    592  HA  SER    42      94.441 105.359  89.775  1.00  0.00           H  
ATOM    593  CB  SER    42      94.637 103.260  90.314  1.00  0.00           C  
ATOM    594  HB2 SER    42      93.866 103.390  91.074  1.00  0.00           H  
ATOM    595  HB3 SER    42      94.536 102.375  89.686  1.00  0.00           H  
ATOM    596  OG  SER    42      95.974 103.144  90.907  1.00  0.00           O  
ATOM    597  HG  SER    42      96.039 102.223  91.167  1.00  0.00           H  
ATOM    598  C   SER    42      95.853 104.438  88.478  1.00  0.00           C  
ATOM    599  O   SER    42      96.223 103.465  87.856  1.00  0.00           O  
ATOM    600  N   GLN    43      96.532 105.593  88.483  1.00  0.00           N  
ATOM    601  H   GLN    43      96.246 106.356  89.080  1.00  0.00           H  
ATOM    602  CA  GLN    43      97.854 105.752  87.892  1.00  0.00           C  
ATOM    603  HA  GLN    43      98.394 104.805  87.892  1.00  0.00           H  
ATOM    604  CB  GLN    43      97.746 105.990  86.393  1.00  0.00           C  
ATOM    605  HB2 GLN    43      97.264 105.141  85.909  1.00  0.00           H  
ATOM    606  HB3 GLN    43      97.118 106.868  86.239  1.00  0.00           H  
ATOM    607  CG  GLN    43      99.148 106.280  85.749  1.00  0.00           C  
ATOM    608  HG2 GLN    43      99.702 106.942  86.415  1.00  0.00           H  
ATOM    609  HG3 GLN    43      99.650 105.322  85.613  1.00  0.00           H  
ATOM    610  CD  GLN    43      98.951 106.977  84.356  1.00  0.00           C  
ATOM    611  OE1 GLN    43      97.877 107.039  83.759  1.00  0.00           O  
ATOM    612  NE2 GLN    43      99.951 107.510  83.706  1.00  0.00           N  
ATOM    613 HE21 GLN    43     100.925 107.365  83.933  1.00  0.00           H  
ATOM    614 HE22 GLN    43      99.746 107.824  82.768  1.00  0.00           H  
ATOM    615  C   GLN    43      98.650 106.870  88.537  1.00  0.00           C  
ATOM    616  O   GLN    43      98.171 108.033  88.523  1.00  0.00           O  
ATOM    617  N   SER    44      99.744 106.501  89.229  1.00  0.00           N  
ATOM    618  H   SER    44     100.062 105.542  89.235  1.00  0.00           H  
ATOM    619  CA  SER    44     100.656 107.562  89.785  1.00  0.00           C  
ATOM    620  HA  SER    44     100.120 108.122  90.552  1.00  0.00           H  
ATOM    621  CB  SER    44     101.883 106.944  90.416  1.00  0.00           C  
ATOM    622  HB2 SER    44     101.625 106.427  91.340  1.00  0.00           H  
ATOM    623  HB3 SER    44     102.280 106.270  89.657  1.00  0.00           H  
ATOM    624  OG  SER    44     102.806 107.935  90.818  1.00  0.00           O  
ATOM    625  HG  SER    44     103.583 107.383  90.932  1.00  0.00           H  
ATOM    626  C   SER    44     101.095 108.486  88.659  1.00  0.00           C  
ATOM    627  O   SER    44     101.462 108.040  87.563  1.00  0.00           O  
ATOM    628  N   THR    45     100.996 109.859  88.914  1.00  0.00           N  
ATOM    629  H   THR    45     100.620 110.277  89.753  1.00  0.00           H  
ATOM    630  CA  THR    45     101.052 110.825  87.813  1.00  0.00           C  
ATOM    631  HA  THR    45     100.736 110.317  86.901  1.00  0.00           H  
ATOM    632  CB  THR    45     100.080 112.000  88.035  1.00  0.00           C  
ATOM    633  HB  THR    45      99.207 111.590  88.544  1.00  0.00           H  
ATOM    634  CG2 THR    45     100.538 113.092  88.996  1.00  0.00           C  
ATOM    635 HG21 THR    45     100.917 112.595  89.888  1.00  0.00           H  
ATOM    636 HG22 THR    45     101.434 113.504  88.532  1.00  0.00           H  
ATOM    637 HG23 THR    45      99.810 113.859  89.259  1.00  0.00           H  
ATOM    638  OG1 THR    45      99.579 112.545  86.838  1.00  0.00           O  
ATOM    639  HG1 THR    45     100.317 113.054  86.495  1.00  0.00           H  
ATOM    640  C   THR    45     102.443 111.397  87.508  1.00  0.00           C  
ATOM    641  O   THR    45     102.602 112.078  86.506  1.00  0.00           O  
ATOM    642  N   ASP    46     103.470 110.975  88.231  1.00  0.00           N  
ATOM    643  H   ASP    46     103.348 110.405  89.056  1.00  0.00           H  
ATOM    644  CA  ASP    46     104.925 111.147  87.918  1.00  0.00           C  
ATOM    645  HA  ASP    46     105.037 110.952  86.851  1.00  0.00           H  
ATOM    646  CB  ASP    46     105.321 112.521  88.414  1.00  0.00           C  
ATOM    647  HB2 ASP    46     104.980 113.272  87.701  1.00  0.00           H  
ATOM    648  HB3 ASP    46     104.813 112.710  89.359  1.00  0.00           H  
ATOM    649  CG  ASP    46     106.842 112.808  88.616  1.00  0.00           C  
ATOM    650  OD1 ASP    46     107.664 112.394  87.813  1.00  0.00           O  
ATOM    651  OD2 ASP    46     107.215 113.406  89.651  1.00  0.00           O  
ATOM    652  C   ASP    46     105.717 110.165  88.772  1.00  0.00           C  
ATOM    653  O   ASP    46     105.272 109.837  89.877  1.00  0.00           O  
ATOM    654  N   THR    47     106.840 109.621  88.254  1.00  0.00           N  
ATOM    655  H   THR    47     107.097 109.801  87.294  1.00  0.00           H  
ATOM    656  CA  THR    47     107.620 108.496  88.859  1.00  0.00           C  
ATOM    657  HA  THR    47     107.293 108.212  89.859  1.00  0.00           H  
ATOM    658  CB  THR    47     107.479 107.267  87.960  1.00  0.00           C  
ATOM    659  HB  THR    47     107.925 106.426  88.491  1.00  0.00           H  
ATOM    660  CG2 THR    47     106.052 106.857  87.470  1.00  0.00           C  
ATOM    661 HG21 THR    47     105.379 106.908  88.326  1.00  0.00           H  
ATOM    662 HG22 THR    47     105.888 107.569  86.662  1.00  0.00           H  
ATOM    663 HG23 THR    47     105.969 105.834  87.104  1.00  0.00           H  
ATOM    664  OG1 THR    47     108.145 107.366  86.741  1.00  0.00           O  
ATOM    665  HG1 THR    47     107.756 106.768  86.099  1.00  0.00           H  
ATOM    666  C   THR    47     109.167 108.828  89.071  1.00  0.00           C  
ATOM    667  O   THR    47     109.904 108.007  89.607  1.00  0.00           O  
ATOM    668  N   SER    48     109.462 110.097  88.852  1.00  0.00           N  
ATOM    669  H   SER    48     108.710 110.749  88.684  1.00  0.00           H  
ATOM    670  CA  SER    48     110.853 110.585  89.027  1.00  0.00           C  
ATOM    671  HA  SER    48     111.478 109.785  88.630  1.00  0.00           H  
ATOM    672  CB  SER    48     111.138 111.703  88.046  1.00  0.00           C  
ATOM    673  HB2 SER    48     112.168 112.057  88.085  1.00  0.00           H  
ATOM    674  HB3 SER    48     110.803 111.291  87.093  1.00  0.00           H  
ATOM    675  OG  SER    48     110.287 112.788  88.261  1.00  0.00           O  
ATOM    676  HG  SER    48     109.348 112.617  88.160  1.00  0.00           H  
ATOM    677  C   SER    48     111.334 110.932  90.463  1.00  0.00           C  
ATOM    678  O   SER    48     110.543 110.832  91.414  1.00  0.00           O  
ATOM    679  N   GLY    49     112.600 111.312  90.543  1.00  0.00           N  
ATOM    680  H   GLY    49     113.053 111.269  89.641  1.00  0.00           H  
ATOM    681  CA  GLY    49     113.415 111.591  91.710  1.00  0.00           C  
ATOM    682  HA2 GLY    49     114.250 112.192  91.351  1.00  0.00           H  
ATOM    683  HA3 GLY    49     112.763 112.169  92.365  1.00  0.00           H  
ATOM    684  C   GLY    49     113.866 110.309  92.497  1.00  0.00           C  
ATOM    685  O   GLY    49     113.427 109.233  92.192  1.00  0.00           O  
ATOM    686  N   TYR    50     114.745 110.444  93.514  1.00  0.00           N  
ATOM    687  H   TYR    50     115.022 109.600  93.995  1.00  0.00           H  
ATOM    688  CA  TYR    50     115.424 111.606  93.989  1.00  0.00           C  
ATOM    689  HA  TYR    50     115.637 112.236  93.125  1.00  0.00           H  
ATOM    690  CB  TYR    50     114.470 112.499  94.830  1.00  0.00           C  
ATOM    691  HB2 TYR    50     113.507 112.511  94.320  1.00  0.00           H  
ATOM    692  HB3 TYR    50     114.125 112.018  95.744  1.00  0.00           H  
ATOM    693  CG  TYR    50     114.998 113.873  95.172  1.00  0.00           C  
ATOM    694  CD1 TYR    50     115.869 113.974  96.304  1.00  0.00           C  
ATOM    695  HD1 TYR    50     116.013 113.084  96.898  1.00  0.00           H  
ATOM    696  CE1 TYR    50     116.578 115.154  96.505  1.00  0.00           C  
ATOM    697  HE1 TYR    50     117.288 115.258  97.312  1.00  0.00           H  
ATOM    698  CZ  TYR    50     116.433 116.259  95.655  1.00  0.00           C  
ATOM    699  OH  TYR    50     117.082 117.428  95.868  1.00  0.00           O  
ATOM    700  HH  TYR    50     116.940 117.945  95.072  1.00  0.00           H  
ATOM    701  CE2 TYR    50     115.535 116.162  94.549  1.00  0.00           C  
ATOM    702  HE2 TYR    50     115.496 116.952  93.813  1.00  0.00           H  
ATOM    703  CD2 TYR    50     114.815 114.931  94.275  1.00  0.00           C  
ATOM    704  HD2 TYR    50     114.105 114.848  93.464  1.00  0.00           H  
ATOM    705  C   TYR    50     116.653 111.320  94.830  1.00  0.00           C  
ATOM    706  O   TYR    50     116.571 110.550  95.771  1.00  0.00           O  
ATOM    707  N   GLY    51     117.864 111.827  94.468  1.00  0.00           N  
ATOM    708  H   GLY    51     118.633 111.641  95.095  1.00  0.00           H  
ATOM    709  CA  GLY    51     118.151 112.643  93.277  1.00  0.00           C  
ATOM    710  HA2 GLY    51     117.556 112.256  92.450  1.00  0.00           H  
ATOM    711  HA3 GLY    51     117.865 113.625  93.655  1.00  0.00           H  
ATOM    712  C   GLY    51     119.631 112.485  92.869  1.00  0.00           C  
ATOM    713  O   GLY    51     120.178 111.422  92.933  1.00  0.00           O  
ATOM    714  N   GLN    52     120.278 113.556  92.356  1.00  0.00           N  
ATOM    715  H   GLN    52     119.733 114.396  92.226  1.00  0.00           H  
ATOM    716  CA  GLN    52     121.605 113.519  91.935  1.00  0.00           C  
ATOM    717  HA  GLN    52     121.721 114.492  91.457  1.00  0.00           H  
ATOM    718  CB  GLN    52     122.605 113.455  93.146  1.00  0.00           C  
ATOM    719  HB2 GLN    52     122.415 114.291  93.819  1.00  0.00           H  
ATOM    720  HB3 GLN    52     122.514 112.520  93.698  1.00  0.00           H  
ATOM    721  CG  GLN    52     124.128 113.531  92.835  1.00  0.00           C  
ATOM    722  HG2 GLN    52     124.615 113.638  93.804  1.00  0.00           H  
ATOM    723  HG3 GLN    52     124.572 112.640  92.390  1.00  0.00           H  
ATOM    724  CD  GLN    52     124.591 114.687  91.961  1.00  0.00           C  
ATOM    725  OE1 GLN    52     124.995 114.484  90.815  1.00  0.00           O  
ATOM    726  NE2 GLN    52     124.392 115.874  92.488  1.00  0.00           N  
ATOM    727 HE21 GLN    52     124.086 116.011  93.441  1.00  0.00           H  
ATOM    728 HE22 GLN    52     124.891 116.625  92.034  1.00  0.00           H  
ATOM    729  C   GLN    52     121.899 112.416  90.817  1.00  0.00           C  
ATOM    730  O   GLN    52     122.731 111.566  90.882  1.00  0.00           O  
ATOM    731  N   SER    53     121.105 112.380  89.692  1.00  0.00           N  
ATOM    732  H   SER    53     121.277 111.599  89.075  1.00  0.00           H  
ATOM    733  CA  SER    53     120.085 113.282  89.167  1.00  0.00           C  
ATOM    734  HA  SER    53     120.315 114.287  89.520  1.00  0.00           H  
ATOM    735  CB  SER    53     119.984 113.222  87.594  1.00  0.00           C  
ATOM    736  HB2 SER    53     120.910 113.711  87.289  1.00  0.00           H  
ATOM    737  HB3 SER    53     119.956 112.194  87.233  1.00  0.00           H  
ATOM    738  OG  SER    53     119.007 114.130  87.084  1.00  0.00           O  
ATOM    739  HG  SER    53     119.507 114.943  86.987  1.00  0.00           H  
ATOM    740  C   SER    53     118.718 112.840  89.680  1.00  0.00           C  
ATOM    741  O   SER    53     118.462 111.698  90.046  1.00  0.00           O  
ATOM    742  N   SER    54     117.743 113.737  89.657  1.00  0.00           N  
ATOM    743  H   SER    54     117.965 114.679  89.369  1.00  0.00           H  
ATOM    744  CA  SER    54     116.321 113.329  89.896  1.00  0.00           C  
ATOM    745  HA  SER    54     116.292 112.665  90.759  1.00  0.00           H  
ATOM    746  CB  SER    54     115.462 114.518  90.412  1.00  0.00           C  
ATOM    747  HB2 SER    54     115.492 115.267  89.620  1.00  0.00           H  
ATOM    748  HB3 SER    54     114.432 114.204  90.586  1.00  0.00           H  
ATOM    749  OG  SER    54     116.038 115.043  91.591  1.00  0.00           O  
ATOM    750  HG  SER    54     116.282 115.947  91.377  1.00  0.00           H  
ATOM    751  C   SER    54     115.552 112.811  88.662  1.00  0.00           C  
ATOM    752  O   SER    54     114.426 112.299  88.754  1.00  0.00           O  
ATOM    753  N   TYR    55     116.171 112.706  87.492  1.00  0.00           N  
ATOM    754  H   TYR    55     117.034 113.217  87.374  1.00  0.00           H  
ATOM    755  CA  TYR    55     115.480 112.284  86.257  1.00  0.00           C  
ATOM    756  HA  TYR    55     114.515 111.817  86.457  1.00  0.00           H  
ATOM    757  CB  TYR    55     115.024 113.503  85.372  1.00  0.00           C  
ATOM    758  HB2 TYR    55     115.934 113.951  84.972  1.00  0.00           H  
ATOM    759  HB3 TYR    55     114.478 113.090  84.523  1.00  0.00           H  
ATOM    760  CG  TYR    55     114.321 114.521  86.269  1.00  0.00           C  
ATOM    761  CD1 TYR    55     115.124 115.520  86.871  1.00  0.00           C  
ATOM    762  HD1 TYR    55     116.181 115.524  86.650  1.00  0.00           H  
ATOM    763  CE1 TYR    55     114.580 116.560  87.643  1.00  0.00           C  
ATOM    764  HE1 TYR    55     115.121 117.386  88.082  1.00  0.00           H  
ATOM    765  CZ  TYR    55     113.225 116.501  87.921  1.00  0.00           C  
ATOM    766  OH  TYR    55     112.705 117.381  88.806  1.00  0.00           O  
ATOM    767  HH  TYR    55     113.210 118.184  88.952  1.00  0.00           H  
ATOM    768  CE2 TYR    55     112.385 115.397  87.410  1.00  0.00           C  
ATOM    769  HE2 TYR    55     111.338 115.336  87.671  1.00  0.00           H  
ATOM    770  CD2 TYR    55     113.015 114.396  86.652  1.00  0.00           C  
ATOM    771  HD2 TYR    55     112.380 113.596  86.301  1.00  0.00           H  
ATOM    772  C   TYR    55     116.440 111.339  85.499  1.00  0.00           C  
ATOM    773  O   TYR    55     117.607 111.629  85.313  1.00  0.00           O  
ATOM    774  N   SER    56     115.982 110.138  85.072  1.00  0.00           N  
ATOM    775  H   SER    56     116.601 109.610  84.472  1.00  0.00           H  
ATOM    776  CA  SER    56     114.726 109.407  85.432  1.00  0.00           C  
ATOM    777  HA  SER    56     114.814 108.407  85.007  1.00  0.00           H  
ATOM    778  CB  SER    56     114.721 109.180  86.952  1.00  0.00           C  
ATOM    779  HB2 SER    56     114.752 110.155  87.437  1.00  0.00           H  
ATOM    780  HB3 SER    56     113.814 108.637  87.217  1.00  0.00           H  
ATOM    781  OG  SER    56     115.775 108.216  87.347  1.00  0.00           O  
ATOM    782  HG  SER    56     115.698 107.875  88.241  1.00  0.00           H  
ATOM    783  C   SER    56     113.426 110.016  84.931  1.00  0.00           C  
ATOM    784  O   SER    56     112.597 110.319  85.828  1.00  0.00           O  
ATOM    785  N   SER    57     113.111 110.255  83.655  1.00  0.00           N  
ATOM    786  H   SER    57     112.191 110.504  83.320  1.00  0.00           H  
ATOM    787  CA  SER    57     113.954 110.033  82.509  1.00  0.00           C  
ATOM    788  HA  SER    57     114.795 109.382  82.750  1.00  0.00           H  
ATOM    789  CB  SER    57     113.116 109.435  81.375  1.00  0.00           C  
ATOM    790  HB2 SER    57     112.525 110.267  80.993  1.00  0.00           H  
ATOM    791  HB3 SER    57     113.828 109.053  80.643  1.00  0.00           H  
ATOM    792  OG  SER    57     112.340 108.321  81.842  1.00  0.00           O  
ATOM    793  HG  SER    57     111.510 108.589  82.244  1.00  0.00           H  
ATOM    794  C   SER    57     114.468 111.356  82.047  1.00  0.00           C  
ATOM    795  O   SER    57     113.651 112.223  81.689  1.00  0.00           O  
ATOM    796  N   TYR    58     115.770 111.599  82.051  1.00  0.00           N  
ATOM    797  H   TYR    58     116.358 110.781  82.125  1.00  0.00           H  
ATOM    798  CA  TYR    58     116.410 112.881  81.939  1.00  0.00           C  
ATOM    799  HA  TYR    58     116.092 113.436  82.821  1.00  0.00           H  
ATOM    800  CB  TYR    58     117.980 112.637  81.964  1.00  0.00           C  
ATOM    801  HB2 TYR    58     118.113 112.104  82.905  1.00  0.00           H  
ATOM    802  HB3 TYR    58     118.411 111.904  81.284  1.00  0.00           H  
ATOM    803  CG  TYR    58     118.879 113.867  81.883  1.00  0.00           C  
ATOM    804  CD1 TYR    58     119.279 114.541  80.734  1.00  0.00           C  
ATOM    805  HD1 TYR    58     119.125 114.052  79.783  1.00  0.00           H  
ATOM    806  CE1 TYR    58     120.110 115.689  80.782  1.00  0.00           C  
ATOM    807  HE1 TYR    58     120.536 116.136  79.896  1.00  0.00           H  
ATOM    808  CZ  TYR    58     120.555 116.145  82.038  1.00  0.00           C  
ATOM    809  OH  TYR    58     121.391 117.156  82.167  1.00  0.00           O  
ATOM    810  HH  TYR    58     121.514 117.554  81.303  1.00  0.00           H  
ATOM    811  CE2 TYR    58     120.017 115.585  83.175  1.00  0.00           C  
ATOM    812  HE2 TYR    58     120.335 115.879  84.164  1.00  0.00           H  
ATOM    813  CD2 TYR    58     119.164 114.456  83.120  1.00  0.00           C  
ATOM    814  HD2 TYR    58     118.819 113.942  84.005  1.00  0.00           H  
ATOM    815  C   TYR    58     115.976 113.777  80.767  1.00  0.00           C  
ATOM    816  O   TYR    58     115.831 113.283  79.699  1.00  0.00           O  
ATOM    817  N   GLY    59     115.859 115.089  80.802  1.00  0.00           N  
ATOM    818  H   GLY    59     115.502 115.546  79.976  1.00  0.00           H  
ATOM    819  CA  GLY    59     116.152 115.878  81.962  1.00  0.00           C  
ATOM    820  HA2 GLY    59     115.593 115.543  82.835  1.00  0.00           H  
ATOM    821  HA3 GLY    59     117.222 115.730  82.108  1.00  0.00           H  
ATOM    822  C   GLY    59     115.866 117.352  81.819  1.00  0.00           C  
ATOM    823  O   GLY    59     116.017 117.917  80.724  1.00  0.00           O  
ATOM    824  N   GLN    60     115.328 118.090  82.813  1.00  0.00           N  
ATOM    825  H   GLN    60     115.225 119.082  82.657  1.00  0.00           H  
ATOM    826  CA  GLN    60     115.096 117.748  84.231  1.00  0.00           C  
ATOM    827  HA  GLN    60     115.765 116.922  84.470  1.00  0.00           H  
ATOM    828  CB  GLN    60     115.471 118.892  85.121  1.00  0.00           C  
ATOM    829  HB2 GLN    60     114.812 119.727  84.884  1.00  0.00           H  
ATOM    830  HB3 GLN    60     115.308 118.606  86.160  1.00  0.00           H  
ATOM    831  CG  GLN    60     116.963 119.287  85.034  1.00  0.00           C  
ATOM    832  HG2 GLN    60     117.140 119.586  84.001  1.00  0.00           H  
ATOM    833  HG3 GLN    60     117.207 120.135  85.673  1.00  0.00           H  
ATOM    834  CD  GLN    60     117.988 118.198  85.485  1.00  0.00           C  
ATOM    835  OE1 GLN    60     117.887 117.611  86.579  1.00  0.00           O  
ATOM    836  NE2 GLN    60     119.156 118.069  84.895  1.00  0.00           N  
ATOM    837 HE21 GLN    60     119.385 118.672  84.117  1.00  0.00           H  
ATOM    838 HE22 GLN    60     119.798 117.523  85.451  1.00  0.00           H  
ATOM    839  C   GLN    60     113.639 117.158  84.375  1.00  0.00           C  
ATOM    840  O   GLN    60     113.402 116.064  83.907  1.00  0.00           O  
ATOM    841  N   SER    61     112.654 117.938  84.841  1.00  0.00           N  
ATOM    842  H   SER    61     112.957 118.878  85.051  1.00  0.00           H  
ATOM    843  CA  SER    61     111.269 117.618  85.084  1.00  0.00           C  
ATOM    844  HA  SER    61     111.215 116.622  85.524  1.00  0.00           H  
ATOM    845  CB  SER    61     110.686 118.694  86.073  1.00  0.00           C  
ATOM    846  HB2 SER    61     111.274 118.777  86.987  1.00  0.00           H  
ATOM    847  HB3 SER    61     110.688 119.620  85.497  1.00  0.00           H  
ATOM    848  OG  SER    61     109.351 118.497  86.284  1.00  0.00           O  
ATOM    849  HG  SER    61     109.327 118.034  87.125  1.00  0.00           H  
ATOM    850  C   SER    61     110.543 117.585  83.721  1.00  0.00           C  
ATOM    851  O   SER    61     110.703 118.534  82.944  1.00  0.00           O  
ATOM    852  N   GLN    62     109.685 116.610  83.448  1.00  0.00           N  
ATOM    853  H   GLN    62     109.555 115.962  84.212  1.00  0.00           H  
ATOM    854  CA  GLN    62     108.748 116.481  82.354  1.00  0.00           C  
ATOM    855  HA  GLN    62     109.285 116.905  81.507  1.00  0.00           H  
ATOM    856  CB  GLN    62     108.474 115.016  81.948  1.00  0.00           C  
ATOM    857  HB2 GLN    62     108.186 114.971  80.898  1.00  0.00           H  
ATOM    858  HB3 GLN    62     109.406 114.509  82.200  1.00  0.00           H  
ATOM    859  CG  GLN    62     107.349 114.323  82.749  1.00  0.00           C  
ATOM    860  HG2 GLN    62     107.466 114.340  83.833  1.00  0.00           H  
ATOM    861  HG3 GLN    62     106.378 114.811  82.662  1.00  0.00           H  
ATOM    862  CD  GLN    62     107.206 112.828  82.297  1.00  0.00           C  
ATOM    863  OE1 GLN    62     108.001 112.197  81.604  1.00  0.00           O  
ATOM    864  NE2 GLN    62     106.165 112.198  82.756  1.00  0.00           N  
ATOM    865 HE21 GLN    62     105.908 111.294  82.387  1.00  0.00           H  
ATOM    866 HE22 GLN    62     105.471 112.706  83.285  1.00  0.00           H  
ATOM    867  C   GLN    62     107.470 117.283  82.546  1.00  0.00           C  
ATOM    868  O   GLN    62     106.806 117.558  81.557  1.00  0.00           O  
ATOM    869  N   ASN    63     107.128 117.590  83.782  1.00  0.00           N  
ATOM    870  H   ASN    63     107.684 117.277  84.565  1.00  0.00           H  
ATOM    871  CA  ASN    63     105.902 118.359  84.091  1.00  0.00           C  
ATOM    872  HA  ASN    63     105.111 118.025  83.420  1.00  0.00           H  
ATOM    873  CB  ASN    63     105.476 118.117  85.594  1.00  0.00           C  
ATOM    874  HB2 ASN    63     106.317 118.323  86.256  1.00  0.00           H  
ATOM    875  HB3 ASN    63     104.633 118.742  85.888  1.00  0.00           H  
ATOM    876  CG  ASN    63     104.983 116.675  85.805  1.00  0.00           C  
ATOM    877  OD1 ASN    63     105.679 115.703  85.533  1.00  0.00           O  
ATOM    878  ND2 ASN    63     103.743 116.404  86.197  1.00  0.00           N  
ATOM    879 HD21 ASN    63     103.526 115.542  86.676  1.00  0.00           H  
ATOM    880 HD22 ASN    63     103.251 117.180  86.616  1.00  0.00           H  
ATOM    881  C   ASN    63     105.903 119.803  83.916  1.00  0.00           C  
ATOM    882  O   ASN    63     104.869 120.391  83.552  1.00  0.00           O  
ATOM    883  N   THR    64     107.123 120.442  84.140  1.00  0.00           N  
ATOM    884  H   THR    64     107.912 119.834  84.306  1.00  0.00           H  
ATOM    885  CA  THR    64     107.442 121.882  83.839  1.00  0.00           C  
ATOM    886  HA  THR    64     106.745 122.193  83.061  1.00  0.00           H  
ATOM    887  CB  THR    64     107.237 122.856  85.093  1.00  0.00           C  
ATOM    888  HB  THR    64     107.655 122.366  85.972  1.00  0.00           H  
ATOM    889  CG2 THR    64     107.941 124.220  84.886  1.00  0.00           C  
ATOM    890 HG21 THR    64     108.993 124.149  85.165  1.00  0.00           H  
ATOM    891 HG22 THR    64     107.790 124.513  83.847  1.00  0.00           H  
ATOM    892 HG23 THR    64     107.626 125.013  85.564  1.00  0.00           H  
ATOM    893  OG1 THR    64     105.886 123.022  85.377  1.00  0.00           O  
ATOM    894  HG1 THR    64     105.761 122.209  85.872  1.00  0.00           H  
ATOM    895  C   THR    64     108.872 121.809  83.329  1.00  0.00           C  
ATOM    896  O   THR    64     109.681 121.321  84.130  1.00  0.00           O  
ATOM    897  N   GLY    65     109.174 122.337  82.151  1.00  0.00           N  
ATOM    898  H   GLY    65     110.147 122.220  81.905  1.00  0.00           H  
ATOM    899  CA  GLY    65     108.265 122.854  81.194  1.00  0.00           C  
ATOM    900  HA2 GLY    65     107.768 123.676  81.708  1.00  0.00           H  
ATOM    901  HA3 GLY    65     108.878 123.375  80.458  1.00  0.00           H  
ATOM    902  C   GLY    65     107.309 121.839  80.522  1.00  0.00           C  
ATOM    903  O   GLY    65     107.571 120.603  80.536  1.00  0.00           O  
ATOM    904  N   TYR    66     106.280 122.474  79.990  1.00  0.00           N  
ATOM    905  H   TYR    66     106.406 123.476  80.008  1.00  0.00           H  
ATOM    906  CA  TYR    66     105.164 121.792  79.380  1.00  0.00           C  
ATOM    907  HA  TYR    66     105.396 120.733  79.264  1.00  0.00           H  
ATOM    908  CB  TYR    66     103.913 121.832  80.247  1.00  0.00           C  
ATOM    909  HB2 TYR    66     103.081 121.517  79.618  1.00  0.00           H  
ATOM    910  HB3 TYR    66     104.053 121.151  81.087  1.00  0.00           H  
ATOM    911  CG  TYR    66     103.554 123.172  80.834  1.00  0.00           C  
ATOM    912  CD1 TYR    66     104.072 123.471  82.122  1.00  0.00           C  
ATOM    913  HD1 TYR    66     104.561 122.703  82.702  1.00  0.00           H  
ATOM    914  CE1 TYR    66     103.813 124.725  82.637  1.00  0.00           C  
ATOM    915  HE1 TYR    66     104.286 125.066  83.546  1.00  0.00           H  
ATOM    916  CZ  TYR    66     103.185 125.760  81.868  1.00  0.00           C  
ATOM    917  OH  TYR    66     103.135 127.003  82.349  1.00  0.00           O  
ATOM    918  HH  TYR    66     103.246 127.079  83.299  1.00  0.00           H  
ATOM    919  CE2 TYR    66     102.813 125.473  80.560  1.00  0.00           C  
ATOM    920  HE2 TYR    66     102.401 126.229  79.907  1.00  0.00           H  
ATOM    921  CD2 TYR    66     103.007 124.194  80.057  1.00  0.00           C  
ATOM    922  HD2 TYR    66     102.689 124.029  79.038  1.00  0.00           H  
ATOM    923  C   TYR    66     104.862 122.221  77.893  1.00  0.00           C  
ATOM    924  O   TYR    66     105.414 123.236  77.487  1.00  0.00           O  
ATOM    925  N   GLY    67     104.024 121.501  77.101  1.00  0.00           N  
ATOM    926  H   GLY    67     103.529 120.710  77.489  1.00  0.00           H  
ATOM    927  CA  GLY    67     103.614 121.941  75.761  1.00  0.00           C  
ATOM    928  HA2 GLY    67     104.109 122.860  75.444  1.00  0.00           H  
ATOM    929  HA3 GLY    67     103.759 121.179  74.995  1.00  0.00           H  
ATOM    930  C   GLY    67     102.127 122.361  75.694  1.00  0.00           C  
ATOM    931  O   GLY    67     101.661 122.997  76.585  1.00  0.00           O  
ATOM    932  N   THR    68     101.335 121.816  74.769  1.00  0.00           N  
ATOM    933  H   THR    68     101.684 121.214  74.037  1.00  0.00           H  
ATOM    934  CA  THR    68      99.913 121.959  74.631  1.00  0.00           C  
ATOM    935  HA  THR    68      99.482 121.635  75.578  1.00  0.00           H  
ATOM    936  CB  THR    68      99.584 123.414  74.165  1.00  0.00           C  
ATOM    937  HB  THR    68     100.064 124.112  74.852  1.00  0.00           H  
ATOM    938  CG2 THR    68     100.193 123.765  72.776  1.00  0.00           C  
ATOM    939 HG21 THR    68     101.274 123.638  72.837  1.00  0.00           H  
ATOM    940 HG22 THR    68      99.847 123.076  72.005  1.00  0.00           H  
ATOM    941 HG23 THR    68      99.947 124.780  72.463  1.00  0.00           H  
ATOM    942  OG1 THR    68      98.192 123.616  74.184  1.00  0.00           O  
ATOM    943  HG1 THR    68      97.885 123.778  75.079  1.00  0.00           H  
ATOM    944  C   THR    68      99.409 120.931  73.648  1.00  0.00           C  
ATOM    945  O   THR    68     100.065 120.416  72.726  1.00  0.00           O  
ATOM    946  N   GLN    69      98.113 120.593  73.829  1.00  0.00           N  
ATOM    947  H   GLN    69      97.576 121.225  74.405  1.00  0.00           H  
ATOM    948  CA  GLN    69      97.366 119.808  72.889  1.00  0.00           C  
ATOM    949  HA  GLN    69      98.086 119.135  72.423  1.00  0.00           H  
ATOM    950  CB  GLN    69      96.226 119.107  73.602  1.00  0.00           C  
ATOM    951  HB2 GLN    69      95.376 119.759  73.800  1.00  0.00           H  
ATOM    952  HB3 GLN    69      95.798 118.375  72.917  1.00  0.00           H  
ATOM    953  CG  GLN    69      96.594 118.250  74.822  1.00  0.00           C  
ATOM    954  HG2 GLN    69      95.719 117.645  75.060  1.00  0.00           H  
ATOM    955  HG3 GLN    69      97.414 117.565  74.608  1.00  0.00           H  
ATOM    956  CD  GLN    69      96.898 118.982  76.142  1.00  0.00           C  
ATOM    957  OE1 GLN    69      96.800 120.219  76.368  1.00  0.00           O  
ATOM    958  NE2 GLN    69      97.538 118.292  77.106  1.00  0.00           N  
ATOM    959 HE21 GLN    69      97.713 117.303  77.002  1.00  0.00           H  
ATOM    960 HE22 GLN    69      97.991 118.789  77.859  1.00  0.00           H  
ATOM    961  C   GLN    69      96.728 120.535  71.699  1.00  0.00           C  
ATOM    962  O   GLN    69      96.035 121.539  71.893  1.00  0.00           O  
ATOM    963  N   SER    70      96.942 120.037  70.482  1.00  0.00           N  
ATOM    964  H   SER    70      97.614 119.293  70.362  1.00  0.00           H  
ATOM    965  CA  SER    70      96.447 120.660  69.235  1.00  0.00           C  
ATOM    966  HA  SER    70      95.467 121.073  69.472  1.00  0.00           H  
ATOM    967  CB  SER    70      97.336 121.843  68.856  1.00  0.00           C  
ATOM    968  HB2 SER    70      96.852 122.292  67.989  1.00  0.00           H  
ATOM    969  HB3 SER    70      97.320 122.628  69.611  1.00  0.00           H  
ATOM    970  OG  SER    70      98.671 121.470  68.683  1.00  0.00           O  
ATOM    971  HG  SER    70      98.711 120.629  68.222  1.00  0.00           H  
ATOM    972  C   SER    70      96.240 119.602  68.145  1.00  0.00           C  
ATOM    973  O   SER    70      95.979 119.913  66.990  1.00  0.00           O  
ATOM    974  N   THR    71      96.105 118.334  68.584  1.00  0.00           N  
ATOM    975  H   THR    71      96.193 118.178  69.578  1.00  0.00           H  
ATOM    976  CA  THR    71      95.684 117.181  67.756  1.00  0.00           C  
ATOM    977  HA  THR    71      95.392 117.475  66.748  1.00  0.00           H  
ATOM    978  CB  THR    71      96.830 116.181  67.789  1.00  0.00           C  
ATOM    979  HB  THR    71      97.108 116.085  68.839  1.00  0.00           H  
ATOM    980  CG2 THR    71      96.424 114.835  67.180  1.00  0.00           C  
ATOM    981 HG21 THR    71      97.223 114.097  67.259  1.00  0.00           H  
ATOM    982 HG22 THR    71      95.555 114.458  67.718  1.00  0.00           H  
ATOM    983 HG23 THR    71      96.074 114.966  66.156  1.00  0.00           H  
ATOM    984  OG1 THR    71      97.958 116.677  67.043  1.00  0.00           O  
ATOM    985  HG1 THR    71      98.185 117.579  67.281  1.00  0.00           H  
ATOM    986  C   THR    71      94.291 116.607  68.307  1.00  0.00           C  
ATOM    987  O   THR    71      94.301 115.911  69.355  1.00  0.00           O  
ATOM    988  N   PRO    72      93.097 117.010  67.699  1.00  0.00           N  
ATOM    989  CD  PRO    72      92.997 117.718  66.372  1.00  0.00           C  
ATOM    990  HD2 PRO    72      93.383 117.003  65.645  1.00  0.00           H  
ATOM    991  HD3 PRO    72      93.547 118.652  66.259  1.00  0.00           H  
ATOM    992  CG  PRO    72      91.489 117.922  66.109  1.00  0.00           C  
ATOM    993  HG2 PRO    72      91.241 117.303  65.246  1.00  0.00           H  
ATOM    994  HG3 PRO    72      91.168 118.947  65.927  1.00  0.00           H  
ATOM    995  CB  PRO    72      90.784 117.391  67.292  1.00  0.00           C  
ATOM    996  HB2 PRO    72      90.051 116.701  66.873  1.00  0.00           H  
ATOM    997  HB3 PRO    72      90.402 118.208  67.905  1.00  0.00           H  
ATOM    998  CA  PRO    72      91.806 116.591  68.136  1.00  0.00           C  
ATOM    999  HA  PRO    72      91.671 116.782  69.201  1.00  0.00           H  
ATOM   1000  C   PRO    72      91.659 115.122  67.947  1.00  0.00           C  
ATOM   1001  O   PRO    72      92.183 114.448  67.057  1.00  0.00           O  
ATOM   1002  N   GLN    73      90.725 114.597  68.777  1.00  0.00           N  
ATOM   1003  H   GLN    73      90.408 115.123  69.579  1.00  0.00           H  
ATOM   1004  CA  GLN    73      90.420 113.170  68.677  1.00  0.00           C  
ATOM   1005  HA  GLN    73      91.402 112.736  68.864  1.00  0.00           H  
ATOM   1006  CB  GLN    73      89.554 112.567  69.829  1.00  0.00           C  
ATOM   1007  HB2 GLN    73      89.347 111.516  69.627  1.00  0.00           H  
ATOM   1008  HB3 GLN    73      90.169 112.727  70.715  1.00  0.00           H  
ATOM   1009  CG  GLN    73      88.226 113.224  70.024  1.00  0.00           C  
ATOM   1010  HG2 GLN    73      87.798 112.974  70.995  1.00  0.00           H  
ATOM   1011  HG3 GLN    73      88.206 114.314  70.010  1.00  0.00           H  
ATOM   1012  CD  GLN    73      87.199 112.689  68.999  1.00  0.00           C  
ATOM   1013  OE1 GLN    73      87.506 111.900  68.126  1.00  0.00           O  
ATOM   1014  NE2 GLN    73      85.933 113.151  69.017  1.00  0.00           N  
ATOM   1015 HE21 GLN    73      85.689 113.942  69.595  1.00  0.00           H  
ATOM   1016 HE22 GLN    73      85.249 112.775  68.376  1.00  0.00           H  
ATOM   1017  C   GLN    73      90.026 112.743  67.302  1.00  0.00           C  
ATOM   1018  O   GLN    73      89.334 113.423  66.578  1.00  0.00           O  
ATOM   1019  N   GLY    74      90.508 111.541  66.902  1.00  0.00           N  
ATOM   1020  H   GLY    74      91.221 111.120  67.481  1.00  0.00           H  
ATOM   1021  CA  GLY    74      90.353 110.930  65.566  1.00  0.00           C  
ATOM   1022  HA2 GLY    74      90.188 111.645  64.760  1.00  0.00           H  
ATOM   1023  HA3 GLY    74      91.301 110.456  65.310  1.00  0.00           H  
ATOM   1024  C   GLY    74      89.303 109.889  65.450  1.00  0.00           C  
ATOM   1025  O   GLY    74      89.326 109.033  64.511  1.00  0.00           O  
ATOM   1026  N   TYR    75      88.311 109.906  66.336  1.00  0.00           N  
ATOM   1027  H   TYR    75      88.436 110.529  67.121  1.00  0.00           H  
ATOM   1028  CA  TYR    75      87.131 109.083  66.355  1.00  0.00           C  
ATOM   1029  HA  TYR    75      87.295 108.305  65.610  1.00  0.00           H  
ATOM   1030  CB  TYR    75      87.092 108.354  67.671  1.00  0.00           C  
ATOM   1031  HB2 TYR    75      86.637 108.928  68.477  1.00  0.00           H  
ATOM   1032  HB3 TYR    75      86.442 107.494  67.511  1.00  0.00           H  
ATOM   1033  CG  TYR    75      88.421 107.699  68.028  1.00  0.00           C  
ATOM   1034  CD1 TYR    75      89.240 108.301  69.005  1.00  0.00           C  
ATOM   1035  HD1 TYR    75      88.831 109.180  69.480  1.00  0.00           H  
ATOM   1036  CE1 TYR    75      90.416 107.691  69.552  1.00  0.00           C  
ATOM   1037  HE1 TYR    75      91.037 108.069  70.351  1.00  0.00           H  
ATOM   1038  CZ  TYR    75      90.807 106.434  68.960  1.00  0.00           C  
ATOM   1039  OH  TYR    75      91.908 105.773  69.483  1.00  0.00           O  
ATOM   1040  HH  TYR    75      92.233 106.063  70.339  1.00  0.00           H  
ATOM   1041  CE2 TYR    75      90.100 106.002  67.784  1.00  0.00           C  
ATOM   1042  HE2 TYR    75      90.545 105.095  67.402  1.00  0.00           H  
ATOM   1043  CD2 TYR    75      88.907 106.583  67.345  1.00  0.00           C  
ATOM   1044  HD2 TYR    75      88.266 106.139  66.598  1.00  0.00           H  
ATOM   1045  C   TYR    75      85.775 109.814  66.004  1.00  0.00           C  
ATOM   1046  O   TYR    75      84.651 109.338  66.393  1.00  0.00           O  
ATOM   1047  N   GLY    76      85.758 110.954  65.271  1.00  0.00           N  
ATOM   1048  H   GLY    76      86.636 111.443  65.175  1.00  0.00           H  
ATOM   1049  CA  GLY    76      84.508 111.588  64.787  1.00  0.00           C  
ATOM   1050  HA2 GLY    76      84.639 112.464  64.151  1.00  0.00           H  
ATOM   1051  HA3 GLY    76      83.933 110.971  64.097  1.00  0.00           H  
ATOM   1052  C   GLY    76      83.607 112.030  65.982  1.00  0.00           C  
ATOM   1053  O   GLY    76      84.100 112.463  66.998  1.00  0.00           O  
ATOM   1054  N   SER    77      82.265 112.078  65.792  1.00  0.00           N  
ATOM   1055  H   SER    77      81.917 111.816  64.881  1.00  0.00           H  
ATOM   1056  CA  SER    77      81.277 112.251  66.931  1.00  0.00           C  
ATOM   1057  HA  SER    77      81.817 112.330  67.874  1.00  0.00           H  
ATOM   1058  CB  SER    77      80.715 113.668  66.727  1.00  0.00           C  
ATOM   1059  HB2 SER    77      79.786 113.707  67.295  1.00  0.00           H  
ATOM   1060  HB3 SER    77      81.373 114.430  67.145  1.00  0.00           H  
ATOM   1061  OG  SER    77      80.417 114.047  65.459  1.00  0.00           O  
ATOM   1062  HG  SER    77      81.242 114.381  65.099  1.00  0.00           H  
ATOM   1063  C   SER    77      80.151 111.099  66.964  1.00  0.00           C  
ATOM   1064  O   SER    77      79.045 111.218  66.515  1.00  0.00           O  
ATOM   1065  N   THR    78      80.378 109.895  67.501  1.00  0.00           N  
ATOM   1066  H   THR    78      79.578 109.291  67.627  1.00  0.00           H  
ATOM   1067  CA  THR    78      81.668 109.290  67.824  1.00  0.00           C  
ATOM   1068  HA  THR    78      82.494 109.826  67.357  1.00  0.00           H  
ATOM   1069  CB  THR    78      81.987 109.357  69.340  1.00  0.00           C  
ATOM   1070  HB  THR    78      81.400 108.554  69.786  1.00  0.00           H  
ATOM   1071  CG2 THR    78      83.482 109.109  69.666  1.00  0.00           C  
ATOM   1072 HG21 THR    78      84.123 109.962  69.445  1.00  0.00           H  
ATOM   1073 HG22 THR    78      83.634 108.928  70.730  1.00  0.00           H  
ATOM   1074 HG23 THR    78      83.829 108.207  69.163  1.00  0.00           H  
ATOM   1075  OG1 THR    78      81.618 110.677  69.878  1.00  0.00           O  
ATOM   1076  HG1 THR    78      80.690 110.650  70.122  1.00  0.00           H  
ATOM   1077  C   THR    78      81.577 107.862  67.393  1.00  0.00           C  
ATOM   1078  O   THR    78      80.572 107.173  67.619  1.00  0.00           O  
ATOM   1079  N   GLY    79      82.625 107.435  66.618  1.00  0.00           N  
ATOM   1080  H   GLY    79      83.398 108.056  66.426  1.00  0.00           H  
ATOM   1081  CA  GLY    79      82.811 106.067  66.190  1.00  0.00           C  
ATOM   1082  HA2 GLY    79      81.783 105.783  65.962  1.00  0.00           H  
ATOM   1083  HA3 GLY    79      83.412 106.017  65.282  1.00  0.00           H  
ATOM   1084  C   GLY    79      83.353 105.057  67.232  1.00  0.00           C  
ATOM   1085  O   GLY    79      83.432 105.447  68.393  1.00  0.00           O  
ATOM   1086  N   GLY    80      83.946 103.935  66.793  1.00  0.00           N  
ATOM   1087  H   GLY    80      84.502 103.360  67.409  1.00  0.00           H  
ATOM   1088  CA  GLY    80      83.742 103.336  65.517  1.00  0.00           C  
ATOM   1089  HA2 GLY    80      84.189 103.962  64.745  1.00  0.00           H  
ATOM   1090  HA3 GLY    80      84.219 102.356  65.551  1.00  0.00           H  
ATOM   1091  C   GLY    80      82.282 103.127  65.072  1.00  0.00           C  
ATOM   1092  O   GLY    80      81.414 102.760  65.828  1.00  0.00           O  
ATOM   1093  N   TYR    81      81.999 103.269  63.735  1.00  0.00           N  
ATOM   1094  H   TYR    81      82.788 103.247  63.105  1.00  0.00           H  
ATOM   1095  CA  TYR    81      80.669 103.123  63.131  1.00  0.00           C  
ATOM   1096  HA  TYR    81      79.844 103.205  63.839  1.00  0.00           H  
ATOM   1097  CB  TYR    81      80.473 104.232  62.083  1.00  0.00           C  
ATOM   1098  HB2 TYR    81      81.194 104.021  61.293  1.00  0.00           H  
ATOM   1099  HB3 TYR    81      79.480 104.036  61.678  1.00  0.00           H  
ATOM   1100  CG  TYR    81      80.670 105.646  62.647  1.00  0.00           C  
ATOM   1101  CD1 TYR    81      79.656 106.206  63.345  1.00  0.00           C  
ATOM   1102  HD1 TYR    81      78.749 105.626  63.427  1.00  0.00           H  
ATOM   1103  CE1 TYR    81      79.789 107.496  63.980  1.00  0.00           C  
ATOM   1104  HE1 TYR    81      79.007 108.043  64.485  1.00  0.00           H  
ATOM   1105  CZ  TYR    81      80.985 108.215  63.747  1.00  0.00           C  
ATOM   1106  OH  TYR    81      81.066 109.527  64.203  1.00  0.00           O  
ATOM   1107  HH  TYR    81      80.194 109.872  64.411  1.00  0.00           H  
ATOM   1108  CE2 TYR    81      82.080 107.637  63.101  1.00  0.00           C  
ATOM   1109  HE2 TYR    81      82.994 108.211  63.091  1.00  0.00           H  
ATOM   1110  CD2 TYR    81      81.913 106.345  62.590  1.00  0.00           C  
ATOM   1111  HD2 TYR    81      82.730 105.825  62.111  1.00  0.00           H  
ATOM   1112  C   TYR    81      80.552 101.719  62.558  1.00  0.00           C  
ATOM   1113  O   TYR    81      81.229 101.348  61.631  1.00  0.00           O  
ATOM   1114  N   GLY    82      79.666 100.747  62.955  1.00  0.00           N  
ATOM   1115  H   GLY    82      79.554  99.985  62.301  1.00  0.00           H  
ATOM   1116  CA  GLY    82      78.626 100.732  63.978  1.00  0.00           C  
ATOM   1117  HA2 GLY    82      78.014  99.836  63.881  1.00  0.00           H  
ATOM   1118  HA3 GLY    82      79.106 100.628  64.951  1.00  0.00           H  
ATOM   1119  C   GLY    82      77.717 101.913  63.791  1.00  0.00           C  
ATOM   1120  O   GLY    82      77.580 102.539  62.713  1.00  0.00           O  
ATOM   1121  N   SER    83      77.245 102.363  64.959  1.00  0.00           N  
ATOM   1122  H   SER    83      77.359 101.759  65.760  1.00  0.00           H  
ATOM   1123  CA  SER    83      76.586 103.678  65.388  1.00  0.00           C  
ATOM   1124  HA  SER    83      75.747 103.325  65.986  1.00  0.00           H  
ATOM   1125  CB  SER    83      77.604 104.504  66.280  1.00  0.00           C  
ATOM   1126  HB2 SER    83      78.450 104.687  65.618  1.00  0.00           H  
ATOM   1127  HB3 SER    83      77.182 105.478  66.529  1.00  0.00           H  
ATOM   1128  OG  SER    83      77.891 103.647  67.381  1.00  0.00           O  
ATOM   1129  HG  SER    83      77.180 103.741  68.019  1.00  0.00           H  
ATOM   1130  C   SER    83      75.982 104.444  64.178  1.00  0.00           C  
ATOM   1131  O   SER    83      76.501 105.501  63.797  1.00  0.00           O  
ATOM   1132  N   SER    84      74.957 103.952  63.487  1.00  0.00           N  
ATOM   1133  H   SER    84      74.764 104.519  62.674  1.00  0.00           H  
ATOM   1134  CA  SER    84      74.222 102.666  63.682  1.00  0.00           C  
ATOM   1135  HA  SER    84      74.799 101.898  64.196  1.00  0.00           H  
ATOM   1136  CB  SER    84      72.966 102.865  64.475  1.00  0.00           C  
ATOM   1137  HB2 SER    84      72.277 103.521  63.943  1.00  0.00           H  
ATOM   1138  HB3 SER    84      72.410 101.975  64.773  1.00  0.00           H  
ATOM   1139  OG  SER    84      73.254 103.605  65.613  1.00  0.00           O  
ATOM   1140  HG  SER    84      73.827 104.342  65.389  1.00  0.00           H  
ATOM   1141  C   SER    84      73.767 102.135  62.324  1.00  0.00           C  
ATOM   1142  O   SER    84      73.442 102.901  61.445  1.00  0.00           O  
ATOM   1143  N   GLN    85      73.582 100.866  62.205  1.00  0.00           N  
ATOM   1144  H   GLN    85      73.893 100.288  62.972  1.00  0.00           H  
ATOM   1145  CA  GLN    85      72.974 100.125  61.121  1.00  0.00           C  
ATOM   1146  HA  GLN    85      73.345 100.502  60.168  1.00  0.00           H  
ATOM   1147  CB  GLN    85      73.387  98.676  61.172  1.00  0.00           C  
ATOM   1148  HB2 GLN    85      74.471  98.738  61.269  1.00  0.00           H  
ATOM   1149  HB3 GLN    85      73.048  98.265  62.124  1.00  0.00           H  
ATOM   1150  CG  GLN    85      73.084  97.899  59.924  1.00  0.00           C  
ATOM   1151  HG2 GLN    85      73.333  98.502  59.050  1.00  0.00           H  
ATOM   1152  HG3 GLN    85      73.639  96.962  59.938  1.00  0.00           H  
ATOM   1153  CD  GLN    85      71.701  97.382  59.805  1.00  0.00           C  
ATOM   1154  OE1 GLN    85      71.022  96.926  60.726  1.00  0.00           O  
ATOM   1155  NE2 GLN    85      71.200  97.250  58.576  1.00  0.00           N  
ATOM   1156 HE21 GLN    85      70.245  96.932  58.489  1.00  0.00           H  
ATOM   1157 HE22 GLN    85      71.722  97.371  57.720  1.00  0.00           H  
ATOM   1158  C   GLN    85      71.467 100.190  61.007  1.00  0.00           C  
ATOM   1159  O   GLN    85      71.008 100.419  59.879  1.00  0.00           O  
ATOM   1160  N   SER    86      70.705 100.134  62.086  1.00  0.00           N  
ATOM   1161  H   SER    86      71.151  99.832  62.940  1.00  0.00           H  
ATOM   1162  CA  SER    86      69.236 100.581  62.103  1.00  0.00           C  
ATOM   1163  HA  SER    86      68.754 100.212  63.008  1.00  0.00           H  
ATOM   1164  CB  SER    86      69.163 102.149  62.030  1.00  0.00           C  
ATOM   1165  HB2 SER    86      69.415 102.383  60.996  1.00  0.00           H  
ATOM   1166  HB3 SER    86      68.117 102.378  62.236  1.00  0.00           H  
ATOM   1167  OG  SER    86      70.057 102.679  62.904  1.00  0.00           O  
ATOM   1168  HG  SER    86      69.714 102.497  63.782  1.00  0.00           H  
ATOM   1169  C   SER    86      68.304  99.961  61.083  1.00  0.00           C  
ATOM   1170  O   SER    86      67.447 100.658  60.510  1.00  0.00           O  
ATOM   1171  N   SER    87      68.539  98.710  60.765  1.00  0.00           N  
ATOM   1172  H   SER    87      69.284  98.176  61.189  1.00  0.00           H  
ATOM   1173  CA  SER    87      67.738  98.033  59.732  1.00  0.00           C  
ATOM   1174  HA  SER    87      66.683  98.202  59.950  1.00  0.00           H  
ATOM   1175  CB  SER    87      67.975  98.666  58.353  1.00  0.00           C  
ATOM   1176  HB2 SER    87      67.708  99.719  58.443  1.00  0.00           H  
ATOM   1177  HB3 SER    87      68.979  98.622  57.930  1.00  0.00           H  
ATOM   1178  OG  SER    87      67.140  98.068  57.361  1.00  0.00           O  
ATOM   1179  HG  SER    87      66.436  98.705  57.217  1.00  0.00           H  
ATOM   1180  C   SER    87      68.127  96.521  59.765  1.00  0.00           C  
ATOM   1181  O   SER    87      68.725  95.928  58.843  1.00  0.00           O  
ATOM   1182  N   GLN    88      67.625  95.870  60.767  1.00  0.00           N  
ATOM   1183  H   GLN    88      67.149  96.374  61.501  1.00  0.00           H  
ATOM   1184  CA  GLN    88      67.654  94.428  60.946  1.00  0.00           C  
ATOM   1185  HA  GLN    88      68.641  94.136  61.307  1.00  0.00           H  
ATOM   1186  CB  GLN    88      66.666  94.085  62.067  1.00  0.00           C  
ATOM   1187  HB2 GLN    88      66.881  94.826  62.836  1.00  0.00           H  
ATOM   1188  HB3 GLN    88      65.680  94.466  61.800  1.00  0.00           H  
ATOM   1189  CG  GLN    88      66.713  92.676  62.754  1.00  0.00           C  
ATOM   1190  HG2 GLN    88      65.869  92.446  63.403  1.00  0.00           H  
ATOM   1191  HG3 GLN    88      66.702  91.900  61.987  1.00  0.00           H  
ATOM   1192  CD  GLN    88      67.932  92.385  63.615  1.00  0.00           C  
ATOM   1193  OE1 GLN    88      68.828  93.220  63.803  1.00  0.00           O  
ATOM   1194  NE2 GLN    88      68.120  91.163  64.061  1.00  0.00           N  
ATOM   1195 HE21 GLN    88      67.461  90.441  63.808  1.00  0.00           H  
ATOM   1196 HE22 GLN    88      69.002  91.107  64.549  1.00  0.00           H  
ATOM   1197  C   GLN    88      67.220  93.669  59.630  1.00  0.00           C  
ATOM   1198  O   GLN    88      66.242  93.969  58.940  1.00  0.00           O  
ATOM   1199  N   SER    89      68.066  92.646  59.345  1.00  0.00           N  
ATOM   1200  H   SER    89      68.757  92.480  60.062  1.00  0.00           H  
ATOM   1201  CA  SER    89      67.864  91.751  58.173  1.00  0.00           C  
ATOM   1202  HA  SER    89      68.131  92.331  57.290  1.00  0.00           H  
ATOM   1203  CB  SER    89      68.715  90.479  58.305  1.00  0.00           C  
ATOM   1204  HB2 SER    89      69.734  90.836  58.455  1.00  0.00           H  
ATOM   1205  HB3 SER    89      68.450  89.886  59.181  1.00  0.00           H  
ATOM   1206  OG  SER    89      68.609  89.688  57.162  1.00  0.00           O  
ATOM   1207  HG  SER    89      68.572  90.134  56.313  1.00  0.00           H  
ATOM   1208  C   SER    89      66.460  91.218  58.087  1.00  0.00           C  
ATOM   1209  O   SER    89      65.679  91.089  59.025  1.00  0.00           O  
ATOM   1210  N   SER    90      66.039  90.998  56.800  1.00  0.00           N  
ATOM   1211  H   SER    90      66.681  91.139  56.034  1.00  0.00           H  
ATOM   1212  CA  SER    90      64.725  90.478  56.511  1.00  0.00           C  
ATOM   1213  HA  SER    90      64.098  90.775  57.352  1.00  0.00           H  
ATOM   1214  CB  SER    90      64.151  91.009  55.179  1.00  0.00           C  
ATOM   1215  HB2 SER    90      63.139  90.631  55.031  1.00  0.00           H  
ATOM   1216  HB3 SER    90      64.077  92.091  55.289  1.00  0.00           H  
ATOM   1217  OG  SER    90      64.911  90.759  53.983  1.00  0.00           O  
ATOM   1218  HG  SER    90      65.431  91.563  53.918  1.00  0.00           H  
ATOM   1219  C   SER    90      64.803  88.915  56.545  1.00  0.00           C  
ATOM   1220  O   SER    90      63.796  88.303  56.156  1.00  0.00           O  
ATOM   1221  N   TYR    91      65.916  88.265  56.986  1.00  0.00           N  
ATOM   1222  H   TYR    91      66.705  88.718  57.425  1.00  0.00           H  
ATOM   1223  CA  TYR    91      66.017  86.802  57.110  1.00  0.00           C  
ATOM   1224  HA  TYR    91      65.525  86.347  56.251  1.00  0.00           H  
ATOM   1225  CB  TYR    91      67.511  86.300  56.897  1.00  0.00           C  
ATOM   1226  HB2 TYR    91      67.961  86.467  55.919  1.00  0.00           H  
ATOM   1227  HB3 TYR    91      68.097  86.988  57.506  1.00  0.00           H  
ATOM   1228  CG  TYR    91      67.808  84.829  57.381  1.00  0.00           C  
ATOM   1229  CD1 TYR    91      68.128  84.539  58.699  1.00  0.00           C  
ATOM   1230  HD1 TYR    91      68.045  85.365  59.390  1.00  0.00           H  
ATOM   1231  CE1 TYR    91      68.470  83.177  59.050  1.00  0.00           C  
ATOM   1232  HE1 TYR    91      68.675  82.915  60.077  1.00  0.00           H  
ATOM   1233  CZ  TYR    91      68.453  82.238  58.034  1.00  0.00           C  
ATOM   1234  OH  TYR    91      68.674  80.914  58.397  1.00  0.00           O  
ATOM   1235  HH  TYR    91      68.649  80.743  59.341  1.00  0.00           H  
ATOM   1236  CE2 TYR    91      68.020  82.544  56.719  1.00  0.00           C  
ATOM   1237  HE2 TYR    91      68.208  81.833  55.929  1.00  0.00           H  
ATOM   1238  CD2 TYR    91      67.779  83.823  56.386  1.00  0.00           C  
ATOM   1239  HD2 TYR    91      67.473  84.121  55.394  1.00  0.00           H  
ATOM   1240  C   TYR    91      65.418  86.263  58.456  1.00  0.00           C  
ATOM   1241  O   TYR    91      65.621  86.846  59.504  1.00  0.00           O  
ATOM   1242  N   GLY    92      64.632  85.173  58.485  1.00  0.00           N  
ATOM   1243  H   GLY    92      64.424  84.972  59.453  1.00  0.00           H  
ATOM   1244  CA  GLY    92      63.934  84.421  57.456  1.00  0.00           C  
ATOM   1245  HA2 GLY    92      62.889  84.591  57.719  1.00  0.00           H  
ATOM   1246  HA3 GLY    92      64.076  84.847  56.463  1.00  0.00           H  
ATOM   1247  C   GLY    92      64.367  82.927  57.397  1.00  0.00           C  
ATOM   1248  O   GLY    92      64.800  82.448  58.387  1.00  0.00           O  
ATOM   1249  N   GLN    93      64.380  82.333  56.201  1.00  0.00           N  
ATOM   1250  H   GLN    93      63.999  82.847  55.420  1.00  0.00           H  
ATOM   1251  CA  GLN    93      64.938  80.984  55.921  1.00  0.00           C  
ATOM   1252  HA  GLN    93      65.816  80.835  56.549  1.00  0.00           H  
ATOM   1253  CB  GLN    93      63.848  79.925  56.279  1.00  0.00           C  
ATOM   1254  HB2 GLN    93      64.363  78.965  56.253  1.00  0.00           H  
ATOM   1255  HB3 GLN    93      63.520  80.165  57.291  1.00  0.00           H  
ATOM   1256  CG  GLN    93      62.672  79.849  55.353  1.00  0.00           C  
ATOM   1257  HG2 GLN    93      62.290  80.853  55.168  1.00  0.00           H  
ATOM   1258  HG3 GLN    93      63.006  79.538  54.363  1.00  0.00           H  
ATOM   1259  CD  GLN    93      61.670  78.848  55.902  1.00  0.00           C  
ATOM   1260  OE1 GLN    93      61.616  78.485  57.127  1.00  0.00           O  
ATOM   1261  NE2 GLN    93      61.066  78.208  54.991  1.00  0.00           N  
ATOM   1262 HE21 GLN    93      60.557  77.359  55.190  1.00  0.00           H  
ATOM   1263 HE22 GLN    93      61.395  78.401  54.055  1.00  0.00           H  
ATOM   1264  C   GLN    93      65.492  80.899  54.524  1.00  0.00           C  
ATOM   1265  O   GLN    93      65.225  81.670  53.573  1.00  0.00           O  
ATOM   1266  N   GLN    94      66.290  79.816  54.313  1.00  0.00           N  
ATOM   1267  H   GLN    94      66.514  79.238  55.111  1.00  0.00           H  
ATOM   1268  CA  GLN    94      66.865  79.610  52.972  1.00  0.00           C  
ATOM   1269  HA  GLN    94      67.107  80.578  52.533  1.00  0.00           H  
ATOM   1270  CB  GLN    94      68.087  78.655  53.041  1.00  0.00           C  
ATOM   1271  HB2 GLN    94      68.742  78.957  53.859  1.00  0.00           H  
ATOM   1272  HB3 GLN    94      67.779  77.632  53.255  1.00  0.00           H  
ATOM   1273  CG  GLN    94      68.918  78.553  51.715  1.00  0.00           C  
ATOM   1274  HG2 GLN    94      68.265  78.244  50.899  1.00  0.00           H  
ATOM   1275  HG3 GLN    94      69.214  79.581  51.504  1.00  0.00           H  
ATOM   1276  CD  GLN    94      70.056  77.664  51.948  1.00  0.00           C  
ATOM   1277  OE1 GLN    94      70.277  76.780  51.077  1.00  0.00           O  
ATOM   1278  NE2 GLN    94      70.934  77.713  52.957  1.00  0.00           N  
ATOM   1279 HE21 GLN    94      71.014  78.473  53.618  1.00  0.00           H  
ATOM   1280 HE22 GLN    94      71.615  76.969  53.008  1.00  0.00           H  
ATOM   1281  C   GLN    94      65.753  78.911  52.061  1.00  0.00           C  
ATOM   1282  O   GLN    94      65.045  77.997  52.466  1.00  0.00           O  
ATOM   1283  N   SER    95      65.623  79.429  50.846  1.00  0.00           N  
ATOM   1284  H   SER    95      66.136  80.258  50.583  1.00  0.00           H  
ATOM   1285  CA  SER    95      64.812  78.820  49.766  1.00  0.00           C  
ATOM   1286  HA  SER    95      63.758  78.975  49.997  1.00  0.00           H  
ATOM   1287  CB  SER    95      65.115  79.558  48.413  1.00  0.00           C  
ATOM   1288  HB2 SER    95      65.012  80.643  48.449  1.00  0.00           H  
ATOM   1289  HB3 SER    95      66.165  79.368  48.192  1.00  0.00           H  
ATOM   1290  OG  SER    95      64.238  79.284  47.316  1.00  0.00           O  
ATOM   1291  HG  SER    95      63.662  80.028  47.123  1.00  0.00           H  
ATOM   1292  C   SER    95      65.063  77.330  49.535  1.00  0.00           C  
ATOM   1293  O   SER    95      66.186  76.889  49.363  1.00  0.00           O  
ATOM   1294  N   SER    96      64.030  76.546  49.395  1.00  0.00           N  
ATOM   1295  H   SER    96      63.112  76.954  49.296  1.00  0.00           H  
ATOM   1296  CA  SER    96      64.117  75.039  49.287  1.00  0.00           C  
ATOM   1297  HA  SER    96      64.992  74.792  48.685  1.00  0.00           H  
ATOM   1298  CB  SER    96      64.358  74.585  50.731  1.00  0.00           C  
ATOM   1299  HB2 SER    96      65.224  75.097  51.149  1.00  0.00           H  
ATOM   1300  HB3 SER    96      63.425  74.821  51.243  1.00  0.00           H  
ATOM   1301  OG  SER    96      64.793  73.229  50.678  1.00  0.00           O  
ATOM   1302  HG  SER    96      64.011  72.714  50.890  1.00  0.00           H  
ATOM   1303  C   SER    96      62.856  74.564  48.649  1.00  0.00           C  
ATOM   1304  O   SER    96      61.781  74.830  49.263  1.00  0.00           O  
ATOM   1305  N   TYR    97      62.770  73.862  47.474  1.00  0.00           N  
ATOM   1306  H   TYR    97      61.829  73.591  47.227  1.00  0.00           H  
ATOM   1307  CA  TYR    97      63.884  73.223  46.730  1.00  0.00           C  
ATOM   1308  HA  TYR    97      63.376  72.681  45.933  1.00  0.00           H  
ATOM   1309  CB  TYR    97      64.686  74.311  46.023  1.00  0.00           C  
ATOM   1310  HB2 TYR    97      65.261  75.002  46.640  1.00  0.00           H  
ATOM   1311  HB3 TYR    97      65.390  73.767  45.393  1.00  0.00           H  
ATOM   1312  CG  TYR    97      63.973  74.989  44.842  1.00  0.00           C  
ATOM   1313  CD1 TYR    97      63.273  76.203  45.128  1.00  0.00           C  
ATOM   1314  HD1 TYR    97      63.327  76.652  46.109  1.00  0.00           H  
ATOM   1315  CE1 TYR    97      62.431  76.760  44.162  1.00  0.00           C  
ATOM   1316  HE1 TYR    97      61.743  77.542  44.446  1.00  0.00           H  
ATOM   1317  CZ  TYR    97      62.165  76.056  42.944  1.00  0.00           C  
ATOM   1318  OH  TYR    97      61.400  76.683  42.037  1.00  0.00           O  
ATOM   1319  HH  TYR    97      61.615  76.355  41.161  1.00  0.00           H  
ATOM   1320  CE2 TYR    97      62.877  74.843  42.723  1.00  0.00           C  
ATOM   1321  HE2 TYR    97      62.829  74.376  41.750  1.00  0.00           H  
ATOM   1322  CD2 TYR    97      63.737  74.317  43.656  1.00  0.00           C  
ATOM   1323  HD2 TYR    97      64.257  73.384  43.497  1.00  0.00           H  
ATOM   1324  C   TYR    97      64.797  72.224  47.537  1.00  0.00           C  
ATOM   1325  O   TYR    97      65.995  72.486  47.609  1.00  0.00           O  
ATOM   1326  N   PRO    98      64.193  71.181  48.211  1.00  0.00           N  
ATOM   1327  CD  PRO    98      64.945  70.023  48.632  1.00  0.00           C  
ATOM   1328  HD2 PRO    98      65.069  70.151  49.708  1.00  0.00           H  
ATOM   1329  HD3 PRO    98      65.914  69.920  48.142  1.00  0.00           H  
ATOM   1330  CG  PRO    98      64.013  68.827  48.487  1.00  0.00           C  
ATOM   1331  HG2 PRO    98      64.375  68.058  49.169  1.00  0.00           H  
ATOM   1332  HG3 PRO    98      64.228  68.341  47.535  1.00  0.00           H  
ATOM   1333  CB  PRO    98      62.556  69.267  48.724  1.00  0.00           C  
ATOM   1334  HB2 PRO    98      62.153  68.952  49.686  1.00  0.00           H  
ATOM   1335  HB3 PRO    98      61.911  68.731  48.028  1.00  0.00           H  
ATOM   1336  CA  PRO    98      62.716  70.800  48.382  1.00  0.00           C  
ATOM   1337  HA  PRO    98      62.321  70.998  47.385  1.00  0.00           H  
ATOM   1338  C   PRO    98      61.889  71.502  49.489  1.00  0.00           C  
ATOM   1339  O   PRO    98      62.371  72.161  50.382  1.00  0.00           O  
ATOM   1340  N   GLY    99      60.550  71.533  49.231  1.00  0.00           N  
ATOM   1341  H   GLY    99      60.274  70.960  48.447  1.00  0.00           H  
ATOM   1342  CA  GLY    99      59.510  72.259  49.981  1.00  0.00           C  
ATOM   1343  HA2 GLY    99      59.642  73.340  49.927  1.00  0.00           H  
ATOM   1344  HA3 GLY    99      58.599  72.072  49.413  1.00  0.00           H  
ATOM   1345  C   GLY    99      59.358  71.794  51.423  1.00  0.00           C  
ATOM   1346  O   GLY    99      59.884  70.797  51.790  1.00  0.00           O  
ATOM   1347  N   TYR   100      58.612  72.557  52.181  1.00  0.00           N  
ATOM   1348  H   TYR   100      58.125  73.292  51.688  1.00  0.00           H  
ATOM   1349  CA  TYR   100      58.344  72.376  53.605  1.00  0.00           C  
ATOM   1350  HA  TYR   100      58.751  71.410  53.906  1.00  0.00           H  
ATOM   1351  CB  TYR   100      59.081  73.525  54.335  1.00  0.00           C  
ATOM   1352  HB2 TYR   100      58.993  73.402  55.415  1.00  0.00           H  
ATOM   1353  HB3 TYR   100      60.144  73.348  54.175  1.00  0.00           H  
ATOM   1354  CG  TYR   100      58.637  74.919  54.058  1.00  0.00           C  
ATOM   1355  CD1 TYR   100      59.227  75.598  53.034  1.00  0.00           C  
ATOM   1356  HD1 TYR   100      60.086  75.170  52.538  1.00  0.00           H  
ATOM   1357  CE1 TYR   100      58.825  76.875  52.724  1.00  0.00           C  
ATOM   1358  HE1 TYR   100      59.355  77.502  52.022  1.00  0.00           H  
ATOM   1359  CZ  TYR   100      57.833  77.542  53.383  1.00  0.00           C  
ATOM   1360  OH  TYR   100      57.428  78.786  53.090  1.00  0.00           O  
ATOM   1361  HH  TYR   100      57.945  79.114  52.351  1.00  0.00           H  
ATOM   1362  CE2 TYR   100      57.077  76.799  54.351  1.00  0.00           C  
ATOM   1363  HE2 TYR   100      56.196  77.244  54.792  1.00  0.00           H  
ATOM   1364  CD2 TYR   100      57.642  75.573  54.830  1.00  0.00           C  
ATOM   1365  HD2 TYR   100      57.114  75.056  55.617  1.00  0.00           H  
ATOM   1366  C   TYR   100      56.829  72.358  53.950  1.00  0.00           C  
ATOM   1367  O   TYR   100      56.433  71.644  54.839  1.00  0.00           O  
ATOM   1368  N   GLY   101      56.004  73.114  53.172  1.00  0.00           N  
ATOM   1369  H   GLY   101      56.434  73.683  52.457  1.00  0.00           H  
ATOM   1370  CA  GLY   101      54.636  73.446  53.534  1.00  0.00           C  
ATOM   1371  HA2 GLY   101      54.644  74.056  54.437  1.00  0.00           H  
ATOM   1372  HA3 GLY   101      54.328  74.030  52.667  1.00  0.00           H  
ATOM   1373  C   GLY   101      53.585  72.313  53.613  1.00  0.00           C  
ATOM   1374  O   GLY   101      52.713  72.289  54.548  1.00  0.00           O  
ATOM   1375  N   GLN   102      53.802  71.217  52.846  1.00  0.00           N  
ATOM   1376  H   GLN   102      54.616  71.188  52.249  1.00  0.00           H  
ATOM   1377  CA  GLN   102      52.940  70.053  52.741  1.00  0.00           C  
ATOM   1378  HA  GLN   102      52.241  70.037  53.578  1.00  0.00           H  
ATOM   1379  CB  GLN   102      52.052  70.171  51.506  1.00  0.00           C  
ATOM   1380  HB2 GLN   102      52.617  70.044  50.582  1.00  0.00           H  
ATOM   1381  HB3 GLN   102      51.384  69.310  51.499  1.00  0.00           H  
ATOM   1382  CG  GLN   102      50.916  71.333  51.442  1.00  0.00           C  
ATOM   1383  HG2 GLN   102      50.180  71.168  50.655  1.00  0.00           H  
ATOM   1384  HG3 GLN   102      50.341  71.295  52.367  1.00  0.00           H  
ATOM   1385  CD  GLN   102      51.455  72.763  51.388  1.00  0.00           C  
ATOM   1386  OE1 GLN   102      50.884  73.713  52.007  1.00  0.00           O  
ATOM   1387  NE2 GLN   102      52.523  73.019  50.612  1.00  0.00           N  
ATOM   1388 HE21 GLN   102      52.863  72.179  50.167  1.00  0.00           H  
ATOM   1389 HE22 GLN   102      52.945  73.936  50.640  1.00  0.00           H  
ATOM   1390  C   GLN   102      53.647  68.672  52.664  1.00  0.00           C  
ATOM   1391  O   GLN   102      54.745  68.613  52.044  1.00  0.00           O  
ATOM   1392  N   GLN   103      53.046  67.630  53.179  1.00  0.00           N  
ATOM   1393  H   GLN   103      52.143  67.744  53.617  1.00  0.00           H  
ATOM   1394  CA  GLN   103      53.572  66.240  53.044  1.00  0.00           C  
ATOM   1395  HA  GLN   103      54.265  66.236  53.885  1.00  0.00           H  
ATOM   1396  CB  GLN   103      52.543  65.343  53.546  1.00  0.00           C  
ATOM   1397  HB2 GLN   103      52.108  65.632  54.503  1.00  0.00           H  
ATOM   1398  HB3 GLN   103      51.645  65.351  52.928  1.00  0.00           H  
ATOM   1399  CG  GLN   103      52.932  63.852  53.767  1.00  0.00           C  
ATOM   1400  HG2 GLN   103      52.080  63.213  54.001  1.00  0.00           H  
ATOM   1401  HG3 GLN   103      53.316  63.494  52.812  1.00  0.00           H  
ATOM   1402  CD  GLN   103      54.016  63.652  54.876  1.00  0.00           C  
ATOM   1403  OE1 GLN   103      54.043  64.392  55.820  1.00  0.00           O  
ATOM   1404  NE2 GLN   103      54.768  62.533  54.824  1.00  0.00           N  
ATOM   1405 HE21 GLN   103      55.272  62.340  55.678  1.00  0.00           H  
ATOM   1406 HE22 GLN   103      54.651  61.850  54.090  1.00  0.00           H  
ATOM   1407  C   GLN   103      54.244  65.909  51.668  1.00  0.00           C  
ATOM   1408  O   GLN   103      53.599  66.192  50.674  1.00  0.00           O  
ATOM   1409  N   PRO   104      55.446  65.347  51.535  1.00  0.00           N  
ATOM   1410  CD  PRO   104      56.456  65.362  52.619  1.00  0.00           C  
ATOM   1411  HD2 PRO   104      56.498  64.396  53.122  1.00  0.00           H  
ATOM   1412  HD3 PRO   104      56.434  66.180  53.340  1.00  0.00           H  
ATOM   1413  CG  PRO   104      57.747  65.583  51.784  1.00  0.00           C  
ATOM   1414  HG2 PRO   104      58.608  65.271  52.376  1.00  0.00           H  
ATOM   1415  HG3 PRO   104      57.865  66.635  51.524  1.00  0.00           H  
ATOM   1416  CB  PRO   104      57.525  64.823  50.511  1.00  0.00           C  
ATOM   1417  HB2 PRO   104      57.701  63.790  50.813  1.00  0.00           H  
ATOM   1418  HB3 PRO   104      58.236  65.157  49.756  1.00  0.00           H  
ATOM   1419  CA  PRO   104      56.075  65.033  50.216  1.00  0.00           C  
ATOM   1420  HA  PRO   104      55.885  65.890  49.570  1.00  0.00           H  
ATOM   1421  C   PRO   104      55.478  63.750  49.525  1.00  0.00           C  
ATOM   1422  O   PRO   104      55.189  62.749  50.241  1.00  0.00           O  
ATOM   1423  N   ALA   105      55.556  63.737  48.223  1.00  0.00           N  
ATOM   1424  H   ALA   105      55.355  64.577  47.700  1.00  0.00           H  
ATOM   1425  CA  ALA   105      55.641  62.419  47.522  1.00  0.00           C  
ATOM   1426  HA  ALA   105      54.674  61.926  47.623  1.00  0.00           H  
ATOM   1427  CB  ALA   105      55.868  62.635  46.069  1.00  0.00           C  
ATOM   1428  HB1 ALA   105      55.089  63.280  45.662  1.00  0.00           H  
ATOM   1429  HB2 ALA   105      56.797  63.197  45.974  1.00  0.00           H  
ATOM   1430  HB3 ALA   105      55.903  61.736  45.454  1.00  0.00           H  
ATOM   1431  C   ALA   105      56.690  61.557  48.170  1.00  0.00           C  
ATOM   1432  O   ALA   105      57.840  62.034  48.185  1.00  0.00           O  
ATOM   1433  N   PRO   106      56.344  60.385  48.727  1.00  0.00           N  
ATOM   1434  CD  PRO   106      55.065  59.774  48.592  1.00  0.00           C  
ATOM   1435  HD2 PRO   106      54.837  59.696  47.529  1.00  0.00           H  
ATOM   1436  HD3 PRO   106      54.185  60.299  48.963  1.00  0.00           H  
ATOM   1437  CG  PRO   106      55.214  58.330  49.151  1.00  0.00           C  
ATOM   1438  HG2 PRO   106      55.435  57.709  48.283  1.00  0.00           H  
ATOM   1439  HG3 PRO   106      54.326  58.049  49.718  1.00  0.00           H  
ATOM   1440  CB  PRO   106      56.430  58.477  50.034  1.00  0.00           C  
ATOM   1441  HB2 PRO   106      56.945  57.516  50.035  1.00  0.00           H  
ATOM   1442  HB3 PRO   106      56.075  58.676  51.045  1.00  0.00           H  
ATOM   1443  CA  PRO   106      57.243  59.605  49.546  1.00  0.00           C  
ATOM   1444  HA  PRO   106      57.599  60.227  50.367  1.00  0.00           H  
ATOM   1445  C   PRO   106      58.495  59.142  48.779  1.00  0.00           C  
ATOM   1446  O   PRO   106      58.408  58.730  47.634  1.00  0.00           O  
ATOM   1447  N   SER   107      59.705  59.240  49.380  1.00  0.00           N  
ATOM   1448  H   SER   107      59.818  59.494  50.351  1.00  0.00           H  
ATOM   1449  CA  SER   107      60.972  58.869  48.789  1.00  0.00           C  
ATOM   1450  HA  SER   107      61.131  59.339  47.818  1.00  0.00           H  
ATOM   1451  CB  SER   107      62.187  59.306  49.681  1.00  0.00           C  
ATOM   1452  HB2 SER   107      63.114  58.915  49.260  1.00  0.00           H  
ATOM   1453  HB3 SER   107      62.228  60.360  49.406  1.00  0.00           H  
ATOM   1454  OG  SER   107      61.878  59.054  51.020  1.00  0.00           O  
ATOM   1455  HG  SER   107      62.045  58.146  51.283  1.00  0.00           H  
ATOM   1456  C   SER   107      61.002  57.318  48.585  1.00  0.00           C  
ATOM   1457  O   SER   107      60.095  56.565  48.896  1.00  0.00           O  
ATOM   1458  N   SER   108      62.092  56.900  47.962  1.00  0.00           N  
ATOM   1459  H   SER   108      62.753  57.610  47.679  1.00  0.00           H  
ATOM   1460  CA  SER   108      62.364  55.562  47.450  1.00  0.00           C  
ATOM   1461  HA  SER   108      61.750  55.383  46.567  1.00  0.00           H  
ATOM   1462  CB  SER   108      63.707  55.608  46.797  1.00  0.00           C  
ATOM   1463  HB2 SER   108      63.923  54.770  46.134  1.00  0.00           H  
ATOM   1464  HB3 SER   108      63.748  56.464  46.123  1.00  0.00           H  
ATOM   1465  OG  SER   108      64.777  55.823  47.737  1.00  0.00           O  
ATOM   1466  HG  SER   108      65.330  56.560  47.467  1.00  0.00           H  
ATOM   1467  C   SER   108      62.185  54.457  48.440  1.00  0.00           C  
ATOM   1468  O   SER   108      62.741  54.636  49.564  1.00  0.00           O  
ATOM   1469  N   THR   109      61.490  53.423  48.026  1.00  0.00           N  
ATOM   1470  H   THR   109      61.069  53.368  47.109  1.00  0.00           H  
ATOM   1471  CA  THR   109      61.300  52.228  48.951  1.00  0.00           C  
ATOM   1472  HA  THR   109      61.308  52.633  49.963  1.00  0.00           H  
ATOM   1473  CB  THR   109      59.898  51.633  48.815  1.00  0.00           C  
ATOM   1474  HB  THR   109      59.733  50.784  49.478  1.00  0.00           H  
ATOM   1475  CG2 THR   109      58.785  52.647  49.273  1.00  0.00           C  
ATOM   1476 HG21 THR   109      58.716  53.545  48.659  1.00  0.00           H  
ATOM   1477 HG22 THR   109      57.897  52.015  49.240  1.00  0.00           H  
ATOM   1478 HG23 THR   109      58.939  52.914  50.318  1.00  0.00           H  
ATOM   1479  OG1 THR   109      59.538  51.408  47.426  1.00  0.00           O  
ATOM   1480  HG1 THR   109      60.020  50.718  46.965  1.00  0.00           H  
ATOM   1481  C   THR   109      62.401  51.117  48.816  1.00  0.00           C  
ATOM   1482  O   THR   109      62.168  49.939  48.878  1.00  0.00           O  
ATOM   1483  N   SER   110      63.716  51.477  48.929  1.00  0.00           N  
ATOM   1484  H   SER   110      63.913  52.452  49.105  1.00  0.00           H  
ATOM   1485  CA  SER   110      64.819  50.470  48.811  1.00  0.00           C  
ATOM   1486  HA  SER   110      64.607  49.801  47.978  1.00  0.00           H  
ATOM   1487  CB  SER   110      66.068  51.086  48.339  1.00  0.00           C  
ATOM   1488  HB2 SER   110      66.806  50.361  47.995  1.00  0.00           H  
ATOM   1489  HB3 SER   110      65.832  51.775  47.528  1.00  0.00           H  
ATOM   1490  OG  SER   110      66.739  51.725  49.368  1.00  0.00           O  
ATOM   1491  HG  SER   110      66.198  52.451  49.686  1.00  0.00           H  
ATOM   1492  C   SER   110      64.960  49.579  50.076  1.00  0.00           C  
ATOM   1493  O   SER   110      64.724  50.015  51.181  1.00  0.00           O  
ATOM   1494  N   GLY   111      65.313  48.340  49.785  1.00  0.00           N  
ATOM   1495  H   GLY   111      65.232  47.992  48.840  1.00  0.00           H  
ATOM   1496  CA  GLY   111      65.509  47.282  50.803  1.00  0.00           C  
ATOM   1497  HA2 GLY   111      65.843  46.382  50.286  1.00  0.00           H  
ATOM   1498  HA3 GLY   111      66.295  47.583  51.495  1.00  0.00           H  
ATOM   1499  C   GLY   111      64.179  46.955  51.505  1.00  0.00           C  
ATOM   1500  O   GLY   111      63.089  47.289  51.003  1.00  0.00           O  
ATOM   1501  N   SER   112      64.110  46.380  52.740  1.00  0.00           N  
ATOM   1502  H   SER   112      63.177  46.442  53.122  1.00  0.00           H  
ATOM   1503  CA  SER   112      65.139  45.623  53.516  1.00  0.00           C  
ATOM   1504  HA  SER   112      64.566  44.892  54.086  1.00  0.00           H  
ATOM   1505  CB  SER   112      66.067  44.761  52.603  1.00  0.00           C  
ATOM   1506  HB2 SER   112      66.770  45.480  52.181  1.00  0.00           H  
ATOM   1507  HB3 SER   112      66.651  44.069  53.209  1.00  0.00           H  
ATOM   1508  OG  SER   112      65.284  44.052  51.641  1.00  0.00           O  
ATOM   1509  HG  SER   112      65.876  43.489  51.136  1.00  0.00           H  
ATOM   1510  C   SER   112      65.876  46.416  54.564  1.00  0.00           C  
ATOM   1511  O   SER   112      65.992  47.652  54.381  1.00  0.00           O  
ATOM   1512  N   TYR   113      66.287  45.916  55.699  1.00  0.00           N  
ATOM   1513  H   TYR   113      66.833  46.544  56.272  1.00  0.00           H  
ATOM   1514  CA  TYR   113      66.377  44.513  56.095  1.00  0.00           C  
ATOM   1515  HA  TYR   113      65.907  43.833  55.383  1.00  0.00           H  
ATOM   1516  CB  TYR   113      67.884  44.151  56.085  1.00  0.00           C  
ATOM   1517  HB2 TYR   113      68.438  44.865  56.694  1.00  0.00           H  
ATOM   1518  HB3 TYR   113      67.999  43.144  56.485  1.00  0.00           H  
ATOM   1519  CG  TYR   113      68.514  44.223  54.730  1.00  0.00           C  
ATOM   1520  CD1 TYR   113      68.696  42.997  54.034  1.00  0.00           C  
ATOM   1521  HD1 TYR   113      68.486  42.040  54.488  1.00  0.00           H  
ATOM   1522  CE1 TYR   113      69.462  42.994  52.845  1.00  0.00           C  
ATOM   1523  HE1 TYR   113      69.643  42.016  52.424  1.00  0.00           H  
ATOM   1524  CZ  TYR   113      69.858  44.200  52.215  1.00  0.00           C  
ATOM   1525  OH  TYR   113      70.391  44.241  51.008  1.00  0.00           O  
ATOM   1526  HH  TYR   113      70.480  43.313  50.777  1.00  0.00           H  
ATOM   1527  CE2 TYR   113      69.601  45.377  52.930  1.00  0.00           C  
ATOM   1528  HE2 TYR   113      69.960  46.322  52.548  1.00  0.00           H  
ATOM   1529  CD2 TYR   113      69.012  45.371  54.164  1.00  0.00           C  
ATOM   1530  HD2 TYR   113      68.774  46.316  54.630  1.00  0.00           H  
ATOM   1531  C   TYR   113      65.930  44.208  57.518  1.00  0.00           C  
ATOM   1532  O   TYR   113      66.345  44.837  58.461  1.00  0.00           O  
ATOM   1533  N   GLY   114      65.116  43.191  57.612  1.00  0.00           N  
ATOM   1534  H   GLY   114      64.918  42.671  56.769  1.00  0.00           H  
ATOM   1535  CA  GLY   114      64.416  42.819  58.796  1.00  0.00           C  
ATOM   1536  HA2 GLY   114      63.990  41.817  58.738  1.00  0.00           H  
ATOM   1537  HA3 GLY   114      65.227  42.815  59.524  1.00  0.00           H  
ATOM   1538  C   GLY   114      63.438  43.898  59.285  1.00  0.00           C  
ATOM   1539  O   GLY   114      63.002  44.857  58.542  1.00  0.00           O  
ATOM   1540  N   SER   115      63.034  43.871  60.520  1.00  0.00           N  
ATOM   1541  H   SER   115      62.463  44.662  60.782  1.00  0.00           H  
ATOM   1542  CA  SER   115      63.319  42.834  61.583  1.00  0.00           C  
ATOM   1543  HA  SER   115      63.703  41.918  61.133  1.00  0.00           H  
ATOM   1544  CB  SER   115      64.442  43.361  62.455  1.00  0.00           C  
ATOM   1545  HB2 SER   115      64.186  44.374  62.763  1.00  0.00           H  
ATOM   1546  HB3 SER   115      64.521  42.762  63.362  1.00  0.00           H  
ATOM   1547  OG  SER   115      65.656  43.327  61.709  1.00  0.00           O  
ATOM   1548  HG  SER   115      66.127  44.094  62.041  1.00  0.00           H  
ATOM   1549  C   SER   115      62.101  42.383  62.310  1.00  0.00           C  
ATOM   1550  O   SER   115      62.267  41.986  63.475  1.00  0.00           O  
ATOM   1551  N   SER   116      60.914  42.528  61.750  1.00  0.00           N  
ATOM   1552  H   SER   116      60.877  42.699  60.755  1.00  0.00           H  
ATOM   1553  CA  SER   116      59.607  42.156  62.365  1.00  0.00           C  
ATOM   1554  HA  SER   116      58.804  42.493  61.710  1.00  0.00           H  
ATOM   1555  CB  SER   116      59.519  40.663  62.400  1.00  0.00           C  
ATOM   1556  HB2 SER   116      60.348  40.152  62.890  1.00  0.00           H  
ATOM   1557  HB3 SER   116      58.639  40.405  62.990  1.00  0.00           H  
ATOM   1558  OG  SER   116      59.368  40.099  61.158  1.00  0.00           O  
ATOM   1559  HG  SER   116      58.453  40.140  60.870  1.00  0.00           H  
ATOM   1560  C   SER   116      59.279  42.804  63.765  1.00  0.00           C  
ATOM   1561  O   SER   116      58.709  42.151  64.634  1.00  0.00           O  
ATOM   1562  N   SER   117      59.599  44.060  64.043  1.00  0.00           N  
ATOM   1563  H   SER   117      60.215  44.489  63.367  1.00  0.00           H  
ATOM   1564  CA  SER   117      59.481  44.640  65.371  1.00  0.00           C  
ATOM   1565  HA  SER   117      59.899  43.953  66.107  1.00  0.00           H  
ATOM   1566  CB  SER   117      60.337  45.939  65.445  1.00  0.00           C  
ATOM   1567  HB2 SER   117      60.105  46.656  64.657  1.00  0.00           H  
ATOM   1568  HB3 SER   117      60.144  46.415  66.406  1.00  0.00           H  
ATOM   1569  OG  SER   117      61.713  45.698  65.366  1.00  0.00           O  
ATOM   1570  HG  SER   117      62.180  46.521  65.528  1.00  0.00           H  
ATOM   1571  C   SER   117      58.107  44.930  65.898  1.00  0.00           C  
ATOM   1572  O   SER   117      57.125  45.017  65.075  1.00  0.00           O  
ATOM   1573  N   GLN   118      57.979  45.078  67.227  1.00  0.00           N  
ATOM   1574  H   GLN   118      58.857  44.850  67.671  1.00  0.00           H  
ATOM   1575  CA  GLN   118      56.813  45.483  68.052  1.00  0.00           C  
ATOM   1576  HA  GLN   118      57.107  45.717  69.075  1.00  0.00           H  
ATOM   1577  CB  GLN   118      56.097  46.687  67.363  1.00  0.00           C  
ATOM   1578  HB2 GLN   118      55.715  46.371  66.392  1.00  0.00           H  
ATOM   1579  HB3 GLN   118      55.214  46.967  67.938  1.00  0.00           H  
ATOM   1580  CG  GLN   118      57.020  47.920  67.266  1.00  0.00           C  
ATOM   1581  HG2 GLN   118      57.899  47.620  66.695  1.00  0.00           H  
ATOM   1582  HG3 GLN   118      56.491  48.655  66.661  1.00  0.00           H  
ATOM   1583  CD  GLN   118      57.357  48.578  68.605  1.00  0.00           C  
ATOM   1584  OE1 GLN   118      57.058  48.140  69.707  1.00  0.00           O  
ATOM   1585  NE2 GLN   118      58.055  49.701  68.626  1.00  0.00           N  
ATOM   1586 HE21 GLN   118      58.178  50.202  67.758  1.00  0.00           H  
ATOM   1587 HE22 GLN   118      58.121  50.127  69.539  1.00  0.00           H  
ATOM   1588  C   GLN   118      55.833  44.219  68.190  1.00  0.00           C  
ATOM   1589  O   GLN   118      55.872  43.289  67.368  1.00  0.00           O  
ATOM   1590  N   SER   119      54.928  44.186  69.218  1.00  0.00           N  
ATOM   1591  H   SER   119      54.215  43.482  69.093  1.00  0.00           H  
ATOM   1592  CA  SER   119      54.943  45.019  70.394  1.00  0.00           C  
ATOM   1593  HA  SER   119      54.958  46.063  70.079  1.00  0.00           H  
ATOM   1594  CB  SER   119      53.601  44.755  71.188  1.00  0.00           C  
ATOM   1595  HB2 SER   119      52.772  44.846  70.486  1.00  0.00           H  
ATOM   1596  HB3 SER   119      53.654  43.792  71.695  1.00  0.00           H  
ATOM   1597  OG  SER   119      53.397  45.760  72.180  1.00  0.00           O  
ATOM   1598  HG  SER   119      52.488  45.742  72.488  1.00  0.00           H  
ATOM   1599  C   SER   119      56.166  44.748  71.242  1.00  0.00           C  
ATOM   1600  O   SER   119      56.867  43.764  71.020  1.00  0.00           O  
ATOM   1601  N   SER   120      56.519  45.605  72.183  1.00  0.00           N  
ATOM   1602  H   SER   120      55.959  46.434  72.319  1.00  0.00           H  
ATOM   1603  CA  SER   120      57.569  45.471  73.188  1.00  0.00           C  
ATOM   1604  HA  SER   120      58.526  45.412  72.670  1.00  0.00           H  
ATOM   1605  CB  SER   120      57.537  46.601  74.181  1.00  0.00           C  
ATOM   1606  HB2 SER   120      56.535  46.800  74.561  1.00  0.00           H  
ATOM   1607  HB3 SER   120      58.114  46.279  75.047  1.00  0.00           H  
ATOM   1608  OG  SER   120      57.927  47.758  73.560  1.00  0.00           O  
ATOM   1609  HG  SER   120      57.196  48.228  73.151  1.00  0.00           H  
ATOM   1610  C   SER   120      57.538  44.181  73.895  1.00  0.00           C  
ATOM   1611  O   SER   120      56.476  43.639  74.165  1.00  0.00           O  
ATOM   1612  N   SER   121      58.703  43.447  74.076  1.00  0.00           N  
ATOM   1613  H   SER   121      58.567  42.500  74.400  1.00  0.00           H  
ATOM   1614  CA  SER   121      60.093  43.976  74.125  1.00  0.00           C  
ATOM   1615  HA  SER   121      59.891  45.047  74.085  1.00  0.00           H  
ATOM   1616  CB  SER   121      60.753  43.613  75.442  1.00  0.00           C  
ATOM   1617  HB2 SER   121      60.028  43.841  76.224  1.00  0.00           H  
ATOM   1618  HB3 SER   121      60.968  42.548  75.530  1.00  0.00           H  
ATOM   1619  OG  SER   121      61.842  44.526  75.632  1.00  0.00           O  
ATOM   1620  HG  SER   121      62.418  44.211  76.333  1.00  0.00           H  
ATOM   1621  C   SER   121      60.845  43.492  72.879  1.00  0.00           C  
ATOM   1622  O   SER   121      60.261  43.216  71.884  1.00  0.00           O  
ATOM   1623  N   TYR   122      62.194  43.456  72.922  1.00  0.00           N  
ATOM   1624  H   TYR   122      62.570  43.720  73.822  1.00  0.00           H  
ATOM   1625  CA  TYR   122      63.092  42.767  71.963  1.00  0.00           C  
ATOM   1626  HA  TYR   122      62.748  43.262  71.054  1.00  0.00           H  
ATOM   1627  CB  TYR   122      64.541  43.000  72.441  1.00  0.00           C  
ATOM   1628  HB2 TYR   122      64.606  44.079  72.586  1.00  0.00           H  
ATOM   1629  HB3 TYR   122      64.641  42.527  73.418  1.00  0.00           H  
ATOM   1630  CG  TYR   122      65.709  42.610  71.492  1.00  0.00           C  
ATOM   1631  CD1 TYR   122      65.960  43.500  70.485  1.00  0.00           C  
ATOM   1632  HD1 TYR   122      65.450  44.452  70.489  1.00  0.00           H  
ATOM   1633  CE1 TYR   122      66.867  43.142  69.444  1.00  0.00           C  
ATOM   1634  HE1 TYR   122      67.002  43.819  68.614  1.00  0.00           H  
ATOM   1635  CZ  TYR   122      67.467  41.891  69.414  1.00  0.00           C  
ATOM   1636  OH  TYR   122      68.361  41.672  68.401  1.00  0.00           O  
ATOM   1637  HH  TYR   122      68.423  40.765  68.094  1.00  0.00           H  
ATOM   1638  CE2 TYR   122      67.227  41.054  70.471  1.00  0.00           C  
ATOM   1639  HE2 TYR   122      67.664  40.067  70.519  1.00  0.00           H  
ATOM   1640  CD2 TYR   122      66.222  41.327  71.458  1.00  0.00           C  
ATOM   1641  HD2 TYR   122      65.882  40.608  72.189  1.00  0.00           H  
ATOM   1642  C   TYR   122      62.693  41.267  71.872  1.00  0.00           C  
ATOM   1643  O   TYR   122      62.486  40.711  73.006  1.00  0.00           O  
ATOM   1644  N   GLY   123      62.798  40.561  70.773  1.00  0.00           N  
ATOM   1645  H   GLY   123      62.651  39.567  70.874  1.00  0.00           H  
ATOM   1646  CA  GLY   123      63.079  41.021  69.474  1.00  0.00           C  
ATOM   1647  HA2 GLY   123      62.188  41.227  68.881  1.00  0.00           H  
ATOM   1648  HA3 GLY   123      63.706  41.908  69.380  1.00  0.00           H  
ATOM   1649  C   GLY   123      63.720  39.897  68.673  1.00  0.00           C  
ATOM   1650  O   GLY   123      63.085  38.918  68.391  1.00  0.00           O  
ATOM   1651  N   GLN   124      64.905  40.161  68.099  1.00  0.00           N  
ATOM   1652  H   GLN   124      65.423  41.022  68.200  1.00  0.00           H  
ATOM   1653  CA  GLN   124      65.585  39.093  67.209  1.00  0.00           C  
ATOM   1654  HA  GLN   124      64.891  38.315  66.892  1.00  0.00           H  
ATOM   1655  CB  GLN   124      66.167  39.728  65.994  1.00  0.00           C  
ATOM   1656  HB2 GLN   124      65.352  40.260  65.502  1.00  0.00           H  
ATOM   1657  HB3 GLN   124      66.919  40.439  66.337  1.00  0.00           H  
ATOM   1658  CG  GLN   124      66.753  38.665  65.044  1.00  0.00           C  
ATOM   1659  HG2 GLN   124      67.687  38.321  65.489  1.00  0.00           H  
ATOM   1660  HG3 GLN   124      66.195  37.730  65.001  1.00  0.00           H  
ATOM   1661  CD  GLN   124      66.901  39.154  63.546  1.00  0.00           C  
ATOM   1662  OE1 GLN   124      66.443  38.545  62.585  1.00  0.00           O  
ATOM   1663  NE2 GLN   124      67.419  40.326  63.191  1.00  0.00           N  
ATOM   1664 HE21 GLN   124      67.950  40.949  63.783  1.00  0.00           H  
ATOM   1665 HE22 GLN   124      67.205  40.596  62.241  1.00  0.00           H  
ATOM   1666  C   GLN   124      66.658  38.530  68.164  1.00  0.00           C  
ATOM   1667  O   GLN   124      67.825  38.982  68.064  1.00  0.00           O  
ATOM   1668  N   PRO   125      66.360  37.530  69.022  1.00  0.00           N  
ATOM   1669  CD  PRO   125      67.488  36.771  69.600  1.00  0.00           C  
ATOM   1670  HD2 PRO   125      67.858  37.345  70.449  1.00  0.00           H  
ATOM   1671  HD3 PRO   125      68.302  36.754  68.875  1.00  0.00           H  
ATOM   1672  CG  PRO   125      66.901  35.375  70.005  1.00  0.00           C  
ATOM   1673  HG2 PRO   125      66.699  35.391  71.076  1.00  0.00           H  
ATOM   1674  HG3 PRO   125      67.472  34.499  69.696  1.00  0.00           H  
ATOM   1675  CB  PRO   125      65.551  35.333  69.309  1.00  0.00           C  
ATOM   1676  HB2 PRO   125      64.918  34.639  69.862  1.00  0.00           H  
ATOM   1677  HB3 PRO   125      65.712  34.802  68.370  1.00  0.00           H  
ATOM   1678  CA  PRO   125      65.084  36.776  69.145  1.00  0.00           C  
ATOM   1679  HA  PRO   125      64.461  36.800  68.250  1.00  0.00           H  
ATOM   1680  C   PRO   125      64.255  37.295  70.386  1.00  0.00           C  
ATOM   1681  O   PRO   125      64.775  38.179  71.062  1.00  0.00           O  
ATOM   1682  N   GLN   126      63.102  36.660  70.558  1.00  0.00           N  
ATOM   1683  H   GLN   126      62.680  36.155  69.792  1.00  0.00           H  
ATOM   1684  CA  GLN   126      62.347  36.836  71.869  1.00  0.00           C  
ATOM   1685  HA  GLN   126      62.058  37.886  71.917  1.00  0.00           H  
ATOM   1686  CB  GLN   126      61.078  35.947  71.805  1.00  0.00           C  
ATOM   1687  HB2 GLN   126      60.317  36.164  72.555  1.00  0.00           H  
ATOM   1688  HB3 GLN   126      60.603  36.208  70.860  1.00  0.00           H  
ATOM   1689  CG  GLN   126      61.306  34.426  71.908  1.00  0.00           C  
ATOM   1690  HG2 GLN   126      62.346  34.165  71.715  1.00  0.00           H  
ATOM   1691  HG3 GLN   126      61.127  34.168  72.952  1.00  0.00           H  
ATOM   1692  CD  GLN   126      60.315  33.643  71.037  1.00  0.00           C  
ATOM   1693  OE1 GLN   126      59.597  34.107  70.221  1.00  0.00           O  
ATOM   1694  NE2 GLN   126      60.396  32.310  70.986  1.00  0.00           N  
ATOM   1695 HE21 GLN   126      60.827  31.812  71.751  1.00  0.00           H  
ATOM   1696 HE22 GLN   126      59.864  31.852  70.259  1.00  0.00           H  
ATOM   1697  C   GLN   126      63.159  36.606  73.063  1.00  0.00           C  
ATOM   1698  O   GLN   126      63.811  35.552  73.147  1.00  0.00           O  
ATOM   1699  N   SER   127      63.104  37.528  74.052  1.00  0.00           N  
ATOM   1700  H   SER   127      62.518  38.327  73.859  1.00  0.00           H  
ATOM   1701  CA  SER   127      63.822  37.572  75.338  1.00  0.00           C  
ATOM   1702  HA  SER   127      63.252  38.333  75.870  1.00  0.00           H  
ATOM   1703  CB  SER   127      63.877  36.311  76.189  1.00  0.00           C  
ATOM   1704  HB2 SER   127      64.800  35.774  75.970  1.00  0.00           H  
ATOM   1705  HB3 SER   127      63.829  36.518  77.258  1.00  0.00           H  
ATOM   1706  OG  SER   127      62.799  35.494  75.988  1.00  0.00           O  
ATOM   1707  HG  SER   127      62.505  35.249  76.869  1.00  0.00           H  
ATOM   1708  C   SER   127      65.224  38.158  75.260  1.00  0.00           C  
ATOM   1709  O   SER   127      65.792  38.453  76.315  1.00  0.00           O  
ATOM   1710  N   GLY   128      65.766  38.287  74.041  1.00  0.00           N  
ATOM   1711  H   GLY   128      65.281  37.915  73.237  1.00  0.00           H  
ATOM   1712  CA  GLY   128      67.199  38.560  73.852  1.00  0.00           C  
ATOM   1713  HA2 GLY   128      67.355  38.697  72.782  1.00  0.00           H  
ATOM   1714  HA3 GLY   128      67.563  39.284  74.582  1.00  0.00           H  
ATOM   1715  C   GLY   128      68.178  37.391  74.199  1.00  0.00           C  
ATOM   1716  O   GLY   128      67.696  36.341  74.679  1.00  0.00           O  
ATOM   1717  N   SER   129      69.505  37.503  74.070  1.00  0.00           N  
ATOM   1718  H   SER   129      70.097  36.733  74.350  1.00  0.00           H  
ATOM   1719  CA  SER   129      70.314  38.697  73.611  1.00  0.00           C  
ATOM   1720  HA  SER   129      71.352  38.364  73.580  1.00  0.00           H  
ATOM   1721  CB  SER   129      70.214  39.003  72.109  1.00  0.00           C  
ATOM   1722  HB2 SER   129      69.231  39.457  71.990  1.00  0.00           H  
ATOM   1723  HB3 SER   129      71.114  39.552  71.830  1.00  0.00           H  
ATOM   1724  OG  SER   129      70.275  37.766  71.360  1.00  0.00           O  
ATOM   1725  HG  SER   129      71.185  37.471  71.437  1.00  0.00           H  
ATOM   1726  C   SER   129      70.193  39.862  74.568  1.00  0.00           C  
ATOM   1727  O   SER   129      69.756  40.929  74.139  1.00  0.00           O  
ATOM   1728  N   TYR   130      70.241  39.593  75.848  1.00  0.00           N  
ATOM   1729  H   TYR   130      70.627  38.703  76.127  1.00  0.00           H  
ATOM   1730  CA  TYR   130      69.653  40.503  76.831  1.00  0.00           C  
ATOM   1731  HA  TYR   130      68.569  40.486  76.719  1.00  0.00           H  
ATOM   1732  CB  TYR   130      69.943  40.029  78.245  1.00  0.00           C  
ATOM   1733  HB2 TYR   130      70.942  40.357  78.533  1.00  0.00           H  
ATOM   1734  HB3 TYR   130      69.385  40.727  78.868  1.00  0.00           H  
ATOM   1735  CG  TYR   130      69.786  38.559  78.631  1.00  0.00           C  
ATOM   1736  CD1 TYR   130      70.871  37.975  79.399  1.00  0.00           C  
ATOM   1737  HD1 TYR   130      71.726  38.544  79.732  1.00  0.00           H  
ATOM   1738  CE1 TYR   130      70.873  36.544  79.585  1.00  0.00           C  
ATOM   1739  HE1 TYR   130      71.681  35.987  80.036  1.00  0.00           H  
ATOM   1740  CZ  TYR   130      69.768  35.753  79.181  1.00  0.00           C  
ATOM   1741  OH  TYR   130      69.785  34.395  79.356  1.00  0.00           O  
ATOM   1742  HH  TYR   130      70.573  34.271  79.891  1.00  0.00           H  
ATOM   1743  CE2 TYR   130      68.665  36.380  78.573  1.00  0.00           C  
ATOM   1744  HE2 TYR   130      67.797  35.757  78.414  1.00  0.00           H  
ATOM   1745  CD2 TYR   130      68.703  37.734  78.205  1.00  0.00           C  
ATOM   1746  HD2 TYR   130      67.774  38.159  77.853  1.00  0.00           H  
ATOM   1747  C   TYR   130      70.107  41.988  76.735  1.00  0.00           C  
ATOM   1748  O   TYR   130      71.286  42.242  76.705  1.00  0.00           O  
ATOM   1749  N   SER   131      69.321  43.058  76.617  1.00  0.00           N  
ATOM   1750  H   SER   131      69.739  43.882  76.211  1.00  0.00           H  
ATOM   1751  CA  SER   131      67.869  43.107  76.924  1.00  0.00           C  
ATOM   1752  HA  SER   131      67.586  44.145  77.101  1.00  0.00           H  
ATOM   1753  CB  SER   131      67.118  42.588  75.665  1.00  0.00           C  
ATOM   1754  HB2 SER   131      67.373  41.546  75.471  1.00  0.00           H  
ATOM   1755  HB3 SER   131      66.071  42.624  75.967  1.00  0.00           H  
ATOM   1756  OG  SER   131      67.256  43.439  74.525  1.00  0.00           O  
ATOM   1757  HG  SER   131      67.015  44.314  74.838  1.00  0.00           H  
ATOM   1758  C   SER   131      67.275  42.389  78.200  1.00  0.00           C  
ATOM   1759  O   SER   131      66.583  41.434  78.093  1.00  0.00           O  
ATOM   1760  N   GLN   132      67.538  42.837  79.414  1.00  0.00           N  
ATOM   1761  H   GLN   132      67.125  42.251  80.125  1.00  0.00           H  
ATOM   1762  CA  GLN   132      68.331  44.040  79.790  1.00  0.00           C  
ATOM   1763  HA  GLN   132      69.075  44.324  79.045  1.00  0.00           H  
ATOM   1764  CB  GLN   132      67.318  45.198  79.757  1.00  0.00           C  
ATOM   1765  HB2 GLN   132      67.844  46.133  79.563  1.00  0.00           H  
ATOM   1766  HB3 GLN   132      66.647  44.897  78.952  1.00  0.00           H  
ATOM   1767  CG  GLN   132      66.511  45.355  81.106  1.00  0.00           C  
ATOM   1768  HG2 GLN   132      66.232  44.362  81.460  1.00  0.00           H  
ATOM   1769  HG3 GLN   132      67.213  45.850  81.777  1.00  0.00           H  
ATOM   1770  CD  GLN   132      65.250  46.153  80.889  1.00  0.00           C  
ATOM   1771  OE1 GLN   132      65.042  46.884  79.945  1.00  0.00           O  
ATOM   1772  NE2 GLN   132      64.361  46.203  81.855  1.00  0.00           N  
ATOM   1773 HE21 GLN   132      64.530  45.503  82.563  1.00  0.00           H  
ATOM   1774 HE22 GLN   132      63.482  46.698  81.903  1.00  0.00           H  
ATOM   1775  C   GLN   132      68.917  43.998  81.176  1.00  0.00           C  
ATOM   1776  O   GLN   132      68.502  43.056  81.956  1.00  0.00           O  
ATOM   1777  N   GLN   133      69.766  44.945  81.534  1.00  0.00           N  
ATOM   1778  H   GLN   133      70.227  45.547  80.866  1.00  0.00           H  
ATOM   1779  CA  GLN   133      70.296  45.077  82.920  1.00  0.00           C  
ATOM   1780  HA  GLN   133      71.147  45.758  82.911  1.00  0.00           H  
ATOM   1781  CB  GLN   133      69.256  45.790  83.792  1.00  0.00           C  
ATOM   1782  HB2 GLN   133      68.344  45.204  83.679  1.00  0.00           H  
ATOM   1783  HB3 GLN   133      69.567  45.686  84.832  1.00  0.00           H  
ATOM   1784  CG  GLN   133      68.952  47.276  83.362  1.00  0.00           C  
ATOM   1785  HG2 GLN   133      69.792  47.842  83.764  1.00  0.00           H  
ATOM   1786  HG3 GLN   133      68.901  47.437  82.286  1.00  0.00           H  
ATOM   1787  CD  GLN   133      67.624  47.763  83.929  1.00  0.00           C  
ATOM   1788  OE1 GLN   133      66.582  47.894  83.300  1.00  0.00           O  
ATOM   1789  NE2 GLN   133      67.701  48.045  85.151  1.00  0.00           N  
ATOM   1790 HE21 GLN   133      68.575  47.919  85.642  1.00  0.00           H  
ATOM   1791 HE22 GLN   133      66.865  48.119  85.712  1.00  0.00           H  
ATOM   1792  C   GLN   133      70.828  43.770  83.556  1.00  0.00           C  
ATOM   1793  O   GLN   133      70.385  43.418  84.667  1.00  0.00           O  
ATOM   1794  N   PRO   134      71.804  42.988  82.932  1.00  0.00           N  
ATOM   1795  CD  PRO   134      72.470  41.853  83.635  1.00  0.00           C  
ATOM   1796  HD2 PRO   134      71.744  41.082  83.893  1.00  0.00           H  
ATOM   1797  HD3 PRO   134      72.952  42.290  84.509  1.00  0.00           H  
ATOM   1798  CG  PRO   134      73.467  41.419  82.613  1.00  0.00           C  
ATOM   1799  HG2 PRO   134      73.039  40.675  81.941  1.00  0.00           H  
ATOM   1800  HG3 PRO   134      74.302  40.933  83.118  1.00  0.00           H  
ATOM   1801  CB  PRO   134      73.918  42.658  81.919  1.00  0.00           C  
ATOM   1802  HB2 PRO   134      74.450  42.533  80.976  1.00  0.00           H  
ATOM   1803  HB3 PRO   134      74.565  43.127  82.660  1.00  0.00           H  
ATOM   1804  CA  PRO   134      72.602  43.454  81.822  1.00  0.00           C  
ATOM   1805  HA  PRO   134      72.740  44.527  81.957  1.00  0.00           H  
ATOM   1806  C   PRO   134      71.898  43.108  80.448  1.00  0.00           C  
ATOM   1807  O   PRO   134      71.191  42.146  80.352  1.00  0.00           O  
ATOM   1808  N   SER   135      72.102  43.807  79.277  1.00  0.00           N  
ATOM   1809  H   SER   135      71.642  43.450  78.452  1.00  0.00           H  
ATOM   1810  CA  SER   135      73.078  44.880  79.119  1.00  0.00           C  
ATOM   1811  HA  SER   135      74.067  44.451  79.283  1.00  0.00           H  
ATOM   1812  CB  SER   135      72.938  45.319  77.605  1.00  0.00           C  
ATOM   1813  HB2 SER   135      73.183  44.546  76.876  1.00  0.00           H  
ATOM   1814  HB3 SER   135      71.949  45.742  77.430  1.00  0.00           H  
ATOM   1815  OG  SER   135      73.789  46.423  77.390  1.00  0.00           O  
ATOM   1816  HG  SER   135      73.224  47.151  77.122  1.00  0.00           H  
ATOM   1817  C   SER   135      72.691  46.080  80.042  1.00  0.00           C  
ATOM   1818  O   SER   135      71.520  46.533  79.994  1.00  0.00           O  
ATOM   1819  N   TYR   136      73.687  46.796  80.680  1.00  0.00           N  
ATOM   1820  H   TYR   136      74.656  46.527  80.587  1.00  0.00           H  
ATOM   1821  CA  TYR   136      73.494  48.026  81.410  1.00  0.00           C  
ATOM   1822  HA  TYR   136      72.437  48.116  81.661  1.00  0.00           H  
ATOM   1823  CB  TYR   136      74.237  47.989  82.753  1.00  0.00           C  
ATOM   1824  HB2 TYR   136      75.308  47.878  82.580  1.00  0.00           H  
ATOM   1825  HB3 TYR   136      74.169  48.962  83.238  1.00  0.00           H  
ATOM   1826  CG  TYR   136      73.772  46.927  83.810  1.00  0.00           C  
ATOM   1827  CD1 TYR   136      72.677  47.063  84.627  1.00  0.00           C  
ATOM   1828  HD1 TYR   136      72.089  47.969  84.601  1.00  0.00           H  
ATOM   1829  CE1 TYR   136      72.409  46.070  85.607  1.00  0.00           C  
ATOM   1830  HE1 TYR   136      71.597  46.125  86.317  1.00  0.00           H  
ATOM   1831  CZ  TYR   136      73.318  45.029  85.813  1.00  0.00           C  
ATOM   1832  OH  TYR   136      73.144  44.098  86.799  1.00  0.00           O  
ATOM   1833  HH  TYR   136      73.664  43.301  86.672  1.00  0.00           H  
ATOM   1834  CE2 TYR   136      74.405  44.832  84.882  1.00  0.00           C  
ATOM   1835  HE2 TYR   136      75.031  43.952  84.857  1.00  0.00           H  
ATOM   1836  CD2 TYR   136      74.602  45.785  83.891  1.00  0.00           C  
ATOM   1837  HD2 TYR   136      75.458  45.647  83.247  1.00  0.00           H  
ATOM   1838  C   TYR   136      74.010  49.242  80.560  1.00  0.00           C  
ATOM   1839  O   TYR   136      75.200  49.473  80.391  1.00  0.00           O  
ATOM   1840  N   GLY   137      73.015  49.972  79.993  1.00  0.00           N  
ATOM   1841  H   GLY   137      73.464  50.632  79.374  1.00  0.00           H  
ATOM   1842  CA  GLY   137      71.542  50.070  80.120  1.00  0.00           C  
ATOM   1843  HA2 GLY   137      71.233  50.773  79.347  1.00  0.00           H  
ATOM   1844  HA3 GLY   137      71.155  49.128  79.734  1.00  0.00           H  
ATOM   1845  C   GLY   137      71.039  50.564  81.474  1.00  0.00           C  
ATOM   1846  O   GLY   137      71.832  50.917  82.365  1.00  0.00           O  
ATOM   1847  N   GLY   138      69.696  50.523  81.698  1.00  0.00           N  
ATOM   1848  H   GLY   138      69.094  50.212  80.949  1.00  0.00           H  
ATOM   1849  CA  GLY   138      68.968  50.960  82.853  1.00  0.00           C  
ATOM   1850  HA2 GLY   138      68.021  50.426  82.928  1.00  0.00           H  
ATOM   1851  HA3 GLY   138      69.389  50.624  83.801  1.00  0.00           H  
ATOM   1852  C   GLY   138      68.806  52.476  82.921  1.00  0.00           C  
ATOM   1853  O   GLY   138      69.695  53.201  82.472  1.00  0.00           O  
ATOM   1854  N   GLN   139      67.854  53.003  83.687  1.00  0.00           N  
ATOM   1855  H   GLN   139      67.935  54.009  83.715  1.00  0.00           H  
ATOM   1856  CA  GLN   139      66.732  52.363  84.432  1.00  0.00           C  
ATOM   1857  HA  GLN   139      66.212  51.538  83.945  1.00  0.00           H  
ATOM   1858  CB  GLN   139      67.223  51.757  85.760  1.00  0.00           C  
ATOM   1859  HB2 GLN   139      66.444  51.157  86.230  1.00  0.00           H  
ATOM   1860  HB3 GLN   139      68.093  51.144  85.526  1.00  0.00           H  
ATOM   1861  CG  GLN   139      67.669  52.848  86.788  1.00  0.00           C  
ATOM   1862  HG2 GLN   139      68.295  53.560  86.251  1.00  0.00           H  
ATOM   1863  HG3 GLN   139      66.792  53.402  87.122  1.00  0.00           H  
ATOM   1864  CD  GLN   139      68.429  52.300  87.955  1.00  0.00           C  
ATOM   1865  OE1 GLN   139      69.087  51.254  87.859  1.00  0.00           O  
ATOM   1866  NE2 GLN   139      68.413  52.901  89.117  1.00  0.00           N  
ATOM   1867 HE21 GLN   139      67.798  53.674  89.329  1.00  0.00           H  
ATOM   1868 HE22 GLN   139      69.118  52.634  89.788  1.00  0.00           H  
ATOM   1869  C   GLN   139      65.536  53.325  84.623  1.00  0.00           C  
ATOM   1870  O   GLN   139      64.463  52.865  84.868  1.00  0.00           O  
ATOM   1871  N   GLN   140      65.807  54.639  84.574  1.00  0.00           N  
ATOM   1872  H   GLN   140      66.719  54.982  84.307  1.00  0.00           H  
ATOM   1873  CA  GLN   140      64.838  55.598  84.911  1.00  0.00           C  
ATOM   1874  HA  GLN   140      65.403  56.527  84.983  1.00  0.00           H  
ATOM   1875  CB  GLN   140      63.864  55.987  83.811  1.00  0.00           C  
ATOM   1876  HB2 GLN   140      63.115  55.198  83.739  1.00  0.00           H  
ATOM   1877  HB3 GLN   140      63.332  56.894  84.097  1.00  0.00           H  
ATOM   1878  CG  GLN   140      64.492  56.218  82.448  1.00  0.00           C  
ATOM   1879  HG2 GLN   140      65.076  55.400  82.026  1.00  0.00           H  
ATOM   1880  HG3 GLN   140      63.681  56.355  81.733  1.00  0.00           H  
ATOM   1881  CD  GLN   140      65.315  57.497  82.406  1.00  0.00           C  
ATOM   1882  OE1 GLN   140      65.404  58.359  83.270  1.00  0.00           O  
ATOM   1883  NE2 GLN   140      65.903  57.855  81.277  1.00  0.00           N  
ATOM   1884 HE21 GLN   140      66.087  57.192  80.538  1.00  0.00           H  
ATOM   1885 HE22 GLN   140      66.422  58.709  81.425  1.00  0.00           H  
ATOM   1886  C   GLN   140      64.172  55.326  86.295  1.00  0.00           C  
ATOM   1887  O   GLN   140      62.970  55.366  86.365  1.00  0.00           O  
ATOM   1888  N   GLN   141      65.018  55.012  87.310  1.00  0.00           N  
ATOM   1889  H   GLN   141      66.007  55.106  87.127  1.00  0.00           H  
ATOM   1890  CA  GLN   141      64.583  54.905  88.714  1.00  0.00           C  
ATOM   1891  HA  GLN   141      63.614  55.385  88.843  1.00  0.00           H  
ATOM   1892  CB  GLN   141      64.635  53.440  89.197  1.00  0.00           C  
ATOM   1893  HB2 GLN   141      65.688  53.190  89.332  1.00  0.00           H  
ATOM   1894  HB3 GLN   141      64.139  53.381  90.166  1.00  0.00           H  
ATOM   1895  CG  GLN   141      63.931  52.411  88.313  1.00  0.00           C  
ATOM   1896  HG2 GLN   141      64.432  52.250  87.358  1.00  0.00           H  
ATOM   1897  HG3 GLN   141      64.069  51.456  88.820  1.00  0.00           H  
ATOM   1898  CD  GLN   141      62.456  52.611  88.026  1.00  0.00           C  
ATOM   1899  OE1 GLN   141      61.758  53.132  88.862  1.00  0.00           O  
ATOM   1900  NE2 GLN   141      61.921  52.167  86.968  1.00  0.00           N  
ATOM   1901 HE21 GLN   141      62.484  51.900  86.173  1.00  0.00           H  
ATOM   1902 HE22 GLN   141      60.989  52.517  86.800  1.00  0.00           H  
ATOM   1903  C   GLN   141      65.623  55.624  89.621  1.00  0.00           C  
ATOM   1904  O   GLN   141      66.860  55.422  89.422  1.00  0.00           O  
ATOM   1905  N   SER   142      65.212  56.544  90.557  1.00  0.00           N  
ATOM   1906  H   SER   142      65.961  57.001  91.057  1.00  0.00           H  
ATOM   1907  CA  SER   142      63.948  57.150  90.777  1.00  0.00           C  
ATOM   1908  HA  SER   142      64.033  57.793  91.653  1.00  0.00           H  
ATOM   1909  CB  SER   142      63.680  58.183  89.680  1.00  0.00           C  
ATOM   1910  HB2 SER   142      63.793  57.887  88.637  1.00  0.00           H  
ATOM   1911  HB3 SER   142      62.731  58.701  89.817  1.00  0.00           H  
ATOM   1912  OG  SER   142      64.627  59.212  89.946  1.00  0.00           O  
ATOM   1913  HG  SER   142      64.378  60.016  89.485  1.00  0.00           H  
ATOM   1914  C   SER   142      62.833  56.169  91.071  1.00  0.00           C  
ATOM   1915  O   SER   142      61.718  56.283  90.502  1.00  0.00           O  
ATOM   1916  N   TYR   143      63.141  55.237  91.975  1.00  0.00           N  
ATOM   1917  H   TYR   143      64.097  55.080  92.261  1.00  0.00           H  
ATOM   1918  CA  TYR   143      62.261  54.239  92.491  1.00  0.00           C  
ATOM   1919  HA  TYR   143      61.877  53.685  91.634  1.00  0.00           H  
ATOM   1920  CB  TYR   143      62.965  53.335  93.574  1.00  0.00           C  
ATOM   1921  HB2 TYR   143      63.138  53.903  94.488  1.00  0.00           H  
ATOM   1922  HB3 TYR   143      62.297  52.533  93.888  1.00  0.00           H  
ATOM   1923  CG  TYR   143      64.231  52.660  93.129  1.00  0.00           C  
ATOM   1924  CD1 TYR   143      64.045  51.589  92.215  1.00  0.00           C  
ATOM   1925  HD1 TYR   143      63.047  51.252  91.979  1.00  0.00           H  
ATOM   1926  CE1 TYR   143      65.082  50.998  91.593  1.00  0.00           C  
ATOM   1927  HE1 TYR   143      64.863  50.219  90.878  1.00  0.00           H  
ATOM   1928  CZ  TYR   143      66.386  51.451  92.002  1.00  0.00           C  
ATOM   1929  OH  TYR   143      67.449  50.944  91.362  1.00  0.00           O  
ATOM   1930  HH  TYR   143      68.279  51.388  91.548  1.00  0.00           H  
ATOM   1931  CE2 TYR   143      66.601  52.390  92.982  1.00  0.00           C  
ATOM   1932  HE2 TYR   143      67.599  52.707  93.245  1.00  0.00           H  
ATOM   1933  CD2 TYR   143      65.523  53.039  93.555  1.00  0.00           C  
ATOM   1934  HD2 TYR   143      65.605  53.858  94.255  1.00  0.00           H  
ATOM   1935  C   TYR   143      60.991  54.909  93.115  1.00  0.00           C  
ATOM   1936  O   TYR   143      61.084  55.884  93.925  1.00  0.00           O  
ATOM   1937  N   GLY   144      59.780  54.414  92.878  1.00  0.00           N  
ATOM   1938  H   GLY   144      59.765  53.682  92.182  1.00  0.00           H  
ATOM   1939  CA  GLY   144      58.592  55.034  93.391  1.00  0.00           C  
ATOM   1940  HA2 GLY   144      57.770  54.363  93.143  1.00  0.00           H  
ATOM   1941  HA3 GLY   144      58.800  55.190  94.449  1.00  0.00           H  
ATOM   1942  C   GLY   144      58.264  56.417  92.814  1.00  0.00           C  
ATOM   1943  O   GLY   144      58.519  56.661  91.611  1.00  0.00           O  
ATOM   1944  N   GLN   145      57.527  57.221  93.531  1.00  0.00           N  
ATOM   1945  H   GLN   145      57.314  56.903  94.466  1.00  0.00           H  
ATOM   1946  CA  GLN   145      56.915  58.538  93.089  1.00  0.00           C  
ATOM   1947  HA  GLN   145      57.316  58.752  92.098  1.00  0.00           H  
ATOM   1948  CB  GLN   145      55.384  58.437  93.041  1.00  0.00           C  
ATOM   1949  HB2 GLN   145      54.968  58.292  94.039  1.00  0.00           H  
ATOM   1950  HB3 GLN   145      55.055  59.410  92.676  1.00  0.00           H  
ATOM   1951  CG  GLN   145      54.894  57.288  92.080  1.00  0.00           C  
ATOM   1952  HG2 GLN   145      53.965  57.436  91.530  1.00  0.00           H  
ATOM   1953  HG3 GLN   145      55.664  57.088  91.335  1.00  0.00           H  
ATOM   1954  CD  GLN   145      54.764  55.965  92.800  1.00  0.00           C  
ATOM   1955  OE1 GLN   145      53.990  55.869  93.754  1.00  0.00           O  
ATOM   1956  NE2 GLN   145      55.421  54.926  92.355  1.00  0.00           N  
ATOM   1957 HE21 GLN   145      55.448  54.048  92.853  1.00  0.00           H  
ATOM   1958 HE22 GLN   145      55.982  54.885  91.516  1.00  0.00           H  
ATOM   1959  C   GLN   145      57.389  59.643  94.027  1.00  0.00           C  
ATOM   1960  O   GLN   145      57.122  59.721  95.231  1.00  0.00           O  
ATOM   1961  N   GLN   146      58.192  60.540  93.374  1.00  0.00           N  
ATOM   1962  H   GLN   146      58.158  60.429  92.371  1.00  0.00           H  
ATOM   1963  CA  GLN   146      58.762  61.750  93.812  1.00  0.00           C  
ATOM   1964  HA  GLN   146      59.330  61.481  94.702  1.00  0.00           H  
ATOM   1965  CB  GLN   146      59.712  62.268  92.741  1.00  0.00           C  
ATOM   1966  HB2 GLN   146      60.480  61.506  92.609  1.00  0.00           H  
ATOM   1967  HB3 GLN   146      59.204  62.208  91.779  1.00  0.00           H  
ATOM   1968  CG  GLN   146      60.347  63.617  92.976  1.00  0.00           C  
ATOM   1969  HG2 GLN   146      59.569  64.379  92.917  1.00  0.00           H  
ATOM   1970  HG3 GLN   146      60.755  63.654  93.986  1.00  0.00           H  
ATOM   1971  CD  GLN   146      61.416  64.014  91.985  1.00  0.00           C  
ATOM   1972  OE1 GLN   146      61.553  63.621  90.855  1.00  0.00           O  
ATOM   1973  NE2 GLN   146      62.039  65.070  92.378  1.00  0.00           N  
ATOM   1974 HE21 GLN   146      61.868  65.493  93.280  1.00  0.00           H  
ATOM   1975 HE22 GLN   146      62.613  65.550  91.699  1.00  0.00           H  
ATOM   1976  C   GLN   146      57.610  62.712  94.175  1.00  0.00           C  
ATOM   1977  O   GLN   146      56.554  62.753  93.569  1.00  0.00           O  
ATOM   1978  N   GLN   147      57.925  63.728  94.986  1.00  0.00           N  
ATOM   1979  H   GLN   147      58.878  63.696  95.319  1.00  0.00           H  
ATOM   1980  CA  GLN   147      57.035  64.729  95.476  1.00  0.00           C  
ATOM   1981  HA  GLN   147      56.301  64.289  96.152  1.00  0.00           H  
ATOM   1982  CB  GLN   147      57.835  65.538  96.428  1.00  0.00           C  
ATOM   1983  HB2 GLN   147      57.130  66.090  97.049  1.00  0.00           H  
ATOM   1984  HB3 GLN   147      58.405  64.854  97.057  1.00  0.00           H  
ATOM   1985  CG  GLN   147      58.867  66.467  95.638  1.00  0.00           C  
ATOM   1986  HG2 GLN   147      59.478  65.852  94.977  1.00  0.00           H  
ATOM   1987  HG3 GLN   147      58.458  67.342  95.133  1.00  0.00           H  
ATOM   1988  CD  GLN   147      59.861  67.099  96.567  1.00  0.00           C  
ATOM   1989  OE1 GLN   147      60.051  68.317  96.565  1.00  0.00           O  
ATOM   1990  NE2 GLN   147      60.623  66.336  97.338  1.00  0.00           N  
ATOM   1991 HE21 GLN   147      60.705  65.341  97.184  1.00  0.00           H  
ATOM   1992 HE22 GLN   147      61.304  66.847  97.883  1.00  0.00           H  
ATOM   1993  C   GLN   147      56.283  65.663  94.455  1.00  0.00           C  
ATOM   1994  O   GLN   147      56.805  65.829  93.351  1.00  0.00           O  
ATOM   1995  N   SER   148      55.067  66.118  94.761  1.00  0.00           N  
ATOM   1996  H   SER   148      54.738  65.916  95.694  1.00  0.00           H  
ATOM   1997  CA  SER   148      54.046  66.801  93.872  1.00  0.00           C  
ATOM   1998  HA  SER   148      54.015  66.278  92.916  1.00  0.00           H  
ATOM   1999  CB  SER   148      52.642  66.792  94.586  1.00  0.00           C  
ATOM   2000  HB2 SER   148      51.865  67.052  93.866  1.00  0.00           H  
ATOM   2001  HB3 SER   148      52.425  65.774  94.910  1.00  0.00           H  
ATOM   2002  OG  SER   148      52.650  67.578  95.787  1.00  0.00           O  
ATOM   2003  HG  SER   148      52.802  66.954  96.500  1.00  0.00           H  
ATOM   2004  C   SER   148      54.434  68.259  93.454  1.00  0.00           C  
ATOM   2005  O   SER   148      55.289  68.831  94.093  1.00  0.00           O  
ATOM   2006  N   TYR   149      53.753  68.782  92.443  1.00  0.00           N  
ATOM   2007  H   TYR   149      53.133  68.226  91.872  1.00  0.00           H  
ATOM   2008  CA  TYR   149      53.908  70.249  92.047  1.00  0.00           C  
ATOM   2009  HA  TYR   149      54.960  70.526  91.972  1.00  0.00           H  
ATOM   2010  CB  TYR   149      53.350  70.605  90.727  1.00  0.00           C  
ATOM   2011  HB2 TYR   149      53.859  70.027  89.956  1.00  0.00           H  
ATOM   2012  HB3 TYR   149      52.313  70.271  90.669  1.00  0.00           H  
ATOM   2013  CG  TYR   149      53.529  72.073  90.387  1.00  0.00           C  
ATOM   2014  CD1 TYR   149      52.449  72.998  90.472  1.00  0.00           C  
ATOM   2015  HD1 TYR   149      51.480  72.596  90.731  1.00  0.00           H  
ATOM   2016  CE1 TYR   149      52.679  74.379  90.252  1.00  0.00           C  
ATOM   2017  HE1 TYR   149      51.814  75.024  90.291  1.00  0.00           H  
ATOM   2018  CZ  TYR   149      53.954  74.812  89.947  1.00  0.00           C  
ATOM   2019  OH  TYR   149      54.174  76.100  89.776  1.00  0.00           O  
ATOM   2020  HH  TYR   149      55.099  76.200  89.541  1.00  0.00           H  
ATOM   2021  CE2 TYR   149      55.016  73.893  89.680  1.00  0.00           C  
ATOM   2022  HE2 TYR   149      55.911  74.194  89.154  1.00  0.00           H  
ATOM   2023  CD2 TYR   149      54.778  72.527  89.953  1.00  0.00           C  
ATOM   2024  HD2 TYR   149      55.592  71.824  89.854  1.00  0.00           H  
ATOM   2025  C   TYR   149      53.310  71.160  93.111  1.00  0.00           C  
ATOM   2026  O   TYR   149      52.253  70.742  93.729  1.00  0.00           O  
ATOM   2027  N   ASN   150      53.807  72.459  93.252  1.00  0.00           N  
ATOM   2028  H   ASN   150      54.647  72.674  92.734  1.00  0.00           H  
ATOM   2029  CA  ASN   150      53.285  73.541  94.089  1.00  0.00           C  
ATOM   2030  HA  ASN   150      52.203  73.419  94.042  1.00  0.00           H  
ATOM   2031  CB  ASN   150      53.741  73.249  95.540  1.00  0.00           C  
ATOM   2032  HB2 ASN   150      54.197  72.260  95.595  1.00  0.00           H  
ATOM   2033  HB3 ASN   150      54.534  73.956  95.783  1.00  0.00           H  
ATOM   2034  CG  ASN   150      52.642  73.496  96.599  1.00  0.00           C  
ATOM   2035  OD1 ASN   150      52.094  74.622  96.658  1.00  0.00           O  
ATOM   2036  ND2 ASN   150      52.389  72.493  97.411  1.00  0.00           N  
ATOM   2037 HD21 ASN   150      51.925  72.676  98.289  1.00  0.00           H  
ATOM   2038 HD22 ASN   150      52.639  71.559  97.116  1.00  0.00           H  
ATOM   2039  C   ASN   150      53.794  74.983  93.658  1.00  0.00           C  
ATOM   2040  O   ASN   150      55.014  75.229  93.505  1.00  0.00           O  
ATOM   2041  N   PRO   151      52.867  75.953  93.572  1.00  0.00           N  
ATOM   2042  CD  PRO   151      51.473  75.784  93.603  1.00  0.00           C  
ATOM   2043  HD2 PRO   151      51.103  75.427  94.564  1.00  0.00           H  
ATOM   2044  HD3 PRO   151      51.213  75.145  92.760  1.00  0.00           H  
ATOM   2045  CG  PRO   151      50.814  77.127  93.397  1.00  0.00           C  
ATOM   2046  HG2 PRO   151      50.004  77.237  94.118  1.00  0.00           H  
ATOM   2047  HG3 PRO   151      50.414  77.220  92.387  1.00  0.00           H  
ATOM   2048  CB  PRO   151      51.919  78.186  93.643  1.00  0.00           C  
ATOM   2049  HB2 PRO   151      51.795  78.433  94.698  1.00  0.00           H  
ATOM   2050  HB3 PRO   151      51.762  78.978  92.911  1.00  0.00           H  
ATOM   2051  CA  PRO   151      53.251  77.406  93.437  1.00  0.00           C  
ATOM   2052  HA  PRO   151      53.560  77.583  92.407  1.00  0.00           H  
ATOM   2053  C   PRO   151      54.395  77.782  94.459  1.00  0.00           C  
ATOM   2054  O   PRO   151      54.368  77.350  95.607  1.00  0.00           O  
ATOM   2055  N   PRO   152      55.429  78.590  94.053  1.00  0.00           N  
ATOM   2056  CD  PRO   152      55.512  79.288  92.735  1.00  0.00           C  
ATOM   2057  HD2 PRO   152      54.696  80.008  92.670  1.00  0.00           H  
ATOM   2058  HD3 PRO   152      55.486  78.487  91.997  1.00  0.00           H  
ATOM   2059  CG  PRO   152      56.843  79.966  92.869  1.00  0.00           C  
ATOM   2060  HG2 PRO   152      56.704  80.991  93.213  1.00  0.00           H  
ATOM   2061  HG3 PRO   152      57.377  80.109  91.930  1.00  0.00           H  
ATOM   2062  CB  PRO   152      57.782  79.283  93.847  1.00  0.00           C  
ATOM   2063  HB2 PRO   152      58.456  79.964  94.367  1.00  0.00           H  
ATOM   2064  HB3 PRO   152      58.330  78.502  93.319  1.00  0.00           H  
ATOM   2065  CA  PRO   152      56.796  78.613  94.821  1.00  0.00           C  
ATOM   2066  HA  PRO   152      57.231  77.640  95.052  1.00  0.00           H  
ATOM   2067  C   PRO   152      56.592  79.266  96.129  1.00  0.00           C  
ATOM   2068  O   PRO   152      55.873  80.261  96.209  1.00  0.00           O  
ATOM   2069  N   GLN   153      57.170  78.752  97.188  1.00  0.00           N  
ATOM   2070  H   GLN   153      57.678  77.881  97.132  1.00  0.00           H  
ATOM   2071  CA  GLN   153      57.348  79.479  98.452  1.00  0.00           C  
ATOM   2072  HA  GLN   153      56.335  79.527  98.852  1.00  0.00           H  
ATOM   2073  CB  GLN   153      58.388  78.748  99.295  1.00  0.00           C  
ATOM   2074  HB2 GLN   153      59.169  78.293  98.686  1.00  0.00           H  
ATOM   2075  HB3 GLN   153      58.789  79.462 100.014  1.00  0.00           H  
ATOM   2076  CG  GLN   153      57.765  77.616 100.108  1.00  0.00           C  
ATOM   2077  HG2 GLN   153      58.268  77.758 101.064  1.00  0.00           H  
ATOM   2078  HG3 GLN   153      56.712  77.773 100.344  1.00  0.00           H  
ATOM   2079  CD  GLN   153      57.938  76.227  99.600  1.00  0.00           C  
ATOM   2080  OE1 GLN   153      59.000  75.961  99.031  1.00  0.00           O  
ATOM   2081  NE2 GLN   153      57.033  75.308  99.722  1.00  0.00           N  
ATOM   2082 HE21 GLN   153      56.081  75.480 100.015  1.00  0.00           H  
ATOM   2083 HE22 GLN   153      57.197  74.426  99.257  1.00  0.00           H  
ATOM   2084  C   GLN   153      57.764  80.951  98.220  1.00  0.00           C  
ATOM   2085  O   GLN   153      58.626  81.172  97.353  1.00  0.00           O  
ATOM   2086  N   GLY   154      57.163  81.898  98.892  1.00  0.00           N  
ATOM   2087  H   GLY   154      56.364  81.683  99.470  1.00  0.00           H  
ATOM   2088  CA  GLY   154      57.491  83.324  98.907  1.00  0.00           C  
ATOM   2089  HA2 GLY   154      58.485  83.485  99.325  1.00  0.00           H  
ATOM   2090  HA3 GLY   154      57.588  83.746  97.907  1.00  0.00           H  
ATOM   2091  C   GLY   154      56.550  84.207  99.683  1.00  0.00           C  
ATOM   2092  O   GLY   154      55.927  83.762 100.682  1.00  0.00           O  
ATOM   2093  N   TYR   155      56.377  85.428  99.279  1.00  0.00           N  
ATOM   2094  H   TYR   155      56.953  85.746  98.513  1.00  0.00           H  
ATOM   2095  CA  TYR   155      55.813  86.577 100.056  1.00  0.00           C  
ATOM   2096  HA  TYR   155      55.076  86.241 100.786  1.00  0.00           H  
ATOM   2097  CB  TYR   155      56.945  87.129 100.902  1.00  0.00           C  
ATOM   2098  HB2 TYR   155      57.779  87.306 100.222  1.00  0.00           H  
ATOM   2099  HB3 TYR   155      56.742  88.115 101.319  1.00  0.00           H  
ATOM   2100  CG  TYR   155      57.439  86.223 102.039  1.00  0.00           C  
ATOM   2101  CD1 TYR   155      56.658  86.047 103.208  1.00  0.00           C  
ATOM   2102  HD1 TYR   155      55.729  86.567 103.390  1.00  0.00           H  
ATOM   2103  CE1 TYR   155      57.078  85.200 104.223  1.00  0.00           C  
ATOM   2104  HE1 TYR   155      56.510  85.228 105.141  1.00  0.00           H  
ATOM   2105  CZ  TYR   155      58.260  84.490 104.113  1.00  0.00           C  
ATOM   2106  OH  TYR   155      58.484  83.649 105.140  1.00  0.00           O  
ATOM   2107  HH  TYR   155      57.691  83.429 105.635  1.00  0.00           H  
ATOM   2108  CE2 TYR   155      59.097  84.748 102.986  1.00  0.00           C  
ATOM   2109  HE2 TYR   155      59.941  84.087 102.857  1.00  0.00           H  
ATOM   2110  CD2 TYR   155      58.697  85.608 101.949  1.00  0.00           C  
ATOM   2111  HD2 TYR   155      59.330  85.710 101.080  1.00  0.00           H  
ATOM   2112  C   TYR   155      55.157  87.642  99.111  1.00  0.00           C  
ATOM   2113  O   TYR   155      55.578  87.824  97.968  1.00  0.00           O  
ATOM   2114  N   GLY   156      54.264  88.511  99.605  1.00  0.00           N  
ATOM   2115  H   GLY   156      53.749  88.997  98.885  1.00  0.00           H  
ATOM   2116  CA  GLY   156      53.700  88.548 100.971  1.00  0.00           C  
ATOM   2117  HA2 GLY   156      53.387  87.528 101.194  1.00  0.00           H  
ATOM   2118  HA3 GLY   156      54.441  88.870 101.703  1.00  0.00           H  
ATOM   2119  C   GLY   156      52.457  89.432 100.993  1.00  0.00           C  
ATOM   2120  O   GLY   156      51.713  89.381  99.961  1.00  0.00           O  
ATOM   2121  N   GLN   157      52.244  90.080 102.053  1.00  0.00           N  
ATOM   2122  H   GLN   157      52.898  90.044 102.821  1.00  0.00           H  
ATOM   2123  CA  GLN   157      51.131  91.082 102.151  1.00  0.00           C  
ATOM   2124  HA  GLN   157      50.811  91.390 101.156  1.00  0.00           H  
ATOM   2125  CB  GLN   157      49.915  90.341 102.779  1.00  0.00           C  
ATOM   2126  HB2 GLN   157      50.161  89.755 103.664  1.00  0.00           H  
ATOM   2127  HB3 GLN   157      49.165  91.013 103.196  1.00  0.00           H  
ATOM   2128  CG  GLN   157      49.180  89.388 101.879  1.00  0.00           C  
ATOM   2129  HG2 GLN   157      49.895  88.686 101.450  1.00  0.00           H  
ATOM   2130  HG3 GLN   157      48.547  88.750 102.495  1.00  0.00           H  
ATOM   2131  CD  GLN   157      48.352  90.094 100.860  1.00  0.00           C  
ATOM   2132  OE1 GLN   157      48.210  91.307 100.859  1.00  0.00           O  
ATOM   2133  NE2 GLN   157      47.847  89.427  99.848  1.00  0.00           N  
ATOM   2134 HE21 GLN   157      48.112  88.470  99.659  1.00  0.00           H  
ATOM   2135 HE22 GLN   157      47.241  89.888  99.184  1.00  0.00           H  
ATOM   2136  C   GLN   157      51.599  92.215 103.127  1.00  0.00           C  
ATOM   2137  O   GLN   157      52.492  91.957 103.899  1.00  0.00           O  
ATOM   2138  N   GLN   158      51.190  93.416 103.012  1.00  0.00           N  
ATOM   2139  H   GLN   158      51.654  94.091 103.603  1.00  0.00           H  
ATOM   2140  CA  GLN   158      50.063  93.897 102.188  1.00  0.00           C  
ATOM   2141  HA  GLN   158      49.288  93.141 102.317  1.00  0.00           H  
ATOM   2142  CB  GLN   158      49.560  95.307 102.614  1.00  0.00           C  
ATOM   2143  HB2 GLN   158      50.396  95.969 102.840  1.00  0.00           H  
ATOM   2144  HB3 GLN   158      48.998  95.713 101.772  1.00  0.00           H  
ATOM   2145  CG  GLN   158      48.696  95.283 103.935  1.00  0.00           C  
ATOM   2146  HG2 GLN   158      49.350  95.219 104.805  1.00  0.00           H  
ATOM   2147  HG3 GLN   158      48.267  96.284 103.982  1.00  0.00           H  
ATOM   2148  CD  GLN   158      47.773  94.077 104.053  1.00  0.00           C  
ATOM   2149  OE1 GLN   158      47.017  93.754 103.120  1.00  0.00           O  
ATOM   2150  NE2 GLN   158      47.884  93.322 105.157  1.00  0.00           N  
ATOM   2151 HE21 GLN   158      48.571  93.570 105.854  1.00  0.00           H  
ATOM   2152 HE22 GLN   158      47.402  92.434 105.149  1.00  0.00           H  
ATOM   2153  C   GLN   158      50.389  93.874 100.661  1.00  0.00           C  
ATOM   2154  O   GLN   158      51.520  94.090 100.263  1.00  0.00           O  
ATOM   2155  N   ASN   159      49.383  93.635  99.851  1.00  0.00           N  
ATOM   2156  H   ASN   159      48.614  93.110 100.241  1.00  0.00           H  
ATOM   2157  CA  ASN   159      49.507  93.667  98.374  1.00  0.00           C  
ATOM   2158  HA  ASN   159      50.426  93.105  98.204  1.00  0.00           H  
ATOM   2159  CB  ASN   159      48.350  92.933  97.785  1.00  0.00           C  
ATOM   2160  HB2 ASN   159      48.297  91.957  98.268  1.00  0.00           H  
ATOM   2161  HB3 ASN   159      47.426  93.429  98.080  1.00  0.00           H  
ATOM   2162  CG  ASN   159      48.477  92.843  96.262  1.00  0.00           C  
ATOM   2163  OD1 ASN   159      48.012  93.619  95.453  1.00  0.00           O  
ATOM   2164  ND2 ASN   159      49.136  91.836  95.639  1.00  0.00           N  
ATOM   2165 HD21 ASN   159      49.573  91.135  96.220  1.00  0.00           H  
ATOM   2166 HD22 ASN   159      48.825  91.653  94.696  1.00  0.00           H  
ATOM   2167  C   ASN   159      49.658  95.083  97.737  1.00  0.00           C  
ATOM   2168  O   ASN   159      48.994  96.045  98.182  1.00  0.00           O  
ATOM   2169  N   GLN   160      50.595  95.353  96.802  1.00  0.00           N  
ATOM   2170  H   GLN   160      50.672  96.299  96.457  1.00  0.00           H  
ATOM   2171  CA  GLN   160      51.669  94.436  96.398  1.00  0.00           C  
ATOM   2172  HA  GLN   160      51.362  93.391  96.447  1.00  0.00           H  
ATOM   2173  CB  GLN   160      52.014  94.699  94.900  1.00  0.00           C  
ATOM   2174  HB2 GLN   160      51.178  94.519  94.224  1.00  0.00           H  
ATOM   2175  HB3 GLN   160      52.188  95.758  94.712  1.00  0.00           H  
ATOM   2176  CG  GLN   160      53.180  93.937  94.316  1.00  0.00           C  
ATOM   2177  HG2 GLN   160      53.172  94.194  93.257  1.00  0.00           H  
ATOM   2178  HG3 GLN   160      54.059  94.433  94.728  1.00  0.00           H  
ATOM   2179  CD  GLN   160      53.198  92.396  94.438  1.00  0.00           C  
ATOM   2180  OE1 GLN   160      53.702  91.837  95.398  1.00  0.00           O  
ATOM   2181  NE2 GLN   160      52.437  91.639  93.683  1.00  0.00           N  
ATOM   2182 HE21 GLN   160      51.816  92.090  93.025  1.00  0.00           H  
ATOM   2183 HE22 GLN   160      52.237  90.660  93.832  1.00  0.00           H  
ATOM   2184  C   GLN   160      52.912  94.557  97.331  1.00  0.00           C  
ATOM   2185  O   GLN   160      53.457  95.625  97.582  1.00  0.00           O  
ATOM   2186  N   TYR   161      53.299  93.446  97.921  1.00  0.00           N  
ATOM   2187  H   TYR   161      52.907  92.563  97.628  1.00  0.00           H  
ATOM   2188  CA  TYR   161      54.380  93.290  98.961  1.00  0.00           C  
ATOM   2189  HA  TYR   161      54.259  94.050  99.733  1.00  0.00           H  
ATOM   2190  CB  TYR   161      54.251  91.967  99.668  1.00  0.00           C  
ATOM   2191  HB2 TYR   161      53.194  91.804  99.877  1.00  0.00           H  
ATOM   2192  HB3 TYR   161      54.440  91.206  98.911  1.00  0.00           H  
ATOM   2193  CG  TYR   161      55.216  91.762 100.824  1.00  0.00           C  
ATOM   2194  CD1 TYR   161      56.339  90.902 100.685  1.00  0.00           C  
ATOM   2195  HD1 TYR   161      56.547  90.476  99.715  1.00  0.00           H  
ATOM   2196  CE1 TYR   161      57.147  90.665 101.801  1.00  0.00           C  
ATOM   2197  HE1 TYR   161      57.968  89.973 101.686  1.00  0.00           H  
ATOM   2198  CZ  TYR   161      56.817  91.196 103.082  1.00  0.00           C  
ATOM   2199  OH  TYR   161      57.605  90.989 104.143  1.00  0.00           O  
ATOM   2200  HH  TYR   161      57.216  91.362 104.938  1.00  0.00           H  
ATOM   2201  CE2 TYR   161      55.739  92.102 103.164  1.00  0.00           C  
ATOM   2202  HE2 TYR   161      55.607  92.619 104.104  1.00  0.00           H  
ATOM   2203  CD2 TYR   161      54.960  92.364 102.060  1.00  0.00           C  
ATOM   2204  HD2 TYR   161      54.069  92.970 102.128  1.00  0.00           H  
ATOM   2205  C   TYR   161      55.802  93.469  98.355  1.00  0.00           C  
ATOM   2206  O   TYR   161      56.818  93.424  99.090  1.00  0.00           O  
ATOM   2207  N   ASN   162      55.910  93.541  96.992  1.00  0.00           N  
ATOM   2208  H   ASN   162      55.081  93.525  96.415  1.00  0.00           H  
ATOM   2209  CA  ASN   162      57.196  93.471  96.374  1.00  0.00           C  
ATOM   2210  HA  ASN   162      57.983  93.483  97.129  1.00  0.00           H  
ATOM   2211  CB  ASN   162      57.371  92.102  95.733  1.00  0.00           C  
ATOM   2212  HB2 ASN   162      56.696  92.045  94.879  1.00  0.00           H  
ATOM   2213  HB3 ASN   162      58.347  92.090  95.248  1.00  0.00           H  
ATOM   2214  CG  ASN   162      57.089  90.892  96.634  1.00  0.00           C  
ATOM   2215  OD1 ASN   162      57.961  90.403  97.306  1.00  0.00           O  
ATOM   2216  ND2 ASN   162      55.878  90.352  96.654  1.00  0.00           N  
ATOM   2217 HD21 ASN   162      55.647  89.467  97.083  1.00  0.00           H  
ATOM   2218 HD22 ASN   162      55.193  90.714  96.006  1.00  0.00           H  
ATOM   2219  C   ASN   162      57.525  94.648  95.408  1.00  0.00           C  
ATOM   2220  O   ASN   162      56.571  95.112  94.784  1.00  0.00           O  
ATOM   2221  N   SER   163      58.722  95.212  95.482  1.00  0.00           N  
ATOM   2222  H   SER   163      59.441  94.783  96.047  1.00  0.00           H  
ATOM   2223  CA  SER   163      59.213  96.227  94.645  1.00  0.00           C  
ATOM   2224  HA  SER   163      58.514  97.049  94.796  1.00  0.00           H  
ATOM   2225  CB  SER   163      60.635  96.728  95.111  1.00  0.00           C  
ATOM   2226  HB2 SER   163      61.511  96.080  95.065  1.00  0.00           H  
ATOM   2227  HB3 SER   163      60.969  97.448  94.364  1.00  0.00           H  
ATOM   2228  OG  SER   163      60.465  97.315  96.367  1.00  0.00           O  
ATOM   2229  HG  SER   163      60.163  96.668  97.009  1.00  0.00           H  
ATOM   2230  C   SER   163      59.143  95.808  93.185  1.00  0.00           C  
ATOM   2231  O   SER   163      58.943  94.597  92.822  1.00  0.00           O  
ATOM   2232  N   SER   164      59.307  96.792  92.292  1.00  0.00           N  
ATOM   2233  H   SER   164      59.178  97.699  92.716  1.00  0.00           H  
ATOM   2234  CA  SER   164      59.488  96.612  90.806  1.00  0.00           C  
ATOM   2235  HA  SER   164      59.500  97.615  90.381  1.00  0.00           H  
ATOM   2236  CB  SER   164      58.376  95.834  90.122  1.00  0.00           C  
ATOM   2237  HB2 SER   164      58.475  94.754  90.235  1.00  0.00           H  
ATOM   2238  HB3 SER   164      57.415  96.130  90.544  1.00  0.00           H  
ATOM   2239  OG  SER   164      58.250  96.261  88.736  1.00  0.00           O  
ATOM   2240  HG  SER   164      57.311  96.215  88.542  1.00  0.00           H  
ATOM   2241  C   SER   164      60.870  96.065  90.439  1.00  0.00           C  
ATOM   2242  O   SER   164      61.839  96.099  91.291  1.00  0.00           O  
ATOM   2243  N   SER   165      61.042  95.747  89.164  1.00  0.00           N  
ATOM   2244  H   SER   165      60.362  96.040  88.477  1.00  0.00           H  
ATOM   2245  CA  SER   165      62.415  95.582  88.622  1.00  0.00           C  
ATOM   2246  HA  SER   165      62.933  94.810  89.192  1.00  0.00           H  
ATOM   2247  CB  SER   165      62.404  95.137  87.140  1.00  0.00           C  
ATOM   2248  HB2 SER   165      61.923  94.159  87.166  1.00  0.00           H  
ATOM   2249  HB3 SER   165      61.802  95.771  86.488  1.00  0.00           H  
ATOM   2250  OG  SER   165      63.673  95.004  86.482  1.00  0.00           O  
ATOM   2251  HG  SER   165      63.987  94.136  86.745  1.00  0.00           H  
ATOM   2252  C   SER   165      63.396  96.737  88.821  1.00  0.00           C  
ATOM   2253  O   SER   165      63.057  97.871  89.272  1.00  0.00           O  
ATOM   2254  N   GLY   166      64.739  96.570  88.626  1.00  0.00           N  
ATOM   2255  H   GLY   166      65.031  95.646  88.339  1.00  0.00           H  
ATOM   2256  CA  GLY   166      65.779  97.613  88.699  1.00  0.00           C  
ATOM   2257  HA2 GLY   166      65.977  97.929  87.675  1.00  0.00           H  
ATOM   2258  HA3 GLY   166      65.337  98.441  89.253  1.00  0.00           H  
ATOM   2259  C   GLY   166      67.171  97.226  89.229  1.00  0.00           C  
ATOM   2260  O   GLY   166      67.397  96.085  89.694  1.00  0.00           O  
ATOM   2261  N   GLY   167      68.105  98.152  89.139  1.00  0.00           N  
ATOM   2262  H   GLY   167      67.854  99.085  88.844  1.00  0.00           H  
ATOM   2263  CA  GLY   167      69.490  97.960  89.614  1.00  0.00           C  
ATOM   2264  HA2 GLY   167      69.997  98.898  89.841  1.00  0.00           H  
ATOM   2265  HA3 GLY   167      69.421  97.358  90.520  1.00  0.00           H  
ATOM   2266  C   GLY   167      70.470  97.206  88.670  1.00  0.00           C  
ATOM   2267  O   GLY   167      70.721  97.694  87.528  1.00  0.00           O  
ATOM   2268  N   GLY   168      70.870  96.033  89.039  1.00  0.00           N  
ATOM   2269  H   GLY   168      70.575  95.759  89.965  1.00  0.00           H  
ATOM   2270  CA  GLY   168      71.681  95.073  88.253  1.00  0.00           C  
ATOM   2271  HA2 GLY   168      72.656  95.540  88.121  1.00  0.00           H  
ATOM   2272  HA3 GLY   168      71.762  94.215  88.921  1.00  0.00           H  
ATOM   2273  C   GLY   168      71.095  94.451  86.981  1.00  0.00           C  
ATOM   2274  O   GLY   168      69.944  94.714  86.533  1.00  0.00           O  
ATOM   2275  N   GLY   169      71.918  93.646  86.310  1.00  0.00           N  
ATOM   2276  H   GLY   169      71.501  93.190  85.511  1.00  0.00           H  
ATOM   2277  CA  GLY   169      73.374  93.515  86.426  1.00  0.00           C  
ATOM   2278  HA2 GLY   169      73.556  93.498  87.501  1.00  0.00           H  
ATOM   2279  HA3 GLY   169      73.693  92.638  85.862  1.00  0.00           H  
ATOM   2280  C   GLY   169      74.109  94.741  85.896  1.00  0.00           C  
ATOM   2281  O   GLY   169      73.487  95.727  85.514  1.00  0.00           O  
ATOM   2282  N   GLY   170      75.389  94.546  85.613  1.00  0.00           N  
ATOM   2283  H   GLY   170      75.903  93.795  86.053  1.00  0.00           H  
ATOM   2284  CA  GLY   170      76.093  95.270  84.516  1.00  0.00           C  
ATOM   2285  HA2 GLY   170      76.128  96.346  84.687  1.00  0.00           H  
ATOM   2286  HA3 GLY   170      77.120  94.910  84.578  1.00  0.00           H  
ATOM   2287  C   GLY   170      75.628  94.897  83.092  1.00  0.00           C  
ATOM   2288  O   GLY   170      74.746  94.054  83.045  1.00  0.00           O  
ATOM   2289  N   GLY   171      76.183  95.423  81.999  1.00  0.00           N  
ATOM   2290  H   GLY   171      75.746  95.196  81.118  1.00  0.00           H  
ATOM   2291  CA  GLY   171      77.368  96.272  81.970  1.00  0.00           C  
ATOM   2292  HA2 GLY   171      77.453  96.721  80.980  1.00  0.00           H  
ATOM   2293  HA3 GLY   171      77.277  97.068  82.709  1.00  0.00           H  
ATOM   2294  C   GLY   171      78.720  95.578  82.339  1.00  0.00           C  
ATOM   2295  O   GLY   171      78.806  94.473  82.927  1.00  0.00           O  
ATOM   2296  N   GLY   172      79.859  96.186  81.992  1.00  0.00           N  
ATOM   2297  H   GLY   172      80.722  95.694  82.169  1.00  0.00           H  
ATOM   2298  CA  GLY   172      80.062  97.429  81.268  1.00  0.00           C  
ATOM   2299  HA2 GLY   172      79.381  98.187  81.654  1.00  0.00           H  
ATOM   2300  HA3 GLY   172      81.061  97.845  81.402  1.00  0.00           H  
ATOM   2301  C   GLY   172      79.944  97.357  79.783  1.00  0.00           C  
ATOM   2302  O   GLY   172      79.551  96.348  79.220  1.00  0.00           O  
ATOM   2303  N   GLY   173      80.514  98.430  79.122  1.00  0.00           N  
ATOM   2304  H   GLY   173      80.972  99.174  79.629  1.00  0.00           H  
ATOM   2305  CA  GLY   173      80.618  98.497  77.690  1.00  0.00           C  
ATOM   2306  HA2 GLY   173      81.099  99.436  77.416  1.00  0.00           H  
ATOM   2307  HA3 GLY   173      81.344  97.740  77.389  1.00  0.00           H  
ATOM   2308  C   GLY   173      79.333  98.351  76.794  1.00  0.00           C  
ATOM   2309  O   GLY   173      78.235  98.596  77.238  1.00  0.00           O  
ATOM   2310  N   GLY   174      79.438  97.880  75.558  1.00  0.00           N  
ATOM   2311  H   GLY   174      78.557  97.843  75.065  1.00  0.00           H  
ATOM   2312  CA  GLY   174      80.707  97.506  74.816  1.00  0.00           C  
ATOM   2313  HA2 GLY   174      81.159  98.447  74.503  1.00  0.00           H  
ATOM   2314  HA3 GLY   174      81.456  97.040  75.457  1.00  0.00           H  
ATOM   2315  C   GLY   174      80.530  96.691  73.525  1.00  0.00           C  
ATOM   2316  O   GLY   174      81.271  96.888  72.563  1.00  0.00           O  
ATOM   2317  N   GLY   175      79.711  95.674  73.447  1.00  0.00           N  
ATOM   2318  H   GLY   175      79.183  95.476  74.285  1.00  0.00           H  
ATOM   2319  CA  GLY   175      79.682  94.610  72.412  1.00  0.00           C  
ATOM   2320  HA2 GLY   175      80.699  94.293  72.182  1.00  0.00           H  
ATOM   2321  HA3 GLY   175      79.144  93.742  72.792  1.00  0.00           H  
ATOM   2322  C   GLY   175      79.054  94.986  71.029  1.00  0.00           C  
ATOM   2323  O   GLY   175      79.393  94.322  70.103  1.00  0.00           O  
ATOM   2324  N   ASN   176      78.297  96.107  70.822  1.00  0.00           N  
ATOM   2325  H   ASN   176      78.102  96.608  71.677  1.00  0.00           H  
ATOM   2326  CA  ASN   176      77.544  96.529  69.613  1.00  0.00           C  
ATOM   2327  HA  ASN   176      78.255  96.537  68.787  1.00  0.00           H  
ATOM   2328  CB  ASN   176      76.545  95.422  69.196  1.00  0.00           C  
ATOM   2329  HB2 ASN   176      77.128  94.502  69.161  1.00  0.00           H  
ATOM   2330  HB3 ASN   176      75.710  95.382  69.895  1.00  0.00           H  
ATOM   2331  CG  ASN   176      76.000  95.581  67.822  1.00  0.00           C  
ATOM   2332  OD1 ASN   176      74.933  96.123  67.645  1.00  0.00           O  
ATOM   2333  ND2 ASN   176      76.695  95.174  66.761  1.00  0.00           N  
ATOM   2334 HD21 ASN   176      76.328  95.499  65.878  1.00  0.00           H  
ATOM   2335 HD22 ASN   176      77.620  94.821  66.962  1.00  0.00           H  
ATOM   2336  C   ASN   176      76.926  97.866  69.873  1.00  0.00           C  
ATOM   2337  O   ASN   176      76.280  98.216  70.876  1.00  0.00           O  
ATOM   2338  N   TYR   177      77.141  98.736  68.889  1.00  0.00           N  
ATOM   2339  H   TYR   177      77.716  98.474  68.101  1.00  0.00           H  
ATOM   2340  CA  TYR   177      76.738 100.150  68.931  1.00  0.00           C  
ATOM   2341  HA  TYR   177      75.953 100.181  69.687  1.00  0.00           H  
ATOM   2342  CB  TYR   177      77.974 101.064  69.317  1.00  0.00           C  
ATOM   2343  HB2 TYR   177      78.767 101.012  68.571  1.00  0.00           H  
ATOM   2344  HB3 TYR   177      77.640 102.100  69.375  1.00  0.00           H  
ATOM   2345  CG  TYR   177      78.529 100.876  70.702  1.00  0.00           C  
ATOM   2346  CD1 TYR   177      77.908 101.461  71.846  1.00  0.00           C  
ATOM   2347  HD1 TYR   177      76.946 101.925  71.687  1.00  0.00           H  
ATOM   2348  CE1 TYR   177      78.571 101.506  73.070  1.00  0.00           C  
ATOM   2349  HE1 TYR   177      78.090 102.014  73.893  1.00  0.00           H  
ATOM   2350  CZ  TYR   177      79.831 100.923  73.231  1.00  0.00           C  
ATOM   2351  OH  TYR   177      80.534 100.844  74.364  1.00  0.00           O  
ATOM   2352  HH  TYR   177      79.980 101.258  75.030  1.00  0.00           H  
ATOM   2353  CE2 TYR   177      80.335 100.181  72.135  1.00  0.00           C  
ATOM   2354  HE2 TYR   177      81.172  99.514  72.275  1.00  0.00           H  
ATOM   2355  CD2 TYR   177      79.628 100.149  70.891  1.00  0.00           C  
ATOM   2356  HD2 TYR   177      80.055  99.504  70.137  1.00  0.00           H  
ATOM   2357  C   TYR   177      76.043 100.462  67.543  1.00  0.00           C  
ATOM   2358  O   TYR   177      76.609 100.054  66.586  1.00  0.00           O  
ATOM   2359  N   GLY   178      74.873 101.116  67.423  1.00  0.00           N  
ATOM   2360  H   GLY   178      74.424 101.113  66.518  1.00  0.00           H  
ATOM   2361  CA  GLY   178      74.113 101.637  68.531  1.00  0.00           C  
ATOM   2362  HA2 GLY   178      73.196 102.068  68.128  1.00  0.00           H  
ATOM   2363  HA3 GLY   178      73.697 100.847  69.156  1.00  0.00           H  
ATOM   2364  C   GLY   178      74.792 102.751  69.378  1.00  0.00           C  
ATOM   2365  O   GLY   178      75.597 103.526  68.906  1.00  0.00           O  
ATOM   2366  N   GLN   179      74.325 102.859  70.622  1.00  0.00           N  
ATOM   2367  H   GLN   179      73.650 102.198  70.978  1.00  0.00           H  
ATOM   2368  CA  GLN   179      74.497 104.149  71.431  1.00  0.00           C  
ATOM   2369  HA  GLN   179      75.171 104.868  70.965  1.00  0.00           H  
ATOM   2370  CB  GLN   179      73.125 104.837  71.734  1.00  0.00           C  
ATOM   2371  HB2 GLN   179      72.519 104.087  72.243  1.00  0.00           H  
ATOM   2372  HB3 GLN   179      73.298 105.667  72.419  1.00  0.00           H  
ATOM   2373  CG  GLN   179      72.381 105.325  70.518  1.00  0.00           C  
ATOM   2374  HG2 GLN   179      72.262 104.554  69.757  1.00  0.00           H  
ATOM   2375  HG3 GLN   179      71.405 105.642  70.884  1.00  0.00           H  
ATOM   2376  CD  GLN   179      72.965 106.517  69.780  1.00  0.00           C  
ATOM   2377  OE1 GLN   179      74.130 106.830  69.869  1.00  0.00           O  
ATOM   2378  NE2 GLN   179      72.162 107.239  69.058  1.00  0.00           N  
ATOM   2379 HE21 GLN   179      71.181 106.997  69.068  1.00  0.00           H  
ATOM   2380 HE22 GLN   179      72.625 107.831  68.383  1.00  0.00           H  
ATOM   2381  C   GLN   179      75.151 103.740  72.763  1.00  0.00           C  
ATOM   2382  O   GLN   179      74.650 102.807  73.373  1.00  0.00           O  
ATOM   2383  N   ASP   180      76.278 104.284  73.164  1.00  0.00           N  
ATOM   2384  H   ASP   180      76.568 103.969  74.079  1.00  0.00           H  
ATOM   2385  CA  ASP   180      77.046 105.438  72.673  1.00  0.00           C  
ATOM   2386  HA  ASP   180      77.063 105.515  71.586  1.00  0.00           H  
ATOM   2387  CB  ASP   180      76.328 106.708  73.075  1.00  0.00           C  
ATOM   2388  HB2 ASP   180      75.254 106.593  72.930  1.00  0.00           H  
ATOM   2389  HB3 ASP   180      76.455 106.661  74.157  1.00  0.00           H  
ATOM   2390  CG  ASP   180      76.825 107.932  72.390  1.00  0.00           C  
ATOM   2391  OD1 ASP   180      76.246 109.031  72.704  1.00  0.00           O  
ATOM   2392  OD2 ASP   180      77.884 107.926  71.745  1.00  0.00           O  
ATOM   2393  C   ASP   180      78.496 105.355  73.161  1.00  0.00           C  
ATOM   2394  O   ASP   180      78.620 105.256  74.339  1.00  0.00           O  
ATOM   2395  N   GLN   181      79.504 105.508  72.261  1.00  0.00           N  
ATOM   2396  H   GLN   181      79.339 105.724  71.288  1.00  0.00           H  
ATOM   2397  CA  GLN   181      80.931 105.330  72.566  1.00  0.00           C  
ATOM   2398  HA  GLN   181      80.936 104.694  73.451  1.00  0.00           H  
ATOM   2399  CB  GLN   181      81.760 104.798  71.375  1.00  0.00           C  
ATOM   2400  HB2 GLN   181      81.550 105.545  70.610  1.00  0.00           H  
ATOM   2401  HB3 GLN   181      82.808 104.693  71.655  1.00  0.00           H  
ATOM   2402  CG  GLN   181      81.259 103.393  71.036  1.00  0.00           C  
ATOM   2403  HG2 GLN   181      81.701 102.693  71.745  1.00  0.00           H  
ATOM   2404  HG3 GLN   181      80.195 103.320  71.263  1.00  0.00           H  
ATOM   2405  CD  GLN   181      81.438 102.921  69.596  1.00  0.00           C  
ATOM   2406  OE1 GLN   181      82.255 102.031  69.290  1.00  0.00           O  
ATOM   2407  NE2 GLN   181      80.639 103.372  68.603  1.00  0.00           N  
ATOM   2408 HE21 GLN   181      79.931 104.074  68.770  1.00  0.00           H  
ATOM   2409 HE22 GLN   181      80.717 102.949  67.689  1.00  0.00           H  
ATOM   2410  C   GLN   181      81.477 106.760  73.000  1.00  0.00           C  
ATOM   2411  O   GLN   181      82.670 106.929  73.291  1.00  0.00           O  
ATOM   2412  N   SER   182      80.668 107.831  72.886  1.00  0.00           N  
ATOM   2413  H   SER   182      79.705 107.657  72.634  1.00  0.00           H  
ATOM   2414  CA  SER   182      80.960 109.124  73.466  1.00  0.00           C  
ATOM   2415  HA  SER   182      81.760 109.563  72.870  1.00  0.00           H  
ATOM   2416  CB  SER   182      79.754 110.107  73.280  1.00  0.00           C  
ATOM   2417  HB2 SER   182      78.896 109.670  73.790  1.00  0.00           H  
ATOM   2418  HB3 SER   182      79.868 111.122  73.658  1.00  0.00           H  
ATOM   2419  OG  SER   182      79.464 110.186  71.921  1.00  0.00           O  
ATOM   2420  HG  SER   182      78.886 109.457  71.683  1.00  0.00           H  
ATOM   2421  C   SER   182      81.404 108.981  74.883  1.00  0.00           C  
ATOM   2422  O   SER   182      80.605 108.477  75.741  1.00  0.00           O  
ATOM   2423  N   SER   183      82.670 109.354  75.314  1.00  0.00           N  
ATOM   2424  H   SER   183      82.884 109.292  76.299  1.00  0.00           H  
ATOM   2425  CA  SER   183      83.759 109.703  74.414  1.00  0.00           C  
ATOM   2426  HA  SER   183      83.750 109.036  73.552  1.00  0.00           H  
ATOM   2427  CB  SER   183      83.481 111.106  73.909  1.00  0.00           C  
ATOM   2428  HB2 SER   183      82.492 111.271  73.481  1.00  0.00           H  
ATOM   2429  HB3 SER   183      83.596 111.720  74.802  1.00  0.00           H  
ATOM   2430  OG  SER   183      84.486 111.450  72.958  1.00  0.00           O  
ATOM   2431  HG  SER   183      84.423 112.401  72.837  1.00  0.00           H  
ATOM   2432  C   SER   183      85.123 109.530  75.129  1.00  0.00           C  
ATOM   2433  O   SER   183      85.233 108.616  75.972  1.00  0.00           O  
ATOM   2434  N   MET   184      86.223 110.222  74.731  1.00  0.00           N  
ATOM   2435  H   MET   184      86.011 110.885  74.000  1.00  0.00           H  
ATOM   2436  CA  MET   184      87.535 110.058  75.290  1.00  0.00           C  
ATOM   2437  HA  MET   184      87.390 109.741  76.323  1.00  0.00           H  
ATOM   2438  CB  MET   184      88.242 108.916  74.601  1.00  0.00           C  
ATOM   2439  HB2 MET   184      89.165 108.666  75.123  1.00  0.00           H  
ATOM   2440  HB3 MET   184      87.588 108.044  74.629  1.00  0.00           H  
ATOM   2441  CG  MET   184      88.795 109.228  73.235  1.00  0.00           C  
ATOM   2442  HG2 MET   184      89.615 109.944  73.278  1.00  0.00           H  
ATOM   2443  HG3 MET   184      89.194 108.294  72.838  1.00  0.00           H  
ATOM   2444  SD  MET   184      87.625 109.716  71.873  1.00  0.00           S  
ATOM   2445  CE  MET   184      86.616 108.242  71.669  1.00  0.00           C  
ATOM   2446  HE1 MET   184      87.167 107.304  71.597  1.00  0.00           H  
ATOM   2447  HE2 MET   184      85.964 108.107  72.533  1.00  0.00           H  
ATOM   2448  HE3 MET   184      86.013 108.331  70.765  1.00  0.00           H  
ATOM   2449  C   MET   184      88.328 111.418  75.252  1.00  0.00           C  
ATOM   2450  O   MET   184      87.713 112.472  75.105  1.00  0.00           O  
ATOM   2451  N   SER   185      89.615 111.392  75.758  1.00  0.00           N  
ATOM   2452  H   SER   185      90.053 110.576  76.160  1.00  0.00           H  
ATOM   2453  CA  SER   185      90.501 112.581  75.832  1.00  0.00           C  
ATOM   2454  HA  SER   185      89.946 113.253  76.487  1.00  0.00           H  
ATOM   2455  CB  SER   185      91.804 112.211  76.490  1.00  0.00           C  
ATOM   2456  HB2 SER   185      91.697 111.452  77.265  1.00  0.00           H  
ATOM   2457  HB3 SER   185      92.421 111.841  75.671  1.00  0.00           H  
ATOM   2458  OG  SER   185      92.534 113.347  76.918  1.00  0.00           O  
ATOM   2459  HG  SER   185      91.958 113.819  77.524  1.00  0.00           H  
ATOM   2460  C   SER   185      90.743 113.281  74.505  1.00  0.00           C  
ATOM   2461  O   SER   185      90.583 112.729  73.463  1.00  0.00           O  
ATOM   2462  N   SER   186      90.986 114.564  74.556  1.00  0.00           N  
ATOM   2463  H   SER   186      91.108 115.021  75.449  1.00  0.00           H  
ATOM   2464  CA  SER   186      91.089 115.504  73.456  1.00  0.00           C  
ATOM   2465  HA  SER   186      91.838 115.116  72.766  1.00  0.00           H  
ATOM   2466  CB  SER   186      89.748 115.513  72.666  1.00  0.00           C  
ATOM   2467  HB2 SER   186      89.418 114.516  72.376  1.00  0.00           H  
ATOM   2468  HB3 SER   186      88.971 115.883  73.336  1.00  0.00           H  
ATOM   2469  OG  SER   186      89.860 116.317  71.460  1.00  0.00           O  
ATOM   2470  HG  SER   186      89.100 116.891  71.338  1.00  0.00           H  
ATOM   2471  C   SER   186      91.392 116.988  73.909  1.00  0.00           C  
ATOM   2472  O   SER   186      90.889 117.504  74.887  1.00  0.00           O  
ATOM   2473  N   GLY   187      92.160 117.812  73.207  1.00  0.00           N  
ATOM   2474  H   GLY   187      92.213 118.777  73.500  1.00  0.00           H  
ATOM   2475  CA  GLY   187      92.963 117.464  72.001  1.00  0.00           C  
ATOM   2476  HA2 GLY   187      93.902 116.996  72.297  1.00  0.00           H  
ATOM   2477  HA3 GLY   187      92.412 116.724  71.421  1.00  0.00           H  
ATOM   2478  C   GLY   187      93.052 118.631  71.046  1.00  0.00           C  
ATOM   2479  O   GLY   187      94.055 118.842  70.485  1.00  0.00           O  
ATOM   2480  N   GLY   188      92.024 119.383  70.902  1.00  0.00           N  
ATOM   2481  H   GLY   188      91.201 119.008  71.352  1.00  0.00           H  
ATOM   2482  CA  GLY   188      91.956 120.624  70.111  1.00  0.00           C  
ATOM   2483  HA2 GLY   188      92.039 121.475  70.788  1.00  0.00           H  
ATOM   2484  HA3 GLY   188      92.839 120.832  69.507  1.00  0.00           H  
ATOM   2485  C   GLY   188      90.643 120.777  69.278  1.00  0.00           C  
ATOM   2486  O   GLY   188      89.534 120.676  69.840  1.00  0.00           O  
ATOM   2487  N   GLY   189      90.680 121.095  67.956  1.00  0.00           N  
ATOM   2488  H   GLY   189      89.894 120.809  67.390  1.00  0.00           H  
ATOM   2489  CA  GLY   189      91.947 121.231  67.252  1.00  0.00           C  
ATOM   2490  HA2 GLY   189      92.525 120.307  67.300  1.00  0.00           H  
ATOM   2491  HA3 GLY   189      91.783 121.368  66.183  1.00  0.00           H  
ATOM   2492  C   GLY   189      92.811 122.379  67.722  1.00  0.00           C  
ATOM   2493  O   GLY   189      94.051 122.254  67.684  1.00  0.00           O  
ATOM   2494  N   SER   190      92.203 123.555  67.923  1.00  0.00           N  
ATOM   2495  H   SER   190      91.221 123.658  67.709  1.00  0.00           H  
ATOM   2496  CA  SER   190      92.954 124.706  68.431  1.00  0.00           C  
ATOM   2497  HA  SER   190      93.698 124.959  67.676  1.00  0.00           H  
ATOM   2498  CB  SER   190      91.966 125.933  68.572  1.00  0.00           C  
ATOM   2499  HB2 SER   190      91.141 125.677  69.237  1.00  0.00           H  
ATOM   2500  HB3 SER   190      92.419 126.833  68.987  1.00  0.00           H  
ATOM   2501  OG  SER   190      91.422 126.229  67.276  1.00  0.00           O  
ATOM   2502  HG  SER   190      92.076 126.588  66.673  1.00  0.00           H  
ATOM   2503  C   SER   190      93.607 124.551  69.839  1.00  0.00           C  
ATOM   2504  O   SER   190      92.945 124.000  70.681  1.00  0.00           O  
ATOM   2505  N   GLY   191      94.912 124.897  70.073  1.00  0.00           N  
ATOM   2506  H   GLY   191      95.141 124.860  71.056  1.00  0.00           H  
ATOM   2507  CA  GLY   191      95.945 125.334  69.110  1.00  0.00           C  
ATOM   2508  HA2 GLY   191      96.933 125.262  69.565  1.00  0.00           H  
ATOM   2509  HA3 GLY   191      95.919 124.680  68.239  1.00  0.00           H  
ATOM   2510  C   GLY   191      95.922 126.821  68.711  1.00  0.00           C  
ATOM   2511  O   GLY   191      94.904 127.468  68.556  1.00  0.00           O  
ATOM   2512  N   GLY   192      97.009 127.305  68.201  1.00  0.00           N  
ATOM   2513  H   GLY   192      97.900 126.983  68.550  1.00  0.00           H  
ATOM   2514  CA  GLY   192      97.095 128.662  67.510  1.00  0.00           C  
ATOM   2515  HA2 GLY   192      96.696 129.426  68.177  1.00  0.00           H  
ATOM   2516  HA3 GLY   192      98.160 128.803  67.325  1.00  0.00           H  
ATOM   2517  C   GLY   192      96.427 128.624  66.165  1.00  0.00           C  
ATOM   2518  O   GLY   192      96.176 129.630  65.533  1.00  0.00           O  
ATOM   2519  N   GLY   193      96.306 127.406  65.599  1.00  0.00           N  
ATOM   2520  H   GLY   193      96.529 126.605  66.173  1.00  0.00           H  
ATOM   2521  CA  GLY   193      95.755 127.119  64.256  1.00  0.00           C  
ATOM   2522  HA2 GLY   193      95.928 128.003  63.642  1.00  0.00           H  
ATOM   2523  HA3 GLY   193      96.292 126.284  63.806  1.00  0.00           H  
ATOM   2524  C   GLY   193      94.285 126.750  64.154  1.00  0.00           C  
ATOM   2525  O   GLY   193      93.485 127.047  65.041  1.00  0.00           O  
ATOM   2526  N   TYR   194      93.863 126.151  62.973  1.00  0.00           N  
ATOM   2527  H   TYR   194      94.533 126.069  62.222  1.00  0.00           H  
ATOM   2528  CA  TYR   194      92.582 125.386  62.878  1.00  0.00           C  
ATOM   2529  HA  TYR   194      91.797 126.127  63.025  1.00  0.00           H  
ATOM   2530  CB  TYR   194      92.497 124.865  61.409  1.00  0.00           C  
ATOM   2531  HB2 TYR   194      93.446 124.369  61.205  1.00  0.00           H  
ATOM   2532  HB3 TYR   194      91.653 124.210  61.193  1.00  0.00           H  
ATOM   2533  CG  TYR   194      92.365 125.991  60.431  1.00  0.00           C  
ATOM   2534  CD1 TYR   194      91.081 126.578  60.243  1.00  0.00           C  
ATOM   2535  HD1 TYR   194      90.260 126.239  60.857  1.00  0.00           H  
ATOM   2536  CE1 TYR   194      90.875 127.494  59.223  1.00  0.00           C  
ATOM   2537  HE1 TYR   194      89.893 127.942  59.170  1.00  0.00           H  
ATOM   2538  CZ  TYR   194      91.978 127.999  58.470  1.00  0.00           C  
ATOM   2539  OH  TYR   194      91.681 128.889  57.524  1.00  0.00           O  
ATOM   2540  HH  TYR   194      90.750 129.122  57.494  1.00  0.00           H  
ATOM   2541  CE2 TYR   194      93.207 127.313  58.542  1.00  0.00           C  
ATOM   2542  HE2 TYR   194      94.041 127.597  57.916  1.00  0.00           H  
ATOM   2543  CD2 TYR   194      93.357 126.219  59.531  1.00  0.00           C  
ATOM   2544  HD2 TYR   194      94.322 125.738  59.606  1.00  0.00           H  
ATOM   2545  C   TYR   194      92.439 124.278  63.929  1.00  0.00           C  
ATOM   2546  O   TYR   194      93.439 123.695  64.367  1.00  0.00           O  
ATOM   2547  N   GLY   195      91.251 123.906  64.469  1.00  0.00           N  
ATOM   2548  H   GLY   195      91.198 123.116  65.095  1.00  0.00           H  
ATOM   2549  CA  GLY   195      89.927 124.531  64.270  1.00  0.00           C  
ATOM   2550  HA2 GLY   195      90.132 125.594  64.395  1.00  0.00           H  
ATOM   2551  HA3 GLY   195      89.552 124.329  63.266  1.00  0.00           H  
ATOM   2552  C   GLY   195      88.934 124.115  65.360  1.00  0.00           C  
ATOM   2553  O   GLY   195      89.332 123.774  66.486  1.00  0.00           O  
ATOM   2554  N   ASN   196      87.671 124.059  65.028  1.00  0.00           N  
ATOM   2555  H   ASN   196      87.414 124.489  64.152  1.00  0.00           H  
ATOM   2556  CA  ASN   196      86.623 123.573  65.943  1.00  0.00           C  
ATOM   2557  HA  ASN   196      87.021 122.838  66.643  1.00  0.00           H  
ATOM   2558  CB  ASN   196      86.036 124.779  66.706  1.00  0.00           C  
ATOM   2559  HB2 ASN   196      86.918 125.267  67.121  1.00  0.00           H  
ATOM   2560  HB3 ASN   196      85.631 125.373  65.888  1.00  0.00           H  
ATOM   2561  CG  ASN   196      85.023 124.379  67.824  1.00  0.00           C  
ATOM   2562  OD1 ASN   196      84.931 123.200  68.176  1.00  0.00           O  
ATOM   2563  ND2 ASN   196      84.313 125.372  68.448  1.00  0.00           N  
ATOM   2564 HD21 ASN   196      83.558 125.231  69.104  1.00  0.00           H  
ATOM   2565 HD22 ASN   196      84.465 126.312  68.110  1.00  0.00           H  
ATOM   2566  C   ASN   196      85.581 122.780  65.242  1.00  0.00           C  
ATOM   2567  O   ASN   196      84.973 123.213  64.255  1.00  0.00           O  
ATOM   2568  N   GLN   197      85.156 121.663  65.828  1.00  0.00           N  
ATOM   2569  H   GLN   197      85.488 121.394  66.744  1.00  0.00           H  
ATOM   2570  CA  GLN   197      84.081 120.802  65.362  1.00  0.00           C  
ATOM   2571  HA  GLN   197      83.880 121.005  64.310  1.00  0.00           H  
ATOM   2572  CB  GLN   197      84.575 119.356  65.512  1.00  0.00           C  
ATOM   2573  HB2 GLN   197      85.619 119.355  65.199  1.00  0.00           H  
ATOM   2574  HB3 GLN   197      84.594 119.052  66.559  1.00  0.00           H  
ATOM   2575  CG  GLN   197      83.816 118.282  64.618  1.00  0.00           C  
ATOM   2576  HG2 GLN   197      84.358 117.340  64.701  1.00  0.00           H  
ATOM   2577  HG3 GLN   197      82.812 118.070  64.986  1.00  0.00           H  
ATOM   2578  CD  GLN   197      83.803 118.481  63.100  1.00  0.00           C  
ATOM   2579  OE1 GLN   197      83.835 119.547  62.480  1.00  0.00           O  
ATOM   2580  NE2 GLN   197      83.808 117.385  62.322  1.00  0.00           N  
ATOM   2581 HE21 GLN   197      83.454 116.549  62.764  1.00  0.00           H  
ATOM   2582 HE22 GLN   197      83.744 117.545  61.327  1.00  0.00           H  
ATOM   2583  C   GLN   197      82.755 120.961  66.073  1.00  0.00           C  
ATOM   2584  O   GLN   197      81.794 120.233  65.680  1.00  0.00           O  
ATOM   2585  N   ASP   198      82.685 121.887  67.053  1.00  0.00           N  
ATOM   2586  H   ASP   198      83.527 122.396  67.283  1.00  0.00           H  
ATOM   2587  CA  ASP   198      81.384 122.231  67.673  1.00  0.00           C  
ATOM   2588  HA  ASP   198      81.004 121.393  68.257  1.00  0.00           H  
ATOM   2589  CB  ASP   198      81.574 123.351  68.655  1.00  0.00           C  
ATOM   2590  HB2 ASP   198      81.922 124.199  68.065  1.00  0.00           H  
ATOM   2591  HB3 ASP   198      80.559 123.617  68.952  1.00  0.00           H  
ATOM   2592  CG  ASP   198      82.468 123.010  69.858  1.00  0.00           C  
ATOM   2593  OD1 ASP   198      82.893 121.834  70.138  1.00  0.00           O  
ATOM   2594  OD2 ASP   198      82.611 123.906  70.700  1.00  0.00           O  
ATOM   2595  C   ASP   198      80.316 122.766  66.633  1.00  0.00           C  
ATOM   2596  O   ASP   198      80.756 123.382  65.652  1.00  0.00           O  
ATOM   2597  N   GLN   199      78.997 122.672  66.819  1.00  0.00           N  
ATOM   2598  H   GLN   199      78.760 122.172  67.664  1.00  0.00           H  
ATOM   2599  CA  GLN   199      77.968 122.929  65.786  1.00  0.00           C  
ATOM   2600  HA  GLN   199      78.342 123.524  64.953  1.00  0.00           H  
ATOM   2601  CB  GLN   199      77.394 121.553  65.274  1.00  0.00           C  
ATOM   2602  HB2 GLN   199      76.897 121.029  66.091  1.00  0.00           H  
ATOM   2603  HB3 GLN   199      76.628 121.662  64.506  1.00  0.00           H  
ATOM   2604  CG  GLN   199      78.481 120.639  64.727  1.00  0.00           C  
ATOM   2605  HG2 GLN   199      79.223 120.536  65.519  1.00  0.00           H  
ATOM   2606  HG3 GLN   199      78.093 119.658  64.453  1.00  0.00           H  
ATOM   2607  CD  GLN   199      79.125 121.384  63.539  1.00  0.00           C  
ATOM   2608  OE1 GLN   199      78.431 121.961  62.701  1.00  0.00           O  
ATOM   2609  NE2 GLN   199      80.405 121.182  63.366  1.00  0.00           N  
ATOM   2610 HE21 GLN   199      80.875 120.754  64.151  1.00  0.00           H  
ATOM   2611 HE22 GLN   199      80.917 121.610  62.608  1.00  0.00           H  
ATOM   2612  C   GLN   199      76.847 123.691  66.387  1.00  0.00           C  
ATOM   2613  O   GLN   199      76.606 123.679  67.585  1.00  0.00           O  
ATOM   2614  N   SER   200      76.098 124.475  65.632  1.00  0.00           N  
ATOM   2615  H   SER   200      75.411 124.943  66.206  1.00  0.00           H  
ATOM   2616  CA  SER   200      75.907 124.557  64.180  1.00  0.00           C  
ATOM   2617  HA  SER   200      76.539 123.789  63.734  1.00  0.00           H  
ATOM   2618  CB  SER   200      74.471 124.437  63.712  1.00  0.00           C  
ATOM   2619  HB2 SER   200      74.334 124.513  62.634  1.00  0.00           H  
ATOM   2620  HB3 SER   200      74.087 123.472  64.043  1.00  0.00           H  
ATOM   2621  OG  SER   200      73.576 125.424  64.340  1.00  0.00           O  
ATOM   2622  HG  SER   200      72.831 124.867  64.576  1.00  0.00           H  
ATOM   2623  C   SER   200      76.622 125.909  63.721  1.00  0.00           C  
ATOM   2624  O   SER   200      77.877 126.019  63.740  1.00  0.00           O  
ATOM   2625  N   GLY   201      75.851 126.879  63.188  1.00  0.00           N  
ATOM   2626  H   GLY   201      74.871 126.800  63.420  1.00  0.00           H  
ATOM   2627  CA  GLY   201      76.444 128.148  62.751  1.00  0.00           C  
ATOM   2628  HA2 GLY   201      77.173 127.960  61.963  1.00  0.00           H  
ATOM   2629  HA3 GLY   201      75.800 128.834  62.201  1.00  0.00           H  
ATOM   2630  C   GLY   201      77.114 128.916  63.847  1.00  0.00           C  
ATOM   2631  O   GLY   201      76.741 128.858  65.019  1.00  0.00           O  
ATOM   2632  N   GLY   202      77.919 129.892  63.525  1.00  0.00           N  
ATOM   2633  H   GLY   202      78.168 130.620  64.180  1.00  0.00           H  
ATOM   2634  CA  GLY   202      78.654 129.934  62.199  1.00  0.00           C  
ATOM   2635  HA2 GLY   202      79.228 129.010  62.260  1.00  0.00           H  
ATOM   2636  HA3 GLY   202      77.985 130.071  61.349  1.00  0.00           H  
ATOM   2637  C   GLY   202      79.667 131.088  61.988  1.00  0.00           C  
ATOM   2638  O   GLY   202      79.846 132.014  62.780  1.00  0.00           O  
ATOM   2639  N   GLY   203      80.355 131.070  60.867  1.00  0.00           N  
ATOM   2640  H   GLY   203      80.819 131.950  60.695  1.00  0.00           H  
ATOM   2641  CA  GLY   203      80.709 130.010  59.959  1.00  0.00           C  
ATOM   2642  HA2 GLY   203      79.839 129.404  59.710  1.00  0.00           H  
ATOM   2643  HA3 GLY   203      80.898 130.507  59.008  1.00  0.00           H  
ATOM   2644  C   GLY   203      81.886 129.198  60.368  1.00  0.00           C  
ATOM   2645  O   GLY   203      82.254 128.958  61.492  1.00  0.00           O  
ATOM   2646  N   GLY   204      82.516 128.549  59.353  1.00  0.00           N  
ATOM   2647  H   GLY   204      82.285 128.621  58.372  1.00  0.00           H  
ATOM   2648  CA  GLY   204      83.653 127.620  59.525  1.00  0.00           C  
ATOM   2649  HA2 GLY   204      84.228 127.507  58.606  1.00  0.00           H  
ATOM   2650  HA3 GLY   204      84.320 127.925  60.331  1.00  0.00           H  
ATOM   2651  C   GLY   204      83.296 126.158  59.959  1.00  0.00           C  
ATOM   2652  O   GLY   204      82.082 125.809  59.934  1.00  0.00           O  
ATOM   2653  N   SER   205      84.225 125.374  60.370  1.00  0.00           N  
ATOM   2654  H   SER   205      83.789 124.676  60.955  1.00  0.00           H  
ATOM   2655  CA  SER   205      85.670 125.387  60.337  1.00  0.00           C  
ATOM   2656  HA  SER   205      86.062 126.386  60.526  1.00  0.00           H  
ATOM   2657  CB  SER   205      86.146 124.687  61.596  1.00  0.00           C  
ATOM   2658  HB2 SER   205      85.752 125.184  62.482  1.00  0.00           H  
ATOM   2659  HB3 SER   205      85.815 123.663  61.422  1.00  0.00           H  
ATOM   2660  OG  SER   205      87.588 124.770  61.732  1.00  0.00           O  
ATOM   2661  HG  SER   205      87.890 125.671  61.870  1.00  0.00           H  
ATOM   2662  C   SER   205      86.350 124.946  59.011  1.00  0.00           C  
ATOM   2663  O   SER   205      86.001 124.036  58.276  1.00  0.00           O  
ATOM   2664  N   GLY   206      87.518 125.443  58.694  1.00  0.00           N  
ATOM   2665  H   GLY   206      87.824 126.244  59.228  1.00  0.00           H  
ATOM   2666  CA  GLY   206      88.567 125.083  57.756  1.00  0.00           C  
ATOM   2667  HA2 GLY   206      89.422 125.668  58.096  1.00  0.00           H  
ATOM   2668  HA3 GLY   206      88.755 124.043  58.023  1.00  0.00           H  
ATOM   2669  C   GLY   206      88.338 125.118  56.169  1.00  0.00           C  
ATOM   2670  O   GLY   206      87.302 125.556  55.671  1.00  0.00           O  
ATOM   2671  N   GLY   207      89.414 124.894  55.402  1.00  0.00           N  
ATOM   2672  H   GLY   207      89.364 124.984  54.397  1.00  0.00           H  
ATOM   2673  CA  GLY   207      90.744 124.518  55.813  1.00  0.00           C  
ATOM   2674  HA2 GLY   207      90.973 124.821  56.835  1.00  0.00           H  
ATOM   2675  HA3 GLY   207      90.787 123.429  55.803  1.00  0.00           H  
ATOM   2676  C   GLY   207      91.834 125.041  54.828  1.00  0.00           C  
ATOM   2677  O   GLY   207      91.525 125.638  53.819  1.00  0.00           O  
ATOM   2678  N   TYR   208      93.100 124.687  55.089  1.00  0.00           N  
ATOM   2679  H   TYR   208      93.255 124.173  55.945  1.00  0.00           H  
ATOM   2680  CA  TYR   208      94.330 125.123  54.285  1.00  0.00           C  
ATOM   2681  HA  TYR   208      94.288 126.181  54.027  1.00  0.00           H  
ATOM   2682  CB  TYR   208      95.641 124.781  55.110  1.00  0.00           C  
ATOM   2683  HB2 TYR   208      95.662 125.397  56.009  1.00  0.00           H  
ATOM   2684  HB3 TYR   208      95.613 123.762  55.498  1.00  0.00           H  
ATOM   2685  CG  TYR   208      96.957 124.886  54.312  1.00  0.00           C  
ATOM   2686  CD1 TYR   208      97.241 125.970  53.430  1.00  0.00           C  
ATOM   2687  HD1 TYR   208      96.513 126.760  53.319  1.00  0.00           H  
ATOM   2688  CE1 TYR   208      98.430 125.997  52.726  1.00  0.00           C  
ATOM   2689  HE1 TYR   208      98.654 126.818  52.061  1.00  0.00           H  
ATOM   2690  CZ  TYR   208      99.360 124.961  52.835  1.00  0.00           C  
ATOM   2691  OH  TYR   208     100.590 125.063  52.256  1.00  0.00           O  
ATOM   2692  HH  TYR   208     100.569 125.905  51.796  1.00  0.00           H  
ATOM   2693  CE2 TYR   208      99.099 123.866  53.660  1.00  0.00           C  
ATOM   2694  HE2 TYR   208      99.770 123.023  53.732  1.00  0.00           H  
ATOM   2695  CD2 TYR   208      97.928 123.897  54.422  1.00  0.00           C  
ATOM   2696  HD2 TYR   208      97.658 123.046  55.029  1.00  0.00           H  
ATOM   2697  C   TYR   208      94.232 124.386  52.974  1.00  0.00           C  
ATOM   2698  O   TYR   208      94.344 123.121  53.035  1.00  0.00           O  
ATOM   2699  N   GLY   209      94.269 125.048  51.866  1.00  0.00           N  
ATOM   2700  H   GLY   209      94.107 126.034  52.013  1.00  0.00           H  
ATOM   2701  CA  GLY   209      94.434 124.508  50.498  1.00  0.00           C  
ATOM   2702  HA2 GLY   209      93.486 123.998  50.327  1.00  0.00           H  
ATOM   2703  HA3 GLY   209      94.518 125.386  49.857  1.00  0.00           H  
ATOM   2704  C   GLY   209      95.586 123.558  50.317  1.00  0.00           C  
ATOM   2705  O   GLY   209      96.631 123.620  50.995  1.00  0.00           O  
ATOM   2706  N   GLN   210      95.393 122.535  49.418  1.00  0.00           N  
ATOM   2707  H   GLN   210      96.186 121.914  49.336  1.00  0.00           H  
ATOM   2708  CA  GLN   210      94.380 122.243  48.421  1.00  0.00           C  
ATOM   2709  HA  GLN   210      94.750 121.584  47.636  1.00  0.00           H  
ATOM   2710  CB  GLN   210      93.299 121.376  49.250  1.00  0.00           C  
ATOM   2711  HB2 GLN   210      92.845 121.937  50.067  1.00  0.00           H  
ATOM   2712  HB3 GLN   210      92.506 121.090  48.559  1.00  0.00           H  
ATOM   2713  CG  GLN   210      93.901 120.216  50.031  1.00  0.00           C  
ATOM   2714  HG2 GLN   210      94.495 120.472  50.909  1.00  0.00           H  
ATOM   2715  HG3 GLN   210      93.070 119.596  50.368  1.00  0.00           H  
ATOM   2716  CD  GLN   210      94.815 119.286  49.151  1.00  0.00           C  
ATOM   2717  OE1 GLN   210      94.715 119.225  47.878  1.00  0.00           O  
ATOM   2718  NE2 GLN   210      95.592 118.408  49.703  1.00  0.00           N  
ATOM   2719 HE21 GLN   210      96.015 117.695  49.127  1.00  0.00           H  
ATOM   2720 HE22 GLN   210      95.654 118.284  50.704  1.00  0.00           H  
ATOM   2721  C   GLN   210      93.740 123.493  47.760  1.00  0.00           C  
ATOM   2722  O   GLN   210      92.566 123.820  47.852  1.00  0.00           O  
ATOM   2723  N   GLN   211      94.647 124.308  47.179  1.00  0.00           N  
ATOM   2724  H   GLN   211      95.627 124.080  47.086  1.00  0.00           H  
ATOM   2725  CA  GLN   211      94.193 125.467  46.373  1.00  0.00           C  
ATOM   2726  HA  GLN   211      93.391 126.016  46.866  1.00  0.00           H  
ATOM   2727  CB  GLN   211      95.478 126.336  46.120  1.00  0.00           C  
ATOM   2728  HB2 GLN   211      96.209 125.795  45.521  1.00  0.00           H  
ATOM   2729  HB3 GLN   211      95.216 127.195  45.501  1.00  0.00           H  
ATOM   2730  CG  GLN   211      96.183 127.078  47.267  1.00  0.00           C  
ATOM   2731  HG2 GLN   211      96.895 127.837  46.944  1.00  0.00           H  
ATOM   2732  HG3 GLN   211      95.414 127.629  47.810  1.00  0.00           H  
ATOM   2733  CD  GLN   211      96.950 126.065  48.138  1.00  0.00           C  
ATOM   2734  OE1 GLN   211      97.365 125.016  47.702  1.00  0.00           O  
ATOM   2735  NE2 GLN   211      97.162 126.363  49.389  1.00  0.00           N  
ATOM   2736 HE21 GLN   211      96.734 127.182  49.796  1.00  0.00           H  
ATOM   2737 HE22 GLN   211      97.492 125.613  49.980  1.00  0.00           H  
ATOM   2738  C   GLN   211      93.501 125.059  45.067  1.00  0.00           C  
ATOM   2739  O   GLN   211      92.696 125.836  44.536  1.00  0.00           O  
ATOM   2740  N   ASP   212      93.988 124.027  44.360  1.00  0.00           N  
ATOM   2741  H   ASP   212      94.725 123.493  44.798  1.00  0.00           H  
ATOM   2742  CA  ASP   212      93.706 123.788  42.939  1.00  0.00           C  
ATOM   2743  HA  ASP   212      92.727 124.099  42.574  1.00  0.00           H  
ATOM   2744  CB  ASP   212      94.779 124.585  42.170  1.00  0.00           C  
ATOM   2745  HB2 ASP   212      94.538 124.700  41.113  1.00  0.00           H  
ATOM   2746  HB3 ASP   212      94.629 125.594  42.556  1.00  0.00           H  
ATOM   2747  CG  ASP   212      96.204 124.154  42.236  1.00  0.00           C  
ATOM   2748  OD1 ASP   212      97.105 124.633  41.466  1.00  0.00           O  
ATOM   2749  OD2 ASP   212      96.611 123.287  42.998  1.00  0.00           O  
ATOM   2750  C   ASP   212      93.848 122.230  42.598  1.00  0.00           C  
ATOM   2751  O   ASP   212      94.244 121.822  41.492  1.00  0.00           O  
ATOM   2752  N   ARG   213      93.470 121.359  43.520  1.00  0.00           N  
ATOM   2753  H   ARG   213      93.040 121.666  44.381  1.00  0.00           H  
ATOM   2754  CA  ARG   213      93.382 119.863  43.413  1.00  0.00           C  
ATOM   2755  HA  ARG   213      94.378 119.614  43.047  1.00  0.00           H  
ATOM   2756  CB  ARG   213      93.131 119.258  44.764  1.00  0.00           C  
ATOM   2757  HB2 ARG   213      94.060 119.305  45.332  1.00  0.00           H  
ATOM   2758  HB3 ARG   213      92.458 119.923  45.305  1.00  0.00           H  
ATOM   2759  CG  ARG   213      92.487 117.873  44.913  1.00  0.00           C  
ATOM   2760  HG2 ARG   213      91.455 117.751  44.584  1.00  0.00           H  
ATOM   2761  HG3 ARG   213      93.087 117.220  44.279  1.00  0.00           H  
ATOM   2762  CD  ARG   213      92.466 117.363  46.339  1.00  0.00           C  
ATOM   2763  HD2 ARG   213      93.490 117.589  46.638  1.00  0.00           H  
ATOM   2764  HD3 ARG   213      91.749 117.929  46.933  1.00  0.00           H  
ATOM   2765  NE  ARG   213      92.082 115.932  46.433  1.00  0.00           N  
ATOM   2766  HE  ARG   213      91.098 115.721  46.353  1.00  0.00           H  
ATOM   2767  CZ  ARG   213      92.924 114.934  46.467  1.00  0.00           C  
ATOM   2768  NH1 ARG   213      94.212 115.010  46.469  1.00  0.00           N  
ATOM   2769 HH11 ARG   213      94.832 114.214  46.476  1.00  0.00           H  
ATOM   2770 HH12 ARG   213      94.630 115.930  46.478  1.00  0.00           H  
ATOM   2771  NH2 ARG   213      92.515 113.700  46.214  1.00  0.00           N  
ATOM   2772 HH21 ARG   213      93.119 112.892  46.148  1.00  0.00           H  
ATOM   2773 HH22 ARG   213      91.530 113.616  46.010  1.00  0.00           H  
ATOM   2774  C   ARG   213      92.570 119.438  42.224  1.00  0.00           C  
ATOM   2775  O   ARG   213      91.577 120.069  42.082  1.00  0.00           O  
ATOM   2776  N   GLY   214      92.913 118.362  41.446  1.00  0.00           N  
ATOM   2777  H   GLY   214      92.191 118.028  40.823  1.00  0.00           H  
ATOM   2778  CA  GLY   214      94.158 117.637  41.369  1.00  0.00           C  
ATOM   2779  HA2 GLY   214      94.793 118.118  40.625  1.00  0.00           H  
ATOM   2780  HA3 GLY   214      94.661 117.608  42.336  1.00  0.00           H  
ATOM   2781  C   GLY   214      93.990 116.227  40.816  1.00  0.00           C  
ATOM   2782  O   GLY   214      93.073 115.943  40.058  1.00  0.00           O  
ATOM   2783  OXT GLY   214      94.886 115.386  40.895  1.00  0.00           O  
TER    2784      GLY   214 
END   
