# Supplementary material for: Visualization of oligomerization, clustering, and density transition of intrinsically disordered proteins
Source: Natl Sci Rev. 2026 Feb 14;13(7):nwag107. doi: 10.1093/nsr/nwag107 (PMC13114874; doi:10.1093/nsr/nwag107)
Supplement: nwag107_Supplemental_Files [file nwag107_supplemental_files.zip › SI-MD-Structures/MD-Sturctures/frame18.pdb]

CRYST1  135.067  149.227  136.830  90.00  90.00  90.00               1
ATOM      1  N   MET     1      35.716  56.010  94.797  1.00  0.00           N  
ATOM      2  H1  MET     1      34.735  56.119  94.579  1.00  0.00           H  
ATOM      3  H2  MET     1      36.023  55.491  93.987  1.00  0.00           H  
ATOM      4  H3  MET     1      35.850  55.512  95.665  1.00  0.00           H  
ATOM      5  CA  MET     1      36.478  57.269  94.898  1.00  0.00           C  
ATOM      6  HA  MET     1      37.522  56.990  95.042  1.00  0.00           H  
ATOM      7  CB  MET     1      36.534  58.029  93.606  1.00  0.00           C  
ATOM      8  HB2 MET     1      35.561  58.002  93.115  1.00  0.00           H  
ATOM      9  HB3 MET     1      36.840  59.071  93.694  1.00  0.00           H  
ATOM     10  CG  MET     1      37.536  57.403  92.609  1.00  0.00           C  
ATOM     11  HG2 MET     1      37.754  58.096  91.796  1.00  0.00           H  
ATOM     12  HG3 MET     1      38.424  57.100  93.164  1.00  0.00           H  
ATOM     13  SD  MET     1      36.897  55.871  91.905  1.00  0.00           S  
ATOM     14  CE  MET     1      35.672  56.650  90.790  1.00  0.00           C  
ATOM     15  HE1 MET     1      36.214  57.036  89.926  1.00  0.00           H  
ATOM     16  HE2 MET     1      34.905  55.940  90.479  1.00  0.00           H  
ATOM     17  HE3 MET     1      35.061  57.399  91.293  1.00  0.00           H  
ATOM     18  C   MET     1      35.881  58.114  96.021  1.00  0.00           C  
ATOM     19  O   MET     1      34.656  58.187  96.149  1.00  0.00           O  
ATOM     20  N   ALA     2      36.628  58.771  96.889  1.00  0.00           N  
ATOM     21  H   ALA     2      36.025  59.183  97.588  1.00  0.00           H  
ATOM     22  CA  ALA     2      38.020  58.752  97.158  1.00  0.00           C  
ATOM     23  HA  ALA     2      38.232  59.437  97.980  1.00  0.00           H  
ATOM     24  CB  ALA     2      38.382  57.408  97.840  1.00  0.00           C  
ATOM     25  HB1 ALA     2      37.765  57.174  98.707  1.00  0.00           H  
ATOM     26  HB2 ALA     2      38.154  56.492  97.295  1.00  0.00           H  
ATOM     27  HB3 ALA     2      39.443  57.483  98.078  1.00  0.00           H  
ATOM     28  C   ALA     2      38.931  59.159  95.996  1.00  0.00           C  
ATOM     29  O   ALA     2      39.540  58.362  95.276  1.00  0.00           O  
ATOM     30  N   SER     3      39.015  60.456  95.748  1.00  0.00           N  
ATOM     31  H   SER     3      39.512  60.738  94.916  1.00  0.00           H  
ATOM     32  CA  SER     3      38.279  61.665  96.364  1.00  0.00           C  
ATOM     33  HA  SER     3      38.073  61.401  97.401  1.00  0.00           H  
ATOM     34  CB  SER     3      39.159  62.892  96.243  1.00  0.00           C  
ATOM     35  HB2 SER     3      39.717  62.874  95.307  1.00  0.00           H  
ATOM     36  HB3 SER     3      38.556  63.787  96.092  1.00  0.00           H  
ATOM     37  OG  SER     3      40.151  62.947  97.196  1.00  0.00           O  
ATOM     38  HG  SER     3      40.845  62.373  96.863  1.00  0.00           H  
ATOM     39  C   SER     3      37.059  61.984  95.537  1.00  0.00           C  
ATOM     40  O   SER     3      37.141  61.874  94.295  1.00  0.00           O  
ATOM     41  N   ASN     4      35.983  62.342  96.222  1.00  0.00           N  
ATOM     42  H   ASN     4      36.132  62.487  97.210  1.00  0.00           H  
ATOM     43  CA  ASN     4      34.770  62.851  95.583  1.00  0.00           C  
ATOM     44  HA  ASN     4      35.019  63.403  94.676  1.00  0.00           H  
ATOM     45  CB  ASN     4      33.907  61.697  95.229  1.00  0.00           C  
ATOM     46  HB2 ASN     4      34.394  60.926  94.631  1.00  0.00           H  
ATOM     47  HB3 ASN     4      33.562  61.132  96.095  1.00  0.00           H  
ATOM     48  CG  ASN     4      32.720  62.232  94.458  1.00  0.00           C  
ATOM     49  OD1 ASN     4      32.942  62.864  93.449  1.00  0.00           O  
ATOM     50  ND2 ASN     4      31.511  61.976  94.833  1.00  0.00           N  
ATOM     51 HD21 ASN     4      30.765  62.589  94.534  1.00  0.00           H  
ATOM     52 HD22 ASN     4      31.283  61.261  95.509  1.00  0.00           H  
ATOM     53  C   ASN     4      33.960  63.669  96.591  1.00  0.00           C  
ATOM     54  O   ASN     4      33.978  63.332  97.774  1.00  0.00           O  
ATOM     55  N   ASP     5      33.336  64.825  96.360  1.00  0.00           N  
ATOM     56  H   ASP     5      32.938  65.221  97.200  1.00  0.00           H  
ATOM     57  CA  ASP     5      33.358  65.670  95.172  1.00  0.00           C  
ATOM     58  HA  ASP     5      33.023  65.221  94.237  1.00  0.00           H  
ATOM     59  CB  ASP     5      32.450  66.867  95.393  1.00  0.00           C  
ATOM     60  HB2 ASP     5      32.741  67.455  96.263  1.00  0.00           H  
ATOM     61  HB3 ASP     5      32.611  67.450  94.486  1.00  0.00           H  
ATOM     62  CG  ASP     5      30.921  66.568  95.462  1.00  0.00           C  
ATOM     63  OD1 ASP     5      30.066  67.370  94.987  1.00  0.00           O  
ATOM     64  OD2 ASP     5      30.482  65.463  95.842  1.00  0.00           O  
ATOM     65  C   ASP     5      34.760  66.347  94.880  1.00  0.00           C  
ATOM     66  O   ASP     5      35.656  66.234  95.720  1.00  0.00           O  
ATOM     67  N   TYR     6      34.973  67.040  93.695  1.00  0.00           N  
ATOM     68  H   TYR     6      34.235  67.070  93.006  1.00  0.00           H  
ATOM     69  CA  TYR     6      36.344  67.526  93.321  1.00  0.00           C  
ATOM     70  HA  TYR     6      36.952  68.051  94.057  1.00  0.00           H  
ATOM     71  CB  TYR     6      37.305  66.336  92.914  1.00  0.00           C  
ATOM     72  HB2 TYR     6      37.692  65.890  93.831  1.00  0.00           H  
ATOM     73  HB3 TYR     6      36.723  65.595  92.367  1.00  0.00           H  
ATOM     74  CG  TYR     6      38.506  66.719  92.073  1.00  0.00           C  
ATOM     75  CD1 TYR     6      38.337  66.474  90.646  1.00  0.00           C  
ATOM     76  HD1 TYR     6      37.422  66.079  90.231  1.00  0.00           H  
ATOM     77  CE1 TYR     6      39.495  66.657  89.873  1.00  0.00           C  
ATOM     78  HE1 TYR     6      39.450  66.468  88.811  1.00  0.00           H  
ATOM     79  CZ  TYR     6      40.763  67.043  90.427  1.00  0.00           C  
ATOM     80  OH  TYR     6      41.840  67.091  89.614  1.00  0.00           O  
ATOM     81  HH  TYR     6      42.484  67.700  89.983  1.00  0.00           H  
ATOM     82  CE2 TYR     6      40.834  67.254  91.788  1.00  0.00           C  
ATOM     83  HE2 TYR     6      41.836  67.427  92.152  1.00  0.00           H  
ATOM     84  CD2 TYR     6      39.709  67.091  92.648  1.00  0.00           C  
ATOM     85  HD2 TYR     6      39.775  67.293  93.707  1.00  0.00           H  
ATOM     86  C   TYR     6      36.142  68.467  92.162  1.00  0.00           C  
ATOM     87  O   TYR     6      35.418  68.276  91.190  1.00  0.00           O  
ATOM     88  N   THR     7      37.061  69.417  92.122  1.00  0.00           N  
ATOM     89  H   THR     7      37.745  69.391  92.866  1.00  0.00           H  
ATOM     90  CA  THR     7      37.313  70.254  90.977  1.00  0.00           C  
ATOM     91  HA  THR     7      37.452  69.603  90.114  1.00  0.00           H  
ATOM     92  CB  THR     7      36.249  71.369  90.694  1.00  0.00           C  
ATOM     93  HB  THR     7      35.353  70.795  90.458  1.00  0.00           H  
ATOM     94  CG2 THR     7      36.026  72.215  91.920  1.00  0.00           C  
ATOM     95 HG21 THR     7      36.985  72.566  92.302  1.00  0.00           H  
ATOM     96 HG22 THR     7      35.270  72.941  91.621  1.00  0.00           H  
ATOM     97 HG23 THR     7      35.585  71.489  92.603  1.00  0.00           H  
ATOM     98  OG1 THR     7      36.634  72.117  89.565  1.00  0.00           O  
ATOM     99  HG1 THR     7      36.427  71.489  88.869  1.00  0.00           H  
ATOM    100  C   THR     7      38.675  70.904  91.111  1.00  0.00           C  
ATOM    101  O   THR     7      39.161  71.069  92.223  1.00  0.00           O  
ATOM    102  N   GLN     8      39.369  71.184  90.045  1.00  0.00           N  
ATOM    103  H   GLN     8      39.008  70.991  89.122  1.00  0.00           H  
ATOM    104  CA  GLN     8      40.789  71.651  90.108  1.00  0.00           C  
ATOM    105  HA  GLN     8      41.395  70.875  90.576  1.00  0.00           H  
ATOM    106  CB  GLN     8      41.196  71.876  88.732  1.00  0.00           C  
ATOM    107  HB2 GLN     8      40.412  72.348  88.140  1.00  0.00           H  
ATOM    108  HB3 GLN     8      42.138  72.423  88.785  1.00  0.00           H  
ATOM    109  CG  GLN     8      41.622  70.598  87.910  1.00  0.00           C  
ATOM    110  HG2 GLN     8      42.406  70.057  88.439  1.00  0.00           H  
ATOM    111  HG3 GLN     8      40.817  69.871  87.806  1.00  0.00           H  
ATOM    112  CD  GLN     8      42.091  70.980  86.484  1.00  0.00           C  
ATOM    113  OE1 GLN     8      42.350  72.099  86.070  1.00  0.00           O  
ATOM    114  NE2 GLN     8      42.406  69.999  85.681  1.00  0.00           N  
ATOM    115 HE21 GLN     8      42.351  69.034  85.976  1.00  0.00           H  
ATOM    116 HE22 GLN     8      43.022  70.287  84.934  1.00  0.00           H  
ATOM    117  C   GLN     8      40.932  72.976  90.808  1.00  0.00           C  
ATOM    118  O   GLN     8      40.019  73.841  90.750  1.00  0.00           O  
ATOM    119  N   GLN     9      41.938  73.180  91.750  1.00  0.00           N  
ATOM    120  H   GLN     9      41.799  74.098  92.148  1.00  0.00           H  
ATOM    121  CA  GLN     9      43.148  72.376  92.047  1.00  0.00           C  
ATOM    122  HA  GLN     9      43.778  72.913  92.755  1.00  0.00           H  
ATOM    123  CB  GLN     9      42.714  71.141  92.851  1.00  0.00           C  
ATOM    124  HB2 GLN     9      41.980  71.432  93.603  1.00  0.00           H  
ATOM    125  HB3 GLN     9      42.028  70.499  92.299  1.00  0.00           H  
ATOM    126  CG  GLN     9      43.823  70.328  93.536  1.00  0.00           C  
ATOM    127  HG2 GLN     9      44.097  69.504  92.877  1.00  0.00           H  
ATOM    128  HG3 GLN     9      44.656  71.012  93.694  1.00  0.00           H  
ATOM    129  CD  GLN     9      43.416  69.757  94.897  1.00  0.00           C  
ATOM    130  OE1 GLN     9      42.884  68.733  95.010  1.00  0.00           O  
ATOM    131  NE2 GLN     9      43.624  70.488  95.985  1.00  0.00           N  
ATOM    132 HE21 GLN     9      44.007  71.411  95.838  1.00  0.00           H  
ATOM    133 HE22 GLN     9      43.520  70.011  96.869  1.00  0.00           H  
ATOM    134  C   GLN     9      44.014  72.062  90.840  1.00  0.00           C  
ATOM    135  O   GLN     9      44.190  70.889  90.485  1.00  0.00           O  
ATOM    136  N   ALA    10      44.386  73.026  90.022  1.00  0.00           N  
ATOM    137  H   ALA    10      44.956  72.748  89.236  1.00  0.00           H  
ATOM    138  CA  ALA    10      44.497  74.474  90.206  1.00  0.00           C  
ATOM    139  HA  ALA    10      43.888  74.804  91.047  1.00  0.00           H  
ATOM    140  CB  ALA    10      45.928  74.848  90.498  1.00  0.00           C  
ATOM    141  HB1 ALA    10      45.937  75.823  90.984  1.00  0.00           H  
ATOM    142  HB2 ALA    10      46.364  74.087  91.145  1.00  0.00           H  
ATOM    143  HB3 ALA    10      46.550  74.786  89.605  1.00  0.00           H  
ATOM    144  C   ALA    10      44.096  75.169  88.939  1.00  0.00           C  
ATOM    145  O   ALA    10      44.413  74.656  87.862  1.00  0.00           O  
ATOM    146  N   THR    11      43.313  76.274  88.992  1.00  0.00           N  
ATOM    147  H   THR    11      43.177  76.578  89.946  1.00  0.00           H  
ATOM    148  CA  THR    11      42.807  77.120  87.934  1.00  0.00           C  
ATOM    149  HA  THR    11      43.387  76.905  87.037  1.00  0.00           H  
ATOM    150  CB  THR    11      41.322  76.735  87.521  1.00  0.00           C  
ATOM    151  HB  THR    11      41.008  77.385  86.705  1.00  0.00           H  
ATOM    152  CG2 THR    11      41.117  75.282  87.103  1.00  0.00           C  
ATOM    153 HG21 THR    11      40.088  75.023  86.851  1.00  0.00           H  
ATOM    154 HG22 THR    11      41.787  75.010  86.288  1.00  0.00           H  
ATOM    155 HG23 THR    11      41.356  74.637  87.949  1.00  0.00           H  
ATOM    156  OG1 THR    11      40.470  76.906  88.624  1.00  0.00           O  
ATOM    157  HG1 THR    11      39.565  76.801  88.322  1.00  0.00           H  
ATOM    158  C   THR    11      42.919  78.621  88.172  1.00  0.00           C  
ATOM    159  O   THR    11      41.875  79.364  88.043  1.00  0.00           O  
ATOM    160  N   GLN    12      44.041  79.213  88.433  1.00  0.00           N  
ATOM    161  H   GLN    12      44.044  80.223  88.441  1.00  0.00           H  
ATOM    162  CA  GLN    12      45.434  78.732  88.242  1.00  0.00           C  
ATOM    163  HA  GLN    12      45.431  77.652  88.097  1.00  0.00           H  
ATOM    164  CB  GLN    12      46.023  79.423  86.924  1.00  0.00           C  
ATOM    165  HB2 GLN    12      46.392  80.417  87.176  1.00  0.00           H  
ATOM    166  HB3 GLN    12      46.840  78.713  86.795  1.00  0.00           H  
ATOM    167  CG  GLN    12      45.343  79.266  85.561  1.00  0.00           C  
ATOM    168  HG2 GLN    12      46.088  79.416  84.779  1.00  0.00           H  
ATOM    169  HG3 GLN    12      45.033  78.222  85.519  1.00  0.00           H  
ATOM    170  CD  GLN    12      44.107  80.151  85.317  1.00  0.00           C  
ATOM    171  OE1 GLN    12      44.058  81.288  85.808  1.00  0.00           O  
ATOM    172  NE2 GLN    12      43.096  79.834  84.525  1.00  0.00           N  
ATOM    173 HE21 GLN    12      42.349  80.506  84.623  1.00  0.00           H  
ATOM    174 HE22 GLN    12      43.064  78.941  84.053  1.00  0.00           H  
ATOM    175  C   GLN    12      46.339  79.023  89.420  1.00  0.00           C  
ATOM    176  O   GLN    12      46.241  80.110  90.054  1.00  0.00           O  
ATOM    177  N   SER    13      47.381  78.187  89.552  1.00  0.00           N  
ATOM    178  H   SER    13      47.636  77.550  88.810  1.00  0.00           H  
ATOM    179  CA  SER    13      48.463  78.511  90.364  1.00  0.00           C  
ATOM    180  HA  SER    13      48.056  78.890  91.302  1.00  0.00           H  
ATOM    181  CB  SER    13      49.239  77.250  90.652  1.00  0.00           C  
ATOM    182  HB2 SER    13      48.603  76.589  91.240  1.00  0.00           H  
ATOM    183  HB3 SER    13      49.406  76.768  89.689  1.00  0.00           H  
ATOM    184  OG  SER    13      50.419  77.456  91.403  1.00  0.00           O  
ATOM    185  HG  SER    13      50.246  77.511  92.345  1.00  0.00           H  
ATOM    186  C   SER    13      49.394  79.582  89.728  1.00  0.00           C  
ATOM    187  O   SER    13      49.628  79.522  88.512  1.00  0.00           O  
ATOM    188  N   TYR    14      50.024  80.384  90.606  1.00  0.00           N  
ATOM    189  H   TYR    14      49.720  80.397  91.569  1.00  0.00           H  
ATOM    190  CA  TYR    14      51.019  81.365  90.264  1.00  0.00           C  
ATOM    191  HA  TYR    14      50.977  82.147  91.022  1.00  0.00           H  
ATOM    192  CB  TYR    14      52.461  80.769  90.546  1.00  0.00           C  
ATOM    193  HB2 TYR    14      52.793  80.152  89.711  1.00  0.00           H  
ATOM    194  HB3 TYR    14      52.981  81.711  90.721  1.00  0.00           H  
ATOM    195  CG  TYR    14      52.732  79.978  91.834  1.00  0.00           C  
ATOM    196  CD1 TYR    14      52.140  80.324  93.073  1.00  0.00           C  
ATOM    197  HD1 TYR    14      51.543  81.224  93.074  1.00  0.00           H  
ATOM    198  CE1 TYR    14      52.201  79.461  94.216  1.00  0.00           C  
ATOM    199  HE1 TYR    14      51.525  79.546  95.054  1.00  0.00           H  
ATOM    200  CZ  TYR    14      52.972  78.309  94.109  1.00  0.00           C  
ATOM    201  OH  TYR    14      52.973  77.384  95.084  1.00  0.00           O  
ATOM    202  HH  TYR    14      52.521  77.573  95.910  1.00  0.00           H  
ATOM    203  CE2 TYR    14      53.725  78.058  92.949  1.00  0.00           C  
ATOM    204  HE2 TYR    14      54.293  77.148  92.829  1.00  0.00           H  
ATOM    205  CD2 TYR    14      53.513  78.862  91.810  1.00  0.00           C  
ATOM    206  HD2 TYR    14      54.102  78.625  90.936  1.00  0.00           H  
ATOM    207  C   TYR    14      50.935  82.004  88.900  1.00  0.00           C  
ATOM    208  O   TYR    14      51.594  81.611  87.910  1.00  0.00           O  
ATOM    209  N   GLY    15      49.987  82.899  88.695  1.00  0.00           N  
ATOM    210  H   GLY    15      50.021  83.345  87.790  1.00  0.00           H  
ATOM    211  CA  GLY    15      49.045  83.428  89.645  1.00  0.00           C  
ATOM    212  HA2 GLY    15      48.310  83.960  89.040  1.00  0.00           H  
ATOM    213  HA3 GLY    15      48.499  82.570  90.037  1.00  0.00           H  
ATOM    214  C   GLY    15      49.471  84.313  90.751  1.00  0.00           C  
ATOM    215  O   GLY    15      50.570  84.787  90.812  1.00  0.00           O  
ATOM    216  N   ALA    16      48.541  84.567  91.612  1.00  0.00           N  
ATOM    217  H   ALA    16      47.619  84.179  91.469  1.00  0.00           H  
ATOM    218  CA  ALA    16      48.513  85.679  92.611  1.00  0.00           C  
ATOM    219  HA  ALA    16      48.445  86.591  92.018  1.00  0.00           H  
ATOM    220  CB  ALA    16      47.232  85.625  93.504  1.00  0.00           C  
ATOM    221  HB1 ALA    16      47.172  86.523  94.118  1.00  0.00           H  
ATOM    222  HB2 ALA    16      46.279  85.718  92.983  1.00  0.00           H  
ATOM    223  HB3 ALA    16      47.355  84.820  94.229  1.00  0.00           H  
ATOM    224  C   ALA    16      49.660  85.797  93.557  1.00  0.00           C  
ATOM    225  O   ALA    16      49.979  86.904  93.983  1.00  0.00           O  
ATOM    226  N   TYR    17      50.328  84.749  93.964  1.00  0.00           N  
ATOM    227  H   TYR    17      50.013  83.842  93.649  1.00  0.00           H  
ATOM    228  CA  TYR    17      51.461  84.807  94.888  1.00  0.00           C  
ATOM    229  HA  TYR    17      51.861  85.818  94.976  1.00  0.00           H  
ATOM    230  CB  TYR    17      50.966  84.473  96.366  1.00  0.00           C  
ATOM    231  HB2 TYR    17      50.494  83.494  96.283  1.00  0.00           H  
ATOM    232  HB3 TYR    17      51.857  84.348  96.982  1.00  0.00           H  
ATOM    233  CG  TYR    17      49.941  85.444  96.880  1.00  0.00           C  
ATOM    234  CD1 TYR    17      50.410  86.643  97.431  1.00  0.00           C  
ATOM    235  HD1 TYR    17      51.476  86.815  97.451  1.00  0.00           H  
ATOM    236  CE1 TYR    17      49.598  87.597  98.105  1.00  0.00           C  
ATOM    237  HE1 TYR    17      50.022  88.469  98.582  1.00  0.00           H  
ATOM    238  CZ  TYR    17      48.209  87.325  98.155  1.00  0.00           C  
ATOM    239  OH  TYR    17      47.343  88.012  98.887  1.00  0.00           O  
ATOM    240  HH  TYR    17      47.871  88.232  99.657  1.00  0.00           H  
ATOM    241  CE2 TYR    17      47.650  86.186  97.501  1.00  0.00           C  
ATOM    242  HE2 TYR    17      46.606  85.953  97.650  1.00  0.00           H  
ATOM    243  CD2 TYR    17      48.507  85.247  96.922  1.00  0.00           C  
ATOM    244  HD2 TYR    17      48.060  84.324  96.584  1.00  0.00           H  
ATOM    245  C   TYR    17      52.576  83.814  94.513  1.00  0.00           C  
ATOM    246  O   TYR    17      52.614  82.699  95.060  1.00  0.00           O  
ATOM    247  N   PRO    18      53.491  84.142  93.536  1.00  0.00           N  
ATOM    248  CD  PRO    18      53.445  85.291  92.647  1.00  0.00           C  
ATOM    249  HD2 PRO    18      53.890  86.157  93.137  1.00  0.00           H  
ATOM    250  HD3 PRO    18      52.413  85.458  92.337  1.00  0.00           H  
ATOM    251  CG  PRO    18      54.104  84.801  91.348  1.00  0.00           C  
ATOM    252  HG2 PRO    18      54.544  85.626  90.788  1.00  0.00           H  
ATOM    253  HG3 PRO    18      53.402  84.269  90.706  1.00  0.00           H  
ATOM    254  CB  PRO    18      55.198  83.870  91.897  1.00  0.00           C  
ATOM    255  HB2 PRO    18      56.060  84.489  92.147  1.00  0.00           H  
ATOM    256  HB3 PRO    18      55.448  83.127  91.140  1.00  0.00           H  
ATOM    257  CA  PRO    18      54.461  83.172  93.102  1.00  0.00           C  
ATOM    258  HA  PRO    18      54.002  82.323  92.597  1.00  0.00           H  
ATOM    259  C   PRO    18      55.494  82.718  94.174  1.00  0.00           C  
ATOM    260  O   PRO    18      56.040  83.590  94.788  1.00  0.00           O  
ATOM    261  N   THR    19      55.656  81.444  94.457  1.00  0.00           N  
ATOM    262  H   THR    19      55.045  80.749  94.053  1.00  0.00           H  
ATOM    263  CA  THR    19      56.730  80.958  95.298  1.00  0.00           C  
ATOM    264  HA  THR    19      56.406  81.109  96.328  1.00  0.00           H  
ATOM    265  CB  THR    19      56.775  79.484  95.182  1.00  0.00           C  
ATOM    266  HB  THR    19      56.921  79.223  94.134  1.00  0.00           H  
ATOM    267  CG2 THR    19      57.922  78.858  96.062  1.00  0.00           C  
ATOM    268 HG21 THR    19      57.827  79.143  97.110  1.00  0.00           H  
ATOM    269 HG22 THR    19      57.843  77.780  95.918  1.00  0.00           H  
ATOM    270 HG23 THR    19      58.862  79.137  95.586  1.00  0.00           H  
ATOM    271  OG1 THR    19      55.607  78.761  95.696  1.00  0.00           O  
ATOM    272  HG1 THR    19      55.776  78.014  95.117  1.00  0.00           H  
ATOM    273  C   THR    19      58.122  81.620  95.140  1.00  0.00           C  
ATOM    274  O   THR    19      58.691  81.681  94.082  1.00  0.00           O  
ATOM    275  N   GLN    20      58.675  81.936  96.298  1.00  0.00           N  
ATOM    276  H   GLN    20      58.114  81.887  97.137  1.00  0.00           H  
ATOM    277  CA  GLN    20      59.973  82.684  96.402  1.00  0.00           C  
ATOM    278  HA  GLN    20      59.960  83.554  95.745  1.00  0.00           H  
ATOM    279  CB  GLN    20      60.116  83.124  97.835  1.00  0.00           C  
ATOM    280  HB2 GLN    20      59.363  83.887  98.027  1.00  0.00           H  
ATOM    281  HB3 GLN    20      59.900  82.292  98.505  1.00  0.00           H  
ATOM    282  CG  GLN    20      61.434  83.739  98.258  1.00  0.00           C  
ATOM    283  HG2 GLN    20      61.313  84.046  99.297  1.00  0.00           H  
ATOM    284  HG3 GLN    20      62.276  83.058  98.131  1.00  0.00           H  
ATOM    285  CD  GLN    20      61.842  84.969  97.428  1.00  0.00           C  
ATOM    286  OE1 GLN    20      61.381  85.356  96.349  1.00  0.00           O  
ATOM    287  NE2 GLN    20      62.810  85.691  97.889  1.00  0.00           N  
ATOM    288 HE21 GLN    20      63.175  85.489  98.808  1.00  0.00           H  
ATOM    289 HE22 GLN    20      63.257  86.481  97.444  1.00  0.00           H  
ATOM    290  C   GLN    20      61.097  81.786  95.925  1.00  0.00           C  
ATOM    291  O   GLN    20      61.278  80.751  96.575  1.00  0.00           O  
ATOM    292  N   PRO    21      61.930  82.203  94.944  1.00  0.00           N  
ATOM    293  CD  PRO    21      61.829  83.336  94.037  1.00  0.00           C  
ATOM    294  HD2 PRO    21      62.360  84.177  94.484  1.00  0.00           H  
ATOM    295  HD3 PRO    21      60.792  83.627  93.870  1.00  0.00           H  
ATOM    296  CG  PRO    21      62.479  82.871  92.793  1.00  0.00           C  
ATOM    297  HG2 PRO    21      62.768  83.660  92.099  1.00  0.00           H  
ATOM    298  HG3 PRO    21      61.825  82.114  92.359  1.00  0.00           H  
ATOM    299  CB  PRO    21      63.700  82.116  93.367  1.00  0.00           C  
ATOM    300  HB2 PRO    21      64.480  82.845  93.585  1.00  0.00           H  
ATOM    301  HB3 PRO    21      64.041  81.328  92.696  1.00  0.00           H  
ATOM    302  CA  PRO    21      63.188  81.489  94.657  1.00  0.00           C  
ATOM    303  HA  PRO    21      63.052  80.428  94.450  1.00  0.00           H  
ATOM    304  C   PRO    21      64.125  81.667  95.861  1.00  0.00           C  
ATOM    305  O   PRO    21      64.255  82.714  96.435  1.00  0.00           O  
ATOM    306  N   GLY    22      64.893  80.640  96.137  1.00  0.00           N  
ATOM    307  H   GLY    22      64.993  79.869  95.493  1.00  0.00           H  
ATOM    308  CA  GLY    22      66.063  80.577  97.065  1.00  0.00           C  
ATOM    309  HA2 GLY    22      66.348  79.525  97.065  1.00  0.00           H  
ATOM    310  HA3 GLY    22      66.817  81.292  96.735  1.00  0.00           H  
ATOM    311  C   GLY    22      65.586  80.981  98.438  1.00  0.00           C  
ATOM    312  O   GLY    22      64.393  81.019  98.774  1.00  0.00           O  
ATOM    313  N   GLN    23      66.591  81.397  99.235  1.00  0.00           N  
ATOM    314  H   GLN    23      67.511  81.409  98.818  1.00  0.00           H  
ATOM    315  CA  GLN    23      66.477  82.265 100.465  1.00  0.00           C  
ATOM    316  HA  GLN    23      67.443  82.731 100.661  1.00  0.00           H  
ATOM    317  CB  GLN    23      65.598  83.592 100.140  1.00  0.00           C  
ATOM    318  HB2 GLN    23      66.061  84.207  99.368  1.00  0.00           H  
ATOM    319  HB3 GLN    23      64.591  83.312  99.829  1.00  0.00           H  
ATOM    320  CG  GLN    23      65.607  84.489 101.357  1.00  0.00           C  
ATOM    321  HG2 GLN    23      65.210  84.002 102.248  1.00  0.00           H  
ATOM    322  HG3 GLN    23      66.654  84.750 101.511  1.00  0.00           H  
ATOM    323  CD  GLN    23      64.994  85.899 101.202  1.00  0.00           C  
ATOM    324  OE1 GLN    23      64.467  86.260 100.184  1.00  0.00           O  
ATOM    325  NE2 GLN    23      64.923  86.681 102.241  1.00  0.00           N  
ATOM    326 HE21 GLN    23      65.396  86.367 103.077  1.00  0.00           H  
ATOM    327 HE22 GLN    23      64.440  87.568 102.208  1.00  0.00           H  
ATOM    328  C   GLN    23      66.145  81.446 101.664  1.00  0.00           C  
ATOM    329  O   GLN    23      64.994  81.304 102.001  1.00  0.00           O  
ATOM    330  N   GLY    24      67.178  81.029 102.342  1.00  0.00           N  
ATOM    331  H   GLY    24      68.117  81.200 102.012  1.00  0.00           H  
ATOM    332  CA  GLY    24      67.001  80.445 103.639  1.00  0.00           C  
ATOM    333  HA2 GLY    24      66.085  79.856 103.698  1.00  0.00           H  
ATOM    334  HA3 GLY    24      67.847  79.788 103.837  1.00  0.00           H  
ATOM    335  C   GLY    24      67.019  81.480 104.785  1.00  0.00           C  
ATOM    336  O   GLY    24      66.541  82.575 104.576  1.00  0.00           O  
ATOM    337  N   TYR    25      67.343  81.237 106.007  1.00  0.00           N  
ATOM    338  H   TYR    25      67.709  80.305 106.145  1.00  0.00           H  
ATOM    339  CA  TYR    25      67.118  81.970 107.221  1.00  0.00           C  
ATOM    340  HA  TYR    25      66.235  82.587 107.053  1.00  0.00           H  
ATOM    341  CB  TYR    25      66.983  80.998 108.389  1.00  0.00           C  
ATOM    342  HB2 TYR    25      67.908  80.510 108.697  1.00  0.00           H  
ATOM    343  HB3 TYR    25      66.757  81.689 109.200  1.00  0.00           H  
ATOM    344  CG  TYR    25      65.756  80.000 108.265  1.00  0.00           C  
ATOM    345  CD1 TYR    25      64.488  80.442 108.524  1.00  0.00           C  
ATOM    346  HD1 TYR    25      64.330  81.499 108.678  1.00  0.00           H  
ATOM    347  CE1 TYR    25      63.436  79.525 108.565  1.00  0.00           C  
ATOM    348  HE1 TYR    25      62.456  79.873 108.858  1.00  0.00           H  
ATOM    349  CZ  TYR    25      63.681  78.191 108.329  1.00  0.00           C  
ATOM    350  OH  TYR    25      62.673  77.326 108.533  1.00  0.00           O  
ATOM    351  HH  TYR    25      62.951  76.458 108.233  1.00  0.00           H  
ATOM    352  CE2 TYR    25      64.978  77.719 108.132  1.00  0.00           C  
ATOM    353  HE2 TYR    25      65.120  76.650 108.065  1.00  0.00           H  
ATOM    354  CD2 TYR    25      66.043  78.614 108.131  1.00  0.00           C  
ATOM    355  HD2 TYR    25      67.037  78.203 108.037  1.00  0.00           H  
ATOM    356  C   TYR    25      68.258  82.981 107.466  1.00  0.00           C  
ATOM    357  O   TYR    25      69.432  82.935 106.960  1.00  0.00           O  
ATOM    358  N   SER    26      67.915  84.029 108.222  1.00  0.00           N  
ATOM    359  H   SER    26      66.974  84.127 108.578  1.00  0.00           H  
ATOM    360  CA  SER    26      68.865  84.985 108.901  1.00  0.00           C  
ATOM    361  HA  SER    26      69.901  84.698 109.084  1.00  0.00           H  
ATOM    362  CB  SER    26      69.033  86.142 107.999  1.00  0.00           C  
ATOM    363  HB2 SER    26      68.084  86.644 107.808  1.00  0.00           H  
ATOM    364  HB3 SER    26      69.662  86.907 108.455  1.00  0.00           H  
ATOM    365  OG  SER    26      69.674  85.746 106.805  1.00  0.00           O  
ATOM    366  HG  SER    26      69.424  84.843 106.597  1.00  0.00           H  
ATOM    367  C   SER    26      68.155  85.480 110.167  1.00  0.00           C  
ATOM    368  O   SER    26      66.948  85.756 110.229  1.00  0.00           O  
ATOM    369  N   GLN    27      68.980  85.677 111.204  1.00  0.00           N  
ATOM    370  H   GLN    27      69.922  85.360 111.025  1.00  0.00           H  
ATOM    371  CA  GLN    27      68.594  85.765 112.608  1.00  0.00           C  
ATOM    372  HA  GLN    27      67.892  84.941 112.734  1.00  0.00           H  
ATOM    373  CB  GLN    27      69.900  85.535 113.415  1.00  0.00           C  
ATOM    374  HB2 GLN    27      69.624  85.248 114.430  1.00  0.00           H  
ATOM    375  HB3 GLN    27      70.340  84.616 113.028  1.00  0.00           H  
ATOM    376  CG  GLN    27      70.854  86.705 113.509  1.00  0.00           C  
ATOM    377  HG2 GLN    27      71.066  86.970 112.474  1.00  0.00           H  
ATOM    378  HG3 GLN    27      70.400  87.660 113.773  1.00  0.00           H  
ATOM    379  CD  GLN    27      72.176  86.559 114.116  1.00  0.00           C  
ATOM    380  OE1 GLN    27      72.429  86.054 115.206  1.00  0.00           O  
ATOM    381  NE2 GLN    27      73.191  87.120 113.509  1.00  0.00           N  
ATOM    382 HE21 GLN    27      73.050  87.609 112.637  1.00  0.00           H  
ATOM    383 HE22 GLN    27      74.018  87.311 114.057  1.00  0.00           H  
ATOM    384  C   GLN    27      67.832  87.099 112.902  1.00  0.00           C  
ATOM    385  O   GLN    27      67.931  88.092 112.198  1.00  0.00           O  
ATOM    386  N   GLN    28      67.178  87.130 114.104  1.00  0.00           N  
ATOM    387  H   GLN    28      66.913  86.261 114.545  1.00  0.00           H  
ATOM    388  CA  GLN    28      66.555  88.287 114.679  1.00  0.00           C  
ATOM    389  HA  GLN    28      66.260  88.834 113.783  1.00  0.00           H  
ATOM    390  CB  GLN    28      65.287  87.996 115.610  1.00  0.00           C  
ATOM    391  HB2 GLN    28      64.672  87.245 115.115  1.00  0.00           H  
ATOM    392  HB3 GLN    28      65.513  87.548 116.578  1.00  0.00           H  
ATOM    393  CG  GLN    28      64.621  89.287 115.865  1.00  0.00           C  
ATOM    394  HG2 GLN    28      65.251  89.834 116.566  1.00  0.00           H  
ATOM    395  HG3 GLN    28      64.492  89.850 114.940  1.00  0.00           H  
ATOM    396  CD  GLN    28      63.255  89.040 116.462  1.00  0.00           C  
ATOM    397  OE1 GLN    28      62.414  88.306 115.949  1.00  0.00           O  
ATOM    398  NE2 GLN    28      62.881  89.743 117.458  1.00  0.00           N  
ATOM    399 HE21 GLN    28      61.958  89.745 117.869  1.00  0.00           H  
ATOM    400 HE22 GLN    28      63.486  90.455 117.841  1.00  0.00           H  
ATOM    401  C   GLN    28      67.703  88.963 115.451  1.00  0.00           C  
ATOM    402  O   GLN    28      68.003  88.565 116.561  1.00  0.00           O  
ATOM    403  N   SER    29      68.377  89.936 114.845  1.00  0.00           N  
ATOM    404  H   SER    29      68.045  90.389 114.005  1.00  0.00           H  
ATOM    405  CA  SER    29      69.349  90.752 115.613  1.00  0.00           C  
ATOM    406  HA  SER    29      69.756  90.182 116.448  1.00  0.00           H  
ATOM    407  CB  SER    29      70.512  90.864 114.679  1.00  0.00           C  
ATOM    408  HB2 SER    29      70.679  89.952 114.105  1.00  0.00           H  
ATOM    409  HB3 SER    29      70.256  91.613 113.929  1.00  0.00           H  
ATOM    410  OG  SER    29      71.710  91.129 115.381  1.00  0.00           O  
ATOM    411  HG  SER    29      71.717  92.085 115.461  1.00  0.00           H  
ATOM    412  C   SER    29      68.759  92.125 116.053  1.00  0.00           C  
ATOM    413  O   SER    29      67.675  92.473 115.623  1.00  0.00           O  
ATOM    414  N   SER    30      69.452  92.871 116.904  1.00  0.00           N  
ATOM    415  H   SER    30      70.369  92.579 117.213  1.00  0.00           H  
ATOM    416  CA  SER    30      68.902  94.088 117.492  1.00  0.00           C  
ATOM    417  HA  SER    30      68.428  94.667 116.699  1.00  0.00           H  
ATOM    418  CB  SER    30      67.852  93.802 118.588  1.00  0.00           C  
ATOM    419  HB2 SER    30      68.148  93.138 119.400  1.00  0.00           H  
ATOM    420  HB3 SER    30      67.680  94.758 119.083  1.00  0.00           H  
ATOM    421  OG  SER    30      66.569  93.451 118.035  1.00  0.00           O  
ATOM    422  HG  SER    30      66.652  92.744 117.391  1.00  0.00           H  
ATOM    423  C   SER    30      69.998  94.958 118.080  1.00  0.00           C  
ATOM    424  O   SER    30      70.811  94.468 118.849  1.00  0.00           O  
ATOM    425  N   GLN    31      70.182  96.218 117.711  1.00  0.00           N  
ATOM    426  H   GLN    31      70.932  96.649 118.233  1.00  0.00           H  
ATOM    427  CA  GLN    31      69.459  97.045 116.796  1.00  0.00           C  
ATOM    428  HA  GLN    31      69.098  96.469 115.943  1.00  0.00           H  
ATOM    429  CB  GLN    31      68.171  97.570 117.504  1.00  0.00           C  
ATOM    430  HB2 GLN    31      67.580  96.727 117.862  1.00  0.00           H  
ATOM    431  HB3 GLN    31      68.525  98.064 118.408  1.00  0.00           H  
ATOM    432  CG  GLN    31      67.315  98.549 116.705  1.00  0.00           C  
ATOM    433  HG2 GLN    31      66.636  98.983 117.438  1.00  0.00           H  
ATOM    434  HG3 GLN    31      67.983  99.344 116.374  1.00  0.00           H  
ATOM    435  CD  GLN    31      66.404  97.900 115.633  1.00  0.00           C  
ATOM    436  OE1 GLN    31      66.684  96.908 114.939  1.00  0.00           O  
ATOM    437  NE2 GLN    31      65.331  98.490 115.285  1.00  0.00           N  
ATOM    438 HE21 GLN    31      64.735  97.939 114.683  1.00  0.00           H  
ATOM    439 HE22 GLN    31      64.963  99.323 115.723  1.00  0.00           H  
ATOM    440  C   GLN    31      70.286  98.181 116.201  1.00  0.00           C  
ATOM    441  O   GLN    31      70.907  98.909 117.019  1.00  0.00           O  
ATOM    442  N   PRO    32      70.466  98.360 114.890  1.00  0.00           N  
ATOM    443  CD  PRO    32      69.794  97.624 113.789  1.00  0.00           C  
ATOM    444  HD2 PRO    32      68.744  97.908 113.723  1.00  0.00           H  
ATOM    445  HD3 PRO    32      69.942  96.559 113.967  1.00  0.00           H  
ATOM    446  CG  PRO    32      70.468  98.041 112.485  1.00  0.00           C  
ATOM    447  HG2 PRO    32      69.684  98.431 111.836  1.00  0.00           H  
ATOM    448  HG3 PRO    32      71.094  97.290 112.003  1.00  0.00           H  
ATOM    449  CB  PRO    32      71.541  99.134 112.790  1.00  0.00           C  
ATOM    450  HB2 PRO    32      71.467  99.969 112.093  1.00  0.00           H  
ATOM    451  HB3 PRO    32      72.532  98.684 112.832  1.00  0.00           H  
ATOM    452  CA  PRO    32      71.191  99.437 114.287  1.00  0.00           C  
ATOM    453  HA  PRO    32      72.170  99.498 114.761  1.00  0.00           H  
ATOM    454  C   PRO    32      70.583 100.819 114.342  1.00  0.00           C  
ATOM    455  O   PRO    32      69.320 100.890 114.260  1.00  0.00           O  
ATOM    456  N   TYR    33      71.348 101.930 114.350  1.00  0.00           N  
ATOM    457  H   TYR    33      72.342 101.826 114.205  1.00  0.00           H  
ATOM    458  CA  TYR    33      70.830 103.317 114.509  1.00  0.00           C  
ATOM    459  HA  TYR    33      69.759 103.396 114.322  1.00  0.00           H  
ATOM    460  CB  TYR    33      71.089 103.835 115.961  1.00  0.00           C  
ATOM    461  HB2 TYR    33      72.103 103.621 116.300  1.00  0.00           H  
ATOM    462  HB3 TYR    33      70.879 104.904 116.006  1.00  0.00           H  
ATOM    463  CG  TYR    33      70.203 103.262 117.036  1.00  0.00           C  
ATOM    464  CD1 TYR    33      68.954 103.874 117.312  1.00  0.00           C  
ATOM    465  HD1 TYR    33      68.598 104.636 116.635  1.00  0.00           H  
ATOM    466  CE1 TYR    33      68.090 103.308 118.287  1.00  0.00           C  
ATOM    467  HE1 TYR    33      67.151 103.778 118.540  1.00  0.00           H  
ATOM    468  CZ  TYR    33      68.550 102.158 118.965  1.00  0.00           C  
ATOM    469  OH  TYR    33      67.746 101.690 119.987  1.00  0.00           O  
ATOM    470  HH  TYR    33      67.986 100.805 120.272  1.00  0.00           H  
ATOM    471  CE2 TYR    33      69.815 101.561 118.659  1.00  0.00           C  
ATOM    472  HE2 TYR    33      70.158 100.609 119.038  1.00  0.00           H  
ATOM    473  CD2 TYR    33      70.627 102.173 117.745  1.00  0.00           C  
ATOM    474  HD2 TYR    33      71.562 101.766 117.393  1.00  0.00           H  
ATOM    475  C   TYR    33      71.349 104.331 113.530  1.00  0.00           C  
ATOM    476  O   TYR    33      71.956 105.364 113.810  1.00  0.00           O  
ATOM    477  N   GLY    34      71.131 104.007 112.224  1.00  0.00           N  
ATOM    478  H   GLY    34      70.641 103.126 112.157  1.00  0.00           H  
ATOM    479  CA  GLY    34      71.414 104.765 110.983  1.00  0.00           C  
ATOM    480  HA2 GLY    34      71.423 104.032 110.177  1.00  0.00           H  
ATOM    481  HA3 GLY    34      70.619 105.502 110.871  1.00  0.00           H  
ATOM    482  C   GLY    34      72.820 105.408 111.019  1.00  0.00           C  
ATOM    483  O   GLY    34      73.094 106.548 110.643  1.00  0.00           O  
ATOM    484  N   GLN    35      73.872 104.688 111.323  1.00  0.00           N  
ATOM    485  H   GLN    35      73.770 103.698 111.496  1.00  0.00           H  
ATOM    486  CA  GLN    35      75.196 105.254 111.530  1.00  0.00           C  
ATOM    487  HA  GLN    35      75.463 106.030 110.812  1.00  0.00           H  
ATOM    488  CB  GLN    35      75.224 105.962 112.943  1.00  0.00           C  
ATOM    489  HB2 GLN    35      74.611 106.862 112.987  1.00  0.00           H  
ATOM    490  HB3 GLN    35      74.727 105.217 113.564  1.00  0.00           H  
ATOM    491  CG  GLN    35      76.628 106.413 113.440  1.00  0.00           C  
ATOM    492  HG2 GLN    35      76.571 106.632 114.506  1.00  0.00           H  
ATOM    493  HG3 GLN    35      77.369 105.628 113.288  1.00  0.00           H  
ATOM    494  CD  GLN    35      77.143 107.740 112.812  1.00  0.00           C  
ATOM    495  OE1 GLN    35      76.510 108.533 112.162  1.00  0.00           O  
ATOM    496  NE2 GLN    35      78.277 108.218 113.319  1.00  0.00           N  
ATOM    497 HE21 GLN    35      78.871 107.584 113.833  1.00  0.00           H  
ATOM    498 HE22 GLN    35      78.654 109.084 112.961  1.00  0.00           H  
ATOM    499  C   GLN    35      76.210 104.072 111.449  1.00  0.00           C  
ATOM    500  O   GLN    35      76.136 103.173 112.228  1.00  0.00           O  
ATOM    501  N   GLN    36      77.177 104.040 110.540  1.00  0.00           N  
ATOM    502  H   GLN    36      77.869 103.316 110.674  1.00  0.00           H  
ATOM    503  CA  GLN    36      77.433 104.909 109.405  1.00  0.00           C  
ATOM    504  HA  GLN    36      76.471 105.385 109.215  1.00  0.00           H  
ATOM    505  CB  GLN    36      78.363 106.034 109.674  1.00  0.00           C  
ATOM    506  HB2 GLN    36      78.553 106.412 108.670  1.00  0.00           H  
ATOM    507  HB3 GLN    36      78.020 106.803 110.367  1.00  0.00           H  
ATOM    508  CG  GLN    36      79.801 105.636 110.101  1.00  0.00           C  
ATOM    509  HG2 GLN    36      79.806 105.378 111.160  1.00  0.00           H  
ATOM    510  HG3 GLN    36      80.204 104.797 109.533  1.00  0.00           H  
ATOM    511  CD  GLN    36      80.889 106.634 110.068  1.00  0.00           C  
ATOM    512  OE1 GLN    36      80.763 107.760 109.609  1.00  0.00           O  
ATOM    513  NE2 GLN    36      82.138 106.400 110.492  1.00  0.00           N  
ATOM    514 HE21 GLN    36      82.392 105.469 110.789  1.00  0.00           H  
ATOM    515 HE22 GLN    36      82.797 107.138 110.285  1.00  0.00           H  
ATOM    516  C   GLN    36      77.807 104.108 108.154  1.00  0.00           C  
ATOM    517  O   GLN    36      78.500 103.082 108.264  1.00  0.00           O  
ATOM    518  N   SER    37      77.363 104.555 106.938  1.00  0.00           N  
ATOM    519  H   SER    37      76.822 105.405 107.010  1.00  0.00           H  
ATOM    520  CA  SER    37      77.445 103.854 105.589  1.00  0.00           C  
ATOM    521  HA  SER    37      77.135 102.816 105.707  1.00  0.00           H  
ATOM    522  CB  SER    37      76.585 104.621 104.599  1.00  0.00           C  
ATOM    523  HB2 SER    37      76.568 104.095 103.645  1.00  0.00           H  
ATOM    524  HB3 SER    37      75.574 104.627 105.007  1.00  0.00           H  
ATOM    525  OG  SER    37      77.095 105.953 104.434  1.00  0.00           O  
ATOM    526  HG  SER    37      77.623 105.997 103.633  1.00  0.00           H  
ATOM    527  C   SER    37      78.958 103.862 105.182  1.00  0.00           C  
ATOM    528  O   SER    37      79.785 104.402 105.903  1.00  0.00           O  
ATOM    529  N   TYR    38      79.198 103.389 103.976  1.00  0.00           N  
ATOM    530  H   TYR    38      78.399 102.952 103.540  1.00  0.00           H  
ATOM    531  CA  TYR    38      80.491 103.192 103.388  1.00  0.00           C  
ATOM    532  HA  TYR    38      81.226 103.817 103.896  1.00  0.00           H  
ATOM    533  CB  TYR    38      80.928 101.715 103.578  1.00  0.00           C  
ATOM    534  HB2 TYR    38      81.193 101.635 104.632  1.00  0.00           H  
ATOM    535  HB3 TYR    38      80.134 101.003 103.352  1.00  0.00           H  
ATOM    536  CG  TYR    38      82.157 101.331 102.813  1.00  0.00           C  
ATOM    537  CD1 TYR    38      82.062 100.648 101.567  1.00  0.00           C  
ATOM    538  HD1 TYR    38      81.093 100.376 101.174  1.00  0.00           H  
ATOM    539  CE1 TYR    38      83.255 100.302 100.882  1.00  0.00           C  
ATOM    540  HE1 TYR    38      83.121  99.715  99.986  1.00  0.00           H  
ATOM    541  CZ  TYR    38      84.491 100.647 101.363  1.00  0.00           C  
ATOM    542  OH  TYR    38      85.666 100.246 100.751  1.00  0.00           O  
ATOM    543  HH  TYR    38      85.599  99.893  99.860  1.00  0.00           H  
ATOM    544  CE2 TYR    38      84.564 101.291 102.654  1.00  0.00           C  
ATOM    545  HE2 TYR    38      85.478 101.661 103.095  1.00  0.00           H  
ATOM    546  CD2 TYR    38      83.434 101.672 103.362  1.00  0.00           C  
ATOM    547  HD2 TYR    38      83.533 102.248 104.271  1.00  0.00           H  
ATOM    548  C   TYR    38      80.515 103.420 101.862  1.00  0.00           C  
ATOM    549  O   TYR    38      79.425 103.330 101.223  1.00  0.00           O  
ATOM    550  N   SER    39      81.551 103.990 101.274  1.00  0.00           N  
ATOM    551  H   SER    39      82.318 104.139 101.914  1.00  0.00           H  
ATOM    552  CA  SER    39      81.643 104.400  99.861  1.00  0.00           C  
ATOM    553  HA  SER    39      81.145 103.715  99.175  1.00  0.00           H  
ATOM    554  CB  SER    39      80.942 105.693  99.597  1.00  0.00           C  
ATOM    555  HB2 SER    39      81.268 106.083  98.633  1.00  0.00           H  
ATOM    556  HB3 SER    39      79.853 105.706  99.651  1.00  0.00           H  
ATOM    557  OG  SER    39      81.539 106.613 100.494  1.00  0.00           O  
ATOM    558  HG  SER    39      82.182 107.137 100.011  1.00  0.00           H  
ATOM    559  C   SER    39      83.095 104.439  99.448  1.00  0.00           C  
ATOM    560  O   SER    39      83.414 105.133  98.523  1.00  0.00           O  
ATOM    561  N   GLY    40      84.009 103.597 100.035  1.00  0.00           N  
ATOM    562  H   GLY    40      83.670 102.954 100.736  1.00  0.00           H  
ATOM    563  CA  GLY    40      85.378 103.285  99.635  1.00  0.00           C  
ATOM    564  HA2 GLY    40      85.808 104.244  99.345  1.00  0.00           H  
ATOM    565  HA3 GLY    40      85.963 102.938 100.487  1.00  0.00           H  
ATOM    566  C   GLY    40      85.545 102.274  98.461  1.00  0.00           C  
ATOM    567  O   GLY    40      84.798 101.301  98.429  1.00  0.00           O  
ATOM    568  N   TYR    41      86.628 102.348  97.721  1.00  0.00           N  
ATOM    569  H   TYR    41      86.777 101.630  97.027  1.00  0.00           H  
ATOM    570  CA  TYR    41      87.378 103.569  97.432  1.00  0.00           C  
ATOM    571  HA  TYR    41      86.735 104.419  97.660  1.00  0.00           H  
ATOM    572  CB  TYR    41      88.682 103.583  98.239  1.00  0.00           C  
ATOM    573  HB2 TYR    41      89.212 102.667  97.976  1.00  0.00           H  
ATOM    574  HB3 TYR    41      89.408 104.361  98.003  1.00  0.00           H  
ATOM    575  CG  TYR    41      88.472 103.490  99.773  1.00  0.00           C  
ATOM    576  CD1 TYR    41      88.750 102.280 100.483  1.00  0.00           C  
ATOM    577  HD1 TYR    41      89.112 101.418  99.943  1.00  0.00           H  
ATOM    578  CE1 TYR    41      88.710 102.220 101.885  1.00  0.00           C  
ATOM    579  HE1 TYR    41      88.725 101.272 102.403  1.00  0.00           H  
ATOM    580  CZ  TYR    41      88.329 103.375 102.535  1.00  0.00           C  
ATOM    581  OH  TYR    41      88.084 103.229 103.874  1.00  0.00           O  
ATOM    582  HH  TYR    41      87.473 103.959 104.002  1.00  0.00           H  
ATOM    583  CE2 TYR    41      88.098 104.569 101.903  1.00  0.00           C  
ATOM    584  HE2 TYR    41      87.989 105.379 102.609  1.00  0.00           H  
ATOM    585  CD2 TYR    41      88.197 104.624 100.540  1.00  0.00           C  
ATOM    586  HD2 TYR    41      88.063 105.576 100.048  1.00  0.00           H  
ATOM    587  C   TYR    41      87.540 103.496  95.879  1.00  0.00           C  
ATOM    588  O   TYR    41      88.106 102.596  95.307  1.00  0.00           O  
ATOM    589  N   SER    42      86.933 104.465  95.183  1.00  0.00           N  
ATOM    590  H   SER    42      86.518 105.226  95.703  1.00  0.00           H  
ATOM    591  CA  SER    42      86.991 104.510  93.643  1.00  0.00           C  
ATOM    592  HA  SER    42      86.561 103.586  93.258  1.00  0.00           H  
ATOM    593  CB  SER    42      86.141 105.618  93.024  1.00  0.00           C  
ATOM    594  HB2 SER    42      85.990 105.461  91.956  1.00  0.00           H  
ATOM    595  HB3 SER    42      85.110 105.558  93.370  1.00  0.00           H  
ATOM    596  OG  SER    42      86.704 106.802  93.225  1.00  0.00           O  
ATOM    597  HG  SER    42      86.036 107.434  92.952  1.00  0.00           H  
ATOM    598  C   SER    42      88.391 104.624  93.037  1.00  0.00           C  
ATOM    599  O   SER    42      89.333 105.047  93.774  1.00  0.00           O  
ATOM    600  N   GLN    43      88.564 104.081  91.792  1.00  0.00           N  
ATOM    601  H   GLN    43      87.807 103.467  91.528  1.00  0.00           H  
ATOM    602  CA  GLN    43      89.609 104.332  90.840  1.00  0.00           C  
ATOM    603  HA  GLN    43      90.454 104.733  91.400  1.00  0.00           H  
ATOM    604  CB  GLN    43      90.087 103.118  90.109  1.00  0.00           C  
ATOM    605  HB2 GLN    43      89.242 102.814  89.491  1.00  0.00           H  
ATOM    606  HB3 GLN    43      90.898 103.392  89.434  1.00  0.00           H  
ATOM    607  CG  GLN    43      90.525 101.905  90.975  1.00  0.00           C  
ATOM    608  HG2 GLN    43      89.625 101.676  91.545  1.00  0.00           H  
ATOM    609  HG3 GLN    43      90.753 101.103  90.274  1.00  0.00           H  
ATOM    610  CD  GLN    43      91.820 102.012  91.771  1.00  0.00           C  
ATOM    611  OE1 GLN    43      92.803 102.512  91.241  1.00  0.00           O  
ATOM    612  NE2 GLN    43      91.717 101.772  93.032  1.00  0.00           N  
ATOM    613 HE21 GLN    43      90.908 101.410  93.517  1.00  0.00           H  
ATOM    614 HE22 GLN    43      92.538 101.845  93.616  1.00  0.00           H  
ATOM    615  C   GLN    43      89.339 105.481  89.807  1.00  0.00           C  
ATOM    616  O   GLN    43      90.188 105.759  89.019  1.00  0.00           O  
ATOM    617  N   SER    44      88.161 106.148  89.810  1.00  0.00           N  
ATOM    618  H   SER    44      87.424 105.982  90.480  1.00  0.00           H  
ATOM    619  CA  SER    44      87.773 107.272  88.915  1.00  0.00           C  
ATOM    620  HA  SER    44      87.563 106.715  88.002  1.00  0.00           H  
ATOM    621  CB  SER    44      86.485 107.863  89.481  1.00  0.00           C  
ATOM    622  HB2 SER    44      86.718 108.432  90.382  1.00  0.00           H  
ATOM    623  HB3 SER    44      85.997 108.540  88.780  1.00  0.00           H  
ATOM    624  OG  SER    44      85.581 106.869  89.891  1.00  0.00           O  
ATOM    625  HG  SER    44      85.009 106.576  89.178  1.00  0.00           H  
ATOM    626  C   SER    44      88.755 108.420  88.688  1.00  0.00           C  
ATOM    627  O   SER    44      89.699 108.660  89.464  1.00  0.00           O  
ATOM    628  N   THR    45      88.650 109.179  87.546  1.00  0.00           N  
ATOM    629  H   THR    45      87.806 108.981  87.027  1.00  0.00           H  
ATOM    630  CA  THR    45      89.268 110.528  87.215  1.00  0.00           C  
ATOM    631  HA  THR    45      88.501 110.977  86.584  1.00  0.00           H  
ATOM    632  CB  THR    45      89.326 111.505  88.436  1.00  0.00           C  
ATOM    633  HB  THR    45      90.008 111.053  89.157  1.00  0.00           H  
ATOM    634  CG2 THR    45      89.638 113.053  88.209  1.00  0.00           C  
ATOM    635 HG21 THR    45      89.486 113.577  89.153  1.00  0.00           H  
ATOM    636 HG22 THR    45      90.686 113.175  87.934  1.00  0.00           H  
ATOM    637 HG23 THR    45      88.983 113.511  87.468  1.00  0.00           H  
ATOM    638  OG1 THR    45      88.029 111.512  88.989  1.00  0.00           O  
ATOM    639  HG1 THR    45      88.093 111.125  89.866  1.00  0.00           H  
ATOM    640  C   THR    45      90.497 110.478  86.332  1.00  0.00           C  
ATOM    641  O   THR    45      91.083 109.451  86.227  1.00  0.00           O  
ATOM    642  N   ASP    46      90.842 111.565  85.602  1.00  0.00           N  
ATOM    643  H   ASP    46      90.318 112.408  85.788  1.00  0.00           H  
ATOM    644  CA  ASP    46      91.893 111.726  84.576  1.00  0.00           C  
ATOM    645  HA  ASP    46      92.698 111.029  84.805  1.00  0.00           H  
ATOM    646  CB  ASP    46      91.349 111.164  83.271  1.00  0.00           C  
ATOM    647  HB2 ASP    46      90.932 110.191  83.532  1.00  0.00           H  
ATOM    648  HB3 ASP    46      90.561 111.807  82.879  1.00  0.00           H  
ATOM    649  CG  ASP    46      92.396 110.785  82.184  1.00  0.00           C  
ATOM    650  OD1 ASP    46      93.618 110.788  82.428  1.00  0.00           O  
ATOM    651  OD2 ASP    46      92.035 110.525  81.026  1.00  0.00           O  
ATOM    652  C   ASP    46      92.398 113.210  84.453  1.00  0.00           C  
ATOM    653  O   ASP    46      91.707 114.127  84.993  1.00  0.00           O  
ATOM    654  N   THR    47      93.415 113.600  83.637  1.00  0.00           N  
ATOM    655  H   THR    47      93.804 112.837  83.101  1.00  0.00           H  
ATOM    656  CA  THR    47      93.870 114.990  83.628  1.00  0.00           C  
ATOM    657  HA  THR    47      93.923 115.401  84.636  1.00  0.00           H  
ATOM    658  CB  THR    47      95.170 115.183  82.926  1.00  0.00           C  
ATOM    659  HB  THR    47      95.973 114.710  83.492  1.00  0.00           H  
ATOM    660  CG2 THR    47      95.185 114.607  81.531  1.00  0.00           C  
ATOM    661 HG21 THR    47      96.206 114.475  81.173  1.00  0.00           H  
ATOM    662 HG22 THR    47      94.654 113.666  81.389  1.00  0.00           H  
ATOM    663 HG23 THR    47      94.811 115.326  80.802  1.00  0.00           H  
ATOM    664  OG1 THR    47      95.444 116.633  82.821  1.00  0.00           O  
ATOM    665  HG1 THR    47      95.540 116.993  83.706  1.00  0.00           H  
ATOM    666  C   THR    47      92.776 115.859  83.080  1.00  0.00           C  
ATOM    667  O   THR    47      92.099 115.419  82.186  1.00  0.00           O  
ATOM    668  N   SER    48      92.560 117.009  83.734  1.00  0.00           N  
ATOM    669  H   SER    48      93.288 117.283  84.379  1.00  0.00           H  
ATOM    670  CA  SER    48      91.631 118.038  83.267  1.00  0.00           C  
ATOM    671  HA  SER    48      90.652 117.563  83.197  1.00  0.00           H  
ATOM    672  CB  SER    48      91.482 119.169  84.388  1.00  0.00           C  
ATOM    673  HB2 SER    48      90.609 119.802  84.227  1.00  0.00           H  
ATOM    674  HB3 SER    48      91.540 118.722  85.381  1.00  0.00           H  
ATOM    675  OG  SER    48      92.625 120.003  84.483  1.00  0.00           O  
ATOM    676  HG  SER    48      92.597 120.488  85.312  1.00  0.00           H  
ATOM    677  C   SER    48      91.990 118.562  81.876  1.00  0.00           C  
ATOM    678  O   SER    48      93.013 118.148  81.298  1.00  0.00           O  
ATOM    679  N   GLY    49      91.155 119.409  81.362  1.00  0.00           N  
ATOM    680  H   GLY    49      90.487 119.892  81.946  1.00  0.00           H  
ATOM    681  CA  GLY    49      91.130 119.759  79.935  1.00  0.00           C  
ATOM    682  HA2 GLY    49      90.139 120.056  79.590  1.00  0.00           H  
ATOM    683  HA3 GLY    49      91.751 120.637  79.757  1.00  0.00           H  
ATOM    684  C   GLY    49      91.449 118.630  78.950  1.00  0.00           C  
ATOM    685  O   GLY    49      90.893 117.546  79.156  1.00  0.00           O  
ATOM    686  N   TYR    50      92.264 118.874  77.899  1.00  0.00           N  
ATOM    687  H   TYR    50      92.443 118.030  77.373  1.00  0.00           H  
ATOM    688  CA  TYR    50      93.030 120.063  77.600  1.00  0.00           C  
ATOM    689  HA  TYR    50      93.600 120.265  78.506  1.00  0.00           H  
ATOM    690  CB  TYR    50      94.037 119.699  76.455  1.00  0.00           C  
ATOM    691  HB2 TYR    50      94.396 118.713  76.748  1.00  0.00           H  
ATOM    692  HB3 TYR    50      93.490 119.590  75.519  1.00  0.00           H  
ATOM    693  CG  TYR    50      95.237 120.673  76.227  1.00  0.00           C  
ATOM    694  CD1 TYR    50      95.103 121.810  75.367  1.00  0.00           C  
ATOM    695  HD1 TYR    50      94.134 122.125  75.009  1.00  0.00           H  
ATOM    696  CE1 TYR    50      96.257 122.558  75.021  1.00  0.00           C  
ATOM    697  HE1 TYR    50      96.129 123.404  74.363  1.00  0.00           H  
ATOM    698  CZ  TYR    50      97.475 122.116  75.513  1.00  0.00           C  
ATOM    699  OH  TYR    50      98.619 122.804  75.227  1.00  0.00           O  
ATOM    700  HH  TYR    50      98.357 123.657  74.873  1.00  0.00           H  
ATOM    701  CE2 TYR    50      97.600 121.069  76.383  1.00  0.00           C  
ATOM    702  HE2 TYR    50      98.590 120.802  76.719  1.00  0.00           H  
ATOM    703  CD2 TYR    50      96.497 120.254  76.679  1.00  0.00           C  
ATOM    704  HD2 TYR    50      96.578 119.515  77.462  1.00  0.00           H  
ATOM    705  C   TYR    50      92.093 121.256  77.277  1.00  0.00           C  
ATOM    706  O   TYR    50      91.002 121.079  76.722  1.00  0.00           O  
ATOM    707  N   GLY    51      92.533 122.489  77.557  1.00  0.00           N  
ATOM    708  H   GLY    51      91.855 123.186  77.286  1.00  0.00           H  
ATOM    709  CA  GLY    51      93.605 123.081  78.292  1.00  0.00           C  
ATOM    710  HA2 GLY    51      93.166 123.309  79.263  1.00  0.00           H  
ATOM    711  HA3 GLY    51      94.394 122.361  78.508  1.00  0.00           H  
ATOM    712  C   GLY    51      94.148 124.425  77.729  1.00  0.00           C  
ATOM    713  O   GLY    51      93.676 125.047  76.807  1.00  0.00           O  
ATOM    714  N   GLN    52      95.123 124.883  78.475  1.00  0.00           N  
ATOM    715  H   GLN    52      95.503 124.399  79.275  1.00  0.00           H  
ATOM    716  CA  GLN    52      95.761 126.235  78.381  1.00  0.00           C  
ATOM    717  HA  GLN    52      96.124 126.434  79.390  1.00  0.00           H  
ATOM    718  CB  GLN    52      96.881 126.260  77.389  1.00  0.00           C  
ATOM    719  HB2 GLN    52      96.415 126.144  76.411  1.00  0.00           H  
ATOM    720  HB3 GLN    52      97.393 127.193  77.628  1.00  0.00           H  
ATOM    721  CG  GLN    52      98.031 125.180  77.386  1.00  0.00           C  
ATOM    722  HG2 GLN    52      97.568 124.208  77.552  1.00  0.00           H  
ATOM    723  HG3 GLN    52      98.550 125.261  76.431  1.00  0.00           H  
ATOM    724  CD  GLN    52      99.198 125.391  78.367  1.00  0.00           C  
ATOM    725  OE1 GLN    52      99.014 125.934  79.476  1.00  0.00           O  
ATOM    726  NE2 GLN    52     100.372 125.042  77.993  1.00  0.00           N  
ATOM    727 HE21 GLN    52     100.512 124.910  77.002  1.00  0.00           H  
ATOM    728 HE22 GLN    52     101.179 125.143  78.592  1.00  0.00           H  
ATOM    729  C   GLN    52      94.783 127.443  78.076  1.00  0.00           C  
ATOM    730  O   GLN    52      94.993 128.214  77.175  1.00  0.00           O  
ATOM    731  N   SER    53      93.625 127.600  78.792  1.00  0.00           N  
ATOM    732  H   SER    53      92.835 128.007  78.312  1.00  0.00           H  
ATOM    733  CA  SER    53      93.271 126.999  80.120  1.00  0.00           C  
ATOM    734  HA  SER    53      94.136 126.544  80.602  1.00  0.00           H  
ATOM    735  CB  SER    53      92.847 128.214  80.972  1.00  0.00           C  
ATOM    736  HB2 SER    53      91.939 128.729  80.658  1.00  0.00           H  
ATOM    737  HB3 SER    53      92.828 127.883  82.011  1.00  0.00           H  
ATOM    738  OG  SER    53      93.800 129.257  81.034  1.00  0.00           O  
ATOM    739  HG  SER    53      93.385 129.867  81.648  1.00  0.00           H  
ATOM    740  C   SER    53      92.320 125.872  80.091  1.00  0.00           C  
ATOM    741  O   SER    53      91.578 125.673  79.134  1.00  0.00           O  
ATOM    742  N   SER    54      92.255 125.116  81.161  1.00  0.00           N  
ATOM    743  H   SER    54      92.929 125.276  81.895  1.00  0.00           H  
ATOM    744  CA  SER    54      91.176 124.138  81.367  1.00  0.00           C  
ATOM    745  HA  SER    54      90.767 123.764  80.428  1.00  0.00           H  
ATOM    746  CB  SER    54      91.712 122.859  82.135  1.00  0.00           C  
ATOM    747  HB2 SER    54      90.940 122.108  82.304  1.00  0.00           H  
ATOM    748  HB3 SER    54      92.439 122.418  81.453  1.00  0.00           H  
ATOM    749  OG  SER    54      92.363 123.289  83.270  1.00  0.00           O  
ATOM    750  HG  SER    54      91.831 123.932  83.744  1.00  0.00           H  
ATOM    751  C   SER    54      90.059 124.844  82.166  1.00  0.00           C  
ATOM    752  O   SER    54      89.793 124.547  83.375  1.00  0.00           O  
ATOM    753  N   TYR    55      89.509 125.886  81.550  1.00  0.00           N  
ATOM    754  H   TYR    55      89.798 126.245  80.651  1.00  0.00           H  
ATOM    755  CA  TYR    55      88.276 126.598  81.991  1.00  0.00           C  
ATOM    756  HA  TYR    55      88.672 127.316  82.710  1.00  0.00           H  
ATOM    757  CB  TYR    55      87.724 127.273  80.830  1.00  0.00           C  
ATOM    758  HB2 TYR    55      87.473 126.557  80.047  1.00  0.00           H  
ATOM    759  HB3 TYR    55      86.829 127.811  81.140  1.00  0.00           H  
ATOM    760  CG  TYR    55      88.633 128.246  80.051  1.00  0.00           C  
ATOM    761  CD1 TYR    55      89.078 129.453  80.679  1.00  0.00           C  
ATOM    762  HD1 TYR    55      88.648 129.763  81.620  1.00  0.00           H  
ATOM    763  CE1 TYR    55      90.086 130.238  80.075  1.00  0.00           C  
ATOM    764  HE1 TYR    55      90.341 131.159  80.579  1.00  0.00           H  
ATOM    765  CZ  TYR    55      90.649 129.827  78.830  1.00  0.00           C  
ATOM    766  OH  TYR    55      91.528 130.565  78.134  1.00  0.00           O  
ATOM    767  HH  TYR    55      91.625 131.305  78.739  1.00  0.00           H  
ATOM    768  CE2 TYR    55      90.114 128.664  78.224  1.00  0.00           C  
ATOM    769  HE2 TYR    55      90.458 128.445  77.224  1.00  0.00           H  
ATOM    770  CD2 TYR    55      89.160 127.853  78.788  1.00  0.00           C  
ATOM    771  HD2 TYR    55      88.878 126.930  78.304  1.00  0.00           H  
ATOM    772  C   TYR    55      87.183 125.687  82.569  1.00  0.00           C  
ATOM    773  O   TYR    55      86.846 124.695  82.024  1.00  0.00           O  
ATOM    774  N   SER    56      86.652 125.998  83.790  1.00  0.00           N  
ATOM    775  H   SER    56      86.181 125.182  84.154  1.00  0.00           H  
ATOM    776  CA  SER    56      86.839 127.108  84.724  1.00  0.00           C  
ATOM    777  HA  SER    56      86.003 127.006  85.416  1.00  0.00           H  
ATOM    778  CB  SER    56      88.161 127.093  85.505  1.00  0.00           C  
ATOM    779  HB2 SER    56      88.318 126.154  86.037  1.00  0.00           H  
ATOM    780  HB3 SER    56      89.013 127.164  84.828  1.00  0.00           H  
ATOM    781  OG  SER    56      88.208 128.155  86.488  1.00  0.00           O  
ATOM    782  HG  SER    56      88.267 127.751  87.357  1.00  0.00           H  
ATOM    783  C   SER    56      86.512 128.455  83.975  1.00  0.00           C  
ATOM    784  O   SER    56      87.371 129.339  83.724  1.00  0.00           O  
ATOM    785  N   SER    57      85.259 128.791  83.611  1.00  0.00           N  
ATOM    786  H   SER    57      85.243 129.776  83.388  1.00  0.00           H  
ATOM    787  CA  SER    57      84.057 127.941  83.707  1.00  0.00           C  
ATOM    788  HA  SER    57      84.207 127.271  84.553  1.00  0.00           H  
ATOM    789  CB  SER    57      82.911 128.842  84.188  1.00  0.00           C  
ATOM    790  HB2 SER    57      81.991 128.257  84.211  1.00  0.00           H  
ATOM    791  HB3 SER    57      83.110 129.167  85.210  1.00  0.00           H  
ATOM    792  OG  SER    57      82.725 129.900  83.267  1.00  0.00           O  
ATOM    793  HG  SER    57      82.455 130.648  83.804  1.00  0.00           H  
ATOM    794  C   SER    57      83.752 127.215  82.417  1.00  0.00           C  
ATOM    795  O   SER    57      83.065 126.227  82.457  1.00  0.00           O  
ATOM    796  N   TYR    58      84.114 127.790  81.259  1.00  0.00           N  
ATOM    797  H   TYR    58      84.672 128.630  81.305  1.00  0.00           H  
ATOM    798  CA  TYR    58      83.647 127.407  79.900  1.00  0.00           C  
ATOM    799  HA  TYR    58      82.593 127.132  79.929  1.00  0.00           H  
ATOM    800  CB  TYR    58      83.768 128.608  78.969  1.00  0.00           C  
ATOM    801  HB2 TYR    58      83.911 128.323  77.927  1.00  0.00           H  
ATOM    802  HB3 TYR    58      82.802 129.114  78.979  1.00  0.00           H  
ATOM    803  CG  TYR    58      84.906 129.614  79.189  1.00  0.00           C  
ATOM    804  CD1 TYR    58      84.809 130.613  80.149  1.00  0.00           C  
ATOM    805  HD1 TYR    58      83.884 130.694  80.700  1.00  0.00           H  
ATOM    806  CE1 TYR    58      85.830 131.554  80.276  1.00  0.00           C  
ATOM    807  HE1 TYR    58      85.743 132.337  81.015  1.00  0.00           H  
ATOM    808  CZ  TYR    58      86.932 131.536  79.433  1.00  0.00           C  
ATOM    809  OH  TYR    58      87.947 132.463  79.465  1.00  0.00           O  
ATOM    810  HH  TYR    58      88.231 132.566  80.376  1.00  0.00           H  
ATOM    811  CE2 TYR    58      87.056 130.482  78.565  1.00  0.00           C  
ATOM    812  HE2 TYR    58      87.969 130.416  77.993  1.00  0.00           H  
ATOM    813  CD2 TYR    58      86.091 129.473  78.461  1.00  0.00           C  
ATOM    814  HD2 TYR    58      86.231 128.676  77.746  1.00  0.00           H  
ATOM    815  C   TYR    58      84.368 126.197  79.336  1.00  0.00           C  
ATOM    816  O   TYR    58      85.356 125.704  79.879  1.00  0.00           O  
ATOM    817  N   GLY    59      84.020 125.499  78.270  1.00  0.00           N  
ATOM    818  H   GLY    59      84.628 124.723  78.048  1.00  0.00           H  
ATOM    819  CA  GLY    59      83.029 125.737  77.230  1.00  0.00           C  
ATOM    820  HA2 GLY    59      82.503 124.817  76.976  1.00  0.00           H  
ATOM    821  HA3 GLY    59      82.419 126.585  77.543  1.00  0.00           H  
ATOM    822  C   GLY    59      83.493 126.184  75.846  1.00  0.00           C  
ATOM    823  O   GLY    59      84.515 126.873  75.710  1.00  0.00           O  
ATOM    824  N   GLN    60      82.711 125.862  74.757  1.00  0.00           N  
ATOM    825  H   GLN    60      83.201 126.257  73.967  1.00  0.00           H  
ATOM    826  CA  GLN    60      81.287 125.371  74.719  1.00  0.00           C  
ATOM    827  HA  GLN    60      81.183 124.720  75.587  1.00  0.00           H  
ATOM    828  CB  GLN    60      80.171 126.501  74.725  1.00  0.00           C  
ATOM    829  HB2 GLN    60      79.250 125.994  75.010  1.00  0.00           H  
ATOM    830  HB3 GLN    60      80.286 127.066  75.650  1.00  0.00           H  
ATOM    831  CG  GLN    60      80.234 127.378  73.441  1.00  0.00           C  
ATOM    832  HG2 GLN    60      81.178 127.922  73.409  1.00  0.00           H  
ATOM    833  HG3 GLN    60      80.284 126.727  72.568  1.00  0.00           H  
ATOM    834  CD  GLN    60      79.163 128.447  73.501  1.00  0.00           C  
ATOM    835  OE1 GLN    60      78.412 128.633  74.437  1.00  0.00           O  
ATOM    836  NE2 GLN    60      79.066 129.155  72.385  1.00  0.00           N  
ATOM    837 HE21 GLN    60      79.783 129.082  71.677  1.00  0.00           H  
ATOM    838 HE22 GLN    60      78.548 130.011  72.524  1.00  0.00           H  
ATOM    839  C   GLN    60      81.238 124.415  73.515  1.00  0.00           C  
ATOM    840  O   GLN    60      81.943 124.591  72.551  1.00  0.00           O  
ATOM    841  N   SER    61      80.456 123.303  73.527  1.00  0.00           N  
ATOM    842  H   SER    61      79.854 123.233  74.335  1.00  0.00           H  
ATOM    843  CA  SER    61      80.067 122.451  72.383  1.00  0.00           C  
ATOM    844  HA  SER    61      80.974 122.326  71.790  1.00  0.00           H  
ATOM    845  CB  SER    61      79.457 121.070  72.848  1.00  0.00           C  
ATOM    846  HB2 SER    61      79.177 120.453  71.994  1.00  0.00           H  
ATOM    847  HB3 SER    61      80.126 120.493  73.486  1.00  0.00           H  
ATOM    848  OG  SER    61      78.246 121.375  73.669  1.00  0.00           O  
ATOM    849  HG  SER    61      77.880 120.516  73.891  1.00  0.00           H  
ATOM    850  C   SER    61      79.111 123.179  71.463  1.00  0.00           C  
ATOM    851  O   SER    61      78.795 124.366  71.660  1.00  0.00           O  
ATOM    852  N   GLN    62      78.782 122.533  70.312  1.00  0.00           N  
ATOM    853  H   GLN    62      79.397 121.775  70.051  1.00  0.00           H  
ATOM    854  CA  GLN    62      77.703 122.894  69.437  1.00  0.00           C  
ATOM    855  HA  GLN    62      77.225 123.842  69.682  1.00  0.00           H  
ATOM    856  CB  GLN    62      78.262 123.066  68.011  1.00  0.00           C  
ATOM    857  HB2 GLN    62      79.098 123.766  67.989  1.00  0.00           H  
ATOM    858  HB3 GLN    62      78.649 122.063  67.833  1.00  0.00           H  
ATOM    859  CG  GLN    62      77.075 123.497  67.047  1.00  0.00           C  
ATOM    860  HG2 GLN    62      77.493 123.700  66.061  1.00  0.00           H  
ATOM    861  HG3 GLN    62      76.499 122.574  66.987  1.00  0.00           H  
ATOM    862  CD  GLN    62      76.218 124.651  67.321  1.00  0.00           C  
ATOM    863  OE1 GLN    62      76.793 125.717  67.570  1.00  0.00           O  
ATOM    864  NE2 GLN    62      74.902 124.544  67.207  1.00  0.00           N  
ATOM    865 HE21 GLN    62      74.542 125.408  67.589  1.00  0.00           H  
ATOM    866 HE22 GLN    62      74.475 123.716  66.820  1.00  0.00           H  
ATOM    867  C   GLN    62      76.603 121.841  69.502  1.00  0.00           C  
ATOM    868  O   GLN    62      76.728 120.811  68.873  1.00  0.00           O  
ATOM    869  N   ASN    63      75.599 122.154  70.322  1.00  0.00           N  
ATOM    870  H   ASN    63      75.617 123.057  70.775  1.00  0.00           H  
ATOM    871  CA  ASN    63      74.396 121.300  70.621  1.00  0.00           C  
ATOM    872  HA  ASN    63      73.933 120.912  69.713  1.00  0.00           H  
ATOM    873  CB  ASN    63      74.866 120.174  71.533  1.00  0.00           C  
ATOM    874  HB2 ASN    63      75.620 120.582  72.206  1.00  0.00           H  
ATOM    875  HB3 ASN    63      74.015 119.797  72.101  1.00  0.00           H  
ATOM    876  CG  ASN    63      75.397 118.965  70.796  1.00  0.00           C  
ATOM    877  OD1 ASN    63      74.875 118.560  69.789  1.00  0.00           O  
ATOM    878  ND2 ASN    63      76.376 118.232  71.270  1.00  0.00           N  
ATOM    879 HD21 ASN    63      76.672 117.442  70.715  1.00  0.00           H  
ATOM    880 HD22 ASN    63      76.736 118.278  72.213  1.00  0.00           H  
ATOM    881  C   ASN    63      73.332 122.200  71.257  1.00  0.00           C  
ATOM    882  O   ASN    63      73.381 122.539  72.464  1.00  0.00           O  
ATOM    883  N   THR    64      72.301 122.595  70.425  1.00  0.00           N  
ATOM    884  H   THR    64      72.135 122.186  69.517  1.00  0.00           H  
ATOM    885  CA  THR    64      71.401 123.619  70.835  1.00  0.00           C  
ATOM    886  HA  THR    64      71.281 123.436  71.903  1.00  0.00           H  
ATOM    887  CB  THR    64      72.120 125.015  70.696  1.00  0.00           C  
ATOM    888  HB  THR    64      73.118 124.978  71.131  1.00  0.00           H  
ATOM    889  CG2 THR    64      72.321 125.446  69.257  1.00  0.00           C  
ATOM    890 HG21 THR    64      72.355 124.606  68.563  1.00  0.00           H  
ATOM    891 HG22 THR    64      71.495 126.142  69.114  1.00  0.00           H  
ATOM    892 HG23 THR    64      73.293 125.914  69.104  1.00  0.00           H  
ATOM    893  OG1 THR    64      71.479 125.980  71.515  1.00  0.00           O  
ATOM    894  HG1 THR    64      71.886 125.841  72.373  1.00  0.00           H  
ATOM    895  C   THR    64      69.979 123.602  70.226  1.00  0.00           C  
ATOM    896  O   THR    64      69.823 123.122  69.113  1.00  0.00           O  
ATOM    897  N   GLY    65      68.884 124.095  70.854  1.00  0.00           N  
ATOM    898  H   GLY    65      68.022 123.877  70.376  1.00  0.00           H  
ATOM    899  CA  GLY    65      68.816 124.378  72.307  1.00  0.00           C  
ATOM    900  HA2 GLY    65      69.491 125.182  72.601  1.00  0.00           H  
ATOM    901  HA3 GLY    65      67.807 124.789  72.358  1.00  0.00           H  
ATOM    902  C   GLY    65      68.901 123.241  73.275  1.00  0.00           C  
ATOM    903  O   GLY    65      69.460 122.135  72.994  1.00  0.00           O  
ATOM    904  N   TYR    66      68.166 123.318  74.435  1.00  0.00           N  
ATOM    905  H   TYR    66      67.869 124.262  74.640  1.00  0.00           H  
ATOM    906  CA  TYR    66      67.840 122.201  75.335  1.00  0.00           C  
ATOM    907  HA  TYR    66      68.806 121.727  75.509  1.00  0.00           H  
ATOM    908  CB  TYR    66      67.247 122.749  76.657  1.00  0.00           C  
ATOM    909  HB2 TYR    66      68.106 123.300  77.041  1.00  0.00           H  
ATOM    910  HB3 TYR    66      66.404 123.379  76.373  1.00  0.00           H  
ATOM    911  CG  TYR    66      66.663 121.686  77.548  1.00  0.00           C  
ATOM    912  CD1 TYR    66      65.258 121.403  77.607  1.00  0.00           C  
ATOM    913  HD1 TYR    66      64.510 121.930  77.034  1.00  0.00           H  
ATOM    914  CE1 TYR    66      64.805 120.359  78.454  1.00  0.00           C  
ATOM    915  HE1 TYR    66      63.763 120.094  78.557  1.00  0.00           H  
ATOM    916  CZ  TYR    66      65.708 119.605  79.196  1.00  0.00           C  
ATOM    917  OH  TYR    66      65.265 118.546  79.841  1.00  0.00           O  
ATOM    918  HH  TYR    66      64.385 118.736  80.175  1.00  0.00           H  
ATOM    919  CE2 TYR    66      67.089 119.898  79.181  1.00  0.00           C  
ATOM    920  HE2 TYR    66      67.735 119.354  79.854  1.00  0.00           H  
ATOM    921  CD2 TYR    66      67.549 120.957  78.376  1.00  0.00           C  
ATOM    922  HD2 TYR    66      68.597 121.123  78.174  1.00  0.00           H  
ATOM    923  C   TYR    66      66.923 121.152  74.736  1.00  0.00           C  
ATOM    924  O   TYR    66      65.957 121.489  74.074  1.00  0.00           O  
ATOM    925  N   GLY    67      67.269 119.913  75.005  1.00  0.00           N  
ATOM    926  H   GLY    67      68.186 119.817  75.417  1.00  0.00           H  
ATOM    927  CA  GLY    67      66.466 118.702  74.849  1.00  0.00           C  
ATOM    928  HA2 GLY    67      66.435 118.056  75.726  1.00  0.00           H  
ATOM    929  HA3 GLY    67      65.435 119.039  74.747  1.00  0.00           H  
ATOM    930  C   GLY    67      66.763 117.684  73.698  1.00  0.00           C  
ATOM    931  O   GLY    67      67.269 118.086  72.670  1.00  0.00           O  
ATOM    932  N   THR    68      66.346 116.411  73.909  1.00  0.00           N  
ATOM    933  H   THR    68      65.748 116.207  74.697  1.00  0.00           H  
ATOM    934  CA  THR    68      66.476 115.308  72.986  1.00  0.00           C  
ATOM    935  HA  THR    68      67.534 115.247  72.731  1.00  0.00           H  
ATOM    936  CB  THR    68      65.978 113.970  73.423  1.00  0.00           C  
ATOM    937  HB  THR    68      66.099 113.312  72.563  1.00  0.00           H  
ATOM    938  CG2 THR    68      66.741 113.440  74.678  1.00  0.00           C  
ATOM    939 HG21 THR    68      66.731 112.351  74.620  1.00  0.00           H  
ATOM    940 HG22 THR    68      67.763 113.814  74.617  1.00  0.00           H  
ATOM    941 HG23 THR    68      66.282 113.707  75.630  1.00  0.00           H  
ATOM    942  OG1 THR    68      64.641 113.974  73.863  1.00  0.00           O  
ATOM    943  HG1 THR    68      64.164 114.375  73.132  1.00  0.00           H  
ATOM    944  C   THR    68      65.710 115.553  71.650  1.00  0.00           C  
ATOM    945  O   THR    68      64.683 116.179  71.578  1.00  0.00           O  
ATOM    946  N   GLN    69      66.295 114.954  70.628  1.00  0.00           N  
ATOM    947  H   GLN    69      67.038 114.301  70.830  1.00  0.00           H  
ATOM    948  CA  GLN    69      65.590 114.477  69.390  1.00  0.00           C  
ATOM    949  HA  GLN    69      65.246 115.353  68.841  1.00  0.00           H  
ATOM    950  CB  GLN    69      66.616 113.733  68.487  1.00  0.00           C  
ATOM    951  HB2 GLN    69      67.116 112.888  68.960  1.00  0.00           H  
ATOM    952  HB3 GLN    69      66.104 113.301  67.627  1.00  0.00           H  
ATOM    953  CG  GLN    69      67.657 114.653  67.766  1.00  0.00           C  
ATOM    954  HG2 GLN    69      67.141 115.353  67.109  1.00  0.00           H  
ATOM    955  HG3 GLN    69      68.163 115.210  68.555  1.00  0.00           H  
ATOM    956  CD  GLN    69      68.689 113.828  67.024  1.00  0.00           C  
ATOM    957  OE1 GLN    69      68.406 112.935  66.193  1.00  0.00           O  
ATOM    958  NE2 GLN    69      69.942 113.950  67.441  1.00  0.00           N  
ATOM    959 HE21 GLN    69      70.118 114.531  68.248  1.00  0.00           H  
ATOM    960 HE22 GLN    69      70.623 113.402  66.935  1.00  0.00           H  
ATOM    961  C   GLN    69      64.380 113.630  69.667  1.00  0.00           C  
ATOM    962  O   GLN    69      64.277 113.128  70.809  1.00  0.00           O  
ATOM    963  N   SER    70      63.453 113.387  68.719  1.00  0.00           N  
ATOM    964  H   SER    70      63.720 113.793  67.833  1.00  0.00           H  
ATOM    965  CA  SER    70      62.075 112.831  68.883  1.00  0.00           C  
ATOM    966  HA  SER    70      62.176 111.807  69.243  1.00  0.00           H  
ATOM    967  CB  SER    70      61.286 113.570  69.937  1.00  0.00           C  
ATOM    968  HB2 SER    70      61.732 113.674  70.926  1.00  0.00           H  
ATOM    969  HB3 SER    70      61.076 114.567  69.548  1.00  0.00           H  
ATOM    970  OG  SER    70      59.987 113.010  69.998  1.00  0.00           O  
ATOM    971  HG  SER    70      59.818 112.828  70.926  1.00  0.00           H  
ATOM    972  C   SER    70      61.428 112.925  67.442  1.00  0.00           C  
ATOM    973  O   SER    70      61.851 113.685  66.580  1.00  0.00           O  
ATOM    974  N   THR    71      60.474 112.109  67.139  1.00  0.00           N  
ATOM    975  H   THR    71      60.252 111.515  67.925  1.00  0.00           H  
ATOM    976  CA  THR    71      59.699 112.136  65.889  1.00  0.00           C  
ATOM    977  HA  THR    71      59.913 113.086  65.399  1.00  0.00           H  
ATOM    978  CB  THR    71      60.224 110.980  65.039  1.00  0.00           C  
ATOM    979  HB  THR    71      60.105 110.030  65.561  1.00  0.00           H  
ATOM    980  CG2 THR    71      59.466 110.880  63.748  1.00  0.00           C  
ATOM    981 HG21 THR    71      58.409 110.644  63.873  1.00  0.00           H  
ATOM    982 HG22 THR    71      59.565 111.869  63.301  1.00  0.00           H  
ATOM    983 HG23 THR    71      59.902 110.099  63.125  1.00  0.00           H  
ATOM    984  OG1 THR    71      61.556 111.169  64.593  1.00  0.00           O  
ATOM    985  HG1 THR    71      62.080 111.003  65.380  1.00  0.00           H  
ATOM    986  C   THR    71      58.240 112.033  66.166  1.00  0.00           C  
ATOM    987  O   THR    71      57.868 111.088  66.864  1.00  0.00           O  
ATOM    988  N   PRO    72      57.415 113.046  65.762  1.00  0.00           N  
ATOM    989  CD  PRO    72      57.753 114.227  64.907  1.00  0.00           C  
ATOM    990  HD2 PRO    72      58.505 113.848  64.215  1.00  0.00           H  
ATOM    991  HD3 PRO    72      58.043 115.028  65.587  1.00  0.00           H  
ATOM    992  CG  PRO    72      56.529 114.635  64.177  1.00  0.00           C  
ATOM    993  HG2 PRO    72      56.478 114.009  63.286  1.00  0.00           H  
ATOM    994  HG3 PRO    72      56.634 115.675  63.866  1.00  0.00           H  
ATOM    995  CB  PRO    72      55.458 114.238  65.176  1.00  0.00           C  
ATOM    996  HB2 PRO    72      54.480 114.090  64.718  1.00  0.00           H  
ATOM    997  HB3 PRO    72      55.448 115.064  65.887  1.00  0.00           H  
ATOM    998  CA  PRO    72      55.973 112.978  65.837  1.00  0.00           C  
ATOM    999  HA  PRO    72      55.622 113.096  66.862  1.00  0.00           H  
ATOM   1000  C   PRO    72      55.360 111.652  65.348  1.00  0.00           C  
ATOM   1001  O   PRO    72      55.955 110.904  64.589  1.00  0.00           O  
ATOM   1002  N   GLN    73      54.127 111.350  65.888  1.00  0.00           N  
ATOM   1003  H   GLN    73      53.678 112.001  66.516  1.00  0.00           H  
ATOM   1004  CA  GLN    73      53.310 110.134  65.696  1.00  0.00           C  
ATOM   1005  HA  GLN    73      53.770 109.356  66.305  1.00  0.00           H  
ATOM   1006  CB  GLN    73      51.835 110.418  66.213  1.00  0.00           C  
ATOM   1007  HB2 GLN    73      51.862 110.501  67.299  1.00  0.00           H  
ATOM   1008  HB3 GLN    73      51.460 111.346  65.782  1.00  0.00           H  
ATOM   1009  CG  GLN    73      50.802 109.317  65.961  1.00  0.00           C  
ATOM   1010  HG2 GLN    73      50.589 109.203  64.898  1.00  0.00           H  
ATOM   1011  HG3 GLN    73      51.198 108.371  66.329  1.00  0.00           H  
ATOM   1012  CD  GLN    73      49.513 109.524  66.744  1.00  0.00           C  
ATOM   1013  OE1 GLN    73      49.427 110.434  67.534  1.00  0.00           O  
ATOM   1014  NE2 GLN    73      48.556 108.702  66.527  1.00  0.00           N  
ATOM   1015 HE21 GLN    73      48.809 107.852  66.043  1.00  0.00           H  
ATOM   1016 HE22 GLN    73      47.663 108.874  66.966  1.00  0.00           H  
ATOM   1017  C   GLN    73      53.154 109.692  64.255  1.00  0.00           C  
ATOM   1018  O   GLN    73      52.895 110.466  63.346  1.00  0.00           O  
ATOM   1019  N   GLY    74      53.321 108.378  64.036  1.00  0.00           N  
ATOM   1020  H   GLY    74      53.364 107.800  64.863  1.00  0.00           H  
ATOM   1021  CA  GLY    74      53.072 107.636  62.805  1.00  0.00           C  
ATOM   1022  HA2 GLY    74      53.655 108.064  61.990  1.00  0.00           H  
ATOM   1023  HA3 GLY    74      53.466 106.635  62.983  1.00  0.00           H  
ATOM   1024  C   GLY    74      51.657 107.625  62.277  1.00  0.00           C  
ATOM   1025  O   GLY    74      50.759 107.348  63.092  1.00  0.00           O  
ATOM   1026  N   TYR    75      51.424 107.877  60.996  1.00  0.00           N  
ATOM   1027  H   TYR    75      52.233 108.111  60.439  1.00  0.00           H  
ATOM   1028  CA  TYR    75      50.124 108.112  60.374  1.00  0.00           C  
ATOM   1029  HA  TYR    75      49.387 107.663  61.041  1.00  0.00           H  
ATOM   1030  CB  TYR    75      49.859 109.625  60.274  1.00  0.00           C  
ATOM   1031  HB2 TYR    75      50.751 109.983  59.759  1.00  0.00           H  
ATOM   1032  HB3 TYR    75      49.074 109.811  59.540  1.00  0.00           H  
ATOM   1033  CG  TYR    75      49.420 110.428  61.500  1.00  0.00           C  
ATOM   1034  CD1 TYR    75      50.262 111.342  62.137  1.00  0.00           C  
ATOM   1035  HD1 TYR    75      51.242 111.497  61.711  1.00  0.00           H  
ATOM   1036  CE1 TYR    75      49.854 111.881  63.338  1.00  0.00           C  
ATOM   1037  HE1 TYR    75      50.495 112.575  63.862  1.00  0.00           H  
ATOM   1038  CZ  TYR    75      48.554 111.705  63.761  1.00  0.00           C  
ATOM   1039  OH  TYR    75      48.154 112.486  64.755  1.00  0.00           O  
ATOM   1040  HH  TYR    75      47.233 112.271  64.921  1.00  0.00           H  
ATOM   1041  CE2 TYR    75      47.683 110.844  63.138  1.00  0.00           C  
ATOM   1042  HE2 TYR    75      46.663 110.735  63.476  1.00  0.00           H  
ATOM   1043  CD2 TYR    75      48.139 110.223  61.973  1.00  0.00           C  
ATOM   1044  HD2 TYR    75      47.385 109.646  61.459  1.00  0.00           H  
ATOM   1045  C   TYR    75      50.100 107.351  59.009  1.00  0.00           C  
ATOM   1046  O   TYR    75      51.092 106.710  58.593  1.00  0.00           O  
ATOM   1047  N   GLY    76      48.982 107.319  58.285  1.00  0.00           N  
ATOM   1048  H   GLY    76      48.197 107.867  58.605  1.00  0.00           H  
ATOM   1049  CA  GLY    76      48.784 106.572  57.031  1.00  0.00           C  
ATOM   1050  HA2 GLY    76      49.733 106.365  56.537  1.00  0.00           H  
ATOM   1051  HA3 GLY    76      48.260 105.635  57.220  1.00  0.00           H  
ATOM   1052  C   GLY    76      48.104 107.433  55.915  1.00  0.00           C  
ATOM   1053  O   GLY    76      47.576 106.913  54.952  1.00  0.00           O  
ATOM   1054  N   SER    77      48.077 108.791  56.047  1.00  0.00           N  
ATOM   1055  H   SER    77      48.598 109.253  56.778  1.00  0.00           H  
ATOM   1056  CA  SER    77      47.252 109.649  55.122  1.00  0.00           C  
ATOM   1057  HA  SER    77      46.362 109.112  54.794  1.00  0.00           H  
ATOM   1058  CB  SER    77      46.779 110.856  55.995  1.00  0.00           C  
ATOM   1059  HB2 SER    77      47.610 111.537  56.179  1.00  0.00           H  
ATOM   1060  HB3 SER    77      46.080 111.347  55.318  1.00  0.00           H  
ATOM   1061  OG  SER    77      45.949 110.523  57.118  1.00  0.00           O  
ATOM   1062  HG  SER    77      45.669 111.393  57.411  1.00  0.00           H  
ATOM   1063  C   SER    77      48.113 110.146  54.030  1.00  0.00           C  
ATOM   1064  O   SER    77      49.200 110.764  54.244  1.00  0.00           O  
ATOM   1065  N   THR    78      47.637 110.079  52.731  1.00  0.00           N  
ATOM   1066  H   THR    78      48.225 110.407  51.978  1.00  0.00           H  
ATOM   1067  CA  THR    78      46.352 109.480  52.171  1.00  0.00           C  
ATOM   1068  HA  THR    78      45.899 108.780  52.873  1.00  0.00           H  
ATOM   1069  CB  THR    78      45.296 110.575  51.921  1.00  0.00           C  
ATOM   1070  HB  THR    78      45.611 111.140  51.043  1.00  0.00           H  
ATOM   1071  CG2 THR    78      43.911 110.044  51.550  1.00  0.00           C  
ATOM   1072 HG21 THR    78      43.635 109.312  52.308  1.00  0.00           H  
ATOM   1073 HG22 THR    78      43.181 110.837  51.712  1.00  0.00           H  
ATOM   1074 HG23 THR    78      43.891 109.746  50.502  1.00  0.00           H  
ATOM   1075  OG1 THR    78      45.048 111.514  52.924  1.00  0.00           O  
ATOM   1076  HG1 THR    78      45.796 112.115  52.942  1.00  0.00           H  
ATOM   1077  C   THR    78      46.600 108.696  50.854  1.00  0.00           C  
ATOM   1078  O   THR    78      46.667 109.309  49.760  1.00  0.00           O  
ATOM   1079  N   GLY    79      46.704 107.390  50.947  1.00  0.00           N  
ATOM   1080  H   GLY    79      46.813 106.932  51.840  1.00  0.00           H  
ATOM   1081  CA  GLY    79      47.053 106.581  49.841  1.00  0.00           C  
ATOM   1082  HA2 GLY    79      47.020 105.533  50.140  1.00  0.00           H  
ATOM   1083  HA3 GLY    79      46.312 106.804  49.074  1.00  0.00           H  
ATOM   1084  C   GLY    79      48.505 106.871  49.288  1.00  0.00           C  
ATOM   1085  O   GLY    79      49.416 107.308  50.060  1.00  0.00           O  
ATOM   1086  N   GLY    80      48.826 106.615  48.015  1.00  0.00           N  
ATOM   1087  H   GLY    80      49.797 106.660  47.739  1.00  0.00           H  
ATOM   1088  CA  GLY    80      47.903 106.284  46.960  1.00  0.00           C  
ATOM   1089  HA2 GLY    80      47.220 107.130  47.038  1.00  0.00           H  
ATOM   1090  HA3 GLY    80      48.452 106.215  46.021  1.00  0.00           H  
ATOM   1091  C   GLY    80      47.144 104.974  47.086  1.00  0.00           C  
ATOM   1092  O   GLY    80      47.410 104.185  47.977  1.00  0.00           O  
ATOM   1093  N   TYR    81      46.366 104.560  46.049  1.00  0.00           N  
ATOM   1094  H   TYR    81      46.232 105.198  45.277  1.00  0.00           H  
ATOM   1095  CA  TYR    81      45.734 103.258  45.940  1.00  0.00           C  
ATOM   1096  HA  TYR    81      46.285 102.497  46.493  1.00  0.00           H  
ATOM   1097  CB  TYR    81      44.294 103.408  46.440  1.00  0.00           C  
ATOM   1098  HB2 TYR    81      43.722 103.766  45.584  1.00  0.00           H  
ATOM   1099  HB3 TYR    81      43.891 102.419  46.656  1.00  0.00           H  
ATOM   1100  CG  TYR    81      44.089 104.395  47.669  1.00  0.00           C  
ATOM   1101  CD1 TYR    81      44.265 104.014  49.024  1.00  0.00           C  
ATOM   1102  HD1 TYR    81      44.666 103.032  49.227  1.00  0.00           H  
ATOM   1103  CE1 TYR    81      43.855 104.886  50.073  1.00  0.00           C  
ATOM   1104  HE1 TYR    81      44.005 104.491  51.067  1.00  0.00           H  
ATOM   1105  CZ  TYR    81      43.300 106.139  49.868  1.00  0.00           C  
ATOM   1106  OH  TYR    81      42.912 106.858  50.893  1.00  0.00           O  
ATOM   1107  HH  TYR    81      42.653 106.290  51.622  1.00  0.00           H  
ATOM   1108  CE2 TYR    81      43.208 106.625  48.546  1.00  0.00           C  
ATOM   1109  HE2 TYR    81      42.744 107.579  48.343  1.00  0.00           H  
ATOM   1110  CD2 TYR    81      43.561 105.746  47.428  1.00  0.00           C  
ATOM   1111  HD2 TYR    81      43.209 106.073  46.461  1.00  0.00           H  
ATOM   1112  C   TYR    81      45.754 102.764  44.515  1.00  0.00           C  
ATOM   1113  O   TYR    81      45.974 103.469  43.533  1.00  0.00           O  
ATOM   1114  N   GLY    82      45.398 101.521  44.276  1.00  0.00           N  
ATOM   1115  H   GLY    82      45.559 101.275  43.310  1.00  0.00           H  
ATOM   1116  CA  GLY    82      44.873 100.423  45.154  1.00  0.00           C  
ATOM   1117  HA2 GLY    82      45.233  99.532  44.638  1.00  0.00           H  
ATOM   1118  HA3 GLY    82      45.252 100.413  46.176  1.00  0.00           H  
ATOM   1119  C   GLY    82      43.363 100.194  45.185  1.00  0.00           C  
ATOM   1120  O   GLY    82      42.661 100.918  44.552  1.00  0.00           O  
ATOM   1121  N   SER    83      42.932  99.089  45.730  1.00  0.00           N  
ATOM   1122  H   SER    83      43.623  98.442  46.081  1.00  0.00           H  
ATOM   1123  CA  SER    83      41.501  98.635  45.864  1.00  0.00           C  
ATOM   1124  HA  SER    83      41.587  97.566  46.061  1.00  0.00           H  
ATOM   1125  CB  SER    83      40.936  99.196  47.187  1.00  0.00           C  
ATOM   1126  HB2 SER    83      41.628  99.143  48.028  1.00  0.00           H  
ATOM   1127  HB3 SER    83      40.630 100.225  47.001  1.00  0.00           H  
ATOM   1128  OG  SER    83      39.756  98.466  47.592  1.00  0.00           O  
ATOM   1129  HG  SER    83      39.011  99.030  47.369  1.00  0.00           H  
ATOM   1130  C   SER    83      40.521  98.939  44.706  1.00  0.00           C  
ATOM   1131  O   SER    83      39.676  99.761  44.740  1.00  0.00           O  
ATOM   1132  N   SER    84      40.773  98.363  43.519  1.00  0.00           N  
ATOM   1133  H   SER    84      40.201  98.743  42.778  1.00  0.00           H  
ATOM   1134  CA  SER    84      41.639  97.168  43.202  1.00  0.00           C  
ATOM   1135  HA  SER    84      42.467  97.179  43.910  1.00  0.00           H  
ATOM   1136  CB  SER    84      40.916  95.842  43.218  1.00  0.00           C  
ATOM   1137  HB2 SER    84      41.706  95.155  42.915  1.00  0.00           H  
ATOM   1138  HB3 SER    84      40.663  95.678  44.266  1.00  0.00           H  
ATOM   1139  OG  SER    84      39.682  95.760  42.476  1.00  0.00           O  
ATOM   1140  HG  SER    84      39.792  95.785  41.522  1.00  0.00           H  
ATOM   1141  C   SER    84      42.345  97.367  41.806  1.00  0.00           C  
ATOM   1142  O   SER    84      43.429  96.804  41.673  1.00  0.00           O  
ATOM   1143  N   GLN    85      41.898  98.225  40.937  1.00  0.00           N  
ATOM   1144  H   GLN    85      40.921  98.459  41.038  1.00  0.00           H  
ATOM   1145  CA  GLN    85      42.666  98.980  39.932  1.00  0.00           C  
ATOM   1146  HA  GLN    85      41.945  99.531  39.328  1.00  0.00           H  
ATOM   1147  CB  GLN    85      43.597  99.955  40.733  1.00  0.00           C  
ATOM   1148  HB2 GLN    85      44.072  99.444  41.570  1.00  0.00           H  
ATOM   1149  HB3 GLN    85      44.224 100.418  39.970  1.00  0.00           H  
ATOM   1150  CG  GLN    85      42.813 101.153  41.266  1.00  0.00           C  
ATOM   1151  HG2 GLN    85      42.104 100.804  42.018  1.00  0.00           H  
ATOM   1152  HG3 GLN    85      43.439 101.794  41.887  1.00  0.00           H  
ATOM   1153  CD  GLN    85      42.138 102.041  40.267  1.00  0.00           C  
ATOM   1154  OE1 GLN    85      42.592 102.330  39.140  1.00  0.00           O  
ATOM   1155  NE2 GLN    85      41.016 102.539  40.705  1.00  0.00           N  
ATOM   1156 HE21 GLN    85      40.378 103.168  40.239  1.00  0.00           H  
ATOM   1157 HE22 GLN    85      40.701 102.142  41.579  1.00  0.00           H  
ATOM   1158  C   GLN    85      43.501  98.052  39.069  1.00  0.00           C  
ATOM   1159  O   GLN    85      44.586  98.365  38.583  1.00  0.00           O  
ATOM   1160  N   SER    86      42.994  96.878  38.661  1.00  0.00           N  
ATOM   1161  H   SER    86      42.060  96.714  39.010  1.00  0.00           H  
ATOM   1162  CA  SER    86      43.693  95.746  38.083  1.00  0.00           C  
ATOM   1163  HA  SER    86      44.733  96.059  38.177  1.00  0.00           H  
ATOM   1164  CB  SER    86      43.439  94.480  38.905  1.00  0.00           C  
ATOM   1165  HB2 SER    86      42.353  94.521  38.978  1.00  0.00           H  
ATOM   1166  HB3 SER    86      43.682  93.588  38.326  1.00  0.00           H  
ATOM   1167  OG  SER    86      43.976  94.442  40.207  1.00  0.00           O  
ATOM   1168  HG  SER    86      43.625  95.204  40.674  1.00  0.00           H  
ATOM   1169  C   SER    86      43.303  95.592  36.570  1.00  0.00           C  
ATOM   1170  O   SER    86      42.673  94.627  36.159  1.00  0.00           O  
ATOM   1171  N   SER    87      43.612  96.644  35.830  1.00  0.00           N  
ATOM   1172  H   SER    87      44.165  97.402  36.204  1.00  0.00           H  
ATOM   1173  CA  SER    87      43.152  96.738  34.410  1.00  0.00           C  
ATOM   1174  HA  SER    87      43.070  97.810  34.233  1.00  0.00           H  
ATOM   1175  CB  SER    87      44.202  96.288  33.404  1.00  0.00           C  
ATOM   1176  HB2 SER    87      43.874  96.509  32.389  1.00  0.00           H  
ATOM   1177  HB3 SER    87      45.139  96.818  33.572  1.00  0.00           H  
ATOM   1178  OG  SER    87      44.454  94.893  33.404  1.00  0.00           O  
ATOM   1179  HG  SER    87      45.148  94.642  34.017  1.00  0.00           H  
ATOM   1180  C   SER    87      41.702  96.228  34.133  1.00  0.00           C  
ATOM   1181  O   SER    87      40.823  96.733  34.753  1.00  0.00           O  
ATOM   1182  N   GLN    88      41.545  95.297  33.193  1.00  0.00           N  
ATOM   1183  H   GLN    88      42.348  94.783  32.860  1.00  0.00           H  
ATOM   1184  CA  GLN    88      40.226  94.874  32.682  1.00  0.00           C  
ATOM   1185  HA  GLN    88      39.462  95.336  33.308  1.00  0.00           H  
ATOM   1186  CB  GLN    88      40.088  95.260  31.232  1.00  0.00           C  
ATOM   1187  HB2 GLN    88      40.934  94.980  30.605  1.00  0.00           H  
ATOM   1188  HB3 GLN    88      39.298  94.709  30.722  1.00  0.00           H  
ATOM   1189  CG  GLN    88      39.811  96.783  31.109  1.00  0.00           C  
ATOM   1190  HG2 GLN    88      38.785  97.010  31.398  1.00  0.00           H  
ATOM   1191  HG3 GLN    88      40.381  97.297  31.882  1.00  0.00           H  
ATOM   1192  CD  GLN    88      40.217  97.249  29.752  1.00  0.00           C  
ATOM   1193  OE1 GLN    88      39.998  96.595  28.761  1.00  0.00           O  
ATOM   1194  NE2 GLN    88      40.938  98.370  29.595  1.00  0.00           N  
ATOM   1195 HE21 GLN    88      41.180  98.859  30.445  1.00  0.00           H  
ATOM   1196 HE22 GLN    88      41.345  98.548  28.688  1.00  0.00           H  
ATOM   1197  C   GLN    88      40.138  93.336  32.918  1.00  0.00           C  
ATOM   1198  O   GLN    88      41.051  92.682  33.341  1.00  0.00           O  
ATOM   1199  N   SER    89      38.925  92.879  32.495  1.00  0.00           N  
ATOM   1200  H   SER    89      38.135  93.424  32.179  1.00  0.00           H  
ATOM   1201  CA  SER    89      38.684  91.467  32.738  1.00  0.00           C  
ATOM   1202  HA  SER    89      39.305  91.080  33.545  1.00  0.00           H  
ATOM   1203  CB  SER    89      37.313  91.266  33.286  1.00  0.00           C  
ATOM   1204  HB2 SER    89      36.582  91.465  32.503  1.00  0.00           H  
ATOM   1205  HB3 SER    89      37.139  90.212  33.503  1.00  0.00           H  
ATOM   1206  OG  SER    89      37.188  92.145  34.425  1.00  0.00           O  
ATOM   1207  HG  SER    89      36.304  91.984  34.762  1.00  0.00           H  
ATOM   1208  C   SER    89      39.077  90.627  31.519  1.00  0.00           C  
ATOM   1209  O   SER    89      38.455  90.580  30.453  1.00  0.00           O  
ATOM   1210  N   SER    90      40.117  89.875  31.704  1.00  0.00           N  
ATOM   1211  H   SER    90      40.686  90.164  32.487  1.00  0.00           H  
ATOM   1212  CA  SER    90      40.728  88.952  30.758  1.00  0.00           C  
ATOM   1213  HA  SER    90      40.891  89.511  29.837  1.00  0.00           H  
ATOM   1214  CB  SER    90      42.037  88.375  31.287  1.00  0.00           C  
ATOM   1215  HB2 SER    90      41.826  87.667  32.088  1.00  0.00           H  
ATOM   1216  HB3 SER    90      42.551  87.804  30.513  1.00  0.00           H  
ATOM   1217  OG  SER    90      42.875  89.462  31.760  1.00  0.00           O  
ATOM   1218  HG  SER    90      43.789  89.181  31.680  1.00  0.00           H  
ATOM   1219  C   SER    90      39.767  87.819  30.375  1.00  0.00           C  
ATOM   1220  O   SER    90      38.777  87.615  31.089  1.00  0.00           O  
ATOM   1221  N   TYR    91      40.120  86.984  29.445  1.00  0.00           N  
ATOM   1222  H   TYR    91      40.832  87.404  28.865  1.00  0.00           H  
ATOM   1223  CA  TYR    91      39.667  85.608  29.338  1.00  0.00           C  
ATOM   1224  HA  TYR    91      38.597  85.534  29.145  1.00  0.00           H  
ATOM   1225  CB  TYR    91      40.452  85.027  28.162  1.00  0.00           C  
ATOM   1226  HB2 TYR    91      40.322  85.709  27.322  1.00  0.00           H  
ATOM   1227  HB3 TYR    91      41.527  85.089  28.328  1.00  0.00           H  
ATOM   1228  CG  TYR    91      40.131  83.697  27.642  1.00  0.00           C  
ATOM   1229  CD1 TYR    91      38.988  83.564  26.875  1.00  0.00           C  
ATOM   1230  HD1 TYR    91      38.311  84.366  26.623  1.00  0.00           H  
ATOM   1231  CE1 TYR    91      38.698  82.331  26.291  1.00  0.00           C  
ATOM   1232  HE1 TYR    91      37.762  82.171  25.776  1.00  0.00           H  
ATOM   1233  CZ  TYR    91      39.638  81.279  26.350  1.00  0.00           C  
ATOM   1234  OH  TYR    91      39.444  80.064  25.741  1.00  0.00           O  
ATOM   1235  HH  TYR    91      38.616  80.125  25.258  1.00  0.00           H  
ATOM   1236  CE2 TYR    91      40.898  81.439  26.976  1.00  0.00           C  
ATOM   1237  HE2 TYR    91      41.577  80.606  27.080  1.00  0.00           H  
ATOM   1238  CD2 TYR    91      41.091  82.621  27.704  1.00  0.00           C  
ATOM   1239  HD2 TYR    91      42.060  82.748  28.164  1.00  0.00           H  
ATOM   1240  C   TYR    91      39.840  84.863  30.668  1.00  0.00           C  
ATOM   1241  O   TYR    91      40.894  85.045  31.293  1.00  0.00           O  
ATOM   1242  N   GLY    92      38.955  83.920  31.107  1.00  0.00           N  
ATOM   1243  H   GLY    92      39.165  83.420  31.959  1.00  0.00           H  
ATOM   1244  CA  GLY    92      37.963  83.243  30.252  1.00  0.00           C  
ATOM   1245  HA2 GLY    92      37.224  83.879  29.765  1.00  0.00           H  
ATOM   1246  HA3 GLY    92      38.495  82.706  29.466  1.00  0.00           H  
ATOM   1247  C   GLY    92      37.159  82.175  31.026  1.00  0.00           C  
ATOM   1248  O   GLY    92      37.523  81.914  32.167  1.00  0.00           O  
ATOM   1249  N   GLN    93      36.140  81.603  30.456  1.00  0.00           N  
ATOM   1250  H   GLN    93      35.916  81.854  29.504  1.00  0.00           H  
ATOM   1251  CA  GLN    93      35.219  80.584  31.000  1.00  0.00           C  
ATOM   1252  HA  GLN    93      34.593  81.086  31.738  1.00  0.00           H  
ATOM   1253  CB  GLN    93      34.148  80.068  30.059  1.00  0.00           C  
ATOM   1254  HB2 GLN    93      33.546  80.900  29.692  1.00  0.00           H  
ATOM   1255  HB3 GLN    93      34.657  79.775  29.140  1.00  0.00           H  
ATOM   1256  CG  GLN    93      33.239  78.915  30.590  1.00  0.00           C  
ATOM   1257  HG2 GLN    93      33.929  78.177  30.999  1.00  0.00           H  
ATOM   1258  HG3 GLN    93      32.629  79.238  31.434  1.00  0.00           H  
ATOM   1259  CD  GLN    93      32.274  78.389  29.557  1.00  0.00           C  
ATOM   1260  OE1 GLN    93      32.298  78.584  28.393  1.00  0.00           O  
ATOM   1261  NE2 GLN    93      31.318  77.663  30.127  1.00  0.00           N  
ATOM   1262 HE21 GLN    93      30.543  77.265  29.616  1.00  0.00           H  
ATOM   1263 HE22 GLN    93      31.279  77.600  31.134  1.00  0.00           H  
ATOM   1264  C   GLN    93      35.967  79.453  31.665  1.00  0.00           C  
ATOM   1265  O   GLN    93      36.977  78.855  31.212  1.00  0.00           O  
ATOM   1266  N   GLN    94      35.513  79.077  32.828  1.00  0.00           N  
ATOM   1267  H   GLN    94      35.009  79.725  33.416  1.00  0.00           H  
ATOM   1268  CA  GLN    94      35.969  77.921  33.619  1.00  0.00           C  
ATOM   1269  HA  GLN    94      37.043  78.078  33.726  1.00  0.00           H  
ATOM   1270  CB  GLN    94      35.218  77.877  34.991  1.00  0.00           C  
ATOM   1271  HB2 GLN    94      35.590  77.157  35.720  1.00  0.00           H  
ATOM   1272  HB3 GLN    94      35.361  78.864  35.430  1.00  0.00           H  
ATOM   1273  CG  GLN    94      33.717  77.541  34.834  1.00  0.00           C  
ATOM   1274  HG2 GLN    94      33.529  76.653  34.231  1.00  0.00           H  
ATOM   1275  HG3 GLN    94      33.355  77.320  35.838  1.00  0.00           H  
ATOM   1276  CD  GLN    94      32.883  78.710  34.421  1.00  0.00           C  
ATOM   1277  OE1 GLN    94      33.168  79.919  34.671  1.00  0.00           O  
ATOM   1278  NE2 GLN    94      31.805  78.588  33.789  1.00  0.00           N  
ATOM   1279 HE21 GLN    94      31.370  77.722  33.505  1.00  0.00           H  
ATOM   1280 HE22 GLN    94      31.416  79.402  33.335  1.00  0.00           H  
ATOM   1281  C   GLN    94      35.901  76.579  32.950  1.00  0.00           C  
ATOM   1282  O   GLN    94      35.200  76.463  31.931  1.00  0.00           O  
ATOM   1283  N   SER    95      36.668  75.611  33.541  1.00  0.00           N  
ATOM   1284  H   SER    95      37.204  75.901  34.347  1.00  0.00           H  
ATOM   1285  CA  SER    95      37.172  74.382  32.967  1.00  0.00           C  
ATOM   1286  HA  SER    95      37.371  74.707  31.946  1.00  0.00           H  
ATOM   1287  CB  SER    95      38.478  74.015  33.613  1.00  0.00           C  
ATOM   1288  HB2 SER    95      38.868  73.121  33.126  1.00  0.00           H  
ATOM   1289  HB3 SER    95      39.229  74.774  33.394  1.00  0.00           H  
ATOM   1290  OG  SER    95      38.164  73.650  34.973  1.00  0.00           O  
ATOM   1291  HG  SER    95      37.951  74.420  35.505  1.00  0.00           H  
ATOM   1292  C   SER    95      36.137  73.311  32.930  1.00  0.00           C  
ATOM   1293  O   SER    95      35.128  73.413  33.561  1.00  0.00           O  
ATOM   1294  N   SER    96      36.341  72.272  32.105  1.00  0.00           N  
ATOM   1295  H   SER    96      37.106  72.318  31.447  1.00  0.00           H  
ATOM   1296  CA  SER    96      35.384  71.090  31.863  1.00  0.00           C  
ATOM   1297  HA  SER    96      34.401  71.365  32.244  1.00  0.00           H  
ATOM   1298  CB  SER    96      35.166  70.792  30.420  1.00  0.00           C  
ATOM   1299  HB2 SER    96      36.036  70.258  30.040  1.00  0.00           H  
ATOM   1300  HB3 SER    96      34.279  70.160  30.381  1.00  0.00           H  
ATOM   1301  OG  SER    96      34.917  71.976  29.678  1.00  0.00           O  
ATOM   1302  HG  SER    96      35.598  72.585  29.974  1.00  0.00           H  
ATOM   1303  C   SER    96      35.828  69.801  32.564  1.00  0.00           C  
ATOM   1304  O   SER    96      36.971  69.475  32.432  1.00  0.00           O  
ATOM   1305  N   TYR    97      34.916  68.988  33.175  1.00  0.00           N  
ATOM   1306  H   TYR    97      35.410  68.200  33.568  1.00  0.00           H  
ATOM   1307  CA  TYR    97      33.504  69.184  33.630  1.00  0.00           C  
ATOM   1308  HA  TYR    97      33.245  68.248  34.125  1.00  0.00           H  
ATOM   1309  CB  TYR    97      33.386  70.239  34.750  1.00  0.00           C  
ATOM   1310  HB2 TYR    97      33.810  71.175  34.386  1.00  0.00           H  
ATOM   1311  HB3 TYR    97      32.314  70.377  34.890  1.00  0.00           H  
ATOM   1312  CG  TYR    97      34.123  69.885  36.041  1.00  0.00           C  
ATOM   1313  CD1 TYR    97      35.369  70.451  36.393  1.00  0.00           C  
ATOM   1314  HD1 TYR    97      35.996  71.057  35.755  1.00  0.00           H  
ATOM   1315  CE1 TYR    97      35.868  70.126  37.631  1.00  0.00           C  
ATOM   1316  HE1 TYR    97      36.823  70.543  37.912  1.00  0.00           H  
ATOM   1317  CZ  TYR    97      35.175  69.318  38.569  1.00  0.00           C  
ATOM   1318  OH  TYR    97      35.693  69.047  39.777  1.00  0.00           O  
ATOM   1319  HH  TYR    97      35.125  68.681  40.459  1.00  0.00           H  
ATOM   1320  CE2 TYR    97      33.919  68.710  38.253  1.00  0.00           C  
ATOM   1321  HE2 TYR    97      33.334  68.144  38.963  1.00  0.00           H  
ATOM   1322  CD2 TYR    97      33.437  69.001  36.971  1.00  0.00           C  
ATOM   1323  HD2 TYR    97      32.544  68.490  36.642  1.00  0.00           H  
ATOM   1324  C   TYR    97      32.515  69.308  32.462  1.00  0.00           C  
ATOM   1325  O   TYR    97      32.179  70.431  32.077  1.00  0.00           O  
ATOM   1326  N   PRO    98      31.987  68.211  31.858  1.00  0.00           N  
ATOM   1327  CD  PRO    98      30.830  68.251  30.969  1.00  0.00           C  
ATOM   1328  HD2 PRO    98      31.192  68.500  29.971  1.00  0.00           H  
ATOM   1329  HD3 PRO    98      30.060  68.921  31.353  1.00  0.00           H  
ATOM   1330  CG  PRO    98      30.350  66.791  30.992  1.00  0.00           C  
ATOM   1331  HG2 PRO    98      29.787  66.550  30.091  1.00  0.00           H  
ATOM   1332  HG3 PRO    98      29.928  66.453  31.939  1.00  0.00           H  
ATOM   1333  CB  PRO    98      31.685  66.081  30.793  1.00  0.00           C  
ATOM   1334  HB2 PRO    98      31.897  66.319  29.751  1.00  0.00           H  
ATOM   1335  HB3 PRO    98      31.679  65.020  31.043  1.00  0.00           H  
ATOM   1336  CA  PRO    98      32.608  66.881  31.739  1.00  0.00           C  
ATOM   1337  HA  PRO    98      32.748  66.397  32.706  1.00  0.00           H  
ATOM   1338  C   PRO    98      34.062  66.965  31.096  1.00  0.00           C  
ATOM   1339  O   PRO    98      34.275  67.671  30.127  1.00  0.00           O  
ATOM   1340  N   GLY    99      35.006  66.176  31.540  1.00  0.00           N  
ATOM   1341  H   GLY    99      34.775  65.546  32.295  1.00  0.00           H  
ATOM   1342  CA  GLY    99      36.350  65.978  31.010  1.00  0.00           C  
ATOM   1343  HA2 GLY    99      36.625  66.903  30.504  1.00  0.00           H  
ATOM   1344  HA3 GLY    99      37.097  65.906  31.801  1.00  0.00           H  
ATOM   1345  C   GLY    99      36.359  64.752  30.173  1.00  0.00           C  
ATOM   1346  O   GLY    99      35.585  64.733  29.225  1.00  0.00           O  
ATOM   1347  N   TYR   100      37.127  63.653  30.538  1.00  0.00           N  
ATOM   1348  H   TYR   100      37.641  63.817  31.392  1.00  0.00           H  
ATOM   1349  CA  TYR   100      37.190  62.435  29.668  1.00  0.00           C  
ATOM   1350  HA  TYR   100      36.333  62.419  28.994  1.00  0.00           H  
ATOM   1351  CB  TYR   100      38.592  62.483  29.023  1.00  0.00           C  
ATOM   1352  HB2 TYR   100      39.289  62.248  29.828  1.00  0.00           H  
ATOM   1353  HB3 TYR   100      38.656  61.669  28.301  1.00  0.00           H  
ATOM   1354  CG  TYR   100      38.907  63.805  28.295  1.00  0.00           C  
ATOM   1355  CD1 TYR   100      39.646  64.822  28.903  1.00  0.00           C  
ATOM   1356  HD1 TYR   100      40.029  64.582  29.884  1.00  0.00           H  
ATOM   1357  CE1 TYR   100      39.850  66.111  28.328  1.00  0.00           C  
ATOM   1358  HE1 TYR   100      40.439  66.837  28.867  1.00  0.00           H  
ATOM   1359  CZ  TYR   100      39.260  66.424  27.087  1.00  0.00           C  
ATOM   1360  OH  TYR   100      39.362  67.610  26.492  1.00  0.00           O  
ATOM   1361  HH  TYR   100      38.508  67.903  26.165  1.00  0.00           H  
ATOM   1362  CE2 TYR   100      38.488  65.379  26.454  1.00  0.00           C  
ATOM   1363  HE2 TYR   100      38.044  65.575  25.489  1.00  0.00           H  
ATOM   1364  CD2 TYR   100      38.251  64.161  27.108  1.00  0.00           C  
ATOM   1365  HD2 TYR   100      37.650  63.448  26.564  1.00  0.00           H  
ATOM   1366  C   TYR   100      37.123  61.157  30.562  1.00  0.00           C  
ATOM   1367  O   TYR   100      36.849  61.284  31.762  1.00  0.00           O  
ATOM   1368  N   GLY   101      37.459  59.995  30.160  1.00  0.00           N  
ATOM   1369  H   GLY   101      37.587  59.866  29.167  1.00  0.00           H  
ATOM   1370  CA  GLY   101      37.298  58.776  30.924  1.00  0.00           C  
ATOM   1371  HA2 GLY   101      38.015  58.012  30.623  1.00  0.00           H  
ATOM   1372  HA3 GLY   101      37.384  59.038  31.978  1.00  0.00           H  
ATOM   1373  C   GLY   101      35.894  58.078  30.787  1.00  0.00           C  
ATOM   1374  O   GLY   101      34.902  58.598  31.253  1.00  0.00           O  
ATOM   1375  N   GLN   102      35.816  56.902  30.117  1.00  0.00           N  
ATOM   1376  H   GLN   102      36.697  56.562  29.757  1.00  0.00           H  
ATOM   1377  CA  GLN   102      34.516  56.283  29.774  1.00  0.00           C  
ATOM   1378  HA  GLN   102      33.961  57.105  29.322  1.00  0.00           H  
ATOM   1379  CB  GLN   102      34.696  55.180  28.706  1.00  0.00           C  
ATOM   1380  HB2 GLN   102      35.243  54.340  29.134  1.00  0.00           H  
ATOM   1381  HB3 GLN   102      33.670  54.880  28.498  1.00  0.00           H  
ATOM   1382  CG  GLN   102      35.209  55.419  27.312  1.00  0.00           C  
ATOM   1383  HG2 GLN   102      34.819  56.315  26.830  1.00  0.00           H  
ATOM   1384  HG3 GLN   102      36.268  55.668  27.384  1.00  0.00           H  
ATOM   1385  CD  GLN   102      34.845  54.391  26.183  1.00  0.00           C  
ATOM   1386  OE1 GLN   102      33.742  54.114  25.794  1.00  0.00           O  
ATOM   1387  NE2 GLN   102      35.805  53.714  25.690  1.00  0.00           N  
ATOM   1388 HE21 GLN   102      36.744  53.864  26.031  1.00  0.00           H  
ATOM   1389 HE22 GLN   102      35.524  52.956  25.085  1.00  0.00           H  
ATOM   1390  C   GLN   102      33.674  55.714  30.941  1.00  0.00           C  
ATOM   1391  O   GLN   102      32.452  55.559  30.798  1.00  0.00           O  
ATOM   1392  N   GLN   103      34.332  55.416  32.025  1.00  0.00           N  
ATOM   1393  H   GLN   103      35.327  55.535  31.893  1.00  0.00           H  
ATOM   1394  CA  GLN   103      33.750  54.542  33.109  1.00  0.00           C  
ATOM   1395  HA  GLN   103      34.540  54.218  33.786  1.00  0.00           H  
ATOM   1396  CB  GLN   103      32.775  55.434  34.001  1.00  0.00           C  
ATOM   1397  HB2 GLN   103      31.799  55.475  33.517  1.00  0.00           H  
ATOM   1398  HB3 GLN   103      32.789  54.885  34.943  1.00  0.00           H  
ATOM   1399  CG  GLN   103      33.234  56.911  34.340  1.00  0.00           C  
ATOM   1400  HG2 GLN   103      33.055  57.443  33.405  1.00  0.00           H  
ATOM   1401  HG3 GLN   103      32.666  57.267  35.199  1.00  0.00           H  
ATOM   1402  CD  GLN   103      34.704  57.055  34.747  1.00  0.00           C  
ATOM   1403  OE1 GLN   103      35.340  56.148  35.274  1.00  0.00           O  
ATOM   1404  NE2 GLN   103      35.390  58.128  34.514  1.00  0.00           N  
ATOM   1405 HE21 GLN   103      36.388  58.129  34.668  1.00  0.00           H  
ATOM   1406 HE22 GLN   103      35.001  58.902  33.996  1.00  0.00           H  
ATOM   1407  C   GLN   103      33.091  53.289  32.644  1.00  0.00           C  
ATOM   1408  O   GLN   103      31.905  53.056  32.996  1.00  0.00           O  
ATOM   1409  N   PRO   104      33.831  52.409  31.946  1.00  0.00           N  
ATOM   1410  CD  PRO   104      35.290  52.494  31.689  1.00  0.00           C  
ATOM   1411  HD2 PRO   104      35.840  52.607  32.623  1.00  0.00           H  
ATOM   1412  HD3 PRO   104      35.511  53.284  30.972  1.00  0.00           H  
ATOM   1413  CG  PRO   104      35.707  51.121  31.131  1.00  0.00           C  
ATOM   1414  HG2 PRO   104      36.132  50.560  31.963  1.00  0.00           H  
ATOM   1415  HG3 PRO   104      36.387  51.167  30.280  1.00  0.00           H  
ATOM   1416  CB  PRO   104      34.420  50.526  30.626  1.00  0.00           C  
ATOM   1417  HB2 PRO   104      34.335  49.441  30.575  1.00  0.00           H  
ATOM   1418  HB3 PRO   104      34.230  50.927  29.630  1.00  0.00           H  
ATOM   1419  CA  PRO   104      33.293  51.061  31.575  1.00  0.00           C  
ATOM   1420  HA  PRO   104      32.434  51.210  30.921  1.00  0.00           H  
ATOM   1421  C   PRO   104      32.861  50.109  32.690  1.00  0.00           C  
ATOM   1422  O   PRO   104      33.719  49.388  33.253  1.00  0.00           O  
ATOM   1423  N   ALA   105      31.543  49.920  32.878  1.00  0.00           N  
ATOM   1424  H   ALA   105      30.919  50.367  32.221  1.00  0.00           H  
ATOM   1425  CA  ALA   105      30.904  49.044  33.847  1.00  0.00           C  
ATOM   1426  HA  ALA   105      31.422  49.080  34.805  1.00  0.00           H  
ATOM   1427  CB  ALA   105      29.463  49.588  34.119  1.00  0.00           C  
ATOM   1428  HB1 ALA   105      29.005  49.741  33.141  1.00  0.00           H  
ATOM   1429  HB2 ALA   105      28.945  48.886  34.772  1.00  0.00           H  
ATOM   1430  HB3 ALA   105      29.600  50.485  34.723  1.00  0.00           H  
ATOM   1431  C   ALA   105      30.948  47.615  33.264  1.00  0.00           C  
ATOM   1432  O   ALA   105      30.403  47.459  32.140  1.00  0.00           O  
ATOM   1433  N   PRO   106      31.619  46.638  33.920  1.00  0.00           N  
ATOM   1434  CD  PRO   106      32.352  46.748  35.127  1.00  0.00           C  
ATOM   1435  HD2 PRO   106      31.698  46.841  35.994  1.00  0.00           H  
ATOM   1436  HD3 PRO   106      33.064  47.572  35.182  1.00  0.00           H  
ATOM   1437  CG  PRO   106      33.131  45.437  35.316  1.00  0.00           C  
ATOM   1438  HG2 PRO   106      33.184  45.175  36.373  1.00  0.00           H  
ATOM   1439  HG3 PRO   106      34.136  45.390  34.899  1.00  0.00           H  
ATOM   1440  CB  PRO   106      32.142  44.379  34.664  1.00  0.00           C  
ATOM   1441  HB2 PRO   106      31.328  44.053  35.312  1.00  0.00           H  
ATOM   1442  HB3 PRO   106      32.654  43.503  34.266  1.00  0.00           H  
ATOM   1443  CA  PRO   106      31.454  45.225  33.563  1.00  0.00           C  
ATOM   1444  HA  PRO   106      32.098  45.174  32.684  1.00  0.00           H  
ATOM   1445  C   PRO   106      30.010  44.781  33.323  1.00  0.00           C  
ATOM   1446  O   PRO   106      29.123  45.046  34.083  1.00  0.00           O  
ATOM   1447  N   SER   107      29.753  44.002  32.255  1.00  0.00           N  
ATOM   1448  H   SER   107      30.586  43.682  31.781  1.00  0.00           H  
ATOM   1449  CA  SER   107      28.453  43.349  32.019  1.00  0.00           C  
ATOM   1450  HA  SER   107      27.748  44.179  32.007  1.00  0.00           H  
ATOM   1451  CB  SER   107      28.340  42.665  30.601  1.00  0.00           C  
ATOM   1452  HB2 SER   107      28.451  43.488  29.894  1.00  0.00           H  
ATOM   1453  HB3 SER   107      29.202  42.011  30.470  1.00  0.00           H  
ATOM   1454  OG  SER   107      27.104  41.966  30.438  1.00  0.00           O  
ATOM   1455  HG  SER   107      27.022  41.795  29.496  1.00  0.00           H  
ATOM   1456  C   SER   107      28.039  42.334  33.182  1.00  0.00           C  
ATOM   1457  O   SER   107      28.881  41.513  33.582  1.00  0.00           O  
ATOM   1458  N   SER   108      26.765  42.380  33.588  1.00  0.00           N  
ATOM   1459  H   SER   108      26.183  43.146  33.280  1.00  0.00           H  
ATOM   1460  CA  SER   108      26.210  41.486  34.593  1.00  0.00           C  
ATOM   1461  HA  SER   108      27.094  41.175  35.149  1.00  0.00           H  
ATOM   1462  CB  SER   108      25.217  42.110  35.525  1.00  0.00           C  
ATOM   1463  HB2 SER   108      25.090  41.374  36.318  1.00  0.00           H  
ATOM   1464  HB3 SER   108      25.456  43.094  35.928  1.00  0.00           H  
ATOM   1465  OG  SER   108      23.954  42.262  34.889  1.00  0.00           O  
ATOM   1466  HG  SER   108      23.981  43.078  34.385  1.00  0.00           H  
ATOM   1467  C   SER   108      25.661  40.183  33.922  1.00  0.00           C  
ATOM   1468  O   SER   108      25.126  39.336  34.619  1.00  0.00           O  
ATOM   1469  N   THR   109      25.878  39.952  32.662  1.00  0.00           N  
ATOM   1470  H   THR   109      26.432  40.612  32.136  1.00  0.00           H  
ATOM   1471  CA  THR   109      25.517  38.846  31.847  1.00  0.00           C  
ATOM   1472  HA  THR   109      24.909  38.076  32.321  1.00  0.00           H  
ATOM   1473  CB  THR   109      24.634  39.289  30.631  1.00  0.00           C  
ATOM   1474  HB  THR   109      25.178  40.125  30.192  1.00  0.00           H  
ATOM   1475  CG2 THR   109      24.373  38.120  29.764  1.00  0.00           C  
ATOM   1476 HG21 THR   109      23.867  37.285  30.248  1.00  0.00           H  
ATOM   1477 HG22 THR   109      24.006  38.516  28.817  1.00  0.00           H  
ATOM   1478 HG23 THR   109      25.325  37.651  29.515  1.00  0.00           H  
ATOM   1479  OG1 THR   109      23.389  39.809  31.116  1.00  0.00           O  
ATOM   1480  HG1 THR   109      23.668  40.543  31.669  1.00  0.00           H  
ATOM   1481  C   THR   109      26.784  38.198  31.410  1.00  0.00           C  
ATOM   1482  O   THR   109      27.448  38.612  30.456  1.00  0.00           O  
ATOM   1483  N   SER   110      27.226  37.075  32.081  1.00  0.00           N  
ATOM   1484  H   SER   110      26.752  36.949  32.963  1.00  0.00           H  
ATOM   1485  CA  SER   110      28.351  36.234  31.706  1.00  0.00           C  
ATOM   1486  HA  SER   110      29.013  36.861  31.110  1.00  0.00           H  
ATOM   1487  CB  SER   110      29.126  35.789  32.988  1.00  0.00           C  
ATOM   1488  HB2 SER   110      29.187  36.622  33.688  1.00  0.00           H  
ATOM   1489  HB3 SER   110      28.625  34.984  33.527  1.00  0.00           H  
ATOM   1490  OG  SER   110      30.453  35.438  32.572  1.00  0.00           O  
ATOM   1491  HG  SER   110      31.009  36.202  32.400  1.00  0.00           H  
ATOM   1492  C   SER   110      27.992  34.963  30.885  1.00  0.00           C  
ATOM   1493  O   SER   110      26.879  34.741  30.464  1.00  0.00           O  
ATOM   1494  N   GLY   111      29.042  34.149  30.583  1.00  0.00           N  
ATOM   1495  H   GLY   111      29.930  34.507  30.904  1.00  0.00           H  
ATOM   1496  CA  GLY   111      28.984  32.821  29.993  1.00  0.00           C  
ATOM   1497  HA2 GLY   111      28.396  32.855  29.076  1.00  0.00           H  
ATOM   1498  HA3 GLY   111      30.026  32.568  29.792  1.00  0.00           H  
ATOM   1499  C   GLY   111      28.406  31.834  30.963  1.00  0.00           C  
ATOM   1500  O   GLY   111      28.816  31.778  32.111  1.00  0.00           O  
ATOM   1501  N   SER   112      27.512  30.952  30.573  1.00  0.00           N  
ATOM   1502  H   SER   112      27.247  30.353  31.342  1.00  0.00           H  
ATOM   1503  CA  SER   112      26.978  30.404  29.367  1.00  0.00           C  
ATOM   1504  HA  SER   112      26.620  29.420  29.669  1.00  0.00           H  
ATOM   1505  CB  SER   112      25.744  31.209  28.847  1.00  0.00           C  
ATOM   1506  HB2 SER   112      26.229  32.148  28.581  1.00  0.00           H  
ATOM   1507  HB3 SER   112      25.250  30.699  28.020  1.00  0.00           H  
ATOM   1508  OG  SER   112      24.894  31.514  29.931  1.00  0.00           O  
ATOM   1509  HG  SER   112      24.476  30.680  30.159  1.00  0.00           H  
ATOM   1510  C   SER   112      28.014  30.097  28.287  1.00  0.00           C  
ATOM   1511  O   SER   112      27.956  30.698  27.218  1.00  0.00           O  
ATOM   1512  N   TYR   113      29.124  29.423  28.620  1.00  0.00           N  
ATOM   1513  H   TYR   113      29.846  29.555  27.927  1.00  0.00           H  
ATOM   1514  CA  TYR   113      29.341  28.538  29.733  1.00  0.00           C  
ATOM   1515  HA  TYR   113      29.042  29.099  30.619  1.00  0.00           H  
ATOM   1516  CB  TYR   113      28.329  27.367  29.646  1.00  0.00           C  
ATOM   1517  HB2 TYR   113      27.976  27.331  30.676  1.00  0.00           H  
ATOM   1518  HB3 TYR   113      27.456  27.521  29.010  1.00  0.00           H  
ATOM   1519  CG  TYR   113      28.858  26.002  29.243  1.00  0.00           C  
ATOM   1520  CD1 TYR   113      29.251  25.808  27.923  1.00  0.00           C  
ATOM   1521  HD1 TYR   113      29.347  26.578  27.172  1.00  0.00           H  
ATOM   1522  CE1 TYR   113      29.484  24.485  27.472  1.00  0.00           C  
ATOM   1523  HE1 TYR   113      29.669  24.313  26.422  1.00  0.00           H  
ATOM   1524  CZ  TYR   113      29.362  23.401  28.316  1.00  0.00           C  
ATOM   1525  OH  TYR   113      29.523  22.175  27.825  1.00  0.00           O  
ATOM   1526  HH  TYR   113      29.019  22.184  27.008  1.00  0.00           H  
ATOM   1527  CE2 TYR   113      29.074  23.611  29.769  1.00  0.00           C  
ATOM   1528  HE2 TYR   113      29.127  22.777  30.453  1.00  0.00           H  
ATOM   1529  CD2 TYR   113      28.787  24.921  30.246  1.00  0.00           C  
ATOM   1530  HD2 TYR   113      28.408  25.069  31.246  1.00  0.00           H  
ATOM   1531  C   TYR   113      30.762  28.126  30.002  1.00  0.00           C  
ATOM   1532  O   TYR   113      31.601  28.099  29.073  1.00  0.00           O  
ATOM   1533  N   GLY   114      31.058  27.755  31.240  1.00  0.00           N  
ATOM   1534  H   GLY   114      30.372  27.987  31.943  1.00  0.00           H  
ATOM   1535  CA  GLY   114      32.384  27.414  31.837  1.00  0.00           C  
ATOM   1536  HA2 GLY   114      32.315  26.832  32.756  1.00  0.00           H  
ATOM   1537  HA3 GLY   114      32.803  26.796  31.043  1.00  0.00           H  
ATOM   1538  C   GLY   114      33.246  28.572  32.063  1.00  0.00           C  
ATOM   1539  O   GLY   114      32.673  29.680  32.245  1.00  0.00           O  
ATOM   1540  N   SER   115      34.497  28.474  32.216  1.00  0.00           N  
ATOM   1541  H   SER   115      34.889  29.364  32.489  1.00  0.00           H  
ATOM   1542  CA  SER   115      35.345  27.306  32.146  1.00  0.00           C  
ATOM   1543  HA  SER   115      34.965  26.785  31.267  1.00  0.00           H  
ATOM   1544  CB  SER   115      36.872  27.714  32.014  1.00  0.00           C  
ATOM   1545  HB2 SER   115      37.507  26.860  31.777  1.00  0.00           H  
ATOM   1546  HB3 SER   115      36.942  28.505  31.268  1.00  0.00           H  
ATOM   1547  OG  SER   115      37.257  28.341  33.272  1.00  0.00           O  
ATOM   1548  HG  SER   115      37.960  27.852  33.706  1.00  0.00           H  
ATOM   1549  C   SER   115      35.084  26.461  33.379  1.00  0.00           C  
ATOM   1550  O   SER   115      34.391  26.797  34.318  1.00  0.00           O  
ATOM   1551  N   SER   116      35.639  25.199  33.341  1.00  0.00           N  
ATOM   1552  H   SER   116      36.076  24.832  32.508  1.00  0.00           H  
ATOM   1553  CA  SER   116      35.710  24.238  34.467  1.00  0.00           C  
ATOM   1554  HA  SER   116      35.499  24.826  35.361  1.00  0.00           H  
ATOM   1555  CB  SER   116      34.516  23.358  34.211  1.00  0.00           C  
ATOM   1556  HB2 SER   116      34.429  22.519  34.901  1.00  0.00           H  
ATOM   1557  HB3 SER   116      33.666  24.039  34.233  1.00  0.00           H  
ATOM   1558  OG  SER   116      34.657  22.617  32.958  1.00  0.00           O  
ATOM   1559  HG  SER   116      34.241  23.115  32.251  1.00  0.00           H  
ATOM   1560  C   SER   116      36.972  23.441  34.603  1.00  0.00           C  
ATOM   1561  O   SER   116      37.189  22.660  35.563  1.00  0.00           O  
ATOM   1562  N   SER   117      37.952  23.707  33.730  1.00  0.00           N  
ATOM   1563  H   SER   117      37.811  24.375  32.985  1.00  0.00           H  
ATOM   1564  CA  SER   117      39.278  23.151  33.865  1.00  0.00           C  
ATOM   1565  HA  SER   117      39.537  22.895  34.892  1.00  0.00           H  
ATOM   1566  CB  SER   117      39.356  21.804  33.174  1.00  0.00           C  
ATOM   1567  HB2 SER   117      38.699  21.009  33.527  1.00  0.00           H  
ATOM   1568  HB3 SER   117      39.259  21.962  32.100  1.00  0.00           H  
ATOM   1569  OG  SER   117      40.712  21.428  33.219  1.00  0.00           O  
ATOM   1570  HG  SER   117      40.892  20.579  32.809  1.00  0.00           H  
ATOM   1571  C   SER   117      40.413  24.082  33.379  1.00  0.00           C  
ATOM   1572  O   SER   117      40.261  24.758  32.347  1.00  0.00           O  
ATOM   1573  N   GLN   118      41.503  24.060  34.190  1.00  0.00           N  
ATOM   1574  H   GLN   118      41.442  23.423  34.972  1.00  0.00           H  
ATOM   1575  CA  GLN   118      42.775  24.735  33.965  1.00  0.00           C  
ATOM   1576  HA  GLN   118      43.488  24.124  34.518  1.00  0.00           H  
ATOM   1577  CB  GLN   118      43.234  24.668  32.444  1.00  0.00           C  
ATOM   1578  HB2 GLN   118      42.684  25.378  31.826  1.00  0.00           H  
ATOM   1579  HB3 GLN   118      44.293  24.927  32.418  1.00  0.00           H  
ATOM   1580  CG  GLN   118      43.097  23.304  31.751  1.00  0.00           C  
ATOM   1581  HG2 GLN   118      43.501  22.561  32.438  1.00  0.00           H  
ATOM   1582  HG3 GLN   118      42.054  23.100  31.510  1.00  0.00           H  
ATOM   1583  CD  GLN   118      43.929  23.195  30.514  1.00  0.00           C  
ATOM   1584  OE1 GLN   118      44.986  23.699  30.305  1.00  0.00           O  
ATOM   1585  NE2 GLN   118      43.388  22.510  29.547  1.00  0.00           N  
ATOM   1586 HE21 GLN   118      42.478  22.115  29.738  1.00  0.00           H  
ATOM   1587 HE22 GLN   118      43.869  22.375  28.669  1.00  0.00           H  
ATOM   1588  C   GLN   118      42.740  26.152  34.568  1.00  0.00           C  
ATOM   1589  O   GLN   118      41.917  26.932  34.149  1.00  0.00           O  
ATOM   1590  N   SER   119      43.600  26.559  35.464  1.00  0.00           N  
ATOM   1591  H   SER   119      43.569  27.548  35.669  1.00  0.00           H  
ATOM   1592  CA  SER   119      44.754  25.829  36.062  1.00  0.00           C  
ATOM   1593  HA  SER   119      45.103  25.235  35.218  1.00  0.00           H  
ATOM   1594  CB  SER   119      45.815  26.781  36.575  1.00  0.00           C  
ATOM   1595  HB2 SER   119      46.242  27.367  35.762  1.00  0.00           H  
ATOM   1596  HB3 SER   119      45.372  27.385  37.367  1.00  0.00           H  
ATOM   1597  OG  SER   119      46.971  26.089  37.066  1.00  0.00           O  
ATOM   1598  HG  SER   119      47.521  26.657  37.612  1.00  0.00           H  
ATOM   1599  C   SER   119      44.221  24.961  37.205  1.00  0.00           C  
ATOM   1600  O   SER   119      43.563  25.465  38.128  1.00  0.00           O  
ATOM   1601  N   SER   120      44.504  23.634  37.165  1.00  0.00           N  
ATOM   1602  H   SER   120      45.088  23.329  36.399  1.00  0.00           H  
ATOM   1603  CA  SER   120      43.904  22.467  37.940  1.00  0.00           C  
ATOM   1604  HA  SER   120      44.556  21.632  37.684  1.00  0.00           H  
ATOM   1605  CB  SER   120      43.782  22.762  39.460  1.00  0.00           C  
ATOM   1606  HB2 SER   120      43.876  21.863  40.069  1.00  0.00           H  
ATOM   1607  HB3 SER   120      44.691  23.316  39.693  1.00  0.00           H  
ATOM   1608  OG  SER   120      42.656  23.500  39.737  1.00  0.00           O  
ATOM   1609  HG  SER   120      42.675  24.334  39.262  1.00  0.00           H  
ATOM   1610  C   SER   120      42.609  21.981  37.318  1.00  0.00           C  
ATOM   1611  O   SER   120      42.006  22.736  36.555  1.00  0.00           O  
ATOM   1612  N   SER   121      42.176  20.720  37.404  1.00  0.00           N  
ATOM   1613  H   SER   121      41.260  20.662  36.983  1.00  0.00           H  
ATOM   1614  CA  SER   121      42.677  19.547  38.227  1.00  0.00           C  
ATOM   1615  HA  SER   121      43.575  19.810  38.787  1.00  0.00           H  
ATOM   1616  CB  SER   121      41.590  19.042  39.153  1.00  0.00           C  
ATOM   1617  HB2 SER   121      41.424  19.778  39.938  1.00  0.00           H  
ATOM   1618  HB3 SER   121      40.717  18.679  38.609  1.00  0.00           H  
ATOM   1619  OG  SER   121      42.085  17.905  39.816  1.00  0.00           O  
ATOM   1620  HG  SER   121      41.266  17.494  40.102  1.00  0.00           H  
ATOM   1621  C   SER   121      43.191  18.428  37.339  1.00  0.00           C  
ATOM   1622  O   SER   121      42.778  18.409  36.185  1.00  0.00           O  
ATOM   1623  N   TYR   122      44.063  17.537  37.854  1.00  0.00           N  
ATOM   1624  H   TYR   122      44.326  17.681  38.818  1.00  0.00           H  
ATOM   1625  CA  TYR   122      44.746  16.515  37.160  1.00  0.00           C  
ATOM   1626  HA  TYR   122      45.597  16.229  37.778  1.00  0.00           H  
ATOM   1627  CB  TYR   122      43.928  15.218  37.106  1.00  0.00           C  
ATOM   1628  HB2 TYR   122      43.114  15.385  36.401  1.00  0.00           H  
ATOM   1629  HB3 TYR   122      44.531  14.464  36.599  1.00  0.00           H  
ATOM   1630  CG  TYR   122      43.430  14.744  38.499  1.00  0.00           C  
ATOM   1631  CD1 TYR   122      42.062  14.858  38.867  1.00  0.00           C  
ATOM   1632  HD1 TYR   122      41.321  15.221  38.170  1.00  0.00           H  
ATOM   1633  CE1 TYR   122      41.689  14.439  40.132  1.00  0.00           C  
ATOM   1634  HE1 TYR   122      40.644  14.446  40.404  1.00  0.00           H  
ATOM   1635  CZ  TYR   122      42.638  14.043  41.111  1.00  0.00           C  
ATOM   1636  OH  TYR   122      42.310  13.816  42.373  1.00  0.00           O  
ATOM   1637  HH  TYR   122      41.412  14.130  42.504  1.00  0.00           H  
ATOM   1638  CE2 TYR   122      43.963  13.915  40.721  1.00  0.00           C  
ATOM   1639  HE2 TYR   122      44.737  13.631  41.419  1.00  0.00           H  
ATOM   1640  CD2 TYR   122      44.370  14.316  39.455  1.00  0.00           C  
ATOM   1641  HD2 TYR   122      45.429  14.356  39.243  1.00  0.00           H  
ATOM   1642  C   TYR   122      45.566  16.918  35.904  1.00  0.00           C  
ATOM   1643  O   TYR   122      45.470  16.201  34.885  1.00  0.00           O  
ATOM   1644  N   GLY   123      46.373  17.964  35.897  1.00  0.00           N  
ATOM   1645  H   GLY   123      46.831  18.136  35.013  1.00  0.00           H  
ATOM   1646  CA  GLY   123      46.791  18.961  36.907  1.00  0.00           C  
ATOM   1647  HA2 GLY   123      47.044  19.872  36.365  1.00  0.00           H  
ATOM   1648  HA3 GLY   123      46.010  19.283  37.596  1.00  0.00           H  
ATOM   1649  C   GLY   123      48.139  18.773  37.730  1.00  0.00           C  
ATOM   1650  O   GLY   123      48.535  19.679  38.484  1.00  0.00           O  
ATOM   1651  N   GLN   124      48.804  17.621  37.545  1.00  0.00           N  
ATOM   1652  H   GLN   124      48.640  17.082  36.707  1.00  0.00           H  
ATOM   1653  CA  GLN   124      49.965  17.308  38.398  1.00  0.00           C  
ATOM   1654  HA  GLN   124      49.725  17.451  39.451  1.00  0.00           H  
ATOM   1655  CB  GLN   124      50.310  15.813  38.309  1.00  0.00           C  
ATOM   1656  HB2 GLN   124      50.607  15.565  37.290  1.00  0.00           H  
ATOM   1657  HB3 GLN   124      51.171  15.597  38.941  1.00  0.00           H  
ATOM   1658  CG  GLN   124      49.178  14.861  38.677  1.00  0.00           C  
ATOM   1659  HG2 GLN   124      48.281  15.082  38.098  1.00  0.00           H  
ATOM   1660  HG3 GLN   124      49.346  13.795  38.526  1.00  0.00           H  
ATOM   1661  CD  GLN   124      48.848  14.868  40.144  1.00  0.00           C  
ATOM   1662  OE1 GLN   124      49.527  15.455  40.981  1.00  0.00           O  
ATOM   1663  NE2 GLN   124      47.776  14.199  40.550  1.00  0.00           N  
ATOM   1664 HE21 GLN   124      47.331  13.456  40.031  1.00  0.00           H  
ATOM   1665 HE22 GLN   124      47.536  14.101  41.526  1.00  0.00           H  
ATOM   1666  C   GLN   124      51.273  18.217  38.178  1.00  0.00           C  
ATOM   1667  O   GLN   124      51.603  18.433  36.987  1.00  0.00           O  
ATOM   1668  N   PRO   125      52.002  18.534  39.226  1.00  0.00           N  
ATOM   1669  CD  PRO   125      53.149  19.332  39.167  1.00  0.00           C  
ATOM   1670  HD2 PRO   125      52.949  20.376  39.408  1.00  0.00           H  
ATOM   1671  HD3 PRO   125      53.716  19.300  38.237  1.00  0.00           H  
ATOM   1672  CG  PRO   125      54.087  18.849  40.251  1.00  0.00           C  
ATOM   1673  HG2 PRO   125      54.800  19.645  40.466  1.00  0.00           H  
ATOM   1674  HG3 PRO   125      54.665  17.961  39.993  1.00  0.00           H  
ATOM   1675  CB  PRO   125      53.089  18.618  41.387  1.00  0.00           C  
ATOM   1676  HB2 PRO   125      52.830  19.583  41.823  1.00  0.00           H  
ATOM   1677  HB3 PRO   125      53.406  17.943  42.181  1.00  0.00           H  
ATOM   1678  CA  PRO   125      51.837  18.107  40.622  1.00  0.00           C  
ATOM   1679  HA  PRO   125      51.701  17.028  40.698  1.00  0.00           H  
ATOM   1680  C   PRO   125      50.593  18.761  41.359  1.00  0.00           C  
ATOM   1681  O   PRO   125      50.293  19.917  41.059  1.00  0.00           O  
ATOM   1682  N   GLN   126      50.004  18.037  42.300  1.00  0.00           N  
ATOM   1683  H   GLN   126      50.340  17.089  42.395  1.00  0.00           H  
ATOM   1684  CA  GLN   126      48.767  18.318  42.983  1.00  0.00           C  
ATOM   1685  HA  GLN   126      48.711  19.383  43.211  1.00  0.00           H  
ATOM   1686  CB  GLN   126      47.610  17.966  42.067  1.00  0.00           C  
ATOM   1687  HB2 GLN   126      47.951  18.131  41.046  1.00  0.00           H  
ATOM   1688  HB3 GLN   126      47.397  16.898  42.022  1.00  0.00           H  
ATOM   1689  CG  GLN   126      46.403  18.660  42.488  1.00  0.00           C  
ATOM   1690  HG2 GLN   126      45.893  18.188  43.328  1.00  0.00           H  
ATOM   1691  HG3 GLN   126      46.703  19.674  42.751  1.00  0.00           H  
ATOM   1692  CD  GLN   126      45.381  18.658  41.329  1.00  0.00           C  
ATOM   1693  OE1 GLN   126      45.535  18.103  40.222  1.00  0.00           O  
ATOM   1694  NE2 GLN   126      44.146  18.994  41.629  1.00  0.00           N  
ATOM   1695 HE21 GLN   126      43.881  19.300  42.555  1.00  0.00           H  
ATOM   1696 HE22 GLN   126      43.435  18.665  40.992  1.00  0.00           H  
ATOM   1697  C   GLN   126      48.681  17.487  44.283  1.00  0.00           C  
ATOM   1698  O   GLN   126      49.220  16.398  44.383  1.00  0.00           O  
ATOM   1699  N   SER   127      48.063  18.074  45.338  1.00  0.00           N  
ATOM   1700  H   SER   127      47.481  18.857  45.077  1.00  0.00           H  
ATOM   1701  CA  SER   127      47.964  17.711  46.765  1.00  0.00           C  
ATOM   1702  HA  SER   127      46.973  17.982  47.128  1.00  0.00           H  
ATOM   1703  CB  SER   127      48.009  16.196  47.020  1.00  0.00           C  
ATOM   1704  HB2 SER   127      47.144  15.829  46.468  1.00  0.00           H  
ATOM   1705  HB3 SER   127      48.962  15.764  46.714  1.00  0.00           H  
ATOM   1706  OG  SER   127      48.008  16.041  48.423  1.00  0.00           O  
ATOM   1707  HG  SER   127      47.491  15.261  48.637  1.00  0.00           H  
ATOM   1708  C   SER   127      49.033  18.503  47.587  1.00  0.00           C  
ATOM   1709  O   SER   127      50.204  18.373  47.272  1.00  0.00           O  
ATOM   1710  N   GLY   128      48.660  19.158  48.703  1.00  0.00           N  
ATOM   1711  H   GLY   128      47.737  19.053  49.099  1.00  0.00           H  
ATOM   1712  CA  GLY   128      49.528  20.020  49.456  1.00  0.00           C  
ATOM   1713  HA2 GLY   128      49.230  20.025  50.504  1.00  0.00           H  
ATOM   1714  HA3 GLY   128      50.534  19.643  49.269  1.00  0.00           H  
ATOM   1715  C   GLY   128      49.526  21.409  48.813  1.00  0.00           C  
ATOM   1716  O   GLY   128      49.154  21.558  47.627  1.00  0.00           O  
ATOM   1717  N   SER   129      49.751  22.587  49.466  1.00  0.00           N  
ATOM   1718  H   SER   129      49.627  23.441  48.941  1.00  0.00           H  
ATOM   1719  CA  SER   129      49.730  22.843  50.912  1.00  0.00           C  
ATOM   1720  HA  SER   129      49.562  23.918  50.984  1.00  0.00           H  
ATOM   1721  CB  SER   129      48.565  22.170  51.703  1.00  0.00           C  
ATOM   1722  HB2 SER   129      47.618  22.201  51.163  1.00  0.00           H  
ATOM   1723  HB3 SER   129      48.889  21.181  52.024  1.00  0.00           H  
ATOM   1724  OG  SER   129      48.397  22.910  52.958  1.00  0.00           O  
ATOM   1725  HG  SER   129      47.724  22.531  53.528  1.00  0.00           H  
ATOM   1726  C   SER   129      51.066  22.642  51.541  1.00  0.00           C  
ATOM   1727  O   SER   129      51.760  21.653  51.213  1.00  0.00           O  
ATOM   1728  N   TYR   130      51.359  23.423  52.572  1.00  0.00           N  
ATOM   1729  H   TYR   130      50.688  24.167  52.699  1.00  0.00           H  
ATOM   1730  CA  TYR   130      52.483  23.489  53.440  1.00  0.00           C  
ATOM   1731  HA  TYR   130      53.074  22.589  53.271  1.00  0.00           H  
ATOM   1732  CB  TYR   130      53.327  24.690  53.105  1.00  0.00           C  
ATOM   1733  HB2 TYR   130      53.314  24.902  52.035  1.00  0.00           H  
ATOM   1734  HB3 TYR   130      52.789  25.596  53.386  1.00  0.00           H  
ATOM   1735  CG  TYR   130      54.854  24.608  53.540  1.00  0.00           C  
ATOM   1736  CD1 TYR   130      55.289  25.138  54.720  1.00  0.00           C  
ATOM   1737  HD1 TYR   130      54.544  25.482  55.422  1.00  0.00           H  
ATOM   1738  CE1 TYR   130      56.652  25.012  55.091  1.00  0.00           C  
ATOM   1739  HE1 TYR   130      57.010  25.291  56.071  1.00  0.00           H  
ATOM   1740  CZ  TYR   130      57.603  24.537  54.199  1.00  0.00           C  
ATOM   1741  OH  TYR   130      58.877  24.276  54.532  1.00  0.00           O  
ATOM   1742  HH  TYR   130      59.201  24.939  55.146  1.00  0.00           H  
ATOM   1743  CE2 TYR   130      57.178  24.193  52.896  1.00  0.00           C  
ATOM   1744  HE2 TYR   130      57.850  23.690  52.216  1.00  0.00           H  
ATOM   1745  CD2 TYR   130      55.784  24.098  52.633  1.00  0.00           C  
ATOM   1746  HD2 TYR   130      55.379  23.669  51.728  1.00  0.00           H  
ATOM   1747  C   TYR   130      52.045  23.439  54.898  1.00  0.00           C  
ATOM   1748  O   TYR   130      51.351  24.289  55.423  1.00  0.00           O  
ATOM   1749  N   SER   131      52.359  22.442  55.682  1.00  0.00           N  
ATOM   1750  H   SER   131      51.882  22.517  56.569  1.00  0.00           H  
ATOM   1751  CA  SER   131      53.252  21.238  55.480  1.00  0.00           C  
ATOM   1752  HA  SER   131      53.213  20.671  56.410  1.00  0.00           H  
ATOM   1753  CB  SER   131      52.508  20.250  54.582  1.00  0.00           C  
ATOM   1754  HB2 SER   131      52.388  20.592  53.554  1.00  0.00           H  
ATOM   1755  HB3 SER   131      53.095  19.337  54.482  1.00  0.00           H  
ATOM   1756  OG  SER   131      51.240  19.990  55.078  1.00  0.00           O  
ATOM   1757  HG  SER   131      50.811  19.442  54.417  1.00  0.00           H  
ATOM   1758  C   SER   131      54.757  21.514  55.184  1.00  0.00           C  
ATOM   1759  O   SER   131      55.162  21.352  54.048  1.00  0.00           O  
ATOM   1760  N   GLN   132      55.483  22.185  56.080  1.00  0.00           N  
ATOM   1761  H   GLN   132      56.431  22.292  55.751  1.00  0.00           H  
ATOM   1762  CA  GLN   132      55.213  22.445  57.547  1.00  0.00           C  
ATOM   1763  HA  GLN   132      54.331  23.064  57.708  1.00  0.00           H  
ATOM   1764  CB  GLN   132      54.849  21.210  58.371  1.00  0.00           C  
ATOM   1765  HB2 GLN   132      54.617  21.626  59.352  1.00  0.00           H  
ATOM   1766  HB3 GLN   132      53.936  20.705  58.059  1.00  0.00           H  
ATOM   1767  CG  GLN   132      55.942  20.139  58.557  1.00  0.00           C  
ATOM   1768  HG2 GLN   132      56.891  20.672  58.506  1.00  0.00           H  
ATOM   1769  HG3 GLN   132      55.971  19.728  59.566  1.00  0.00           H  
ATOM   1770  CD  GLN   132      55.871  19.051  57.472  1.00  0.00           C  
ATOM   1771  OE1 GLN   132      54.924  18.807  56.779  1.00  0.00           O  
ATOM   1772  NE2 GLN   132      56.934  18.355  57.249  1.00  0.00           N  
ATOM   1773 HE21 GLN   132      57.829  18.587  57.654  1.00  0.00           H  
ATOM   1774 HE22 GLN   132      56.933  17.609  56.567  1.00  0.00           H  
ATOM   1775  C   GLN   132      56.328  23.207  58.229  1.00  0.00           C  
ATOM   1776  O   GLN   132      57.531  23.117  57.857  1.00  0.00           O  
ATOM   1777  N   GLN   133      56.082  23.829  59.322  1.00  0.00           N  
ATOM   1778  H   GLN   133      55.109  23.898  59.584  1.00  0.00           H  
ATOM   1779  CA  GLN   133      56.999  24.591  60.181  1.00  0.00           C  
ATOM   1780  HA  GLN   133      56.289  24.978  60.912  1.00  0.00           H  
ATOM   1781  CB  GLN   133      58.088  23.854  60.995  1.00  0.00           C  
ATOM   1782  HB2 GLN   133      58.708  23.205  60.377  1.00  0.00           H  
ATOM   1783  HB3 GLN   133      58.643  24.679  61.442  1.00  0.00           H  
ATOM   1784  CG  GLN   133      57.460  23.050  62.151  1.00  0.00           C  
ATOM   1785  HG2 GLN   133      58.196  22.997  62.953  1.00  0.00           H  
ATOM   1786  HG3 GLN   133      56.707  23.627  62.688  1.00  0.00           H  
ATOM   1787  CD  GLN   133      57.036  21.646  61.748  1.00  0.00           C  
ATOM   1788  OE1 GLN   133      57.673  20.974  60.971  1.00  0.00           O  
ATOM   1789  NE2 GLN   133      55.969  21.212  62.208  1.00  0.00           N  
ATOM   1790 HE21 GLN   133      55.437  21.707  62.909  1.00  0.00           H  
ATOM   1791 HE22 GLN   133      55.767  20.227  62.121  1.00  0.00           H  
ATOM   1792  C   GLN   133      57.652  25.772  59.451  1.00  0.00           C  
ATOM   1793  O   GLN   133      58.788  25.623  59.052  1.00  0.00           O  
ATOM   1794  N   PRO   134      56.954  26.897  59.197  1.00  0.00           N  
ATOM   1795  CD  PRO   134      57.647  27.948  58.516  1.00  0.00           C  
ATOM   1796  HD2 PRO   134      57.289  27.998  57.487  1.00  0.00           H  
ATOM   1797  HD3 PRO   134      58.726  27.846  58.632  1.00  0.00           H  
ATOM   1798  CG  PRO   134      57.274  29.226  59.201  1.00  0.00           C  
ATOM   1799  HG2 PRO   134      57.385  30.048  58.494  1.00  0.00           H  
ATOM   1800  HG3 PRO   134      57.785  29.466  60.133  1.00  0.00           H  
ATOM   1801  CB  PRO   134      55.767  28.999  59.527  1.00  0.00           C  
ATOM   1802  HB2 PRO   134      55.161  29.261  58.659  1.00  0.00           H  
ATOM   1803  HB3 PRO   134      55.481  29.623  60.373  1.00  0.00           H  
ATOM   1804  CA  PRO   134      55.725  27.417  59.798  1.00  0.00           C  
ATOM   1805  HA  PRO   134      55.790  27.250  60.873  1.00  0.00           H  
ATOM   1806  C   PRO   134      54.430  26.792  59.183  1.00  0.00           C  
ATOM   1807  O   PRO   134      54.428  26.100  58.139  1.00  0.00           O  
ATOM   1808  N   SER   135      53.236  26.950  59.776  1.00  0.00           N  
ATOM   1809  H   SER   135      52.541  26.350  59.356  1.00  0.00           H  
ATOM   1810  CA  SER   135      52.917  27.619  61.045  1.00  0.00           C  
ATOM   1811  HA  SER   135      53.368  28.611  61.036  1.00  0.00           H  
ATOM   1812  CB  SER   135      51.448  27.898  61.193  1.00  0.00           C  
ATOM   1813  HB2 SER   135      51.314  28.507  62.087  1.00  0.00           H  
ATOM   1814  HB3 SER   135      51.027  28.338  60.289  1.00  0.00           H  
ATOM   1815  OG  SER   135      50.797  26.653  61.422  1.00  0.00           O  
ATOM   1816  HG  SER   135      50.412  26.283  60.624  1.00  0.00           H  
ATOM   1817  C   SER   135      53.436  26.921  62.340  1.00  0.00           C  
ATOM   1818  O   SER   135      53.866  25.759  62.290  1.00  0.00           O  
ATOM   1819  N   TYR   136      53.335  27.614  63.484  1.00  0.00           N  
ATOM   1820  H   TYR   136      52.975  28.557  63.473  1.00  0.00           H  
ATOM   1821  CA  TYR   136      53.775  27.021  64.777  1.00  0.00           C  
ATOM   1822  HA  TYR   136      53.863  25.942  64.648  1.00  0.00           H  
ATOM   1823  CB  TYR   136      54.988  27.727  65.311  1.00  0.00           C  
ATOM   1824  HB2 TYR   136      54.966  28.771  65.624  1.00  0.00           H  
ATOM   1825  HB3 TYR   136      55.254  27.179  66.215  1.00  0.00           H  
ATOM   1826  CG  TYR   136      56.216  27.466  64.377  1.00  0.00           C  
ATOM   1827  CD1 TYR   136      56.909  26.307  64.585  1.00  0.00           C  
ATOM   1828  HD1 TYR   136      56.505  25.541  65.230  1.00  0.00           H  
ATOM   1829  CE1 TYR   136      58.179  26.229  64.004  1.00  0.00           C  
ATOM   1830  HE1 TYR   136      58.815  25.380  64.208  1.00  0.00           H  
ATOM   1831  CZ  TYR   136      58.686  27.268  63.138  1.00  0.00           C  
ATOM   1832  OH  TYR   136      59.893  27.216  62.518  1.00  0.00           O  
ATOM   1833  HH  TYR   136      60.368  28.035  62.363  1.00  0.00           H  
ATOM   1834  CE2 TYR   136      57.902  28.369  62.943  1.00  0.00           C  
ATOM   1835  HE2 TYR   136      58.306  29.197  62.379  1.00  0.00           H  
ATOM   1836  CD2 TYR   136      56.654  28.523  63.592  1.00  0.00           C  
ATOM   1837  HD2 TYR   136      56.056  29.422  63.557  1.00  0.00           H  
ATOM   1838  C   TYR   136      52.554  27.151  65.793  1.00  0.00           C  
ATOM   1839  O   TYR   136      51.861  28.228  65.823  1.00  0.00           O  
ATOM   1840  N   GLY   137      52.198  26.201  66.658  1.00  0.00           N  
ATOM   1841  H   GLY   137      51.317  26.233  67.152  1.00  0.00           H  
ATOM   1842  CA  GLY   137      52.999  24.980  66.952  1.00  0.00           C  
ATOM   1843  HA2 GLY   137      52.307  24.218  67.311  1.00  0.00           H  
ATOM   1844  HA3 GLY   137      53.485  24.644  66.036  1.00  0.00           H  
ATOM   1845  C   GLY   137      54.244  25.058  67.908  1.00  0.00           C  
ATOM   1846  O   GLY   137      54.966  24.049  68.031  1.00  0.00           O  
ATOM   1847  N   GLY   138      54.360  26.202  68.579  1.00  0.00           N  
ATOM   1848  H   GLY   138      53.659  26.928  68.541  1.00  0.00           H  
ATOM   1849  CA  GLY   138      55.479  26.461  69.463  1.00  0.00           C  
ATOM   1850  HA2 GLY   138      56.455  26.140  69.098  1.00  0.00           H  
ATOM   1851  HA3 GLY   138      55.575  27.542  69.569  1.00  0.00           H  
ATOM   1852  C   GLY   138      55.188  25.884  70.895  1.00  0.00           C  
ATOM   1853  O   GLY   138      54.315  24.989  71.133  1.00  0.00           O  
ATOM   1854  N   GLN   139      55.941  26.257  71.885  1.00  0.00           N  
ATOM   1855  H   GLN   139      55.646  25.931  72.794  1.00  0.00           H  
ATOM   1856  CA  GLN   139      57.074  27.300  71.844  1.00  0.00           C  
ATOM   1857  HA  GLN   139      57.497  27.429  70.847  1.00  0.00           H  
ATOM   1858  CB  GLN   139      56.501  28.730  72.019  1.00  0.00           C  
ATOM   1859  HB2 GLN   139      57.268  29.368  71.580  1.00  0.00           H  
ATOM   1860  HB3 GLN   139      55.630  28.849  71.375  1.00  0.00           H  
ATOM   1861  CG  GLN   139      56.039  29.034  73.469  1.00  0.00           C  
ATOM   1862  HG2 GLN   139      56.809  28.944  74.236  1.00  0.00           H  
ATOM   1863  HG3 GLN   139      55.679  30.063  73.489  1.00  0.00           H  
ATOM   1864  CD  GLN   139      54.920  28.113  73.896  1.00  0.00           C  
ATOM   1865  OE1 GLN   139      53.804  28.137  73.391  1.00  0.00           O  
ATOM   1866  NE2 GLN   139      55.138  27.183  74.874  1.00  0.00           N  
ATOM   1867 HE21 GLN   139      55.850  27.317  75.578  1.00  0.00           H  
ATOM   1868 HE22 GLN   139      54.398  26.496  74.902  1.00  0.00           H  
ATOM   1869  C   GLN   139      58.254  27.103  72.810  1.00  0.00           C  
ATOM   1870  O   GLN   139      59.209  27.887  72.789  1.00  0.00           O  
ATOM   1871  N   GLN   140      58.242  25.959  73.527  1.00  0.00           N  
ATOM   1872  H   GLN   140      57.470  25.323  73.662  1.00  0.00           H  
ATOM   1873  CA  GLN   140      59.410  25.653  74.516  1.00  0.00           C  
ATOM   1874  HA  GLN   140      59.122  24.882  75.230  1.00  0.00           H  
ATOM   1875  CB  GLN   140      60.595  25.111  73.811  1.00  0.00           C  
ATOM   1876  HB2 GLN   140      60.897  25.814  73.034  1.00  0.00           H  
ATOM   1877  HB3 GLN   140      61.447  25.128  74.490  1.00  0.00           H  
ATOM   1878  CG  GLN   140      60.503  23.706  73.262  1.00  0.00           C  
ATOM   1879  HG2 GLN   140      61.536  23.361  73.300  1.00  0.00           H  
ATOM   1880  HG3 GLN   140      60.012  23.085  74.011  1.00  0.00           H  
ATOM   1881  CD  GLN   140      59.847  23.516  71.899  1.00  0.00           C  
ATOM   1882  OE1 GLN   140      60.226  24.244  70.974  1.00  0.00           O  
ATOM   1883  NE2 GLN   140      59.015  22.511  71.738  1.00  0.00           N  
ATOM   1884 HE21 GLN   140      58.605  21.966  72.482  1.00  0.00           H  
ATOM   1885 HE22 GLN   140      58.730  22.310  70.790  1.00  0.00           H  
ATOM   1886  C   GLN   140      59.639  26.970  75.446  1.00  0.00           C  
ATOM   1887  O   GLN   140      58.635  27.585  75.795  1.00  0.00           O  
ATOM   1888  N   GLN   141      60.883  27.290  75.879  1.00  0.00           N  
ATOM   1889  H   GLN   141      61.639  26.682  75.600  1.00  0.00           H  
ATOM   1890  CA  GLN   141      61.236  28.271  76.874  1.00  0.00           C  
ATOM   1891  HA  GLN   141      60.433  28.986  76.699  1.00  0.00           H  
ATOM   1892  CB  GLN   141      61.265  27.729  78.325  1.00  0.00           C  
ATOM   1893  HB2 GLN   141      61.649  26.712  78.241  1.00  0.00           H  
ATOM   1894  HB3 GLN   141      61.965  28.263  78.969  1.00  0.00           H  
ATOM   1895  CG  GLN   141      59.958  27.527  79.015  1.00  0.00           C  
ATOM   1896  HG2 GLN   141      59.513  28.491  79.261  1.00  0.00           H  
ATOM   1897  HG3 GLN   141      59.326  26.916  78.370  1.00  0.00           H  
ATOM   1898  CD  GLN   141      60.195  26.697  80.343  1.00  0.00           C  
ATOM   1899  OE1 GLN   141      61.234  26.081  80.547  1.00  0.00           O  
ATOM   1900  NE2 GLN   141      59.206  26.667  81.152  1.00  0.00           N  
ATOM   1901 HE21 GLN   141      58.419  27.127  80.718  1.00  0.00           H  
ATOM   1902 HE22 GLN   141      59.235  26.306  82.095  1.00  0.00           H  
ATOM   1903  C   GLN   141      62.587  28.923  76.494  1.00  0.00           C  
ATOM   1904  O   GLN   141      63.656  28.340  76.634  1.00  0.00           O  
ATOM   1905  N   SER   142      62.541  30.232  76.194  1.00  0.00           N  
ATOM   1906  H   SER   142      63.436  30.666  76.016  1.00  0.00           H  
ATOM   1907  CA  SER   142      61.469  31.205  76.205  1.00  0.00           C  
ATOM   1908  HA  SER   142      61.887  32.191  75.999  1.00  0.00           H  
ATOM   1909  CB  SER   142      60.579  30.874  74.979  1.00  0.00           C  
ATOM   1910  HB2 SER   142      61.182  30.673  74.093  1.00  0.00           H  
ATOM   1911  HB3 SER   142      59.845  30.084  75.135  1.00  0.00           H  
ATOM   1912  OG  SER   142      59.783  31.988  74.705  1.00  0.00           O  
ATOM   1913  HG  SER   142      60.458  32.619  74.445  1.00  0.00           H  
ATOM   1914  C   SER   142      60.834  31.420  77.546  1.00  0.00           C  
ATOM   1915  O   SER   142      59.651  31.247  77.697  1.00  0.00           O  
ATOM   1916  N   TYR   143      61.588  31.720  78.606  1.00  0.00           N  
ATOM   1917  H   TYR   143      62.545  31.957  78.389  1.00  0.00           H  
ATOM   1918  CA  TYR   143      61.038  32.055  79.886  1.00  0.00           C  
ATOM   1919  HA  TYR   143      60.280  31.338  80.199  1.00  0.00           H  
ATOM   1920  CB  TYR   143      62.268  32.124  80.912  1.00  0.00           C  
ATOM   1921  HB2 TYR   143      63.076  32.768  80.563  1.00  0.00           H  
ATOM   1922  HB3 TYR   143      61.804  32.438  81.847  1.00  0.00           H  
ATOM   1923  CG  TYR   143      62.874  30.809  81.121  1.00  0.00           C  
ATOM   1924  CD1 TYR   143      62.281  29.827  81.949  1.00  0.00           C  
ATOM   1925  HD1 TYR   143      61.307  30.032  82.368  1.00  0.00           H  
ATOM   1926  CE1 TYR   143      62.911  28.594  82.185  1.00  0.00           C  
ATOM   1927  HE1 TYR   143      62.472  27.909  82.895  1.00  0.00           H  
ATOM   1928  CZ  TYR   143      64.157  28.289  81.599  1.00  0.00           C  
ATOM   1929  OH  TYR   143      64.652  27.046  81.784  1.00  0.00           O  
ATOM   1930  HH  TYR   143      65.294  26.816  81.108  1.00  0.00           H  
ATOM   1931  CE2 TYR   143      64.820  29.293  80.868  1.00  0.00           C  
ATOM   1932  HE2 TYR   143      65.876  29.161  80.684  1.00  0.00           H  
ATOM   1933  CD2 TYR   143      64.145  30.519  80.598  1.00  0.00           C  
ATOM   1934  HD2 TYR   143      64.736  31.284  80.118  1.00  0.00           H  
ATOM   1935  C   TYR   143      60.369  33.462  79.870  1.00  0.00           C  
ATOM   1936  O   TYR   143      61.024  34.404  79.296  1.00  0.00           O  
ATOM   1937  N   GLY   144      59.227  33.686  80.426  1.00  0.00           N  
ATOM   1938  H   GLY   144      58.663  32.963  80.849  1.00  0.00           H  
ATOM   1939  CA  GLY   144      58.667  35.016  80.666  1.00  0.00           C  
ATOM   1940  HA2 GLY   144      58.442  35.447  79.691  1.00  0.00           H  
ATOM   1941  HA3 GLY   144      57.736  34.971  81.231  1.00  0.00           H  
ATOM   1942  C   GLY   144      59.642  35.937  81.498  1.00  0.00           C  
ATOM   1943  O   GLY   144      60.743  35.562  81.901  1.00  0.00           O  
ATOM   1944  N   GLN   145      59.242  37.200  81.752  1.00  0.00           N  
ATOM   1945  H   GLN   145      58.292  37.420  81.488  1.00  0.00           H  
ATOM   1946  CA  GLN   145      59.926  38.033  82.811  1.00  0.00           C  
ATOM   1947  HA  GLN   145      60.332  37.460  83.646  1.00  0.00           H  
ATOM   1948  CB  GLN   145      61.109  38.751  82.209  1.00  0.00           C  
ATOM   1949  HB2 GLN   145      61.723  39.204  82.987  1.00  0.00           H  
ATOM   1950  HB3 GLN   145      61.690  38.038  81.624  1.00  0.00           H  
ATOM   1951  CG  GLN   145      60.916  39.925  81.260  1.00  0.00           C  
ATOM   1952  HG2 GLN   145      60.319  40.724  81.697  1.00  0.00           H  
ATOM   1953  HG3 GLN   145      61.942  40.259  81.107  1.00  0.00           H  
ATOM   1954  CD  GLN   145      60.484  39.704  79.793  1.00  0.00           C  
ATOM   1955  OE1 GLN   145      60.973  38.748  79.161  1.00  0.00           O  
ATOM   1956  NE2 GLN   145      59.633  40.515  79.236  1.00  0.00           N  
ATOM   1957 HE21 GLN   145      59.398  40.261  78.288  1.00  0.00           H  
ATOM   1958 HE22 GLN   145      59.229  41.281  79.757  1.00  0.00           H  
ATOM   1959  C   GLN   145      58.965  39.055  83.346  1.00  0.00           C  
ATOM   1960  O   GLN   145      57.928  39.469  82.707  1.00  0.00           O  
ATOM   1961  N   GLN   146      59.332  39.569  84.464  1.00  0.00           N  
ATOM   1962  H   GLN   146      60.111  39.101  84.905  1.00  0.00           H  
ATOM   1963  CA  GLN   146      58.601  40.571  85.326  1.00  0.00           C  
ATOM   1964  HA  GLN   146      58.081  41.250  84.650  1.00  0.00           H  
ATOM   1965  CB  GLN   146      57.563  39.903  86.187  1.00  0.00           C  
ATOM   1966  HB2 GLN   146      57.009  40.758  86.574  1.00  0.00           H  
ATOM   1967  HB3 GLN   146      56.951  39.259  85.555  1.00  0.00           H  
ATOM   1968  CG  GLN   146      58.129  38.999  87.291  1.00  0.00           C  
ATOM   1969  HG2 GLN   146      57.611  38.040  87.288  1.00  0.00           H  
ATOM   1970  HG3 GLN   146      59.167  38.712  87.119  1.00  0.00           H  
ATOM   1971  CD  GLN   146      58.031  39.457  88.707  1.00  0.00           C  
ATOM   1972  OE1 GLN   146      57.572  40.487  89.208  1.00  0.00           O  
ATOM   1973  NE2 GLN   146      58.368  38.573  89.547  1.00  0.00           N  
ATOM   1974 HE21 GLN   146      58.654  37.639  89.290  1.00  0.00           H  
ATOM   1975 HE22 GLN   146      58.284  38.724  90.542  1.00  0.00           H  
ATOM   1976  C   GLN   146      59.597  41.390  86.128  1.00  0.00           C  
ATOM   1977  O   GLN   146      60.704  40.890  86.318  1.00  0.00           O  
ATOM   1978  N   GLN   147      59.272  42.588  86.608  1.00  0.00           N  
ATOM   1979  H   GLN   147      58.329  42.812  86.322  1.00  0.00           H  
ATOM   1980  CA  GLN   147      59.967  43.509  87.437  1.00  0.00           C  
ATOM   1981  HA  GLN   147      60.550  42.930  88.153  1.00  0.00           H  
ATOM   1982  CB  GLN   147      61.029  44.245  86.622  1.00  0.00           C  
ATOM   1983  HB2 GLN   147      61.510  44.837  87.401  1.00  0.00           H  
ATOM   1984  HB3 GLN   147      61.789  43.623  86.151  1.00  0.00           H  
ATOM   1985  CG  GLN   147      60.427  45.208  85.560  1.00  0.00           C  
ATOM   1986  HG2 GLN   147      59.720  45.856  86.079  1.00  0.00           H  
ATOM   1987  HG3 GLN   147      61.327  45.783  85.341  1.00  0.00           H  
ATOM   1988  CD  GLN   147      59.743  44.696  84.300  1.00  0.00           C  
ATOM   1989  OE1 GLN   147      58.564  44.700  84.021  1.00  0.00           O  
ATOM   1990  NE2 GLN   147      60.477  44.024  83.421  1.00  0.00           N  
ATOM   1991 HE21 GLN   147      61.384  43.731  83.756  1.00  0.00           H  
ATOM   1992 HE22 GLN   147      59.981  43.636  82.631  1.00  0.00           H  
ATOM   1993  C   GLN   147      59.048  44.413  88.300  1.00  0.00           C  
ATOM   1994  O   GLN   147      57.930  44.735  87.865  1.00  0.00           O  
ATOM   1995  N   SER   148      59.487  44.717  89.543  1.00  0.00           N  
ATOM   1996  H   SER   148      60.449  44.530  89.789  1.00  0.00           H  
ATOM   1997  CA  SER   148      58.680  45.581  90.446  1.00  0.00           C  
ATOM   1998  HA  SER   148      57.668  45.185  90.534  1.00  0.00           H  
ATOM   1999  CB  SER   148      59.301  45.433  91.900  1.00  0.00           C  
ATOM   2000  HB2 SER   148      59.348  44.432  92.329  1.00  0.00           H  
ATOM   2001  HB3 SER   148      60.341  45.745  91.808  1.00  0.00           H  
ATOM   2002  OG  SER   148      58.673  46.177  92.845  1.00  0.00           O  
ATOM   2003  HG  SER   148      57.790  45.812  92.939  1.00  0.00           H  
ATOM   2004  C   SER   148      58.792  47.099  90.048  1.00  0.00           C  
ATOM   2005  O   SER   148      59.440  47.416  89.050  1.00  0.00           O  
ATOM   2006  N   TYR   149      58.186  47.977  90.875  1.00  0.00           N  
ATOM   2007  H   TYR   149      57.775  47.660  91.741  1.00  0.00           H  
ATOM   2008  CA  TYR   149      58.260  49.439  90.781  1.00  0.00           C  
ATOM   2009  HA  TYR   149      59.038  49.668  90.054  1.00  0.00           H  
ATOM   2010  CB  TYR   149      56.836  49.933  90.460  1.00  0.00           C  
ATOM   2011  HB2 TYR   149      56.359  49.266  89.741  1.00  0.00           H  
ATOM   2012  HB3 TYR   149      56.303  49.877  91.409  1.00  0.00           H  
ATOM   2013  CG  TYR   149      56.660  51.361  89.973  1.00  0.00           C  
ATOM   2014  CD1 TYR   149      55.755  52.343  90.532  1.00  0.00           C  
ATOM   2015  HD1 TYR   149      55.024  52.055  91.273  1.00  0.00           H  
ATOM   2016  CE1 TYR   149      55.667  53.661  89.982  1.00  0.00           C  
ATOM   2017  HE1 TYR   149      54.982  54.398  90.375  1.00  0.00           H  
ATOM   2018  CZ  TYR   149      56.607  54.054  88.985  1.00  0.00           C  
ATOM   2019  OH  TYR   149      56.565  55.334  88.654  1.00  0.00           O  
ATOM   2020  HH  TYR   149      56.662  55.526  87.718  1.00  0.00           H  
ATOM   2021  CE2 TYR   149      57.436  53.096  88.362  1.00  0.00           C  
ATOM   2022  HE2 TYR   149      58.072  53.367  87.532  1.00  0.00           H  
ATOM   2023  CD2 TYR   149      57.469  51.777  88.882  1.00  0.00           C  
ATOM   2024  HD2 TYR   149      58.144  51.088  88.396  1.00  0.00           H  
ATOM   2025  C   TYR   149      58.790  49.996  92.070  1.00  0.00           C  
ATOM   2026  O   TYR   149      58.298  49.662  93.115  1.00  0.00           O  
ATOM   2027  N   ASN   150      59.811  50.901  92.023  1.00  0.00           N  
ATOM   2028  H   ASN   150      60.110  51.141  91.089  1.00  0.00           H  
ATOM   2029  CA  ASN   150      60.503  51.533  93.153  1.00  0.00           C  
ATOM   2030  HA  ASN   150      59.894  51.494  94.056  1.00  0.00           H  
ATOM   2031  CB  ASN   150      61.657  50.605  93.493  1.00  0.00           C  
ATOM   2032  HB2 ASN   150      61.326  49.615  93.808  1.00  0.00           H  
ATOM   2033  HB3 ASN   150      62.187  50.380  92.568  1.00  0.00           H  
ATOM   2034  CG  ASN   150      62.568  51.177  94.601  1.00  0.00           C  
ATOM   2035  OD1 ASN   150      63.662  51.585  94.379  1.00  0.00           O  
ATOM   2036  ND2 ASN   150      62.108  51.273  95.795  1.00  0.00           N  
ATOM   2037 HD21 ASN   150      62.600  51.757  96.532  1.00  0.00           H  
ATOM   2038 HD22 ASN   150      61.181  50.915  95.972  1.00  0.00           H  
ATOM   2039  C   ASN   150      60.779  52.989  92.774  1.00  0.00           C  
ATOM   2040  O   ASN   150      61.939  53.416  92.717  1.00  0.00           O  
ATOM   2041  N   PRO   151      59.745  53.821  92.554  1.00  0.00           N  
ATOM   2042  CD  PRO   151      58.366  53.454  92.684  1.00  0.00           C  
ATOM   2043  HD2 PRO   151      58.185  52.899  93.604  1.00  0.00           H  
ATOM   2044  HD3 PRO   151      58.116  52.943  91.754  1.00  0.00           H  
ATOM   2045  CG  PRO   151      57.598  54.770  92.747  1.00  0.00           C  
ATOM   2046  HG2 PRO   151      57.537  55.128  93.774  1.00  0.00           H  
ATOM   2047  HG3 PRO   151      56.648  54.702  92.217  1.00  0.00           H  
ATOM   2048  CB  PRO   151      58.405  55.712  91.941  1.00  0.00           C  
ATOM   2049  HB2 PRO   151      58.154  56.727  92.249  1.00  0.00           H  
ATOM   2050  HB3 PRO   151      58.245  55.542  90.877  1.00  0.00           H  
ATOM   2051  CA  PRO   151      59.819  55.289  92.255  1.00  0.00           C  
ATOM   2052  HA  PRO   151      60.427  55.362  91.353  1.00  0.00           H  
ATOM   2053  C   PRO   151      60.511  56.138  93.412  1.00  0.00           C  
ATOM   2054  O   PRO   151      60.821  55.657  94.492  1.00  0.00           O  
ATOM   2055  N   PRO   152      60.980  57.349  93.102  1.00  0.00           N  
ATOM   2056  CD  PRO   152      60.749  58.108  91.865  1.00  0.00           C  
ATOM   2057  HD2 PRO   152      59.822  58.639  92.080  1.00  0.00           H  
ATOM   2058  HD3 PRO   152      60.713  57.565  90.921  1.00  0.00           H  
ATOM   2059  CG  PRO   152      61.865  59.182  91.765  1.00  0.00           C  
ATOM   2060  HG2 PRO   152      61.524  60.125  91.338  1.00  0.00           H  
ATOM   2061  HG3 PRO   152      62.747  58.722  91.319  1.00  0.00           H  
ATOM   2062  CB  PRO   152      62.191  59.399  93.197  1.00  0.00           C  
ATOM   2063  HB2 PRO   152      61.483  60.141  93.568  1.00  0.00           H  
ATOM   2064  HB3 PRO   152      63.173  59.816  93.419  1.00  0.00           H  
ATOM   2065  CA  PRO   152      61.860  58.119  93.945  1.00  0.00           C  
ATOM   2066  HA  PRO   152      62.735  57.523  94.207  1.00  0.00           H  
ATOM   2067  C   PRO   152      61.172  58.479  95.282  1.00  0.00           C  
ATOM   2068  O   PRO   152      59.931  58.642  95.297  1.00  0.00           O  
ATOM   2069  N   GLN   153      61.941  58.631  96.342  1.00  0.00           N  
ATOM   2070  H   GLN   153      62.936  58.480  96.256  1.00  0.00           H  
ATOM   2071  CA  GLN   153      61.474  59.092  97.624  1.00  0.00           C  
ATOM   2072  HA  GLN   153      60.704  58.434  98.026  1.00  0.00           H  
ATOM   2073  CB  GLN   153      62.580  59.091  98.653  1.00  0.00           C  
ATOM   2074  HB2 GLN   153      63.128  58.162  98.498  1.00  0.00           H  
ATOM   2075  HB3 GLN   153      63.217  59.956  98.466  1.00  0.00           H  
ATOM   2076  CG  GLN   153      62.220  59.306 100.153  1.00  0.00           C  
ATOM   2077  HG2 GLN   153      63.084  59.090 100.782  1.00  0.00           H  
ATOM   2078  HG3 GLN   153      61.932  60.336 100.360  1.00  0.00           H  
ATOM   2079  CD  GLN   153      61.080  58.487 100.657  1.00  0.00           C  
ATOM   2080  OE1 GLN   153      59.948  58.918 100.580  1.00  0.00           O  
ATOM   2081  NE2 GLN   153      61.370  57.304 101.184  1.00  0.00           N  
ATOM   2082 HE21 GLN   153      62.346  57.108 101.352  1.00  0.00           H  
ATOM   2083 HE22 GLN   153      60.643  56.631 101.381  1.00  0.00           H  
ATOM   2084  C   GLN   153      60.798  60.490  97.616  1.00  0.00           C  
ATOM   2085  O   GLN   153      61.380  61.401  96.944  1.00  0.00           O  
ATOM   2086  N   GLY   154      59.634  60.632  98.317  1.00  0.00           N  
ATOM   2087  H   GLY   154      59.384  59.765  98.771  1.00  0.00           H  
ATOM   2088  CA  GLY   154      58.941  61.920  98.561  1.00  0.00           C  
ATOM   2089  HA2 GLY   154      59.453  62.630  97.912  1.00  0.00           H  
ATOM   2090  HA3 GLY   154      57.911  61.722  98.267  1.00  0.00           H  
ATOM   2091  C   GLY   154      59.010  62.548  99.965  1.00  0.00           C  
ATOM   2092  O   GLY   154      60.045  62.450 100.564  1.00  0.00           O  
ATOM   2093  N   TYR   155      57.997  63.288 100.407  1.00  0.00           N  
ATOM   2094  H   TYR   155      57.282  63.461  99.714  1.00  0.00           H  
ATOM   2095  CA  TYR   155      58.132  64.088 101.658  1.00  0.00           C  
ATOM   2096  HA  TYR   155      58.522  63.506 102.493  1.00  0.00           H  
ATOM   2097  CB  TYR   155      59.016  65.354 101.541  1.00  0.00           C  
ATOM   2098  HB2 TYR   155      58.903  65.780 102.538  1.00  0.00           H  
ATOM   2099  HB3 TYR   155      60.073  65.120 101.416  1.00  0.00           H  
ATOM   2100  CG  TYR   155      58.645  66.448 100.494  1.00  0.00           C  
ATOM   2101  CD1 TYR   155      59.349  66.570  99.274  1.00  0.00           C  
ATOM   2102  HD1 TYR   155      60.087  65.832  98.996  1.00  0.00           H  
ATOM   2103  CE1 TYR   155      59.224  67.732  98.498  1.00  0.00           C  
ATOM   2104  HE1 TYR   155      59.787  67.809  97.579  1.00  0.00           H  
ATOM   2105  CZ  TYR   155      58.167  68.609  98.890  1.00  0.00           C  
ATOM   2106  OH  TYR   155      57.911  69.697  98.081  1.00  0.00           O  
ATOM   2107  HH  TYR   155      58.606  69.931  97.462  1.00  0.00           H  
ATOM   2108  CE2 TYR   155      57.386  68.467 100.028  1.00  0.00           C  
ATOM   2109  HE2 TYR   155      56.555  69.145 100.150  1.00  0.00           H  
ATOM   2110  CD2 TYR   155      57.683  67.414 100.821  1.00  0.00           C  
ATOM   2111  HD2 TYR   155      57.126  67.237 101.730  1.00  0.00           H  
ATOM   2112  C   TYR   155      56.623  64.404 102.144  1.00  0.00           C  
ATOM   2113  O   TYR   155      55.710  64.488 101.322  1.00  0.00           O  
ATOM   2114  N   GLY   156      56.285  64.642 103.426  1.00  0.00           N  
ATOM   2115  H   GLY   156      55.297  64.787 103.577  1.00  0.00           H  
ATOM   2116  CA  GLY   156      57.174  64.837 104.625  1.00  0.00           C  
ATOM   2117  HA2 GLY   156      56.841  64.202 105.447  1.00  0.00           H  
ATOM   2118  HA3 GLY   156      58.194  64.495 104.451  1.00  0.00           H  
ATOM   2119  C   GLY   156      57.491  66.344 104.987  1.00  0.00           C  
ATOM   2120  O   GLY   156      58.473  66.534 105.657  1.00  0.00           O  
ATOM   2121  N   GLN   157      56.737  67.321 104.519  1.00  0.00           N  
ATOM   2122  H   GLN   157      56.021  67.037 103.866  1.00  0.00           H  
ATOM   2123  CA  GLN   157      56.587  68.653 105.021  1.00  0.00           C  
ATOM   2124  HA  GLN   157      57.512  69.165 104.756  1.00  0.00           H  
ATOM   2125  CB  GLN   157      55.533  69.360 104.177  1.00  0.00           C  
ATOM   2126  HB2 GLN   157      55.502  70.416 104.444  1.00  0.00           H  
ATOM   2127  HB3 GLN   157      55.809  69.289 103.125  1.00  0.00           H  
ATOM   2128  CG  GLN   157      54.080  68.855 104.414  1.00  0.00           C  
ATOM   2129  HG2 GLN   157      53.786  69.119 105.430  1.00  0.00           H  
ATOM   2130  HG3 GLN   157      53.531  69.449 103.683  1.00  0.00           H  
ATOM   2131  CD  GLN   157      53.749  67.427 104.242  1.00  0.00           C  
ATOM   2132  OE1 GLN   157      54.350  66.679 103.460  1.00  0.00           O  
ATOM   2133  NE2 GLN   157      52.829  66.879 105.040  1.00  0.00           N  
ATOM   2134 HE21 GLN   157      52.189  67.489 105.527  1.00  0.00           H  
ATOM   2135 HE22 GLN   157      52.555  65.917 104.896  1.00  0.00           H  
ATOM   2136  C   GLN   157      56.468  68.633 106.603  1.00  0.00           C  
ATOM   2137  O   GLN   157      55.703  67.783 107.064  1.00  0.00           O  
ATOM   2138  N   GLN   158      57.002  69.569 107.399  1.00  0.00           N  
ATOM   2139  H   GLN   158      56.570  69.417 108.299  1.00  0.00           H  
ATOM   2140  CA  GLN   158      57.926  70.706 107.101  1.00  0.00           C  
ATOM   2141  HA  GLN   158      57.897  70.961 106.041  1.00  0.00           H  
ATOM   2142  CB  GLN   158      57.370  71.900 107.939  1.00  0.00           C  
ATOM   2143  HB2 GLN   158      57.584  71.674 108.983  1.00  0.00           H  
ATOM   2144  HB3 GLN   158      58.001  72.723 107.602  1.00  0.00           H  
ATOM   2145  CG  GLN   158      55.944  72.253 107.669  1.00  0.00           C  
ATOM   2146  HG2 GLN   158      55.333  71.492 108.153  1.00  0.00           H  
ATOM   2147  HG3 GLN   158      55.737  73.213 108.142  1.00  0.00           H  
ATOM   2148  CD  GLN   158      55.527  72.460 106.229  1.00  0.00           C  
ATOM   2149  OE1 GLN   158      56.345  72.520 105.336  1.00  0.00           O  
ATOM   2150  NE2 GLN   158      54.236  72.605 105.879  1.00  0.00           N  
ATOM   2151 HE21 GLN   158      53.556  72.565 106.624  1.00  0.00           H  
ATOM   2152 HE22 GLN   158      54.027  72.938 104.948  1.00  0.00           H  
ATOM   2153  C   GLN   158      59.341  70.233 107.434  1.00  0.00           C  
ATOM   2154  O   GLN   158      59.602  69.040 107.761  1.00  0.00           O  
ATOM   2155  N   ASN   159      60.269  71.178 107.253  1.00  0.00           N  
ATOM   2156  H   ASN   159      60.018  72.125 107.011  1.00  0.00           H  
ATOM   2157  CA  ASN   159      61.706  71.036 107.544  1.00  0.00           C  
ATOM   2158  HA  ASN   159      62.098  72.047 107.435  1.00  0.00           H  
ATOM   2159  CB  ASN   159      62.017  70.535 108.994  1.00  0.00           C  
ATOM   2160  HB2 ASN   159      61.696  69.494 109.018  1.00  0.00           H  
ATOM   2161  HB3 ASN   159      63.085  70.590 109.206  1.00  0.00           H  
ATOM   2162  CG  ASN   159      61.378  71.460 110.067  1.00  0.00           C  
ATOM   2163  OD1 ASN   159      62.069  72.445 110.451  1.00  0.00           O  
ATOM   2164  ND2 ASN   159      60.241  71.142 110.627  1.00  0.00           N  
ATOM   2165 HD21 ASN   159      59.893  70.200 110.527  1.00  0.00           H  
ATOM   2166 HD22 ASN   159      59.885  71.668 111.412  1.00  0.00           H  
ATOM   2167  C   ASN   159      62.409  70.080 106.586  1.00  0.00           C  
ATOM   2168  O   ASN   159      62.567  68.899 106.877  1.00  0.00           O  
ATOM   2169  N   GLN   160      62.712  70.528 105.372  1.00  0.00           N  
ATOM   2170  H   GLN   160      63.030  69.793 104.757  1.00  0.00           H  
ATOM   2171  CA  GLN   160      62.540  71.807 104.776  1.00  0.00           C  
ATOM   2172  HA  GLN   160      61.609  72.228 105.157  1.00  0.00           H  
ATOM   2173  CB  GLN   160      63.710  72.732 105.213  1.00  0.00           C  
ATOM   2174  HB2 GLN   160      63.899  72.796 106.285  1.00  0.00           H  
ATOM   2175  HB3 GLN   160      64.531  72.224 104.706  1.00  0.00           H  
ATOM   2176  CG  GLN   160      63.824  74.179 104.653  1.00  0.00           C  
ATOM   2177  HG2 GLN   160      64.643  74.629 105.215  1.00  0.00           H  
ATOM   2178  HG3 GLN   160      64.011  74.137 103.580  1.00  0.00           H  
ATOM   2179  CD  GLN   160      62.676  75.108 104.950  1.00  0.00           C  
ATOM   2180  OE1 GLN   160      61.511  74.713 105.252  1.00  0.00           O  
ATOM   2181  NE2 GLN   160      62.947  76.423 104.878  1.00  0.00           N  
ATOM   2182 HE21 GLN   160      63.863  76.772 104.635  1.00  0.00           H  
ATOM   2183 HE22 GLN   160      62.200  77.033 105.178  1.00  0.00           H  
ATOM   2184  C   GLN   160      62.450  71.763 103.216  1.00  0.00           C  
ATOM   2185  O   GLN   160      63.378  71.380 102.538  1.00  0.00           O  
ATOM   2186  N   TYR   161      61.271  72.240 102.765  1.00  0.00           N  
ATOM   2187  H   TYR   161      60.598  72.507 103.470  1.00  0.00           H  
ATOM   2188  CA  TYR   161      60.781  72.100 101.438  1.00  0.00           C  
ATOM   2189  HA  TYR   161      61.615  71.958 100.750  1.00  0.00           H  
ATOM   2190  CB  TYR   161      60.003  70.783 101.400  1.00  0.00           C  
ATOM   2191  HB2 TYR   161      59.017  70.890 101.853  1.00  0.00           H  
ATOM   2192  HB3 TYR   161      59.921  70.598 100.329  1.00  0.00           H  
ATOM   2193  CG  TYR   161      60.572  69.574 102.002  1.00  0.00           C  
ATOM   2194  CD1 TYR   161      61.397  68.703 101.215  1.00  0.00           C  
ATOM   2195  HD1 TYR   161      61.642  68.886 100.179  1.00  0.00           H  
ATOM   2196  CE1 TYR   161      61.932  67.569 101.804  1.00  0.00           C  
ATOM   2197  HE1 TYR   161      62.479  66.862 101.198  1.00  0.00           H  
ATOM   2198  CZ  TYR   161      61.774  67.392 103.216  1.00  0.00           C  
ATOM   2199  OH  TYR   161      62.449  66.396 103.836  1.00  0.00           O  
ATOM   2200  HH  TYR   161      61.943  66.018 104.558  1.00  0.00           H  
ATOM   2201  CE2 TYR   161      60.869  68.201 103.958  1.00  0.00           C  
ATOM   2202  HE2 TYR   161      60.714  67.923 104.990  1.00  0.00           H  
ATOM   2203  CD2 TYR   161      60.267  69.275 103.337  1.00  0.00           C  
ATOM   2204  HD2 TYR   161      59.665  69.954 103.922  1.00  0.00           H  
ATOM   2205  C   TYR   161      59.920  73.296 100.946  1.00  0.00           C  
ATOM   2206  O   TYR   161      59.653  73.374  99.737  1.00  0.00           O  
ATOM   2207  N   ASN   162      59.492  74.230 101.873  1.00  0.00           N  
ATOM   2208  H   ASN   162      59.751  74.037 102.830  1.00  0.00           H  
ATOM   2209  CA  ASN   162      58.692  75.380 101.548  1.00  0.00           C  
ATOM   2210  HA  ASN   162      58.252  75.182 100.570  1.00  0.00           H  
ATOM   2211  CB  ASN   162      57.480  75.355 102.459  1.00  0.00           C  
ATOM   2212  HB2 ASN   162      57.650  75.382 103.535  1.00  0.00           H  
ATOM   2213  HB3 ASN   162      57.000  76.315 102.270  1.00  0.00           H  
ATOM   2214  CG  ASN   162      56.431  74.349 101.993  1.00  0.00           C  
ATOM   2215  OD1 ASN   162      55.792  74.538 100.966  1.00  0.00           O  
ATOM   2216  ND2 ASN   162      56.211  73.228 102.613  1.00  0.00           N  
ATOM   2217 HD21 ASN   162      55.572  72.594 102.154  1.00  0.00           H  
ATOM   2218 HD22 ASN   162      56.662  73.016 103.492  1.00  0.00           H  
ATOM   2219  C   ASN   162      59.407  76.760 101.565  1.00  0.00           C  
ATOM   2220  O   ASN   162      60.379  76.979 102.260  1.00  0.00           O  
ATOM   2221  N   SER   163      58.743  77.709 100.886  1.00  0.00           N  
ATOM   2222  H   SER   163      57.925  77.427 100.364  1.00  0.00           H  
ATOM   2223  CA  SER   163      59.369  79.068 100.735  1.00  0.00           C  
ATOM   2224  HA  SER   163      60.021  79.193 101.600  1.00  0.00           H  
ATOM   2225  CB  SER   163      60.278  79.005  99.494  1.00  0.00           C  
ATOM   2226  HB2 SER   163      60.791  78.046  99.571  1.00  0.00           H  
ATOM   2227  HB3 SER   163      59.623  78.911  98.628  1.00  0.00           H  
ATOM   2228  OG  SER   163      61.235  80.054  99.488  1.00  0.00           O  
ATOM   2229  HG  SER   163      61.672  79.876  98.652  1.00  0.00           H  
ATOM   2230  C   SER   163      58.396  80.173 100.750  1.00  0.00           C  
ATOM   2231  O   SER   163      57.235  79.889 100.749  1.00  0.00           O  
ATOM   2232  N   SER   164      58.863  81.383 100.887  1.00  0.00           N  
ATOM   2233  H   SER   164      59.849  81.532 100.722  1.00  0.00           H  
ATOM   2234  CA  SER   164      58.041  82.640 100.842  1.00  0.00           C  
ATOM   2235  HA  SER   164      58.748  83.439 101.062  1.00  0.00           H  
ATOM   2236  CB  SER   164      57.080  82.651 102.016  1.00  0.00           C  
ATOM   2237  HB2 SER   164      56.376  81.826 101.908  1.00  0.00           H  
ATOM   2238  HB3 SER   164      57.596  82.513 102.967  1.00  0.00           H  
ATOM   2239  OG  SER   164      56.490  83.930 102.101  1.00  0.00           O  
ATOM   2240  HG  SER   164      57.192  84.523 102.378  1.00  0.00           H  
ATOM   2241  C   SER   164      57.337  82.829  99.452  1.00  0.00           C  
ATOM   2242  O   SER   164      57.334  81.940  98.643  1.00  0.00           O  
ATOM   2243  N   SER   165      56.835  84.046  99.196  1.00  0.00           N  
ATOM   2244  H   SER   165      56.909  84.767  99.899  1.00  0.00           H  
ATOM   2245  CA  SER   165      56.263  84.483  97.916  1.00  0.00           C  
ATOM   2246  HA  SER   165      56.290  83.657  97.205  1.00  0.00           H  
ATOM   2247  CB  SER   165      54.796  84.906  98.084  1.00  0.00           C  
ATOM   2248  HB2 SER   165      54.196  84.000  98.175  1.00  0.00           H  
ATOM   2249  HB3 SER   165      54.775  85.490  99.004  1.00  0.00           H  
ATOM   2250  OG  SER   165      54.470  85.517  96.814  1.00  0.00           O  
ATOM   2251  HG  SER   165      54.721  86.443  96.810  1.00  0.00           H  
ATOM   2252  C   SER   165      57.121  85.638  97.321  1.00  0.00           C  
ATOM   2253  O   SER   165      57.459  86.611  97.943  1.00  0.00           O  
ATOM   2254  N   GLY   166      57.585  85.456  96.032  1.00  0.00           N  
ATOM   2255  H   GLY   166      57.211  84.679  95.506  1.00  0.00           H  
ATOM   2256  CA  GLY   166      58.449  86.381  95.292  1.00  0.00           C  
ATOM   2257  HA2 GLY   166      59.245  86.803  95.905  1.00  0.00           H  
ATOM   2258  HA3 GLY   166      58.962  85.881  94.470  1.00  0.00           H  
ATOM   2259  C   GLY   166      57.680  87.535  94.638  1.00  0.00           C  
ATOM   2260  O   GLY   166      58.268  88.564  94.322  1.00  0.00           O  
ATOM   2261  N   GLY   167      56.363  87.353  94.446  1.00  0.00           N  
ATOM   2262  H   GLY   167      55.920  86.528  94.824  1.00  0.00           H  
ATOM   2263  CA  GLY   167      55.496  88.181  93.628  1.00  0.00           C  
ATOM   2264  HA2 GLY   167      54.467  87.944  93.899  1.00  0.00           H  
ATOM   2265  HA3 GLY   167      55.628  89.241  93.845  1.00  0.00           H  
ATOM   2266  C   GLY   167      55.635  88.060  92.099  1.00  0.00           C  
ATOM   2267  O   GLY   167      56.642  87.558  91.625  1.00  0.00           O  
ATOM   2268  N   GLY   168      54.733  88.602  91.349  1.00  0.00           N  
ATOM   2269  H   GLY   168      53.870  88.862  91.804  1.00  0.00           H  
ATOM   2270  CA  GLY   168      54.717  88.793  89.846  1.00  0.00           C  
ATOM   2271  HA2 GLY   168      54.752  87.790  89.420  1.00  0.00           H  
ATOM   2272  HA3 GLY   168      53.751  89.116  89.460  1.00  0.00           H  
ATOM   2273  C   GLY   168      55.790  89.675  89.223  1.00  0.00           C  
ATOM   2274  O   GLY   168      56.709  90.180  89.902  1.00  0.00           O  
ATOM   2275  N   GLY   169      55.820  89.742  87.886  1.00  0.00           N  
ATOM   2276  H   GLY   169      56.537  90.364  87.542  1.00  0.00           H  
ATOM   2277  CA  GLY   169      54.801  89.424  86.858  1.00  0.00           C  
ATOM   2278  HA2 GLY   169      55.344  89.104  85.969  1.00  0.00           H  
ATOM   2279  HA3 GLY   169      54.259  88.550  87.219  1.00  0.00           H  
ATOM   2280  C   GLY   169      53.845  90.589  86.476  1.00  0.00           C  
ATOM   2281  O   GLY   169      53.492  91.428  87.301  1.00  0.00           O  
ATOM   2282  N   GLY   170      53.526  90.619  85.201  1.00  0.00           N  
ATOM   2283  H   GLY   170      53.984  89.916  84.639  1.00  0.00           H  
ATOM   2284  CA  GLY   170      53.227  91.860  84.550  1.00  0.00           C  
ATOM   2285  HA2 GLY   170      52.168  92.053  84.721  1.00  0.00           H  
ATOM   2286  HA3 GLY   170      53.720  92.721  85.001  1.00  0.00           H  
ATOM   2287  C   GLY   170      53.671  91.833  83.036  1.00  0.00           C  
ATOM   2288  O   GLY   170      54.005  90.757  82.548  1.00  0.00           O  
ATOM   2289  N   GLY   171      53.629  92.966  82.328  1.00  0.00           N  
ATOM   2290  H   GLY   171      53.932  92.972  81.365  1.00  0.00           H  
ATOM   2291  CA  GLY   171      53.088  94.282  82.802  1.00  0.00           C  
ATOM   2292  HA2 GLY   171      53.090  94.929  81.925  1.00  0.00           H  
ATOM   2293  HA3 GLY   171      52.048  94.229  83.123  1.00  0.00           H  
ATOM   2294  C   GLY   171      54.078  95.061  83.726  1.00  0.00           C  
ATOM   2295  O   GLY   171      55.160  94.634  83.946  1.00  0.00           O  
ATOM   2296  N   GLY   172      53.763  96.216  84.255  1.00  0.00           N  
ATOM   2297  H   GLY   172      54.476  96.655  84.820  1.00  0.00           H  
ATOM   2298  CA  GLY   172      52.610  97.110  83.820  1.00  0.00           C  
ATOM   2299  HA2 GLY   172      51.770  96.437  83.647  1.00  0.00           H  
ATOM   2300  HA3 GLY   172      52.351  97.801  84.623  1.00  0.00           H  
ATOM   2301  C   GLY   172      52.729  97.833  82.495  1.00  0.00           C  
ATOM   2302  O   GLY   172      53.799  97.726  81.886  1.00  0.00           O  
ATOM   2303  N   GLY   173      51.688  98.587  82.111  1.00  0.00           N  
ATOM   2304  H   GLY   173      50.901  98.666  82.739  1.00  0.00           H  
ATOM   2305  CA  GLY   173      51.698  99.346  80.825  1.00  0.00           C  
ATOM   2306  HA2 GLY   173      50.829  99.994  80.714  1.00  0.00           H  
ATOM   2307  HA3 GLY   173      52.572  99.998  80.802  1.00  0.00           H  
ATOM   2308  C   GLY   173      51.734  98.412  79.608  1.00  0.00           C  
ATOM   2309  O   GLY   173      51.643  97.192  79.752  1.00  0.00           O  
ATOM   2310  N   GLY   174      51.834  98.889  78.362  1.00  0.00           N  
ATOM   2311  H   GLY   174      51.881  98.206  77.619  1.00  0.00           H  
ATOM   2312  CA  GLY   174      51.907 100.346  78.063  1.00  0.00           C  
ATOM   2313  HA2 GLY   174      52.489 100.848  78.836  1.00  0.00           H  
ATOM   2314  HA3 GLY   174      52.513 100.518  77.173  1.00  0.00           H  
ATOM   2315  C   GLY   174      50.487 100.926  77.921  1.00  0.00           C  
ATOM   2316  O   GLY   174      49.488 100.326  78.287  1.00  0.00           O  
ATOM   2317  N   GLY   175      50.412 102.167  77.404  1.00  0.00           N  
ATOM   2318  H   GLY   175      51.266 102.637  77.141  1.00  0.00           H  
ATOM   2319  CA  GLY   175      49.119 102.824  77.188  1.00  0.00           C  
ATOM   2320  HA2 GLY   175      48.565 102.730  78.123  1.00  0.00           H  
ATOM   2321  HA3 GLY   175      49.309 103.844  76.856  1.00  0.00           H  
ATOM   2322  C   GLY   175      48.236 102.210  76.058  1.00  0.00           C  
ATOM   2323  O   GLY   175      48.604 101.196  75.410  1.00  0.00           O  
ATOM   2324  N   ASN   176      47.068 102.886  75.821  1.00  0.00           N  
ATOM   2325  H   ASN   176      46.854 103.691  76.392  1.00  0.00           H  
ATOM   2326  CA  ASN   176      46.087 102.493  74.815  1.00  0.00           C  
ATOM   2327  HA  ASN   176      46.513 101.928  73.986  1.00  0.00           H  
ATOM   2328  CB  ASN   176      45.057 101.501  75.478  1.00  0.00           C  
ATOM   2329  HB2 ASN   176      44.753 101.958  76.420  1.00  0.00           H  
ATOM   2330  HB3 ASN   176      44.151 101.300  74.907  1.00  0.00           H  
ATOM   2331  CG  ASN   176      45.572 100.075  75.715  1.00  0.00           C  
ATOM   2332  OD1 ASN   176      45.776  99.550  76.825  1.00  0.00           O  
ATOM   2333  ND2 ASN   176      45.869  99.335  74.642  1.00  0.00           N  
ATOM   2334 HD21 ASN   176      45.832  98.344  74.832  1.00  0.00           H  
ATOM   2335 HD22 ASN   176      45.562  99.694  73.749  1.00  0.00           H  
ATOM   2336  C   ASN   176      45.365 103.648  74.152  1.00  0.00           C  
ATOM   2337  O   ASN   176      45.463 104.840  74.520  1.00  0.00           O  
ATOM   2338  N   TYR   177      44.677 103.301  73.057  1.00  0.00           N  
ATOM   2339  H   TYR   177      44.687 102.311  72.860  1.00  0.00           H  
ATOM   2340  CA  TYR   177      43.702 104.179  72.377  1.00  0.00           C  
ATOM   2341  HA  TYR   177      43.654 105.175  72.816  1.00  0.00           H  
ATOM   2342  CB  TYR   177      44.104 104.225  70.859  1.00  0.00           C  
ATOM   2343  HB2 TYR   177      44.248 103.181  70.580  1.00  0.00           H  
ATOM   2344  HB3 TYR   177      43.318 104.735  70.301  1.00  0.00           H  
ATOM   2345  CG  TYR   177      45.427 104.943  70.435  1.00  0.00           C  
ATOM   2346  CD1 TYR   177      45.857 106.167  71.039  1.00  0.00           C  
ATOM   2347  HD1 TYR   177      45.251 106.653  71.790  1.00  0.00           H  
ATOM   2348  CE1 TYR   177      47.060 106.817  70.604  1.00  0.00           C  
ATOM   2349  HE1 TYR   177      47.246 107.827  70.940  1.00  0.00           H  
ATOM   2350  CZ  TYR   177      47.841 106.209  69.607  1.00  0.00           C  
ATOM   2351  OH  TYR   177      48.885 106.769  69.078  1.00  0.00           O  
ATOM   2352  HH  TYR   177      49.024 107.636  69.467  1.00  0.00           H  
ATOM   2353  CE2 TYR   177      47.416 104.983  68.984  1.00  0.00           C  
ATOM   2354  HE2 TYR   177      47.989 104.477  68.221  1.00  0.00           H  
ATOM   2355  CD2 TYR   177      46.239 104.324  69.425  1.00  0.00           C  
ATOM   2356  HD2 TYR   177      45.918 103.366  69.041  1.00  0.00           H  
ATOM   2357  C   TYR   177      42.217 103.599  72.559  1.00  0.00           C  
ATOM   2358  O   TYR   177      41.582 103.022  71.751  1.00  0.00           O  
ATOM   2359  N   GLY   178      41.577 103.968  73.665  1.00  0.00           N  
ATOM   2360  H   GLY   178      40.639 103.620  73.803  1.00  0.00           H  
ATOM   2361  CA  GLY   178      41.948 105.061  74.564  1.00  0.00           C  
ATOM   2362  HA2 GLY   178      42.707 104.745  75.280  1.00  0.00           H  
ATOM   2363  HA3 GLY   178      42.294 105.913  73.979  1.00  0.00           H  
ATOM   2364  C   GLY   178      40.708 105.676  75.272  1.00  0.00           C  
ATOM   2365  O   GLY   178      39.619 105.185  74.932  1.00  0.00           O  
ATOM   2366  N   GLN   179      40.819 106.651  76.116  1.00  0.00           N  
ATOM   2367  H   GLN   179      41.692 107.007  76.478  1.00  0.00           H  
ATOM   2368  CA  GLN   179      39.654 107.260  76.869  1.00  0.00           C  
ATOM   2369  HA  GLN   179      38.735 106.716  76.653  1.00  0.00           H  
ATOM   2370  CB  GLN   179      39.768 107.048  78.421  1.00  0.00           C  
ATOM   2371  HB2 GLN   179      40.600 107.627  78.822  1.00  0.00           H  
ATOM   2372  HB3 GLN   179      38.808 107.344  78.844  1.00  0.00           H  
ATOM   2373  CG  GLN   179      40.162 105.665  78.841  1.00  0.00           C  
ATOM   2374  HG2 GLN   179      39.499 104.892  78.454  1.00  0.00           H  
ATOM   2375  HG3 GLN   179      41.129 105.436  78.394  1.00  0.00           H  
ATOM   2376  CD  GLN   179      40.407 105.382  80.323  1.00  0.00           C  
ATOM   2377  OE1 GLN   179      39.528 104.781  81.010  1.00  0.00           O  
ATOM   2378  NE2 GLN   179      41.454 105.852  80.948  1.00  0.00           N  
ATOM   2379 HE21 GLN   179      42.165 106.345  80.428  1.00  0.00           H  
ATOM   2380 HE22 GLN   179      41.390 105.733  81.949  1.00  0.00           H  
ATOM   2381  C   GLN   179      39.376 108.734  76.628  1.00  0.00           C  
ATOM   2382  O   GLN   179      39.957 109.571  77.295  1.00  0.00           O  
ATOM   2383  N   ASP   180      38.521 109.165  75.687  1.00  0.00           N  
ATOM   2384  H   ASP   180      38.241 110.134  75.639  1.00  0.00           H  
ATOM   2385  CA  ASP   180      38.086 108.302  74.622  1.00  0.00           C  
ATOM   2386  HA  ASP   180      38.647 107.369  74.558  1.00  0.00           H  
ATOM   2387  CB  ASP   180      36.652 107.834  74.893  1.00  0.00           C  
ATOM   2388  HB2 ASP   180      36.334 107.269  74.018  1.00  0.00           H  
ATOM   2389  HB3 ASP   180      36.582 107.210  75.784  1.00  0.00           H  
ATOM   2390  CG  ASP   180      35.608 108.960  75.034  1.00  0.00           C  
ATOM   2391  OD1 ASP   180      35.945 110.186  74.869  1.00  0.00           O  
ATOM   2392  OD2 ASP   180      34.410 108.594  75.094  1.00  0.00           O  
ATOM   2393  C   ASP   180      38.133 109.048  73.223  1.00  0.00           C  
ATOM   2394  O   ASP   180      37.482 108.745  72.157  1.00  0.00           O  
ATOM   2395  N   GLN   181      39.023 110.041  73.090  1.00  0.00           N  
ATOM   2396  H   GLN   181      39.420 110.369  73.959  1.00  0.00           H  
ATOM   2397  CA  GLN   181      39.130 110.954  71.965  1.00  0.00           C  
ATOM   2398  HA  GLN   181      38.141 110.815  71.528  1.00  0.00           H  
ATOM   2399  CB  GLN   181      39.246 112.450  72.372  1.00  0.00           C  
ATOM   2400  HB2 GLN   181      38.395 112.696  73.008  1.00  0.00           H  
ATOM   2401  HB3 GLN   181      40.205 112.620  72.862  1.00  0.00           H  
ATOM   2402  CG  GLN   181      39.267 113.327  71.144  1.00  0.00           C  
ATOM   2403  HG2 GLN   181      40.297 113.420  70.801  1.00  0.00           H  
ATOM   2404  HG3 GLN   181      38.614 112.853  70.411  1.00  0.00           H  
ATOM   2405  CD  GLN   181      38.701 114.783  71.352  1.00  0.00           C  
ATOM   2406  OE1 GLN   181      38.805 115.319  72.452  1.00  0.00           O  
ATOM   2407  NE2 GLN   181      38.218 115.455  70.337  1.00  0.00           N  
ATOM   2408 HE21 GLN   181      38.426 115.184  69.386  1.00  0.00           H  
ATOM   2409 HE22 GLN   181      37.985 116.414  70.552  1.00  0.00           H  
ATOM   2410  C   GLN   181      40.261 110.484  71.024  1.00  0.00           C  
ATOM   2411  O   GLN   181      40.106 110.540  69.815  1.00  0.00           O  
ATOM   2412  N   SER   182      41.357 110.044  71.582  1.00  0.00           N  
ATOM   2413  H   SER   182      41.334 110.103  72.590  1.00  0.00           H  
ATOM   2414  CA  SER   182      42.581 109.518  70.965  1.00  0.00           C  
ATOM   2415  HA  SER   182      42.864 110.228  70.188  1.00  0.00           H  
ATOM   2416  CB  SER   182      43.710 109.476  72.017  1.00  0.00           C  
ATOM   2417  HB2 SER   182      43.656 110.398  72.596  1.00  0.00           H  
ATOM   2418  HB3 SER   182      43.576 108.654  72.721  1.00  0.00           H  
ATOM   2419  OG  SER   182      44.938 109.200  71.439  1.00  0.00           O  
ATOM   2420  HG  SER   182      45.634 109.310  72.091  1.00  0.00           H  
ATOM   2421  C   SER   182      42.367 108.132  70.265  1.00  0.00           C  
ATOM   2422  O   SER   182      41.640 107.244  70.791  1.00  0.00           O  
ATOM   2423  N   SER   183      42.963 107.854  69.057  1.00  0.00           N  
ATOM   2424  H   SER   183      42.561 107.014  68.664  1.00  0.00           H  
ATOM   2425  CA  SER   183      43.947 108.640  68.296  1.00  0.00           C  
ATOM   2426  HA  SER   183      44.639 109.156  68.962  1.00  0.00           H  
ATOM   2427  CB  SER   183      44.756 107.686  67.421  1.00  0.00           C  
ATOM   2428  HB2 SER   183      45.250 106.910  68.007  1.00  0.00           H  
ATOM   2429  HB3 SER   183      44.149 107.248  66.629  1.00  0.00           H  
ATOM   2430  OG  SER   183      45.733 108.543  66.810  1.00  0.00           O  
ATOM   2431  HG  SER   183      45.478 108.650  65.891  1.00  0.00           H  
ATOM   2432  C   SER   183      43.362 109.800  67.489  1.00  0.00           C  
ATOM   2433  O   SER   183      42.221 109.693  66.963  1.00  0.00           O  
ATOM   2434  N   MET   184      44.048 110.921  67.465  1.00  0.00           N  
ATOM   2435  H   MET   184      44.987 110.850  67.830  1.00  0.00           H  
ATOM   2436  CA  MET   184      43.582 112.183  66.838  1.00  0.00           C  
ATOM   2437  HA  MET   184      42.492 112.172  66.857  1.00  0.00           H  
ATOM   2438  CB  MET   184      43.973 113.449  67.749  1.00  0.00           C  
ATOM   2439  HB2 MET   184      45.049 113.496  67.913  1.00  0.00           H  
ATOM   2440  HB3 MET   184      43.630 114.344  67.230  1.00  0.00           H  
ATOM   2441  CG  MET   184      43.233 113.594  69.066  1.00  0.00           C  
ATOM   2442  HG2 MET   184      43.395 114.621  69.392  1.00  0.00           H  
ATOM   2443  HG3 MET   184      42.158 113.422  69.005  1.00  0.00           H  
ATOM   2444  SD  MET   184      44.057 112.592  70.297  1.00  0.00           S  
ATOM   2445  CE  MET   184      43.256 113.116  71.798  1.00  0.00           C  
ATOM   2446  HE1 MET   184      43.098 114.194  71.778  1.00  0.00           H  
ATOM   2447  HE2 MET   184      42.266 112.678  71.924  1.00  0.00           H  
ATOM   2448  HE3 MET   184      43.846 112.798  72.657  1.00  0.00           H  
ATOM   2449  C   MET   184      44.101 112.255  65.398  1.00  0.00           C  
ATOM   2450  O   MET   184      45.314 112.290  65.214  1.00  0.00           O  
ATOM   2451  N   SER   185      43.213 112.382  64.424  1.00  0.00           N  
ATOM   2452  H   SER   185      42.243 112.298  64.692  1.00  0.00           H  
ATOM   2453  CA  SER   185      43.612 112.517  63.015  1.00  0.00           C  
ATOM   2454  HA  SER   185      43.948 111.530  62.696  1.00  0.00           H  
ATOM   2455  CB  SER   185      42.409 112.885  62.190  1.00  0.00           C  
ATOM   2456  HB2 SER   185      42.133 113.931  62.323  1.00  0.00           H  
ATOM   2457  HB3 SER   185      42.687 112.996  61.142  1.00  0.00           H  
ATOM   2458  OG  SER   185      41.289 112.002  62.384  1.00  0.00           O  
ATOM   2459  HG  SER   185      41.183 111.485  61.582  1.00  0.00           H  
ATOM   2460  C   SER   185      44.742 113.629  62.759  1.00  0.00           C  
ATOM   2461  O   SER   185      44.937 114.680  63.408  1.00  0.00           O  
ATOM   2462  N   SER   186      45.649 113.478  61.781  1.00  0.00           N  
ATOM   2463  H   SER   186      45.660 112.610  61.266  1.00  0.00           H  
ATOM   2464  CA  SER   186      46.528 114.520  61.242  1.00  0.00           C  
ATOM   2465  HA  SER   186      47.070 115.104  61.986  1.00  0.00           H  
ATOM   2466  CB  SER   186      47.665 113.868  60.477  1.00  0.00           C  
ATOM   2467  HB2 SER   186      48.343 114.690  60.247  1.00  0.00           H  
ATOM   2468  HB3 SER   186      48.158 113.165  61.148  1.00  0.00           H  
ATOM   2469  OG  SER   186      47.190 113.225  59.294  1.00  0.00           O  
ATOM   2470  HG  SER   186      48.030 112.875  58.987  1.00  0.00           H  
ATOM   2471  C   SER   186      45.767 115.554  60.341  1.00  0.00           C  
ATOM   2472  O   SER   186      44.607 115.317  59.995  1.00  0.00           O  
ATOM   2473  N   GLY   187      46.279 116.722  59.952  1.00  0.00           N  
ATOM   2474  H   GLY   187      45.744 117.166  59.220  1.00  0.00           H  
ATOM   2475  CA  GLY   187      47.535 117.311  60.383  1.00  0.00           C  
ATOM   2476  HA2 GLY   187      47.299 118.360  60.563  1.00  0.00           H  
ATOM   2477  HA3 GLY   187      47.935 116.782  61.248  1.00  0.00           H  
ATOM   2478  C   GLY   187      48.591 117.352  59.269  1.00  0.00           C  
ATOM   2479  O   GLY   187      48.290 117.796  58.145  1.00  0.00           O  
ATOM   2480  N   GLY   188      49.829 117.115  59.633  1.00  0.00           N  
ATOM   2481  H   GLY   188      49.868 116.739  60.569  1.00  0.00           H  
ATOM   2482  CA  GLY   188      51.069 117.253  58.916  1.00  0.00           C  
ATOM   2483  HA2 GLY   188      51.243 118.329  58.937  1.00  0.00           H  
ATOM   2484  HA3 GLY   188      51.915 116.790  59.425  1.00  0.00           H  
ATOM   2485  C   GLY   188      51.111 116.687  57.447  1.00  0.00           C  
ATOM   2486  O   GLY   188      50.405 115.727  57.169  1.00  0.00           O  
ATOM   2487  N   GLY   189      51.807 117.253  56.503  1.00  0.00           N  
ATOM   2488  H   GLY   189      51.704 116.803  55.605  1.00  0.00           H  
ATOM   2489  CA  GLY   189      52.942 118.167  56.692  1.00  0.00           C  
ATOM   2490  HA2 GLY   189      52.418 119.059  57.033  1.00  0.00           H  
ATOM   2491  HA3 GLY   189      53.702 117.920  57.434  1.00  0.00           H  
ATOM   2492  C   GLY   189      53.829 118.577  55.525  1.00  0.00           C  
ATOM   2493  O   GLY   189      53.669 117.875  54.546  1.00  0.00           O  
ATOM   2494  N   SER   190      54.584 119.673  55.714  1.00  0.00           N  
ATOM   2495  H   SER   190      54.656 119.852  56.705  1.00  0.00           H  
ATOM   2496  CA  SER   190      55.621 120.091  54.760  1.00  0.00           C  
ATOM   2497  HA  SER   190      55.162 120.362  53.808  1.00  0.00           H  
ATOM   2498  CB  SER   190      56.390 121.357  55.194  1.00  0.00           C  
ATOM   2499  HB2 SER   190      55.703 122.197  55.102  1.00  0.00           H  
ATOM   2500  HB3 SER   190      56.899 121.308  56.157  1.00  0.00           H  
ATOM   2501  OG  SER   190      57.350 121.532  54.158  1.00  0.00           O  
ATOM   2502  HG  SER   190      56.965 122.223  53.614  1.00  0.00           H  
ATOM   2503  C   SER   190      56.666 118.891  54.477  1.00  0.00           C  
ATOM   2504  O   SER   190      57.098 118.238  55.405  1.00  0.00           O  
ATOM   2505  N   GLY   191      57.055 118.534  53.236  1.00  0.00           N  
ATOM   2506  H   GLY   191      57.764 117.817  53.282  1.00  0.00           H  
ATOM   2507  CA  GLY   191      56.647 119.020  51.942  1.00  0.00           C  
ATOM   2508  HA2 GLY   191      55.680 118.616  51.642  1.00  0.00           H  
ATOM   2509  HA3 GLY   191      56.677 120.107  52.005  1.00  0.00           H  
ATOM   2510  C   GLY   191      57.692 118.862  50.852  1.00  0.00           C  
ATOM   2511  O   GLY   191      58.841 119.306  51.093  1.00  0.00           O  
ATOM   2512  N   GLY   192      57.348 118.542  49.608  1.00  0.00           N  
ATOM   2513  H   GLY   192      56.392 118.298  49.392  1.00  0.00           H  
ATOM   2514  CA  GLY   192      58.250 118.597  48.440  1.00  0.00           C  
ATOM   2515  HA2 GLY   192      59.075 117.903  48.605  1.00  0.00           H  
ATOM   2516  HA3 GLY   192      57.695 118.216  47.583  1.00  0.00           H  
ATOM   2517  C   GLY   192      58.843 119.957  48.087  1.00  0.00           C  
ATOM   2518  O   GLY   192      58.437 120.979  48.549  1.00  0.00           O  
ATOM   2519  N   GLY   193      59.947 119.951  47.337  1.00  0.00           N  
ATOM   2520  H   GLY   193      60.333 119.039  47.137  1.00  0.00           H  
ATOM   2521  CA  GLY   193      60.735 121.046  46.856  1.00  0.00           C  
ATOM   2522  HA2 GLY   193      60.486 121.083  45.795  1.00  0.00           H  
ATOM   2523  HA3 GLY   193      60.395 121.951  47.360  1.00  0.00           H  
ATOM   2524  C   GLY   193      62.266 120.900  46.823  1.00  0.00           C  
ATOM   2525  O   GLY   193      62.942 121.808  46.329  1.00  0.00           O  
ATOM   2526  N   TYR   194      62.951 119.945  47.507  1.00  0.00           N  
ATOM   2527  H   TYR   194      62.439 119.140  47.838  1.00  0.00           H  
ATOM   2528  CA  TYR   194      64.374 119.918  47.879  1.00  0.00           C  
ATOM   2529  HA  TYR   194      64.977 120.640  47.328  1.00  0.00           H  
ATOM   2530  CB  TYR   194      64.412 120.273  49.337  1.00  0.00           C  
ATOM   2531  HB2 TYR   194      63.740 119.669  49.947  1.00  0.00           H  
ATOM   2532  HB3 TYR   194      65.399 119.958  49.675  1.00  0.00           H  
ATOM   2533  CG  TYR   194      64.195 121.755  49.705  1.00  0.00           C  
ATOM   2534  CD1 TYR   194      65.241 122.690  49.511  1.00  0.00           C  
ATOM   2535  HD1 TYR   194      66.164 122.280  49.129  1.00  0.00           H  
ATOM   2536  CE1 TYR   194      65.085 123.981  49.887  1.00  0.00           C  
ATOM   2537  HE1 TYR   194      65.898 124.673  49.724  1.00  0.00           H  
ATOM   2538  CZ  TYR   194      63.864 124.488  50.432  1.00  0.00           C  
ATOM   2539  OH  TYR   194      63.656 125.786  50.789  1.00  0.00           O  
ATOM   2540  HH  TYR   194      62.732 125.787  51.052  1.00  0.00           H  
ATOM   2541  CE2 TYR   194      62.780 123.577  50.574  1.00  0.00           C  
ATOM   2542  HE2 TYR   194      61.789 123.893  50.862  1.00  0.00           H  
ATOM   2543  CD2 TYR   194      62.998 122.225  50.221  1.00  0.00           C  
ATOM   2544  HD2 TYR   194      62.207 121.516  50.417  1.00  0.00           H  
ATOM   2545  C   TYR   194      64.964 118.509  47.712  1.00  0.00           C  
ATOM   2546  O   TYR   194      64.827 117.624  48.591  1.00  0.00           O  
ATOM   2547  N   GLY   195      65.436 118.107  46.518  1.00  0.00           N  
ATOM   2548  H   GLY   195      65.912 117.218  46.572  1.00  0.00           H  
ATOM   2549  CA  GLY   195      65.671 118.849  45.324  1.00  0.00           C  
ATOM   2550  HA2 GLY   195      65.103 119.779  45.348  1.00  0.00           H  
ATOM   2551  HA3 GLY   195      66.748 118.983  45.231  1.00  0.00           H  
ATOM   2552  C   GLY   195      65.127 118.128  44.048  1.00  0.00           C  
ATOM   2553  O   GLY   195      65.036 116.935  44.143  1.00  0.00           O  
ATOM   2554  N   ASN   196      65.004 118.833  42.909  1.00  0.00           N  
ATOM   2555  H   ASN   196      65.174 119.828  42.941  1.00  0.00           H  
ATOM   2556  CA  ASN   196      64.798 118.146  41.573  1.00  0.00           C  
ATOM   2557  HA  ASN   196      65.589 117.397  41.597  1.00  0.00           H  
ATOM   2558  CB  ASN   196      63.297 117.551  41.529  1.00  0.00           C  
ATOM   2559  HB2 ASN   196      63.210 116.915  42.410  1.00  0.00           H  
ATOM   2560  HB3 ASN   196      62.529 118.292  41.750  1.00  0.00           H  
ATOM   2561  CG  ASN   196      63.154 116.767  40.213  1.00  0.00           C  
ATOM   2562  OD1 ASN   196      63.512 115.611  40.034  1.00  0.00           O  
ATOM   2563  ND2 ASN   196      62.576 117.388  39.236  1.00  0.00           N  
ATOM   2564 HD21 ASN   196      62.315 116.850  38.422  1.00  0.00           H  
ATOM   2565 HD22 ASN   196      62.213 118.328  39.310  1.00  0.00           H  
ATOM   2566  C   ASN   196      65.093 119.098  40.390  1.00  0.00           C  
ATOM   2567  O   ASN   196      64.803 120.278  40.476  1.00  0.00           O  
ATOM   2568  N   GLN   197      65.570 118.540  39.268  1.00  0.00           N  
ATOM   2569  H   GLN   197      65.696 117.542  39.172  1.00  0.00           H  
ATOM   2570  CA  GLN   197      66.071 119.336  38.131  1.00  0.00           C  
ATOM   2571  HA  GLN   197      65.344 120.070  37.784  1.00  0.00           H  
ATOM   2572  CB  GLN   197      67.286 120.231  38.479  1.00  0.00           C  
ATOM   2573  HB2 GLN   197      67.472 120.895  37.635  1.00  0.00           H  
ATOM   2574  HB3 GLN   197      67.090 120.757  39.413  1.00  0.00           H  
ATOM   2575  CG  GLN   197      68.617 119.373  38.676  1.00  0.00           C  
ATOM   2576  HG2 GLN   197      68.847 118.668  37.877  1.00  0.00           H  
ATOM   2577  HG3 GLN   197      69.475 120.045  38.639  1.00  0.00           H  
ATOM   2578  CD  GLN   197      68.671 118.595  40.015  1.00  0.00           C  
ATOM   2579  OE1 GLN   197      68.512 117.366  40.103  1.00  0.00           O  
ATOM   2580  NE2 GLN   197      68.876 119.288  41.131  1.00  0.00           N  
ATOM   2581 HE21 GLN   197      69.224 120.236  41.103  1.00  0.00           H  
ATOM   2582 HE22 GLN   197      68.747 118.773  41.990  1.00  0.00           H  
ATOM   2583  C   GLN   197      66.374 118.431  36.888  1.00  0.00           C  
ATOM   2584  O   GLN   197      66.705 117.228  36.995  1.00  0.00           O  
ATOM   2585  N   ASP   198      66.235 118.984  35.695  1.00  0.00           N  
ATOM   2586  H   ASP   198      65.742 119.864  35.644  1.00  0.00           H  
ATOM   2587  CA  ASP   198      66.616 118.298  34.448  1.00  0.00           C  
ATOM   2588  HA  ASP   198      65.992 117.405  34.431  1.00  0.00           H  
ATOM   2589  CB  ASP   198      66.258 119.096  33.187  1.00  0.00           C  
ATOM   2590  HB2 ASP   198      66.999 119.895  33.162  1.00  0.00           H  
ATOM   2591  HB3 ASP   198      66.395 118.500  32.284  1.00  0.00           H  
ATOM   2592  CG  ASP   198      64.860 119.763  33.064  1.00  0.00           C  
ATOM   2593  OD1 ASP   198      63.856 119.559  33.916  1.00  0.00           O  
ATOM   2594  OD2 ASP   198      64.567 120.353  32.046  1.00  0.00           O  
ATOM   2595  C   ASP   198      68.045 117.772  34.491  1.00  0.00           C  
ATOM   2596  O   ASP   198      68.974 118.408  34.976  1.00  0.00           O  
ATOM   2597  N   GLN   199      68.298 116.546  33.913  1.00  0.00           N  
ATOM   2598  H   GLN   199      67.459 116.066  33.622  1.00  0.00           H  
ATOM   2599  CA  GLN   199      69.595 115.897  33.683  1.00  0.00           C  
ATOM   2600  HA  GLN   199      70.085 115.569  34.599  1.00  0.00           H  
ATOM   2601  CB  GLN   199      69.217 114.712  32.786  1.00  0.00           C  
ATOM   2602  HB2 GLN   199      68.450 114.072  33.224  1.00  0.00           H  
ATOM   2603  HB3 GLN   199      68.758 115.137  31.894  1.00  0.00           H  
ATOM   2604  CG  GLN   199      70.426 113.825  32.409  1.00  0.00           C  
ATOM   2605  HG2 GLN   199      70.353 113.368  31.422  1.00  0.00           H  
ATOM   2606  HG3 GLN   199      71.306 114.450  32.256  1.00  0.00           H  
ATOM   2607  CD  GLN   199      70.838 112.687  33.398  1.00  0.00           C  
ATOM   2608  OE1 GLN   199      70.199 112.484  34.458  1.00  0.00           O  
ATOM   2609  NE2 GLN   199      71.902 111.968  33.159  1.00  0.00           N  
ATOM   2610 HE21 GLN   199      72.387 111.844  32.282  1.00  0.00           H  
ATOM   2611 HE22 GLN   199      72.035 111.150  33.736  1.00  0.00           H  
ATOM   2612  C   GLN   199      70.527 116.864  32.955  1.00  0.00           C  
ATOM   2613  O   GLN   199      70.052 117.615  32.090  1.00  0.00           O  
ATOM   2614  N   SER   200      71.821 116.866  33.253  1.00  0.00           N  
ATOM   2615  H   SER   200      72.418 117.412  32.649  1.00  0.00           H  
ATOM   2616  CA  SER   200      72.622 116.065  34.164  1.00  0.00           C  
ATOM   2617  HA  SER   200      72.080 115.261  34.663  1.00  0.00           H  
ATOM   2618  CB  SER   200      73.868 115.546  33.411  1.00  0.00           C  
ATOM   2619  HB2 SER   200      74.381 114.934  34.153  1.00  0.00           H  
ATOM   2620  HB3 SER   200      73.489 115.038  32.524  1.00  0.00           H  
ATOM   2621  OG  SER   200      74.739 116.653  33.152  1.00  0.00           O  
ATOM   2622  HG  SER   200      74.412 117.014  32.326  1.00  0.00           H  
ATOM   2623  C   SER   200      73.065 116.885  35.436  1.00  0.00           C  
ATOM   2624  O   SER   200      74.149 116.848  35.961  1.00  0.00           O  
ATOM   2625  N   GLY   201      72.243 117.836  35.854  1.00  0.00           N  
ATOM   2626  H   GLY   201      71.358 117.893  35.371  1.00  0.00           H  
ATOM   2627  CA  GLY   201      72.553 118.896  36.944  1.00  0.00           C  
ATOM   2628  HA2 GLY   201      73.497 119.384  36.703  1.00  0.00           H  
ATOM   2629  HA3 GLY   201      71.900 119.764  36.852  1.00  0.00           H  
ATOM   2630  C   GLY   201      72.515 118.392  38.369  1.00  0.00           C  
ATOM   2631  O   GLY   201      71.698 117.451  38.684  1.00  0.00           O  
ATOM   2632  N   GLY   202      73.316 119.015  39.335  1.00  0.00           N  
ATOM   2633  H   GLY   202      73.300 118.562  40.237  1.00  0.00           H  
ATOM   2634  CA  GLY   202      74.335 120.029  39.115  1.00  0.00           C  
ATOM   2635  HA2 GLY   202      74.905 120.278  40.010  1.00  0.00           H  
ATOM   2636  HA3 GLY   202      74.965 119.725  38.278  1.00  0.00           H  
ATOM   2637  C   GLY   202      73.875 121.336  38.506  1.00  0.00           C  
ATOM   2638  O   GLY   202      72.731 121.671  38.686  1.00  0.00           O  
ATOM   2639  N   GLY   203      74.730 122.194  37.939  1.00  0.00           N  
ATOM   2640  H   GLY   203      74.357 123.055  37.566  1.00  0.00           H  
ATOM   2641  CA  GLY   203      76.257 122.097  37.984  1.00  0.00           C  
ATOM   2642  HA2 GLY   203      76.556 122.531  38.938  1.00  0.00           H  
ATOM   2643  HA3 GLY   203      76.648 121.081  38.034  1.00  0.00           H  
ATOM   2644  C   GLY   203      77.038 122.899  36.892  1.00  0.00           C  
ATOM   2645  O   GLY   203      76.434 123.282  35.874  1.00  0.00           O  
ATOM   2646  N   GLY   204      78.349 123.012  37.072  1.00  0.00           N  
ATOM   2647  H   GLY   204      78.696 122.743  37.981  1.00  0.00           H  
ATOM   2648  CA  GLY   204      79.240 123.727  36.150  1.00  0.00           C  
ATOM   2649  HA2 GLY   204      80.251 123.625  36.545  1.00  0.00           H  
ATOM   2650  HA3 GLY   204      79.235 123.213  35.189  1.00  0.00           H  
ATOM   2651  C   GLY   204      78.926 125.168  36.009  1.00  0.00           C  
ATOM   2652  O   GLY   204      78.199 125.694  36.891  1.00  0.00           O  
ATOM   2653  N   SER   205      79.269 125.956  34.914  1.00  0.00           N  
ATOM   2654  H   SER   205      78.992 126.927  34.902  1.00  0.00           H  
ATOM   2655  CA  SER   205      80.091 125.438  33.809  1.00  0.00           C  
ATOM   2656  HA  SER   205      79.637 124.522  33.430  1.00  0.00           H  
ATOM   2657  CB  SER   205      80.084 126.491  32.731  1.00  0.00           C  
ATOM   2658  HB2 SER   205      79.095 126.687  32.318  1.00  0.00           H  
ATOM   2659  HB3 SER   205      80.285 127.418  33.269  1.00  0.00           H  
ATOM   2660  OG  SER   205      81.010 126.286  31.672  1.00  0.00           O  
ATOM   2661  HG  SER   205      81.715 126.909  31.863  1.00  0.00           H  
ATOM   2662  C   SER   205      81.524 125.177  34.227  1.00  0.00           C  
ATOM   2663  O   SER   205      82.253 126.192  34.516  1.00  0.00           O  
ATOM   2664  N   GLY   206      82.039 123.949  34.103  1.00  0.00           N  
ATOM   2665  H   GLY   206      81.451 123.149  33.917  1.00  0.00           H  
ATOM   2666  CA  GLY   206      83.490 123.732  34.149  1.00  0.00           C  
ATOM   2667  HA2 GLY   206      83.781 124.071  35.143  1.00  0.00           H  
ATOM   2668  HA3 GLY   206      83.693 122.662  34.096  1.00  0.00           H  
ATOM   2669  C   GLY   206      84.389 124.300  32.994  1.00  0.00           C  
ATOM   2670  O   GLY   206      83.894 124.500  31.919  1.00  0.00           O  
ATOM   2671  N   GLY   207      85.656 124.524  33.261  1.00  0.00           N  
ATOM   2672  H   GLY   207      86.241 124.828  32.497  1.00  0.00           H  
ATOM   2673  CA  GLY   207      86.418 124.414  34.543  1.00  0.00           C  
ATOM   2674  HA2 GLY   207      86.037 125.143  35.258  1.00  0.00           H  
ATOM   2675  HA3 GLY   207      86.337 123.444  35.034  1.00  0.00           H  
ATOM   2676  C   GLY   207      87.965 124.751  34.392  1.00  0.00           C  
ATOM   2677  O   GLY   207      88.415 124.978  33.244  1.00  0.00           O  
ATOM   2678  N   TYR   208      88.703 124.612  35.498  1.00  0.00           N  
ATOM   2679  H   TYR   208      88.286 124.144  36.290  1.00  0.00           H  
ATOM   2680  CA  TYR   208      90.142 124.868  35.450  1.00  0.00           C  
ATOM   2681  HA  TYR   208      90.308 125.844  34.993  1.00  0.00           H  
ATOM   2682  CB  TYR   208      90.687 125.117  36.861  1.00  0.00           C  
ATOM   2683  HB2 TYR   208      89.941 125.706  37.395  1.00  0.00           H  
ATOM   2684  HB3 TYR   208      90.697 124.146  37.357  1.00  0.00           H  
ATOM   2685  CG  TYR   208      91.999 125.803  36.960  1.00  0.00           C  
ATOM   2686  CD1 TYR   208      92.049 127.143  37.242  1.00  0.00           C  
ATOM   2687  HD1 TYR   208      91.123 127.668  37.425  1.00  0.00           H  
ATOM   2688  CE1 TYR   208      93.256 127.836  37.360  1.00  0.00           C  
ATOM   2689  HE1 TYR   208      93.262 128.880  37.637  1.00  0.00           H  
ATOM   2690  CZ  TYR   208      94.473 127.145  37.238  1.00  0.00           C  
ATOM   2691  OH  TYR   208      95.621 127.799  37.440  1.00  0.00           O  
ATOM   2692  HH  TYR   208      95.543 128.550  38.033  1.00  0.00           H  
ATOM   2693  CE2 TYR   208      94.498 125.770  36.792  1.00  0.00           C  
ATOM   2694  HE2 TYR   208      95.414 125.230  36.599  1.00  0.00           H  
ATOM   2695  CD2 TYR   208      93.246 125.118  36.627  1.00  0.00           C  
ATOM   2696  HD2 TYR   208      93.198 124.062  36.405  1.00  0.00           H  
ATOM   2697  C   TYR   208      90.925 123.825  34.654  1.00  0.00           C  
ATOM   2698  O   TYR   208      90.721 122.624  34.942  1.00  0.00           O  
ATOM   2699  N   GLY   209      91.801 124.251  33.698  1.00  0.00           N  
ATOM   2700  H   GLY   209      91.909 125.242  33.533  1.00  0.00           H  
ATOM   2701  CA  GLY   209      92.518 123.239  32.899  1.00  0.00           C  
ATOM   2702  HA2 GLY   209      91.848 122.435  32.596  1.00  0.00           H  
ATOM   2703  HA3 GLY   209      92.780 123.723  31.958  1.00  0.00           H  
ATOM   2704  C   GLY   209      93.760 122.551  33.634  1.00  0.00           C  
ATOM   2705  O   GLY   209      93.593 122.146  34.777  1.00  0.00           O  
ATOM   2706  N   GLN   210      94.967 122.393  33.111  1.00  0.00           N  
ATOM   2707  H   GLN   210      95.597 121.929  33.749  1.00  0.00           H  
ATOM   2708  CA  GLN   210      95.333 122.553  31.656  1.00  0.00           C  
ATOM   2709  HA  GLN   210      96.406 122.372  31.595  1.00  0.00           H  
ATOM   2710  CB  GLN   210      94.620 121.426  30.719  1.00  0.00           C  
ATOM   2711  HB2 GLN   210      93.538 121.450  30.849  1.00  0.00           H  
ATOM   2712  HB3 GLN   210      94.864 121.604  29.671  1.00  0.00           H  
ATOM   2713  CG  GLN   210      95.049 119.994  31.037  1.00  0.00           C  
ATOM   2714  HG2 GLN   210      94.673 119.644  31.998  1.00  0.00           H  
ATOM   2715  HG3 GLN   210      94.542 119.307  30.359  1.00  0.00           H  
ATOM   2716  CD  GLN   210      96.509 119.589  31.110  1.00  0.00           C  
ATOM   2717  OE1 GLN   210      96.954 118.970  32.074  1.00  0.00           O  
ATOM   2718  NE2 GLN   210      97.290 119.941  30.096  1.00  0.00           N  
ATOM   2719 HE21 GLN   210      98.247 119.636  29.992  1.00  0.00           H  
ATOM   2720 HE22 GLN   210      96.961 120.506  29.327  1.00  0.00           H  
ATOM   2721  C   GLN   210      95.141 124.012  31.111  1.00  0.00           C  
ATOM   2722  O   GLN   210      94.765 124.941  31.905  1.00  0.00           O  
ATOM   2723  N   GLN   211      95.401 124.275  29.800  1.00  0.00           N  
ATOM   2724  H   GLN   211      95.948 123.586  29.303  1.00  0.00           H  
ATOM   2725  CA  GLN   211      95.135 125.555  29.058  1.00  0.00           C  
ATOM   2726  HA  GLN   211      94.958 125.245  28.028  1.00  0.00           H  
ATOM   2727  CB  GLN   211      93.930 126.355  29.528  1.00  0.00           C  
ATOM   2728  HB2 GLN   211      94.099 126.758  30.527  1.00  0.00           H  
ATOM   2729  HB3 GLN   211      93.982 127.219  28.866  1.00  0.00           H  
ATOM   2730  CG  GLN   211      92.656 125.569  29.355  1.00  0.00           C  
ATOM   2731  HG2 GLN   211      92.495 125.306  28.309  1.00  0.00           H  
ATOM   2732  HG3 GLN   211      92.813 124.599  29.827  1.00  0.00           H  
ATOM   2733  CD  GLN   211      91.476 126.308  30.064  1.00  0.00           C  
ATOM   2734  OE1 GLN   211      91.518 127.498  30.476  1.00  0.00           O  
ATOM   2735  NE2 GLN   211      90.353 125.610  30.253  1.00  0.00           N  
ATOM   2736 HE21 GLN   211      90.219 124.692  29.853  1.00  0.00           H  
ATOM   2737 HE22 GLN   211      89.656 126.042  30.841  1.00  0.00           H  
ATOM   2738  C   GLN   211      96.392 126.455  28.982  1.00  0.00           C  
ATOM   2739  O   GLN   211      96.844 127.087  28.009  1.00  0.00           O  
ATOM   2740  N   ASP   212      97.073 126.435  30.157  1.00  0.00           N  
ATOM   2741  H   ASP   212      96.633 125.949  30.925  1.00  0.00           H  
ATOM   2742  CA  ASP   212      98.373 127.205  30.396  1.00  0.00           C  
ATOM   2743  HA  ASP   212      98.305 128.263  30.142  1.00  0.00           H  
ATOM   2744  CB  ASP   212      98.821 127.085  31.867  1.00  0.00           C  
ATOM   2745  HB2 ASP   212      98.834 126.035  32.160  1.00  0.00           H  
ATOM   2746  HB3 ASP   212      99.821 127.516  31.825  1.00  0.00           H  
ATOM   2747  CG  ASP   212      98.091 128.051  32.730  1.00  0.00           C  
ATOM   2748  OD1 ASP   212      97.526 127.619  33.727  1.00  0.00           O  
ATOM   2749  OD2 ASP   212      97.917 129.211  32.303  1.00  0.00           O  
ATOM   2750  C   ASP   212      99.550 126.814  29.507  1.00  0.00           C  
ATOM   2751  O   ASP   212      99.603 125.704  28.934  1.00  0.00           O  
ATOM   2752  N   ARG   213     100.595 127.731  29.386  1.00  0.00           N  
ATOM   2753  H   ARG   213     100.461 128.624  29.837  1.00  0.00           H  
ATOM   2754  CA  ARG   213     101.725 127.625  28.392  1.00  0.00           C  
ATOM   2755  HA  ARG   213     101.344 127.486  27.380  1.00  0.00           H  
ATOM   2756  CB  ARG   213     102.464 128.979  28.432  1.00  0.00           C  
ATOM   2757  HB2 ARG   213     103.149 129.086  27.592  1.00  0.00           H  
ATOM   2758  HB3 ARG   213     101.698 129.742  28.291  1.00  0.00           H  
ATOM   2759  CG  ARG   213     103.245 129.329  29.749  1.00  0.00           C  
ATOM   2760  HG2 ARG   213     102.498 129.390  30.541  1.00  0.00           H  
ATOM   2761  HG3 ARG   213     103.963 128.534  29.952  1.00  0.00           H  
ATOM   2762  CD  ARG   213     104.043 130.613  29.664  1.00  0.00           C  
ATOM   2763  HD2 ARG   213     104.742 130.796  30.481  1.00  0.00           H  
ATOM   2764  HD3 ARG   213     104.590 130.519  28.726  1.00  0.00           H  
ATOM   2765  NE  ARG   213     103.026 131.673  29.552  1.00  0.00           N  
ATOM   2766  HE  ARG   213     102.582 131.861  28.665  1.00  0.00           H  
ATOM   2767  CZ  ARG   213     102.483 132.237  30.621  1.00  0.00           C  
ATOM   2768  NH1 ARG   213     102.845 132.216  31.872  1.00  0.00           N  
ATOM   2769 HH11 ARG   213     102.258 132.656  32.566  1.00  0.00           H  
ATOM   2770 HH12 ARG   213     103.627 131.652  32.171  1.00  0.00           H  
ATOM   2771  NH2 ARG   213     101.537 133.042  30.486  1.00  0.00           N  
ATOM   2772 HH21 ARG   213     101.315 133.511  31.352  1.00  0.00           H  
ATOM   2773 HH22 ARG   213     101.011 133.226  29.643  1.00  0.00           H  
ATOM   2774  C   ARG   213     102.666 126.507  28.715  1.00  0.00           C  
ATOM   2775  O   ARG   213     102.728 126.106  29.843  1.00  0.00           O  
ATOM   2776  N   GLY   214     103.531 126.044  27.781  1.00  0.00           N  
ATOM   2777  H   GLY   214     104.156 125.303  28.065  1.00  0.00           H  
ATOM   2778  CA  GLY   214     103.731 126.559  26.354  1.00  0.00           C  
ATOM   2779  HA2 GLY   214     103.817 127.646  26.368  1.00  0.00           H  
ATOM   2780  HA3 GLY   214     104.588 126.096  25.867  1.00  0.00           H  
ATOM   2781  C   GLY   214     102.554 126.185  25.451  1.00  0.00           C  
ATOM   2782  O   GLY   214     102.294 124.978  25.198  1.00  0.00           O  
ATOM   2783  OXT GLY   214     101.842 127.096  25.029  1.00  0.00           O  
TER    2784      GLY   214 
END   
