# Supplementary material for: Visualization of oligomerization, clustering, and density transition of intrinsically disordered proteins
Source: Natl Sci Rev. 2026 Feb 14;13(7):nwag107. doi: 10.1093/nsr/nwag107 (PMC13114874; doi:10.1093/nsr/nwag107)
Supplement: nwag107_Supplemental_Files [file nwag107_supplemental_files.zip › SI-MD-Structures/MD-Sturctures/frame180.pdb]

CRYST1  135.079  149.240  136.842  90.00  90.00  90.00               1
ATOM      1  N   MET     1      26.821  90.150  87.053  1.00  0.00           N  
ATOM      2  H1  MET     1      26.906  89.153  87.190  1.00  0.00           H  
ATOM      3  H2  MET     1      26.592  90.592  87.932  1.00  0.00           H  
ATOM      4  H3  MET     1      26.040  90.298  86.429  1.00  0.00           H  
ATOM      5  CA  MET     1      28.043  90.899  86.512  1.00  0.00           C  
ATOM      6  HA  MET     1      28.735  90.977  87.351  1.00  0.00           H  
ATOM      7  CB  MET     1      28.688  90.131  85.393  1.00  0.00           C  
ATOM      8  HB2 MET     1      29.157  89.238  85.808  1.00  0.00           H  
ATOM      9  HB3 MET     1      27.869  89.883  84.718  1.00  0.00           H  
ATOM     10  CG  MET     1      29.757  90.888  84.638  1.00  0.00           C  
ATOM     11  HG2 MET     1      29.277  91.706  84.101  1.00  0.00           H  
ATOM     12  HG3 MET     1      30.416  91.301  85.402  1.00  0.00           H  
ATOM     13  SD  MET     1      30.676  89.770  83.509  1.00  0.00           S  
ATOM     14  CE  MET     1      29.539  89.474  82.120  1.00  0.00           C  
ATOM     15  HE1 MET     1      29.041  88.520  82.293  1.00  0.00           H  
ATOM     16  HE2 MET     1      28.850  90.296  81.929  1.00  0.00           H  
ATOM     17  HE3 MET     1      30.185  89.427  81.244  1.00  0.00           H  
ATOM     18  C   MET     1      27.570  92.331  86.181  1.00  0.00           C  
ATOM     19  O   MET     1      26.786  92.507  85.251  1.00  0.00           O  
ATOM     20  N   ALA     2      28.031  93.422  86.827  1.00  0.00           N  
ATOM     21  H   ALA     2      27.700  94.273  86.395  1.00  0.00           H  
ATOM     22  CA  ALA     2      28.915  93.627  87.954  1.00  0.00           C  
ATOM     23  HA  ALA     2      28.967  94.707  88.094  1.00  0.00           H  
ATOM     24  CB  ALA     2      28.217  93.179  89.222  1.00  0.00           C  
ATOM     25  HB1 ALA     2      27.538  93.920  89.643  1.00  0.00           H  
ATOM     26  HB2 ALA     2      27.761  92.193  89.131  1.00  0.00           H  
ATOM     27  HB3 ALA     2      28.969  92.988  89.989  1.00  0.00           H  
ATOM     28  C   ALA     2      30.281  93.056  87.657  1.00  0.00           C  
ATOM     29  O   ALA     2      30.649  92.004  88.238  1.00  0.00           O  
ATOM     30  N   SER     3      31.232  93.818  87.091  1.00  0.00           N  
ATOM     31  H   SER     3      32.093  93.350  87.335  1.00  0.00           H  
ATOM     32  CA  SER     3      31.147  95.196  86.588  1.00  0.00           C  
ATOM     33  HA  SER     3      30.702  95.855  87.334  1.00  0.00           H  
ATOM     34  CB  SER     3      32.565  95.705  86.195  1.00  0.00           C  
ATOM     35  HB2 SER     3      33.230  95.517  87.038  1.00  0.00           H  
ATOM     36  HB3 SER     3      32.950  95.178  85.321  1.00  0.00           H  
ATOM     37  OG  SER     3      32.539  97.185  85.824  1.00  0.00           O  
ATOM     38  HG  SER     3      33.442  97.498  85.737  1.00  0.00           H  
ATOM     39  C   SER     3      30.200  95.374  85.381  1.00  0.00           C  
ATOM     40  O   SER     3      29.834  94.411  84.685  1.00  0.00           O  
ATOM     41  N   ASN     4      29.650  96.578  85.279  1.00  0.00           N  
ATOM     42  H   ASN     4      29.958  97.234  85.982  1.00  0.00           H  
ATOM     43  CA  ASN     4      28.880  97.045  84.069  1.00  0.00           C  
ATOM     44  HA  ASN     4      28.847  96.157  83.439  1.00  0.00           H  
ATOM     45  CB  ASN     4      27.468  97.370  84.553  1.00  0.00           C  
ATOM     46  HB2 ASN     4      27.556  98.170  85.287  1.00  0.00           H  
ATOM     47  HB3 ASN     4      26.873  97.733  83.715  1.00  0.00           H  
ATOM     48  CG  ASN     4      26.750  96.187  85.080  1.00  0.00           C  
ATOM     49  OD1 ASN     4      26.321  95.421  84.234  1.00  0.00           O  
ATOM     50  ND2 ASN     4      26.583  96.109  86.369  1.00  0.00           N  
ATOM     51 HD21 ASN     4      26.007  95.424  86.838  1.00  0.00           H  
ATOM     52 HD22 ASN     4      26.900  96.840  86.989  1.00  0.00           H  
ATOM     53  C   ASN     4      29.635  98.236  83.306  1.00  0.00           C  
ATOM     54  O   ASN     4      29.494  99.360  83.697  1.00  0.00           O  
ATOM     55  N   ASP     5      30.605  97.985  82.404  1.00  0.00           N  
ATOM     56  H   ASP     5      31.097  98.809  82.088  1.00  0.00           H  
ATOM     57  CA  ASP     5      31.017  96.698  81.837  1.00  0.00           C  
ATOM     58  HA  ASP     5      30.668  95.824  82.387  1.00  0.00           H  
ATOM     59  CB  ASP     5      30.396  96.565  80.411  1.00  0.00           C  
ATOM     60  HB2 ASP     5      30.922  97.139  79.648  1.00  0.00           H  
ATOM     61  HB3 ASP     5      30.467  95.496  80.212  1.00  0.00           H  
ATOM     62  CG  ASP     5      28.953  96.949  80.369  1.00  0.00           C  
ATOM     63  OD1 ASP     5      28.718  97.958  79.630  1.00  0.00           O  
ATOM     64  OD2 ASP     5      28.025  96.293  80.940  1.00  0.00           O  
ATOM     65  C   ASP     5      32.587  96.647  81.705  1.00  0.00           C  
ATOM     66  O   ASP     5      33.179  97.610  81.198  1.00  0.00           O  
ATOM     67  N   TYR     6      33.070  95.387  81.939  1.00  0.00           N  
ATOM     68  H   TYR     6      32.436  94.604  82.012  1.00  0.00           H  
ATOM     69  CA  TYR     6      34.498  95.056  81.688  1.00  0.00           C  
ATOM     70  HA  TYR     6      35.136  95.761  82.220  1.00  0.00           H  
ATOM     71  CB  TYR     6      34.827  93.670  82.151  1.00  0.00           C  
ATOM     72  HB2 TYR     6      34.200  92.976  81.591  1.00  0.00           H  
ATOM     73  HB3 TYR     6      35.858  93.377  81.952  1.00  0.00           H  
ATOM     74  CG  TYR     6      34.572  93.346  83.611  1.00  0.00           C  
ATOM     75  CD1 TYR     6      33.571  92.453  83.936  1.00  0.00           C  
ATOM     76  HD1 TYR     6      32.932  92.047  83.166  1.00  0.00           H  
ATOM     77  CE1 TYR     6      33.423  91.990  85.249  1.00  0.00           C  
ATOM     78  HE1 TYR     6      32.678  91.251  85.502  1.00  0.00           H  
ATOM     79  CZ  TYR     6      34.261  92.527  86.278  1.00  0.00           C  
ATOM     80  OH  TYR     6      34.052  92.220  87.628  1.00  0.00           O  
ATOM     81  HH  TYR     6      34.676  92.617  88.241  1.00  0.00           H  
ATOM     82  CE2 TYR     6      35.363  93.264  85.883  1.00  0.00           C  
ATOM     83  HE2 TYR     6      36.054  93.674  86.605  1.00  0.00           H  
ATOM     84  CD2 TYR     6      35.519  93.677  84.533  1.00  0.00           C  
ATOM     85  HD2 TYR     6      36.323  94.351  84.277  1.00  0.00           H  
ATOM     86  C   TYR     6      34.843  95.366  80.184  1.00  0.00           C  
ATOM     87  O   TYR     6      34.119  94.914  79.274  1.00  0.00           O  
ATOM     88  N   THR     7      35.992  95.952  79.966  1.00  0.00           N  
ATOM     89  H   THR     7      36.620  96.039  80.752  1.00  0.00           H  
ATOM     90  CA  THR     7      36.610  95.991  78.630  1.00  0.00           C  
ATOM     91  HA  THR     7      35.989  95.488  77.890  1.00  0.00           H  
ATOM     92  CB  THR     7      36.731  97.464  78.197  1.00  0.00           C  
ATOM     93  HB  THR     7      35.754  97.946  78.243  1.00  0.00           H  
ATOM     94  CG2 THR     7      37.729  98.299  79.007  1.00  0.00           C  
ATOM     95 HG21 THR     7      38.748  98.095  78.679  1.00  0.00           H  
ATOM     96 HG22 THR     7      37.419  99.335  78.871  1.00  0.00           H  
ATOM     97 HG23 THR     7      37.558  98.092  80.063  1.00  0.00           H  
ATOM     98  OG1 THR     7      37.111  97.593  76.849  1.00  0.00           O  
ATOM     99  HG1 THR     7      37.168  98.531  76.651  1.00  0.00           H  
ATOM    100  C   THR     7      37.958  95.289  78.625  1.00  0.00           C  
ATOM    101  O   THR     7      38.487  94.969  79.708  1.00  0.00           O  
ATOM    102  N   GLN     8      38.515  95.122  77.451  1.00  0.00           N  
ATOM    103  H   GLN     8      38.136  95.618  76.657  1.00  0.00           H  
ATOM    104  CA  GLN     8      39.660  94.295  77.120  1.00  0.00           C  
ATOM    105  HA  GLN     8      40.223  94.146  78.042  1.00  0.00           H  
ATOM    106  CB  GLN     8      39.247  92.879  76.622  1.00  0.00           C  
ATOM    107  HB2 GLN     8      38.667  92.814  75.701  1.00  0.00           H  
ATOM    108  HB3 GLN     8      40.132  92.307  76.347  1.00  0.00           H  
ATOM    109  CG  GLN     8      38.583  92.049  77.745  1.00  0.00           C  
ATOM    110  HG2 GLN     8      38.766  91.016  77.452  1.00  0.00           H  
ATOM    111  HG3 GLN     8      39.053  92.211  78.715  1.00  0.00           H  
ATOM    112  CD  GLN     8      37.075  92.318  77.849  1.00  0.00           C  
ATOM    113  OE1 GLN     8      36.441  92.898  76.954  1.00  0.00           O  
ATOM    114  NE2 GLN     8      36.422  91.691  78.794  1.00  0.00           N  
ATOM    115 HE21 GLN     8      36.997  91.271  79.511  1.00  0.00           H  
ATOM    116 HE22 GLN     8      35.434  91.586  78.614  1.00  0.00           H  
ATOM    117  C   GLN     8      40.614  95.093  76.223  1.00  0.00           C  
ATOM    118  O   GLN     8      40.123  95.427  75.127  1.00  0.00           O  
ATOM    119  N   GLN     9      41.891  95.219  76.420  1.00  0.00           N  
ATOM    120  H   GLN     9      42.436  95.562  75.642  1.00  0.00           H  
ATOM    121  CA  GLN     9      42.655  95.243  77.710  1.00  0.00           C  
ATOM    122  HA  GLN     9      43.625  95.631  77.399  1.00  0.00           H  
ATOM    123  CB  GLN     9      41.996  96.172  78.757  1.00  0.00           C  
ATOM    124  HB2 GLN     9      40.970  95.887  78.988  1.00  0.00           H  
ATOM    125  HB3 GLN     9      42.419  96.217  79.761  1.00  0.00           H  
ATOM    126  CG  GLN     9      42.001  97.619  78.274  1.00  0.00           C  
ATOM    127  HG2 GLN     9      41.441  97.721  77.345  1.00  0.00           H  
ATOM    128  HG3 GLN     9      41.501  98.337  78.924  1.00  0.00           H  
ATOM    129  CD  GLN     9      43.414  98.153  77.973  1.00  0.00           C  
ATOM    130  OE1 GLN     9      44.334  97.957  78.760  1.00  0.00           O  
ATOM    131  NE2 GLN     9      43.565  98.876  76.867  1.00  0.00           N  
ATOM    132 HE21 GLN     9      42.800  98.957  76.213  1.00  0.00           H  
ATOM    133 HE22 GLN     9      44.485  99.279  76.758  1.00  0.00           H  
ATOM    134  C   GLN     9      42.942  93.859  78.284  1.00  0.00           C  
ATOM    135  O   GLN     9      42.190  92.914  78.018  1.00  0.00           O  
ATOM    136  N   ALA    10      43.939  93.491  79.115  1.00  0.00           N  
ATOM    137  H   ALA    10      43.963  92.507  79.341  1.00  0.00           H  
ATOM    138  CA  ALA    10      44.905  94.407  79.737  1.00  0.00           C  
ATOM    139  HA  ALA    10      44.423  95.342  80.021  1.00  0.00           H  
ATOM    140  CB  ALA    10      45.451  93.745  81.025  1.00  0.00           C  
ATOM    141  HB1 ALA    10      44.725  93.493  81.798  1.00  0.00           H  
ATOM    142  HB2 ALA    10      45.824  92.750  80.784  1.00  0.00           H  
ATOM    143  HB3 ALA    10      46.219  94.324  81.538  1.00  0.00           H  
ATOM    144  C   ALA    10      46.071  94.912  78.784  1.00  0.00           C  
ATOM    145  O   ALA    10      46.155  94.403  77.700  1.00  0.00           O  
ATOM    146  N   THR    11      46.836  95.883  79.174  1.00  0.00           N  
ATOM    147  H   THR    11      46.683  96.249  80.104  1.00  0.00           H  
ATOM    148  CA  THR    11      47.977  96.297  78.334  1.00  0.00           C  
ATOM    149  HA  THR    11      48.005  95.648  77.459  1.00  0.00           H  
ATOM    150  CB  THR    11      47.913  97.819  77.853  1.00  0.00           C  
ATOM    151  HB  THR    11      48.016  98.510  78.689  1.00  0.00           H  
ATOM    152  CG2 THR    11      49.095  97.976  76.857  1.00  0.00           C  
ATOM    153 HG21 THR    11      48.955  97.352  75.974  1.00  0.00           H  
ATOM    154 HG22 THR    11      49.142  99.029  76.578  1.00  0.00           H  
ATOM    155 HG23 THR    11      50.019  97.638  77.325  1.00  0.00           H  
ATOM    156  OG1 THR    11      46.661  98.060  77.246  1.00  0.00           O  
ATOM    157  HG1 THR    11      46.037  98.066  77.975  1.00  0.00           H  
ATOM    158  C   THR    11      49.268  96.147  79.127  1.00  0.00           C  
ATOM    159  O   THR    11      49.607  97.049  79.885  1.00  0.00           O  
ATOM    160  N   GLN    12      50.120  95.136  78.845  1.00  0.00           N  
ATOM    161  H   GLN    12      51.003  95.115  79.335  1.00  0.00           H  
ATOM    162  CA  GLN    12      49.854  93.968  78.057  1.00  0.00           C  
ATOM    163  HA  GLN    12      49.486  94.215  77.062  1.00  0.00           H  
ATOM    164  CB  GLN    12      51.177  93.274  77.779  1.00  0.00           C  
ATOM    165  HB2 GLN    12      51.667  92.906  78.680  1.00  0.00           H  
ATOM    166  HB3 GLN    12      50.885  92.370  77.243  1.00  0.00           H  
ATOM    167  CG  GLN    12      52.218  94.020  76.911  1.00  0.00           C  
ATOM    168  HG2 GLN    12      51.898  95.034  76.670  1.00  0.00           H  
ATOM    169  HG3 GLN    12      53.083  94.146  77.562  1.00  0.00           H  
ATOM    170  CD  GLN    12      52.830  93.228  75.753  1.00  0.00           C  
ATOM    171  OE1 GLN    12      52.773  93.661  74.598  1.00  0.00           O  
ATOM    172  NE2 GLN    12      53.334  92.033  76.017  1.00  0.00           N  
ATOM    173 HE21 GLN    12      53.825  91.523  75.297  1.00  0.00           H  
ATOM    174 HE22 GLN    12      53.386  91.741  76.983  1.00  0.00           H  
ATOM    175  C   GLN    12      48.811  92.991  78.719  1.00  0.00           C  
ATOM    176  O   GLN    12      48.357  93.293  79.857  1.00  0.00           O  
ATOM    177  N   SER    13      48.555  91.802  78.186  1.00  0.00           N  
ATOM    178  H   SER    13      48.842  91.611  77.237  1.00  0.00           H  
ATOM    179  CA  SER    13      47.639  90.835  78.872  1.00  0.00           C  
ATOM    180  HA  SER    13      46.819  91.354  79.369  1.00  0.00           H  
ATOM    181  CB  SER    13      47.105  89.901  77.871  1.00  0.00           C  
ATOM    182  HB2 SER    13      46.442  90.460  77.211  1.00  0.00           H  
ATOM    183  HB3 SER    13      47.842  89.342  77.295  1.00  0.00           H  
ATOM    184  OG  SER    13      46.262  88.898  78.526  1.00  0.00           O  
ATOM    185  HG  SER    13      46.234  88.052  78.073  1.00  0.00           H  
ATOM    186  C   SER    13      48.326  89.984  79.936  1.00  0.00           C  
ATOM    187  O   SER    13      49.545  89.891  80.069  1.00  0.00           O  
ATOM    188  N   TYR    14      47.523  89.478  80.941  1.00  0.00           N  
ATOM    189  H   TYR    14      46.542  89.698  80.843  1.00  0.00           H  
ATOM    190  CA  TYR    14      47.901  88.586  82.056  1.00  0.00           C  
ATOM    191  HA  TYR    14      48.354  89.199  82.836  1.00  0.00           H  
ATOM    192  CB  TYR    14      46.574  87.994  82.579  1.00  0.00           C  
ATOM    193  HB2 TYR    14      46.017  88.803  83.053  1.00  0.00           H  
ATOM    194  HB3 TYR    14      46.078  87.613  81.686  1.00  0.00           H  
ATOM    195  CG  TYR    14      46.723  86.814  83.545  1.00  0.00           C  
ATOM    196  CD1 TYR    14      46.781  86.973  84.942  1.00  0.00           C  
ATOM    197  HD1 TYR    14      46.702  87.954  85.386  1.00  0.00           H  
ATOM    198  CE1 TYR    14      47.015  85.826  85.751  1.00  0.00           C  
ATOM    199  HE1 TYR    14      46.899  85.874  86.823  1.00  0.00           H  
ATOM    200  CZ  TYR    14      46.831  84.516  85.236  1.00  0.00           C  
ATOM    201  OH  TYR    14      46.875  83.419  86.025  1.00  0.00           O  
ATOM    202  HH  TYR    14      46.437  82.712  85.546  1.00  0.00           H  
ATOM    203  CE2 TYR    14      46.788  84.372  83.860  1.00  0.00           C  
ATOM    204  HE2 TYR    14      46.863  83.382  83.436  1.00  0.00           H  
ATOM    205  CD2 TYR    14      46.801  85.525  83.043  1.00  0.00           C  
ATOM    206  HD2 TYR    14      46.763  85.393  81.972  1.00  0.00           H  
ATOM    207  C   TYR    14      48.843  87.436  81.565  1.00  0.00           C  
ATOM    208  O   TYR    14      48.592  86.954  80.438  1.00  0.00           O  
ATOM    209  N   GLY    15      49.881  87.006  82.270  1.00  0.00           N  
ATOM    210  H   GLY    15      50.427  86.395  81.679  1.00  0.00           H  
ATOM    211  CA  GLY    15      50.243  87.259  83.642  1.00  0.00           C  
ATOM    212  HA2 GLY    15      51.177  87.822  83.644  1.00  0.00           H  
ATOM    213  HA3 GLY    15      49.418  87.775  84.133  1.00  0.00           H  
ATOM    214  C   GLY    15      50.529  86.080  84.599  1.00  0.00           C  
ATOM    215  O   GLY    15      50.723  86.203  85.823  1.00  0.00           O  
ATOM    216  N   ALA    16      50.399  84.847  84.095  1.00  0.00           N  
ATOM    217  H   ALA    16      50.164  84.721  83.121  1.00  0.00           H  
ATOM    218  CA  ALA    16      50.654  83.585  84.777  1.00  0.00           C  
ATOM    219  HA  ALA    16      49.886  83.408  85.530  1.00  0.00           H  
ATOM    220  CB  ALA    16      50.515  82.381  83.698  1.00  0.00           C  
ATOM    221  HB1 ALA    16      51.436  82.236  83.133  1.00  0.00           H  
ATOM    222  HB2 ALA    16      50.296  81.435  84.195  1.00  0.00           H  
ATOM    223  HB3 ALA    16      49.691  82.502  82.994  1.00  0.00           H  
ATOM    224  C   ALA    16      52.054  83.474  85.432  1.00  0.00           C  
ATOM    225  O   ALA    16      52.084  82.787  86.418  1.00  0.00           O  
ATOM    226  N   TYR    17      53.086  84.121  84.923  1.00  0.00           N  
ATOM    227  H   TYR    17      53.005  84.327  83.938  1.00  0.00           H  
ATOM    228  CA  TYR    17      54.367  84.205  85.584  1.00  0.00           C  
ATOM    229  HA  TYR    17      54.511  83.430  86.338  1.00  0.00           H  
ATOM    230  CB  TYR    17      55.463  84.067  84.575  1.00  0.00           C  
ATOM    231  HB2 TYR    17      55.384  83.107  84.065  1.00  0.00           H  
ATOM    232  HB3 TYR    17      55.306  84.746  83.737  1.00  0.00           H  
ATOM    233  CG  TYR    17      56.836  84.230  85.246  1.00  0.00           C  
ATOM    234  CD1 TYR    17      57.675  85.258  84.889  1.00  0.00           C  
ATOM    235  HD1 TYR    17      57.493  85.872  84.019  1.00  0.00           H  
ATOM    236  CE1 TYR    17      58.862  85.564  85.611  1.00  0.00           C  
ATOM    237  HE1 TYR    17      59.524  86.352  85.282  1.00  0.00           H  
ATOM    238  CZ  TYR    17      59.112  84.794  86.758  1.00  0.00           C  
ATOM    239  OH  TYR    17      60.228  85.044  87.470  1.00  0.00           O  
ATOM    240  HH  TYR    17      60.805  85.580  86.921  1.00  0.00           H  
ATOM    241  CE2 TYR    17      58.321  83.629  87.092  1.00  0.00           C  
ATOM    242  HE2 TYR    17      58.627  83.033  87.939  1.00  0.00           H  
ATOM    243  CD2 TYR    17      57.164  83.358  86.323  1.00  0.00           C  
ATOM    244  HD2 TYR    17      56.470  82.563  86.555  1.00  0.00           H  
ATOM    245  C   TYR    17      54.597  85.571  86.269  1.00  0.00           C  
ATOM    246  O   TYR    17      54.867  86.557  85.552  1.00  0.00           O  
ATOM    247  N   PRO    18      54.465  85.721  87.609  1.00  0.00           N  
ATOM    248  CD  PRO    18      54.027  84.749  88.582  1.00  0.00           C  
ATOM    249  HD2 PRO    18      54.804  84.000  88.735  1.00  0.00           H  
ATOM    250  HD3 PRO    18      53.182  84.215  88.148  1.00  0.00           H  
ATOM    251  CG  PRO    18      53.629  85.537  89.845  1.00  0.00           C  
ATOM    252  HG2 PRO    18      54.247  85.249  90.695  1.00  0.00           H  
ATOM    253  HG3 PRO    18      52.570  85.321  89.991  1.00  0.00           H  
ATOM    254  CB  PRO    18      53.681  86.998  89.557  1.00  0.00           C  
ATOM    255  HB2 PRO    18      53.935  87.759  90.294  1.00  0.00           H  
ATOM    256  HB3 PRO    18      52.664  87.240  89.250  1.00  0.00           H  
ATOM    257  CA  PRO    18      54.519  87.113  88.260  1.00  0.00           C  
ATOM    258  HA  PRO    18      53.942  87.755  87.595  1.00  0.00           H  
ATOM    259  C   PRO    18      55.995  87.568  88.323  1.00  0.00           C  
ATOM    260  O   PRO    18      56.963  86.790  88.435  1.00  0.00           O  
ATOM    261  N   THR    19      56.215  88.871  88.206  1.00  0.00           N  
ATOM    262  H   THR    19      55.411  89.459  88.371  1.00  0.00           H  
ATOM    263  CA  THR    19      57.532  89.513  87.915  1.00  0.00           C  
ATOM    264  HA  THR    19      58.011  88.910  87.144  1.00  0.00           H  
ATOM    265  CB  THR    19      57.365  90.983  87.353  1.00  0.00           C  
ATOM    266  HB  THR    19      56.523  91.509  87.805  1.00  0.00           H  
ATOM    267  CG2 THR    19      58.587  91.897  87.413  1.00  0.00           C  
ATOM    268 HG21 THR    19      58.370  92.708  86.717  1.00  0.00           H  
ATOM    269 HG22 THR    19      58.708  92.275  88.429  1.00  0.00           H  
ATOM    270 HG23 THR    19      59.500  91.378  87.123  1.00  0.00           H  
ATOM    271  OG1 THR    19      57.073  90.809  86.028  1.00  0.00           O  
ATOM    272  HG1 THR    19      56.118  90.731  85.973  1.00  0.00           H  
ATOM    273  C   THR    19      58.465  89.535  89.147  1.00  0.00           C  
ATOM    274  O   THR    19      58.197  90.116  90.206  1.00  0.00           O  
ATOM    275  N   GLN    20      59.613  88.872  88.944  1.00  0.00           N  
ATOM    276  H   GLN    20      59.738  88.338  88.096  1.00  0.00           H  
ATOM    277  CA  GLN    20      60.758  88.905  89.798  1.00  0.00           C  
ATOM    278  HA  GLN    20      60.428  88.630  90.799  1.00  0.00           H  
ATOM    279  CB  GLN    20      61.712  87.813  89.242  1.00  0.00           C  
ATOM    280  HB2 GLN    20      61.202  86.850  89.260  1.00  0.00           H  
ATOM    281  HB3 GLN    20      61.989  88.080  88.223  1.00  0.00           H  
ATOM    282  CG  GLN    20      63.004  87.792  90.050  1.00  0.00           C  
ATOM    283  HG2 GLN    20      63.748  88.521  89.729  1.00  0.00           H  
ATOM    284  HG3 GLN    20      62.891  87.812  91.134  1.00  0.00           H  
ATOM    285  CD  GLN    20      63.786  86.451  89.708  1.00  0.00           C  
ATOM    286  OE1 GLN    20      63.712  85.984  88.589  1.00  0.00           O  
ATOM    287  NE2 GLN    20      64.562  85.881  90.651  1.00  0.00           N  
ATOM    288 HE21 GLN    20      64.683  86.307  91.559  1.00  0.00           H  
ATOM    289 HE22 GLN    20      65.210  85.196  90.289  1.00  0.00           H  
ATOM    290  C   GLN    20      61.453  90.305  90.104  1.00  0.00           C  
ATOM    291  O   GLN    20      61.848  90.876  89.138  1.00  0.00           O  
ATOM    292  N   PRO    21      61.487  90.878  91.307  1.00  0.00           N  
ATOM    293  CD  PRO    21      61.074  90.205  92.608  1.00  0.00           C  
ATOM    294  HD2 PRO    21      61.286  89.136  92.595  1.00  0.00           H  
ATOM    295  HD3 PRO    21      60.001  90.359  92.723  1.00  0.00           H  
ATOM    296  CG  PRO    21      61.909  90.943  93.705  1.00  0.00           C  
ATOM    297  HG2 PRO    21      62.867  90.426  93.769  1.00  0.00           H  
ATOM    298  HG3 PRO    21      61.417  90.865  94.674  1.00  0.00           H  
ATOM    299  CB  PRO    21      61.966  92.318  93.114  1.00  0.00           C  
ATOM    300  HB2 PRO    21      62.809  92.915  93.463  1.00  0.00           H  
ATOM    301  HB3 PRO    21      61.057  92.855  93.386  1.00  0.00           H  
ATOM    302  CA  PRO    21      62.010  92.194  91.588  1.00  0.00           C  
ATOM    303  HA  PRO    21      61.323  92.847  91.052  1.00  0.00           H  
ATOM    304  C   PRO    21      63.415  92.476  91.110  1.00  0.00           C  
ATOM    305  O   PRO    21      64.261  91.599  90.958  1.00  0.00           O  
ATOM    306  N   GLY    22      63.621  93.797  90.858  1.00  0.00           N  
ATOM    307  H   GLY    22      62.841  94.427  90.980  1.00  0.00           H  
ATOM    308  CA  GLY    22      64.904  94.366  90.570  1.00  0.00           C  
ATOM    309  HA2 GLY    22      65.208  93.919  89.624  1.00  0.00           H  
ATOM    310  HA3 GLY    22      64.713  95.431  90.442  1.00  0.00           H  
ATOM    311  C   GLY    22      65.989  94.289  91.663  1.00  0.00           C  
ATOM    312  O   GLY    22      65.772  94.072  92.902  1.00  0.00           O  
ATOM    313  N   GLN    23      67.185  94.348  91.161  1.00  0.00           N  
ATOM    314  H   GLN    23      67.200  94.462  90.158  1.00  0.00           H  
ATOM    315  CA  GLN    23      68.374  94.574  92.035  1.00  0.00           C  
ATOM    316  HA  GLN    23      67.978  94.990  92.962  1.00  0.00           H  
ATOM    317  CB  GLN    23      69.023  93.232  92.342  1.00  0.00           C  
ATOM    318  HB2 GLN    23      68.340  92.560  92.860  1.00  0.00           H  
ATOM    319  HB3 GLN    23      69.134  92.607  91.456  1.00  0.00           H  
ATOM    320  CG  GLN    23      70.337  93.254  93.110  1.00  0.00           C  
ATOM    321  HG2 GLN    23      70.620  92.229  93.353  1.00  0.00           H  
ATOM    322  HG3 GLN    23      71.060  93.698  92.427  1.00  0.00           H  
ATOM    323  CD  GLN    23      70.322  94.133  94.412  1.00  0.00           C  
ATOM    324  OE1 GLN    23      71.144  95.039  94.577  1.00  0.00           O  
ATOM    325  NE2 GLN    23      69.342  93.953  95.280  1.00  0.00           N  
ATOM    326 HE21 GLN    23      68.751  93.136  95.342  1.00  0.00           H  
ATOM    327 HE22 GLN    23      69.158  94.621  96.015  1.00  0.00           H  
ATOM    328  C   GLN    23      69.338  95.632  91.496  1.00  0.00           C  
ATOM    329  O   GLN    23      69.516  95.760  90.247  1.00  0.00           O  
ATOM    330  N   GLY    24      69.916  96.522  92.274  1.00  0.00           N  
ATOM    331  H   GLY    24      69.997  96.375  93.270  1.00  0.00           H  
ATOM    332  CA  GLY    24      70.669  97.698  91.829  1.00  0.00           C  
ATOM    333  HA2 GLY    24      70.146  98.111  90.967  1.00  0.00           H  
ATOM    334  HA3 GLY    24      70.741  98.376  92.679  1.00  0.00           H  
ATOM    335  C   GLY    24      72.091  97.298  91.498  1.00  0.00           C  
ATOM    336  O   GLY    24      72.352  96.137  91.146  1.00  0.00           O  
ATOM    337  N   TYR    25      72.985  98.329  91.474  1.00  0.00           N  
ATOM    338  H   TYR    25      72.630  99.246  91.705  1.00  0.00           H  
ATOM    339  CA  TYR    25      74.381  98.339  91.006  1.00  0.00           C  
ATOM    340  HA  TYR    25      74.982  97.577  91.503  1.00  0.00           H  
ATOM    341  CB  TYR    25      74.261  97.960  89.503  1.00  0.00           C  
ATOM    342  HB2 TYR    25      74.002  96.903  89.448  1.00  0.00           H  
ATOM    343  HB3 TYR    25      73.515  98.645  89.100  1.00  0.00           H  
ATOM    344  CG  TYR    25      75.470  98.203  88.681  1.00  0.00           C  
ATOM    345  CD1 TYR    25      76.551  97.288  88.774  1.00  0.00           C  
ATOM    346  HD1 TYR    25      76.323  96.326  89.210  1.00  0.00           H  
ATOM    347  CE1 TYR    25      77.772  97.493  88.101  1.00  0.00           C  
ATOM    348  HE1 TYR    25      78.525  96.723  88.024  1.00  0.00           H  
ATOM    349  CZ  TYR    25      78.023  98.689  87.458  1.00  0.00           C  
ATOM    350  OH  TYR    25      79.281  98.867  86.924  1.00  0.00           O  
ATOM    351  HH  TYR    25      79.404  99.727  86.515  1.00  0.00           H  
ATOM    352  CE2 TYR    25      76.935  99.701  87.475  1.00  0.00           C  
ATOM    353  HE2 TYR    25      77.106 100.642  86.973  1.00  0.00           H  
ATOM    354  CD2 TYR    25      75.691  99.477  88.092  1.00  0.00           C  
ATOM    355  HD2 TYR    25      74.912 100.215  88.213  1.00  0.00           H  
ATOM    356  C   TYR    25      74.982  99.787  91.104  1.00  0.00           C  
ATOM    357  O   TYR    25      74.343 100.719  90.661  1.00  0.00           O  
ATOM    358  N   SER    26      76.095  99.982  91.718  1.00  0.00           N  
ATOM    359  H   SER    26      76.677  99.180  91.913  1.00  0.00           H  
ATOM    360  CA  SER    26      76.764 101.280  91.850  1.00  0.00           C  
ATOM    361  HA  SER    26      76.056 102.097  91.989  1.00  0.00           H  
ATOM    362  CB  SER    26      77.741 101.281  92.975  1.00  0.00           C  
ATOM    363  HB2 SER    26      77.121 101.280  93.872  1.00  0.00           H  
ATOM    364  HB3 SER    26      78.435 100.440  92.960  1.00  0.00           H  
ATOM    365  OG  SER    26      78.612 102.342  92.868  1.00  0.00           O  
ATOM    366  HG  SER    26      78.744 102.685  93.755  1.00  0.00           H  
ATOM    367  C   SER    26      77.509 101.522  90.471  1.00  0.00           C  
ATOM    368  O   SER    26      78.497 100.842  90.149  1.00  0.00           O  
ATOM    369  N   GLN    27      77.171 102.681  89.782  1.00  0.00           N  
ATOM    370  H   GLN    27      76.361 103.223  90.048  1.00  0.00           H  
ATOM    371  CA  GLN    27      77.987 103.252  88.685  1.00  0.00           C  
ATOM    372  HA  GLN    27      77.961 102.470  87.926  1.00  0.00           H  
ATOM    373  CB  GLN    27      77.254 104.558  88.149  1.00  0.00           C  
ATOM    374  HB2 GLN    27      77.403 105.398  88.827  1.00  0.00           H  
ATOM    375  HB3 GLN    27      77.800 104.822  87.244  1.00  0.00           H  
ATOM    376  CG  GLN    27      75.827 104.477  87.752  1.00  0.00           C  
ATOM    377  HG2 GLN    27      75.246 104.568  88.670  1.00  0.00           H  
ATOM    378  HG3 GLN    27      75.737 105.268  87.008  1.00  0.00           H  
ATOM    379  CD  GLN    27      75.275 103.229  87.066  1.00  0.00           C  
ATOM    380  OE1 GLN    27      74.211 102.708  87.370  1.00  0.00           O  
ATOM    381  NE2 GLN    27      75.786 102.814  85.949  1.00  0.00           N  
ATOM    382 HE21 GLN    27      76.703 103.107  85.643  1.00  0.00           H  
ATOM    383 HE22 GLN    27      75.394 101.996  85.505  1.00  0.00           H  
ATOM    384  C   GLN    27      79.403 103.545  89.029  1.00  0.00           C  
ATOM    385  O   GLN    27      80.286 103.397  88.191  1.00  0.00           O  
ATOM    386  N   GLN    28      79.770 103.784  90.359  1.00  0.00           N  
ATOM    387  H   GLN    28      78.985 103.777  90.995  1.00  0.00           H  
ATOM    388  CA  GLN    28      81.127 103.946  90.871  1.00  0.00           C  
ATOM    389  HA  GLN    28      81.739 104.422  90.104  1.00  0.00           H  
ATOM    390  CB  GLN    28      81.250 104.970  92.000  1.00  0.00           C  
ATOM    391  HB2 GLN    28      80.705 104.652  92.889  1.00  0.00           H  
ATOM    392  HB3 GLN    28      82.279 105.103  92.336  1.00  0.00           H  
ATOM    393  CG  GLN    28      80.674 106.354  91.622  1.00  0.00           C  
ATOM    394  HG2 GLN    28      81.186 106.813  90.777  1.00  0.00           H  
ATOM    395  HG3 GLN    28      79.615 106.345  91.362  1.00  0.00           H  
ATOM    396  CD  GLN    28      80.674 107.203  92.871  1.00  0.00           C  
ATOM    397  OE1 GLN    28      81.058 106.774  93.986  1.00  0.00           O  
ATOM    398  NE2 GLN    28      80.091 108.380  92.883  1.00  0.00           N  
ATOM    399 HE21 GLN    28      79.971 108.863  93.761  1.00  0.00           H  
ATOM    400 HE22 GLN    28      79.713 108.745  92.020  1.00  0.00           H  
ATOM    401  C   GLN    28      81.815 102.570  91.124  1.00  0.00           C  
ATOM    402  O   GLN    28      82.941 102.620  91.501  1.00  0.00           O  
ATOM    403  N   SER    29      81.197 101.440  91.049  1.00  0.00           N  
ATOM    404  H   SER    29      80.218 101.400  90.804  1.00  0.00           H  
ATOM    405  CA  SER    29      81.769 100.221  91.606  1.00  0.00           C  
ATOM    406  HA  SER    29      82.494 100.542  92.354  1.00  0.00           H  
ATOM    407  CB  SER    29      80.736  99.390  92.339  1.00  0.00           C  
ATOM    408  HB2 SER    29      81.165  98.595  92.950  1.00  0.00           H  
ATOM    409  HB3 SER    29      80.244 100.079  93.025  1.00  0.00           H  
ATOM    410  OG  SER    29      79.827  98.890  91.360  1.00  0.00           O  
ATOM    411  HG  SER    29      79.387  99.640  90.956  1.00  0.00           H  
ATOM    412  C   SER    29      82.617  99.430  90.656  1.00  0.00           C  
ATOM    413  O   SER    29      83.210  98.328  90.980  1.00  0.00           O  
ATOM    414  N   SER    30      82.717  99.907  89.370  1.00  0.00           N  
ATOM    415  H   SER    30      82.312 100.783  89.073  1.00  0.00           H  
ATOM    416  CA  SER    30      83.523  99.225  88.352  1.00  0.00           C  
ATOM    417  HA  SER    30      84.145  98.489  88.862  1.00  0.00           H  
ATOM    418  CB  SER    30      82.643  98.442  87.361  1.00  0.00           C  
ATOM    419  HB2 SER    30      81.956  97.861  87.976  1.00  0.00           H  
ATOM    420  HB3 SER    30      81.998  99.033  86.711  1.00  0.00           H  
ATOM    421  OG  SER    30      83.440  97.602  86.631  1.00  0.00           O  
ATOM    422  HG  SER    30      83.121  96.705  86.753  1.00  0.00           H  
ATOM    423  C   SER    30      84.377 100.234  87.590  1.00  0.00           C  
ATOM    424  O   SER    30      83.791 101.226  87.055  1.00  0.00           O  
ATOM    425  N   GLN    31      85.702 100.042  87.373  1.00  0.00           N  
ATOM    426  H   GLN    31      86.070 100.619  86.630  1.00  0.00           H  
ATOM    427  CA  GLN    31      86.648  99.254  88.169  1.00  0.00           C  
ATOM    428  HA  GLN    31      86.501  98.196  87.950  1.00  0.00           H  
ATOM    429  CB  GLN    31      88.076  99.546  87.610  1.00  0.00           C  
ATOM    430  HB2 GLN    31      88.640  98.786  88.150  1.00  0.00           H  
ATOM    431  HB3 GLN    31      88.134  99.430  86.527  1.00  0.00           H  
ATOM    432  CG  GLN    31      88.642 100.970  87.790  1.00  0.00           C  
ATOM    433  HG2 GLN    31      88.104 101.778  87.295  1.00  0.00           H  
ATOM    434  HG3 GLN    31      88.648 101.149  88.865  1.00  0.00           H  
ATOM    435  CD  GLN    31      90.067 101.038  87.186  1.00  0.00           C  
ATOM    436  OE1 GLN    31      90.419 100.712  86.071  1.00  0.00           O  
ATOM    437  NE2 GLN    31      90.989 101.660  87.963  1.00  0.00           N  
ATOM    438 HE21 GLN    31      91.780 102.057  87.477  1.00  0.00           H  
ATOM    439 HE22 GLN    31      90.844 101.978  88.911  1.00  0.00           H  
ATOM    440  C   GLN    31      86.449  99.436  89.719  1.00  0.00           C  
ATOM    441  O   GLN    31      85.915 100.460  90.241  1.00  0.00           O  
ATOM    442  N   PRO    32      86.826  98.371  90.531  1.00  0.00           N  
ATOM    443  CD  PRO    32      87.488  97.086  90.145  1.00  0.00           C  
ATOM    444  HD2 PRO    32      88.565  97.117  89.979  1.00  0.00           H  
ATOM    445  HD3 PRO    32      86.997  96.479  89.384  1.00  0.00           H  
ATOM    446  CG  PRO    32      87.480  96.163  91.380  1.00  0.00           C  
ATOM    447  HG2 PRO    32      88.399  96.203  91.965  1.00  0.00           H  
ATOM    448  HG3 PRO    32      87.367  95.117  91.096  1.00  0.00           H  
ATOM    449  CB  PRO    32      86.295  96.729  92.064  1.00  0.00           C  
ATOM    450  HB2 PRO    32      86.220  96.467  93.120  1.00  0.00           H  
ATOM    451  HB3 PRO    32      85.346  96.468  91.596  1.00  0.00           H  
ATOM    452  CA  PRO    32      86.445  98.207  91.926  1.00  0.00           C  
ATOM    453  HA  PRO    32      85.503  98.710  92.146  1.00  0.00           H  
ATOM    454  C   PRO    32      87.616  98.793  92.736  1.00  0.00           C  
ATOM    455  O   PRO    32      88.803  98.793  92.328  1.00  0.00           O  
ATOM    456  N   TYR    33      87.176  99.439  93.778  1.00  0.00           N  
ATOM    457  H   TYR    33      86.192  99.431  94.008  1.00  0.00           H  
ATOM    458  CA  TYR    33      88.008  99.821  94.936  1.00  0.00           C  
ATOM    459  HA  TYR    33      89.013  99.444  94.748  1.00  0.00           H  
ATOM    460  CB  TYR    33      88.222 101.316  94.812  1.00  0.00           C  
ATOM    461  HB2 TYR    33      87.351 101.936  95.027  1.00  0.00           H  
ATOM    462  HB3 TYR    33      88.933 101.623  95.579  1.00  0.00           H  
ATOM    463  CG  TYR    33      88.824 101.882  93.565  1.00  0.00           C  
ATOM    464  CD1 TYR    33      90.232 101.778  93.440  1.00  0.00           C  
ATOM    465  HD1 TYR    33      90.794 101.238  94.188  1.00  0.00           H  
ATOM    466  CE1 TYR    33      90.803 102.397  92.303  1.00  0.00           C  
ATOM    467  HE1 TYR    33      91.881 102.445  92.274  1.00  0.00           H  
ATOM    468  CZ  TYR    33      90.011 103.058  91.362  1.00  0.00           C  
ATOM    469  OH  TYR    33      90.612 103.763  90.291  1.00  0.00           O  
ATOM    470  HH  TYR    33      91.523 104.033  90.430  1.00  0.00           H  
ATOM    471  CE2 TYR    33      88.625 103.085  91.395  1.00  0.00           C  
ATOM    472  HE2 TYR    33      88.044 103.619  90.658  1.00  0.00           H  
ATOM    473  CD2 TYR    33      88.029 102.459  92.539  1.00  0.00           C  
ATOM    474  HD2 TYR    33      86.953 102.490  92.627  1.00  0.00           H  
ATOM    475  C   TYR    33      87.561  99.257  96.313  1.00  0.00           C  
ATOM    476  O   TYR    33      87.459 100.006  97.288  1.00  0.00           O  
ATOM    477  N   GLY    34      87.384  97.953  96.381  1.00  0.00           N  
ATOM    478  H   GLY    34      87.613  97.410  95.560  1.00  0.00           H  
ATOM    479  CA  GLY    34      86.768  97.250  97.513  1.00  0.00           C  
ATOM    480  HA2 GLY    34      86.851  96.172  97.376  1.00  0.00           H  
ATOM    481  HA3 GLY    34      87.358  97.422  98.413  1.00  0.00           H  
ATOM    482  C   GLY    34      85.306  97.586  97.637  1.00  0.00           C  
ATOM    483  O   GLY    34      84.709  97.921  96.631  1.00  0.00           O  
ATOM    484  N   GLN    35      84.776  97.507  98.841  1.00  0.00           N  
ATOM    485  H   GLN    35      85.338  97.189  99.617  1.00  0.00           H  
ATOM    486  CA  GLN    35      83.397  97.994  99.217  1.00  0.00           C  
ATOM    487  HA  GLN    35      82.997  98.666  98.458  1.00  0.00           H  
ATOM    488  CB  GLN    35      82.459  96.807  99.312  1.00  0.00           C  
ATOM    489  HB2 GLN    35      82.810  95.906  99.814  1.00  0.00           H  
ATOM    490  HB3 GLN    35      81.584  97.067  99.909  1.00  0.00           H  
ATOM    491  CG  GLN    35      82.005  96.370  97.935  1.00  0.00           C  
ATOM    492  HG2 GLN    35      82.771  96.261  97.167  1.00  0.00           H  
ATOM    493  HG3 GLN    35      81.485  95.413  97.980  1.00  0.00           H  
ATOM    494  CD  GLN    35      81.022  97.290  97.236  1.00  0.00           C  
ATOM    495  OE1 GLN    35      80.449  98.214  97.761  1.00  0.00           O  
ATOM    496  NE2 GLN    35      80.872  97.133  95.947  1.00  0.00           N  
ATOM    497 HE21 GLN    35      81.572  96.583  95.470  1.00  0.00           H  
ATOM    498 HE22 GLN    35      80.263  97.658  95.336  1.00  0.00           H  
ATOM    499  C   GLN    35      83.477  98.808 100.543  1.00  0.00           C  
ATOM    500  O   GLN    35      83.634  98.242 101.629  1.00  0.00           O  
ATOM    501  N   GLN    36      83.094 100.107 100.518  1.00  0.00           N  
ATOM    502  H   GLN    36      83.397 100.602 101.345  1.00  0.00           H  
ATOM    503  CA  GLN    36      82.616 101.000  99.443  1.00  0.00           C  
ATOM    504  HA  GLN    36      81.746 100.522  98.993  1.00  0.00           H  
ATOM    505  CB  GLN    36      82.224 102.301 100.163  1.00  0.00           C  
ATOM    506  HB2 GLN    36      81.469 102.155 100.935  1.00  0.00           H  
ATOM    507  HB3 GLN    36      83.066 102.783 100.661  1.00  0.00           H  
ATOM    508  CG  GLN    36      81.784 103.408  99.188  1.00  0.00           C  
ATOM    509  HG2 GLN    36      82.609 103.884  98.658  1.00  0.00           H  
ATOM    510  HG3 GLN    36      81.066 103.079  98.437  1.00  0.00           H  
ATOM    511  CD  GLN    36      81.131 104.541  99.889  1.00  0.00           C  
ATOM    512  OE1 GLN    36      80.812 104.497 101.080  1.00  0.00           O  
ATOM    513  NE2 GLN    36      80.703 105.529  99.208  1.00  0.00           N  
ATOM    514 HE21 GLN    36      80.810 105.643  98.211  1.00  0.00           H  
ATOM    515 HE22 GLN    36      80.069 106.158  99.680  1.00  0.00           H  
ATOM    516  C   GLN    36      83.644 101.249  98.346  1.00  0.00           C  
ATOM    517  O   GLN    36      84.827 101.505  98.621  1.00  0.00           O  
ATOM    518  N   SER    37      83.128 101.290  97.088  1.00  0.00           N  
ATOM    519  H   SER    37      82.149 101.044  97.095  1.00  0.00           H  
ATOM    520  CA  SER    37      83.890 101.510  95.886  1.00  0.00           C  
ATOM    521  HA  SER    37      84.949 101.289  96.023  1.00  0.00           H  
ATOM    522  CB  SER    37      83.502 100.497  94.856  1.00  0.00           C  
ATOM    523  HB2 SER    37      83.686  99.576  95.409  1.00  0.00           H  
ATOM    524  HB3 SER    37      82.440 100.501  94.614  1.00  0.00           H  
ATOM    525  OG  SER    37      84.336 100.493  93.723  1.00  0.00           O  
ATOM    526  HG  SER    37      84.047 101.258  93.221  1.00  0.00           H  
ATOM    527  C   SER    37      83.825 102.928  95.341  1.00  0.00           C  
ATOM    528  O   SER    37      83.049 103.178  94.348  1.00  0.00           O  
ATOM    529  N   TYR    38      84.582 103.814  95.987  1.00  0.00           N  
ATOM    530  H   TYR    38      85.211 103.459  96.694  1.00  0.00           H  
ATOM    531  CA  TYR    38      84.658 105.252  95.649  1.00  0.00           C  
ATOM    532  HA  TYR    38      83.660 105.687  95.707  1.00  0.00           H  
ATOM    533  CB  TYR    38      85.473 105.988  96.689  1.00  0.00           C  
ATOM    534  HB2 TYR    38      86.466 105.553  96.806  1.00  0.00           H  
ATOM    535  HB3 TYR    38      85.774 106.997  96.407  1.00  0.00           H  
ATOM    536  CG  TYR    38      84.749 106.066  98.016  1.00  0.00           C  
ATOM    537  CD1 TYR    38      84.966 105.114  99.051  1.00  0.00           C  
ATOM    538  HD1 TYR    38      85.488 104.203  98.801  1.00  0.00           H  
ATOM    539  CE1 TYR    38      84.471 105.351 100.445  1.00  0.00           C  
ATOM    540  HE1 TYR    38      84.656 104.714 101.297  1.00  0.00           H  
ATOM    541  CZ  TYR    38      83.780 106.575 100.747  1.00  0.00           C  
ATOM    542  OH  TYR    38      83.540 106.921 102.035  1.00  0.00           O  
ATOM    543  HH  TYR    38      82.611 107.163 102.048  1.00  0.00           H  
ATOM    544  CE2 TYR    38      83.521 107.462  99.716  1.00  0.00           C  
ATOM    545  HE2 TYR    38      82.939 108.314 100.035  1.00  0.00           H  
ATOM    546  CD2 TYR    38      83.913 107.179  98.370  1.00  0.00           C  
ATOM    547  HD2 TYR    38      83.590 107.847  97.586  1.00  0.00           H  
ATOM    548  C   TYR    38      85.189 105.394  94.205  1.00  0.00           C  
ATOM    549  O   TYR    38      86.064 104.622  93.768  1.00  0.00           O  
ATOM    550  N   SER    39      84.716 106.391  93.534  1.00  0.00           N  
ATOM    551  H   SER    39      83.953 106.940  93.902  1.00  0.00           H  
ATOM    552  CA  SER    39      85.154 106.722  92.163  1.00  0.00           C  
ATOM    553  HA  SER    39      85.069 105.798  91.593  1.00  0.00           H  
ATOM    554  CB  SER    39      84.396 107.786  91.427  1.00  0.00           C  
ATOM    555  HB2 SER    39      83.378 107.400  91.372  1.00  0.00           H  
ATOM    556  HB3 SER    39      84.559 108.691  92.013  1.00  0.00           H  
ATOM    557  OG  SER    39      84.684 108.011  90.097  1.00  0.00           O  
ATOM    558  HG  SER    39      84.310 107.204  89.738  1.00  0.00           H  
ATOM    559  C   SER    39      86.623 107.241  92.231  1.00  0.00           C  
ATOM    560  O   SER    39      87.076 107.894  93.176  1.00  0.00           O  
ATOM    561  N   GLY    40      87.407 106.876  91.184  1.00  0.00           N  
ATOM    562  H   GLY    40      86.954 106.250  90.533  1.00  0.00           H  
ATOM    563  CA  GLY    40      88.853 107.144  91.034  1.00  0.00           C  
ATOM    564  HA2 GLY    40      89.323 106.939  91.996  1.00  0.00           H  
ATOM    565  HA3 GLY    40      89.355 106.380  90.440  1.00  0.00           H  
ATOM    566  C   GLY    40      89.103 108.648  90.773  1.00  0.00           C  
ATOM    567  O   GLY    40      88.198 109.459  90.869  1.00  0.00           O  
ATOM    568  N   TYR    41      90.306 109.057  90.330  1.00  0.00           N  
ATOM    569  H   TYR    41      90.450 110.057  90.337  1.00  0.00           H  
ATOM    570  CA  TYR    41      91.432 108.246  89.948  1.00  0.00           C  
ATOM    571  HA  TYR    41      91.241 107.211  90.231  1.00  0.00           H  
ATOM    572  CB  TYR    41      91.437 108.085  88.363  1.00  0.00           C  
ATOM    573  HB2 TYR    41      91.513 109.069  87.900  1.00  0.00           H  
ATOM    574  HB3 TYR    41      92.226 107.397  88.057  1.00  0.00           H  
ATOM    575  CG  TYR    41      90.166 107.508  87.825  1.00  0.00           C  
ATOM    576  CD1 TYR    41      89.084 108.321  87.403  1.00  0.00           C  
ATOM    577  HD1 TYR    41      89.122 109.399  87.462  1.00  0.00           H  
ATOM    578  CE1 TYR    41      87.813 107.711  87.113  1.00  0.00           C  
ATOM    579  HE1 TYR    41      86.934 108.278  86.846  1.00  0.00           H  
ATOM    580  CZ  TYR    41      87.731 106.265  87.020  1.00  0.00           C  
ATOM    581  OH  TYR    41      86.583 105.706  86.649  1.00  0.00           O  
ATOM    582  HH  TYR    41      86.432 104.867  87.092  1.00  0.00           H  
ATOM    583  CE2 TYR    41      88.784 105.481  87.426  1.00  0.00           C  
ATOM    584  HE2 TYR    41      88.791 104.402  87.486  1.00  0.00           H  
ATOM    585  CD2 TYR    41      89.971 106.103  87.845  1.00  0.00           C  
ATOM    586  HD2 TYR    41      90.773 105.477  88.206  1.00  0.00           H  
ATOM    587  C   TYR    41      92.783 108.651  90.494  1.00  0.00           C  
ATOM    588  O   TYR    41      93.491 109.376  89.775  1.00  0.00           O  
ATOM    589  N   SER    42      93.192 108.181  91.666  1.00  0.00           N  
ATOM    590  H   SER    42      92.554 107.625  92.217  1.00  0.00           H  
ATOM    591  CA  SER    42      94.545 108.368  92.061  1.00  0.00           C  
ATOM    592  HA  SER    42      94.743 109.439  92.013  1.00  0.00           H  
ATOM    593  CB  SER    42      94.755 107.829  93.476  1.00  0.00           C  
ATOM    594  HB2 SER    42      93.914 108.224  94.046  1.00  0.00           H  
ATOM    595  HB3 SER    42      94.744 106.740  93.523  1.00  0.00           H  
ATOM    596  OG  SER    42      95.897 108.475  93.935  1.00  0.00           O  
ATOM    597  HG  SER    42      95.973 109.336  93.518  1.00  0.00           H  
ATOM    598  C   SER    42      95.555 107.710  91.148  1.00  0.00           C  
ATOM    599  O   SER    42      95.573 106.548  90.895  1.00  0.00           O  
ATOM    600  N   GLN    43      96.486 108.531  90.658  1.00  0.00           N  
ATOM    601  H   GLN    43      96.408 109.383  91.194  1.00  0.00           H  
ATOM    602  CA  GLN    43      97.653 108.213  89.831  1.00  0.00           C  
ATOM    603  HA  GLN    43      98.066 107.235  90.080  1.00  0.00           H  
ATOM    604  CB  GLN    43      97.199 108.047  88.302  1.00  0.00           C  
ATOM    605  HB2 GLN    43      96.567 107.165  88.195  1.00  0.00           H  
ATOM    606  HB3 GLN    43      96.661 108.950  88.014  1.00  0.00           H  
ATOM    607  CG  GLN    43      98.374 107.835  87.262  1.00  0.00           C  
ATOM    608  HG2 GLN    43      98.925 108.775  87.242  1.00  0.00           H  
ATOM    609  HG3 GLN    43      98.975 107.025  87.675  1.00  0.00           H  
ATOM    610  CD  GLN    43      97.936 107.321  85.916  1.00  0.00           C  
ATOM    611  OE1 GLN    43      96.770 107.009  85.626  1.00  0.00           O  
ATOM    612  NE2 GLN    43      98.844 107.104  85.014  1.00  0.00           N  
ATOM    613 HE21 GLN    43      99.840 107.174  85.165  1.00  0.00           H  
ATOM    614 HE22 GLN    43      98.480 106.628  84.201  1.00  0.00           H  
ATOM    615  C   GLN    43      98.626 109.362  90.038  1.00  0.00           C  
ATOM    616  O   GLN    43      98.186 110.506  90.142  1.00  0.00           O  
ATOM    617  N   SER    44      99.974 109.098  90.125  1.00  0.00           N  
ATOM    618  H   SER    44     100.272 108.135  90.060  1.00  0.00           H  
ATOM    619  CA  SER    44     100.993 110.085  90.196  1.00  0.00           C  
ATOM    620  HA  SER    44     100.895 110.658  91.118  1.00  0.00           H  
ATOM    621  CB  SER    44     102.342 109.460  90.422  1.00  0.00           C  
ATOM    622  HB2 SER    44     102.269 108.689  91.189  1.00  0.00           H  
ATOM    623  HB3 SER    44     102.487 108.909  89.492  1.00  0.00           H  
ATOM    624  OG  SER    44     103.367 110.391  90.495  1.00  0.00           O  
ATOM    625  HG  SER    44     104.187 109.907  90.611  1.00  0.00           H  
ATOM    626  C   SER    44     100.922 110.994  88.993  1.00  0.00           C  
ATOM    627  O   SER    44     100.745 110.681  87.820  1.00  0.00           O  
ATOM    628  N   THR    45     101.078 112.228  89.335  1.00  0.00           N  
ATOM    629  H   THR    45     101.293 112.327  90.317  1.00  0.00           H  
ATOM    630  CA  THR    45     101.019 113.373  88.438  1.00  0.00           C  
ATOM    631  HA  THR    45     100.222 113.160  87.726  1.00  0.00           H  
ATOM    632  CB  THR    45     100.661 114.702  89.116  1.00  0.00           C  
ATOM    633  HB  THR    45      99.700 114.531  89.601  1.00  0.00           H  
ATOM    634  CG2 THR    45     101.708 115.042  90.153  1.00  0.00           C  
ATOM    635 HG21 THR    45     101.278 115.940  90.599  1.00  0.00           H  
ATOM    636 HG22 THR    45     101.791 114.299  90.947  1.00  0.00           H  
ATOM    637 HG23 THR    45     102.645 115.326  89.673  1.00  0.00           H  
ATOM    638  OG1 THR    45     100.499 115.738  88.238  1.00  0.00           O  
ATOM    639  HG1 THR    45      99.650 115.659  87.796  1.00  0.00           H  
ATOM    640  C   THR    45     102.383 113.447  87.618  1.00  0.00           C  
ATOM    641  O   THR    45     102.375 113.806  86.465  1.00  0.00           O  
ATOM    642  N   ASP    46     103.532 113.044  88.189  1.00  0.00           N  
ATOM    643  H   ASP    46     103.459 112.682  89.129  1.00  0.00           H  
ATOM    644  CA  ASP    46     104.943 113.143  87.660  1.00  0.00           C  
ATOM    645  HA  ASP    46     104.912 112.992  86.581  1.00  0.00           H  
ATOM    646  CB  ASP    46     105.396 114.572  88.003  1.00  0.00           C  
ATOM    647  HB2 ASP    46     104.819 115.341  87.489  1.00  0.00           H  
ATOM    648  HB3 ASP    46     105.244 114.664  89.078  1.00  0.00           H  
ATOM    649  CG  ASP    46     106.879 114.901  87.761  1.00  0.00           C  
ATOM    650  OD1 ASP    46     107.641 114.073  87.293  1.00  0.00           O  
ATOM    651  OD2 ASP    46     107.224 116.094  87.892  1.00  0.00           O  
ATOM    652  C   ASP    46     105.793 112.101  88.326  1.00  0.00           C  
ATOM    653  O   ASP    46     105.928 112.133  89.557  1.00  0.00           O  
ATOM    654  N   THR    47     106.278 111.189  87.540  1.00  0.00           N  
ATOM    655  H   THR    47     105.889 111.287  86.613  1.00  0.00           H  
ATOM    656  CA  THR    47     106.969 109.986  88.011  1.00  0.00           C  
ATOM    657  HA  THR    47     106.695 109.727  89.034  1.00  0.00           H  
ATOM    658  CB  THR    47     106.567 108.842  87.116  1.00  0.00           C  
ATOM    659  HB  THR    47     107.247 107.991  87.168  1.00  0.00           H  
ATOM    660  CG2 THR    47     105.118 108.278  87.415  1.00  0.00           C  
ATOM    661 HG21 THR    47     104.650 107.811  86.548  1.00  0.00           H  
ATOM    662 HG22 THR    47     105.090 107.723  88.352  1.00  0.00           H  
ATOM    663 HG23 THR    47     104.530 109.156  87.682  1.00  0.00           H  
ATOM    664  OG1 THR    47     106.639 109.183  85.770  1.00  0.00           O  
ATOM    665  HG1 THR    47     107.545 108.923  85.588  1.00  0.00           H  
ATOM    666  C   THR    47     108.538 110.082  88.069  1.00  0.00           C  
ATOM    667  O   THR    47     109.170 109.152  88.520  1.00  0.00           O  
ATOM    668  N   SER    48     109.063 111.157  87.509  1.00  0.00           N  
ATOM    669  H   SER    48     108.434 111.817  87.074  1.00  0.00           H  
ATOM    670  CA  SER    48     110.552 111.487  87.332  1.00  0.00           C  
ATOM    671  HA  SER    48     110.942 110.610  86.815  1.00  0.00           H  
ATOM    672  CB  SER    48     110.711 112.772  86.453  1.00  0.00           C  
ATOM    673  HB2 SER    48     111.761 112.927  86.204  1.00  0.00           H  
ATOM    674  HB3 SER    48     110.103 112.584  85.568  1.00  0.00           H  
ATOM    675  OG  SER    48     110.226 113.886  87.155  1.00  0.00           O  
ATOM    676  HG  SER    48     109.267 113.877  87.175  1.00  0.00           H  
ATOM    677  C   SER    48     111.271 111.517  88.679  1.00  0.00           C  
ATOM    678  O   SER    48     110.678 111.397  89.793  1.00  0.00           O  
ATOM    679  N   GLY    49     112.624 111.552  88.630  1.00  0.00           N  
ATOM    680  H   GLY    49     113.110 111.552  87.744  1.00  0.00           H  
ATOM    681  CA  GLY    49     113.530 111.615  89.840  1.00  0.00           C  
ATOM    682  HA2 GLY    49     114.405 112.244  89.675  1.00  0.00           H  
ATOM    683  HA3 GLY    49     112.924 111.928  90.691  1.00  0.00           H  
ATOM    684  C   GLY    49     114.036 110.251  90.194  1.00  0.00           C  
ATOM    685  O   GLY    49     113.258 109.241  90.070  1.00  0.00           O  
ATOM    686  N   TYR    50     115.271 109.993  90.581  1.00  0.00           N  
ATOM    687  H   TYR    50     115.507 109.022  90.727  1.00  0.00           H  
ATOM    688  CA  TYR    50     116.441 110.934  90.695  1.00  0.00           C  
ATOM    689  HA  TYR    50     116.433 111.447  89.734  1.00  0.00           H  
ATOM    690  CB  TYR    50     116.242 111.908  91.786  1.00  0.00           C  
ATOM    691  HB2 TYR    50     115.302 112.439  91.637  1.00  0.00           H  
ATOM    692  HB3 TYR    50     116.110 111.285  92.671  1.00  0.00           H  
ATOM    693  CG  TYR    50     117.406 112.785  92.121  1.00  0.00           C  
ATOM    694  CD1 TYR    50     118.426 112.382  93.032  1.00  0.00           C  
ATOM    695  HD1 TYR    50     118.435 111.378  93.429  1.00  0.00           H  
ATOM    696  CE1 TYR    50     119.546 113.177  93.374  1.00  0.00           C  
ATOM    697  HE1 TYR    50     120.315 112.775  94.017  1.00  0.00           H  
ATOM    698  CZ  TYR    50     119.552 114.519  92.976  1.00  0.00           C  
ATOM    699  OH  TYR    50     120.514 115.379  93.422  1.00  0.00           O  
ATOM    700  HH  TYR    50     120.237 116.260  93.160  1.00  0.00           H  
ATOM    701  CE2 TYR    50     118.491 115.015  92.174  1.00  0.00           C  
ATOM    702  HE2 TYR    50     118.515 116.069  91.939  1.00  0.00           H  
ATOM    703  CD2 TYR    50     117.447 114.165  91.727  1.00  0.00           C  
ATOM    704  HD2 TYR    50     116.685 114.613  91.106  1.00  0.00           H  
ATOM    705  C   TYR    50     117.809 110.108  90.837  1.00  0.00           C  
ATOM    706  O   TYR    50     117.973 109.243  91.670  1.00  0.00           O  
ATOM    707  N   GLY    51     118.803 110.428  89.988  1.00  0.00           N  
ATOM    708  H   GLY    51     119.696 109.963  90.074  1.00  0.00           H  
ATOM    709  CA  GLY    51     118.877 111.588  89.168  1.00  0.00           C  
ATOM    710  HA2 GLY    51     117.954 111.751  88.611  1.00  0.00           H  
ATOM    711  HA3 GLY    51     118.993 112.434  89.846  1.00  0.00           H  
ATOM    712  C   GLY    51     120.074 111.473  88.201  1.00  0.00           C  
ATOM    713  O   GLY    51     120.561 110.402  87.965  1.00  0.00           O  
ATOM    714  N   GLN    52     120.435 112.651  87.614  1.00  0.00           N  
ATOM    715  H   GLN    52     120.038 113.493  88.005  1.00  0.00           H  
ATOM    716  CA  GLN    52     121.569 112.840  86.655  1.00  0.00           C  
ATOM    717  HA  GLN    52     121.315 113.781  86.168  1.00  0.00           H  
ATOM    718  CB  GLN    52     122.823 112.967  87.542  1.00  0.00           C  
ATOM    719  HB2 GLN    52     122.564 113.500  88.457  1.00  0.00           H  
ATOM    720  HB3 GLN    52     123.139 111.964  87.828  1.00  0.00           H  
ATOM    721  CG  GLN    52     123.999 113.705  86.903  1.00  0.00           C  
ATOM    722  HG2 GLN    52     124.427 113.125  86.085  1.00  0.00           H  
ATOM    723  HG3 GLN    52     123.618 114.608  86.426  1.00  0.00           H  
ATOM    724  CD  GLN    52     125.040 114.053  87.963  1.00  0.00           C  
ATOM    725  OE1 GLN    52     125.373 115.208  88.260  1.00  0.00           O  
ATOM    726  NE2 GLN    52     125.675 113.104  88.547  1.00  0.00           N  
ATOM    727 HE21 GLN    52     125.310 112.182  88.356  1.00  0.00           H  
ATOM    728 HE22 GLN    52     126.220 113.284  89.378  1.00  0.00           H  
ATOM    729  C   GLN    52     121.686 111.673  85.583  1.00  0.00           C  
ATOM    730  O   GLN    52     122.661 110.866  85.558  1.00  0.00           O  
ATOM    731  N   SER    53     120.595 111.510  84.804  1.00  0.00           N  
ATOM    732  H   SER    53     120.513 110.624  84.327  1.00  0.00           H  
ATOM    733  CA  SER    53     119.431 112.403  84.655  1.00  0.00           C  
ATOM    734  HA  SER    53     119.604 113.398  85.065  1.00  0.00           H  
ATOM    735  CB  SER    53     119.068 112.574  83.181  1.00  0.00           C  
ATOM    736  HB2 SER    53     119.796 113.158  82.618  1.00  0.00           H  
ATOM    737  HB3 SER    53     119.142 111.626  82.648  1.00  0.00           H  
ATOM    738  OG  SER    53     117.767 113.173  83.023  1.00  0.00           O  
ATOM    739  HG  SER    53     117.746 113.524  82.130  1.00  0.00           H  
ATOM    740  C   SER    53     118.260 111.857  85.488  1.00  0.00           C  
ATOM    741  O   SER    53     118.094 110.688  85.721  1.00  0.00           O  
ATOM    742  N   SER    54     117.331 112.783  85.913  1.00  0.00           N  
ATOM    743  H   SER    54     117.511 113.761  85.733  1.00  0.00           H  
ATOM    744  CA  SER    54     116.036 112.411  86.471  1.00  0.00           C  
ATOM    745  HA  SER    54     116.231 111.585  87.155  1.00  0.00           H  
ATOM    746  CB  SER    54     115.516 113.669  87.210  1.00  0.00           C  
ATOM    747  HB2 SER    54     115.726 114.542  86.593  1.00  0.00           H  
ATOM    748  HB3 SER    54     114.432 113.600  87.307  1.00  0.00           H  
ATOM    749  OG  SER    54     116.129 113.811  88.475  1.00  0.00           O  
ATOM    750  HG  SER    54     117.036 114.115  88.395  1.00  0.00           H  
ATOM    751  C   SER    54     114.894 111.976  85.531  1.00  0.00           C  
ATOM    752  O   SER    54     113.834 111.592  86.042  1.00  0.00           O  
ATOM    753  N   TYR    55     115.232 111.954  84.251  1.00  0.00           N  
ATOM    754  H   TYR    55     116.108 112.375  83.974  1.00  0.00           H  
ATOM    755  CA  TYR    55     114.227 111.811  83.209  1.00  0.00           C  
ATOM    756  HA  TYR    55     113.283 111.481  83.644  1.00  0.00           H  
ATOM    757  CB  TYR    55     113.934 113.183  82.522  1.00  0.00           C  
ATOM    758  HB2 TYR    55     114.882 113.342  82.008  1.00  0.00           H  
ATOM    759  HB3 TYR    55     113.105 113.063  81.824  1.00  0.00           H  
ATOM    760  CG  TYR    55     113.647 114.396  83.428  1.00  0.00           C  
ATOM    761  CD1 TYR    55     114.624 115.365  83.774  1.00  0.00           C  
ATOM    762  HD1 TYR    55     115.635 115.158  83.455  1.00  0.00           H  
ATOM    763  CE1 TYR    55     114.312 116.344  84.714  1.00  0.00           C  
ATOM    764  HE1 TYR    55     115.148 116.966  85.000  1.00  0.00           H  
ATOM    765  CZ  TYR    55     112.967 116.653  85.094  1.00  0.00           C  
ATOM    766  OH  TYR    55     112.669 117.529  86.032  1.00  0.00           O  
ATOM    767  HH  TYR    55     113.406 118.062  86.339  1.00  0.00           H  
ATOM    768  CE2 TYR    55     111.952 115.786  84.666  1.00  0.00           C  
ATOM    769  HE2 TYR    55     110.926 116.018  84.913  1.00  0.00           H  
ATOM    770  CD2 TYR    55     112.258 114.690  83.812  1.00  0.00           C  
ATOM    771  HD2 TYR    55     111.454 114.124  83.366  1.00  0.00           H  
ATOM    772  C   TYR    55     114.665 110.825  82.129  1.00  0.00           C  
ATOM    773  O   TYR    55     115.674 110.888  81.523  1.00  0.00           O  
ATOM    774  N   SER    56     113.875 109.754  81.902  1.00  0.00           N  
ATOM    775  H   SER    56     114.284 109.038  81.318  1.00  0.00           H  
ATOM    776  CA  SER    56     112.785 109.142  82.682  1.00  0.00           C  
ATOM    777  HA  SER    56     112.479 108.188  82.252  1.00  0.00           H  
ATOM    778  CB  SER    56     113.229 108.756  84.093  1.00  0.00           C  
ATOM    779  HB2 SER    56     113.666 109.639  84.559  1.00  0.00           H  
ATOM    780  HB3 SER    56     112.427 108.266  84.644  1.00  0.00           H  
ATOM    781  OG  SER    56     114.238 107.790  83.932  1.00  0.00           O  
ATOM    782  HG  SER    56     115.149 108.079  84.021  1.00  0.00           H  
ATOM    783  C   SER    56     111.499 109.939  82.775  1.00  0.00           C  
ATOM    784  O   SER    56     111.124 110.384  83.860  1.00  0.00           O  
ATOM    785  N   SER    57     110.833 110.243  81.682  1.00  0.00           N  
ATOM    786  H   SER    57     110.054 110.876  81.793  1.00  0.00           H  
ATOM    787  CA  SER    57     111.247 109.912  80.321  1.00  0.00           C  
ATOM    788  HA  SER    57     111.750 108.946  80.367  1.00  0.00           H  
ATOM    789  CB  SER    57     110.013 109.635  79.473  1.00  0.00           C  
ATOM    790  HB2 SER    57     109.319 109.033  80.060  1.00  0.00           H  
ATOM    791  HB3 SER    57     109.428 110.528  79.253  1.00  0.00           H  
ATOM    792  OG  SER    57     110.365 108.935  78.290  1.00  0.00           O  
ATOM    793  HG  SER    57     109.587 109.071  77.745  1.00  0.00           H  
ATOM    794  C   SER    57     112.184 110.862  79.627  1.00  0.00           C  
ATOM    795  O   SER    57     111.995 112.052  79.537  1.00  0.00           O  
ATOM    796  N   TYR    58     113.222 110.315  78.962  1.00  0.00           N  
ATOM    797  H   TYR    58     113.339 109.312  78.929  1.00  0.00           H  
ATOM    798  CA  TYR    58     114.262 111.194  78.364  1.00  0.00           C  
ATOM    799  HA  TYR    58     114.627 111.890  79.120  1.00  0.00           H  
ATOM    800  CB  TYR    58     115.446 110.366  77.839  1.00  0.00           C  
ATOM    801  HB2 TYR    58     115.828 109.684  78.599  1.00  0.00           H  
ATOM    802  HB3 TYR    58     114.994 109.776  77.041  1.00  0.00           H  
ATOM    803  CG  TYR    58     116.631 111.188  77.368  1.00  0.00           C  
ATOM    804  CD1 TYR    58     116.803 111.492  76.011  1.00  0.00           C  
ATOM    805  HD1 TYR    58     116.209 111.019  75.243  1.00  0.00           H  
ATOM    806  CE1 TYR    58     117.930 112.154  75.586  1.00  0.00           C  
ATOM    807  HE1 TYR    58     118.172 112.167  74.533  1.00  0.00           H  
ATOM    808  CZ  TYR    58     118.859 112.623  76.537  1.00  0.00           C  
ATOM    809  OH  TYR    58     120.061 113.133  76.098  1.00  0.00           O  
ATOM    810  HH  TYR    58     120.137 113.463  75.200  1.00  0.00           H  
ATOM    811  CE2 TYR    58     118.717 112.458  77.913  1.00  0.00           C  
ATOM    812  HE2 TYR    58     119.484 112.679  78.640  1.00  0.00           H  
ATOM    813  CD2 TYR    58     117.504 111.718  78.268  1.00  0.00           C  
ATOM    814  HD2 TYR    58     117.197 111.628  79.300  1.00  0.00           H  
ATOM    815  C   TYR    58     113.697 112.012  77.151  1.00  0.00           C  
ATOM    816  O   TYR    58     113.125 111.419  76.214  1.00  0.00           O  
ATOM    817  N   GLY    59     113.744 113.363  77.098  1.00  0.00           N  
ATOM    818  H   GLY    59     113.289 113.854  76.342  1.00  0.00           H  
ATOM    819  CA  GLY    59     114.352 114.162  78.134  1.00  0.00           C  
ATOM    820  HA2 GLY    59     113.743 114.025  79.027  1.00  0.00           H  
ATOM    821  HA3 GLY    59     115.401 113.879  78.224  1.00  0.00           H  
ATOM    822  C   GLY    59     114.455 115.630  77.791  1.00  0.00           C  
ATOM    823  O   GLY    59     114.429 116.003  76.607  1.00  0.00           O  
ATOM    824  N   GLN    60     114.517 116.509  78.741  1.00  0.00           N  
ATOM    825  H   GLN    60     114.272 117.480  78.608  1.00  0.00           H  
ATOM    826  CA  GLN    60     114.722 116.271  80.124  1.00  0.00           C  
ATOM    827  HA  GLN    60     114.975 115.227  80.308  1.00  0.00           H  
ATOM    828  CB  GLN    60     115.871 117.074  80.611  1.00  0.00           C  
ATOM    829  HB2 GLN    60     115.748 118.156  80.556  1.00  0.00           H  
ATOM    830  HB3 GLN    60     116.119 116.853  81.649  1.00  0.00           H  
ATOM    831  CG  GLN    60     117.145 116.688  79.773  1.00  0.00           C  
ATOM    832  HG2 GLN    60     117.149 116.749  78.684  1.00  0.00           H  
ATOM    833  HG3 GLN    60     117.903 117.414  80.067  1.00  0.00           H  
ATOM    834  CD  GLN    60     117.842 115.387  80.020  1.00  0.00           C  
ATOM    835  OE1 GLN    60     117.370 114.460  80.653  1.00  0.00           O  
ATOM    836  NE2 GLN    60     119.038 115.266  79.523  1.00  0.00           N  
ATOM    837 HE21 GLN    60     119.369 116.028  78.949  1.00  0.00           H  
ATOM    838 HE22 GLN    60     119.534 114.421  79.770  1.00  0.00           H  
ATOM    839  C   GLN    60     113.401 116.581  80.901  1.00  0.00           C  
ATOM    840  O   GLN    60     112.494 115.845  80.724  1.00  0.00           O  
ATOM    841  N   SER    61     113.298 117.683  81.633  1.00  0.00           N  
ATOM    842  H   SER    61     114.003 118.391  81.482  1.00  0.00           H  
ATOM    843  CA  SER    61     111.977 118.164  82.101  1.00  0.00           C  
ATOM    844  HA  SER    61     111.468 117.428  82.724  1.00  0.00           H  
ATOM    845  CB  SER    61     112.089 119.448  82.975  1.00  0.00           C  
ATOM    846  HB2 SER    61     112.740 119.291  83.835  1.00  0.00           H  
ATOM    847  HB3 SER    61     112.414 120.243  82.302  1.00  0.00           H  
ATOM    848  OG  SER    61     110.770 119.739  83.486  1.00  0.00           O  
ATOM    849  HG  SER    61     110.838 119.980  84.413  1.00  0.00           H  
ATOM    850  C   SER    61     110.975 118.331  80.930  1.00  0.00           C  
ATOM    851  O   SER    61     111.256 118.970  79.983  1.00  0.00           O  
ATOM    852  N   GLN    62     109.750 117.990  81.184  1.00  0.00           N  
ATOM    853  H   GLN    62     109.609 117.478  82.043  1.00  0.00           H  
ATOM    854  CA  GLN    62     108.557 118.285  80.416  1.00  0.00           C  
ATOM    855  HA  GLN    62     108.898 118.930  79.606  1.00  0.00           H  
ATOM    856  CB  GLN    62     108.064 116.967  79.717  1.00  0.00           C  
ATOM    857  HB2 GLN    62     107.352 117.189  78.922  1.00  0.00           H  
ATOM    858  HB3 GLN    62     108.931 116.528  79.224  1.00  0.00           H  
ATOM    859  CG  GLN    62     107.419 115.965  80.693  1.00  0.00           C  
ATOM    860  HG2 GLN    62     107.780 114.967  80.447  1.00  0.00           H  
ATOM    861  HG3 GLN    62     107.649 116.128  81.746  1.00  0.00           H  
ATOM    862  CD  GLN    62     105.863 115.884  80.517  1.00  0.00           C  
ATOM    863  OE1 GLN    62     105.313 116.220  79.439  1.00  0.00           O  
ATOM    864  NE2 GLN    62     104.975 115.461  81.407  1.00  0.00           N  
ATOM    865 HE21 GLN    62     104.063 115.885  81.316  1.00  0.00           H  
ATOM    866 HE22 GLN    62     105.253 115.135  82.322  1.00  0.00           H  
ATOM    867  C   GLN    62     107.416 119.025  81.210  1.00  0.00           C  
ATOM    868  O   GLN    62     106.254 119.033  80.776  1.00  0.00           O  
ATOM    869  N   ASN    63     107.692 119.619  82.404  1.00  0.00           N  
ATOM    870  H   ASN    63     108.619 119.492  82.786  1.00  0.00           H  
ATOM    871  CA  ASN    63     106.875 120.558  83.135  1.00  0.00           C  
ATOM    872  HA  ASN    63     105.923 120.760  82.643  1.00  0.00           H  
ATOM    873  CB  ASN    63     106.524 119.971  84.531  1.00  0.00           C  
ATOM    874  HB2 ASN    63     107.486 119.920  85.041  1.00  0.00           H  
ATOM    875  HB3 ASN    63     105.865 120.664  85.053  1.00  0.00           H  
ATOM    876  CG  ASN    63     105.942 118.557  84.446  1.00  0.00           C  
ATOM    877  OD1 ASN    63     106.630 117.556  84.334  1.00  0.00           O  
ATOM    878  ND2 ASN    63     104.663 118.388  84.353  1.00  0.00           N  
ATOM    879 HD21 ASN    63     104.247 117.470  84.282  1.00  0.00           H  
ATOM    880 HD22 ASN    63     104.073 119.207  84.365  1.00  0.00           H  
ATOM    881  C   ASN    63     107.496 121.960  83.338  1.00  0.00           C  
ATOM    882  O   ASN    63     106.827 122.873  83.711  1.00  0.00           O  
ATOM    883  N   THR    64     108.822 122.053  83.081  1.00  0.00           N  
ATOM    884  H   THR    64     109.258 121.237  82.676  1.00  0.00           H  
ATOM    885  CA  THR    64     109.674 123.214  83.319  1.00  0.00           C  
ATOM    886  HA  THR    64     109.104 124.010  83.799  1.00  0.00           H  
ATOM    887  CB  THR    64     110.714 122.861  84.405  1.00  0.00           C  
ATOM    888  HB  THR    64     111.406 122.097  84.051  1.00  0.00           H  
ATOM    889  CG2 THR    64     111.502 124.073  84.898  1.00  0.00           C  
ATOM    890 HG21 THR    64     110.803 124.778  85.346  1.00  0.00           H  
ATOM    891 HG22 THR    64     112.132 123.719  85.714  1.00  0.00           H  
ATOM    892 HG23 THR    64     112.069 124.420  84.034  1.00  0.00           H  
ATOM    893  OG1 THR    64     110.022 122.464  85.627  1.00  0.00           O  
ATOM    894  HG1 THR    64     110.322 121.570  85.808  1.00  0.00           H  
ATOM    895  C   THR    64     110.390 123.600  81.955  1.00  0.00           C  
ATOM    896  O   THR    64     111.463 123.068  81.628  1.00  0.00           O  
ATOM    897  N   GLY    65     109.848 124.463  81.065  1.00  0.00           N  
ATOM    898  H   GLY    65     110.419 124.533  80.235  1.00  0.00           H  
ATOM    899  CA  GLY    65     108.453 124.843  80.991  1.00  0.00           C  
ATOM    900  HA2 GLY    65     108.146 125.264  81.949  1.00  0.00           H  
ATOM    901  HA3 GLY    65     108.406 125.548  80.161  1.00  0.00           H  
ATOM    902  C   GLY    65     107.498 123.745  80.454  1.00  0.00           C  
ATOM    903  O   GLY    65     107.981 122.716  80.079  1.00  0.00           O  
ATOM    904  N   TYR    66     106.287 124.121  80.203  1.00  0.00           N  
ATOM    905  H   TYR    66     105.906 124.986  80.557  1.00  0.00           H  
ATOM    906  CA  TYR    66     105.252 123.118  79.870  1.00  0.00           C  
ATOM    907  HA  TYR    66     105.676 122.114  79.843  1.00  0.00           H  
ATOM    908  CB  TYR    66     104.125 123.265  80.849  1.00  0.00           C  
ATOM    909  HB2 TYR    66     103.285 122.606  80.627  1.00  0.00           H  
ATOM    910  HB3 TYR    66     104.471 122.985  81.844  1.00  0.00           H  
ATOM    911  CG  TYR    66     103.510 124.715  80.944  1.00  0.00           C  
ATOM    912  CD1 TYR    66     104.173 125.767  81.613  1.00  0.00           C  
ATOM    913  HD1 TYR    66     104.965 125.488  82.291  1.00  0.00           H  
ATOM    914  CE1 TYR    66     103.784 127.143  81.532  1.00  0.00           C  
ATOM    915  HE1 TYR    66     104.204 128.015  82.011  1.00  0.00           H  
ATOM    916  CZ  TYR    66     102.678 127.453  80.735  1.00  0.00           C  
ATOM    917  OH  TYR    66     102.272 128.714  80.535  1.00  0.00           O  
ATOM    918  HH  TYR    66     101.365 128.818  80.238  1.00  0.00           H  
ATOM    919  CE2 TYR    66     101.998 126.408  80.067  1.00  0.00           C  
ATOM    920  HE2 TYR    66     101.140 126.691  79.475  1.00  0.00           H  
ATOM    921  CD2 TYR    66     102.449 125.063  80.083  1.00  0.00           C  
ATOM    922  HD2 TYR    66     101.989 124.328  79.440  1.00  0.00           H  
ATOM    923  C   TYR    66     104.775 123.222  78.442  1.00  0.00           C  
ATOM    924  O   TYR    66     104.599 124.397  77.929  1.00  0.00           O  
ATOM    925  N   GLY    67     104.587 122.051  77.815  1.00  0.00           N  
ATOM    926  H   GLY    67     104.632 121.245  78.422  1.00  0.00           H  
ATOM    927  CA  GLY    67     104.061 121.831  76.481  1.00  0.00           C  
ATOM    928  HA2 GLY    67     104.561 122.482  75.763  1.00  0.00           H  
ATOM    929  HA3 GLY    67     104.368 120.855  76.105  1.00  0.00           H  
ATOM    930  C   GLY    67     102.520 122.044  76.247  1.00  0.00           C  
ATOM    931  O   GLY    67     101.876 122.361  77.246  1.00  0.00           O  
ATOM    932  N   THR    68     101.953 121.681  75.101  1.00  0.00           N  
ATOM    933  H   THR    68     102.538 121.396  74.329  1.00  0.00           H  
ATOM    934  CA  THR    68     100.507 121.662  74.764  1.00  0.00           C  
ATOM    935  HA  THR    68     100.056 121.211  75.648  1.00  0.00           H  
ATOM    936  CB  THR    68      99.998 123.032  74.449  1.00  0.00           C  
ATOM    937  HB  THR    68     100.315 123.590  75.330  1.00  0.00           H  
ATOM    938  CG2 THR    68     100.490 123.667  73.163  1.00  0.00           C  
ATOM    939 HG21 THR    68     100.345 124.745  73.243  1.00  0.00           H  
ATOM    940 HG22 THR    68     101.562 123.481  73.101  1.00  0.00           H  
ATOM    941 HG23 THR    68      99.973 123.314  72.271  1.00  0.00           H  
ATOM    942  OG1 THR    68      98.592 123.013  74.460  1.00  0.00           O  
ATOM    943  HG1 THR    68      98.292 123.882  74.182  1.00  0.00           H  
ATOM    944  C   THR    68     100.258 120.695  73.569  1.00  0.00           C  
ATOM    945  O   THR    68     101.198 120.316  72.829  1.00  0.00           O  
ATOM    946  N   GLN    69      99.026 120.120  73.551  1.00  0.00           N  
ATOM    947  H   GLN    69      98.292 120.440  74.166  1.00  0.00           H  
ATOM    948  CA  GLN    69      98.549 119.243  72.482  1.00  0.00           C  
ATOM    949  HA  GLN    69      99.226 118.395  72.373  1.00  0.00           H  
ATOM    950  CB  GLN    69      97.192 118.586  72.914  1.00  0.00           C  
ATOM    951  HB2 GLN    69      96.377 119.295  73.063  1.00  0.00           H  
ATOM    952  HB3 GLN    69      96.833 117.877  72.168  1.00  0.00           H  
ATOM    953  CG  GLN    69      97.204 117.634  74.205  1.00  0.00           C  
ATOM    954  HG2 GLN    69      96.290 117.046  74.123  1.00  0.00           H  
ATOM    955  HG3 GLN    69      98.048 116.943  74.220  1.00  0.00           H  
ATOM    956  CD  GLN    69      97.331 118.410  75.496  1.00  0.00           C  
ATOM    957  OE1 GLN    69      96.770 119.509  75.575  1.00  0.00           O  
ATOM    958  NE2 GLN    69      97.980 118.077  76.565  1.00  0.00           N  
ATOM    959 HE21 GLN    69      98.493 117.212  76.467  1.00  0.00           H  
ATOM    960 HE22 GLN    69      97.848 118.492  77.476  1.00  0.00           H  
ATOM    961  C   GLN    69      98.384 119.959  71.128  1.00  0.00           C  
ATOM    962  O   GLN    69      98.211 121.120  71.113  1.00  0.00           O  
ATOM    963  N   SER    70      98.422 119.223  70.008  1.00  0.00           N  
ATOM    964  H   SER    70      98.625 118.238  70.105  1.00  0.00           H  
ATOM    965  CA  SER    70      98.254 119.704  68.593  1.00  0.00           C  
ATOM    966  HA  SER    70      98.095 120.781  68.535  1.00  0.00           H  
ATOM    967  CB  SER    70      99.581 119.473  67.820  1.00  0.00           C  
ATOM    968  HB2 SER    70      99.403 119.889  66.828  1.00  0.00           H  
ATOM    969  HB3 SER    70     100.413 120.056  68.213  1.00  0.00           H  
ATOM    970  OG  SER    70      99.906 118.110  67.826  1.00  0.00           O  
ATOM    971  HG  SER    70     100.787 117.961  67.474  1.00  0.00           H  
ATOM    972  C   SER    70      97.188 118.881  67.905  1.00  0.00           C  
ATOM    973  O   SER    70      96.637 119.284  66.905  1.00  0.00           O  
ATOM    974  N   THR    71      96.934 117.605  68.282  1.00  0.00           N  
ATOM    975  H   THR    71      97.424 117.325  69.120  1.00  0.00           H  
ATOM    976  CA  THR    71      96.127 116.658  67.464  1.00  0.00           C  
ATOM    977  HA  THR    71      95.912 117.141  66.511  1.00  0.00           H  
ATOM    978  CB  THR    71      96.931 115.398  67.245  1.00  0.00           C  
ATOM    979  HB  THR    71      97.206 114.976  68.211  1.00  0.00           H  
ATOM    980  CG2 THR    71      96.298 114.305  66.332  1.00  0.00           C  
ATOM    981 HG21 THR    71      96.240 114.641  65.297  1.00  0.00           H  
ATOM    982 HG22 THR    71      96.977 113.480  66.550  1.00  0.00           H  
ATOM    983 HG23 THR    71      95.297 113.970  66.604  1.00  0.00           H  
ATOM    984  OG1 THR    71      98.140 115.806  66.566  1.00  0.00           O  
ATOM    985  HG1 THR    71      98.691 116.358  67.125  1.00  0.00           H  
ATOM    986  C   THR    71      94.755 116.274  68.086  1.00  0.00           C  
ATOM    987  O   THR    71      94.778 115.607  69.097  1.00  0.00           O  
ATOM    988  N   PRO    72      93.601 116.595  67.447  1.00  0.00           N  
ATOM    989  CD  PRO    72      93.483 117.481  66.340  1.00  0.00           C  
ATOM    990  HD2 PRO    72      93.914 117.006  65.459  1.00  0.00           H  
ATOM    991  HD3 PRO    72      94.001 118.406  66.593  1.00  0.00           H  
ATOM    992  CG  PRO    72      91.969 117.857  66.217  1.00  0.00           C  
ATOM    993  HG2 PRO    72      91.645 117.420  65.273  1.00  0.00           H  
ATOM    994  HG3 PRO    72      91.916 118.942  66.133  1.00  0.00           H  
ATOM    995  CB  PRO    72      91.305 117.247  67.443  1.00  0.00           C  
ATOM    996  HB2 PRO    72      90.429 116.639  67.217  1.00  0.00           H  
ATOM    997  HB3 PRO    72      91.057 118.071  68.111  1.00  0.00           H  
ATOM    998  CA  PRO    72      92.280 116.274  68.058  1.00  0.00           C  
ATOM    999  HA  PRO    72      92.353 116.504  69.122  1.00  0.00           H  
ATOM   1000  C   PRO    72      91.961 114.768  68.006  1.00  0.00           C  
ATOM   1001  O   PRO    72      92.357 114.073  67.093  1.00  0.00           O  
ATOM   1002  N   GLN    73      91.277 114.170  69.010  1.00  0.00           N  
ATOM   1003  H   GLN    73      90.892 114.839  69.662  1.00  0.00           H  
ATOM   1004  CA  GLN    73      90.858 112.776  69.093  1.00  0.00           C  
ATOM   1005  HA  GLN    73      91.739 112.161  69.276  1.00  0.00           H  
ATOM   1006  CB  GLN    73      89.961 112.626  70.354  1.00  0.00           C  
ATOM   1007  HB2 GLN    73      89.856 111.548  70.472  1.00  0.00           H  
ATOM   1008  HB3 GLN    73      90.525 112.961  71.224  1.00  0.00           H  
ATOM   1009  CG  GLN    73      88.617 113.388  70.358  1.00  0.00           C  
ATOM   1010  HG2 GLN    73      88.381 113.625  71.395  1.00  0.00           H  
ATOM   1011  HG3 GLN    73      88.691 114.342  69.836  1.00  0.00           H  
ATOM   1012  CD  GLN    73      87.430 112.649  69.844  1.00  0.00           C  
ATOM   1013  OE1 GLN    73      87.542 111.591  69.233  1.00  0.00           O  
ATOM   1014  NE2 GLN    73      86.212 113.029  70.209  1.00  0.00           N  
ATOM   1015 HE21 GLN    73      85.996 113.824  70.794  1.00  0.00           H  
ATOM   1016 HE22 GLN    73      85.475 112.346  70.105  1.00  0.00           H  
ATOM   1017  C   GLN    73      90.197 112.147  67.840  1.00  0.00           C  
ATOM   1018  O   GLN    73      89.630 112.801  66.967  1.00  0.00           O  
ATOM   1019  N   GLY    74      90.431 110.877  67.660  1.00  0.00           N  
ATOM   1020  H   GLY    74      91.044 110.327  68.245  1.00  0.00           H  
ATOM   1021  CA  GLY    74      90.118 110.129  66.443  1.00  0.00           C  
ATOM   1022  HA2 GLY    74      89.980 110.719  65.537  1.00  0.00           H  
ATOM   1023  HA3 GLY    74      90.947 109.483  66.155  1.00  0.00           H  
ATOM   1024  C   GLY    74      88.902 109.213  66.488  1.00  0.00           C  
ATOM   1025  O   GLY    74      88.660 108.389  65.604  1.00  0.00           O  
ATOM   1026  N   TYR    75      88.081 109.313  67.554  1.00  0.00           N  
ATOM   1027  H   TYR    75      88.303 110.084  68.169  1.00  0.00           H  
ATOM   1028  CA  TYR    75      87.085 108.356  68.021  1.00  0.00           C  
ATOM   1029  HA  TYR    75      87.151 107.421  67.466  1.00  0.00           H  
ATOM   1030  CB  TYR    75      87.347 108.066  69.487  1.00  0.00           C  
ATOM   1031  HB2 TYR    75      87.178 108.954  70.095  1.00  0.00           H  
ATOM   1032  HB3 TYR    75      86.677 107.273  69.819  1.00  0.00           H  
ATOM   1033  CG  TYR    75      88.792 107.626  69.745  1.00  0.00           C  
ATOM   1034  CD1 TYR    75      89.620 108.273  70.666  1.00  0.00           C  
ATOM   1035  HD1 TYR    75      89.351 109.208  71.134  1.00  0.00           H  
ATOM   1036  CE1 TYR    75      90.897 107.746  71.003  1.00  0.00           C  
ATOM   1037  HE1 TYR    75      91.503 108.264  71.731  1.00  0.00           H  
ATOM   1038  CZ  TYR    75      91.287 106.469  70.482  1.00  0.00           C  
ATOM   1039  OH  TYR    75      92.335 105.800  71.073  1.00  0.00           O  
ATOM   1040  HH  TYR    75      92.534 104.956  70.660  1.00  0.00           H  
ATOM   1041  CE2 TYR    75      90.405 105.711  69.645  1.00  0.00           C  
ATOM   1042  HE2 TYR    75      90.606 104.685  69.375  1.00  0.00           H  
ATOM   1043  CD2 TYR    75      89.198 106.377  69.269  1.00  0.00           C  
ATOM   1044  HD2 TYR    75      88.565 105.806  68.606  1.00  0.00           H  
ATOM   1045  C   TYR    75      85.636 108.892  67.717  1.00  0.00           C  
ATOM   1046  O   TYR    75      84.747 108.383  68.397  1.00  0.00           O  
ATOM   1047  N   GLY    76      85.419 109.775  66.814  1.00  0.00           N  
ATOM   1048  H   GLY    76      86.279 110.135  66.426  1.00  0.00           H  
ATOM   1049  CA  GLY    76      84.067 110.379  66.440  1.00  0.00           C  
ATOM   1050  HA2 GLY    76      84.138 111.212  65.740  1.00  0.00           H  
ATOM   1051  HA3 GLY    76      83.438 109.611  65.990  1.00  0.00           H  
ATOM   1052  C   GLY    76      83.370 111.009  67.693  1.00  0.00           C  
ATOM   1053  O   GLY    76      84.042 111.746  68.460  1.00  0.00           O  
ATOM   1054  N   SER    77      82.060 110.829  67.772  1.00  0.00           N  
ATOM   1055  H   SER    77      81.701 110.258  67.020  1.00  0.00           H  
ATOM   1056  CA  SER    77      81.228 111.210  68.931  1.00  0.00           C  
ATOM   1057  HA  SER    77      81.749 111.171  69.888  1.00  0.00           H  
ATOM   1058  CB  SER    77      80.849 112.688  68.684  1.00  0.00           C  
ATOM   1059  HB2 SER    77      80.205 113.050  69.485  1.00  0.00           H  
ATOM   1060  HB3 SER    77      81.710 113.331  68.867  1.00  0.00           H  
ATOM   1061  OG  SER    77      80.211 112.899  67.431  1.00  0.00           O  
ATOM   1062  HG  SER    77      80.899 112.869  66.762  1.00  0.00           H  
ATOM   1063  C   SER    77      79.993 110.387  69.121  1.00  0.00           C  
ATOM   1064  O   SER    77      78.900 110.751  68.618  1.00  0.00           O  
ATOM   1065  N   THR    78      80.073 109.202  69.708  1.00  0.00           N  
ATOM   1066  H   THR    78      79.269 108.594  69.765  1.00  0.00           H  
ATOM   1067  CA  THR    78      81.279 108.607  70.279  1.00  0.00           C  
ATOM   1068  HA  THR    78      82.138 109.028  69.757  1.00  0.00           H  
ATOM   1069  CB  THR    78      81.480 108.943  71.736  1.00  0.00           C  
ATOM   1070  HB  THR    78      80.556 108.656  72.238  1.00  0.00           H  
ATOM   1071  CG2 THR    78      82.730 108.303  72.451  1.00  0.00           C  
ATOM   1072 HG21 THR    78      83.299 109.071  72.975  1.00  0.00           H  
ATOM   1073 HG22 THR    78      82.477 107.543  73.190  1.00  0.00           H  
ATOM   1074 HG23 THR    78      83.329 107.856  71.657  1.00  0.00           H  
ATOM   1075  OG1 THR    78      81.557 110.263  71.901  1.00  0.00           O  
ATOM   1076  HG1 THR    78      80.945 110.560  72.578  1.00  0.00           H  
ATOM   1077  C   THR    78      81.311 107.077  70.000  1.00  0.00           C  
ATOM   1078  O   THR    78      80.471 106.288  70.528  1.00  0.00           O  
ATOM   1079  N   GLY    79      82.398 106.639  69.354  1.00  0.00           N  
ATOM   1080  H   GLY    79      83.045 107.285  68.924  1.00  0.00           H  
ATOM   1081  CA  GLY    79      82.730 105.225  69.240  1.00  0.00           C  
ATOM   1082  HA2 GLY    79      81.761 104.729  69.185  1.00  0.00           H  
ATOM   1083  HA3 GLY    79      83.262 105.008  68.314  1.00  0.00           H  
ATOM   1084  C   GLY    79      83.441 104.536  70.366  1.00  0.00           C  
ATOM   1085  O   GLY    79      83.597 105.120  71.393  1.00  0.00           O  
ATOM   1086  N   GLY    80      83.886 103.281  70.215  1.00  0.00           N  
ATOM   1087  H   GLY    80      84.227 102.849  71.061  1.00  0.00           H  
ATOM   1088  CA  GLY    80      83.942 102.420  69.006  1.00  0.00           C  
ATOM   1089  HA2 GLY    80      84.531 102.771  68.159  1.00  0.00           H  
ATOM   1090  HA3 GLY    80      84.387 101.490  69.361  1.00  0.00           H  
ATOM   1091  C   GLY    80      82.520 102.106  68.558  1.00  0.00           C  
ATOM   1092  O   GLY    80      81.579 102.035  69.408  1.00  0.00           O  
ATOM   1093  N   TYR    81      82.236 101.899  67.256  1.00  0.00           N  
ATOM   1094  H   TYR    81      82.986 102.208  66.655  1.00  0.00           H  
ATOM   1095  CA  TYR    81      80.867 101.895  66.690  1.00  0.00           C  
ATOM   1096  HA  TYR    81      80.118 102.055  67.465  1.00  0.00           H  
ATOM   1097  CB  TYR    81      80.710 102.960  65.657  1.00  0.00           C  
ATOM   1098  HB2 TYR    81      81.567 102.911  64.986  1.00  0.00           H  
ATOM   1099  HB3 TYR    81      79.817 102.777  65.059  1.00  0.00           H  
ATOM   1100  CG  TYR    81      80.749 104.394  66.196  1.00  0.00           C  
ATOM   1101  CD1 TYR    81      79.521 105.028  66.454  1.00  0.00           C  
ATOM   1102  HD1 TYR    81      78.640 104.405  66.495  1.00  0.00           H  
ATOM   1103  CE1 TYR    81      79.443 106.368  66.732  1.00  0.00           C  
ATOM   1104  HE1 TYR    81      78.500 106.830  66.985  1.00  0.00           H  
ATOM   1105  CZ  TYR    81      80.632 107.129  66.628  1.00  0.00           C  
ATOM   1106  OH  TYR    81      80.545 108.458  66.700  1.00  0.00           O  
ATOM   1107  HH  TYR    81      79.711 108.820  66.394  1.00  0.00           H  
ATOM   1108  CE2 TYR    81      81.850 106.555  66.153  1.00  0.00           C  
ATOM   1109  HE2 TYR    81      82.752 107.146  66.087  1.00  0.00           H  
ATOM   1110  CD2 TYR    81      81.887 105.169  66.035  1.00  0.00           C  
ATOM   1111  HD2 TYR    81      82.808 104.704  65.716  1.00  0.00           H  
ATOM   1112  C   TYR    81      80.773 100.485  66.050  1.00  0.00           C  
ATOM   1113  O   TYR    81      81.608 100.104  65.221  1.00  0.00           O  
ATOM   1114  N   GLY    82      79.865  99.702  66.529  1.00  0.00           N  
ATOM   1115  H   GLY    82      79.897  98.882  65.941  1.00  0.00           H  
ATOM   1116  CA  GLY    82      78.827  99.916  67.630  1.00  0.00           C  
ATOM   1117  HA2 GLY    82      78.320  98.952  67.661  1.00  0.00           H  
ATOM   1118  HA3 GLY    82      79.388 100.004  68.561  1.00  0.00           H  
ATOM   1119  C   GLY    82      77.879 101.075  67.465  1.00  0.00           C  
ATOM   1120  O   GLY    82      77.700 101.545  66.349  1.00  0.00           O  
ATOM   1121  N   SER    83      77.094 101.486  68.467  1.00  0.00           N  
ATOM   1122  H   SER    83      77.336 100.991  69.314  1.00  0.00           H  
ATOM   1123  CA  SER    83      76.255 102.631  68.612  1.00  0.00           C  
ATOM   1124  HA  SER    83      75.473 102.321  69.305  1.00  0.00           H  
ATOM   1125  CB  SER    83      77.060 103.721  69.312  1.00  0.00           C  
ATOM   1126  HB2 SER    83      77.919 103.883  68.660  1.00  0.00           H  
ATOM   1127  HB3 SER    83      76.453 104.625  69.276  1.00  0.00           H  
ATOM   1128  OG  SER    83      77.601 103.446  70.637  1.00  0.00           O  
ATOM   1129  HG  SER    83      76.887 103.388  71.277  1.00  0.00           H  
ATOM   1130  C   SER    83      75.593 103.154  67.272  1.00  0.00           C  
ATOM   1131  O   SER    83      75.766 104.305  66.844  1.00  0.00           O  
ATOM   1132  N   SER    84      74.773 102.392  66.601  1.00  0.00           N  
ATOM   1133  H   SER    84      74.451 102.747  65.712  1.00  0.00           H  
ATOM   1134  CA  SER    84      74.085 101.101  67.018  1.00  0.00           C  
ATOM   1135  HA  SER    84      74.786 100.549  67.644  1.00  0.00           H  
ATOM   1136  CB  SER    84      72.685 101.303  67.659  1.00  0.00           C  
ATOM   1137  HB2 SER    84      71.995 101.795  66.973  1.00  0.00           H  
ATOM   1138  HB3 SER    84      72.283 100.317  67.892  1.00  0.00           H  
ATOM   1139  OG  SER    84      72.796 101.975  68.851  1.00  0.00           O  
ATOM   1140  HG  SER    84      71.923 101.929  69.248  1.00  0.00           H  
ATOM   1141  C   SER    84      73.825 100.241  65.763  1.00  0.00           C  
ATOM   1142  O   SER    84      73.989 100.771  64.657  1.00  0.00           O  
ATOM   1143  N   GLN    85      73.545  98.925  65.847  1.00  0.00           N  
ATOM   1144  H   GLN    85      73.439  98.577  66.789  1.00  0.00           H  
ATOM   1145  CA  GLN    85      73.245  98.078  64.692  1.00  0.00           C  
ATOM   1146  HA  GLN    85      74.170  98.151  64.121  1.00  0.00           H  
ATOM   1147  CB  GLN    85      72.979  96.689  65.267  1.00  0.00           C  
ATOM   1148  HB2 GLN    85      73.800  96.383  65.916  1.00  0.00           H  
ATOM   1149  HB3 GLN    85      72.099  96.665  65.909  1.00  0.00           H  
ATOM   1150  CG  GLN    85      73.016  95.630  64.250  1.00  0.00           C  
ATOM   1151  HG2 GLN    85      73.563  95.982  63.376  1.00  0.00           H  
ATOM   1152  HG3 GLN    85      73.593  94.791  64.639  1.00  0.00           H  
ATOM   1153  CD  GLN    85      71.648  95.158  63.767  1.00  0.00           C  
ATOM   1154  OE1 GLN    85      70.579  95.485  64.269  1.00  0.00           O  
ATOM   1155  NE2 GLN    85      71.651  94.341  62.803  1.00  0.00           N  
ATOM   1156 HE21 GLN    85      70.735  94.063  62.480  1.00  0.00           H  
ATOM   1157 HE22 GLN    85      72.454  94.015  62.285  1.00  0.00           H  
ATOM   1158  C   GLN    85      72.011  98.575  63.928  1.00  0.00           C  
ATOM   1159  O   GLN    85      72.159  98.804  62.722  1.00  0.00           O  
ATOM   1160  N   SER    86      70.842  98.708  64.530  1.00  0.00           N  
ATOM   1161  H   SER    86      70.785  98.325  65.463  1.00  0.00           H  
ATOM   1162  CA  SER    86      69.667  99.366  63.880  1.00  0.00           C  
ATOM   1163  HA  SER    86      68.865  99.154  64.587  1.00  0.00           H  
ATOM   1164  CB  SER    86      69.972 100.858  63.934  1.00  0.00           C  
ATOM   1165  HB2 SER    86      70.858 101.087  63.342  1.00  0.00           H  
ATOM   1166  HB3 SER    86      69.147 101.432  63.513  1.00  0.00           H  
ATOM   1167  OG  SER    86      70.244 101.438  65.219  1.00  0.00           O  
ATOM   1168  HG  SER    86      69.392 101.459  65.661  1.00  0.00           H  
ATOM   1169  C   SER    86      69.209  98.850  62.449  1.00  0.00           C  
ATOM   1170  O   SER    86      69.216  99.581  61.470  1.00  0.00           O  
ATOM   1171  N   SER    87      68.895  97.536  62.355  1.00  0.00           N  
ATOM   1172  H   SER    87      68.911  97.033  63.230  1.00  0.00           H  
ATOM   1173  CA  SER    87      68.650  96.803  61.149  1.00  0.00           C  
ATOM   1174  HA  SER    87      68.001  97.337  60.454  1.00  0.00           H  
ATOM   1175  CB  SER    87      69.938  96.661  60.383  1.00  0.00           C  
ATOM   1176  HB2 SER    87      70.326  97.666  60.219  1.00  0.00           H  
ATOM   1177  HB3 SER    87      70.629  96.059  60.973  1.00  0.00           H  
ATOM   1178  OG  SER    87      69.723  96.084  59.100  1.00  0.00           O  
ATOM   1179  HG  SER    87      70.259  95.291  59.176  1.00  0.00           H  
ATOM   1180  C   SER    87      68.066  95.420  61.417  1.00  0.00           C  
ATOM   1181  O   SER    87      68.414  94.781  62.411  1.00  0.00           O  
ATOM   1182  N   GLN    88      67.171  94.899  60.545  1.00  0.00           N  
ATOM   1183  H   GLN    88      66.879  95.394  59.715  1.00  0.00           H  
ATOM   1184  CA  GLN    88      66.549  93.549  60.621  1.00  0.00           C  
ATOM   1185  HA  GLN    88      67.149  92.968  61.320  1.00  0.00           H  
ATOM   1186  CB  GLN    88      65.121  93.662  61.138  1.00  0.00           C  
ATOM   1187  HB2 GLN    88      65.223  94.009  62.167  1.00  0.00           H  
ATOM   1188  HB3 GLN    88      64.613  94.377  60.491  1.00  0.00           H  
ATOM   1189  CG  GLN    88      64.476  92.226  61.283  1.00  0.00           C  
ATOM   1190  HG2 GLN    88      63.448  92.268  61.644  1.00  0.00           H  
ATOM   1191  HG3 GLN    88      64.416  91.817  60.274  1.00  0.00           H  
ATOM   1192  CD  GLN    88      65.155  91.189  62.124  1.00  0.00           C  
ATOM   1193  OE1 GLN    88      65.793  91.472  63.130  1.00  0.00           O  
ATOM   1194  NE2 GLN    88      64.899  89.946  61.865  1.00  0.00           N  
ATOM   1195 HE21 GLN    88      64.215  89.789  61.138  1.00  0.00           H  
ATOM   1196 HE22 GLN    88      65.216  89.197  62.463  1.00  0.00           H  
ATOM   1197  C   GLN    88      66.635  92.806  59.306  1.00  0.00           C  
ATOM   1198  O   GLN    88      66.006  93.182  58.372  1.00  0.00           O  
ATOM   1199  N   SER    89      67.501  91.813  59.268  1.00  0.00           N  
ATOM   1200  H   SER    89      68.119  91.729  60.063  1.00  0.00           H  
ATOM   1201  CA  SER    89      67.618  90.803  58.214  1.00  0.00           C  
ATOM   1202  HA  SER    89      68.013  91.385  57.382  1.00  0.00           H  
ATOM   1203  CB  SER    89      68.631  89.714  58.670  1.00  0.00           C  
ATOM   1204  HB2 SER    89      69.657  90.049  58.822  1.00  0.00           H  
ATOM   1205  HB3 SER    89      68.331  89.382  59.663  1.00  0.00           H  
ATOM   1206  OG  SER    89      68.729  88.772  57.627  1.00  0.00           O  
ATOM   1207  HG  SER    89      69.354  88.055  57.759  1.00  0.00           H  
ATOM   1208  C   SER    89      66.290  90.149  57.835  1.00  0.00           C  
ATOM   1209  O   SER    89      65.485  89.813  58.678  1.00  0.00           O  
ATOM   1210  N   SER    90      66.096  89.957  56.501  1.00  0.00           N  
ATOM   1211  H   SER    90      66.854  90.242  55.898  1.00  0.00           H  
ATOM   1212  CA  SER    90      64.730  89.421  56.080  1.00  0.00           C  
ATOM   1213  HA  SER    90      63.959  89.460  56.850  1.00  0.00           H  
ATOM   1214  CB  SER    90      64.193  90.144  54.877  1.00  0.00           C  
ATOM   1215  HB2 SER    90      63.263  89.725  54.491  1.00  0.00           H  
ATOM   1216  HB3 SER    90      64.073  91.160  55.253  1.00  0.00           H  
ATOM   1217  OG  SER    90      65.158  90.155  53.809  1.00  0.00           O  
ATOM   1218  HG  SER    90      65.763  90.795  54.192  1.00  0.00           H  
ATOM   1219  C   SER    90      64.827  88.000  55.692  1.00  0.00           C  
ATOM   1220  O   SER    90      63.815  87.420  55.309  1.00  0.00           O  
ATOM   1221  N   TYR    91      65.991  87.380  55.752  1.00  0.00           N  
ATOM   1222  H   TYR    91      66.832  87.902  55.950  1.00  0.00           H  
ATOM   1223  CA  TYR    91      66.201  85.919  55.567  1.00  0.00           C  
ATOM   1224  HA  TYR    91      65.635  85.652  54.675  1.00  0.00           H  
ATOM   1225  CB  TYR    91      67.765  85.821  55.428  1.00  0.00           C  
ATOM   1226  HB2 TYR    91      68.014  86.452  54.575  1.00  0.00           H  
ATOM   1227  HB3 TYR    91      68.309  86.187  56.298  1.00  0.00           H  
ATOM   1228  CG  TYR    91      68.215  84.392  55.072  1.00  0.00           C  
ATOM   1229  CD1 TYR    91      68.601  83.499  56.117  1.00  0.00           C  
ATOM   1230  HD1 TYR    91      68.551  83.814  57.149  1.00  0.00           H  
ATOM   1231  CE1 TYR    91      69.054  82.213  55.728  1.00  0.00           C  
ATOM   1232  HE1 TYR    91      69.299  81.535  56.532  1.00  0.00           H  
ATOM   1233  CZ  TYR    91      69.177  81.896  54.350  1.00  0.00           C  
ATOM   1234  OH  TYR    91      69.664  80.725  54.041  1.00  0.00           O  
ATOM   1235  HH  TYR    91      70.005  80.681  53.145  1.00  0.00           H  
ATOM   1236  CE2 TYR    91      68.847  82.823  53.334  1.00  0.00           C  
ATOM   1237  HE2 TYR    91      68.869  82.612  52.275  1.00  0.00           H  
ATOM   1238  CD2 TYR    91      68.386  84.071  53.728  1.00  0.00           C  
ATOM   1239  HD2 TYR    91      68.208  84.890  53.047  1.00  0.00           H  
ATOM   1240  C   TYR    91      65.570  85.134  56.660  1.00  0.00           C  
ATOM   1241  O   TYR    91      65.541  85.563  57.789  1.00  0.00           O  
ATOM   1242  N   GLY    92      65.192  83.827  56.436  1.00  0.00           N  
ATOM   1243  H   GLY    92      64.849  83.425  57.296  1.00  0.00           H  
ATOM   1244  CA  GLY    92      65.061  83.061  55.205  1.00  0.00           C  
ATOM   1245  HA2 GLY    92      64.035  83.122  54.841  1.00  0.00           H  
ATOM   1246  HA3 GLY    92      65.740  83.546  54.503  1.00  0.00           H  
ATOM   1247  C   GLY    92      65.574  81.622  55.348  1.00  0.00           C  
ATOM   1248  O   GLY    92      65.672  81.173  56.453  1.00  0.00           O  
ATOM   1249  N   GLN    93      65.866  80.968  54.241  1.00  0.00           N  
ATOM   1250  H   GLN    93      65.713  81.407  53.345  1.00  0.00           H  
ATOM   1251  CA  GLN    93      66.402  79.556  54.128  1.00  0.00           C  
ATOM   1252  HA  GLN    93      67.165  79.516  54.905  1.00  0.00           H  
ATOM   1253  CB  GLN    93      65.363  78.463  54.461  1.00  0.00           C  
ATOM   1254  HB2 GLN    93      65.878  77.531  54.694  1.00  0.00           H  
ATOM   1255  HB3 GLN    93      64.854  78.752  55.381  1.00  0.00           H  
ATOM   1256  CG  GLN    93      64.279  78.152  53.434  1.00  0.00           C  
ATOM   1257  HG2 GLN    93      63.967  79.161  53.165  1.00  0.00           H  
ATOM   1258  HG3 GLN    93      64.604  77.575  52.567  1.00  0.00           H  
ATOM   1259  CD  GLN    93      63.175  77.405  54.064  1.00  0.00           C  
ATOM   1260  OE1 GLN    93      63.275  76.729  55.049  1.00  0.00           O  
ATOM   1261  NE2 GLN    93      61.971  77.524  53.543  1.00  0.00           N  
ATOM   1262 HE21 GLN    93      61.159  77.077  53.945  1.00  0.00           H  
ATOM   1263 HE22 GLN    93      61.743  78.063  52.720  1.00  0.00           H  
ATOM   1264  C   GLN    93      67.130  79.171  52.840  1.00  0.00           C  
ATOM   1265  O   GLN    93      66.697  79.628  51.782  1.00  0.00           O  
ATOM   1266  N   GLN    94      67.966  78.131  52.871  1.00  0.00           N  
ATOM   1267  H   GLN    94      68.225  77.721  53.757  1.00  0.00           H  
ATOM   1268  CA  GLN    94      68.453  77.498  51.621  1.00  0.00           C  
ATOM   1269  HA  GLN    94      68.904  78.351  51.113  1.00  0.00           H  
ATOM   1270  CB  GLN    94      69.578  76.534  52.051  1.00  0.00           C  
ATOM   1271  HB2 GLN    94      70.406  77.063  52.524  1.00  0.00           H  
ATOM   1272  HB3 GLN    94      69.204  75.865  52.826  1.00  0.00           H  
ATOM   1273  CG  GLN    94      70.168  75.684  50.893  1.00  0.00           C  
ATOM   1274  HG2 GLN    94      71.019  75.134  51.294  1.00  0.00           H  
ATOM   1275  HG3 GLN    94      69.355  75.040  50.558  1.00  0.00           H  
ATOM   1276  CD  GLN    94      70.736  76.504  49.718  1.00  0.00           C  
ATOM   1277  OE1 GLN    94      70.321  76.321  48.592  1.00  0.00           O  
ATOM   1278  NE2 GLN    94      71.663  77.410  49.900  1.00  0.00           N  
ATOM   1279 HE21 GLN    94      72.178  77.438  50.769  1.00  0.00           H  
ATOM   1280 HE22 GLN    94      72.102  77.703  49.039  1.00  0.00           H  
ATOM   1281  C   GLN    94      67.318  76.829  50.845  1.00  0.00           C  
ATOM   1282  O   GLN    94      66.320  76.330  51.372  1.00  0.00           O  
ATOM   1283  N   SER    95      67.419  76.841  49.518  1.00  0.00           N  
ATOM   1284  H   SER    95      68.162  77.408  49.135  1.00  0.00           H  
ATOM   1285  CA  SER    95      66.472  76.244  48.521  1.00  0.00           C  
ATOM   1286  HA  SER    95      65.525  76.717  48.782  1.00  0.00           H  
ATOM   1287  CB  SER    95      66.808  76.753  47.118  1.00  0.00           C  
ATOM   1288  HB2 SER    95      67.033  77.817  47.197  1.00  0.00           H  
ATOM   1289  HB3 SER    95      67.754  76.343  46.763  1.00  0.00           H  
ATOM   1290  OG  SER    95      65.804  76.513  46.277  1.00  0.00           O  
ATOM   1291  HG  SER    95      65.840  77.029  45.468  1.00  0.00           H  
ATOM   1292  C   SER    95      66.445  74.695  48.667  1.00  0.00           C  
ATOM   1293  O   SER    95      67.368  74.053  49.125  1.00  0.00           O  
ATOM   1294  N   SER    96      65.337  74.132  48.222  1.00  0.00           N  
ATOM   1295  H   SER    96      64.576  74.773  48.045  1.00  0.00           H  
ATOM   1296  CA  SER    96      64.995  72.736  48.140  1.00  0.00           C  
ATOM   1297  HA  SER    96      65.871  72.166  47.830  1.00  0.00           H  
ATOM   1298  CB  SER    96      64.620  72.167  49.559  1.00  0.00           C  
ATOM   1299  HB2 SER    96      65.348  72.438  50.323  1.00  0.00           H  
ATOM   1300  HB3 SER    96      63.634  72.505  49.879  1.00  0.00           H  
ATOM   1301  OG  SER    96      64.661  70.749  49.570  1.00  0.00           O  
ATOM   1302  HG  SER    96      63.966  70.352  49.040  1.00  0.00           H  
ATOM   1303  C   SER    96      63.896  72.524  47.110  1.00  0.00           C  
ATOM   1304  O   SER    96      62.821  73.069  47.296  1.00  0.00           O  
ATOM   1305  N   TYR    97      63.858  71.736  46.077  1.00  0.00           N  
ATOM   1306  H   TYR    97      63.075  71.769  45.440  1.00  0.00           H  
ATOM   1307  CA  TYR    97      64.912  70.802  45.663  1.00  0.00           C  
ATOM   1308  HA  TYR    97      64.451  70.281  44.824  1.00  0.00           H  
ATOM   1309  CB  TYR    97      66.012  71.474  44.833  1.00  0.00           C  
ATOM   1310  HB2 TYR    97      66.537  72.104  45.551  1.00  0.00           H  
ATOM   1311  HB3 TYR    97      66.846  70.824  44.570  1.00  0.00           H  
ATOM   1312  CG  TYR    97      65.636  72.172  43.591  1.00  0.00           C  
ATOM   1313  CD1 TYR    97      65.419  73.558  43.490  1.00  0.00           C  
ATOM   1314  HD1 TYR    97      65.495  74.133  44.401  1.00  0.00           H  
ATOM   1315  CE1 TYR    97      65.049  74.215  42.305  1.00  0.00           C  
ATOM   1316  HE1 TYR    97      64.935  75.289  42.316  1.00  0.00           H  
ATOM   1317  CZ  TYR    97      64.931  73.483  41.131  1.00  0.00           C  
ATOM   1318  OH  TYR    97      64.705  74.207  39.974  1.00  0.00           O  
ATOM   1319  HH  TYR    97      64.605  75.150  40.123  1.00  0.00           H  
ATOM   1320  CE2 TYR    97      65.140  72.101  41.190  1.00  0.00           C  
ATOM   1321  HE2 TYR    97      65.004  71.505  40.299  1.00  0.00           H  
ATOM   1322  CD2 TYR    97      65.483  71.409  42.388  1.00  0.00           C  
ATOM   1323  HD2 TYR    97      65.778  70.370  42.350  1.00  0.00           H  
ATOM   1324  C   TYR    97      65.365  69.729  46.636  1.00  0.00           C  
ATOM   1325  O   TYR    97      66.522  69.766  47.168  1.00  0.00           O  
ATOM   1326  N   PRO    98      64.586  68.613  46.857  1.00  0.00           N  
ATOM   1327  CD  PRO    98      65.054  67.393  47.561  1.00  0.00           C  
ATOM   1328  HD2 PRO    98      65.569  67.684  48.477  1.00  0.00           H  
ATOM   1329  HD3 PRO    98      65.714  66.871  46.869  1.00  0.00           H  
ATOM   1330  CG  PRO    98      63.826  66.510  47.730  1.00  0.00           C  
ATOM   1331  HG2 PRO    98      63.208  66.771  48.590  1.00  0.00           H  
ATOM   1332  HG3 PRO    98      64.054  65.456  47.886  1.00  0.00           H  
ATOM   1333  CB  PRO    98      62.954  66.899  46.493  1.00  0.00           C  
ATOM   1334  HB2 PRO    98      61.865  66.910  46.511  1.00  0.00           H  
ATOM   1335  HB3 PRO    98      63.306  66.432  45.573  1.00  0.00           H  
ATOM   1336  CA  PRO    98      63.215  68.436  46.363  1.00  0.00           C  
ATOM   1337  HA  PRO    98      62.995  68.711  45.332  1.00  0.00           H  
ATOM   1338  C   PRO    98      62.208  69.292  47.224  1.00  0.00           C  
ATOM   1339  O   PRO    98      62.572  69.749  48.297  1.00  0.00           O  
ATOM   1340  N   GLY    99      60.997  69.432  46.730  1.00  0.00           N  
ATOM   1341  H   GLY    99      60.785  68.958  45.864  1.00  0.00           H  
ATOM   1342  CA  GLY    99      59.885  70.220  47.288  1.00  0.00           C  
ATOM   1343  HA2 GLY    99      60.220  71.256  47.318  1.00  0.00           H  
ATOM   1344  HA3 GLY    99      58.994  70.150  46.665  1.00  0.00           H  
ATOM   1345  C   GLY    99      59.375  69.882  48.648  1.00  0.00           C  
ATOM   1346  O   GLY    99      59.925  69.090  49.439  1.00  0.00           O  
ATOM   1347  N   TYR   100      58.393  70.710  49.074  1.00  0.00           N  
ATOM   1348  H   TYR   100      58.069  71.455  48.472  1.00  0.00           H  
ATOM   1349  CA  TYR   100      57.891  70.844  50.428  1.00  0.00           C  
ATOM   1350  HA  TYR   100      58.055  69.938  51.011  1.00  0.00           H  
ATOM   1351  CB  TYR   100      58.640  71.918  51.210  1.00  0.00           C  
ATOM   1352  HB2 TYR   100      58.088  72.128  52.126  1.00  0.00           H  
ATOM   1353  HB3 TYR   100      59.668  71.590  51.364  1.00  0.00           H  
ATOM   1354  CG  TYR   100      58.609  73.307  50.555  1.00  0.00           C  
ATOM   1355  CD1 TYR   100      59.712  73.661  49.742  1.00  0.00           C  
ATOM   1356  HD1 TYR   100      60.559  73.002  49.618  1.00  0.00           H  
ATOM   1357  CE1 TYR   100      59.863  74.915  49.203  1.00  0.00           C  
ATOM   1358  HE1 TYR   100      60.784  75.105  48.672  1.00  0.00           H  
ATOM   1359  CZ  TYR   100      58.823  75.836  49.323  1.00  0.00           C  
ATOM   1360  OH  TYR   100      59.067  77.143  48.978  1.00  0.00           O  
ATOM   1361  HH  TYR   100      59.805  77.212  48.368  1.00  0.00           H  
ATOM   1362  CE2 TYR   100      57.723  75.510  50.146  1.00  0.00           C  
ATOM   1363  HE2 TYR   100      56.947  76.251  50.268  1.00  0.00           H  
ATOM   1364  CD2 TYR   100      57.689  74.289  50.887  1.00  0.00           C  
ATOM   1365  HD2 TYR   100      56.956  74.123  51.662  1.00  0.00           H  
ATOM   1366  C   TYR   100      56.359  70.982  50.564  1.00  0.00           C  
ATOM   1367  O   TYR   100      55.790  70.954  51.695  1.00  0.00           O  
ATOM   1368  N   GLY   101      55.650  71.247  49.466  1.00  0.00           N  
ATOM   1369  H   GLY   101      56.195  71.298  48.617  1.00  0.00           H  
ATOM   1370  CA  GLY   101      54.167  71.337  49.361  1.00  0.00           C  
ATOM   1371  HA2 GLY   101      53.744  71.791  50.257  1.00  0.00           H  
ATOM   1372  HA3 GLY   101      54.116  71.942  48.456  1.00  0.00           H  
ATOM   1373  C   GLY   101      53.455  69.979  49.249  1.00  0.00           C  
ATOM   1374  O   GLY   101      52.261  69.913  49.495  1.00  0.00           O  
ATOM   1375  N   GLN   102      54.141  68.943  48.734  1.00  0.00           N  
ATOM   1376  H   GLN   102      55.126  69.128  48.609  1.00  0.00           H  
ATOM   1377  CA  GLN   102      53.611  67.562  48.721  1.00  0.00           C  
ATOM   1378  HA  GLN   102      52.735  67.478  49.364  1.00  0.00           H  
ATOM   1379  CB  GLN   102      53.391  67.190  47.209  1.00  0.00           C  
ATOM   1380  HB2 GLN   102      54.233  67.452  46.568  1.00  0.00           H  
ATOM   1381  HB3 GLN   102      53.292  66.105  47.232  1.00  0.00           H  
ATOM   1382  CG  GLN   102      52.034  67.657  46.600  1.00  0.00           C  
ATOM   1383  HG2 GLN   102      51.911  67.044  45.707  1.00  0.00           H  
ATOM   1384  HG3 GLN   102      51.234  67.309  47.253  1.00  0.00           H  
ATOM   1385  CD  GLN   102      51.795  69.169  46.334  1.00  0.00           C  
ATOM   1386  OE1 GLN   102      50.614  69.637  46.193  1.00  0.00           O  
ATOM   1387  NE2 GLN   102      52.788  70.032  46.310  1.00  0.00           N  
ATOM   1388 HE21 GLN   102      53.711  69.622  46.294  1.00  0.00           H  
ATOM   1389 HE22 GLN   102      52.617  71.018  46.171  1.00  0.00           H  
ATOM   1390  C   GLN   102      54.684  66.547  49.308  1.00  0.00           C  
ATOM   1391  O   GLN   102      55.859  66.742  49.051  1.00  0.00           O  
ATOM   1392  N   GLN   103      54.309  65.582  50.170  1.00  0.00           N  
ATOM   1393  H   GLN   103      53.314  65.536  50.339  1.00  0.00           H  
ATOM   1394  CA  GLN   103      55.116  64.548  50.799  1.00  0.00           C  
ATOM   1395  HA  GLN   103      55.828  65.083  51.427  1.00  0.00           H  
ATOM   1396  CB  GLN   103      54.203  63.580  51.572  1.00  0.00           C  
ATOM   1397  HB2 GLN   103      53.484  64.171  52.139  1.00  0.00           H  
ATOM   1398  HB3 GLN   103      53.688  62.876  50.918  1.00  0.00           H  
ATOM   1399  CG  GLN   103      54.923  62.632  52.540  1.00  0.00           C  
ATOM   1400  HG2 GLN   103      54.189  61.885  52.839  1.00  0.00           H  
ATOM   1401  HG3 GLN   103      55.816  62.215  52.074  1.00  0.00           H  
ATOM   1402  CD  GLN   103      55.358  63.237  53.865  1.00  0.00           C  
ATOM   1403  OE1 GLN   103      55.027  64.329  54.290  1.00  0.00           O  
ATOM   1404  NE2 GLN   103      56.133  62.402  54.526  1.00  0.00           N  
ATOM   1405 HE21 GLN   103      56.402  62.625  55.473  1.00  0.00           H  
ATOM   1406 HE22 GLN   103      56.458  61.517  54.163  1.00  0.00           H  
ATOM   1407  C   GLN   103      55.992  63.721  49.819  1.00  0.00           C  
ATOM   1408  O   GLN   103      55.542  63.247  48.779  1.00  0.00           O  
ATOM   1409  N   PRO   104      57.276  63.317  50.098  1.00  0.00           N  
ATOM   1410  CD  PRO   104      58.075  63.707  51.183  1.00  0.00           C  
ATOM   1411  HD2 PRO   104      57.716  63.323  52.138  1.00  0.00           H  
ATOM   1412  HD3 PRO   104      58.263  64.777  51.262  1.00  0.00           H  
ATOM   1413  CG  PRO   104      59.423  63.062  50.991  1.00  0.00           C  
ATOM   1414  HG2 PRO   104      59.902  62.790  51.931  1.00  0.00           H  
ATOM   1415  HG3 PRO   104      59.995  63.695  50.313  1.00  0.00           H  
ATOM   1416  CB  PRO   104      59.126  61.773  50.222  1.00  0.00           C  
ATOM   1417  HB2 PRO   104      58.883  60.934  50.874  1.00  0.00           H  
ATOM   1418  HB3 PRO   104      60.039  61.549  49.671  1.00  0.00           H  
ATOM   1419  CA  PRO   104      57.953  62.189  49.424  1.00  0.00           C  
ATOM   1420  HA  PRO   104      58.374  62.607  48.510  1.00  0.00           H  
ATOM   1421  C   PRO   104      57.142  60.892  49.137  1.00  0.00           C  
ATOM   1422  O   PRO   104      56.249  60.578  49.894  1.00  0.00           O  
ATOM   1423  N   ALA   105      57.285  60.277  47.962  1.00  0.00           N  
ATOM   1424  H   ALA   105      58.165  60.469  47.506  1.00  0.00           H  
ATOM   1425  CA  ALA   105      56.681  58.971  47.668  1.00  0.00           C  
ATOM   1426  HA  ALA   105      55.610  59.175  47.689  1.00  0.00           H  
ATOM   1427  CB  ALA   105      57.034  58.596  46.215  1.00  0.00           C  
ATOM   1428  HB1 ALA   105      58.002  58.126  46.041  1.00  0.00           H  
ATOM   1429  HB2 ALA   105      56.335  57.964  45.667  1.00  0.00           H  
ATOM   1430  HB3 ALA   105      57.049  59.527  45.649  1.00  0.00           H  
ATOM   1431  C   ALA   105      57.130  57.928  48.713  1.00  0.00           C  
ATOM   1432  O   ALA   105      58.227  57.927  49.182  1.00  0.00           O  
ATOM   1433  N   PRO   106      56.223  56.959  48.954  1.00  0.00           N  
ATOM   1434  CD  PRO   106      54.847  56.966  48.481  1.00  0.00           C  
ATOM   1435  HD2 PRO   106      54.739  56.952  47.397  1.00  0.00           H  
ATOM   1436  HD3 PRO   106      54.289  57.750  48.994  1.00  0.00           H  
ATOM   1437  CG  PRO   106      54.208  55.658  49.003  1.00  0.00           C  
ATOM   1438  HG2 PRO   106      53.429  55.352  48.304  1.00  0.00           H  
ATOM   1439  HG3 PRO   106      53.648  55.976  49.883  1.00  0.00           H  
ATOM   1440  CB  PRO   106      55.413  54.730  49.333  1.00  0.00           C  
ATOM   1441  HB2 PRO   106      55.719  54.229  48.414  1.00  0.00           H  
ATOM   1442  HB3 PRO   106      55.097  53.907  49.975  1.00  0.00           H  
ATOM   1443  CA  PRO   106      56.487  55.724  49.724  1.00  0.00           C  
ATOM   1444  HA  PRO   106      56.217  55.927  50.760  1.00  0.00           H  
ATOM   1445  C   PRO   106      57.861  55.075  49.398  1.00  0.00           C  
ATOM   1446  O   PRO   106      58.187  54.779  48.274  1.00  0.00           O  
ATOM   1447  N   SER   107      58.682  54.850  50.464  1.00  0.00           N  
ATOM   1448  H   SER   107      58.261  54.916  51.380  1.00  0.00           H  
ATOM   1449  CA  SER   107      60.144  54.662  50.288  1.00  0.00           C  
ATOM   1450  HA  SER   107      60.361  55.543  49.684  1.00  0.00           H  
ATOM   1451  CB  SER   107      60.878  54.880  51.642  1.00  0.00           C  
ATOM   1452  HB2 SER   107      61.929  54.910  51.353  1.00  0.00           H  
ATOM   1453  HB3 SER   107      60.661  55.854  52.081  1.00  0.00           H  
ATOM   1454  OG  SER   107      60.502  53.799  52.528  1.00  0.00           O  
ATOM   1455  HG  SER   107      59.940  54.273  53.144  1.00  0.00           H  
ATOM   1456  C   SER   107      60.530  53.413  49.543  1.00  0.00           C  
ATOM   1457  O   SER   107      59.763  52.532  49.232  1.00  0.00           O  
ATOM   1458  N   SER   108      61.824  53.294  49.280  1.00  0.00           N  
ATOM   1459  H   SER   108      62.518  53.996  49.494  1.00  0.00           H  
ATOM   1460  CA  SER   108      62.477  52.153  48.551  1.00  0.00           C  
ATOM   1461  HA  SER   108      61.967  52.129  47.589  1.00  0.00           H  
ATOM   1462  CB  SER   108      63.966  52.379  48.274  1.00  0.00           C  
ATOM   1463  HB2 SER   108      64.446  51.501  47.840  1.00  0.00           H  
ATOM   1464  HB3 SER   108      64.066  53.163  47.524  1.00  0.00           H  
ATOM   1465  OG  SER   108      64.576  52.812  49.447  1.00  0.00           O  
ATOM   1466  HG  SER   108      65.488  52.999  49.213  1.00  0.00           H  
ATOM   1467  C   SER   108      62.280  50.850  49.317  1.00  0.00           C  
ATOM   1468  O   SER   108      62.577  50.789  50.534  1.00  0.00           O  
ATOM   1469  N   THR   109      61.824  49.802  48.662  1.00  0.00           N  
ATOM   1470  H   THR   109      61.644  49.953  47.680  1.00  0.00           H  
ATOM   1471  CA  THR   109      61.316  48.583  49.436  1.00  0.00           C  
ATOM   1472  HA  THR   109      61.157  48.820  50.488  1.00  0.00           H  
ATOM   1473  CB  THR   109      59.953  48.105  48.877  1.00  0.00           C  
ATOM   1474  HB  THR   109      59.588  47.198  49.360  1.00  0.00           H  
ATOM   1475  CG2 THR   109      58.838  49.175  48.989  1.00  0.00           C  
ATOM   1476 HG21 THR   109      58.995  50.118  48.465  1.00  0.00           H  
ATOM   1477 HG22 THR   109      57.912  48.702  48.663  1.00  0.00           H  
ATOM   1478 HG23 THR   109      58.721  49.279  50.067  1.00  0.00           H  
ATOM   1479  OG1 THR   109      60.096  47.746  47.462  1.00  0.00           O  
ATOM   1480  HG1 THR   109      59.289  47.296  47.201  1.00  0.00           H  
ATOM   1481  C   THR   109      62.283  47.369  49.289  1.00  0.00           C  
ATOM   1482  O   THR   109      61.981  46.264  49.713  1.00  0.00           O  
ATOM   1483  N   SER   110      63.530  47.521  48.852  1.00  0.00           N  
ATOM   1484  H   SER   110      63.886  48.455  48.706  1.00  0.00           H  
ATOM   1485  CA  SER   110      64.511  46.390  48.700  1.00  0.00           C  
ATOM   1486  HA  SER   110      64.235  45.852  47.793  1.00  0.00           H  
ATOM   1487  CB  SER   110      65.888  46.954  48.406  1.00  0.00           C  
ATOM   1488  HB2 SER   110      66.660  46.184  48.428  1.00  0.00           H  
ATOM   1489  HB3 SER   110      65.869  47.427  47.424  1.00  0.00           H  
ATOM   1490  OG  SER   110      66.228  47.914  49.356  1.00  0.00           O  
ATOM   1491  HG  SER   110      66.918  48.488  49.017  1.00  0.00           H  
ATOM   1492  C   SER   110      64.554  45.424  49.883  1.00  0.00           C  
ATOM   1493  O   SER   110      64.551  45.907  51.076  1.00  0.00           O  
ATOM   1494  N   GLY   111      64.719  44.163  49.491  1.00  0.00           N  
ATOM   1495  H   GLY   111      64.791  43.945  48.507  1.00  0.00           H  
ATOM   1496  CA  GLY   111      65.036  43.059  50.432  1.00  0.00           C  
ATOM   1497  HA2 GLY   111      65.451  42.160  49.977  1.00  0.00           H  
ATOM   1498  HA3 GLY   111      65.760  43.364  51.188  1.00  0.00           H  
ATOM   1499  C   GLY   111      63.879  42.550  51.339  1.00  0.00           C  
ATOM   1500  O   GLY   111      62.699  42.790  51.158  1.00  0.00           O  
ATOM   1501  N   SER   112      64.180  41.814  52.364  1.00  0.00           N  
ATOM   1502  H   SER   112      63.395  41.594  52.961  1.00  0.00           H  
ATOM   1503  CA  SER   112      65.449  41.251  52.982  1.00  0.00           C  
ATOM   1504  HA  SER   112      65.147  40.474  53.684  1.00  0.00           H  
ATOM   1505  CB  SER   112      66.519  40.700  51.956  1.00  0.00           C  
ATOM   1506  HB2 SER   112      67.173  41.473  51.554  1.00  0.00           H  
ATOM   1507  HB3 SER   112      67.298  40.145  52.477  1.00  0.00           H  
ATOM   1508  OG  SER   112      65.952  39.962  50.886  1.00  0.00           O  
ATOM   1509  HG  SER   112      66.469  39.188  50.651  1.00  0.00           H  
ATOM   1510  C   SER   112      66.143  42.223  53.898  1.00  0.00           C  
ATOM   1511  O   SER   112      66.115  43.421  53.546  1.00  0.00           O  
ATOM   1512  N   TYR   113      66.754  41.877  55.077  1.00  0.00           N  
ATOM   1513  H   TYR   113      67.303  42.578  55.554  1.00  0.00           H  
ATOM   1514  CA  TYR   113      66.895  40.440  55.549  1.00  0.00           C  
ATOM   1515  HA  TYR   113      66.537  39.662  54.875  1.00  0.00           H  
ATOM   1516  CB  TYR   113      68.407  40.261  55.761  1.00  0.00           C  
ATOM   1517  HB2 TYR   113      68.677  40.947  56.564  1.00  0.00           H  
ATOM   1518  HB3 TYR   113      68.593  39.307  56.254  1.00  0.00           H  
ATOM   1519  CG  TYR   113      69.404  40.509  54.609  1.00  0.00           C  
ATOM   1520  CD1 TYR   113      69.795  39.385  53.825  1.00  0.00           C  
ATOM   1521  HD1 TYR   113      69.381  38.430  54.114  1.00  0.00           H  
ATOM   1522  CE1 TYR   113      70.798  39.527  52.850  1.00  0.00           C  
ATOM   1523  HE1 TYR   113      71.159  38.670  52.301  1.00  0.00           H  
ATOM   1524  CZ  TYR   113      71.359  40.783  52.606  1.00  0.00           C  
ATOM   1525  OH  TYR   113      72.353  40.874  51.717  1.00  0.00           O  
ATOM   1526  HH  TYR   113      72.759  41.742  51.652  1.00  0.00           H  
ATOM   1527  CE2 TYR   113      70.819  41.895  53.281  1.00  0.00           C  
ATOM   1528  HE2 TYR   113      71.206  42.867  53.011  1.00  0.00           H  
ATOM   1529  CD2 TYR   113      69.904  41.805  54.281  1.00  0.00           C  
ATOM   1530  HD2 TYR   113      69.496  42.730  54.661  1.00  0.00           H  
ATOM   1531  C   TYR   113      66.086  40.207  56.821  1.00  0.00           C  
ATOM   1532  O   TYR   113      66.271  39.223  57.510  1.00  0.00           O  
ATOM   1533  N   GLY   114      65.115  41.111  57.164  1.00  0.00           N  
ATOM   1534  H   GLY   114      64.916  41.912  56.581  1.00  0.00           H  
ATOM   1535  CA  GLY   114      64.266  40.996  58.277  1.00  0.00           C  
ATOM   1536  HA2 GLY   114      63.461  40.295  58.054  1.00  0.00           H  
ATOM   1537  HA3 GLY   114      64.788  40.542  59.120  1.00  0.00           H  
ATOM   1538  C   GLY   114      63.710  42.296  58.861  1.00  0.00           C  
ATOM   1539  O   GLY   114      63.831  43.266  58.128  1.00  0.00           O  
ATOM   1540  N   SER   115      63.006  42.356  59.951  1.00  0.00           N  
ATOM   1541  H   SER   115      62.946  43.295  60.319  1.00  0.00           H  
ATOM   1542  CA  SER   115      62.715  41.298  60.975  1.00  0.00           C  
ATOM   1543  HA  SER   115      62.810  40.383  60.390  1.00  0.00           H  
ATOM   1544  CB  SER   115      63.802  41.332  62.067  1.00  0.00           C  
ATOM   1545  HB2 SER   115      63.606  42.174  62.730  1.00  0.00           H  
ATOM   1546  HB3 SER   115      63.830  40.408  62.645  1.00  0.00           H  
ATOM   1547  OG  SER   115      65.098  41.470  61.566  1.00  0.00           O  
ATOM   1548  HG  SER   115      65.189  42.409  61.391  1.00  0.00           H  
ATOM   1549  C   SER   115      61.354  41.328  61.596  1.00  0.00           C  
ATOM   1550  O   SER   115      61.103  40.596  62.495  1.00  0.00           O  
ATOM   1551  N   SER   116      60.434  42.069  61.012  1.00  0.00           N  
ATOM   1552  H   SER   116      60.660  42.637  60.207  1.00  0.00           H  
ATOM   1553  CA  SER   116      59.026  42.185  61.414  1.00  0.00           C  
ATOM   1554  HA  SER   116      58.595  43.038  60.889  1.00  0.00           H  
ATOM   1555  CB  SER   116      58.203  40.957  61.014  1.00  0.00           C  
ATOM   1556  HB2 SER   116      58.641  40.059  61.450  1.00  0.00           H  
ATOM   1557  HB3 SER   116      57.193  41.096  61.401  1.00  0.00           H  
ATOM   1558  OG  SER   116      58.194  40.755  59.662  1.00  0.00           O  
ATOM   1559  HG  SER   116      59.048  40.405  59.399  1.00  0.00           H  
ATOM   1560  C   SER   116      58.851  42.507  62.906  1.00  0.00           C  
ATOM   1561  O   SER   116      58.080  41.805  63.631  1.00  0.00           O  
ATOM   1562  N   SER   117      59.529  43.482  63.319  1.00  0.00           N  
ATOM   1563  H   SER   117      59.801  44.174  62.635  1.00  0.00           H  
ATOM   1564  CA  SER   117      59.648  44.061  64.707  1.00  0.00           C  
ATOM   1565  HA  SER   117      59.837  43.303  65.467  1.00  0.00           H  
ATOM   1566  CB  SER   117      60.818  45.118  64.641  1.00  0.00           C  
ATOM   1567  HB2 SER   117      60.419  45.948  64.058  1.00  0.00           H  
ATOM   1568  HB3 SER   117      60.894  45.437  65.681  1.00  0.00           H  
ATOM   1569  OG  SER   117      61.934  44.476  64.120  1.00  0.00           O  
ATOM   1570  HG  SER   117      62.214  43.754  64.688  1.00  0.00           H  
ATOM   1571  C   SER   117      58.362  44.722  65.139  1.00  0.00           C  
ATOM   1572  O   SER   117      57.454  45.003  64.352  1.00  0.00           O  
ATOM   1573  N   GLN   118      58.239  44.806  66.405  1.00  0.00           N  
ATOM   1574  H   GLN   118      59.007  44.437  66.948  1.00  0.00           H  
ATOM   1575  CA  GLN   118      57.175  45.468  67.179  1.00  0.00           C  
ATOM   1576  HA  GLN   118      57.532  45.454  68.209  1.00  0.00           H  
ATOM   1577  CB  GLN   118      57.103  46.951  66.677  1.00  0.00           C  
ATOM   1578  HB2 GLN   118      56.828  47.063  65.629  1.00  0.00           H  
ATOM   1579  HB3 GLN   118      56.370  47.505  67.263  1.00  0.00           H  
ATOM   1580  CG  GLN   118      58.355  47.730  66.881  1.00  0.00           C  
ATOM   1581  HG2 GLN   118      59.034  47.340  66.123  1.00  0.00           H  
ATOM   1582  HG3 GLN   118      58.207  48.782  66.640  1.00  0.00           H  
ATOM   1583  CD  GLN   118      59.035  47.636  68.195  1.00  0.00           C  
ATOM   1584  OE1 GLN   118      59.992  46.936  68.356  1.00  0.00           O  
ATOM   1585  NE2 GLN   118      58.498  48.198  69.295  1.00  0.00           N  
ATOM   1586 HE21 GLN   118      57.751  48.872  69.216  1.00  0.00           H  
ATOM   1587 HE22 GLN   118      58.877  47.868  70.171  1.00  0.00           H  
ATOM   1588  C   GLN   118      55.797  44.734  67.214  1.00  0.00           C  
ATOM   1589  O   GLN   118      55.503  43.954  66.245  1.00  0.00           O  
ATOM   1590  N   SER   119      54.940  45.036  68.184  1.00  0.00           N  
ATOM   1591  H   SER   119      54.120  44.451  68.247  1.00  0.00           H  
ATOM   1592  CA  SER   119      55.070  45.850  69.389  1.00  0.00           C  
ATOM   1593  HA  SER   119      55.554  46.754  69.020  1.00  0.00           H  
ATOM   1594  CB  SER   119      53.734  46.133  70.050  1.00  0.00           C  
ATOM   1595  HB2 SER   119      52.976  46.240  69.273  1.00  0.00           H  
ATOM   1596  HB3 SER   119      53.506  45.261  70.663  1.00  0.00           H  
ATOM   1597  OG  SER   119      53.734  47.283  70.851  1.00  0.00           O  
ATOM   1598  HG  SER   119      52.843  47.398  71.190  1.00  0.00           H  
ATOM   1599  C   SER   119      55.931  45.100  70.413  1.00  0.00           C  
ATOM   1600  O   SER   119      56.152  43.858  70.405  1.00  0.00           O  
ATOM   1601  N   SER   120      56.530  45.870  71.366  1.00  0.00           N  
ATOM   1602  H   SER   120      56.278  46.828  71.564  1.00  0.00           H  
ATOM   1603  CA  SER   120      57.365  45.325  72.426  1.00  0.00           C  
ATOM   1604  HA  SER   120      58.240  44.829  72.007  1.00  0.00           H  
ATOM   1605  CB  SER   120      57.816  46.478  73.309  1.00  0.00           C  
ATOM   1606  HB2 SER   120      56.903  46.966  73.650  1.00  0.00           H  
ATOM   1607  HB3 SER   120      58.436  46.185  74.157  1.00  0.00           H  
ATOM   1608  OG  SER   120      58.596  47.446  72.600  1.00  0.00           O  
ATOM   1609  HG  SER   120      58.034  48.220  72.517  1.00  0.00           H  
ATOM   1610  C   SER   120      56.695  44.255  73.289  1.00  0.00           C  
ATOM   1611  O   SER   120      55.481  44.256  73.273  1.00  0.00           O  
ATOM   1612  N   SER   121      57.420  43.302  73.995  1.00  0.00           N  
ATOM   1613  H   SER   121      56.881  42.585  74.459  1.00  0.00           H  
ATOM   1614  CA  SER   121      58.901  43.239  74.029  1.00  0.00           C  
ATOM   1615  HA  SER   121      59.344  44.214  73.822  1.00  0.00           H  
ATOM   1616  CB  SER   121      59.484  42.596  75.353  1.00  0.00           C  
ATOM   1617  HB2 SER   121      58.844  42.842  76.200  1.00  0.00           H  
ATOM   1618  HB3 SER   121      59.487  41.507  75.297  1.00  0.00           H  
ATOM   1619  OG  SER   121      60.893  42.905  75.533  1.00  0.00           O  
ATOM   1620  HG  SER   121      60.907  43.848  75.712  1.00  0.00           H  
ATOM   1621  C   SER   121      59.474  42.451  72.838  1.00  0.00           C  
ATOM   1622  O   SER   121      58.780  41.963  71.923  1.00  0.00           O  
ATOM   1623  N   TYR   122      60.794  42.322  72.798  1.00  0.00           N  
ATOM   1624  H   TYR   122      61.209  42.731  73.623  1.00  0.00           H  
ATOM   1625  CA  TYR   122      61.554  41.691  71.727  1.00  0.00           C  
ATOM   1626  HA  TYR   122      61.170  42.108  70.796  1.00  0.00           H  
ATOM   1627  CB  TYR   122      63.069  42.111  71.905  1.00  0.00           C  
ATOM   1628  HB2 TYR   122      63.204  43.170  72.123  1.00  0.00           H  
ATOM   1629  HB3 TYR   122      63.465  41.457  72.681  1.00  0.00           H  
ATOM   1630  CG  TYR   122      63.885  41.854  70.707  1.00  0.00           C  
ATOM   1631  CD1 TYR   122      64.304  42.929  69.889  1.00  0.00           C  
ATOM   1632  HD1 TYR   122      63.907  43.925  70.022  1.00  0.00           H  
ATOM   1633  CE1 TYR   122      65.141  42.770  68.807  1.00  0.00           C  
ATOM   1634  HE1 TYR   122      65.473  43.616  68.223  1.00  0.00           H  
ATOM   1635  CZ  TYR   122      65.577  41.474  68.464  1.00  0.00           C  
ATOM   1636  OH  TYR   122      66.487  41.362  67.468  1.00  0.00           O  
ATOM   1637  HH  TYR   122      66.471  40.484  67.079  1.00  0.00           H  
ATOM   1638  CE2 TYR   122      65.129  40.364  69.244  1.00  0.00           C  
ATOM   1639  HE2 TYR   122      65.368  39.360  68.926  1.00  0.00           H  
ATOM   1640  CD2 TYR   122      64.298  40.553  70.363  1.00  0.00           C  
ATOM   1641  HD2 TYR   122      63.978  39.692  70.930  1.00  0.00           H  
ATOM   1642  C   TYR   122      61.182  40.177  71.692  1.00  0.00           C  
ATOM   1643  O   TYR   122      61.201  39.520  72.738  1.00  0.00           O  
ATOM   1644  N   GLY   123      60.893  39.630  70.530  1.00  0.00           N  
ATOM   1645  H   GLY   123      60.443  38.729  70.603  1.00  0.00           H  
ATOM   1646  CA  GLY   123      61.076  40.133  69.171  1.00  0.00           C  
ATOM   1647  HA2 GLY   123      60.119  40.560  68.871  1.00  0.00           H  
ATOM   1648  HA3 GLY   123      61.821  40.922  69.066  1.00  0.00           H  
ATOM   1649  C   GLY   123      61.302  38.974  68.258  1.00  0.00           C  
ATOM   1650  O   GLY   123      60.427  38.140  68.147  1.00  0.00           O  
ATOM   1651  N   GLN   124      62.468  38.919  67.558  1.00  0.00           N  
ATOM   1652  H   GLN   124      63.079  39.723  67.568  1.00  0.00           H  
ATOM   1653  CA  GLN   124      62.954  37.771  66.781  1.00  0.00           C  
ATOM   1654  HA  GLN   124      62.460  36.886  67.184  1.00  0.00           H  
ATOM   1655  CB  GLN   124      62.647  37.799  65.260  1.00  0.00           C  
ATOM   1656  HB2 GLN   124      61.638  37.433  65.068  1.00  0.00           H  
ATOM   1657  HB3 GLN   124      62.544  38.862  65.040  1.00  0.00           H  
ATOM   1658  CG  GLN   124      63.613  37.211  64.209  1.00  0.00           C  
ATOM   1659  HG2 GLN   124      63.210  37.427  63.219  1.00  0.00           H  
ATOM   1660  HG3 GLN   124      64.578  37.718  64.207  1.00  0.00           H  
ATOM   1661  CD  GLN   124      63.808  35.704  64.402  1.00  0.00           C  
ATOM   1662  OE1 GLN   124      63.179  35.066  65.238  1.00  0.00           O  
ATOM   1663  NE2 GLN   124      64.442  35.004  63.430  1.00  0.00           N  
ATOM   1664 HE21 GLN   124      64.879  35.482  62.656  1.00  0.00           H  
ATOM   1665 HE22 GLN   124      64.636  34.026  63.589  1.00  0.00           H  
ATOM   1666  C   GLN   124      64.474  37.611  66.978  1.00  0.00           C  
ATOM   1667  O   GLN   124      65.132  38.556  66.624  1.00  0.00           O  
ATOM   1668  N   PRO   125      64.990  36.490  67.522  1.00  0.00           N  
ATOM   1669  CD  PRO   125      66.443  36.372  67.701  1.00  0.00           C  
ATOM   1670  HD2 PRO   125      66.800  37.134  68.393  1.00  0.00           H  
ATOM   1671  HD3 PRO   125      66.953  36.591  66.763  1.00  0.00           H  
ATOM   1672  CG  PRO   125      66.728  34.975  68.296  1.00  0.00           C  
ATOM   1673  HG2 PRO   125      67.551  34.990  69.011  1.00  0.00           H  
ATOM   1674  HG3 PRO   125      66.848  34.299  67.450  1.00  0.00           H  
ATOM   1675  CB  PRO   125      65.332  34.658  69.038  1.00  0.00           C  
ATOM   1676  HB2 PRO   125      65.512  34.847  70.096  1.00  0.00           H  
ATOM   1677  HB3 PRO   125      65.187  33.610  68.774  1.00  0.00           H  
ATOM   1678  CA  PRO   125      64.261  35.479  68.400  1.00  0.00           C  
ATOM   1679  HA  PRO   125      63.659  34.828  67.767  1.00  0.00           H  
ATOM   1680  C   PRO   125      63.413  36.161  69.468  1.00  0.00           C  
ATOM   1681  O   PRO   125      63.654  37.281  69.950  1.00  0.00           O  
ATOM   1682  N   GLN   126      62.500  35.420  70.115  1.00  0.00           N  
ATOM   1683  H   GLN   126      62.074  34.602  69.705  1.00  0.00           H  
ATOM   1684  CA  GLN   126      61.881  35.814  71.403  1.00  0.00           C  
ATOM   1685  HA  GLN   126      61.206  36.649  71.217  1.00  0.00           H  
ATOM   1686  CB  GLN   126      60.837  34.658  71.755  1.00  0.00           C  
ATOM   1687  HB2 GLN   126      60.225  34.903  72.623  1.00  0.00           H  
ATOM   1688  HB3 GLN   126      60.013  34.666  71.041  1.00  0.00           H  
ATOM   1689  CG  GLN   126      61.384  33.236  72.058  1.00  0.00           C  
ATOM   1690  HG2 GLN   126      62.004  32.829  71.259  1.00  0.00           H  
ATOM   1691  HG3 GLN   126      61.900  33.290  73.017  1.00  0.00           H  
ATOM   1692  CD  GLN   126      60.340  32.197  72.458  1.00  0.00           C  
ATOM   1693  OE1 GLN   126      59.697  32.308  73.477  1.00  0.00           O  
ATOM   1694  NE2 GLN   126      60.174  31.183  71.640  1.00  0.00           N  
ATOM   1695 HE21 GLN   126      60.817  30.885  70.920  1.00  0.00           H  
ATOM   1696 HE22 GLN   126      59.463  30.554  71.985  1.00  0.00           H  
ATOM   1697  C   GLN   126      63.029  36.055  72.424  1.00  0.00           C  
ATOM   1698  O   GLN   126      63.884  35.247  72.684  1.00  0.00           O  
ATOM   1699  N   SER   127      62.934  37.204  73.015  1.00  0.00           N  
ATOM   1700  H   SER   127      62.050  37.683  72.925  1.00  0.00           H  
ATOM   1701  CA  SER   127      63.811  37.814  73.950  1.00  0.00           C  
ATOM   1702  HA  SER   127      63.390  38.743  74.333  1.00  0.00           H  
ATOM   1703  CB  SER   127      64.088  36.948  75.151  1.00  0.00           C  
ATOM   1704  HB2 SER   127      64.737  36.092  74.965  1.00  0.00           H  
ATOM   1705  HB3 SER   127      64.530  37.576  75.924  1.00  0.00           H  
ATOM   1706  OG  SER   127      62.857  36.536  75.691  1.00  0.00           O  
ATOM   1707  HG  SER   127      63.033  35.734  76.190  1.00  0.00           H  
ATOM   1708  C   SER   127      65.171  38.247  73.287  1.00  0.00           C  
ATOM   1709  O   SER   127      65.773  39.207  73.718  1.00  0.00           O  
ATOM   1710  N   GLY   128      65.558  37.545  72.250  1.00  0.00           N  
ATOM   1711  H   GLY   128      65.080  36.717  71.924  1.00  0.00           H  
ATOM   1712  CA  GLY   128      66.656  38.030  71.384  1.00  0.00           C  
ATOM   1713  HA2 GLY   128      66.236  38.059  70.378  1.00  0.00           H  
ATOM   1714  HA3 GLY   128      66.892  39.066  71.624  1.00  0.00           H  
ATOM   1715  C   GLY   128      68.020  37.317  71.582  1.00  0.00           C  
ATOM   1716  O   GLY   128      68.039  36.140  71.891  1.00  0.00           O  
ATOM   1717  N   SER   129      69.150  37.944  71.145  1.00  0.00           N  
ATOM   1718  H   SER   129      69.970  37.356  71.199  1.00  0.00           H  
ATOM   1719  CA  SER   129      69.476  39.341  70.711  1.00  0.00           C  
ATOM   1720  HA  SER   129      70.556  39.421  70.583  1.00  0.00           H  
ATOM   1721  CB  SER   129      68.713  39.658  69.423  1.00  0.00           C  
ATOM   1722  HB2 SER   129      67.672  39.936  69.593  1.00  0.00           H  
ATOM   1723  HB3 SER   129      69.165  40.583  69.067  1.00  0.00           H  
ATOM   1724  OG  SER   129      68.856  38.646  68.487  1.00  0.00           O  
ATOM   1725  HG  SER   129      69.152  39.019  67.654  1.00  0.00           H  
ATOM   1726  C   SER   129      69.246  40.357  71.822  1.00  0.00           C  
ATOM   1727  O   SER   129      68.688  41.435  71.689  1.00  0.00           O  
ATOM   1728  N   TYR   130      69.564  39.963  73.040  1.00  0.00           N  
ATOM   1729  H   TYR   130      70.150  39.142  73.093  1.00  0.00           H  
ATOM   1730  CA  TYR   130      69.085  40.616  74.264  1.00  0.00           C  
ATOM   1731  HA  TYR   130      67.995  40.627  74.254  1.00  0.00           H  
ATOM   1732  CB  TYR   130      69.665  39.795  75.452  1.00  0.00           C  
ATOM   1733  HB2 TYR   130      70.753  39.848  75.429  1.00  0.00           H  
ATOM   1734  HB3 TYR   130      69.269  40.190  76.388  1.00  0.00           H  
ATOM   1735  CG  TYR   130      69.216  38.292  75.352  1.00  0.00           C  
ATOM   1736  CD1 TYR   130      70.174  37.371  74.995  1.00  0.00           C  
ATOM   1737  HD1 TYR   130      71.185  37.547  74.657  1.00  0.00           H  
ATOM   1738  CE1 TYR   130      69.815  35.999  74.921  1.00  0.00           C  
ATOM   1739  HE1 TYR   130      70.484  35.259  74.507  1.00  0.00           H  
ATOM   1740  CZ  TYR   130      68.532  35.570  75.341  1.00  0.00           C  
ATOM   1741  OH  TYR   130      68.201  34.280  75.153  1.00  0.00           O  
ATOM   1742  HH  TYR   130      67.247  34.175  75.173  1.00  0.00           H  
ATOM   1743  CE2 TYR   130      67.661  36.514  75.833  1.00  0.00           C  
ATOM   1744  HE2 TYR   130      66.666  36.212  76.126  1.00  0.00           H  
ATOM   1745  CD2 TYR   130      67.911  37.843  75.693  1.00  0.00           C  
ATOM   1746  HD2 TYR   130      67.113  38.537  75.916  1.00  0.00           H  
ATOM   1747  C   TYR   130      69.499  42.064  74.408  1.00  0.00           C  
ATOM   1748  O   TYR   130      70.653  42.382  74.179  1.00  0.00           O  
ATOM   1749  N   SER   131      68.652  43.101  74.681  1.00  0.00           N  
ATOM   1750  H   SER   131      69.004  44.044  74.772  1.00  0.00           H  
ATOM   1751  CA  SER   131      67.260  43.010  75.227  1.00  0.00           C  
ATOM   1752  HA  SER   131      67.023  44.005  75.604  1.00  0.00           H  
ATOM   1753  CB  SER   131      66.285  42.756  74.077  1.00  0.00           C  
ATOM   1754  HB2 SER   131      66.569  41.922  73.435  1.00  0.00           H  
ATOM   1755  HB3 SER   131      65.292  42.619  74.504  1.00  0.00           H  
ATOM   1756  OG  SER   131      66.345  43.913  73.262  1.00  0.00           O  
ATOM   1757  HG  SER   131      67.162  43.814  72.768  1.00  0.00           H  
ATOM   1758  C   SER   131      67.161  42.005  76.411  1.00  0.00           C  
ATOM   1759  O   SER   131      66.492  40.945  76.293  1.00  0.00           O  
ATOM   1760  N   GLN   132      67.846  42.176  77.547  1.00  0.00           N  
ATOM   1761  H   GLN   132      67.925  41.275  77.996  1.00  0.00           H  
ATOM   1762  CA  GLN   132      68.748  43.278  77.925  1.00  0.00           C  
ATOM   1763  HA  GLN   132      69.175  43.888  77.129  1.00  0.00           H  
ATOM   1764  CB  GLN   132      67.934  44.374  78.722  1.00  0.00           C  
ATOM   1765  HB2 GLN   132      68.628  45.176  78.974  1.00  0.00           H  
ATOM   1766  HB3 GLN   132      67.166  44.799  78.077  1.00  0.00           H  
ATOM   1767  CG  GLN   132      67.244  43.799  79.919  1.00  0.00           C  
ATOM   1768  HG2 GLN   132      66.471  43.063  79.694  1.00  0.00           H  
ATOM   1769  HG3 GLN   132      67.989  43.271  80.514  1.00  0.00           H  
ATOM   1770  CD  GLN   132      66.687  44.891  80.806  1.00  0.00           C  
ATOM   1771  OE1 GLN   132      67.181  46.005  80.737  1.00  0.00           O  
ATOM   1772  NE2 GLN   132      65.731  44.643  81.628  1.00  0.00           N  
ATOM   1773 HE21 GLN   132      65.359  43.705  81.659  1.00  0.00           H  
ATOM   1774 HE22 GLN   132      65.296  45.359  82.192  1.00  0.00           H  
ATOM   1775  C   GLN   132      69.834  42.768  78.862  1.00  0.00           C  
ATOM   1776  O   GLN   132      69.742  41.669  79.382  1.00  0.00           O  
ATOM   1777  N   GLN   133      70.808  43.561  79.261  1.00  0.00           N  
ATOM   1778  H   GLN   133      71.015  44.354  78.671  1.00  0.00           H  
ATOM   1779  CA  GLN   133      71.699  43.294  80.426  1.00  0.00           C  
ATOM   1780  HA  GLN   133      72.590  43.919  80.363  1.00  0.00           H  
ATOM   1781  CB  GLN   133      71.012  43.701  81.759  1.00  0.00           C  
ATOM   1782  HB2 GLN   133      70.110  43.096  81.855  1.00  0.00           H  
ATOM   1783  HB3 GLN   133      71.665  43.514  82.612  1.00  0.00           H  
ATOM   1784  CG  GLN   133      70.555  45.211  81.666  1.00  0.00           C  
ATOM   1785  HG2 GLN   133      71.442  45.741  81.321  1.00  0.00           H  
ATOM   1786  HG3 GLN   133      69.847  45.307  80.843  1.00  0.00           H  
ATOM   1787  CD  GLN   133      69.990  45.855  82.966  1.00  0.00           C  
ATOM   1788  OE1 GLN   133      70.402  46.944  83.407  1.00  0.00           O  
ATOM   1789  NE2 GLN   133      69.062  45.211  83.650  1.00  0.00           N  
ATOM   1790 HE21 GLN   133      68.635  44.372  83.284  1.00  0.00           H  
ATOM   1791 HE22 GLN   133      68.635  45.583  84.487  1.00  0.00           H  
ATOM   1792  C   GLN   133      72.344  41.927  80.545  1.00  0.00           C  
ATOM   1793  O   GLN   133      72.084  41.209  81.507  1.00  0.00           O  
ATOM   1794  N   PRO   134      73.083  41.466  79.506  1.00  0.00           N  
ATOM   1795  CD  PRO   134      73.739  40.127  79.512  1.00  0.00           C  
ATOM   1796  HD2 PRO   134      72.986  39.344  79.600  1.00  0.00           H  
ATOM   1797  HD3 PRO   134      74.483  40.025  80.302  1.00  0.00           H  
ATOM   1798  CG  PRO   134      74.418  40.001  78.188  1.00  0.00           C  
ATOM   1799  HG2 PRO   134      73.706  39.613  77.460  1.00  0.00           H  
ATOM   1800  HG3 PRO   134      75.307  39.375  78.267  1.00  0.00           H  
ATOM   1801  CB  PRO   134      74.863  41.496  77.897  1.00  0.00           C  
ATOM   1802  HB2 PRO   134      75.006  41.563  76.818  1.00  0.00           H  
ATOM   1803  HB3 PRO   134      75.664  41.860  78.541  1.00  0.00           H  
ATOM   1804  CA  PRO   134      73.587  42.203  78.352  1.00  0.00           C  
ATOM   1805  HA  PRO   134      73.827  43.164  78.808  1.00  0.00           H  
ATOM   1806  C   PRO   134      72.529  42.226  77.209  1.00  0.00           C  
ATOM   1807  O   PRO   134      71.582  41.366  77.309  1.00  0.00           O  
ATOM   1808  N   SER   135      72.707  43.025  76.158  1.00  0.00           N  
ATOM   1809  H   SER   135      72.180  42.779  75.332  1.00  0.00           H  
ATOM   1810  CA  SER   135      73.714  44.191  76.172  1.00  0.00           C  
ATOM   1811  HA  SER   135      74.679  43.731  76.386  1.00  0.00           H  
ATOM   1812  CB  SER   135      73.816  44.689  74.723  1.00  0.00           C  
ATOM   1813  HB2 SER   135      72.972  45.278  74.365  1.00  0.00           H  
ATOM   1814  HB3 SER   135      74.573  45.471  74.663  1.00  0.00           H  
ATOM   1815  OG  SER   135      74.204  43.659  73.823  1.00  0.00           O  
ATOM   1816  HG  SER   135      73.468  43.422  73.254  1.00  0.00           H  
ATOM   1817  C   SER   135      73.290  45.282  77.143  1.00  0.00           C  
ATOM   1818  O   SER   135      72.143  45.435  77.573  1.00  0.00           O  
ATOM   1819  N   TYR   136      74.322  46.021  77.570  1.00  0.00           N  
ATOM   1820  H   TYR   136      75.231  45.820  77.179  1.00  0.00           H  
ATOM   1821  CA  TYR   136      74.143  47.087  78.582  1.00  0.00           C  
ATOM   1822  HA  TYR   136      73.171  47.060  79.075  1.00  0.00           H  
ATOM   1823  CB  TYR   136      75.167  46.872  79.759  1.00  0.00           C  
ATOM   1824  HB2 TYR   136      76.142  46.768  79.283  1.00  0.00           H  
ATOM   1825  HB3 TYR   136      75.324  47.812  80.288  1.00  0.00           H  
ATOM   1826  CG  TYR   136      74.918  45.719  80.665  1.00  0.00           C  
ATOM   1827  CD1 TYR   136      74.193  45.880  81.821  1.00  0.00           C  
ATOM   1828  HD1 TYR   136      73.826  46.853  82.113  1.00  0.00           H  
ATOM   1829  CE1 TYR   136      74.040  44.803  82.710  1.00  0.00           C  
ATOM   1830  HE1 TYR   136      73.457  44.950  83.607  1.00  0.00           H  
ATOM   1831  CZ  TYR   136      74.661  43.561  82.417  1.00  0.00           C  
ATOM   1832  OH  TYR   136      74.553  42.504  83.223  1.00  0.00           O  
ATOM   1833  HH  TYR   136      74.206  42.801  84.067  1.00  0.00           H  
ATOM   1834  CE2 TYR   136      75.395  43.378  81.201  1.00  0.00           C  
ATOM   1835  HE2 TYR   136      75.900  42.458  80.944  1.00  0.00           H  
ATOM   1836  CD2 TYR   136      75.582  44.466  80.352  1.00  0.00           C  
ATOM   1837  HD2 TYR   136      76.242  44.423  79.497  1.00  0.00           H  
ATOM   1838  C   TYR   136      74.375  48.522  78.138  1.00  0.00           C  
ATOM   1839  O   TYR   136      75.502  48.855  77.765  1.00  0.00           O  
ATOM   1840  N   GLY   137      73.353  49.413  78.136  1.00  0.00           N  
ATOM   1841  H   GLY   137      73.666  50.311  77.797  1.00  0.00           H  
ATOM   1842  CA  GLY   137      71.932  49.249  78.535  1.00  0.00           C  
ATOM   1843  HA2 GLY   137      71.405  50.072  78.053  1.00  0.00           H  
ATOM   1844  HA3 GLY   137      71.496  48.333  78.137  1.00  0.00           H  
ATOM   1845  C   GLY   137      71.673  49.407  80.080  1.00  0.00           C  
ATOM   1846  O   GLY   137      72.483  49.066  80.908  1.00  0.00           O  
ATOM   1847  N   GLY   138      70.539  49.890  80.327  1.00  0.00           N  
ATOM   1848  H   GLY   138      70.037  50.193  79.504  1.00  0.00           H  
ATOM   1849  CA  GLY   138      69.876  49.887  81.603  1.00  0.00           C  
ATOM   1850  HA2 GLY   138      68.793  49.931  81.486  1.00  0.00           H  
ATOM   1851  HA3 GLY   138      70.223  48.943  82.023  1.00  0.00           H  
ATOM   1852  C   GLY   138      70.371  50.981  82.531  1.00  0.00           C  
ATOM   1853  O   GLY   138      71.208  51.765  82.164  1.00  0.00           O  
ATOM   1854  N   GLN   139      69.880  50.911  83.759  1.00  0.00           N  
ATOM   1855  H   GLN   139      70.215  51.588  84.430  1.00  0.00           H  
ATOM   1856  CA  GLN   139      68.789  50.140  84.308  1.00  0.00           C  
ATOM   1857  HA  GLN   139      68.327  49.519  83.540  1.00  0.00           H  
ATOM   1858  CB  GLN   139      69.234  49.194  85.422  1.00  0.00           C  
ATOM   1859  HB2 GLN   139      68.437  48.466  85.568  1.00  0.00           H  
ATOM   1860  HB3 GLN   139      70.121  48.666  85.072  1.00  0.00           H  
ATOM   1861  CG  GLN   139      69.605  50.001  86.664  1.00  0.00           C  
ATOM   1862  HG2 GLN   139      70.145  50.887  86.329  1.00  0.00           H  
ATOM   1863  HG3 GLN   139      68.745  50.271  87.277  1.00  0.00           H  
ATOM   1864  CD  GLN   139      70.500  49.199  87.744  1.00  0.00           C  
ATOM   1865  OE1 GLN   139      70.803  48.039  87.619  1.00  0.00           O  
ATOM   1866  NE2 GLN   139      70.660  49.735  88.891  1.00  0.00           N  
ATOM   1867 HE21 GLN   139      70.180  50.594  89.119  1.00  0.00           H  
ATOM   1868 HE22 GLN   139      70.989  49.181  89.668  1.00  0.00           H  
ATOM   1869  C   GLN   139      67.572  50.932  84.779  1.00  0.00           C  
ATOM   1870  O   GLN   139      66.624  50.307  85.215  1.00  0.00           O  
ATOM   1871  N   GLN   140      67.473  52.268  84.581  1.00  0.00           N  
ATOM   1872  H   GLN   140      68.386  52.650  84.377  1.00  0.00           H  
ATOM   1873  CA  GLN   140      66.271  53.147  84.660  1.00  0.00           C  
ATOM   1874  HA  GLN   140      66.640  54.157  84.835  1.00  0.00           H  
ATOM   1875  CB  GLN   140      65.409  52.982  83.338  1.00  0.00           C  
ATOM   1876  HB2 GLN   140      65.261  51.919  83.150  1.00  0.00           H  
ATOM   1877  HB3 GLN   140      64.469  53.501  83.523  1.00  0.00           H  
ATOM   1878  CG  GLN   140      66.065  53.513  82.107  1.00  0.00           C  
ATOM   1879  HG2 GLN   140      67.088  53.152  81.999  1.00  0.00           H  
ATOM   1880  HG3 GLN   140      65.582  53.100  81.221  1.00  0.00           H  
ATOM   1881  CD  GLN   140      66.089  55.019  82.131  1.00  0.00           C  
ATOM   1882  OE1 GLN   140      65.173  55.649  82.651  1.00  0.00           O  
ATOM   1883  NE2 GLN   140      67.094  55.714  81.746  1.00  0.00           N  
ATOM   1884 HE21 GLN   140      67.874  55.361  81.210  1.00  0.00           H  
ATOM   1885 HE22 GLN   140      67.083  56.684  82.028  1.00  0.00           H  
ATOM   1886  C   GLN   140      65.460  52.891  85.934  1.00  0.00           C  
ATOM   1887  O   GLN   140      64.261  52.692  85.914  1.00  0.00           O  
ATOM   1888  N   GLN   141      66.078  52.876  87.125  1.00  0.00           N  
ATOM   1889  H   GLN   141      67.082  52.986  87.109  1.00  0.00           H  
ATOM   1890  CA  GLN   141      65.360  52.940  88.456  1.00  0.00           C  
ATOM   1891  HA  GLN   141      64.286  52.987  88.276  1.00  0.00           H  
ATOM   1892  CB  GLN   141      65.735  51.720  89.281  1.00  0.00           C  
ATOM   1893  HB2 GLN   141      66.785  51.792  89.567  1.00  0.00           H  
ATOM   1894  HB3 GLN   141      65.187  51.927  90.200  1.00  0.00           H  
ATOM   1895  CG  GLN   141      65.409  50.361  88.578  1.00  0.00           C  
ATOM   1896  HG2 GLN   141      65.855  50.338  87.584  1.00  0.00           H  
ATOM   1897  HG3 GLN   141      65.927  49.566  89.116  1.00  0.00           H  
ATOM   1898  CD  GLN   141      63.972  50.008  88.678  1.00  0.00           C  
ATOM   1899  OE1 GLN   141      63.573  49.153  89.465  1.00  0.00           O  
ATOM   1900  NE2 GLN   141      63.118  50.610  87.894  1.00  0.00           N  
ATOM   1901 HE21 GLN   141      63.379  51.432  87.370  1.00  0.00           H  
ATOM   1902 HE22 GLN   141      62.125  50.558  88.067  1.00  0.00           H  
ATOM   1903  C   GLN   141      65.757  54.239  89.242  1.00  0.00           C  
ATOM   1904  O   GLN   141      66.911  54.411  89.555  1.00  0.00           O  
ATOM   1905  N   SER   142      64.863  55.159  89.619  1.00  0.00           N  
ATOM   1906  H   SER   142      65.213  55.896  90.215  1.00  0.00           H  
ATOM   1907  CA  SER   142      63.399  55.086  89.661  1.00  0.00           C  
ATOM   1908  HA  SER   142      63.049  55.907  90.286  1.00  0.00           H  
ATOM   1909  CB  SER   142      62.702  55.233  88.260  1.00  0.00           C  
ATOM   1910  HB2 SER   142      62.890  54.391  87.595  1.00  0.00           H  
ATOM   1911  HB3 SER   142      61.614  55.220  88.325  1.00  0.00           H  
ATOM   1912  OG  SER   142      63.107  56.403  87.620  1.00  0.00           O  
ATOM   1913  HG  SER   142      63.761  56.176  86.955  1.00  0.00           H  
ATOM   1914  C   SER   142      62.834  53.951  90.523  1.00  0.00           C  
ATOM   1915  O   SER   142      61.825  53.365  90.138  1.00  0.00           O  
ATOM   1916  N   TYR   143      63.389  53.690  91.688  1.00  0.00           N  
ATOM   1917  H   TYR   143      64.174  54.307  91.844  1.00  0.00           H  
ATOM   1918  CA  TYR   143      62.766  52.804  92.668  1.00  0.00           C  
ATOM   1919  HA  TYR   143      62.796  51.776  92.305  1.00  0.00           H  
ATOM   1920  CB  TYR   143      63.599  52.944  93.902  1.00  0.00           C  
ATOM   1921  HB2 TYR   143      63.630  54.019  94.078  1.00  0.00           H  
ATOM   1922  HB3 TYR   143      63.174  52.423  94.760  1.00  0.00           H  
ATOM   1923  CG  TYR   143      65.011  52.480  94.001  1.00  0.00           C  
ATOM   1924  CD1 TYR   143      65.243  51.144  94.257  1.00  0.00           C  
ATOM   1925  HD1 TYR   143      64.443  50.467  94.519  1.00  0.00           H  
ATOM   1926  CE1 TYR   143      66.633  50.738  94.380  1.00  0.00           C  
ATOM   1927  HE1 TYR   143      66.772  49.704  94.662  1.00  0.00           H  
ATOM   1928  CZ  TYR   143      67.680  51.652  94.062  1.00  0.00           C  
ATOM   1929  OH  TYR   143      68.972  51.212  94.039  1.00  0.00           O  
ATOM   1930  HH  TYR   143      69.550  51.881  94.413  1.00  0.00           H  
ATOM   1931  CE2 TYR   143      67.366  52.998  93.803  1.00  0.00           C  
ATOM   1932  HE2 TYR   143      68.176  53.707  93.722  1.00  0.00           H  
ATOM   1933  CD2 TYR   143      66.052  53.418  93.915  1.00  0.00           C  
ATOM   1934  HD2 TYR   143      65.737  54.450  93.859  1.00  0.00           H  
ATOM   1935  C   TYR   143      61.240  53.049  92.929  1.00  0.00           C  
ATOM   1936  O   TYR   143      60.817  54.184  93.288  1.00  0.00           O  
ATOM   1937  N   GLY   144      60.442  51.968  92.724  1.00  0.00           N  
ATOM   1938  H   GLY   144      60.809  51.104  92.353  1.00  0.00           H  
ATOM   1939  CA  GLY   144      58.980  52.032  92.899  1.00  0.00           C  
ATOM   1940  HA2 GLY   144      58.587  51.026  92.747  1.00  0.00           H  
ATOM   1941  HA3 GLY   144      58.935  52.184  93.978  1.00  0.00           H  
ATOM   1942  C   GLY   144      58.255  53.088  92.057  1.00  0.00           C  
ATOM   1943  O   GLY   144      58.627  53.398  90.944  1.00  0.00           O  
ATOM   1944  N   GLN   145      57.192  53.679  92.651  1.00  0.00           N  
ATOM   1945  H   GLN   145      57.011  53.401  93.605  1.00  0.00           H  
ATOM   1946  CA  GLN   145      56.362  54.727  92.110  1.00  0.00           C  
ATOM   1947  HA  GLN   145      56.173  54.619  91.042  1.00  0.00           H  
ATOM   1948  CB  GLN   145      54.930  54.696  92.781  1.00  0.00           C  
ATOM   1949  HB2 GLN   145      55.121  55.082  93.782  1.00  0.00           H  
ATOM   1950  HB3 GLN   145      54.207  55.317  92.252  1.00  0.00           H  
ATOM   1951  CG  GLN   145      54.455  53.205  92.973  1.00  0.00           C  
ATOM   1952  HG2 GLN   145      54.537  52.841  91.949  1.00  0.00           H  
ATOM   1953  HG3 GLN   145      55.018  52.681  93.744  1.00  0.00           H  
ATOM   1954  CD  GLN   145      53.006  53.045  93.450  1.00  0.00           C  
ATOM   1955  OE1 GLN   145      52.419  53.949  94.004  1.00  0.00           O  
ATOM   1956  NE2 GLN   145      52.386  52.028  92.977  1.00  0.00           N  
ATOM   1957 HE21 GLN   145      51.379  51.991  93.052  1.00  0.00           H  
ATOM   1958 HE22 GLN   145      52.854  51.307  92.447  1.00  0.00           H  
ATOM   1959  C   GLN   145      56.969  56.150  92.236  1.00  0.00           C  
ATOM   1960  O   GLN   145      58.061  56.308  92.822  1.00  0.00           O  
ATOM   1961  N   GLN   146      56.406  57.216  91.640  1.00  0.00           N  
ATOM   1962  H   GLN   146      55.481  57.017  91.287  1.00  0.00           H  
ATOM   1963  CA  GLN   146      57.040  58.522  91.466  1.00  0.00           C  
ATOM   1964  HA  GLN   146      58.110  58.314  91.495  1.00  0.00           H  
ATOM   1965  CB  GLN   146      56.755  59.075  90.074  1.00  0.00           C  
ATOM   1966  HB2 GLN   146      57.168  58.364  89.358  1.00  0.00           H  
ATOM   1967  HB3 GLN   146      55.689  59.279  89.973  1.00  0.00           H  
ATOM   1968  CG  GLN   146      57.393  60.450  89.815  1.00  0.00           C  
ATOM   1969  HG2 GLN   146      56.874  61.327  90.203  1.00  0.00           H  
ATOM   1970  HG3 GLN   146      58.455  60.443  90.062  1.00  0.00           H  
ATOM   1971  CD  GLN   146      57.386  60.568  88.278  1.00  0.00           C  
ATOM   1972  OE1 GLN   146      56.679  61.413  87.734  1.00  0.00           O  
ATOM   1973  NE2 GLN   146      58.200  59.917  87.503  1.00  0.00           N  
ATOM   1974 HE21 GLN   146      58.935  59.360  87.915  1.00  0.00           H  
ATOM   1975 HE22 GLN   146      58.127  60.175  86.529  1.00  0.00           H  
ATOM   1976  C   GLN   146      56.689  59.439  92.659  1.00  0.00           C  
ATOM   1977  O   GLN   146      55.550  59.343  93.170  1.00  0.00           O  
ATOM   1978  N   GLN   147      57.561  60.321  93.122  1.00  0.00           N  
ATOM   1979  H   GLN   147      58.540  60.220  92.894  1.00  0.00           H  
ATOM   1980  CA  GLN   147      57.252  61.384  94.081  1.00  0.00           C  
ATOM   1981  HA  GLN   147      56.853  60.885  94.964  1.00  0.00           H  
ATOM   1982  CB  GLN   147      58.511  62.022  94.621  1.00  0.00           C  
ATOM   1983  HB2 GLN   147      58.332  62.552  95.557  1.00  0.00           H  
ATOM   1984  HB3 GLN   147      59.237  61.213  94.705  1.00  0.00           H  
ATOM   1985  CG  GLN   147      59.044  63.012  93.612  1.00  0.00           C  
ATOM   1986  HG2 GLN   147      59.125  62.719  92.565  1.00  0.00           H  
ATOM   1987  HG3 GLN   147      58.394  63.884  93.537  1.00  0.00           H  
ATOM   1988  CD  GLN   147      60.440  63.468  93.987  1.00  0.00           C  
ATOM   1989  OE1 GLN   147      61.065  63.272  95.021  1.00  0.00           O  
ATOM   1990  NE2 GLN   147      61.033  64.175  93.021  1.00  0.00           N  
ATOM   1991 HE21 GLN   147      60.555  64.382  92.156  1.00  0.00           H  
ATOM   1992 HE22 GLN   147      61.857  64.733  93.193  1.00  0.00           H  
ATOM   1993  C   GLN   147      56.215  62.358  93.570  1.00  0.00           C  
ATOM   1994  O   GLN   147      55.992  62.515  92.413  1.00  0.00           O  
ATOM   1995  N   SER   148      55.426  62.849  94.510  1.00  0.00           N  
ATOM   1996  H   SER   148      55.742  62.518  95.410  1.00  0.00           H  
ATOM   1997  CA  SER   148      54.372  63.893  94.412  1.00  0.00           C  
ATOM   1998  HA  SER   148      53.534  63.690  93.745  1.00  0.00           H  
ATOM   1999  CB  SER   148      53.721  64.163  95.737  1.00  0.00           C  
ATOM   2000  HB2 SER   148      53.046  65.012  95.621  1.00  0.00           H  
ATOM   2001  HB3 SER   148      53.040  63.360  96.018  1.00  0.00           H  
ATOM   2002  OG  SER   148      54.678  64.460  96.815  1.00  0.00           O  
ATOM   2003  HG  SER   148      54.896  63.616  97.218  1.00  0.00           H  
ATOM   2004  C   SER   148      54.982  65.241  93.913  1.00  0.00           C  
ATOM   2005  O   SER   148      56.161  65.496  93.847  1.00  0.00           O  
ATOM   2006  N   TYR   149      54.063  66.042  93.366  1.00  0.00           N  
ATOM   2007  H   TYR   149      53.120  65.696  93.462  1.00  0.00           H  
ATOM   2008  CA  TYR   149      54.215  67.467  92.960  1.00  0.00           C  
ATOM   2009  HA  TYR   149      55.023  67.593  92.239  1.00  0.00           H  
ATOM   2010  CB  TYR   149      53.059  67.908  92.090  1.00  0.00           C  
ATOM   2011  HB2 TYR   149      53.066  67.332  91.164  1.00  0.00           H  
ATOM   2012  HB3 TYR   149      52.207  67.608  92.699  1.00  0.00           H  
ATOM   2013  CG  TYR   149      53.034  69.382  91.865  1.00  0.00           C  
ATOM   2014  CD1 TYR   149      52.121  70.288  92.448  1.00  0.00           C  
ATOM   2015  HD1 TYR   149      51.304  69.833  92.989  1.00  0.00           H  
ATOM   2016  CE1 TYR   149      52.210  71.674  92.323  1.00  0.00           C  
ATOM   2017  HE1 TYR   149      51.470  72.272  92.833  1.00  0.00           H  
ATOM   2018  CZ  TYR   149      53.190  72.243  91.500  1.00  0.00           C  
ATOM   2019  OH  TYR   149      53.368  73.594  91.376  1.00  0.00           O  
ATOM   2020  HH  TYR   149      54.133  73.761  90.819  1.00  0.00           H  
ATOM   2021  CE2 TYR   149      54.118  71.431  90.845  1.00  0.00           C  
ATOM   2022  HE2 TYR   149      54.906  71.859  90.244  1.00  0.00           H  
ATOM   2023  CD2 TYR   149      54.046  70.030  91.076  1.00  0.00           C  
ATOM   2024  HD2 TYR   149      54.855  69.456  90.648  1.00  0.00           H  
ATOM   2025  C   TYR   149      54.591  68.328  94.170  1.00  0.00           C  
ATOM   2026  O   TYR   149      54.117  68.073  95.276  1.00  0.00           O  
ATOM   2027  N   ASN   150      55.452  69.307  93.997  1.00  0.00           N  
ATOM   2028  H   ASN   150      55.835  69.475  93.078  1.00  0.00           H  
ATOM   2029  CA  ASN   150      56.038  70.146  95.064  1.00  0.00           C  
ATOM   2030  HA  ASN   150      55.478  69.964  95.982  1.00  0.00           H  
ATOM   2031  CB  ASN   150      57.485  69.885  95.348  1.00  0.00           C  
ATOM   2032  HB2 ASN   150      58.007  70.043  94.405  1.00  0.00           H  
ATOM   2033  HB3 ASN   150      57.810  70.611  96.092  1.00  0.00           H  
ATOM   2034  CG  ASN   150      57.793  68.522  95.864  1.00  0.00           C  
ATOM   2035  OD1 ASN   150      57.179  67.850  96.722  1.00  0.00           O  
ATOM   2036  ND2 ASN   150      58.775  67.903  95.283  1.00  0.00           N  
ATOM   2037 HD21 ASN   150      58.920  66.948  95.576  1.00  0.00           H  
ATOM   2038 HD22 ASN   150      59.340  68.448  94.647  1.00  0.00           H  
ATOM   2039  C   ASN   150      55.890  71.659  94.595  1.00  0.00           C  
ATOM   2040  O   ASN   150      56.815  72.252  93.957  1.00  0.00           O  
ATOM   2041  N   PRO   151      54.764  72.321  95.013  1.00  0.00           N  
ATOM   2042  CD  PRO   151      53.688  71.752  95.773  1.00  0.00           C  
ATOM   2043  HD2 PRO   151      54.047  71.179  96.627  1.00  0.00           H  
ATOM   2044  HD3 PRO   151      53.109  71.066  95.154  1.00  0.00           H  
ATOM   2045  CG  PRO   151      52.848  72.920  96.356  1.00  0.00           C  
ATOM   2046  HG2 PRO   151      53.241  73.166  97.343  1.00  0.00           H  
ATOM   2047  HG3 PRO   151      51.769  72.767  96.345  1.00  0.00           H  
ATOM   2048  CB  PRO   151      53.191  74.083  95.391  1.00  0.00           C  
ATOM   2049  HB2 PRO   151      53.219  75.067  95.859  1.00  0.00           H  
ATOM   2050  HB3 PRO   151      52.587  73.968  94.491  1.00  0.00           H  
ATOM   2051  CA  PRO   151      54.661  73.768  95.038  1.00  0.00           C  
ATOM   2052  HA  PRO   151      54.899  74.070  94.018  1.00  0.00           H  
ATOM   2053  C   PRO   151      55.699  74.305  95.983  1.00  0.00           C  
ATOM   2054  O   PRO   151      55.856  73.911  97.154  1.00  0.00           O  
ATOM   2055  N   PRO   152      56.434  75.362  95.605  1.00  0.00           N  
ATOM   2056  CD  PRO   152      56.632  75.932  94.222  1.00  0.00           C  
ATOM   2057  HD2 PRO   152      55.866  76.670  93.984  1.00  0.00           H  
ATOM   2058  HD3 PRO   152      56.585  75.173  93.441  1.00  0.00           H  
ATOM   2059  CG  PRO   152      57.889  76.635  94.153  1.00  0.00           C  
ATOM   2060  HG2 PRO   152      57.679  77.698  94.034  1.00  0.00           H  
ATOM   2061  HG3 PRO   152      58.528  76.295  93.337  1.00  0.00           H  
ATOM   2062  CB  PRO   152      58.635  76.342  95.428  1.00  0.00           C  
ATOM   2063  HB2 PRO   152      59.167  77.211  95.817  1.00  0.00           H  
ATOM   2064  HB3 PRO   152      59.433  75.627  95.228  1.00  0.00           H  
ATOM   2065  CA  PRO   152      57.547  75.890  96.440  1.00  0.00           C  
ATOM   2066  HA  PRO   152      58.018  75.170  97.110  1.00  0.00           H  
ATOM   2067  C   PRO   152      57.111  77.075  97.373  1.00  0.00           C  
ATOM   2068  O   PRO   152      56.013  77.649  97.223  1.00  0.00           O  
ATOM   2069  N   GLN   153      57.897  77.393  98.417  1.00  0.00           N  
ATOM   2070  H   GLN   153      58.819  77.029  98.608  1.00  0.00           H  
ATOM   2071  CA  GLN   153      57.659  78.620  99.207  1.00  0.00           C  
ATOM   2072  HA  GLN   153      56.596  78.699  99.439  1.00  0.00           H  
ATOM   2073  CB  GLN   153      58.427  78.551 100.505  1.00  0.00           C  
ATOM   2074  HB2 GLN   153      59.471  78.270 100.365  1.00  0.00           H  
ATOM   2075  HB3 GLN   153      58.595  79.508 100.999  1.00  0.00           H  
ATOM   2076  CG  GLN   153      57.829  77.518 101.477  1.00  0.00           C  
ATOM   2077  HG2 GLN   153      56.753  77.687 101.426  1.00  0.00           H  
ATOM   2078  HG3 GLN   153      58.014  76.486 101.179  1.00  0.00           H  
ATOM   2079  CD  GLN   153      58.214  77.815 102.942  1.00  0.00           C  
ATOM   2080  OE1 GLN   153      59.208  77.342 103.487  1.00  0.00           O  
ATOM   2081  NE2 GLN   153      57.513  78.734 103.610  1.00  0.00           N  
ATOM   2082 HE21 GLN   153      56.787  79.190 103.077  1.00  0.00           H  
ATOM   2083 HE22 GLN   153      57.646  78.814 104.608  1.00  0.00           H  
ATOM   2084  C   GLN   153      57.956  79.952  98.496  1.00  0.00           C  
ATOM   2085  O   GLN   153      58.937  79.990  97.815  1.00  0.00           O  
ATOM   2086  N   GLY   154      57.150  81.012  98.822  1.00  0.00           N  
ATOM   2087  H   GLY   154      56.268  80.760  99.246  1.00  0.00           H  
ATOM   2088  CA  GLY   154      57.276  82.389  98.281  1.00  0.00           C  
ATOM   2089  HA2 GLY   154      58.340  82.626  98.313  1.00  0.00           H  
ATOM   2090  HA3 GLY   154      56.902  82.364  97.258  1.00  0.00           H  
ATOM   2091  C   GLY   154      56.461  83.522  98.983  1.00  0.00           C  
ATOM   2092  O   GLY   154      55.327  83.414  99.419  1.00  0.00           O  
ATOM   2093  N   TYR   155      57.193  84.649  99.051  1.00  0.00           N  
ATOM   2094  H   TYR   155      58.147  84.741  98.734  1.00  0.00           H  
ATOM   2095  CA  TYR   155      56.535  85.930  99.412  1.00  0.00           C  
ATOM   2096  HA  TYR   155      56.025  85.850 100.372  1.00  0.00           H  
ATOM   2097  CB  TYR   155      57.577  87.047  99.724  1.00  0.00           C  
ATOM   2098  HB2 TYR   155      57.793  87.443  98.732  1.00  0.00           H  
ATOM   2099  HB3 TYR   155      57.004  87.850 100.186  1.00  0.00           H  
ATOM   2100  CG  TYR   155      58.762  86.829 100.557  1.00  0.00           C  
ATOM   2101  CD1 TYR   155      58.721  85.936 101.600  1.00  0.00           C  
ATOM   2102  HD1 TYR   155      57.796  85.403 101.761  1.00  0.00           H  
ATOM   2103  CE1 TYR   155      59.853  85.741 102.444  1.00  0.00           C  
ATOM   2104  HE1 TYR   155      59.886  84.973 103.202  1.00  0.00           H  
ATOM   2105  CZ  TYR   155      60.985  86.491 102.318  1.00  0.00           C  
ATOM   2106  OH  TYR   155      62.074  86.415 103.133  1.00  0.00           O  
ATOM   2107  HH  TYR   155      62.207  85.471 103.247  1.00  0.00           H  
ATOM   2108  CE2 TYR   155      60.986  87.397 101.245  1.00  0.00           C  
ATOM   2109  HE2 TYR   155      61.849  88.044 101.184  1.00  0.00           H  
ATOM   2110  CD2 TYR   155      59.928  87.555 100.368  1.00  0.00           C  
ATOM   2111  HD2 TYR   155      59.924  88.312  99.598  1.00  0.00           H  
ATOM   2112  C   TYR   155      55.466  86.403  98.371  1.00  0.00           C  
ATOM   2113  O   TYR   155      55.588  86.275  97.173  1.00  0.00           O  
ATOM   2114  N   GLY   156      54.387  87.106  98.791  1.00  0.00           N  
ATOM   2115  H   GLY   156      53.882  87.418  97.974  1.00  0.00           H  
ATOM   2116  CA  GLY   156      54.172  87.721 100.126  1.00  0.00           C  
ATOM   2117  HA2 GLY   156      54.236  86.922 100.865  1.00  0.00           H  
ATOM   2118  HA3 GLY   156      54.936  88.409 100.487  1.00  0.00           H  
ATOM   2119  C   GLY   156      52.807  88.452 100.232  1.00  0.00           C  
ATOM   2120  O   GLY   156      52.238  88.804  99.155  1.00  0.00           O  
ATOM   2121  N   GLN   157      52.242  88.663 101.445  1.00  0.00           N  
ATOM   2122  H   GLN   157      52.775  88.342 102.240  1.00  0.00           H  
ATOM   2123  CA  GLN   157      50.970  89.194 101.739  1.00  0.00           C  
ATOM   2124  HA  GLN   157      50.596  89.693 100.845  1.00  0.00           H  
ATOM   2125  CB  GLN   157      49.929  88.077 102.120  1.00  0.00           C  
ATOM   2126  HB2 GLN   157      50.276  87.437 102.931  1.00  0.00           H  
ATOM   2127  HB3 GLN   157      48.937  88.471 102.343  1.00  0.00           H  
ATOM   2128  CG  GLN   157      49.542  87.279 100.848  1.00  0.00           C  
ATOM   2129  HG2 GLN   157      50.450  86.929 100.359  1.00  0.00           H  
ATOM   2130  HG3 GLN   157      49.050  86.373 101.203  1.00  0.00           H  
ATOM   2131  CD  GLN   157      48.694  87.993  99.822  1.00  0.00           C  
ATOM   2132  OE1 GLN   157      48.177  89.052 100.067  1.00  0.00           O  
ATOM   2133  NE2 GLN   157      48.472  87.513  98.592  1.00  0.00           N  
ATOM   2134 HE21 GLN   157      48.892  86.656  98.262  1.00  0.00           H  
ATOM   2135 HE22 GLN   157      47.767  87.959  98.023  1.00  0.00           H  
ATOM   2136  C   GLN   157      51.058  90.322 102.821  1.00  0.00           C  
ATOM   2137  O   GLN   157      51.825  90.193 103.775  1.00  0.00           O  
ATOM   2138  N   GLN   158      50.387  91.433 102.775  1.00  0.00           N  
ATOM   2139  H   GLN   158      50.738  92.150 103.394  1.00  0.00           H  
ATOM   2140  CA  GLN   158      49.293  91.744 101.885  1.00  0.00           C  
ATOM   2141  HA  GLN   158      48.615  90.891 101.877  1.00  0.00           H  
ATOM   2142  CB  GLN   158      48.549  92.994 102.466  1.00  0.00           C  
ATOM   2143  HB2 GLN   158      49.234  93.826 102.631  1.00  0.00           H  
ATOM   2144  HB3 GLN   158      47.890  93.358 101.678  1.00  0.00           H  
ATOM   2145  CG  GLN   158      47.758  92.779 103.775  1.00  0.00           C  
ATOM   2146  HG2 GLN   158      48.280  92.138 104.486  1.00  0.00           H  
ATOM   2147  HG3 GLN   158      47.491  93.708 104.278  1.00  0.00           H  
ATOM   2148  CD  GLN   158      46.416  92.022 103.431  1.00  0.00           C  
ATOM   2149  OE1 GLN   158      46.070  91.747 102.322  1.00  0.00           O  
ATOM   2150  NE2 GLN   158      45.610  91.707 104.434  1.00  0.00           N  
ATOM   2151 HE21 GLN   158      45.843  91.770 105.414  1.00  0.00           H  
ATOM   2152 HE22 GLN   158      44.846  91.148 104.083  1.00  0.00           H  
ATOM   2153  C   GLN   158      49.708  92.172 100.447  1.00  0.00           C  
ATOM   2154  O   GLN   158      50.701  92.898 100.378  1.00  0.00           O  
ATOM   2155  N   ASN   159      49.085  91.799  99.373  1.00  0.00           N  
ATOM   2156  H   ASN   159      48.271  91.211  99.476  1.00  0.00           H  
ATOM   2157  CA  ASN   159      49.287  92.147  97.987  1.00  0.00           C  
ATOM   2158  HA  ASN   159      50.312  91.851  97.761  1.00  0.00           H  
ATOM   2159  CB  ASN   159      48.361  91.151  97.147  1.00  0.00           C  
ATOM   2160  HB2 ASN   159      48.748  90.149  97.334  1.00  0.00           H  
ATOM   2161  HB3 ASN   159      47.394  91.283  97.633  1.00  0.00           H  
ATOM   2162  CG  ASN   159      48.239  91.437  95.698  1.00  0.00           C  
ATOM   2163  OD1 ASN   159      47.345  92.184  95.214  1.00  0.00           O  
ATOM   2164  ND2 ASN   159      49.115  90.843  94.899  1.00  0.00           N  
ATOM   2165 HD21 ASN   159      49.811  90.312  95.402  1.00  0.00           H  
ATOM   2166 HD22 ASN   159      49.110  90.916  93.892  1.00  0.00           H  
ATOM   2167  C   ASN   159      49.010  93.631  97.599  1.00  0.00           C  
ATOM   2168  O   ASN   159      48.362  94.413  98.357  1.00  0.00           O  
ATOM   2169  N   GLN   160      49.598  94.247  96.520  1.00  0.00           N  
ATOM   2170  H   GLN   160      49.418  95.238  96.436  1.00  0.00           H  
ATOM   2171  CA  GLN   160      50.852  93.865  95.941  1.00  0.00           C  
ATOM   2172  HA  GLN   160      50.675  92.839  95.617  1.00  0.00           H  
ATOM   2173  CB  GLN   160      51.108  94.663  94.654  1.00  0.00           C  
ATOM   2174  HB2 GLN   160      50.207  94.780  94.052  1.00  0.00           H  
ATOM   2175  HB3 GLN   160      51.255  95.707  94.933  1.00  0.00           H  
ATOM   2176  CG  GLN   160      52.331  94.246  93.822  1.00  0.00           C  
ATOM   2177  HG2 GLN   160      52.359  95.012  93.048  1.00  0.00           H  
ATOM   2178  HG3 GLN   160      53.260  94.407  94.369  1.00  0.00           H  
ATOM   2179  CD  GLN   160      52.045  92.866  93.186  1.00  0.00           C  
ATOM   2180  OE1 GLN   160      52.661  91.839  93.596  1.00  0.00           O  
ATOM   2181  NE2 GLN   160      51.121  92.732  92.237  1.00  0.00           N  
ATOM   2182 HE21 GLN   160      50.832  93.522  91.677  1.00  0.00           H  
ATOM   2183 HE22 GLN   160      50.895  91.827  91.850  1.00  0.00           H  
ATOM   2184  C   GLN   160      51.964  93.954  96.997  1.00  0.00           C  
ATOM   2185  O   GLN   160      51.854  94.965  97.783  1.00  0.00           O  
ATOM   2186  N   TYR   161      53.008  93.066  97.024  1.00  0.00           N  
ATOM   2187  H   TYR   161      53.024  92.280  96.389  1.00  0.00           H  
ATOM   2188  CA  TYR   161      54.037  92.900  98.124  1.00  0.00           C  
ATOM   2189  HA  TYR   161      53.959  93.760  98.789  1.00  0.00           H  
ATOM   2190  CB  TYR   161      53.813  91.573  98.909  1.00  0.00           C  
ATOM   2191  HB2 TYR   161      52.774  91.417  99.199  1.00  0.00           H  
ATOM   2192  HB3 TYR   161      54.054  90.725  98.268  1.00  0.00           H  
ATOM   2193  CG  TYR   161      54.680  91.430 100.116  1.00  0.00           C  
ATOM   2194  CD1 TYR   161      55.907  90.775 100.059  1.00  0.00           C  
ATOM   2195  HD1 TYR   161      56.296  90.437  99.110  1.00  0.00           H  
ATOM   2196  CE1 TYR   161      56.651  90.493 101.239  1.00  0.00           C  
ATOM   2197  HE1 TYR   161      57.498  89.834 101.118  1.00  0.00           H  
ATOM   2198  CZ  TYR   161      56.077  90.722 102.548  1.00  0.00           C  
ATOM   2199  OH  TYR   161      56.809  90.615 103.660  1.00  0.00           O  
ATOM   2200  HH  TYR   161      56.347  90.985 104.415  1.00  0.00           H  
ATOM   2201  CE2 TYR   161      54.870  91.489 102.506  1.00  0.00           C  
ATOM   2202  HE2 TYR   161      54.521  91.899 103.442  1.00  0.00           H  
ATOM   2203  CD2 TYR   161      54.133  91.726 101.347  1.00  0.00           C  
ATOM   2204  HD2 TYR   161      53.205  92.279 101.368  1.00  0.00           H  
ATOM   2205  C   TYR   161      55.542  93.099  97.581  1.00  0.00           C  
ATOM   2206  O   TYR   161      56.216  94.124  97.997  1.00  0.00           O  
ATOM   2207  N   ASN   162      55.979  92.168  96.681  1.00  0.00           N  
ATOM   2208  H   ASN   162      55.461  91.343  96.412  1.00  0.00           H  
ATOM   2209  CA  ASN   162      57.218  92.340  95.975  1.00  0.00           C  
ATOM   2210  HA  ASN   162      58.024  92.414  96.705  1.00  0.00           H  
ATOM   2211  CB  ASN   162      57.507  91.095  95.112  1.00  0.00           C  
ATOM   2212  HB2 ASN   162      56.528  90.761  94.769  1.00  0.00           H  
ATOM   2213  HB3 ASN   162      58.148  91.436  94.299  1.00  0.00           H  
ATOM   2214  CG  ASN   162      58.175  89.888  95.762  1.00  0.00           C  
ATOM   2215  OD1 ASN   162      58.306  89.850  96.985  1.00  0.00           O  
ATOM   2216  ND2 ASN   162      58.609  88.930  95.036  1.00  0.00           N  
ATOM   2217 HD21 ASN   162      59.222  88.292  95.523  1.00  0.00           H  
ATOM   2218 HD22 ASN   162      58.380  88.848  94.056  1.00  0.00           H  
ATOM   2219  C   ASN   162      57.284  93.709  95.257  1.00  0.00           C  
ATOM   2220  O   ASN   162      56.330  94.294  94.743  1.00  0.00           O  
ATOM   2221  N   SER   163      58.455  94.254  95.237  1.00  0.00           N  
ATOM   2222  H   SER   163      59.093  94.029  95.987  1.00  0.00           H  
ATOM   2223  CA  SER   163      58.875  95.484  94.494  1.00  0.00           C  
ATOM   2224  HA  SER   163      58.161  96.265  94.756  1.00  0.00           H  
ATOM   2225  CB  SER   163      60.206  96.075  94.985  1.00  0.00           C  
ATOM   2226  HB2 SER   163      60.262  97.054  94.508  1.00  0.00           H  
ATOM   2227  HB3 SER   163      60.140  96.253  96.059  1.00  0.00           H  
ATOM   2228  OG  SER   163      61.317  95.386  94.450  1.00  0.00           O  
ATOM   2229  HG  SER   163      61.571  94.765  95.137  1.00  0.00           H  
ATOM   2230  C   SER   163      58.924  95.215  92.988  1.00  0.00           C  
ATOM   2231  O   SER   163      59.019  94.005  92.595  1.00  0.00           O  
ATOM   2232  N   SER   164      58.880  96.208  92.121  1.00  0.00           N  
ATOM   2233  H   SER   164      58.779  97.114  92.556  1.00  0.00           H  
ATOM   2234  CA  SER   164      58.909  96.259  90.626  1.00  0.00           C  
ATOM   2235  HA  SER   164      58.868  97.294  90.285  1.00  0.00           H  
ATOM   2236  CB  SER   164      57.692  95.570  89.990  1.00  0.00           C  
ATOM   2237  HB2 SER   164      57.959  94.523  89.846  1.00  0.00           H  
ATOM   2238  HB3 SER   164      56.829  95.770  90.624  1.00  0.00           H  
ATOM   2239  OG  SER   164      57.569  96.044  88.739  1.00  0.00           O  
ATOM   2240  HG  SER   164      57.106  96.884  88.705  1.00  0.00           H  
ATOM   2241  C   SER   164      60.280  95.703  90.012  1.00  0.00           C  
ATOM   2242  O   SER   164      61.299  95.578  90.656  1.00  0.00           O  
ATOM   2243  N   SER   165      60.364  95.595  88.726  1.00  0.00           N  
ATOM   2244  H   SER   165      59.609  95.951  88.156  1.00  0.00           H  
ATOM   2245  CA  SER   165      61.655  95.631  87.984  1.00  0.00           C  
ATOM   2246  HA  SER   165      62.345  94.887  88.383  1.00  0.00           H  
ATOM   2247  CB  SER   165      61.308  95.552  86.476  1.00  0.00           C  
ATOM   2248  HB2 SER   165      60.802  94.600  86.317  1.00  0.00           H  
ATOM   2249  HB3 SER   165      60.627  96.335  86.143  1.00  0.00           H  
ATOM   2250  OG  SER   165      62.487  95.465  85.688  1.00  0.00           O  
ATOM   2251  HG  SER   165      62.653  96.376  85.434  1.00  0.00           H  
ATOM   2252  C   SER   165      62.405  96.905  88.322  1.00  0.00           C  
ATOM   2253  O   SER   165      61.813  97.956  88.379  1.00  0.00           O  
ATOM   2254  N   GLY   166      63.717  96.822  88.345  1.00  0.00           N  
ATOM   2255  H   GLY   166      64.164  95.985  87.998  1.00  0.00           H  
ATOM   2256  CA  GLY   166      64.609  98.000  88.315  1.00  0.00           C  
ATOM   2257  HA2 GLY   166      64.502  98.444  87.325  1.00  0.00           H  
ATOM   2258  HA3 GLY   166      64.318  98.799  88.996  1.00  0.00           H  
ATOM   2259  C   GLY   166      66.166  97.746  88.439  1.00  0.00           C  
ATOM   2260  O   GLY   166      66.655  96.613  88.762  1.00  0.00           O  
ATOM   2261  N   GLY   167      66.896  98.813  88.284  1.00  0.00           N  
ATOM   2262  H   GLY   167      66.448  99.703  88.122  1.00  0.00           H  
ATOM   2263  CA  GLY   167      68.278  98.981  88.808  1.00  0.00           C  
ATOM   2264  HA2 GLY   167      68.401 100.031  89.074  1.00  0.00           H  
ATOM   2265  HA3 GLY   167      68.406  98.240  89.597  1.00  0.00           H  
ATOM   2266  C   GLY   167      69.292  98.538  87.694  1.00  0.00           C  
ATOM   2267  O   GLY   167      69.534  99.269  86.741  1.00  0.00           O  
ATOM   2268  N   GLY   168      69.997  97.464  88.041  1.00  0.00           N  
ATOM   2269  H   GLY   168      69.610  96.982  88.839  1.00  0.00           H  
ATOM   2270  CA  GLY   168      70.866  96.726  87.187  1.00  0.00           C  
ATOM   2271  HA2 GLY   168      71.432  97.513  86.689  1.00  0.00           H  
ATOM   2272  HA3 GLY   168      71.581  96.101  87.724  1.00  0.00           H  
ATOM   2273  C   GLY   168      70.286  95.876  86.077  1.00  0.00           C  
ATOM   2274  O   GLY   168      69.229  96.135  85.497  1.00  0.00           O  
ATOM   2275  N   GLY   169      70.956  94.861  85.552  1.00  0.00           N  
ATOM   2276  H   GLY   169      70.597  94.600  84.644  1.00  0.00           H  
ATOM   2277  CA  GLY   169      72.174  94.112  85.920  1.00  0.00           C  
ATOM   2278  HA2 GLY   169      72.283  93.889  86.981  1.00  0.00           H  
ATOM   2279  HA3 GLY   169      72.252  93.235  85.278  1.00  0.00           H  
ATOM   2280  C   GLY   169      73.461  94.851  85.607  1.00  0.00           C  
ATOM   2281  O   GLY   169      73.448  96.050  85.449  1.00  0.00           O  
ATOM   2282  N   GLY   170      74.587  94.150  85.605  1.00  0.00           N  
ATOM   2283  H   GLY   170      74.491  93.146  85.664  1.00  0.00           H  
ATOM   2284  CA  GLY   170      75.945  94.703  85.388  1.00  0.00           C  
ATOM   2285  HA2 GLY   170      76.168  95.559  86.025  1.00  0.00           H  
ATOM   2286  HA3 GLY   170      76.718  93.963  85.593  1.00  0.00           H  
ATOM   2287  C   GLY   170      76.198  95.095  83.953  1.00  0.00           C  
ATOM   2288  O   GLY   170      75.226  94.972  83.103  1.00  0.00           O  
ATOM   2289  N   GLY   171      77.302  95.720  83.492  1.00  0.00           N  
ATOM   2290  H   GLY   171      77.253  96.224  82.618  1.00  0.00           H  
ATOM   2291  CA  GLY   171      78.349  96.312  84.252  1.00  0.00           C  
ATOM   2292  HA2 GLY   171      78.748  97.087  83.598  1.00  0.00           H  
ATOM   2293  HA3 GLY   171      78.018  96.918  85.095  1.00  0.00           H  
ATOM   2294  C   GLY   171      79.349  95.273  84.769  1.00  0.00           C  
ATOM   2295  O   GLY   171      78.935  94.349  85.448  1.00  0.00           O  
ATOM   2296  N   GLY   172      80.633  95.513  84.708  1.00  0.00           N  
ATOM   2297  H   GLY   172      81.178  94.773  85.126  1.00  0.00           H  
ATOM   2298  CA  GLY   172      81.297  96.595  84.036  1.00  0.00           C  
ATOM   2299  HA2 GLY   172      80.944  97.596  84.285  1.00  0.00           H  
ATOM   2300  HA3 GLY   172      82.367  96.517  84.226  1.00  0.00           H  
ATOM   2301  C   GLY   172      81.150  96.517  82.492  1.00  0.00           C  
ATOM   2302  O   GLY   172      80.352  95.736  81.995  1.00  0.00           O  
ATOM   2303  N   GLY   173      81.964  97.273  81.811  1.00  0.00           N  
ATOM   2304  H   GLY   173      82.622  97.802  82.366  1.00  0.00           H  
ATOM   2305  CA  GLY   173      81.994  97.502  80.321  1.00  0.00           C  
ATOM   2306  HA2 GLY   173      82.683  98.315  80.091  1.00  0.00           H  
ATOM   2307  HA3 GLY   173      82.446  96.632  79.845  1.00  0.00           H  
ATOM   2308  C   GLY   173      80.625  97.791  79.647  1.00  0.00           C  
ATOM   2309  O   GLY   173      79.824  98.528  80.199  1.00  0.00           O  
ATOM   2310  N   GLY   174      80.383  97.432  78.358  1.00  0.00           N  
ATOM   2311  H   GLY   174      79.536  97.793  77.943  1.00  0.00           H  
ATOM   2312  CA  GLY   174      81.108  96.430  77.600  1.00  0.00           C  
ATOM   2313  HA2 GLY   174      82.134  96.778  77.481  1.00  0.00           H  
ATOM   2314  HA3 GLY   174      81.097  95.466  78.108  1.00  0.00           H  
ATOM   2315  C   GLY   174      80.688  96.298  76.147  1.00  0.00           C  
ATOM   2316  O   GLY   174      80.557  97.236  75.353  1.00  0.00           O  
ATOM   2317  N   GLY   175      80.353  95.026  75.833  1.00  0.00           N  
ATOM   2318  H   GLY   175      80.423  94.267  76.496  1.00  0.00           H  
ATOM   2319  CA  GLY   175      80.054  94.642  74.441  1.00  0.00           C  
ATOM   2320  HA2 GLY   175      80.953  94.759  73.836  1.00  0.00           H  
ATOM   2321  HA3 GLY   175      79.733  93.602  74.374  1.00  0.00           H  
ATOM   2322  C   GLY   175      79.033  95.584  73.775  1.00  0.00           C  
ATOM   2323  O   GLY   175      79.209  95.964  72.592  1.00  0.00           O  
ATOM   2324  N   ASN   176      77.931  96.017  74.424  1.00  0.00           N  
ATOM   2325  H   ASN   176      77.862  95.815  75.411  1.00  0.00           H  
ATOM   2326  CA  ASN   176      76.716  96.355  73.714  1.00  0.00           C  
ATOM   2327  HA  ASN   176      76.686  96.216  72.634  1.00  0.00           H  
ATOM   2328  CB  ASN   176      75.629  95.414  74.355  1.00  0.00           C  
ATOM   2329  HB2 ASN   176      75.890  94.358  74.416  1.00  0.00           H  
ATOM   2330  HB3 ASN   176      75.635  95.738  75.395  1.00  0.00           H  
ATOM   2331  CG  ASN   176      74.268  95.528  73.724  1.00  0.00           C  
ATOM   2332  OD1 ASN   176      74.078  95.284  72.580  1.00  0.00           O  
ATOM   2333  ND2 ASN   176      73.276  95.794  74.554  1.00  0.00           N  
ATOM   2334 HD21 ASN   176      72.339  95.613  74.222  1.00  0.00           H  
ATOM   2335 HD22 ASN   176      73.386  95.994  75.538  1.00  0.00           H  
ATOM   2336  C   ASN   176      76.418  97.775  74.100  1.00  0.00           C  
ATOM   2337  O   ASN   176      76.311  98.161  75.260  1.00  0.00           O  
ATOM   2338  N   TYR   177      76.143  98.585  73.058  1.00  0.00           N  
ATOM   2339  H   TYR   177      76.296  98.215  72.131  1.00  0.00           H  
ATOM   2340  CA  TYR   177      75.780 100.007  73.130  1.00  0.00           C  
ATOM   2341  HA  TYR   177      75.122 100.123  73.992  1.00  0.00           H  
ATOM   2342  CB  TYR   177      77.105 100.775  73.376  1.00  0.00           C  
ATOM   2343  HB2 TYR   177      77.908 100.394  72.744  1.00  0.00           H  
ATOM   2344  HB3 TYR   177      76.930 101.807  73.071  1.00  0.00           H  
ATOM   2345  CG  TYR   177      77.704 100.803  74.808  1.00  0.00           C  
ATOM   2346  CD1 TYR   177      77.137 101.761  75.692  1.00  0.00           C  
ATOM   2347  HD1 TYR   177      76.347 102.412  75.348  1.00  0.00           H  
ATOM   2348  CE1 TYR   177      77.636 101.933  76.965  1.00  0.00           C  
ATOM   2349  HE1 TYR   177      77.063 102.583  77.610  1.00  0.00           H  
ATOM   2350  CZ  TYR   177      78.744 101.189  77.377  1.00  0.00           C  
ATOM   2351  OH  TYR   177      79.143 101.282  78.700  1.00  0.00           O  
ATOM   2352  HH  TYR   177      79.773 100.617  78.986  1.00  0.00           H  
ATOM   2353  CE2 TYR   177      79.351 100.260  76.449  1.00  0.00           C  
ATOM   2354  HE2 TYR   177      80.205  99.712  76.819  1.00  0.00           H  
ATOM   2355  CD2 TYR   177      78.784 100.007  75.186  1.00  0.00           C  
ATOM   2356  HD2 TYR   177      79.303  99.398  74.461  1.00  0.00           H  
ATOM   2357  C   TYR   177      75.133 100.415  71.746  1.00  0.00           C  
ATOM   2358  O   TYR   177      75.565  99.807  70.741  1.00  0.00           O  
ATOM   2359  N   GLY   178      74.161 101.324  71.671  1.00  0.00           N  
ATOM   2360  H   GLY   178      73.629 101.425  70.819  1.00  0.00           H  
ATOM   2361  CA  GLY   178      73.616 102.099  72.827  1.00  0.00           C  
ATOM   2362  HA2 GLY   178      72.558 102.348  72.746  1.00  0.00           H  
ATOM   2363  HA3 GLY   178      73.709 101.457  73.702  1.00  0.00           H  
ATOM   2364  C   GLY   178      74.411 103.458  72.978  1.00  0.00           C  
ATOM   2365  O   GLY   178      75.326 103.780  72.200  1.00  0.00           O  
ATOM   2366  N   GLN   179      74.055 104.286  73.989  1.00  0.00           N  
ATOM   2367  H   GLN   179      73.375 103.852  74.597  1.00  0.00           H  
ATOM   2368  CA  GLN   179      74.433 105.551  74.419  1.00  0.00           C  
ATOM   2369  HA  GLN   179      75.382 105.753  73.920  1.00  0.00           H  
ATOM   2370  CB  GLN   179      73.361 106.640  73.970  1.00  0.00           C  
ATOM   2371  HB2 GLN   179      72.343 106.398  74.275  1.00  0.00           H  
ATOM   2372  HB3 GLN   179      73.611 107.516  74.568  1.00  0.00           H  
ATOM   2373  CG  GLN   179      73.405 106.867  72.400  1.00  0.00           C  
ATOM   2374  HG2 GLN   179      72.938 106.010  71.913  1.00  0.00           H  
ATOM   2375  HG3 GLN   179      72.777 107.697  72.077  1.00  0.00           H  
ATOM   2376  CD  GLN   179      74.755 107.151  71.778  1.00  0.00           C  
ATOM   2377  OE1 GLN   179      75.707 107.753  72.361  1.00  0.00           O  
ATOM   2378  NE2 GLN   179      75.030 106.891  70.509  1.00  0.00           N  
ATOM   2379 HE21 GLN   179      74.393 106.382  69.913  1.00  0.00           H  
ATOM   2380 HE22 GLN   179      75.793 107.424  70.117  1.00  0.00           H  
ATOM   2381  C   GLN   179      74.739 105.578  75.910  1.00  0.00           C  
ATOM   2382  O   GLN   179      74.009 104.967  76.709  1.00  0.00           O  
ATOM   2383  N   ASP   180      75.861 106.121  76.461  1.00  0.00           N  
ATOM   2384  H   ASP   180      75.958 106.051  77.464  1.00  0.00           H  
ATOM   2385  CA  ASP   180      76.846 106.997  75.749  1.00  0.00           C  
ATOM   2386  HA  ASP   180      76.874 106.700  74.700  1.00  0.00           H  
ATOM   2387  CB  ASP   180      76.416 108.503  75.987  1.00  0.00           C  
ATOM   2388  HB2 ASP   180      75.426 108.684  75.569  1.00  0.00           H  
ATOM   2389  HB3 ASP   180      76.208 108.736  77.032  1.00  0.00           H  
ATOM   2390  CG  ASP   180      77.237 109.545  75.218  1.00  0.00           C  
ATOM   2391  OD1 ASP   180      76.840 110.748  75.451  1.00  0.00           O  
ATOM   2392  OD2 ASP   180      78.239 109.194  74.577  1.00  0.00           O  
ATOM   2393  C   ASP   180      78.298 106.767  76.266  1.00  0.00           C  
ATOM   2394  O   ASP   180      78.698 106.962  77.414  1.00  0.00           O  
ATOM   2395  N   GLN   181      79.110 106.363  75.295  1.00  0.00           N  
ATOM   2396  H   GLN   181      78.737 106.172  74.376  1.00  0.00           H  
ATOM   2397  CA  GLN   181      80.497 106.030  75.446  1.00  0.00           C  
ATOM   2398  HA  GLN   181      80.550 105.371  76.312  1.00  0.00           H  
ATOM   2399  CB  GLN   181      80.934 105.218  74.225  1.00  0.00           C  
ATOM   2400  HB2 GLN   181      80.661 105.843  73.374  1.00  0.00           H  
ATOM   2401  HB3 GLN   181      82.013 105.116  74.108  1.00  0.00           H  
ATOM   2402  CG  GLN   181      80.348 103.781  74.238  1.00  0.00           C  
ATOM   2403  HG2 GLN   181      80.588 103.240  75.153  1.00  0.00           H  
ATOM   2404  HG3 GLN   181      79.269 103.908  74.145  1.00  0.00           H  
ATOM   2405  CD  GLN   181      80.810 102.870  73.062  1.00  0.00           C  
ATOM   2406  OE1 GLN   181      81.174 101.723  73.179  1.00  0.00           O  
ATOM   2407  NE2 GLN   181      80.956 103.432  71.826  1.00  0.00           N  
ATOM   2408 HE21 GLN   181      80.552 104.357  71.780  1.00  0.00           H  
ATOM   2409 HE22 GLN   181      81.026 102.869  70.990  1.00  0.00           H  
ATOM   2410  C   GLN   181      81.356 107.278  75.669  1.00  0.00           C  
ATOM   2411  O   GLN   181      82.452 107.085  76.086  1.00  0.00           O  
ATOM   2412  N   SER   182      80.912 108.533  75.450  1.00  0.00           N  
ATOM   2413  H   SER   182      79.936 108.639  75.210  1.00  0.00           H  
ATOM   2414  CA  SER   182      81.729 109.733  75.562  1.00  0.00           C  
ATOM   2415  HA  SER   182      82.516 109.663  74.812  1.00  0.00           H  
ATOM   2416  CB  SER   182      80.839 110.951  75.336  1.00  0.00           C  
ATOM   2417  HB2 SER   182      80.165 110.991  76.192  1.00  0.00           H  
ATOM   2418  HB3 SER   182      81.351 111.911  75.288  1.00  0.00           H  
ATOM   2419  OG  SER   182      80.086 110.833  74.144  1.00  0.00           O  
ATOM   2420  HG  SER   182      79.388 110.182  74.251  1.00  0.00           H  
ATOM   2421  C   SER   182      82.300 109.861  77.006  1.00  0.00           C  
ATOM   2422  O   SER   182      81.609 109.459  77.933  1.00  0.00           O  
ATOM   2423  N   SER   183      83.415 110.510  77.272  1.00  0.00           N  
ATOM   2424  H   SER   183      83.595 110.498  78.265  1.00  0.00           H  
ATOM   2425  CA  SER   183      84.297 111.342  76.390  1.00  0.00           C  
ATOM   2426  HA  SER   183      84.024 111.211  75.342  1.00  0.00           H  
ATOM   2427  CB  SER   183      83.983 112.798  76.759  1.00  0.00           C  
ATOM   2428  HB2 SER   183      82.899 112.910  76.768  1.00  0.00           H  
ATOM   2429  HB3 SER   183      84.281 112.954  77.796  1.00  0.00           H  
ATOM   2430  OG  SER   183      84.516 113.757  75.964  1.00  0.00           O  
ATOM   2431  HG  SER   183      83.783 114.073  75.431  1.00  0.00           H  
ATOM   2432  C   SER   183      85.826 111.085  76.419  1.00  0.00           C  
ATOM   2433  O   SER   183      86.394 110.411  77.285  1.00  0.00           O  
ATOM   2434  N   MET   184      86.475 111.717  75.464  1.00  0.00           N  
ATOM   2435  H   MET   184      85.854 112.361  74.997  1.00  0.00           H  
ATOM   2436  CA  MET   184      87.966 111.739  75.549  1.00  0.00           C  
ATOM   2437  HA  MET   184      88.300 111.714  76.586  1.00  0.00           H  
ATOM   2438  CB  MET   184      88.613 110.494  74.926  1.00  0.00           C  
ATOM   2439  HB2 MET   184      89.701 110.538  74.970  1.00  0.00           H  
ATOM   2440  HB3 MET   184      88.230 109.566  75.349  1.00  0.00           H  
ATOM   2441  CG  MET   184      88.173 110.436  73.466  1.00  0.00           C  
ATOM   2442  HG2 MET   184      88.436 111.378  72.983  1.00  0.00           H  
ATOM   2443  HG3 MET   184      88.860 109.742  72.981  1.00  0.00           H  
ATOM   2444  SD  MET   184      86.490 110.014  72.950  1.00  0.00           S  
ATOM   2445  CE  MET   184      86.164 108.524  73.951  1.00  0.00           C  
ATOM   2446  HE1 MET   184      86.508 107.601  73.484  1.00  0.00           H  
ATOM   2447  HE2 MET   184      86.454 108.578  75.000  1.00  0.00           H  
ATOM   2448  HE3 MET   184      85.092 108.329  73.932  1.00  0.00           H  
ATOM   2449  C   MET   184      88.569 113.041  74.993  1.00  0.00           C  
ATOM   2450  O   MET   184      87.936 113.655  74.077  1.00  0.00           O  
ATOM   2451  N   SER   185      89.550 113.465  75.759  1.00  0.00           N  
ATOM   2452  H   SER   185      89.993 112.794  76.371  1.00  0.00           H  
ATOM   2453  CA  SER   185      89.992 114.902  75.852  1.00  0.00           C  
ATOM   2454  HA  SER   185      89.120 115.515  76.081  1.00  0.00           H  
ATOM   2455  CB  SER   185      90.967 115.054  76.975  1.00  0.00           C  
ATOM   2456  HB2 SER   185      90.447 114.790  77.896  1.00  0.00           H  
ATOM   2457  HB3 SER   185      91.849 114.470  76.711  1.00  0.00           H  
ATOM   2458  OG  SER   185      91.427 116.345  77.041  1.00  0.00           O  
ATOM   2459  HG  SER   185      90.655 116.910  76.962  1.00  0.00           H  
ATOM   2460  C   SER   185      90.549 115.350  74.543  1.00  0.00           C  
ATOM   2461  O   SER   185      91.050 114.551  73.773  1.00  0.00           O  
ATOM   2462  N   SER   186      90.343 116.578  74.102  1.00  0.00           N  
ATOM   2463  H   SER   186      90.058 117.235  74.814  1.00  0.00           H  
ATOM   2464  CA  SER   186      90.857 117.046  72.861  1.00  0.00           C  
ATOM   2465  HA  SER   186      91.673 116.469  72.426  1.00  0.00           H  
ATOM   2466  CB  SER   186      89.735 117.038  71.854  1.00  0.00           C  
ATOM   2467  HB2 SER   186      88.997 116.250  72.006  1.00  0.00           H  
ATOM   2468  HB3 SER   186      89.329 118.049  71.853  1.00  0.00           H  
ATOM   2469  OG  SER   186      90.225 116.994  70.616  1.00  0.00           O  
ATOM   2470  HG  SER   186      89.498 117.425  70.160  1.00  0.00           H  
ATOM   2471  C   SER   186      91.347 118.419  73.085  1.00  0.00           C  
ATOM   2472  O   SER   186      90.816 119.096  73.951  1.00  0.00           O  
ATOM   2473  N   GLY   187      92.526 118.870  72.566  1.00  0.00           N  
ATOM   2474  H   GLY   187      92.875 119.720  72.986  1.00  0.00           H  
ATOM   2475  CA  GLY   187      93.295 118.365  71.462  1.00  0.00           C  
ATOM   2476  HA2 GLY   187      94.362 118.398  71.684  1.00  0.00           H  
ATOM   2477  HA3 GLY   187      93.036 117.318  71.308  1.00  0.00           H  
ATOM   2478  C   GLY   187      93.105 119.248  70.239  1.00  0.00           C  
ATOM   2479  O   GLY   187      93.941 119.325  69.354  1.00  0.00           O  
ATOM   2480  N   GLY   188      92.058 120.041  70.269  1.00  0.00           N  
ATOM   2481  H   GLY   188      91.384 119.959  71.017  1.00  0.00           H  
ATOM   2482  CA  GLY   188      91.667 121.007  69.197  1.00  0.00           C  
ATOM   2483  HA2 GLY   188      92.195 121.918  69.481  1.00  0.00           H  
ATOM   2484  HA3 GLY   188      92.061 120.618  68.258  1.00  0.00           H  
ATOM   2485  C   GLY   188      90.142 121.200  69.113  1.00  0.00           C  
ATOM   2486  O   GLY   188      89.426 120.885  70.053  1.00  0.00           O  
ATOM   2487  N   GLY   189      89.551 121.621  67.959  1.00  0.00           N  
ATOM   2488  H   GLY   189      88.543 121.577  67.905  1.00  0.00           H  
ATOM   2489  CA  GLY   189      90.187 122.247  66.820  1.00  0.00           C  
ATOM   2490  HA2 GLY   189      91.133 121.782  66.543  1.00  0.00           H  
ATOM   2491  HA3 GLY   189      89.466 122.174  66.006  1.00  0.00           H  
ATOM   2492  C   GLY   189      90.371 123.748  67.075  1.00  0.00           C  
ATOM   2493  O   GLY   189      91.085 124.101  68.043  1.00  0.00           O  
ATOM   2494  N   SER   190      89.822 124.539  66.127  1.00  0.00           N  
ATOM   2495  H   SER   190      89.300 124.074  65.398  1.00  0.00           H  
ATOM   2496  CA  SER   190      89.753 126.010  66.097  1.00  0.00           C  
ATOM   2497  HA  SER   190      90.604 126.423  65.555  1.00  0.00           H  
ATOM   2498  CB  SER   190      88.594 126.368  65.165  1.00  0.00           C  
ATOM   2499  HB2 SER   190      87.665 125.861  65.426  1.00  0.00           H  
ATOM   2500  HB3 SER   190      88.329 127.425  65.180  1.00  0.00           H  
ATOM   2501  OG  SER   190      88.802 126.004  63.854  1.00  0.00           O  
ATOM   2502  HG  SER   190      89.636 126.464  63.737  1.00  0.00           H  
ATOM   2503  C   SER   190      89.720 126.673  67.469  1.00  0.00           C  
ATOM   2504  O   SER   190      88.944 126.214  68.299  1.00  0.00           O  
ATOM   2505  N   GLY   191      90.568 127.667  67.808  1.00  0.00           N  
ATOM   2506  H   GLY   191      90.569 127.839  68.803  1.00  0.00           H  
ATOM   2507  CA  GLY   191      91.816 128.062  67.032  1.00  0.00           C  
ATOM   2508  HA2 GLY   191      92.380 128.650  67.755  1.00  0.00           H  
ATOM   2509  HA3 GLY   191      92.353 127.174  66.697  1.00  0.00           H  
ATOM   2510  C   GLY   191      91.581 129.011  65.838  1.00  0.00           C  
ATOM   2511  O   GLY   191      90.433 129.275  65.526  1.00  0.00           O  
ATOM   2512  N   GLY   192      92.655 129.557  65.287  1.00  0.00           N  
ATOM   2513  H   GLY   192      93.561 129.277  65.636  1.00  0.00           H  
ATOM   2514  CA  GLY   192      92.677 130.215  63.954  1.00  0.00           C  
ATOM   2515  HA2 GLY   192      91.809 130.854  63.794  1.00  0.00           H  
ATOM   2516  HA3 GLY   192      93.624 130.739  63.827  1.00  0.00           H  
ATOM   2517  C   GLY   192      92.705 129.236  62.841  1.00  0.00           C  
ATOM   2518  O   GLY   192      92.011 129.424  61.838  1.00  0.00           O  
ATOM   2519  N   GLY   193      93.490 128.173  62.947  1.00  0.00           N  
ATOM   2520  H   GLY   193      94.049 128.104  63.786  1.00  0.00           H  
ATOM   2521  CA  GLY   193      93.544 126.959  62.122  1.00  0.00           C  
ATOM   2522  HA2 GLY   193      93.698 127.383  61.129  1.00  0.00           H  
ATOM   2523  HA3 GLY   193      94.288 126.221  62.421  1.00  0.00           H  
ATOM   2524  C   GLY   193      92.166 126.332  61.955  1.00  0.00           C  
ATOM   2525  O   GLY   193      91.299 126.521  62.814  1.00  0.00           O  
ATOM   2526  N   TYR   194      91.948 125.558  60.887  1.00  0.00           N  
ATOM   2527  H   TYR   194      92.558 125.556  60.083  1.00  0.00           H  
ATOM   2528  CA  TYR   194      90.733 124.671  60.858  1.00  0.00           C  
ATOM   2529  HA  TYR   194      89.764 125.163  60.938  1.00  0.00           H  
ATOM   2530  CB  TYR   194      90.631 123.964  59.480  1.00  0.00           C  
ATOM   2531  HB2 TYR   194      91.549 123.400  59.317  1.00  0.00           H  
ATOM   2532  HB3 TYR   194      89.753 123.336  59.333  1.00  0.00           H  
ATOM   2533  CG  TYR   194      90.589 124.931  58.316  1.00  0.00           C  
ATOM   2534  CD1 TYR   194      89.351 125.573  58.028  1.00  0.00           C  
ATOM   2535  HD1 TYR   194      88.512 125.364  58.675  1.00  0.00           H  
ATOM   2536  CE1 TYR   194      89.219 126.356  56.867  1.00  0.00           C  
ATOM   2537  HE1 TYR   194      88.265 126.836  56.708  1.00  0.00           H  
ATOM   2538  CZ  TYR   194      90.368 126.632  56.059  1.00  0.00           C  
ATOM   2539  OH  TYR   194      90.278 127.440  54.905  1.00  0.00           O  
ATOM   2540  HH  TYR   194      89.536 128.049  54.932  1.00  0.00           H  
ATOM   2541  CE2 TYR   194      91.587 125.925  56.306  1.00  0.00           C  
ATOM   2542  HE2 TYR   194      92.438 126.212  55.707  1.00  0.00           H  
ATOM   2543  CD2 TYR   194      91.708 125.050  57.439  1.00  0.00           C  
ATOM   2544  HD2 TYR   194      92.557 124.398  57.580  1.00  0.00           H  
ATOM   2545  C   TYR   194      90.857 123.552  62.021  1.00  0.00           C  
ATOM   2546  O   TYR   194      91.926 123.382  62.599  1.00  0.00           O  
ATOM   2547  N   GLY   195      89.753 122.828  62.356  1.00  0.00           N  
ATOM   2548  H   GLY   195      89.817 122.085  63.037  1.00  0.00           H  
ATOM   2549  CA  GLY   195      88.374 123.048  61.926  1.00  0.00           C  
ATOM   2550  HA2 GLY   195      88.235 124.071  61.576  1.00  0.00           H  
ATOM   2551  HA3 GLY   195      88.136 122.299  61.171  1.00  0.00           H  
ATOM   2552  C   GLY   195      87.445 122.886  63.171  1.00  0.00           C  
ATOM   2553  O   GLY   195      87.927 123.180  64.293  1.00  0.00           O  
ATOM   2554  N   ASN   196      86.274 122.340  63.030  1.00  0.00           N  
ATOM   2555  H   ASN   196      86.128 121.919  62.123  1.00  0.00           H  
ATOM   2556  CA  ASN   196      85.239 122.149  64.066  1.00  0.00           C  
ATOM   2557  HA  ASN   196      85.698 121.495  64.807  1.00  0.00           H  
ATOM   2558  CB  ASN   196      84.753 123.386  64.927  1.00  0.00           C  
ATOM   2559  HB2 ASN   196      85.511 123.843  65.563  1.00  0.00           H  
ATOM   2560  HB3 ASN   196      84.418 124.096  64.172  1.00  0.00           H  
ATOM   2561  CG  ASN   196      83.572 122.995  65.835  1.00  0.00           C  
ATOM   2562  OD1 ASN   196      83.771 122.506  66.943  1.00  0.00           O  
ATOM   2563  ND2 ASN   196      82.322 123.176  65.470  1.00  0.00           N  
ATOM   2564 HD21 ASN   196      81.639 122.819  66.122  1.00  0.00           H  
ATOM   2565 HD22 ASN   196      82.118 123.665  64.610  1.00  0.00           H  
ATOM   2566  C   ASN   196      84.097 121.238  63.439  1.00  0.00           C  
ATOM   2567  O   ASN   196      83.393 121.558  62.520  1.00  0.00           O  
ATOM   2568  N   GLN   197      83.847 120.128  64.127  1.00  0.00           N  
ATOM   2569  H   GLN   197      84.207 120.051  65.068  1.00  0.00           H  
ATOM   2570  CA  GLN   197      82.854 119.105  63.762  1.00  0.00           C  
ATOM   2571  HA  GLN   197      82.372 119.434  62.842  1.00  0.00           H  
ATOM   2572  CB  GLN   197      83.477 117.696  63.670  1.00  0.00           C  
ATOM   2573  HB2 GLN   197      84.220 117.731  62.873  1.00  0.00           H  
ATOM   2574  HB3 GLN   197      83.881 117.466  64.656  1.00  0.00           H  
ATOM   2575  CG  GLN   197      82.597 116.466  63.315  1.00  0.00           C  
ATOM   2576  HG2 GLN   197      83.247 115.594  63.382  1.00  0.00           H  
ATOM   2577  HG3 GLN   197      81.751 116.322  63.988  1.00  0.00           H  
ATOM   2578  CD  GLN   197      81.916 116.558  61.878  1.00  0.00           C  
ATOM   2579  OE1 GLN   197      81.989 117.598  61.235  1.00  0.00           O  
ATOM   2580  NE2 GLN   197      81.395 115.484  61.380  1.00  0.00           N  
ATOM   2581 HE21 GLN   197      81.092 114.772  62.028  1.00  0.00           H  
ATOM   2582 HE22 GLN   197      81.182 115.483  60.393  1.00  0.00           H  
ATOM   2583  C   GLN   197      81.558 119.055  64.663  1.00  0.00           C  
ATOM   2584  O   GLN   197      81.643 118.446  65.775  1.00  0.00           O  
ATOM   2585  N   ASP   198      80.412 119.624  64.250  1.00  0.00           N  
ATOM   2586  H   ASP   198      80.370 120.013  63.319  1.00  0.00           H  
ATOM   2587  CA  ASP   198      79.128 119.440  64.926  1.00  0.00           C  
ATOM   2588  HA  ASP   198      79.282 118.627  65.635  1.00  0.00           H  
ATOM   2589  CB  ASP   198      78.842 120.691  65.812  1.00  0.00           C  
ATOM   2590  HB2 ASP   198      78.876 121.508  65.092  1.00  0.00           H  
ATOM   2591  HB3 ASP   198      77.825 120.599  66.192  1.00  0.00           H  
ATOM   2592  CG  ASP   198      79.685 120.933  66.988  1.00  0.00           C  
ATOM   2593  OD1 ASP   198      79.884 120.030  67.852  1.00  0.00           O  
ATOM   2594  OD2 ASP   198      80.101 122.086  67.128  1.00  0.00           O  
ATOM   2595  C   ASP   198      77.990 119.157  63.950  1.00  0.00           C  
ATOM   2596  O   ASP   198      78.066 119.541  62.784  1.00  0.00           O  
ATOM   2597  N   GLN   199      76.907 118.521  64.392  1.00  0.00           N  
ATOM   2598  H   GLN   199      76.942 118.392  65.393  1.00  0.00           H  
ATOM   2599  CA  GLN   199      75.629 118.301  63.710  1.00  0.00           C  
ATOM   2600  HA  GLN   199      75.512 118.838  62.768  1.00  0.00           H  
ATOM   2601  CB  GLN   199      75.455 116.808  63.400  1.00  0.00           C  
ATOM   2602  HB2 GLN   199      75.408 116.319  64.373  1.00  0.00           H  
ATOM   2603  HB3 GLN   199      74.487 116.699  62.911  1.00  0.00           H  
ATOM   2604  CG  GLN   199      76.485 116.105  62.490  1.00  0.00           C  
ATOM   2605  HG2 GLN   199      77.531 116.166  62.792  1.00  0.00           H  
ATOM   2606  HG3 GLN   199      76.445 115.034  62.693  1.00  0.00           H  
ATOM   2607  CD  GLN   199      76.232 116.207  60.952  1.00  0.00           C  
ATOM   2608  OE1 GLN   199      75.539 117.092  60.501  1.00  0.00           O  
ATOM   2609  NE2 GLN   199      76.754 115.315  60.144  1.00  0.00           N  
ATOM   2610 HE21 GLN   199      77.448 114.735  60.593  1.00  0.00           H  
ATOM   2611 HE22 GLN   199      76.862 115.482  59.154  1.00  0.00           H  
ATOM   2612  C   GLN   199      74.420 118.774  64.575  1.00  0.00           C  
ATOM   2613  O   GLN   199      74.581 118.550  65.813  1.00  0.00           O  
ATOM   2614  N   SER   200      73.362 119.381  64.074  1.00  0.00           N  
ATOM   2615  H   SER   200      72.771 119.855  64.742  1.00  0.00           H  
ATOM   2616  CA  SER   200      73.195 119.845  62.744  1.00  0.00           C  
ATOM   2617  HA  SER   200      73.463 119.018  62.086  1.00  0.00           H  
ATOM   2618  CB  SER   200      71.722 119.984  62.263  1.00  0.00           C  
ATOM   2619  HB2 SER   200      71.768 120.706  61.447  1.00  0.00           H  
ATOM   2620  HB3 SER   200      71.355 119.043  61.855  1.00  0.00           H  
ATOM   2621  OG  SER   200      70.826 120.573  63.207  1.00  0.00           O  
ATOM   2622  HG  SER   200      70.482 121.339  62.742  1.00  0.00           H  
ATOM   2623  C   SER   200      73.997 121.091  62.523  1.00  0.00           C  
ATOM   2624  O   SER   200      74.433 121.717  63.518  1.00  0.00           O  
ATOM   2625  N   GLY   201      74.277 121.393  61.274  1.00  0.00           N  
ATOM   2626  H   GLY   201      74.070 120.730  60.540  1.00  0.00           H  
ATOM   2627  CA  GLY   201      74.706 122.726  60.942  1.00  0.00           C  
ATOM   2628  HA2 GLY   201      75.094 123.259  61.810  1.00  0.00           H  
ATOM   2629  HA3 GLY   201      75.519 122.637  60.222  1.00  0.00           H  
ATOM   2630  C   GLY   201      73.528 123.558  60.368  1.00  0.00           C  
ATOM   2631  O   GLY   201      72.337 123.316  60.547  1.00  0.00           O  
ATOM   2632  N   GLY   202      73.896 124.665  59.702  1.00  0.00           N  
ATOM   2633  H   GLY   202      73.138 125.163  59.258  1.00  0.00           H  
ATOM   2634  CA  GLY   202      75.272 125.175  59.586  1.00  0.00           C  
ATOM   2635  HA2 GLY   202      75.930 124.403  59.186  1.00  0.00           H  
ATOM   2636  HA3 GLY   202      75.174 125.998  58.878  1.00  0.00           H  
ATOM   2637  C   GLY   202      75.850 125.698  60.952  1.00  0.00           C  
ATOM   2638  O   GLY   202      75.200 125.694  61.976  1.00  0.00           O  
ATOM   2639  N   GLY   203      77.096 126.140  60.979  1.00  0.00           N  
ATOM   2640  H   GLY   203      77.452 126.436  61.876  1.00  0.00           H  
ATOM   2641  CA  GLY   203      78.000 126.262  59.848  1.00  0.00           C  
ATOM   2642  HA2 GLY   203      77.608 125.825  58.930  1.00  0.00           H  
ATOM   2643  HA3 GLY   203      78.246 127.284  59.559  1.00  0.00           H  
ATOM   2644  C   GLY   203      79.298 125.603  60.106  1.00  0.00           C  
ATOM   2645  O   GLY   203      79.793 125.558  61.220  1.00  0.00           O  
ATOM   2646  N   GLY   204      79.950 125.153  59.033  1.00  0.00           N  
ATOM   2647  H   GLY   204      79.656 125.500  58.131  1.00  0.00           H  
ATOM   2648  CA  GLY   204      81.334 124.742  59.015  1.00  0.00           C  
ATOM   2649  HA2 GLY   204      81.717 124.938  58.013  1.00  0.00           H  
ATOM   2650  HA3 GLY   204      81.939 125.340  59.696  1.00  0.00           H  
ATOM   2651  C   GLY   204      81.490 123.258  59.247  1.00  0.00           C  
ATOM   2652  O   GLY   204      80.529 122.470  59.395  1.00  0.00           O  
ATOM   2653  N   SER   205      82.752 122.771  58.981  1.00  0.00           N  
ATOM   2654  H   SER   205      82.819 121.768  59.080  1.00  0.00           H  
ATOM   2655  CA  SER   205      83.982 123.579  58.814  1.00  0.00           C  
ATOM   2656  HA  SER   205      83.727 124.502  58.293  1.00  0.00           H  
ATOM   2657  CB  SER   205      84.525 123.889  60.188  1.00  0.00           C  
ATOM   2658  HB2 SER   205      83.796 124.345  60.857  1.00  0.00           H  
ATOM   2659  HB3 SER   205      84.815 122.966  60.691  1.00  0.00           H  
ATOM   2660  OG  SER   205      85.777 124.625  60.291  1.00  0.00           O  
ATOM   2661  HG  SER   205      85.839 125.274  60.996  1.00  0.00           H  
ATOM   2662  C   SER   205      84.957 122.819  57.981  1.00  0.00           C  
ATOM   2663  O   SER   205      84.841 121.618  57.692  1.00  0.00           O  
ATOM   2664  N   GLY   206      86.092 123.546  57.669  1.00  0.00           N  
ATOM   2665  H   GLY   206      86.091 124.466  58.085  1.00  0.00           H  
ATOM   2666  CA  GLY   206      87.267 122.976  56.922  1.00  0.00           C  
ATOM   2667  HA2 GLY   206      88.156 122.956  57.553  1.00  0.00           H  
ATOM   2668  HA3 GLY   206      87.078 121.948  56.611  1.00  0.00           H  
ATOM   2669  C   GLY   206      87.518 123.757  55.617  1.00  0.00           C  
ATOM   2670  O   GLY   206      86.812 124.758  55.257  1.00  0.00           O  
ATOM   2671  N   GLY   207      88.631 123.356  54.919  1.00  0.00           N  
ATOM   2672  H   GLY   207      88.733 123.832  54.033  1.00  0.00           H  
ATOM   2673  CA  GLY   207      89.751 122.562  55.247  1.00  0.00           C  
ATOM   2674  HA2 GLY   207      90.081 122.800  56.258  1.00  0.00           H  
ATOM   2675  HA3 GLY   207      89.475 121.507  55.231  1.00  0.00           H  
ATOM   2676  C   GLY   207      90.881 122.867  54.279  1.00  0.00           C  
ATOM   2677  O   GLY   207      90.686 123.488  53.203  1.00  0.00           O  
ATOM   2678  N   TYR   208      92.121 122.480  54.644  1.00  0.00           N  
ATOM   2679  H   TYR   208      92.288 122.174  55.592  1.00  0.00           H  
ATOM   2680  CA  TYR   208      93.315 122.700  53.922  1.00  0.00           C  
ATOM   2681  HA  TYR   208      93.193 123.526  53.221  1.00  0.00           H  
ATOM   2682  CB  TYR   208      94.376 123.111  54.967  1.00  0.00           C  
ATOM   2683  HB2 TYR   208      93.965 123.872  55.630  1.00  0.00           H  
ATOM   2684  HB3 TYR   208      94.715 122.243  55.533  1.00  0.00           H  
ATOM   2685  CG  TYR   208      95.663 123.586  54.270  1.00  0.00           C  
ATOM   2686  CD1 TYR   208      95.745 124.974  53.986  1.00  0.00           C  
ATOM   2687  HD1 TYR   208      94.903 125.633  54.138  1.00  0.00           H  
ATOM   2688  CE1 TYR   208      96.971 125.437  53.511  1.00  0.00           C  
ATOM   2689  HE1 TYR   208      97.039 126.513  53.452  1.00  0.00           H  
ATOM   2690  CZ  TYR   208      98.107 124.595  53.270  1.00  0.00           C  
ATOM   2691  OH  TYR   208      99.247 125.120  52.768  1.00  0.00           O  
ATOM   2692  HH  TYR   208      99.915 124.489  52.491  1.00  0.00           H  
ATOM   2693  CE2 TYR   208      97.999 123.161  53.571  1.00  0.00           C  
ATOM   2694  HE2 TYR   208      98.853 122.499  53.560  1.00  0.00           H  
ATOM   2695  CD2 TYR   208      96.746 122.678  54.094  1.00  0.00           C  
ATOM   2696  HD2 TYR   208      96.574 121.635  54.313  1.00  0.00           H  
ATOM   2697  C   TYR   208      93.564 121.461  53.023  1.00  0.00           C  
ATOM   2698  O   TYR   208      93.963 120.424  53.514  1.00  0.00           O  
ATOM   2699  N   GLY   209      93.360 121.511  51.792  1.00  0.00           N  
ATOM   2700  H   GLY   209      93.255 122.440  51.411  1.00  0.00           H  
ATOM   2701  CA  GLY   209      93.850 120.535  50.749  1.00  0.00           C  
ATOM   2702  HA2 GLY   209      93.582 119.528  51.070  1.00  0.00           H  
ATOM   2703  HA3 GLY   209      93.298 120.594  49.811  1.00  0.00           H  
ATOM   2704  C   GLY   209      95.381 120.580  50.567  1.00  0.00           C  
ATOM   2705  O   GLY   209      96.160 120.886  51.484  1.00  0.00           O  
ATOM   2706  N   GLN   210      95.880 120.225  49.349  1.00  0.00           N  
ATOM   2707  H   GLN   210      96.858 119.980  49.403  1.00  0.00           H  
ATOM   2708  CA  GLN   210      95.302 120.104  47.923  1.00  0.00           C  
ATOM   2709  HA  GLN   210      96.164 119.967  47.270  1.00  0.00           H  
ATOM   2710  CB  GLN   210      94.483 118.770  47.874  1.00  0.00           C  
ATOM   2711  HB2 GLN   210      93.665 118.654  48.585  1.00  0.00           H  
ATOM   2712  HB3 GLN   210      94.009 118.554  46.916  1.00  0.00           H  
ATOM   2713  CG  GLN   210      95.465 117.627  48.095  1.00  0.00           C  
ATOM   2714  HG2 GLN   210      96.116 117.851  48.940  1.00  0.00           H  
ATOM   2715  HG3 GLN   210      94.822 116.829  48.465  1.00  0.00           H  
ATOM   2716  CD  GLN   210      96.230 117.104  46.903  1.00  0.00           C  
ATOM   2717  OE1 GLN   210      96.396 117.733  45.839  1.00  0.00           O  
ATOM   2718  NE2 GLN   210      96.674 115.850  47.038  1.00  0.00           N  
ATOM   2719 HE21 GLN   210      97.060 115.375  46.234  1.00  0.00           H  
ATOM   2720 HE22 GLN   210      96.646 115.545  48.000  1.00  0.00           H  
ATOM   2721  C   GLN   210      94.504 121.293  47.396  1.00  0.00           C  
ATOM   2722  O   GLN   210      93.419 121.194  46.876  1.00  0.00           O  
ATOM   2723  N   GLN   211      95.110 122.476  47.511  1.00  0.00           N  
ATOM   2724  H   GLN   211      96.082 122.434  47.779  1.00  0.00           H  
ATOM   2725  CA  GLN   211      94.477 123.771  47.036  1.00  0.00           C  
ATOM   2726  HA  GLN   211      93.467 123.802  47.445  1.00  0.00           H  
ATOM   2727  CB  GLN   211      95.333 124.941  47.477  1.00  0.00           C  
ATOM   2728  HB2 GLN   211      96.323 124.872  47.027  1.00  0.00           H  
ATOM   2729  HB3 GLN   211      94.975 125.839  46.974  1.00  0.00           H  
ATOM   2730  CG  GLN   211      95.387 125.145  49.020  1.00  0.00           C  
ATOM   2731  HG2 GLN   211      95.927 126.090  49.086  1.00  0.00           H  
ATOM   2732  HG3 GLN   211      94.389 125.270  49.440  1.00  0.00           H  
ATOM   2733  CD  GLN   211      96.206 124.119  49.882  1.00  0.00           C  
ATOM   2734  OE1 GLN   211      97.185 123.519  49.393  1.00  0.00           O  
ATOM   2735  NE2 GLN   211      95.829 123.924  51.056  1.00  0.00           N  
ATOM   2736 HE21 GLN   211      95.221 124.625  51.452  1.00  0.00           H  
ATOM   2737 HE22 GLN   211      96.242 123.154  51.562  1.00  0.00           H  
ATOM   2738  C   GLN   211      94.167 123.923  45.496  1.00  0.00           C  
ATOM   2739  O   GLN   211      93.286 124.636  45.054  1.00  0.00           O  
ATOM   2740  N   ASP   212      94.977 123.247  44.685  1.00  0.00           N  
ATOM   2741  H   ASP   212      95.838 122.861  45.046  1.00  0.00           H  
ATOM   2742  CA  ASP   212      94.899 123.002  43.179  1.00  0.00           C  
ATOM   2743  HA  ASP   212      94.749 123.982  42.726  1.00  0.00           H  
ATOM   2744  CB  ASP   212      96.204 122.396  42.615  1.00  0.00           C  
ATOM   2745  HB2 ASP   212      96.118 122.487  41.532  1.00  0.00           H  
ATOM   2746  HB3 ASP   212      97.048 123.056  42.813  1.00  0.00           H  
ATOM   2747  CG  ASP   212      96.600 121.093  43.172  1.00  0.00           C  
ATOM   2748  OD1 ASP   212      97.076 120.251  42.307  1.00  0.00           O  
ATOM   2749  OD2 ASP   212      96.534 120.789  44.378  1.00  0.00           O  
ATOM   2750  C   ASP   212      93.637 122.236  42.756  1.00  0.00           C  
ATOM   2751  O   ASP   212      92.956 122.521  41.741  1.00  0.00           O  
ATOM   2752  N   ARG   213      93.300 121.152  43.468  1.00  0.00           N  
ATOM   2753  H   ARG   213      93.824 121.022  44.322  1.00  0.00           H  
ATOM   2754  CA  ARG   213      92.147 120.205  43.305  1.00  0.00           C  
ATOM   2755  HA  ARG   213      92.284 119.711  42.343  1.00  0.00           H  
ATOM   2756  CB  ARG   213      92.260 119.096  44.385  1.00  0.00           C  
ATOM   2757  HB2 ARG   213      93.302 118.783  44.457  1.00  0.00           H  
ATOM   2758  HB3 ARG   213      91.860 119.544  45.295  1.00  0.00           H  
ATOM   2759  CG  ARG   213      91.449 117.834  44.123  1.00  0.00           C  
ATOM   2760  HG2 ARG   213      90.387 118.042  43.992  1.00  0.00           H  
ATOM   2761  HG3 ARG   213      91.906 117.315  43.280  1.00  0.00           H  
ATOM   2762  CD  ARG   213      91.689 116.850  45.266  1.00  0.00           C  
ATOM   2763  HD2 ARG   213      92.757 116.655  45.367  1.00  0.00           H  
ATOM   2764  HD3 ARG   213      91.390 117.280  46.222  1.00  0.00           H  
ATOM   2765  NE  ARG   213      91.105 115.540  44.927  1.00  0.00           N  
ATOM   2766  HE  ARG   213      91.601 114.919  44.303  1.00  0.00           H  
ATOM   2767  CZ  ARG   213      89.990 115.011  45.436  1.00  0.00           C  
ATOM   2768  NH1 ARG   213      89.142 115.688  46.146  1.00  0.00           N  
ATOM   2769 HH11 ARG   213      88.311 115.171  46.394  1.00  0.00           H  
ATOM   2770 HH12 ARG   213      89.301 116.641  46.439  1.00  0.00           H  
ATOM   2771  NH2 ARG   213      89.562 113.827  45.055  1.00  0.00           N  
ATOM   2772 HH21 ARG   213      88.787 113.399  45.541  1.00  0.00           H  
ATOM   2773 HH22 ARG   213      90.107 113.226  44.454  1.00  0.00           H  
ATOM   2774  C   ARG   213      90.791 120.874  43.282  1.00  0.00           C  
ATOM   2775  O   ARG   213      90.469 121.627  44.192  1.00  0.00           O  
ATOM   2776  N   GLY   214      89.924 120.631  42.330  1.00  0.00           N  
ATOM   2777  H   GLY   214      88.997 121.003  42.480  1.00  0.00           H  
ATOM   2778  CA  GLY   214      90.015 119.724  41.162  1.00  0.00           C  
ATOM   2779  HA2 GLY   214      90.620 120.180  40.379  1.00  0.00           H  
ATOM   2780  HA3 GLY   214      90.238 118.670  41.329  1.00  0.00           H  
ATOM   2781  C   GLY   214      88.761 119.690  40.357  1.00  0.00           C  
ATOM   2782  O   GLY   214      87.798 119.039  40.806  1.00  0.00           O  
ATOM   2783  OXT GLY   214      88.630 120.385  39.322  1.00  0.00           O  
TER    2784      GLY   214 
END   
