# Supplementary material for: Visualization of oligomerization, clustering, and density transition of intrinsically disordered proteins
Source: Natl Sci Rev. 2026 Feb 14;13(7):nwag107. doi: 10.1093/nsr/nwag107 (PMC13114874; doi:10.1093/nsr/nwag107)
Supplement: nwag107_Supplemental_Files [file nwag107_supplemental_files.zip › SI-MD-Structures/MD-Sturctures/frame181.pdb]

CRYST1  135.091  149.253  136.854  90.00  90.00  90.00               1
ATOM      1  N   MET     1      25.798  90.128  88.797  1.00  0.00           N  
ATOM      2  H1  MET     1      24.966  90.685  88.930  1.00  0.00           H  
ATOM      3  H2  MET     1      25.567  89.442  88.092  1.00  0.00           H  
ATOM      4  H3  MET     1      26.085  89.694  89.662  1.00  0.00           H  
ATOM      5  CA  MET     1      26.862  91.057  88.257  1.00  0.00           C  
ATOM      6  HA  MET     1      27.343  91.547  89.104  1.00  0.00           H  
ATOM      7  CB  MET     1      27.947  90.238  87.631  1.00  0.00           C  
ATOM      8  HB2 MET     1      28.799  90.881  87.406  1.00  0.00           H  
ATOM      9  HB3 MET     1      28.191  89.550  88.440  1.00  0.00           H  
ATOM     10  CG  MET     1      27.586  89.357  86.404  1.00  0.00           C  
ATOM     11  HG2 MET     1      26.858  88.588  86.663  1.00  0.00           H  
ATOM     12  HG3 MET     1      27.050  89.966  85.677  1.00  0.00           H  
ATOM     13  SD  MET     1      28.819  88.418  85.634  1.00  0.00           S  
ATOM     14  CE  MET     1      29.708  89.654  84.601  1.00  0.00           C  
ATOM     15  HE1 MET     1      30.628  89.099  84.421  1.00  0.00           H  
ATOM     16  HE2 MET     1      29.170  89.790  83.663  1.00  0.00           H  
ATOM     17  HE3 MET     1      29.891  90.614  85.085  1.00  0.00           H  
ATOM     18  C   MET     1      26.226  92.191  87.501  1.00  0.00           C  
ATOM     19  O   MET     1      25.521  91.954  86.524  1.00  0.00           O  
ATOM     20  N   ALA     2      26.523  93.507  87.743  1.00  0.00           N  
ATOM     21  H   ALA     2      26.352  94.154  86.986  1.00  0.00           H  
ATOM     22  CA  ALA     2      27.176  94.187  88.942  1.00  0.00           C  
ATOM     23  HA  ALA     2      27.064  95.263  88.810  1.00  0.00           H  
ATOM     24  CB  ALA     2      26.370  93.951  90.232  1.00  0.00           C  
ATOM     25  HB1 ALA     2      25.307  94.023  90.000  1.00  0.00           H  
ATOM     26  HB2 ALA     2      26.441  92.937  90.626  1.00  0.00           H  
ATOM     27  HB3 ALA     2      26.686  94.622  91.032  1.00  0.00           H  
ATOM     28  C   ALA     2      28.649  93.914  88.916  1.00  0.00           C  
ATOM     29  O   ALA     2      29.039  92.882  89.336  1.00  0.00           O  
ATOM     30  N   SER     3      29.618  94.753  88.558  1.00  0.00           N  
ATOM     31  H   SER     3      30.549  94.363  88.595  1.00  0.00           H  
ATOM     32  CA  SER     3      29.520  95.948  87.717  1.00  0.00           C  
ATOM     33  HA  SER     3      28.894  96.673  88.237  1.00  0.00           H  
ATOM     34  CB  SER     3      30.906  96.601  87.597  1.00  0.00           C  
ATOM     35  HB2 SER     3      31.344  96.750  88.585  1.00  0.00           H  
ATOM     36  HB3 SER     3      31.605  95.937  87.089  1.00  0.00           H  
ATOM     37  OG  SER     3      30.808  97.897  87.066  1.00  0.00           O  
ATOM     38  HG  SER     3      30.439  98.438  87.768  1.00  0.00           H  
ATOM     39  C   SER     3      28.797  95.607  86.359  1.00  0.00           C  
ATOM     40  O   SER     3      29.050  94.681  85.625  1.00  0.00           O  
ATOM     41  N   ASN     4      28.004  96.602  85.984  1.00  0.00           N  
ATOM     42  H   ASN     4      27.962  97.441  86.544  1.00  0.00           H  
ATOM     43  CA  ASN     4      27.240  96.682  84.697  1.00  0.00           C  
ATOM     44  HA  ASN     4      27.133  95.755  84.135  1.00  0.00           H  
ATOM     45  CB  ASN     4      25.769  97.013  84.983  1.00  0.00           C  
ATOM     46  HB2 ASN     4      25.689  97.934  85.561  1.00  0.00           H  
ATOM     47  HB3 ASN     4      25.227  97.177  84.052  1.00  0.00           H  
ATOM     48  CG  ASN     4      25.010  95.899  85.693  1.00  0.00           C  
ATOM     49  OD1 ASN     4      24.998  94.756  85.209  1.00  0.00           O  
ATOM     50  ND2 ASN     4      24.418  96.142  86.840  1.00  0.00           N  
ATOM     51 HD21 ASN     4      23.759  95.515  87.280  1.00  0.00           H  
ATOM     52 HD22 ASN     4      24.407  97.064  87.252  1.00  0.00           H  
ATOM     53  C   ASN     4      27.872  97.789  83.866  1.00  0.00           C  
ATOM     54  O   ASN     4      27.405  98.942  83.783  1.00  0.00           O  
ATOM     55  N   ASP     5      28.991  97.526  83.185  1.00  0.00           N  
ATOM     56  H   ASP     5      29.281  98.213  82.505  1.00  0.00           H  
ATOM     57  CA  ASP     5      29.566  96.212  82.718  1.00  0.00           C  
ATOM     58  HA  ASP     5      29.243  95.374  83.336  1.00  0.00           H  
ATOM     59  CB  ASP     5      29.201  95.919  81.265  1.00  0.00           C  
ATOM     60  HB2 ASP     5      29.520  96.701  80.575  1.00  0.00           H  
ATOM     61  HB3 ASP     5      29.767  95.048  80.935  1.00  0.00           H  
ATOM     62  CG  ASP     5      27.717  95.516  81.041  1.00  0.00           C  
ATOM     63  OD1 ASP     5      27.207  96.021  80.041  1.00  0.00           O  
ATOM     64  OD2 ASP     5      27.215  94.758  81.897  1.00  0.00           O  
ATOM     65  C   ASP     5      31.070  96.197  82.753  1.00  0.00           C  
ATOM     66  O   ASP     5      31.731  97.199  82.513  1.00  0.00           O  
ATOM     67  N   TYR     6      31.679  94.982  82.932  1.00  0.00           N  
ATOM     68  H   TYR     6      31.216  94.146  83.259  1.00  0.00           H  
ATOM     69  CA  TYR     6      33.096  94.823  82.468  1.00  0.00           C  
ATOM     70  HA  TYR     6      33.699  95.682  82.762  1.00  0.00           H  
ATOM     71  CB  TYR     6      33.702  93.605  83.158  1.00  0.00           C  
ATOM     72  HB2 TYR     6      33.346  92.642  82.791  1.00  0.00           H  
ATOM     73  HB3 TYR     6      34.753  93.634  82.871  1.00  0.00           H  
ATOM     74  CG  TYR     6      33.573  93.591  84.667  1.00  0.00           C  
ATOM     75  CD1 TYR     6      32.406  92.923  85.175  1.00  0.00           C  
ATOM     76  HD1 TYR     6      31.674  92.463  84.527  1.00  0.00           H  
ATOM     77  CE1 TYR     6      32.181  92.895  86.533  1.00  0.00           C  
ATOM     78  HE1 TYR     6      31.274  92.424  86.883  1.00  0.00           H  
ATOM     79  CZ  TYR     6      32.962  93.604  87.422  1.00  0.00           C  
ATOM     80  OH  TYR     6      32.647  93.581  88.763  1.00  0.00           O  
ATOM     81  HH  TYR     6      33.267  94.063  89.315  1.00  0.00           H  
ATOM     82  CE2 TYR     6      34.055  94.322  86.845  1.00  0.00           C  
ATOM     83  HE2 TYR     6      34.555  95.055  87.460  1.00  0.00           H  
ATOM     84  CD2 TYR     6      34.318  94.403  85.463  1.00  0.00           C  
ATOM     85  HD2 TYR     6      35.150  94.973  85.076  1.00  0.00           H  
ATOM     86  C   TYR     6      33.289  94.697  80.931  1.00  0.00           C  
ATOM     87  O   TYR     6      32.363  94.564  80.084  1.00  0.00           O  
ATOM     88  N   THR     7      34.567  94.714  80.570  1.00  0.00           N  
ATOM     89  H   THR     7      35.214  94.795  81.341  1.00  0.00           H  
ATOM     90  CA  THR     7      35.171  94.755  79.210  1.00  0.00           C  
ATOM     91  HA  THR     7      34.490  94.269  78.511  1.00  0.00           H  
ATOM     92  CB  THR     7      35.184  96.218  78.714  1.00  0.00           C  
ATOM     93  HB  THR     7      34.162  96.593  78.767  1.00  0.00           H  
ATOM     94  CG2 THR     7      35.937  97.101  79.632  1.00  0.00           C  
ATOM     95 HG21 THR     7      35.914  98.165  79.397  1.00  0.00           H  
ATOM     96 HG22 THR     7      35.402  97.143  80.581  1.00  0.00           H  
ATOM     97 HG23 THR     7      36.978  96.827  79.807  1.00  0.00           H  
ATOM     98  OG1 THR     7      35.793  96.329  77.416  1.00  0.00           O  
ATOM     99  HG1 THR     7      35.166  95.961  76.789  1.00  0.00           H  
ATOM    100  C   THR     7      36.509  94.027  79.223  1.00  0.00           C  
ATOM    101  O   THR     7      37.067  93.982  80.326  1.00  0.00           O  
ATOM    102  N   GLN     8      37.065  93.552  78.120  1.00  0.00           N  
ATOM    103  H   GLN     8      36.511  93.625  77.279  1.00  0.00           H  
ATOM    104  CA  GLN     8      38.288  92.859  78.047  1.00  0.00           C  
ATOM    105  HA  GLN     8      38.889  93.142  78.911  1.00  0.00           H  
ATOM    106  CB  GLN     8      38.049  91.348  78.059  1.00  0.00           C  
ATOM    107  HB2 GLN     8      37.266  91.119  77.337  1.00  0.00           H  
ATOM    108  HB3 GLN     8      39.016  90.898  77.832  1.00  0.00           H  
ATOM    109  CG  GLN     8      37.676  90.886  79.501  1.00  0.00           C  
ATOM    110  HG2 GLN     8      37.978  89.848  79.647  1.00  0.00           H  
ATOM    111  HG3 GLN     8      38.133  91.539  80.245  1.00  0.00           H  
ATOM    112  CD  GLN     8      36.194  90.949  79.704  1.00  0.00           C  
ATOM    113  OE1 GLN     8      35.449  90.557  78.813  1.00  0.00           O  
ATOM    114  NE2 GLN     8      35.729  91.287  80.855  1.00  0.00           N  
ATOM    115 HE21 GLN     8      36.276  91.709  81.591  1.00  0.00           H  
ATOM    116 HE22 GLN     8      34.772  91.000  81.003  1.00  0.00           H  
ATOM    117  C   GLN     8      39.102  93.224  76.732  1.00  0.00           C  
ATOM    118  O   GLN     8      38.612  92.867  75.655  1.00  0.00           O  
ATOM    119  N   GLN     9      40.183  94.006  76.752  1.00  0.00           N  
ATOM    120  H   GLN     9      40.693  93.969  75.881  1.00  0.00           H  
ATOM    121  CA  GLN     9      41.054  94.500  77.807  1.00  0.00           C  
ATOM    122  HA  GLN     9      41.863  95.071  77.352  1.00  0.00           H  
ATOM    123  CB  GLN     9      40.291  95.501  78.697  1.00  0.00           C  
ATOM    124  HB2 GLN     9      39.632  94.886  79.310  1.00  0.00           H  
ATOM    125  HB3 GLN     9      40.946  95.998  79.413  1.00  0.00           H  
ATOM    126  CG  GLN     9      39.584  96.669  78.023  1.00  0.00           C  
ATOM    127  HG2 GLN     9      38.705  96.304  77.491  1.00  0.00           H  
ATOM    128  HG3 GLN     9      39.177  97.347  78.773  1.00  0.00           H  
ATOM    129  CD  GLN     9      40.449  97.524  77.109  1.00  0.00           C  
ATOM    130  OE1 GLN     9      41.670  97.453  77.109  1.00  0.00           O  
ATOM    131  NE2 GLN     9      39.857  98.391  76.407  1.00  0.00           N  
ATOM    132 HE21 GLN     9      38.870  98.371  76.192  1.00  0.00           H  
ATOM    133 HE22 GLN     9      40.445  99.111  76.012  1.00  0.00           H  
ATOM    134  C   GLN     9      41.731  93.359  78.660  1.00  0.00           C  
ATOM    135  O   GLN     9      41.172  92.242  78.605  1.00  0.00           O  
ATOM    136  N   ALA    10      42.815  93.549  79.312  1.00  0.00           N  
ATOM    137  H   ALA    10      43.074  92.831  79.974  1.00  0.00           H  
ATOM    138  CA  ALA    10      43.665  94.699  79.410  1.00  0.00           C  
ATOM    139  HA  ALA    10      43.020  95.528  79.703  1.00  0.00           H  
ATOM    140  CB  ALA    10      44.764  94.476  80.456  1.00  0.00           C  
ATOM    141  HB1 ALA    10      45.276  93.522  80.328  1.00  0.00           H  
ATOM    142  HB2 ALA    10      45.495  95.255  80.244  1.00  0.00           H  
ATOM    143  HB3 ALA    10      44.531  94.673  81.503  1.00  0.00           H  
ATOM    144  C   ALA    10      44.173  95.111  78.097  1.00  0.00           C  
ATOM    145  O   ALA    10      44.157  94.398  77.089  1.00  0.00           O  
ATOM    146  N   THR    11      44.755  96.309  78.075  1.00  0.00           N  
ATOM    147  H   THR    11      44.722  96.739  78.989  1.00  0.00           H  
ATOM    148  CA  THR    11      45.680  96.920  77.121  1.00  0.00           C  
ATOM    149  HA  THR    11      46.079  96.166  76.442  1.00  0.00           H  
ATOM    150  CB  THR    11      44.880  97.972  76.235  1.00  0.00           C  
ATOM    151  HB  THR    11      44.485  98.804  76.818  1.00  0.00           H  
ATOM    152  CG2 THR    11      45.670  98.484  75.077  1.00  0.00           C  
ATOM    153 HG21 THR    11      45.153  99.088  74.331  1.00  0.00           H  
ATOM    154 HG22 THR    11      46.391  99.225  75.424  1.00  0.00           H  
ATOM    155 HG23 THR    11      46.049  97.604  74.557  1.00  0.00           H  
ATOM    156  OG1 THR    11      43.842  97.305  75.626  1.00  0.00           O  
ATOM    157  HG1 THR    11      43.156  97.262  76.296  1.00  0.00           H  
ATOM    158  C   THR    11      46.812  97.692  77.800  1.00  0.00           C  
ATOM    159  O   THR    11      46.607  98.657  78.569  1.00  0.00           O  
ATOM    160  N   GLN    12      48.114  97.345  77.613  1.00  0.00           N  
ATOM    161  H   GLN    12      48.762  97.863  78.190  1.00  0.00           H  
ATOM    162  CA  GLN    12      48.747  96.290  76.815  1.00  0.00           C  
ATOM    163  HA  GLN    12      48.529  96.496  75.767  1.00  0.00           H  
ATOM    164  CB  GLN    12      50.262  96.454  76.943  1.00  0.00           C  
ATOM    165  HB2 GLN    12      50.562  97.374  76.441  1.00  0.00           H  
ATOM    166  HB3 GLN    12      50.453  96.536  78.013  1.00  0.00           H  
ATOM    167  CG  GLN    12      51.189  95.344  76.430  1.00  0.00           C  
ATOM    168  HG2 GLN    12      52.217  95.644  76.633  1.00  0.00           H  
ATOM    169  HG3 GLN    12      51.088  94.453  77.050  1.00  0.00           H  
ATOM    170  CD  GLN    12      50.984  95.020  75.009  1.00  0.00           C  
ATOM    171  OE1 GLN    12      50.222  95.633  74.239  1.00  0.00           O  
ATOM    172  NE2 GLN    12      51.748  94.030  74.468  1.00  0.00           N  
ATOM    173 HE21 GLN    12      51.625  93.909  73.472  1.00  0.00           H  
ATOM    174 HE22 GLN    12      52.458  93.612  75.052  1.00  0.00           H  
ATOM    175  C   GLN    12      48.217  94.893  77.173  1.00  0.00           C  
ATOM    176  O   GLN    12      47.822  94.631  78.321  1.00  0.00           O  
ATOM    177  N   SER    13      48.270  94.033  76.165  1.00  0.00           N  
ATOM    178  H   SER    13      48.453  94.442  75.260  1.00  0.00           H  
ATOM    179  CA  SER    13      47.913  92.637  76.188  1.00  0.00           C  
ATOM    180  HA  SER    13      46.840  92.570  76.371  1.00  0.00           H  
ATOM    181  CB  SER    13      48.208  92.080  74.799  1.00  0.00           C  
ATOM    182  HB2 SER    13      47.499  92.635  74.184  1.00  0.00           H  
ATOM    183  HB3 SER    13      49.228  92.280  74.468  1.00  0.00           H  
ATOM    184  OG  SER    13      47.969  90.707  74.754  1.00  0.00           O  
ATOM    185  HG  SER    13      47.049  90.637  74.487  1.00  0.00           H  
ATOM    186  C   SER    13      48.694  91.865  77.269  1.00  0.00           C  
ATOM    187  O   SER    13      49.894  92.049  77.544  1.00  0.00           O  
ATOM    188  N   TYR    14      48.006  90.924  77.949  1.00  0.00           N  
ATOM    189  H   TYR    14      47.074  90.675  77.648  1.00  0.00           H  
ATOM    190  CA  TYR    14      48.466  89.977  78.965  1.00  0.00           C  
ATOM    191  HA  TYR    14      48.703  90.533  79.872  1.00  0.00           H  
ATOM    192  CB  TYR    14      47.392  88.963  79.249  1.00  0.00           C  
ATOM    193  HB2 TYR    14      46.471  89.452  79.567  1.00  0.00           H  
ATOM    194  HB3 TYR    14      47.170  88.453  78.312  1.00  0.00           H  
ATOM    195  CG  TYR    14      47.678  87.815  80.227  1.00  0.00           C  
ATOM    196  CD1 TYR    14      47.886  88.129  81.590  1.00  0.00           C  
ATOM    197  HD1 TYR    14      47.779  89.156  81.907  1.00  0.00           H  
ATOM    198  CE1 TYR    14      47.985  87.090  82.517  1.00  0.00           C  
ATOM    199  HE1 TYR    14      47.969  87.424  83.544  1.00  0.00           H  
ATOM    200  CZ  TYR    14      48.034  85.765  82.087  1.00  0.00           C  
ATOM    201  OH  TYR    14      48.123  84.728  82.996  1.00  0.00           O  
ATOM    202  HH  TYR    14      48.471  85.048  83.832  1.00  0.00           H  
ATOM    203  CE2 TYR    14      48.120  85.495  80.732  1.00  0.00           C  
ATOM    204  HE2 TYR    14      48.257  84.451  80.492  1.00  0.00           H  
ATOM    205  CD2 TYR    14      47.901  86.499  79.793  1.00  0.00           C  
ATOM    206  HD2 TYR    14      47.734  86.152  78.784  1.00  0.00           H  
ATOM    207  C   TYR    14      49.779  89.286  78.447  1.00  0.00           C  
ATOM    208  O   TYR    14      49.897  88.972  77.272  1.00  0.00           O  
ATOM    209  N   GLY    15      50.823  89.038  79.210  1.00  0.00           N  
ATOM    210  H   GLY    15      51.637  88.818  78.654  1.00  0.00           H  
ATOM    211  CA  GLY    15      51.063  89.205  80.655  1.00  0.00           C  
ATOM    212  HA2 GLY    15      51.917  89.867  80.799  1.00  0.00           H  
ATOM    213  HA3 GLY    15      50.186  89.633  81.140  1.00  0.00           H  
ATOM    214  C   GLY    15      51.448  87.961  81.505  1.00  0.00           C  
ATOM    215  O   GLY    15      51.647  88.136  82.689  1.00  0.00           O  
ATOM    216  N   ALA    16      51.539  86.754  80.893  1.00  0.00           N  
ATOM    217  H   ALA    16      51.393  86.722  79.894  1.00  0.00           H  
ATOM    218  CA  ALA    16      51.686  85.629  81.738  1.00  0.00           C  
ATOM    219  HA  ALA    16      50.834  85.503  82.405  1.00  0.00           H  
ATOM    220  CB  ALA    16      51.626  84.436  80.767  1.00  0.00           C  
ATOM    221  HB1 ALA    16      50.725  84.557  80.166  1.00  0.00           H  
ATOM    222  HB2 ALA    16      52.534  84.419  80.164  1.00  0.00           H  
ATOM    223  HB3 ALA    16      51.365  83.552  81.348  1.00  0.00           H  
ATOM    224  C   ALA    16      52.991  85.584  82.551  1.00  0.00           C  
ATOM    225  O   ALA    16      53.009  85.101  83.662  1.00  0.00           O  
ATOM    226  N   TYR    17      54.121  86.081  82.037  1.00  0.00           N  
ATOM    227  H   TYR    17      54.057  86.478  81.111  1.00  0.00           H  
ATOM    228  CA  TYR    17      55.517  85.998  82.570  1.00  0.00           C  
ATOM    229  HA  TYR    17      55.647  85.195  83.296  1.00  0.00           H  
ATOM    230  CB  TYR    17      56.467  85.581  81.457  1.00  0.00           C  
ATOM    231  HB2 TYR    17      56.112  84.605  81.129  1.00  0.00           H  
ATOM    232  HB3 TYR    17      56.300  86.261  80.622  1.00  0.00           H  
ATOM    233  CG  TYR    17      57.911  85.437  81.836  1.00  0.00           C  
ATOM    234  CD1 TYR    17      58.880  86.320  81.338  1.00  0.00           C  
ATOM    235  HD1 TYR    17      58.552  87.109  80.677  1.00  0.00           H  
ATOM    236  CE1 TYR    17      60.206  86.148  81.712  1.00  0.00           C  
ATOM    237  HE1 TYR    17      60.910  86.810  81.229  1.00  0.00           H  
ATOM    238  CZ  TYR    17      60.616  85.061  82.486  1.00  0.00           C  
ATOM    239  OH  TYR    17      61.922  84.825  82.826  1.00  0.00           O  
ATOM    240  HH  TYR    17      62.473  85.608  82.752  1.00  0.00           H  
ATOM    241  CE2 TYR    17      59.660  84.114  82.942  1.00  0.00           C  
ATOM    242  HE2 TYR    17      59.966  83.235  83.489  1.00  0.00           H  
ATOM    243  CD2 TYR    17      58.303  84.370  82.714  1.00  0.00           C  
ATOM    244  HD2 TYR    17      57.582  83.719  83.186  1.00  0.00           H  
ATOM    245  C   TYR    17      55.960  87.325  83.182  1.00  0.00           C  
ATOM    246  O   TYR    17      56.315  88.199  82.426  1.00  0.00           O  
ATOM    247  N   PRO    18      56.042  87.470  84.533  1.00  0.00           N  
ATOM    248  CD  PRO    18      55.459  86.661  85.617  1.00  0.00           C  
ATOM    249  HD2 PRO    18      55.429  85.589  85.420  1.00  0.00           H  
ATOM    250  HD3 PRO    18      54.402  86.896  85.747  1.00  0.00           H  
ATOM    251  CG  PRO    18      56.200  86.975  86.894  1.00  0.00           C  
ATOM    252  HG2 PRO    18      57.063  86.311  86.956  1.00  0.00           H  
ATOM    253  HG3 PRO    18      55.532  86.893  87.751  1.00  0.00           H  
ATOM    254  CB  PRO    18      56.692  88.403  86.716  1.00  0.00           C  
ATOM    255  HB2 PRO    18      57.505  88.669  87.392  1.00  0.00           H  
ATOM    256  HB3 PRO    18      55.867  89.078  86.941  1.00  0.00           H  
ATOM    257  CA  PRO    18      56.902  88.520  85.159  1.00  0.00           C  
ATOM    258  HA  PRO    18      56.518  89.505  84.892  1.00  0.00           H  
ATOM    259  C   PRO    18      58.351  88.279  84.861  1.00  0.00           C  
ATOM    260  O   PRO    18      58.731  87.141  85.016  1.00  0.00           O  
ATOM    261  N   THR    19      59.085  89.325  84.390  1.00  0.00           N  
ATOM    262  H   THR    19      58.572  90.181  84.236  1.00  0.00           H  
ATOM    263  CA  THR    19      60.557  89.273  84.273  1.00  0.00           C  
ATOM    264  HA  THR    19      60.788  88.525  83.514  1.00  0.00           H  
ATOM    265  CB  THR    19      61.083  90.598  83.659  1.00  0.00           C  
ATOM    266  HB  THR    19      60.607  91.384  84.244  1.00  0.00           H  
ATOM    267  CG2 THR    19      62.590  90.832  83.782  1.00  0.00           C  
ATOM    268 HG21 THR    19      63.202  90.076  83.290  1.00  0.00           H  
ATOM    269 HG22 THR    19      62.888  91.752  83.279  1.00  0.00           H  
ATOM    270 HG23 THR    19      63.059  90.843  84.766  1.00  0.00           H  
ATOM    271  OG1 THR    19      60.795  90.750  82.309  1.00  0.00           O  
ATOM    272  HG1 THR    19      60.623  91.687  82.188  1.00  0.00           H  
ATOM    273  C   THR    19      61.325  88.928  85.584  1.00  0.00           C  
ATOM    274  O   THR    19      60.867  89.101  86.684  1.00  0.00           O  
ATOM    275  N   GLN    20      62.482  88.301  85.496  1.00  0.00           N  
ATOM    276  H   GLN    20      62.779  88.163  84.541  1.00  0.00           H  
ATOM    277  CA  GLN    20      63.329  87.926  86.669  1.00  0.00           C  
ATOM    278  HA  GLN    20      62.761  87.389  87.429  1.00  0.00           H  
ATOM    279  CB  GLN    20      64.506  87.079  86.163  1.00  0.00           C  
ATOM    280  HB2 GLN    20      64.013  86.312  85.565  1.00  0.00           H  
ATOM    281  HB3 GLN    20      65.125  87.694  85.510  1.00  0.00           H  
ATOM    282  CG  GLN    20      65.365  86.499  87.264  1.00  0.00           C  
ATOM    283  HG2 GLN    20      65.880  87.340  87.729  1.00  0.00           H  
ATOM    284  HG3 GLN    20      64.766  85.939  87.981  1.00  0.00           H  
ATOM    285  CD  GLN    20      66.432  85.580  86.694  1.00  0.00           C  
ATOM    286  OE1 GLN    20      66.302  84.742  85.790  1.00  0.00           O  
ATOM    287  NE2 GLN    20      67.623  85.648  87.282  1.00  0.00           N  
ATOM    288 HE21 GLN    20      67.783  86.203  88.111  1.00  0.00           H  
ATOM    289 HE22 GLN    20      68.299  84.938  87.037  1.00  0.00           H  
ATOM    290  C   GLN    20      63.824  89.185  87.390  1.00  0.00           C  
ATOM    291  O   GLN    20      64.386  90.075  86.754  1.00  0.00           O  
ATOM    292  N   PRO    21      63.707  89.305  88.693  1.00  0.00           N  
ATOM    293  CD  PRO    21      63.213  88.303  89.564  1.00  0.00           C  
ATOM    294  HD2 PRO    21      63.864  87.444  89.404  1.00  0.00           H  
ATOM    295  HD3 PRO    21      62.180  88.085  89.293  1.00  0.00           H  
ATOM    296  CG  PRO    21      63.390  88.812  90.994  1.00  0.00           C  
ATOM    297  HG2 PRO    21      64.099  88.176  91.524  1.00  0.00           H  
ATOM    298  HG3 PRO    21      62.419  88.859  91.485  1.00  0.00           H  
ATOM    299  CB  PRO    21      63.824  90.220  90.896  1.00  0.00           C  
ATOM    300  HB2 PRO    21      64.464  90.476  91.740  1.00  0.00           H  
ATOM    301  HB3 PRO    21      62.847  90.661  91.092  1.00  0.00           H  
ATOM    302  CA  PRO    21      64.373  90.396  89.464  1.00  0.00           C  
ATOM    303  HA  PRO    21      64.020  91.321  89.007  1.00  0.00           H  
ATOM    304  C   PRO    21      65.948  90.240  89.446  1.00  0.00           C  
ATOM    305  O   PRO    21      66.425  89.124  89.656  1.00  0.00           O  
ATOM    306  N   GLY    22      66.636  91.353  89.122  1.00  0.00           N  
ATOM    307  H   GLY    22      66.058  92.179  89.062  1.00  0.00           H  
ATOM    308  CA  GLY    22      68.091  91.439  89.127  1.00  0.00           C  
ATOM    309  HA2 GLY    22      68.577  90.488  88.912  1.00  0.00           H  
ATOM    310  HA3 GLY    22      68.473  92.100  88.349  1.00  0.00           H  
ATOM    311  C   GLY    22      68.592  91.972  90.436  1.00  0.00           C  
ATOM    312  O   GLY    22      68.188  91.593  91.508  1.00  0.00           O  
ATOM    313  N   GLN    23      69.668  92.736  90.357  1.00  0.00           N  
ATOM    314  H   GLN    23      70.165  92.976  89.512  1.00  0.00           H  
ATOM    315  CA  GLN    23      70.457  93.076  91.568  1.00  0.00           C  
ATOM    316  HA  GLN    23      69.723  93.204  92.363  1.00  0.00           H  
ATOM    317  CB  GLN    23      71.478  91.898  91.955  1.00  0.00           C  
ATOM    318  HB2 GLN    23      70.906  90.973  91.883  1.00  0.00           H  
ATOM    319  HB3 GLN    23      72.253  91.939  91.189  1.00  0.00           H  
ATOM    320  CG  GLN    23      72.210  92.035  93.311  1.00  0.00           C  
ATOM    321  HG2 GLN    23      73.020  91.313  93.413  1.00  0.00           H  
ATOM    322  HG3 GLN    23      72.537  93.061  93.478  1.00  0.00           H  
ATOM    323  CD  GLN    23      71.318  91.642  94.477  1.00  0.00           C  
ATOM    324  OE1 GLN    23      70.338  90.974  94.323  1.00  0.00           O  
ATOM    325  NE2 GLN    23      71.681  92.042  95.672  1.00  0.00           N  
ATOM    326 HE21 GLN    23      72.621  92.354  95.870  1.00  0.00           H  
ATOM    327 HE22 GLN    23      71.139  91.973  96.521  1.00  0.00           H  
ATOM    328  C   GLN    23      71.309  94.283  91.287  1.00  0.00           C  
ATOM    329  O   GLN    23      72.148  94.197  90.340  1.00  0.00           O  
ATOM    330  N   GLY    24      71.197  95.394  92.039  1.00  0.00           N  
ATOM    331  H   GLY    24      70.401  95.517  92.648  1.00  0.00           H  
ATOM    332  CA  GLY    24      72.039  96.570  91.727  1.00  0.00           C  
ATOM    333  HA2 GLY    24      71.905  96.855  90.684  1.00  0.00           H  
ATOM    334  HA3 GLY    24      71.668  97.431  92.282  1.00  0.00           H  
ATOM    335  C   GLY    24      73.565  96.451  91.809  1.00  0.00           C  
ATOM    336  O   GLY    24      74.052  95.443  92.278  1.00  0.00           O  
ATOM    337  N   TYR    25      74.314  97.431  91.280  1.00  0.00           N  
ATOM    338  H   TYR    25      73.811  98.307  91.263  1.00  0.00           H  
ATOM    339  CA  TYR    25      75.764  97.432  91.172  1.00  0.00           C  
ATOM    340  HA  TYR    25      76.229  96.937  92.025  1.00  0.00           H  
ATOM    341  CB  TYR    25      76.094  96.750  89.864  1.00  0.00           C  
ATOM    342  HB2 TYR    25      75.781  95.715  90.004  1.00  0.00           H  
ATOM    343  HB3 TYR    25      75.442  97.188  89.108  1.00  0.00           H  
ATOM    344  CG  TYR    25      77.562  96.877  89.451  1.00  0.00           C  
ATOM    345  CD1 TYR    25      78.454  95.921  89.951  1.00  0.00           C  
ATOM    346  HD1 TYR    25      78.065  95.250  90.703  1.00  0.00           H  
ATOM    347  CE1 TYR    25      79.792  95.882  89.456  1.00  0.00           C  
ATOM    348  HE1 TYR    25      80.432  95.146  89.921  1.00  0.00           H  
ATOM    349  CZ  TYR    25      80.202  96.797  88.531  1.00  0.00           C  
ATOM    350  OH  TYR    25      81.525  96.854  88.234  1.00  0.00           O  
ATOM    351  HH  TYR    25      81.637  97.563  87.597  1.00  0.00           H  
ATOM    352  CE2 TYR    25      79.343  97.784  88.133  1.00  0.00           C  
ATOM    353  HE2 TYR    25      79.638  98.550  87.430  1.00  0.00           H  
ATOM    354  CD2 TYR    25      77.973  97.784  88.525  1.00  0.00           C  
ATOM    355  HD2 TYR    25      77.312  98.544  88.135  1.00  0.00           H  
ATOM    356  C   TYR    25      76.309  98.908  91.120  1.00  0.00           C  
ATOM    357  O   TYR    25      75.791  99.768  90.441  1.00  0.00           O  
ATOM    358  N   SER    26      77.527  99.082  91.698  1.00  0.00           N  
ATOM    359  H   SER    26      77.898  98.271  92.172  1.00  0.00           H  
ATOM    360  CA  SER    26      78.209 100.325  91.724  1.00  0.00           C  
ATOM    361  HA  SER    26      77.496 101.075  91.380  1.00  0.00           H  
ATOM    362  CB  SER    26      78.558 100.639  93.196  1.00  0.00           C  
ATOM    363  HB2 SER    26      77.612 100.761  93.724  1.00  0.00           H  
ATOM    364  HB3 SER    26      79.048  99.782  93.657  1.00  0.00           H  
ATOM    365  OG  SER    26      79.319 101.743  93.195  1.00  0.00           O  
ATOM    366  HG  SER    26      79.421 101.966  94.123  1.00  0.00           H  
ATOM    367  C   SER    26      79.260 100.306  90.672  1.00  0.00           C  
ATOM    368  O   SER    26      80.187  99.472  90.703  1.00  0.00           O  
ATOM    369  N   GLN    27      79.157 101.122  89.654  1.00  0.00           N  
ATOM    370  H   GLN    27      78.420 101.807  89.741  1.00  0.00           H  
ATOM    371  CA  GLN    27      80.321 101.524  88.768  1.00  0.00           C  
ATOM    372  HA  GLN    27      80.690 100.576  88.377  1.00  0.00           H  
ATOM    373  CB  GLN    27      79.789 102.385  87.554  1.00  0.00           C  
ATOM    374  HB2 GLN    27      79.767 103.442  87.819  1.00  0.00           H  
ATOM    375  HB3 GLN    27      80.484 102.331  86.716  1.00  0.00           H  
ATOM    376  CG  GLN    27      78.392 102.038  87.068  1.00  0.00           C  
ATOM    377  HG2 GLN    27      78.279 100.954  87.092  1.00  0.00           H  
ATOM    378  HG3 GLN    27      77.724 102.532  87.774  1.00  0.00           H  
ATOM    379  CD  GLN    27      78.108 102.445  85.633  1.00  0.00           C  
ATOM    380  OE1 GLN    27      77.374 103.383  85.456  1.00  0.00           O  
ATOM    381  NE2 GLN    27      78.692 101.838  84.571  1.00  0.00           N  
ATOM    382 HE21 GLN    27      79.423 101.152  84.694  1.00  0.00           H  
ATOM    383 HE22 GLN    27      78.497 102.335  83.714  1.00  0.00           H  
ATOM    384  C   GLN    27      81.489 102.148  89.589  1.00  0.00           C  
ATOM    385  O   GLN    27      82.626 101.900  89.251  1.00  0.00           O  
ATOM    386  N   GLN    28      81.177 102.916  90.669  1.00  0.00           N  
ATOM    387  H   GLN    28      80.219 103.184  90.846  1.00  0.00           H  
ATOM    388  CA  GLN    28      82.191 103.339  91.670  1.00  0.00           C  
ATOM    389  HA  GLN    28      82.939 103.856  91.068  1.00  0.00           H  
ATOM    390  CB  GLN    28      81.604 104.456  92.484  1.00  0.00           C  
ATOM    391  HB2 GLN    28      80.813 104.034  93.105  1.00  0.00           H  
ATOM    392  HB3 GLN    28      82.320 104.891  93.180  1.00  0.00           H  
ATOM    393  CG  GLN    28      80.925 105.614  91.770  1.00  0.00           C  
ATOM    394  HG2 GLN    28      81.250 105.460  90.741  1.00  0.00           H  
ATOM    395  HG3 GLN    28      79.858 105.391  91.763  1.00  0.00           H  
ATOM    396  CD  GLN    28      81.253 107.007  92.326  1.00  0.00           C  
ATOM    397  OE1 GLN    28      81.163 107.293  93.495  1.00  0.00           O  
ATOM    398  NE2 GLN    28      81.562 107.938  91.465  1.00  0.00           N  
ATOM    399 HE21 GLN    28      81.602 108.902  91.762  1.00  0.00           H  
ATOM    400 HE22 GLN    28      81.766 107.776  90.490  1.00  0.00           H  
ATOM    401  C   GLN    28      82.834 102.298  92.579  1.00  0.00           C  
ATOM    402  O   GLN    28      83.889 102.568  93.175  1.00  0.00           O  
ATOM    403  N   SER    29      82.276 101.040  92.639  1.00  0.00           N  
ATOM    404  H   SER    29      81.337 100.976  92.272  1.00  0.00           H  
ATOM    405  CA  SER    29      82.892  99.847  93.174  1.00  0.00           C  
ATOM    406  HA  SER    29      83.347 100.063  94.141  1.00  0.00           H  
ATOM    407  CB  SER    29      81.972  98.665  93.290  1.00  0.00           C  
ATOM    408  HB2 SER    29      82.398  97.911  93.952  1.00  0.00           H  
ATOM    409  HB3 SER    29      81.013  98.977  93.704  1.00  0.00           H  
ATOM    410  OG  SER    29      81.703  97.972  92.088  1.00  0.00           O  
ATOM    411  HG  SER    29      80.966  98.347  91.601  1.00  0.00           H  
ATOM    412  C   SER    29      84.045  99.335  92.259  1.00  0.00           C  
ATOM    413  O   SER    29      84.793  98.470  92.731  1.00  0.00           O  
ATOM    414  N   SER    30      84.329  99.881  91.033  1.00  0.00           N  
ATOM    415  H   SER    30      83.674 100.593  90.742  1.00  0.00           H  
ATOM    416  CA  SER    30      85.375  99.392  90.142  1.00  0.00           C  
ATOM    417  HA  SER    30      86.073  98.779  90.712  1.00  0.00           H  
ATOM    418  CB  SER    30      84.653  98.536  89.130  1.00  0.00           C  
ATOM    419  HB2 SER    30      83.869  97.934  89.588  1.00  0.00           H  
ATOM    420  HB3 SER    30      84.077  99.149  88.436  1.00  0.00           H  
ATOM    421  OG  SER    30      85.518  97.691  88.367  1.00  0.00           O  
ATOM    422  HG  SER    30      85.437  96.897  88.902  1.00  0.00           H  
ATOM    423  C   SER    30      86.265 100.475  89.582  1.00  0.00           C  
ATOM    424  O   SER    30      85.826 101.134  88.627  1.00  0.00           O  
ATOM    425  N   GLN    31      87.451 100.848  90.062  1.00  0.00           N  
ATOM    426  H   GLN    31      87.900 101.655  89.652  1.00  0.00           H  
ATOM    427  CA  GLN    31      88.201 100.120  91.093  1.00  0.00           C  
ATOM    428  HA  GLN    31      88.134  99.051  90.887  1.00  0.00           H  
ATOM    429  CB  GLN    31      89.737 100.355  90.877  1.00  0.00           C  
ATOM    430  HB2 GLN    31      90.350  99.609  91.383  1.00  0.00           H  
ATOM    431  HB3 GLN    31      90.054 100.312  89.835  1.00  0.00           H  
ATOM    432  CG  GLN    31      90.299 101.752  91.281  1.00  0.00           C  
ATOM    433  HG2 GLN    31      89.514 102.491  91.118  1.00  0.00           H  
ATOM    434  HG3 GLN    31      90.573 101.682  92.333  1.00  0.00           H  
ATOM    435  CD  GLN    31      91.583 102.101  90.651  1.00  0.00           C  
ATOM    436  OE1 GLN    31      92.391 101.281  90.232  1.00  0.00           O  
ATOM    437  NE2 GLN    31      91.907 103.359  90.621  1.00  0.00           N  
ATOM    438 HE21 GLN    31      92.813 103.630  90.266  1.00  0.00           H  
ATOM    439 HE22 GLN    31      91.384 103.995  91.206  1.00  0.00           H  
ATOM    440  C   GLN    31      87.835 100.615  92.477  1.00  0.00           C  
ATOM    441  O   GLN    31      87.294 101.740  92.605  1.00  0.00           O  
ATOM    442  N   PRO    32      87.889  99.742  93.486  1.00  0.00           N  
ATOM    443  CD  PRO    32      88.412  98.362  93.417  1.00  0.00           C  
ATOM    444  HD2 PRO    32      89.472  98.355  93.161  1.00  0.00           H  
ATOM    445  HD3 PRO    32      87.806  97.711  92.787  1.00  0.00           H  
ATOM    446  CG  PRO    32      88.198  97.893  94.894  1.00  0.00           C  
ATOM    447  HG2 PRO    32      89.014  98.140  95.572  1.00  0.00           H  
ATOM    448  HG3 PRO    32      87.855  96.861  94.965  1.00  0.00           H  
ATOM    449  CB  PRO    32      87.010  98.699  95.322  1.00  0.00           C  
ATOM    450  HB2 PRO    32      86.982  98.738  96.411  1.00  0.00           H  
ATOM    451  HB3 PRO    32      86.124  98.203  94.926  1.00  0.00           H  
ATOM    452  CA  PRO    32      87.236 100.103  94.729  1.00  0.00           C  
ATOM    453  HA  PRO    32      86.258 100.544  94.532  1.00  0.00           H  
ATOM    454  C   PRO    32      87.984 101.015  95.587  1.00  0.00           C  
ATOM    455  O   PRO    32      89.225 101.039  95.465  1.00  0.00           O  
ATOM    456  N   TYR    33      87.311 101.687  96.521  1.00  0.00           N  
ATOM    457  H   TYR    33      86.320 101.551  96.379  1.00  0.00           H  
ATOM    458  CA  TYR    33      87.911 102.579  97.404  1.00  0.00           C  
ATOM    459  HA  TYR    33      88.954 102.334  97.603  1.00  0.00           H  
ATOM    460  CB  TYR    33      87.905 103.991  96.815  1.00  0.00           C  
ATOM    461  HB2 TYR    33      86.880 104.307  96.621  1.00  0.00           H  
ATOM    462  HB3 TYR    33      88.201 104.653  97.629  1.00  0.00           H  
ATOM    463  CG  TYR    33      88.719 104.362  95.602  1.00  0.00           C  
ATOM    464  CD1 TYR    33      89.909 105.025  95.778  1.00  0.00           C  
ATOM    465  HD1 TYR    33      90.355 105.193  96.747  1.00  0.00           H  
ATOM    466  CE1 TYR    33      90.720 105.411  94.718  1.00  0.00           C  
ATOM    467  HE1 TYR    33      91.694 105.811  94.958  1.00  0.00           H  
ATOM    468  CZ  TYR    33      90.266 105.247  93.367  1.00  0.00           C  
ATOM    469  OH  TYR    33      91.037 105.574  92.294  1.00  0.00           O  
ATOM    470  HH  TYR    33      91.759 106.083  92.670  1.00  0.00           H  
ATOM    471  CE2 TYR    33      89.005 104.640  93.182  1.00  0.00           C  
ATOM    472  HE2 TYR    33      88.579 104.527  92.197  1.00  0.00           H  
ATOM    473  CD2 TYR    33      88.274 104.204  94.270  1.00  0.00           C  
ATOM    474  HD2 TYR    33      87.262 103.928  94.012  1.00  0.00           H  
ATOM    475  C   TYR    33      87.246 102.574  98.755  1.00  0.00           C  
ATOM    476  O   TYR    33      86.700 103.606  99.156  1.00  0.00           O  
ATOM    477  N   GLY    34      87.430 101.442  99.466  1.00  0.00           N  
ATOM    478  H   GLY    34      88.084 100.726  99.185  1.00  0.00           H  
ATOM    479  CA  GLY    34      86.702 101.194 100.691  1.00  0.00           C  
ATOM    480  HA2 GLY    34      87.191 100.331 101.143  1.00  0.00           H  
ATOM    481  HA3 GLY    34      86.917 102.104 101.249  1.00  0.00           H  
ATOM    482  C   GLY    34      85.197 100.940 100.587  1.00  0.00           C  
ATOM    483  O   GLY    34      84.712 100.671  99.537  1.00  0.00           O  
ATOM    484  N   GLN    35      84.505 100.749 101.642  1.00  0.00           N  
ATOM    485  H   GLN    35      84.926 100.853 102.554  1.00  0.00           H  
ATOM    486  CA  GLN    35      83.129 100.164 101.689  1.00  0.00           C  
ATOM    487  HA  GLN    35      82.742 100.159 100.670  1.00  0.00           H  
ATOM    488  CB  GLN    35      83.231  98.705 102.317  1.00  0.00           C  
ATOM    489  HB2 GLN    35      83.849  98.714 103.215  1.00  0.00           H  
ATOM    490  HB3 GLN    35      82.231  98.270 102.339  1.00  0.00           H  
ATOM    491  CG  GLN    35      84.076  97.789 101.417  1.00  0.00           C  
ATOM    492  HG2 GLN    35      83.672  97.752 100.405  1.00  0.00           H  
ATOM    493  HG3 GLN    35      85.050  98.273 101.341  1.00  0.00           H  
ATOM    494  CD  GLN    35      84.324  96.363 102.014  1.00  0.00           C  
ATOM    495  OE1 GLN    35      84.036  96.104 103.158  1.00  0.00           O  
ATOM    496  NE2 GLN    35      84.722  95.355 101.195  1.00  0.00           N  
ATOM    497 HE21 GLN    35      84.623  95.503 100.201  1.00  0.00           H  
ATOM    498 HE22 GLN    35      84.864  94.440 101.598  1.00  0.00           H  
ATOM    499  C   GLN    35      82.227 101.045 102.554  1.00  0.00           C  
ATOM    500  O   GLN    35      82.441 101.047 103.792  1.00  0.00           O  
ATOM    501  N   GLN    36      81.284 101.843 102.004  1.00  0.00           N  
ATOM    502  H   GLN    36      80.740 102.449 102.601  1.00  0.00           H  
ATOM    503  CA  GLN    36      80.957 101.948 100.644  1.00  0.00           C  
ATOM    504  HA  GLN    36      80.824 100.974 100.173  1.00  0.00           H  
ATOM    505  CB  GLN    36      79.756 102.788 100.637  1.00  0.00           C  
ATOM    506  HB2 GLN    36      78.921 102.119 100.843  1.00  0.00           H  
ATOM    507  HB3 GLN    36      79.948 103.588 101.352  1.00  0.00           H  
ATOM    508  CG  GLN    36      79.349 103.636  99.341  1.00  0.00           C  
ATOM    509  HG2 GLN    36      80.055 104.429  99.097  1.00  0.00           H  
ATOM    510  HG3 GLN    36      79.407 102.914  98.526  1.00  0.00           H  
ATOM    511  CD  GLN    36      77.957 104.285  99.424  1.00  0.00           C  
ATOM    512  OE1 GLN    36      77.309 104.189 100.478  1.00  0.00           O  
ATOM    513  NE2 GLN    36      77.564 104.969  98.402  1.00  0.00           N  
ATOM    514 HE21 GLN    36      78.250 105.212  97.702  1.00  0.00           H  
ATOM    515 HE22 GLN    36      76.712 105.509  98.457  1.00  0.00           H  
ATOM    516  C   GLN    36      82.062 102.724  99.854  1.00  0.00           C  
ATOM    517  O   GLN    36      82.661 103.688 100.328  1.00  0.00           O  
ATOM    518  N   SER    37      82.315 102.287  98.618  1.00  0.00           N  
ATOM    519  H   SER    37      81.771 101.487  98.328  1.00  0.00           H  
ATOM    520  CA  SER    37      83.284 102.842  97.707  1.00  0.00           C  
ATOM    521  HA  SER    37      84.253 102.922  98.199  1.00  0.00           H  
ATOM    522  CB  SER    37      83.560 101.774  96.636  1.00  0.00           C  
ATOM    523  HB2 SER    37      83.840 100.877  97.187  1.00  0.00           H  
ATOM    524  HB3 SER    37      82.697 101.658  95.980  1.00  0.00           H  
ATOM    525  OG  SER    37      84.652 102.244  95.862  1.00  0.00           O  
ATOM    526  HG  SER    37      84.334 102.320  94.959  1.00  0.00           H  
ATOM    527  C   SER    37      82.868 104.129  96.984  1.00  0.00           C  
ATOM    528  O   SER    37      81.790 104.101  96.374  1.00  0.00           O  
ATOM    529  N   TYR    38      83.739 105.089  96.903  1.00  0.00           N  
ATOM    530  H   TYR    38      84.632 104.947  97.353  1.00  0.00           H  
ATOM    531  CA  TYR    38      83.489 106.361  96.201  1.00  0.00           C  
ATOM    532  HA  TYR    38      82.553 106.370  95.643  1.00  0.00           H  
ATOM    533  CB  TYR    38      83.467 107.526  97.223  1.00  0.00           C  
ATOM    534  HB2 TYR    38      84.316 107.475  97.905  1.00  0.00           H  
ATOM    535  HB3 TYR    38      83.315 108.477  96.713  1.00  0.00           H  
ATOM    536  CG  TYR    38      82.207 107.510  98.048  1.00  0.00           C  
ATOM    537  CD1 TYR    38      82.037 106.689  99.128  1.00  0.00           C  
ATOM    538  HD1 TYR    38      82.775 105.984  99.481  1.00  0.00           H  
ATOM    539  CE1 TYR    38      80.901 106.844  99.947  1.00  0.00           C  
ATOM    540  HE1 TYR    38      80.807 106.225 100.827  1.00  0.00           H  
ATOM    541  CZ  TYR    38      79.804 107.692  99.566  1.00  0.00           C  
ATOM    542  OH  TYR    38      78.595 107.676 100.129  1.00  0.00           O  
ATOM    543  HH  TYR    38      78.031 108.087  99.471  1.00  0.00           H  
ATOM    544  CE2 TYR    38      80.028 108.574  98.470  1.00  0.00           C  
ATOM    545  HE2 TYR    38      79.191 109.175  98.149  1.00  0.00           H  
ATOM    546  CD2 TYR    38      81.242 108.464  97.723  1.00  0.00           C  
ATOM    547  HD2 TYR    38      81.301 108.985  96.779  1.00  0.00           H  
ATOM    548  C   TYR    38      84.530 106.650  95.129  1.00  0.00           C  
ATOM    549  O   TYR    38      85.512 105.856  95.035  1.00  0.00           O  
ATOM    550  N   SER    39      84.299 107.674  94.311  1.00  0.00           N  
ATOM    551  H   SER    39      83.353 108.024  94.370  1.00  0.00           H  
ATOM    552  CA  SER    39      85.187 108.137  93.298  1.00  0.00           C  
ATOM    553  HA  SER    39      85.171 107.452  92.451  1.00  0.00           H  
ATOM    554  CB  SER    39      84.625 109.407  92.561  1.00  0.00           C  
ATOM    555  HB2 SER    39      83.613 109.193  92.217  1.00  0.00           H  
ATOM    556  HB3 SER    39      84.622 110.111  93.393  1.00  0.00           H  
ATOM    557  OG  SER    39      85.545 109.929  91.591  1.00  0.00           O  
ATOM    558  HG  SER    39      86.356 110.210  92.022  1.00  0.00           H  
ATOM    559  C   SER    39      86.593 108.391  93.699  1.00  0.00           C  
ATOM    560  O   SER    39      86.888 108.977  94.752  1.00  0.00           O  
ATOM    561  N   GLY    40      87.567 108.091  92.817  1.00  0.00           N  
ATOM    562  H   GLY    40      87.318 107.620  91.959  1.00  0.00           H  
ATOM    563  CA  GLY    40      88.930 108.659  93.022  1.00  0.00           C  
ATOM    564  HA2 GLY    40      89.231 108.542  94.063  1.00  0.00           H  
ATOM    565  HA3 GLY    40      89.633 108.081  92.423  1.00  0.00           H  
ATOM    566  C   GLY    40      89.151 110.103  92.653  1.00  0.00           C  
ATOM    567  O   GLY    40      88.211 110.795  92.354  1.00  0.00           O  
ATOM    568  N   TYR    41      90.392 110.676  92.673  1.00  0.00           N  
ATOM    569  H   TYR    41      90.283 111.625  92.345  1.00  0.00           H  
ATOM    570  CA  TYR    41      91.678 109.999  92.765  1.00  0.00           C  
ATOM    571  HA  TYR    41      91.587 109.078  93.341  1.00  0.00           H  
ATOM    572  CB  TYR    41      92.163 109.645  91.340  1.00  0.00           C  
ATOM    573  HB2 TYR    41      92.587 110.553  90.911  1.00  0.00           H  
ATOM    574  HB3 TYR    41      92.997 108.945  91.294  1.00  0.00           H  
ATOM    575  CG  TYR    41      91.137 109.117  90.344  1.00  0.00           C  
ATOM    576  CD1 TYR    41      90.087 109.887  89.772  1.00  0.00           C  
ATOM    577  HD1 TYR    41      90.032 110.951  89.948  1.00  0.00           H  
ATOM    578  CE1 TYR    41      89.107 109.343  88.878  1.00  0.00           C  
ATOM    579  HE1 TYR    41      88.237 109.912  88.584  1.00  0.00           H  
ATOM    580  CZ  TYR    41      89.221 107.933  88.563  1.00  0.00           C  
ATOM    581  OH  TYR    41      88.334 107.406  87.776  1.00  0.00           O  
ATOM    582  HH  TYR    41      87.691 108.014  87.403  1.00  0.00           H  
ATOM    583  CE2 TYR    41      90.265 107.193  89.090  1.00  0.00           C  
ATOM    584  HE2 TYR    41      90.283 106.145  88.830  1.00  0.00           H  
ATOM    585  CD2 TYR    41      91.159 107.774  89.955  1.00  0.00           C  
ATOM    586  HD2 TYR    41      91.871 107.078  90.373  1.00  0.00           H  
ATOM    587  C   TYR    41      92.576 110.933  93.496  1.00  0.00           C  
ATOM    588  O   TYR    41      92.364 112.161  93.530  1.00  0.00           O  
ATOM    589  N   SER    42      93.730 110.412  94.001  1.00  0.00           N  
ATOM    590  H   SER    42      93.834 109.408  94.038  1.00  0.00           H  
ATOM    591  CA  SER    42      94.937 111.148  94.343  1.00  0.00           C  
ATOM    592  HA  SER    42      94.846 112.167  93.967  1.00  0.00           H  
ATOM    593  CB  SER    42      95.037 111.327  95.928  1.00  0.00           C  
ATOM    594  HB2 SER    42      94.064 111.777  96.127  1.00  0.00           H  
ATOM    595  HB3 SER    42      95.109 110.366  96.436  1.00  0.00           H  
ATOM    596  OG  SER    42      96.126 112.114  96.438  1.00  0.00           O  
ATOM    597  HG  SER    42      95.883 113.034  96.314  1.00  0.00           H  
ATOM    598  C   SER    42      96.195 110.451  93.833  1.00  0.00           C  
ATOM    599  O   SER    42      96.453 109.288  94.208  1.00  0.00           O  
ATOM    600  N   GLN    43      96.995 111.216  93.106  1.00  0.00           N  
ATOM    601  H   GLN    43      96.526 112.056  92.799  1.00  0.00           H  
ATOM    602  CA  GLN    43      98.165 110.731  92.436  1.00  0.00           C  
ATOM    603  HA  GLN    43      98.841 110.238  93.136  1.00  0.00           H  
ATOM    604  CB  GLN    43      97.730 109.725  91.297  1.00  0.00           C  
ATOM    605  HB2 GLN    43      97.069 108.931  91.645  1.00  0.00           H  
ATOM    606  HB3 GLN    43      97.281 110.345  90.521  1.00  0.00           H  
ATOM    607  CG  GLN    43      98.935 109.129  90.531  1.00  0.00           C  
ATOM    608  HG2 GLN    43      99.479 109.957  90.078  1.00  0.00           H  
ATOM    609  HG3 GLN    43      99.662 108.643  91.181  1.00  0.00           H  
ATOM    610  CD  GLN    43      98.587 108.076  89.519  1.00  0.00           C  
ATOM    611  OE1 GLN    43      97.565 107.449  89.602  1.00  0.00           O  
ATOM    612  NE2 GLN    43      99.446 107.825  88.585  1.00  0.00           N  
ATOM    613 HE21 GLN    43     100.320 108.329  88.531  1.00  0.00           H  
ATOM    614 HE22 GLN    43      99.125 107.406  87.725  1.00  0.00           H  
ATOM    615  C   GLN    43      98.999 111.938  91.861  1.00  0.00           C  
ATOM    616  O   GLN    43      98.479 112.767  91.125  1.00  0.00           O  
ATOM    617  N   SER    44     100.312 111.941  92.205  1.00  0.00           N  
ATOM    618  H   SER    44     100.590 111.341  92.969  1.00  0.00           H  
ATOM    619  CA  SER    44     101.249 112.901  91.761  1.00  0.00           C  
ATOM    620  HA  SER    44     101.028 113.873  92.200  1.00  0.00           H  
ATOM    621  CB  SER    44     102.529 112.422  92.416  1.00  0.00           C  
ATOM    622  HB2 SER    44     102.565 112.575  93.495  1.00  0.00           H  
ATOM    623  HB3 SER    44     102.558 111.367  92.144  1.00  0.00           H  
ATOM    624  OG  SER    44     103.607 113.192  91.788  1.00  0.00           O  
ATOM    625  HG  SER    44     104.439 113.138  92.264  1.00  0.00           H  
ATOM    626  C   SER    44     101.393 112.908  90.274  1.00  0.00           C  
ATOM    627  O   SER    44     101.611 111.840  89.612  1.00  0.00           O  
ATOM    628  N   THR    45     101.324 114.144  89.785  1.00  0.00           N  
ATOM    629  H   THR    45     101.071 114.887  90.421  1.00  0.00           H  
ATOM    630  CA  THR    45     101.480 114.502  88.377  1.00  0.00           C  
ATOM    631  HA  THR    45     101.074 113.612  87.896  1.00  0.00           H  
ATOM    632  CB  THR    45     100.513 115.551  87.895  1.00  0.00           C  
ATOM    633  HB  THR    45      99.556 115.209  88.290  1.00  0.00           H  
ATOM    634  CG2 THR    45     100.845 117.010  88.442  1.00  0.00           C  
ATOM    635 HG21 THR    45     101.818 117.251  88.013  1.00  0.00           H  
ATOM    636 HG22 THR    45     100.143 117.758  88.075  1.00  0.00           H  
ATOM    637 HG23 THR    45     100.997 117.139  89.513  1.00  0.00           H  
ATOM    638  OG1 THR    45     100.416 115.491  86.514  1.00  0.00           O  
ATOM    639  HG1 THR    45      99.497 115.462  86.238  1.00  0.00           H  
ATOM    640  C   THR    45     102.979 114.713  87.979  1.00  0.00           C  
ATOM    641  O   THR    45     103.405 114.693  86.811  1.00  0.00           O  
ATOM    642  N   ASP    46     103.840 114.724  88.947  1.00  0.00           N  
ATOM    643  H   ASP    46     103.490 114.736  89.894  1.00  0.00           H  
ATOM    644  CA  ASP    46     105.311 114.597  88.738  1.00  0.00           C  
ATOM    645  HA  ASP    46     105.615 114.218  87.762  1.00  0.00           H  
ATOM    646  CB  ASP    46     105.898 116.035  88.707  1.00  0.00           C  
ATOM    647  HB2 ASP    46     105.295 116.663  88.052  1.00  0.00           H  
ATOM    648  HB3 ASP    46     105.806 116.434  89.718  1.00  0.00           H  
ATOM    649  CG  ASP    46     107.364 116.099  88.242  1.00  0.00           C  
ATOM    650  OD1 ASP    46     108.027 115.102  87.969  1.00  0.00           O  
ATOM    651  OD2 ASP    46     108.030 117.181  88.425  1.00  0.00           O  
ATOM    652  C   ASP    46     106.099 113.835  89.799  1.00  0.00           C  
ATOM    653  O   ASP    46     106.148 114.200  90.933  1.00  0.00           O  
ATOM    654  N   THR    47     106.742 112.770  89.427  1.00  0.00           N  
ATOM    655  H   THR    47     106.810 112.570  88.439  1.00  0.00           H  
ATOM    656  CA  THR    47     107.465 111.929  90.369  1.00  0.00           C  
ATOM    657  HA  THR    47     107.398 112.329  91.381  1.00  0.00           H  
ATOM    658  CB  THR    47     106.924 110.534  90.416  1.00  0.00           C  
ATOM    659  HB  THR    47     107.534 109.950  91.105  1.00  0.00           H  
ATOM    660  CG2 THR    47     105.436 110.523  90.881  1.00  0.00           C  
ATOM    661 HG21 THR    47     105.245 111.078  91.799  1.00  0.00           H  
ATOM    662 HG22 THR    47     104.838 111.054  90.141  1.00  0.00           H  
ATOM    663 HG23 THR    47     105.029 109.513  90.924  1.00  0.00           H  
ATOM    664  OG1 THR    47     106.859 110.000  89.098  1.00  0.00           O  
ATOM    665  HG1 THR    47     107.729 110.237  88.768  1.00  0.00           H  
ATOM    666  C   THR    47     109.008 111.912  90.112  1.00  0.00           C  
ATOM    667  O   THR    47     109.681 110.967  90.535  1.00  0.00           O  
ATOM    668  N   SER    48     109.587 112.975  89.552  1.00  0.00           N  
ATOM    669  H   SER    48     108.956 113.681  89.200  1.00  0.00           H  
ATOM    670  CA  SER    48     111.036 113.295  89.457  1.00  0.00           C  
ATOM    671  HA  SER    48     111.487 112.344  89.171  1.00  0.00           H  
ATOM    672  CB  SER    48     111.382 114.222  88.332  1.00  0.00           C  
ATOM    673  HB2 SER    48     112.448 114.427  88.425  1.00  0.00           H  
ATOM    674  HB3 SER    48     111.037 113.849  87.367  1.00  0.00           H  
ATOM    675  OG  SER    48     110.746 115.466  88.347  1.00  0.00           O  
ATOM    676  HG  SER    48     109.844 115.316  88.052  1.00  0.00           H  
ATOM    677  C   SER    48     111.724 113.777  90.745  1.00  0.00           C  
ATOM    678  O   SER    48     111.508 114.897  91.087  1.00  0.00           O  
ATOM    679  N   GLY    49     112.579 112.938  91.388  1.00  0.00           N  
ATOM    680  H   GLY    49     112.818 111.982  91.164  1.00  0.00           H  
ATOM    681  CA  GLY    49     113.228 113.336  92.634  1.00  0.00           C  
ATOM    682  HA2 GLY    49     114.109 113.944  92.428  1.00  0.00           H  
ATOM    683  HA3 GLY    49     112.466 113.973  93.084  1.00  0.00           H  
ATOM    684  C   GLY    49     113.624 112.218  93.576  1.00  0.00           C  
ATOM    685  O   GLY    49     112.751 111.501  93.922  1.00  0.00           O  
ATOM    686  N   TYR    50     114.782 112.276  94.201  1.00  0.00           N  
ATOM    687  H   TYR    50     114.954 111.524  94.853  1.00  0.00           H  
ATOM    688  CA  TYR    50     115.984 113.067  93.839  1.00  0.00           C  
ATOM    689  HA  TYR    50     116.007 113.157  92.753  1.00  0.00           H  
ATOM    690  CB  TYR    50     116.010 114.446  94.539  1.00  0.00           C  
ATOM    691  HB2 TYR    50     115.007 114.868  94.604  1.00  0.00           H  
ATOM    692  HB3 TYR    50     116.343 114.406  95.576  1.00  0.00           H  
ATOM    693  CG  TYR    50     116.910 115.555  93.912  1.00  0.00           C  
ATOM    694  CD1 TYR    50     118.250 115.792  94.400  1.00  0.00           C  
ATOM    695  HD1 TYR    50     118.617 114.990  95.025  1.00  0.00           H  
ATOM    696  CE1 TYR    50     119.059 116.839  93.874  1.00  0.00           C  
ATOM    697  HE1 TYR    50     120.028 117.013  94.317  1.00  0.00           H  
ATOM    698  CZ  TYR    50     118.501 117.671  92.921  1.00  0.00           C  
ATOM    699  OH  TYR    50     119.202 118.719  92.504  1.00  0.00           O  
ATOM    700  HH  TYR    50     118.728 119.225  91.841  1.00  0.00           H  
ATOM    701  CE2 TYR    50     117.209 117.375  92.399  1.00  0.00           C  
ATOM    702  HE2 TYR    50     116.897 118.011  91.584  1.00  0.00           H  
ATOM    703  CD2 TYR    50     116.312 116.365  92.920  1.00  0.00           C  
ATOM    704  HD2 TYR    50     115.373 116.142  92.436  1.00  0.00           H  
ATOM    705  C   TYR    50     117.263 112.268  94.251  1.00  0.00           C  
ATOM    706  O   TYR    50     117.345 111.642  95.261  1.00  0.00           O  
ATOM    707  N   GLY    51     118.375 112.277  93.498  1.00  0.00           N  
ATOM    708  H   GLY    51     119.111 111.815  94.012  1.00  0.00           H  
ATOM    709  CA  GLY    51     118.586 112.851  92.188  1.00  0.00           C  
ATOM    710  HA2 GLY    51     117.636 113.045  91.689  1.00  0.00           H  
ATOM    711  HA3 GLY    51     119.039 113.811  92.436  1.00  0.00           H  
ATOM    712  C   GLY    51     119.507 112.106  91.282  1.00  0.00           C  
ATOM    713  O   GLY    51     119.490 110.897  91.358  1.00  0.00           O  
ATOM    714  N   GLN    52     120.252 112.829  90.459  1.00  0.00           N  
ATOM    715  H   GLN    52     119.944 113.790  90.417  1.00  0.00           H  
ATOM    716  CA  GLN    52     121.409 112.476  89.650  1.00  0.00           C  
ATOM    717  HA  GLN    52     121.618 113.224  88.885  1.00  0.00           H  
ATOM    718  CB  GLN    52     122.643 112.463  90.578  1.00  0.00           C  
ATOM    719  HB2 GLN    52     122.598 113.324  91.245  1.00  0.00           H  
ATOM    720  HB3 GLN    52     122.483 111.601  91.225  1.00  0.00           H  
ATOM    721  CG  GLN    52     124.050 112.462  89.906  1.00  0.00           C  
ATOM    722  HG2 GLN    52     124.125 111.824  89.025  1.00  0.00           H  
ATOM    723  HG3 GLN    52     124.204 113.442  89.455  1.00  0.00           H  
ATOM    724  CD  GLN    52     125.264 112.306  90.799  1.00  0.00           C  
ATOM    725  OE1 GLN    52     125.304 112.704  91.980  1.00  0.00           O  
ATOM    726  NE2 GLN    52     126.312 111.706  90.340  1.00  0.00           N  
ATOM    727 HE21 GLN    52     126.288 111.171  89.483  1.00  0.00           H  
ATOM    728 HE22 GLN    52     127.157 111.538  90.867  1.00  0.00           H  
ATOM    729  C   GLN    52     121.272 111.112  88.855  1.00  0.00           C  
ATOM    730  O   GLN    52     122.110 110.216  89.162  1.00  0.00           O  
ATOM    731  N   SER    53     120.298 110.843  87.971  1.00  0.00           N  
ATOM    732  H   SER    53     120.272 109.891  87.633  1.00  0.00           H  
ATOM    733  CA  SER    53     119.259 111.805  87.495  1.00  0.00           C  
ATOM    734  HA  SER    53     119.583 112.846  87.509  1.00  0.00           H  
ATOM    735  CB  SER    53     119.032 111.316  86.033  1.00  0.00           C  
ATOM    736  HB2 SER    53     119.906 111.408  85.387  1.00  0.00           H  
ATOM    737  HB3 SER    53     118.588 110.321  86.056  1.00  0.00           H  
ATOM    738  OG  SER    53     118.093 112.084  85.398  1.00  0.00           O  
ATOM    739  HG  SER    53     118.487 112.948  85.257  1.00  0.00           H  
ATOM    740  C   SER    53     117.912 111.701  88.310  1.00  0.00           C  
ATOM    741  O   SER    53     117.575 110.689  88.895  1.00  0.00           O  
ATOM    742  N   SER    54     117.179 112.831  88.350  1.00  0.00           N  
ATOM    743  H   SER    54     117.561 113.572  87.780  1.00  0.00           H  
ATOM    744  CA  SER    54     115.751 112.912  88.862  1.00  0.00           C  
ATOM    745  HA  SER    54     115.749 112.378  89.812  1.00  0.00           H  
ATOM    746  CB  SER    54     115.331 114.378  89.029  1.00  0.00           C  
ATOM    747  HB2 SER    54     115.176 114.887  88.078  1.00  0.00           H  
ATOM    748  HB3 SER    54     114.437 114.452  89.648  1.00  0.00           H  
ATOM    749  OG  SER    54     116.333 115.063  89.783  1.00  0.00           O  
ATOM    750  HG  SER    54     117.202 115.063  89.373  1.00  0.00           H  
ATOM    751  C   SER    54     114.701 112.285  87.859  1.00  0.00           C  
ATOM    752  O   SER    54     113.522 112.174  88.197  1.00  0.00           O  
ATOM    753  N   TYR    55     115.059 111.920  86.637  1.00  0.00           N  
ATOM    754  H   TYR    55     116.050 111.814  86.474  1.00  0.00           H  
ATOM    755  CA  TYR    55     114.285 111.548  85.492  1.00  0.00           C  
ATOM    756  HA  TYR    55     113.241 111.496  85.801  1.00  0.00           H  
ATOM    757  CB  TYR    55     114.409 112.709  84.450  1.00  0.00           C  
ATOM    758  HB2 TYR    55     115.433 112.788  84.085  1.00  0.00           H  
ATOM    759  HB3 TYR    55     113.864 112.467  83.538  1.00  0.00           H  
ATOM    760  CG  TYR    55     113.977 114.111  84.918  1.00  0.00           C  
ATOM    761  CD1 TYR    55     114.922 115.242  84.913  1.00  0.00           C  
ATOM    762  HD1 TYR    55     115.942 115.110  84.582  1.00  0.00           H  
ATOM    763  CE1 TYR    55     114.441 116.549  85.195  1.00  0.00           C  
ATOM    764  HE1 TYR    55     115.092 117.410  85.182  1.00  0.00           H  
ATOM    765  CZ  TYR    55     113.063 116.663  85.547  1.00  0.00           C  
ATOM    766  OH  TYR    55     112.611 117.794  86.041  1.00  0.00           O  
ATOM    767  HH  TYR    55     113.266 118.402  86.392  1.00  0.00           H  
ATOM    768  CE2 TYR    55     112.110 115.566  85.447  1.00  0.00           C  
ATOM    769  HE2 TYR    55     111.081 115.771  85.703  1.00  0.00           H  
ATOM    770  CD2 TYR    55     112.590 114.324  85.086  1.00  0.00           C  
ATOM    771  HD2 TYR    55     111.846 113.549  84.976  1.00  0.00           H  
ATOM    772  C   TYR    55     114.827 110.277  84.751  1.00  0.00           C  
ATOM    773  O   TYR    55     115.996 110.262  84.304  1.00  0.00           O  
ATOM    774  N   SER    56     114.105 109.211  84.470  1.00  0.00           N  
ATOM    775  H   SER    56     114.572 108.468  83.971  1.00  0.00           H  
ATOM    776  CA  SER    56     112.681 108.979  84.757  1.00  0.00           C  
ATOM    777  HA  SER    56     112.410 108.038  84.279  1.00  0.00           H  
ATOM    778  CB  SER    56     112.456 108.715  86.327  1.00  0.00           C  
ATOM    779  HB2 SER    56     112.486 109.666  86.859  1.00  0.00           H  
ATOM    780  HB3 SER    56     111.486 108.273  86.558  1.00  0.00           H  
ATOM    781  OG  SER    56     113.460 107.930  86.869  1.00  0.00           O  
ATOM    782  HG  SER    56     114.076 108.468  87.371  1.00  0.00           H  
ATOM    783  C   SER    56     111.631 110.026  84.288  1.00  0.00           C  
ATOM    784  O   SER    56     111.047 110.797  85.021  1.00  0.00           O  
ATOM    785  N   SER    57     111.479 110.420  82.998  1.00  0.00           N  
ATOM    786  H   SER    57     110.966 111.278  82.854  1.00  0.00           H  
ATOM    787  CA  SER    57     112.226 109.915  81.853  1.00  0.00           C  
ATOM    788  HA  SER    57     112.753 109.053  82.263  1.00  0.00           H  
ATOM    789  CB  SER    57     111.316 109.585  80.644  1.00  0.00           C  
ATOM    790  HB2 SER    57     110.562 108.885  81.004  1.00  0.00           H  
ATOM    791  HB3 SER    57     110.708 110.416  80.286  1.00  0.00           H  
ATOM    792  OG  SER    57     111.920 108.851  79.635  1.00  0.00           O  
ATOM    793  HG  SER    57     112.317 108.054  79.995  1.00  0.00           H  
ATOM    794  C   SER    57     113.190 110.895  81.345  1.00  0.00           C  
ATOM    795  O   SER    57     112.804 112.017  81.033  1.00  0.00           O  
ATOM    796  N   TYR    58     114.427 110.367  81.261  1.00  0.00           N  
ATOM    797  H   TYR    58     114.560 109.385  81.457  1.00  0.00           H  
ATOM    798  CA  TYR    58     115.513 111.156  80.765  1.00  0.00           C  
ATOM    799  HA  TYR    58     115.779 111.923  81.492  1.00  0.00           H  
ATOM    800  CB  TYR    58     116.703 110.280  80.522  1.00  0.00           C  
ATOM    801  HB2 TYR    58     116.961 109.920  81.518  1.00  0.00           H  
ATOM    802  HB3 TYR    58     116.499 109.495  79.793  1.00  0.00           H  
ATOM    803  CG  TYR    58     117.967 111.049  80.219  1.00  0.00           C  
ATOM    804  CD1 TYR    58     118.566 110.759  78.997  1.00  0.00           C  
ATOM    805  HD1 TYR    58     118.154 110.016  78.330  1.00  0.00           H  
ATOM    806  CE1 TYR    58     119.856 111.293  78.766  1.00  0.00           C  
ATOM    807  HE1 TYR    58     120.246 111.162  77.768  1.00  0.00           H  
ATOM    808  CZ  TYR    58     120.431 112.281  79.571  1.00  0.00           C  
ATOM    809  OH  TYR    58     121.677 112.839  79.400  1.00  0.00           O  
ATOM    810  HH  TYR    58     121.734 113.699  79.823  1.00  0.00           H  
ATOM    811  CE2 TYR    58     119.719 112.690  80.703  1.00  0.00           C  
ATOM    812  HE2 TYR    58     120.113 113.418  81.397  1.00  0.00           H  
ATOM    813  CD2 TYR    58     118.555 111.982  81.106  1.00  0.00           C  
ATOM    814  HD2 TYR    58     118.045 112.252  82.019  1.00  0.00           H  
ATOM    815  C   TYR    58     115.078 111.837  79.443  1.00  0.00           C  
ATOM    816  O   TYR    58     114.592 111.241  78.477  1.00  0.00           O  
ATOM    817  N   GLY    59     115.233 113.140  79.225  1.00  0.00           N  
ATOM    818  H   GLY    59     115.085 113.448  78.275  1.00  0.00           H  
ATOM    819  CA  GLY    59     115.461 114.209  80.196  1.00  0.00           C  
ATOM    820  HA2 GLY    59     114.816 114.162  81.073  1.00  0.00           H  
ATOM    821  HA3 GLY    59     116.431 114.262  80.692  1.00  0.00           H  
ATOM    822  C   GLY    59     115.156 115.558  79.489  1.00  0.00           C  
ATOM    823  O   GLY    59     114.969 115.668  78.264  1.00  0.00           O  
ATOM    824  N   GLN    60     114.967 116.685  80.122  1.00  0.00           N  
ATOM    825  H   GLN    60     114.874 117.573  79.650  1.00  0.00           H  
ATOM    826  CA  GLN    60     114.847 116.741  81.601  1.00  0.00           C  
ATOM    827  HA  GLN    60     115.352 115.866  82.012  1.00  0.00           H  
ATOM    828  CB  GLN    60     115.800 117.881  82.124  1.00  0.00           C  
ATOM    829  HB2 GLN    60     115.338 118.789  81.736  1.00  0.00           H  
ATOM    830  HB3 GLN    60     115.758 117.974  83.209  1.00  0.00           H  
ATOM    831  CG  GLN    60     117.253 117.817  81.576  1.00  0.00           C  
ATOM    832  HG2 GLN    60     117.276 118.248  80.575  1.00  0.00           H  
ATOM    833  HG3 GLN    60     117.885 118.527  82.111  1.00  0.00           H  
ATOM    834  CD  GLN    60     117.833 116.354  81.596  1.00  0.00           C  
ATOM    835  OE1 GLN    60     117.814 115.696  82.608  1.00  0.00           O  
ATOM    836  NE2 GLN    60     118.462 115.968  80.501  1.00  0.00           N  
ATOM    837 HE21 GLN    60     118.619 116.550  79.690  1.00  0.00           H  
ATOM    838 HE22 GLN    60     118.905 115.061  80.491  1.00  0.00           H  
ATOM    839  C   GLN    60     113.378 116.854  81.994  1.00  0.00           C  
ATOM    840  O   GLN    60     112.625 115.929  81.641  1.00  0.00           O  
ATOM    841  N   SER    61     112.870 117.846  82.665  1.00  0.00           N  
ATOM    842  H   SER    61     113.539 118.550  82.940  1.00  0.00           H  
ATOM    843  CA  SER    61     111.449 118.073  83.032  1.00  0.00           C  
ATOM    844  HA  SER    61     111.169 117.206  83.630  1.00  0.00           H  
ATOM    845  CB  SER    61     111.306 119.437  83.750  1.00  0.00           C  
ATOM    846  HB2 SER    61     112.027 119.459  84.567  1.00  0.00           H  
ATOM    847  HB3 SER    61     111.532 120.323  83.156  1.00  0.00           H  
ATOM    848  OG  SER    61     110.076 119.623  84.391  1.00  0.00           O  
ATOM    849  HG  SER    61     110.189 119.292  85.284  1.00  0.00           H  
ATOM    850  C   SER    61     110.574 118.102  81.776  1.00  0.00           C  
ATOM    851  O   SER    61     111.026 118.512  80.698  1.00  0.00           O  
ATOM    852  N   GLN    62     109.297 117.780  81.936  1.00  0.00           N  
ATOM    853  H   GLN    62     108.903 117.599  82.848  1.00  0.00           H  
ATOM    854  CA  GLN    62     108.324 118.030  80.894  1.00  0.00           C  
ATOM    855  HA  GLN    62     108.869 118.584  80.130  1.00  0.00           H  
ATOM    856  CB  GLN    62     107.717 116.776  80.356  1.00  0.00           C  
ATOM    857  HB2 GLN    62     107.264 117.150  79.438  1.00  0.00           H  
ATOM    858  HB3 GLN    62     108.544 116.069  80.290  1.00  0.00           H  
ATOM    859  CG  GLN    62     106.634 116.136  81.248  1.00  0.00           C  
ATOM    860  HG2 GLN    62     107.068 115.674  82.135  1.00  0.00           H  
ATOM    861  HG3 GLN    62     105.963 116.883  81.671  1.00  0.00           H  
ATOM    862  CD  GLN    62     105.817 115.109  80.493  1.00  0.00           C  
ATOM    863  OE1 GLN    62     106.222 114.577  79.507  1.00  0.00           O  
ATOM    864  NE2 GLN    62     104.595 114.867  80.910  1.00  0.00           N  
ATOM    865 HE21 GLN    62     103.960 114.301  80.365  1.00  0.00           H  
ATOM    866 HE22 GLN    62     104.335 115.391  81.733  1.00  0.00           H  
ATOM    867  C   GLN    62     107.377 119.159  81.358  1.00  0.00           C  
ATOM    868  O   GLN    62     106.391 119.417  80.682  1.00  0.00           O  
ATOM    869  N   ASN    63     107.561 119.766  82.520  1.00  0.00           N  
ATOM    870  H   ASN    63     108.298 119.420  83.118  1.00  0.00           H  
ATOM    871  CA  ASN    63     106.671 120.731  83.138  1.00  0.00           C  
ATOM    872  HA  ASN    63     105.875 120.944  82.425  1.00  0.00           H  
ATOM    873  CB  ASN    63     106.250 120.293  84.512  1.00  0.00           C  
ATOM    874  HB2 ASN    63     107.142 120.130  85.116  1.00  0.00           H  
ATOM    875  HB3 ASN    63     105.516 120.955  84.971  1.00  0.00           H  
ATOM    876  CG  ASN    63     105.561 118.886  84.262  1.00  0.00           C  
ATOM    877  OD1 ASN    63     106.064 117.815  84.529  1.00  0.00           O  
ATOM    878  ND2 ASN    63     104.315 118.881  83.957  1.00  0.00           N  
ATOM    879 HD21 ASN    63     103.906 117.958  83.997  1.00  0.00           H  
ATOM    880 HD22 ASN    63     103.792 119.723  83.766  1.00  0.00           H  
ATOM    881  C   ASN    63     107.370 122.056  83.284  1.00  0.00           C  
ATOM    882  O   ASN    63     106.650 123.043  83.366  1.00  0.00           O  
ATOM    883  N   THR    64     108.691 122.117  83.443  1.00  0.00           N  
ATOM    884  H   THR    64     109.058 121.199  83.651  1.00  0.00           H  
ATOM    885  CA  THR    64     109.649 123.250  83.425  1.00  0.00           C  
ATOM    886  HA  THR    64     108.977 124.100  83.314  1.00  0.00           H  
ATOM    887  CB  THR    64     110.350 123.371  84.777  1.00  0.00           C  
ATOM    888  HB  THR    64     110.924 122.457  84.931  1.00  0.00           H  
ATOM    889  CG2 THR    64     111.320 124.575  84.885  1.00  0.00           C  
ATOM    890 HG21 THR    64     112.247 124.444  84.326  1.00  0.00           H  
ATOM    891 HG22 THR    64     110.735 125.401  84.481  1.00  0.00           H  
ATOM    892 HG23 THR    64     111.633 124.860  85.890  1.00  0.00           H  
ATOM    893  OG1 THR    64     109.498 123.506  85.830  1.00  0.00           O  
ATOM    894  HG1 THR    64     109.438 122.661  86.283  1.00  0.00           H  
ATOM    895  C   THR    64     110.564 123.231  82.213  1.00  0.00           C  
ATOM    896  O   THR    64     111.560 122.537  82.258  1.00  0.00           O  
ATOM    897  N   GLY    65     110.240 124.008  81.139  1.00  0.00           N  
ATOM    898  H   GLY    65     110.864 123.914  80.350  1.00  0.00           H  
ATOM    899  CA  GLY    65     108.975 124.500  80.737  1.00  0.00           C  
ATOM    900  HA2 GLY    65     108.462 125.024  81.543  1.00  0.00           H  
ATOM    901  HA3 GLY    65     109.168 125.161  79.891  1.00  0.00           H  
ATOM    902  C   GLY    65     108.046 123.353  80.341  1.00  0.00           C  
ATOM    903  O   GLY    65     108.479 122.264  80.033  1.00  0.00           O  
ATOM    904  N   TYR    66     106.746 123.656  80.340  1.00  0.00           N  
ATOM    905  H   TYR    66     106.480 124.609  80.545  1.00  0.00           H  
ATOM    906  CA  TYR    66     105.750 122.764  79.908  1.00  0.00           C  
ATOM    907  HA  TYR    66     106.013 121.757  80.232  1.00  0.00           H  
ATOM    908  CB  TYR    66     104.415 123.151  80.492  1.00  0.00           C  
ATOM    909  HB2 TYR    66     103.728 122.367  80.173  1.00  0.00           H  
ATOM    910  HB3 TYR    66     104.571 122.988  81.558  1.00  0.00           H  
ATOM    911  CG  TYR    66     103.807 124.514  80.315  1.00  0.00           C  
ATOM    912  CD1 TYR    66     103.896 125.522  81.283  1.00  0.00           C  
ATOM    913  HD1 TYR    66     104.405 125.335  82.217  1.00  0.00           H  
ATOM    914  CE1 TYR    66     103.389 126.843  81.084  1.00  0.00           C  
ATOM    915  HE1 TYR    66     103.591 127.632  81.793  1.00  0.00           H  
ATOM    916  CZ  TYR    66     102.543 127.063  79.965  1.00  0.00           C  
ATOM    917  OH  TYR    66     101.780 128.188  79.937  1.00  0.00           O  
ATOM    918  HH  TYR    66     101.758 128.563  80.821  1.00  0.00           H  
ATOM    919  CE2 TYR    66     102.409 126.047  78.984  1.00  0.00           C  
ATOM    920  HE2 TYR    66     101.546 126.065  78.335  1.00  0.00           H  
ATOM    921  CD2 TYR    66     103.073 124.813  79.148  1.00  0.00           C  
ATOM    922  HD2 TYR    66     102.760 124.037  78.465  1.00  0.00           H  
ATOM    923  C   TYR    66     105.642 122.585  78.358  1.00  0.00           C  
ATOM    924  O   TYR    66     105.805 123.518  77.580  1.00  0.00           O  
ATOM    925  N   GLY    67     105.253 121.382  77.955  1.00  0.00           N  
ATOM    926  H   GLY    67     105.235 120.690  78.690  1.00  0.00           H  
ATOM    927  CA  GLY    67     105.168 120.949  76.527  1.00  0.00           C  
ATOM    928  HA2 GLY    67     105.842 121.564  75.931  1.00  0.00           H  
ATOM    929  HA3 GLY    67     105.407 119.891  76.415  1.00  0.00           H  
ATOM    930  C   GLY    67     103.728 121.242  75.932  1.00  0.00           C  
ATOM    931  O   GLY    67     103.237 122.345  76.317  1.00  0.00           O  
ATOM    932  N   THR    68     103.188 120.480  75.015  1.00  0.00           N  
ATOM    933  H   THR    68     103.616 119.588  74.811  1.00  0.00           H  
ATOM    934  CA  THR    68     101.758 120.636  74.594  1.00  0.00           C  
ATOM    935  HA  THR    68     101.086 121.075  75.331  1.00  0.00           H  
ATOM    936  CB  THR    68     101.765 121.572  73.366  1.00  0.00           C  
ATOM    937  HB  THR    68     102.249 122.534  73.537  1.00  0.00           H  
ATOM    938  CG2 THR    68     102.493 121.043  72.106  1.00  0.00           C  
ATOM    939 HG21 THR    68     101.827 120.346  71.596  1.00  0.00           H  
ATOM    940 HG22 THR    68     102.764 121.884  71.469  1.00  0.00           H  
ATOM    941 HG23 THR    68     103.436 120.584  72.401  1.00  0.00           H  
ATOM    942  OG1 THR    68     100.443 121.840  72.896  1.00  0.00           O  
ATOM    943  HG1 THR    68     100.588 122.535  72.250  1.00  0.00           H  
ATOM    944  C   THR    68     101.029 119.306  74.241  1.00  0.00           C  
ATOM    945  O   THR    68     101.662 118.273  74.198  1.00  0.00           O  
ATOM    946  N   GLN    69      99.754 119.384  73.943  1.00  0.00           N  
ATOM    947  H   GLN    69      99.255 120.260  73.891  1.00  0.00           H  
ATOM    948  CA  GLN    69      98.937 118.293  73.348  1.00  0.00           C  
ATOM    949  HA  GLN    69      99.598 117.459  73.113  1.00  0.00           H  
ATOM    950  CB  GLN    69      97.925 117.859  74.404  1.00  0.00           C  
ATOM    951  HB2 GLN    69      97.299 118.723  74.623  1.00  0.00           H  
ATOM    952  HB3 GLN    69      97.294 117.139  73.884  1.00  0.00           H  
ATOM    953  CG  GLN    69      98.487 117.123  75.673  1.00  0.00           C  
ATOM    954  HG2 GLN    69      97.716 116.456  76.057  1.00  0.00           H  
ATOM    955  HG3 GLN    69      99.239 116.354  75.494  1.00  0.00           H  
ATOM    956  CD  GLN    69      98.950 118.107  76.724  1.00  0.00           C  
ATOM    957  OE1 GLN    69      98.083 118.748  77.165  1.00  0.00           O  
ATOM    958  NE2 GLN    69     100.187 118.258  77.157  1.00  0.00           N  
ATOM    959 HE21 GLN    69     100.909 117.643  76.810  1.00  0.00           H  
ATOM    960 HE22 GLN    69     100.313 118.995  77.836  1.00  0.00           H  
ATOM    961  C   GLN    69      98.395 118.648  71.965  1.00  0.00           C  
ATOM    962  O   GLN    69      97.495 119.436  71.957  1.00  0.00           O  
ATOM    963  N   SER    70      98.816 117.977  70.902  1.00  0.00           N  
ATOM    964  H   SER    70      99.661 117.452  71.073  1.00  0.00           H  
ATOM    965  CA  SER    70      98.509 118.237  69.478  1.00  0.00           C  
ATOM    966  HA  SER    70      97.863 119.110  69.390  1.00  0.00           H  
ATOM    967  CB  SER    70      99.740 118.738  68.751  1.00  0.00           C  
ATOM    968  HB2 SER    70      99.549 119.249  67.807  1.00  0.00           H  
ATOM    969  HB3 SER    70     100.362 119.410  69.343  1.00  0.00           H  
ATOM    970  OG  SER    70     100.537 117.643  68.404  1.00  0.00           O  
ATOM    971  HG  SER    70     101.322 117.772  68.941  1.00  0.00           H  
ATOM    972  C   SER    70      97.726 117.202  68.654  1.00  0.00           C  
ATOM    973  O   SER    70      97.592 117.497  67.425  1.00  0.00           O  
ATOM    974  N   THR    71      97.190 116.120  69.266  1.00  0.00           N  
ATOM    975  H   THR    71      97.358 116.070  70.261  1.00  0.00           H  
ATOM    976  CA  THR    71      96.581 115.043  68.485  1.00  0.00           C  
ATOM    977  HA  THR    71      96.526 115.297  67.427  1.00  0.00           H  
ATOM    978  CB  THR    71      97.413 113.724  68.527  1.00  0.00           C  
ATOM    979  HB  THR    71      97.786 113.488  69.524  1.00  0.00           H  
ATOM    980  CG2 THR    71      96.679 112.548  67.846  1.00  0.00           C  
ATOM    981 HG21 THR    71      96.189 112.796  66.905  1.00  0.00           H  
ATOM    982 HG22 THR    71      97.397 111.731  67.770  1.00  0.00           H  
ATOM    983 HG23 THR    71      95.911 112.180  68.526  1.00  0.00           H  
ATOM    984  OG1 THR    71      98.543 113.935  67.752  1.00  0.00           O  
ATOM    985  HG1 THR    71      99.233 114.009  68.415  1.00  0.00           H  
ATOM    986  C   THR    71      95.149 114.811  69.011  1.00  0.00           C  
ATOM    987  O   THR    71      95.046 114.392  70.154  1.00  0.00           O  
ATOM    988  N   PRO    72      94.094 115.156  68.226  1.00  0.00           N  
ATOM    989  CD  PRO    72      94.091 115.714  66.897  1.00  0.00           C  
ATOM    990  HD2 PRO    72      94.774 115.271  66.171  1.00  0.00           H  
ATOM    991  HD3 PRO    72      94.279 116.786  66.834  1.00  0.00           H  
ATOM    992  CG  PRO    72      92.625 115.473  66.386  1.00  0.00           C  
ATOM    993  HG2 PRO    72      92.536 114.512  65.879  1.00  0.00           H  
ATOM    994  HG3 PRO    72      92.253 116.204  65.667  1.00  0.00           H  
ATOM    995  CB  PRO    72      91.821 115.483  67.726  1.00  0.00           C  
ATOM    996  HB2 PRO    72      90.916 114.915  67.514  1.00  0.00           H  
ATOM    997  HB3 PRO    72      91.590 116.514  67.995  1.00  0.00           H  
ATOM    998  CA  PRO    72      92.715 114.792  68.698  1.00  0.00           C  
ATOM    999  HA  PRO    72      92.502 115.253  69.663  1.00  0.00           H  
ATOM   1000  C   PRO    72      92.547 113.276  68.649  1.00  0.00           C  
ATOM   1001  O   PRO    72      93.038 112.638  67.691  1.00  0.00           O  
ATOM   1002  N   GLN    73      91.831 112.777  69.639  1.00  0.00           N  
ATOM   1003  H   GLN    73      91.542 113.390  70.388  1.00  0.00           H  
ATOM   1004  CA  GLN    73      91.187 111.457  69.490  1.00  0.00           C  
ATOM   1005  HA  GLN    73      92.019 110.775  69.319  1.00  0.00           H  
ATOM   1006  CB  GLN    73      90.512 111.008  70.787  1.00  0.00           C  
ATOM   1007  HB2 GLN    73      90.174 109.985  70.620  1.00  0.00           H  
ATOM   1008  HB3 GLN    73      91.266 110.994  71.574  1.00  0.00           H  
ATOM   1009  CG  GLN    73      89.351 111.859  71.180  1.00  0.00           C  
ATOM   1010  HG2 GLN    73      89.351 111.750  72.265  1.00  0.00           H  
ATOM   1011  HG3 GLN    73      89.566 112.878  70.858  1.00  0.00           H  
ATOM   1012  CD  GLN    73      87.943 111.523  70.704  1.00  0.00           C  
ATOM   1013  OE1 GLN    73      87.782 110.905  69.704  1.00  0.00           O  
ATOM   1014  NE2 GLN    73      86.922 112.047  71.321  1.00  0.00           N  
ATOM   1015 HE21 GLN    73      87.021 112.684  72.099  1.00  0.00           H  
ATOM   1016 HE22 GLN    73      86.002 111.838  70.962  1.00  0.00           H  
ATOM   1017  C   GLN    73      90.343 111.236  68.247  1.00  0.00           C  
ATOM   1018  O   GLN    73      89.776 112.251  67.742  1.00  0.00           O  
ATOM   1019  N   GLY    74      90.322 110.011  67.634  1.00  0.00           N  
ATOM   1020  H   GLY    74      90.733 109.252  68.157  1.00  0.00           H  
ATOM   1021  CA  GLY    74      89.746 109.748  66.347  1.00  0.00           C  
ATOM   1022  HA2 GLY    74      89.884 110.561  65.633  1.00  0.00           H  
ATOM   1023  HA3 GLY    74      90.347 108.970  65.877  1.00  0.00           H  
ATOM   1024  C   GLY    74      88.263 109.429  66.237  1.00  0.00           C  
ATOM   1025  O   GLY    74      87.808 108.972  65.204  1.00  0.00           O  
ATOM   1026  N   TYR    75      87.470 109.596  67.290  1.00  0.00           N  
ATOM   1027  H   TYR    75      87.879 109.977  68.131  1.00  0.00           H  
ATOM   1028  CA  TYR    75      86.087 109.147  67.493  1.00  0.00           C  
ATOM   1029  HA  TYR    75      85.781 108.555  66.630  1.00  0.00           H  
ATOM   1030  CB  TYR    75      86.069 108.237  68.730  1.00  0.00           C  
ATOM   1031  HB2 TYR    75      86.339 108.872  69.575  1.00  0.00           H  
ATOM   1032  HB3 TYR    75      85.054 107.853  68.831  1.00  0.00           H  
ATOM   1033  CG  TYR    75      86.918 107.058  68.645  1.00  0.00           C  
ATOM   1034  CD1 TYR    75      88.049 106.924  69.470  1.00  0.00           C  
ATOM   1035  HD1 TYR    75      88.301 107.635  70.243  1.00  0.00           H  
ATOM   1036  CE1 TYR    75      88.938 105.897  69.302  1.00  0.00           C  
ATOM   1037  HE1 TYR    75      89.757 105.945  70.005  1.00  0.00           H  
ATOM   1038  CZ  TYR    75      88.693 104.925  68.317  1.00  0.00           C  
ATOM   1039  OH  TYR    75      89.473 103.827  68.272  1.00  0.00           O  
ATOM   1040  HH  TYR    75      89.124 103.068  67.798  1.00  0.00           H  
ATOM   1041  CE2 TYR    75      87.589 105.044  67.453  1.00  0.00           C  
ATOM   1042  HE2 TYR    75      87.481 104.192  66.798  1.00  0.00           H  
ATOM   1043  CD2 TYR    75      86.669 106.138  67.581  1.00  0.00           C  
ATOM   1044  HD2 TYR    75      85.910 106.343  66.841  1.00  0.00           H  
ATOM   1045  C   TYR    75      85.075 110.285  67.728  1.00  0.00           C  
ATOM   1046  O   TYR    75      83.888 109.954  67.849  1.00  0.00           O  
ATOM   1047  N   GLY    76      85.325 111.611  67.609  1.00  0.00           N  
ATOM   1048  H   GLY    76      86.262 111.958  67.464  1.00  0.00           H  
ATOM   1049  CA  GLY    76      84.261 112.655  67.736  1.00  0.00           C  
ATOM   1050  HA2 GLY    76      84.835 113.582  67.738  1.00  0.00           H  
ATOM   1051  HA3 GLY    76      83.667 112.674  66.822  1.00  0.00           H  
ATOM   1052  C   GLY    76      83.602 112.583  69.046  1.00  0.00           C  
ATOM   1053  O   GLY    76      84.273 112.423  70.106  1.00  0.00           O  
ATOM   1054  N   SER    77      82.290 112.863  69.196  1.00  0.00           N  
ATOM   1055  H   SER    77      81.718 113.062  68.387  1.00  0.00           H  
ATOM   1056  CA  SER    77      81.531 112.647  70.483  1.00  0.00           C  
ATOM   1057  HA  SER    77      82.089 112.234  71.323  1.00  0.00           H  
ATOM   1058  CB  SER    77      80.980 113.944  70.987  1.00  0.00           C  
ATOM   1059  HB2 SER    77      80.179 113.821  71.715  1.00  0.00           H  
ATOM   1060  HB3 SER    77      81.788 114.512  71.449  1.00  0.00           H  
ATOM   1061  OG  SER    77      80.371 114.645  69.935  1.00  0.00           O  
ATOM   1062  HG  SER    77      79.480 114.848  70.230  1.00  0.00           H  
ATOM   1063  C   SER    77      80.284 111.711  70.048  1.00  0.00           C  
ATOM   1064  O   SER    77      79.200 112.106  69.554  1.00  0.00           O  
ATOM   1065  N   THR    78      80.277 110.374  70.295  1.00  0.00           N  
ATOM   1066  H   THR    78      79.438 109.813  70.257  1.00  0.00           H  
ATOM   1067  CA  THR    78      81.409 109.590  70.719  1.00  0.00           C  
ATOM   1068  HA  THR    78      82.343 110.097  70.475  1.00  0.00           H  
ATOM   1069  CB  THR    78      81.485 109.422  72.241  1.00  0.00           C  
ATOM   1070  HB  THR    78      80.799 108.637  72.562  1.00  0.00           H  
ATOM   1071  CG2 THR    78      82.896 109.128  72.814  1.00  0.00           C  
ATOM   1072 HG21 THR    78      82.912 109.090  73.904  1.00  0.00           H  
ATOM   1073 HG22 THR    78      83.043 108.118  72.432  1.00  0.00           H  
ATOM   1074 HG23 THR    78      83.554 109.874  72.369  1.00  0.00           H  
ATOM   1075  OG1 THR    78      81.113 110.641  72.879  1.00  0.00           O  
ATOM   1076  HG1 THR    78      80.157 110.565  72.851  1.00  0.00           H  
ATOM   1077  C   THR    78      81.340 108.275  70.001  1.00  0.00           C  
ATOM   1078  O   THR    78      80.366 107.545  70.039  1.00  0.00           O  
ATOM   1079  N   GLY    79      82.425 107.963  69.332  1.00  0.00           N  
ATOM   1080  H   GLY    79      83.085 108.696  69.117  1.00  0.00           H  
ATOM   1081  CA  GLY    79      82.692 106.676  68.655  1.00  0.00           C  
ATOM   1082  HA2 GLY    79      81.692 106.350  68.367  1.00  0.00           H  
ATOM   1083  HA3 GLY    79      83.324 106.817  67.779  1.00  0.00           H  
ATOM   1084  C   GLY    79      83.376 105.668  69.607  1.00  0.00           C  
ATOM   1085  O   GLY    79      83.621 105.939  70.811  1.00  0.00           O  
ATOM   1086  N   GLY    80      83.764 104.494  69.108  1.00  0.00           N  
ATOM   1087  H   GLY    80      84.283 103.903  69.742  1.00  0.00           H  
ATOM   1088  CA  GLY    80      83.619 104.054  67.713  1.00  0.00           C  
ATOM   1089  HA2 GLY    80      83.919 104.892  67.083  1.00  0.00           H  
ATOM   1090  HA3 GLY    80      84.267 103.201  67.513  1.00  0.00           H  
ATOM   1091  C   GLY    80      82.131 103.632  67.441  1.00  0.00           C  
ATOM   1092  O   GLY    80      81.432 103.119  68.284  1.00  0.00           O  
ATOM   1093  N   TYR    81      81.791 103.780  66.196  1.00  0.00           N  
ATOM   1094  H   TYR    81      82.533 104.093  65.586  1.00  0.00           H  
ATOM   1095  CA  TYR    81      80.360 103.855  65.846  1.00  0.00           C  
ATOM   1096  HA  TYR    81      79.765 104.037  66.741  1.00  0.00           H  
ATOM   1097  CB  TYR    81      80.144 105.070  64.863  1.00  0.00           C  
ATOM   1098  HB2 TYR    81      80.983 104.949  64.178  1.00  0.00           H  
ATOM   1099  HB3 TYR    81      79.142 104.947  64.452  1.00  0.00           H  
ATOM   1100  CG  TYR    81      80.187 106.442  65.525  1.00  0.00           C  
ATOM   1101  CD1 TYR    81      78.961 106.951  65.935  1.00  0.00           C  
ATOM   1102  HD1 TYR    81      78.012 106.438  65.894  1.00  0.00           H  
ATOM   1103  CE1 TYR    81      78.967 108.239  66.471  1.00  0.00           C  
ATOM   1104  HE1 TYR    81      78.106 108.778  66.838  1.00  0.00           H  
ATOM   1105  CZ  TYR    81      80.147 109.031  66.565  1.00  0.00           C  
ATOM   1106  OH  TYR    81      80.249 110.308  67.012  1.00  0.00           O  
ATOM   1107  HH  TYR    81      79.338 110.593  67.112  1.00  0.00           H  
ATOM   1108  CE2 TYR    81      81.354 108.487  66.092  1.00  0.00           C  
ATOM   1109  HE2 TYR    81      82.262 109.052  66.245  1.00  0.00           H  
ATOM   1110  CD2 TYR    81      81.378 107.160  65.603  1.00  0.00           C  
ATOM   1111  HD2 TYR    81      82.287 106.705  65.239  1.00  0.00           H  
ATOM   1112  C   TYR    81      79.779 102.577  65.141  1.00  0.00           C  
ATOM   1113  O   TYR    81      80.261 102.233  64.080  1.00  0.00           O  
ATOM   1114  N   GLY    82      78.770 101.845  65.675  1.00  0.00           N  
ATOM   1115  H   GLY    82      78.531 100.975  65.221  1.00  0.00           H  
ATOM   1116  CA  GLY    82      77.891 102.091  66.794  1.00  0.00           C  
ATOM   1117  HA2 GLY    82      77.208 101.252  66.934  1.00  0.00           H  
ATOM   1118  HA3 GLY    82      78.584 102.356  67.592  1.00  0.00           H  
ATOM   1119  C   GLY    82      76.956 103.243  66.659  1.00  0.00           C  
ATOM   1120  O   GLY    82      76.946 104.026  65.688  1.00  0.00           O  
ATOM   1121  N   SER    83      76.084 103.320  67.662  1.00  0.00           N  
ATOM   1122  H   SER    83      76.093 102.548  68.313  1.00  0.00           H  
ATOM   1123  CA  SER    83      75.210 104.507  67.948  1.00  0.00           C  
ATOM   1124  HA  SER    83      74.422 104.245  68.653  1.00  0.00           H  
ATOM   1125  CB  SER    83      76.031 105.577  68.781  1.00  0.00           C  
ATOM   1126  HB2 SER    83      76.816 106.002  68.155  1.00  0.00           H  
ATOM   1127  HB3 SER    83      75.314 106.379  68.959  1.00  0.00           H  
ATOM   1128  OG  SER    83      76.601 105.026  69.981  1.00  0.00           O  
ATOM   1129  HG  SER    83      75.853 104.928  70.575  1.00  0.00           H  
ATOM   1130  C   SER    83      74.539 105.135  66.687  1.00  0.00           C  
ATOM   1131  O   SER    83      74.683 106.336  66.440  1.00  0.00           O  
ATOM   1132  N   SER    84      73.842 104.376  65.909  1.00  0.00           N  
ATOM   1133  H   SER    84      73.494 104.888  65.111  1.00  0.00           H  
ATOM   1134  CA  SER    84      73.419 102.958  66.098  1.00  0.00           C  
ATOM   1135  HA  SER    84      74.113 102.362  66.690  1.00  0.00           H  
ATOM   1136  CB  SER    84      72.018 102.767  66.777  1.00  0.00           C  
ATOM   1137  HB2 SER    84      71.336 103.481  66.317  1.00  0.00           H  
ATOM   1138  HB3 SER    84      71.679 101.760  66.534  1.00  0.00           H  
ATOM   1139  OG  SER    84      72.182 103.024  68.148  1.00  0.00           O  
ATOM   1140  HG  SER    84      72.270 103.974  68.256  1.00  0.00           H  
ATOM   1141  C   SER    84      73.238 102.265  64.739  1.00  0.00           C  
ATOM   1142  O   SER    84      72.691 102.890  63.809  1.00  0.00           O  
ATOM   1143  N   GLN    85      73.510 100.926  64.626  1.00  0.00           N  
ATOM   1144  H   GLN    85      74.075 100.442  65.309  1.00  0.00           H  
ATOM   1145  CA  GLN    85      73.458 100.249  63.312  1.00  0.00           C  
ATOM   1146  HA  GLN    85      74.208 100.600  62.603  1.00  0.00           H  
ATOM   1147  CB  GLN    85      74.028  98.831  63.488  1.00  0.00           C  
ATOM   1148  HB2 GLN    85      74.964  98.808  64.045  1.00  0.00           H  
ATOM   1149  HB3 GLN    85      73.395  98.296  64.196  1.00  0.00           H  
ATOM   1150  CG  GLN    85      74.286  98.029  62.200  1.00  0.00           C  
ATOM   1151  HG2 GLN    85      74.944  98.560  61.512  1.00  0.00           H  
ATOM   1152  HG3 GLN    85      74.762  97.061  62.359  1.00  0.00           H  
ATOM   1153  CD  GLN    85      73.075  97.507  61.463  1.00  0.00           C  
ATOM   1154  OE1 GLN    85      72.786  97.639  60.303  1.00  0.00           O  
ATOM   1155  NE2 GLN    85      72.155  96.851  62.168  1.00  0.00           N  
ATOM   1156 HE21 GLN    85      71.267  96.563  61.783  1.00  0.00           H  
ATOM   1157 HE22 GLN    85      72.510  96.432  63.016  1.00  0.00           H  
ATOM   1158  C   GLN    85      72.038 100.310  62.606  1.00  0.00           C  
ATOM   1159  O   GLN    85      71.901 100.606  61.385  1.00  0.00           O  
ATOM   1160  N   SER    86      71.035 100.134  63.435  1.00  0.00           N  
ATOM   1161  H   SER    86      71.323 100.049  64.400  1.00  0.00           H  
ATOM   1162  CA  SER    86      69.628 100.379  63.164  1.00  0.00           C  
ATOM   1163  HA  SER    86      69.042 100.032  64.015  1.00  0.00           H  
ATOM   1164  CB  SER    86      69.325 101.942  63.155  1.00  0.00           C  
ATOM   1165  HB2 SER    86      69.936 102.346  62.349  1.00  0.00           H  
ATOM   1166  HB3 SER    86      68.254 102.129  63.075  1.00  0.00           H  
ATOM   1167  OG  SER    86      69.737 102.542  64.449  1.00  0.00           O  
ATOM   1168  HG  SER    86      69.705 103.498  64.363  1.00  0.00           H  
ATOM   1169  C   SER    86      69.068  99.720  61.920  1.00  0.00           C  
ATOM   1170  O   SER    86      68.438 100.303  61.035  1.00  0.00           O  
ATOM   1171  N   SER    87      69.134  98.404  61.977  1.00  0.00           N  
ATOM   1172  H   SER    87      69.683  97.966  62.702  1.00  0.00           H  
ATOM   1173  CA  SER    87      68.524  97.500  60.988  1.00  0.00           C  
ATOM   1174  HA  SER    87      67.466  97.747  60.896  1.00  0.00           H  
ATOM   1175  CB  SER    87      69.311  97.645  59.609  1.00  0.00           C  
ATOM   1176  HB2 SER    87      69.235  98.714  59.414  1.00  0.00           H  
ATOM   1177  HB3 SER    87      70.351  97.317  59.633  1.00  0.00           H  
ATOM   1178  OG  SER    87      68.700  96.938  58.477  1.00  0.00           O  
ATOM   1179  HG  SER    87      69.292  96.210  58.276  1.00  0.00           H  
ATOM   1180  C   SER    87      68.629  96.031  61.322  1.00  0.00           C  
ATOM   1181  O   SER    87      69.680  95.376  61.229  1.00  0.00           O  
ATOM   1182  N   GLN    88      67.447  95.509  61.688  1.00  0.00           N  
ATOM   1183  H   GLN    88      66.581  96.022  61.774  1.00  0.00           H  
ATOM   1184  CA  GLN    88      67.402  94.096  62.040  1.00  0.00           C  
ATOM   1185  HA  GLN    88      68.261  93.849  62.664  1.00  0.00           H  
ATOM   1186  CB  GLN    88      66.026  93.664  62.650  1.00  0.00           C  
ATOM   1187  HB2 GLN    88      65.878  94.174  63.602  1.00  0.00           H  
ATOM   1188  HB3 GLN    88      65.205  93.922  61.982  1.00  0.00           H  
ATOM   1189  CG  GLN    88      65.833  92.129  62.847  1.00  0.00           C  
ATOM   1190  HG2 GLN    88      64.876  91.881  63.307  1.00  0.00           H  
ATOM   1191  HG3 GLN    88      65.965  91.567  61.923  1.00  0.00           H  
ATOM   1192  CD  GLN    88      66.925  91.504  63.760  1.00  0.00           C  
ATOM   1193  OE1 GLN    88      67.650  90.714  63.282  1.00  0.00           O  
ATOM   1194  NE2 GLN    88      67.140  91.965  64.981  1.00  0.00           N  
ATOM   1195 HE21 GLN    88      66.542  92.670  65.387  1.00  0.00           H  
ATOM   1196 HE22 GLN    88      67.796  91.408  65.508  1.00  0.00           H  
ATOM   1197  C   GLN    88      67.608  93.352  60.736  1.00  0.00           C  
ATOM   1198  O   GLN    88      67.055  93.695  59.683  1.00  0.00           O  
ATOM   1199  N   SER    89      68.377  92.328  60.856  1.00  0.00           N  
ATOM   1200  H   SER    89      68.745  92.132  61.776  1.00  0.00           H  
ATOM   1201  CA  SER    89      68.739  91.361  59.780  1.00  0.00           C  
ATOM   1202  HA  SER    89      69.261  91.973  59.045  1.00  0.00           H  
ATOM   1203  CB  SER    89      69.712  90.207  60.262  1.00  0.00           C  
ATOM   1204  HB2 SER    89      70.616  90.638  60.692  1.00  0.00           H  
ATOM   1205  HB3 SER    89      69.228  89.600  61.027  1.00  0.00           H  
ATOM   1206  OG  SER    89      70.188  89.230  59.306  1.00  0.00           O  
ATOM   1207  HG  SER    89      70.328  88.415  59.794  1.00  0.00           H  
ATOM   1208  C   SER    89      67.517  90.621  59.185  1.00  0.00           C  
ATOM   1209  O   SER    89      66.612  90.125  59.845  1.00  0.00           O  
ATOM   1210  N   SER    90      67.477  90.506  57.845  1.00  0.00           N  
ATOM   1211  H   SER    90      68.349  90.541  57.337  1.00  0.00           H  
ATOM   1212  CA  SER    90      66.209  90.114  57.239  1.00  0.00           C  
ATOM   1213  HA  SER    90      65.375  90.200  57.936  1.00  0.00           H  
ATOM   1214  CB  SER    90      66.046  91.104  55.992  1.00  0.00           C  
ATOM   1215  HB2 SER    90      65.075  91.040  55.500  1.00  0.00           H  
ATOM   1216  HB3 SER    90      65.930  92.135  56.328  1.00  0.00           H  
ATOM   1217  OG  SER    90      67.101  91.058  55.049  1.00  0.00           O  
ATOM   1218  HG  SER    90      67.063  90.200  54.620  1.00  0.00           H  
ATOM   1219  C   SER    90      66.326  88.689  56.787  1.00  0.00           C  
ATOM   1220  O   SER    90      65.752  88.290  55.741  1.00  0.00           O  
ATOM   1221  N   TYR    91      67.073  87.831  57.550  1.00  0.00           N  
ATOM   1222  H   TYR    91      67.483  88.183  58.403  1.00  0.00           H  
ATOM   1223  CA  TYR    91      67.379  86.406  57.177  1.00  0.00           C  
ATOM   1224  HA  TYR    91      66.531  85.924  56.691  1.00  0.00           H  
ATOM   1225  CB  TYR    91      68.628  86.356  56.247  1.00  0.00           C  
ATOM   1226  HB2 TYR    91      68.349  86.948  55.375  1.00  0.00           H  
ATOM   1227  HB3 TYR    91      69.436  86.832  56.803  1.00  0.00           H  
ATOM   1228  CG  TYR    91      69.206  85.032  55.738  1.00  0.00           C  
ATOM   1229  CD1 TYR    91      69.966  84.263  56.592  1.00  0.00           C  
ATOM   1230  HD1 TYR    91      70.145  84.648  57.585  1.00  0.00           H  
ATOM   1231  CE1 TYR    91      70.516  83.073  56.047  1.00  0.00           C  
ATOM   1232  HE1 TYR    91      71.174  82.594  56.757  1.00  0.00           H  
ATOM   1233  CZ  TYR    91      70.277  82.615  54.720  1.00  0.00           C  
ATOM   1234  OH  TYR    91      70.854  81.463  54.305  1.00  0.00           O  
ATOM   1235  HH  TYR    91      70.393  81.145  53.525  1.00  0.00           H  
ATOM   1236  CE2 TYR    91      69.516  83.471  53.906  1.00  0.00           C  
ATOM   1237  HE2 TYR    91      69.305  83.140  52.900  1.00  0.00           H  
ATOM   1238  CD2 TYR    91      69.020  84.699  54.426  1.00  0.00           C  
ATOM   1239  HD2 TYR    91      68.407  85.316  53.785  1.00  0.00           H  
ATOM   1240  C   TYR    91      67.649  85.670  58.444  1.00  0.00           C  
ATOM   1241  O   TYR    91      68.176  86.177  59.414  1.00  0.00           O  
ATOM   1242  N   GLY    92      67.414  84.365  58.499  1.00  0.00           N  
ATOM   1243  H   GLY    92      67.547  84.032  59.443  1.00  0.00           H  
ATOM   1244  CA  GLY    92      66.754  83.436  57.556  1.00  0.00           C  
ATOM   1245  HA2 GLY    92      65.729  83.318  57.909  1.00  0.00           H  
ATOM   1246  HA3 GLY    92      66.799  83.883  56.562  1.00  0.00           H  
ATOM   1247  C   GLY    92      67.448  82.026  57.504  1.00  0.00           C  
ATOM   1248  O   GLY    92      68.115  81.597  58.375  1.00  0.00           O  
ATOM   1249  N   GLN    93      67.336  81.247  56.476  1.00  0.00           N  
ATOM   1250  H   GLN    93      66.884  81.677  55.681  1.00  0.00           H  
ATOM   1251  CA  GLN    93      67.605  79.817  56.297  1.00  0.00           C  
ATOM   1252  HA  GLN    93      68.310  79.480  57.057  1.00  0.00           H  
ATOM   1253  CB  GLN    93      66.259  79.126  56.497  1.00  0.00           C  
ATOM   1254  HB2 GLN    93      65.923  79.282  57.522  1.00  0.00           H  
ATOM   1255  HB3 GLN    93      65.546  79.661  55.870  1.00  0.00           H  
ATOM   1256  CG  GLN    93      66.172  77.629  56.174  1.00  0.00           C  
ATOM   1257  HG2 GLN    93      66.422  77.391  55.140  1.00  0.00           H  
ATOM   1258  HG3 GLN    93      66.927  77.149  56.796  1.00  0.00           H  
ATOM   1259  CD  GLN    93      64.794  77.118  56.439  1.00  0.00           C  
ATOM   1260  OE1 GLN    93      64.026  77.807  57.083  1.00  0.00           O  
ATOM   1261  NE2 GLN    93      64.526  75.935  55.975  1.00  0.00           N  
ATOM   1262 HE21 GLN    93      63.563  75.646  56.068  1.00  0.00           H  
ATOM   1263 HE22 GLN    93      65.096  75.428  55.313  1.00  0.00           H  
ATOM   1264  C   GLN    93      68.205  79.490  54.889  1.00  0.00           C  
ATOM   1265  O   GLN    93      67.729  79.984  53.837  1.00  0.00           O  
ATOM   1266  N   GLN    94      69.115  78.535  54.866  1.00  0.00           N  
ATOM   1267  H   GLN    94      69.415  78.162  55.755  1.00  0.00           H  
ATOM   1268  CA  GLN    94      69.624  77.864  53.700  1.00  0.00           C  
ATOM   1269  HA  GLN    94      70.359  78.542  53.265  1.00  0.00           H  
ATOM   1270  CB  GLN    94      70.383  76.662  54.219  1.00  0.00           C  
ATOM   1271  HB2 GLN    94      71.205  76.954  54.873  1.00  0.00           H  
ATOM   1272  HB3 GLN    94      69.674  76.174  54.889  1.00  0.00           H  
ATOM   1273  CG  GLN    94      70.809  75.583  53.247  1.00  0.00           C  
ATOM   1274  HG2 GLN    94      70.669  74.630  53.758  1.00  0.00           H  
ATOM   1275  HG3 GLN    94      70.166  75.604  52.367  1.00  0.00           H  
ATOM   1276  CD  GLN    94      72.243  75.690  52.800  1.00  0.00           C  
ATOM   1277  OE1 GLN    94      72.853  76.760  52.757  1.00  0.00           O  
ATOM   1278  NE2 GLN    94      72.894  74.567  52.481  1.00  0.00           N  
ATOM   1279 HE21 GLN    94      72.395  73.690  52.528  1.00  0.00           H  
ATOM   1280 HE22 GLN    94      73.874  74.579  52.239  1.00  0.00           H  
ATOM   1281  C   GLN    94      68.565  77.599  52.632  1.00  0.00           C  
ATOM   1282  O   GLN    94      67.502  77.092  52.893  1.00  0.00           O  
ATOM   1283  N   SER    95      68.933  77.944  51.401  1.00  0.00           N  
ATOM   1284  H   SER    95      69.763  78.493  51.229  1.00  0.00           H  
ATOM   1285  CA  SER    95      68.096  77.702  50.193  1.00  0.00           C  
ATOM   1286  HA  SER    95      67.127  78.156  50.401  1.00  0.00           H  
ATOM   1287  CB  SER    95      68.750  78.243  48.920  1.00  0.00           C  
ATOM   1288  HB2 SER    95      68.714  79.330  48.993  1.00  0.00           H  
ATOM   1289  HB3 SER    95      69.771  77.865  48.973  1.00  0.00           H  
ATOM   1290  OG  SER    95      68.125  77.838  47.703  1.00  0.00           O  
ATOM   1291  HG  SER    95      67.790  78.639  47.292  1.00  0.00           H  
ATOM   1292  C   SER    95      67.867  76.185  49.969  1.00  0.00           C  
ATOM   1293  O   SER    95      68.832  75.479  50.136  1.00  0.00           O  
ATOM   1294  N   SER    96      66.661  75.791  49.601  1.00  0.00           N  
ATOM   1295  H   SER    96      65.948  76.474  49.392  1.00  0.00           H  
ATOM   1296  CA  SER    96      66.265  74.396  49.408  1.00  0.00           C  
ATOM   1297  HA  SER    96      67.060  73.876  48.872  1.00  0.00           H  
ATOM   1298  CB  SER    96      65.957  73.717  50.735  1.00  0.00           C  
ATOM   1299  HB2 SER    96      66.842  73.790  51.368  1.00  0.00           H  
ATOM   1300  HB3 SER    96      65.183  74.259  51.278  1.00  0.00           H  
ATOM   1301  OG  SER    96      65.638  72.336  50.562  1.00  0.00           O  
ATOM   1302  HG  SER    96      64.782  72.250  50.136  1.00  0.00           H  
ATOM   1303  C   SER    96      65.047  74.425  48.456  1.00  0.00           C  
ATOM   1304  O   SER    96      64.139  75.251  48.685  1.00  0.00           O  
ATOM   1305  N   TYR    97      64.861  73.613  47.414  1.00  0.00           N  
ATOM   1306  H   TYR    97      64.048  73.780  46.837  1.00  0.00           H  
ATOM   1307  CA  TYR    97      65.831  72.732  46.795  1.00  0.00           C  
ATOM   1308  HA  TYR    97      65.296  72.242  45.981  1.00  0.00           H  
ATOM   1309  CB  TYR    97      66.899  73.572  46.109  1.00  0.00           C  
ATOM   1310  HB2 TYR    97      67.545  73.975  46.890  1.00  0.00           H  
ATOM   1311  HB3 TYR    97      67.509  72.928  45.477  1.00  0.00           H  
ATOM   1312  CG  TYR    97      66.310  74.533  45.138  1.00  0.00           C  
ATOM   1313  CD1 TYR    97      66.128  75.912  45.459  1.00  0.00           C  
ATOM   1314  HD1 TYR    97      66.593  76.267  46.367  1.00  0.00           H  
ATOM   1315  CE1 TYR    97      65.400  76.778  44.668  1.00  0.00           C  
ATOM   1316  HE1 TYR    97      65.356  77.806  44.995  1.00  0.00           H  
ATOM   1317  CZ  TYR    97      64.770  76.325  43.502  1.00  0.00           C  
ATOM   1318  OH  TYR    97      64.030  77.144  42.745  1.00  0.00           O  
ATOM   1319  HH  TYR    97      64.003  78.022  43.133  1.00  0.00           H  
ATOM   1320  CE2 TYR    97      64.897  74.977  43.109  1.00  0.00           C  
ATOM   1321  HE2 TYR    97      64.460  74.620  42.188  1.00  0.00           H  
ATOM   1322  CD2 TYR    97      65.668  74.115  43.933  1.00  0.00           C  
ATOM   1323  HD2 TYR    97      65.876  73.077  43.724  1.00  0.00           H  
ATOM   1324  C   TYR    97      66.277  71.531  47.645  1.00  0.00           C  
ATOM   1325  O   TYR    97      67.434  71.364  48.063  1.00  0.00           O  
ATOM   1326  N   PRO    98      65.329  70.696  48.093  1.00  0.00           N  
ATOM   1327  CD  PRO    98      65.602  69.648  49.073  1.00  0.00           C  
ATOM   1328  HD2 PRO    98      65.706  70.083  50.067  1.00  0.00           H  
ATOM   1329  HD3 PRO    98      66.412  69.056  48.647  1.00  0.00           H  
ATOM   1330  CG  PRO    98      64.348  68.783  49.175  1.00  0.00           C  
ATOM   1331  HG2 PRO    98      63.648  69.037  49.971  1.00  0.00           H  
ATOM   1332  HG3 PRO    98      64.507  67.705  49.147  1.00  0.00           H  
ATOM   1333  CB  PRO    98      63.662  69.030  47.872  1.00  0.00           C  
ATOM   1334  HB2 PRO    98      62.619  68.715  47.831  1.00  0.00           H  
ATOM   1335  HB3 PRO    98      64.187  68.539  47.052  1.00  0.00           H  
ATOM   1336  CA  PRO    98      63.882  70.545  47.662  1.00  0.00           C  
ATOM   1337  HA  PRO    98      63.758  70.719  46.593  1.00  0.00           H  
ATOM   1338  C   PRO    98      62.959  71.350  48.465  1.00  0.00           C  
ATOM   1339  O   PRO    98      63.274  72.015  49.457  1.00  0.00           O  
ATOM   1340  N   GLY    99      61.771  71.499  47.917  1.00  0.00           N  
ATOM   1341  H   GLY    99      61.617  71.197  46.965  1.00  0.00           H  
ATOM   1342  CA  GLY    99      60.702  72.310  48.536  1.00  0.00           C  
ATOM   1343  HA2 GLY    99      61.231  73.132  49.019  1.00  0.00           H  
ATOM   1344  HA3 GLY    99      59.920  72.678  47.870  1.00  0.00           H  
ATOM   1345  C   GLY    99      59.954  71.563  49.599  1.00  0.00           C  
ATOM   1346  O   GLY    99      60.413  70.523  50.155  1.00  0.00           O  
ATOM   1347  N   TYR   100      58.956  72.286  50.171  1.00  0.00           N  
ATOM   1348  H   TYR   100      58.867  73.193  49.735  1.00  0.00           H  
ATOM   1349  CA  TYR   100      58.341  72.100  51.489  1.00  0.00           C  
ATOM   1350  HA  TYR   100      58.242  71.022  51.615  1.00  0.00           H  
ATOM   1351  CB  TYR   100      59.242  72.579  52.632  1.00  0.00           C  
ATOM   1352  HB2 TYR   100      58.626  72.727  53.519  1.00  0.00           H  
ATOM   1353  HB3 TYR   100      59.907  71.726  52.769  1.00  0.00           H  
ATOM   1354  CG  TYR   100      59.967  73.911  52.452  1.00  0.00           C  
ATOM   1355  CD1 TYR   100      61.195  73.947  51.799  1.00  0.00           C  
ATOM   1356  HD1 TYR   100      61.545  73.011  51.388  1.00  0.00           H  
ATOM   1357  CE1 TYR   100      61.935  75.193  51.586  1.00  0.00           C  
ATOM   1358  HE1 TYR   100      62.807  75.130  50.952  1.00  0.00           H  
ATOM   1359  CZ  TYR   100      61.341  76.340  52.080  1.00  0.00           C  
ATOM   1360  OH  TYR   100      62.013  77.501  51.909  1.00  0.00           O  
ATOM   1361  HH  TYR   100      62.962  77.473  51.764  1.00  0.00           H  
ATOM   1362  CE2 TYR   100      60.115  76.271  52.792  1.00  0.00           C  
ATOM   1363  HE2 TYR   100      59.828  77.230  53.198  1.00  0.00           H  
ATOM   1364  CD2 TYR   100      59.423  75.111  52.999  1.00  0.00           C  
ATOM   1365  HD2 TYR   100      58.532  75.044  53.606  1.00  0.00           H  
ATOM   1366  C   TYR   100      56.952  72.750  51.658  1.00  0.00           C  
ATOM   1367  O   TYR   100      56.295  72.520  52.661  1.00  0.00           O  
ATOM   1368  N   GLY   101      56.458  73.677  50.805  1.00  0.00           N  
ATOM   1369  H   GLY   101      57.101  73.905  50.060  1.00  0.00           H  
ATOM   1370  CA  GLY   101      55.198  74.401  50.945  1.00  0.00           C  
ATOM   1371  HA2 GLY   101      55.030  74.708  51.977  1.00  0.00           H  
ATOM   1372  HA3 GLY   101      55.225  75.283  50.305  1.00  0.00           H  
ATOM   1373  C   GLY   101      54.019  73.501  50.444  1.00  0.00           C  
ATOM   1374  O   GLY   101      52.909  73.637  50.918  1.00  0.00           O  
ATOM   1375  N   GLN   102      54.334  72.507  49.568  1.00  0.00           N  
ATOM   1376  H   GLN   102      55.234  72.553  49.111  1.00  0.00           H  
ATOM   1377  CA  GLN   102      53.333  71.520  49.033  1.00  0.00           C  
ATOM   1378  HA  GLN   102      52.324  71.658  49.422  1.00  0.00           H  
ATOM   1379  CB  GLN   102      53.006  71.689  47.530  1.00  0.00           C  
ATOM   1380  HB2 GLN   102      53.977  71.613  47.042  1.00  0.00           H  
ATOM   1381  HB3 GLN   102      52.285  70.916  47.262  1.00  0.00           H  
ATOM   1382  CG  GLN   102      52.210  72.991  47.308  1.00  0.00           C  
ATOM   1383  HG2 GLN   102      51.177  73.039  47.653  1.00  0.00           H  
ATOM   1384  HG3 GLN   102      52.763  73.791  47.799  1.00  0.00           H  
ATOM   1385  CD  GLN   102      52.274  73.454  45.828  1.00  0.00           C  
ATOM   1386  OE1 GLN   102      51.668  72.914  44.915  1.00  0.00           O  
ATOM   1387  NE2 GLN   102      53.065  74.481  45.515  1.00  0.00           N  
ATOM   1388 HE21 GLN   102      53.637  74.957  46.198  1.00  0.00           H  
ATOM   1389 HE22 GLN   102      53.152  74.708  44.535  1.00  0.00           H  
ATOM   1390  C   GLN   102      53.633  70.032  49.384  1.00  0.00           C  
ATOM   1391  O   GLN   102      54.810  69.627  49.427  1.00  0.00           O  
ATOM   1392  N   GLN   103      52.645  69.259  49.812  1.00  0.00           N  
ATOM   1393  H   GLN   103      51.710  69.633  49.890  1.00  0.00           H  
ATOM   1394  CA  GLN   103      52.816  67.856  50.296  1.00  0.00           C  
ATOM   1395  HA  GLN   103      53.402  67.871  51.214  1.00  0.00           H  
ATOM   1396  CB  GLN   103      51.386  67.459  50.806  1.00  0.00           C  
ATOM   1397  HB2 GLN   103      51.209  67.989  51.742  1.00  0.00           H  
ATOM   1398  HB3 GLN   103      50.728  67.809  50.010  1.00  0.00           H  
ATOM   1399  CG  GLN   103      51.003  65.930  50.894  1.00  0.00           C  
ATOM   1400  HG2 GLN   103      49.918  65.838  50.831  1.00  0.00           H  
ATOM   1401  HG3 GLN   103      51.438  65.502  49.991  1.00  0.00           H  
ATOM   1402  CD  GLN   103      51.593  65.197  52.092  1.00  0.00           C  
ATOM   1403  OE1 GLN   103      52.300  65.754  52.862  1.00  0.00           O  
ATOM   1404  NE2 GLN   103      51.238  64.013  52.372  1.00  0.00           N  
ATOM   1405 HE21 GLN   103      51.501  63.578  53.245  1.00  0.00           H  
ATOM   1406 HE22 GLN   103      50.614  63.543  51.732  1.00  0.00           H  
ATOM   1407  C   GLN   103      53.461  66.911  49.217  1.00  0.00           C  
ATOM   1408  O   GLN   103      53.058  66.898  48.006  1.00  0.00           O  
ATOM   1409  N   PRO   104      54.443  66.067  49.573  1.00  0.00           N  
ATOM   1410  CD  PRO   104      55.231  66.235  50.799  1.00  0.00           C  
ATOM   1411  HD2 PRO   104      54.949  65.660  51.681  1.00  0.00           H  
ATOM   1412  HD3 PRO   104      55.118  67.244  51.193  1.00  0.00           H  
ATOM   1413  CG  PRO   104      56.634  65.841  50.378  1.00  0.00           C  
ATOM   1414  HG2 PRO   104      57.348  65.513  51.134  1.00  0.00           H  
ATOM   1415  HG3 PRO   104      57.095  66.600  49.746  1.00  0.00           H  
ATOM   1416  CB  PRO   104      56.247  64.621  49.527  1.00  0.00           C  
ATOM   1417  HB2 PRO   104      55.910  63.807  50.167  1.00  0.00           H  
ATOM   1418  HB3 PRO   104      57.023  64.272  48.845  1.00  0.00           H  
ATOM   1419  CA  PRO   104      55.093  65.146  48.735  1.00  0.00           C  
ATOM   1420  HA  PRO   104      55.562  65.681  47.910  1.00  0.00           H  
ATOM   1421  C   PRO   104      54.213  64.033  48.184  1.00  0.00           C  
ATOM   1422  O   PRO   104      53.103  63.714  48.687  1.00  0.00           O  
ATOM   1423  N   ALA   105      54.772  63.375  47.148  1.00  0.00           N  
ATOM   1424  H   ALA   105      55.491  63.865  46.636  1.00  0.00           H  
ATOM   1425  CA  ALA   105      54.175  62.167  46.587  1.00  0.00           C  
ATOM   1426  HA  ALA   105      53.174  62.498  46.309  1.00  0.00           H  
ATOM   1427  CB  ALA   105      54.865  61.977  45.221  1.00  0.00           C  
ATOM   1428  HB1 ALA   105      55.921  61.821  45.440  1.00  0.00           H  
ATOM   1429  HB2 ALA   105      54.461  61.093  44.728  1.00  0.00           H  
ATOM   1430  HB3 ALA   105      54.710  62.862  44.604  1.00  0.00           H  
ATOM   1431  C   ALA   105      54.198  60.933  47.529  1.00  0.00           C  
ATOM   1432  O   ALA   105      55.067  60.819  48.369  1.00  0.00           O  
ATOM   1433  N   PRO   106      53.159  60.079  47.505  1.00  0.00           N  
ATOM   1434  CD  PRO   106      51.932  60.254  46.750  1.00  0.00           C  
ATOM   1435  HD2 PRO   106      52.193  60.195  45.693  1.00  0.00           H  
ATOM   1436  HD3 PRO   106      51.470  61.226  46.919  1.00  0.00           H  
ATOM   1437  CG  PRO   106      50.951  59.145  47.276  1.00  0.00           C  
ATOM   1438  HG2 PRO   106      50.442  58.595  46.485  1.00  0.00           H  
ATOM   1439  HG3 PRO   106      50.256  59.512  48.031  1.00  0.00           H  
ATOM   1440  CB  PRO   106      51.840  58.113  47.861  1.00  0.00           C  
ATOM   1441  HB2 PRO   106      52.001  57.551  46.941  1.00  0.00           H  
ATOM   1442  HB3 PRO   106      51.423  57.464  48.632  1.00  0.00           H  
ATOM   1443  CA  PRO   106      53.105  58.871  48.315  1.00  0.00           C  
ATOM   1444  HA  PRO   106      52.977  59.130  49.366  1.00  0.00           H  
ATOM   1445  C   PRO   106      54.381  57.962  48.262  1.00  0.00           C  
ATOM   1446  O   PRO   106      54.876  57.723  47.129  1.00  0.00           O  
ATOM   1447  N   SER   107      54.925  57.483  49.367  1.00  0.00           N  
ATOM   1448  H   SER   107      54.390  57.706  50.195  1.00  0.00           H  
ATOM   1449  CA  SER   107      56.056  56.516  49.561  1.00  0.00           C  
ATOM   1450  HA  SER   107      56.999  57.010  49.325  1.00  0.00           H  
ATOM   1451  CB  SER   107      56.294  56.060  50.991  1.00  0.00           C  
ATOM   1452  HB2 SER   107      56.298  56.857  51.734  1.00  0.00           H  
ATOM   1453  HB3 SER   107      55.613  55.237  51.206  1.00  0.00           H  
ATOM   1454  OG  SER   107      57.574  55.428  51.072  1.00  0.00           O  
ATOM   1455  HG  SER   107      57.843  55.398  51.993  1.00  0.00           H  
ATOM   1456  C   SER   107      55.902  55.319  48.648  1.00  0.00           C  
ATOM   1457  O   SER   107      54.776  54.924  48.377  1.00  0.00           O  
ATOM   1458  N   SER   108      57.003  54.693  48.227  1.00  0.00           N  
ATOM   1459  H   SER   108      57.861  55.170  48.464  1.00  0.00           H  
ATOM   1460  CA  SER   108      57.078  53.585  47.226  1.00  0.00           C  
ATOM   1461  HA  SER   108      56.479  53.883  46.366  1.00  0.00           H  
ATOM   1462  CB  SER   108      58.509  53.273  46.796  1.00  0.00           C  
ATOM   1463  HB2 SER   108      58.507  52.531  45.998  1.00  0.00           H  
ATOM   1464  HB3 SER   108      58.980  54.178  46.411  1.00  0.00           H  
ATOM   1465  OG  SER   108      59.285  52.736  47.806  1.00  0.00           O  
ATOM   1466  HG  SER   108      59.669  53.419  48.360  1.00  0.00           H  
ATOM   1467  C   SER   108      56.397  52.306  47.818  1.00  0.00           C  
ATOM   1468  O   SER   108      56.088  52.211  49.027  1.00  0.00           O  
ATOM   1469  N   THR   109      56.382  51.220  47.021  1.00  0.00           N  
ATOM   1470  H   THR   109      56.579  51.293  46.033  1.00  0.00           H  
ATOM   1471  CA  THR   109      56.194  49.887  47.455  1.00  0.00           C  
ATOM   1472  HA  THR   109      56.184  49.811  48.543  1.00  0.00           H  
ATOM   1473  CB  THR   109      54.757  49.393  47.168  1.00  0.00           C  
ATOM   1474  HB  THR   109      54.689  48.392  47.595  1.00  0.00           H  
ATOM   1475  CG2 THR   109      53.553  49.956  47.844  1.00  0.00           C  
ATOM   1476 HG21 THR   109      53.839  49.999  48.895  1.00  0.00           H  
ATOM   1477 HG22 THR   109      53.275  50.853  47.291  1.00  0.00           H  
ATOM   1478 HG23 THR   109      52.733  49.253  47.696  1.00  0.00           H  
ATOM   1479  OG1 THR   109      54.557  49.447  45.790  1.00  0.00           O  
ATOM   1480  HG1 THR   109      54.339  50.382  45.771  1.00  0.00           H  
ATOM   1481  C   THR   109      57.296  48.873  46.986  1.00  0.00           C  
ATOM   1482  O   THR   109      57.061  47.947  46.230  1.00  0.00           O  
ATOM   1483  N   SER   110      58.523  49.110  47.497  1.00  0.00           N  
ATOM   1484  H   SER   110      58.577  49.722  48.298  1.00  0.00           H  
ATOM   1485  CA  SER   110      59.739  48.520  47.013  1.00  0.00           C  
ATOM   1486  HA  SER   110      59.488  48.119  46.031  1.00  0.00           H  
ATOM   1487  CB  SER   110      60.870  49.595  46.921  1.00  0.00           C  
ATOM   1488  HB2 SER   110      61.075  49.989  47.916  1.00  0.00           H  
ATOM   1489  HB3 SER   110      61.711  49.048  46.495  1.00  0.00           H  
ATOM   1490  OG  SER   110      60.525  50.755  46.100  1.00  0.00           O  
ATOM   1491  HG  SER   110      60.076  51.365  46.690  1.00  0.00           H  
ATOM   1492  C   SER   110      59.994  47.342  47.987  1.00  0.00           C  
ATOM   1493  O   SER   110      60.701  47.400  49.001  1.00  0.00           O  
ATOM   1494  N   GLY   111      59.283  46.261  47.699  1.00  0.00           N  
ATOM   1495  H   GLY   111      58.665  46.149  46.907  1.00  0.00           H  
ATOM   1496  CA  GLY   111      59.470  45.049  48.538  1.00  0.00           C  
ATOM   1497  HA2 GLY   111      59.143  44.187  47.956  1.00  0.00           H  
ATOM   1498  HA3 GLY   111      60.540  44.919  48.700  1.00  0.00           H  
ATOM   1499  C   GLY   111      58.827  45.056  49.961  1.00  0.00           C  
ATOM   1500  O   GLY   111      58.106  45.982  50.310  1.00  0.00           O  
ATOM   1501  N   SER   112      58.875  44.081  50.886  1.00  0.00           N  
ATOM   1502  H   SER   112      58.318  44.329  51.691  1.00  0.00           H  
ATOM   1503  CA  SER   112      59.461  42.710  50.778  1.00  0.00           C  
ATOM   1504  HA  SER   112      58.904  42.169  51.543  1.00  0.00           H  
ATOM   1505  CB  SER   112      59.089  41.948  49.533  1.00  0.00           C  
ATOM   1506  HB2 SER   112      59.648  42.254  48.649  1.00  0.00           H  
ATOM   1507  HB3 SER   112      59.355  40.906  49.711  1.00  0.00           H  
ATOM   1508  OG  SER   112      57.697  41.961  49.142  1.00  0.00           O  
ATOM   1509  HG  SER   112      57.206  41.714  49.929  1.00  0.00           H  
ATOM   1510  C   SER   112      60.939  42.632  51.082  1.00  0.00           C  
ATOM   1511  O   SER   112      61.647  43.587  50.772  1.00  0.00           O  
ATOM   1512  N   TYR   113      61.471  41.582  51.733  1.00  0.00           N  
ATOM   1513  H   TYR   113      62.466  41.578  51.906  1.00  0.00           H  
ATOM   1514  CA  TYR   113      60.868  40.399  52.242  1.00  0.00           C  
ATOM   1515  HA  TYR   113      59.876  40.240  51.819  1.00  0.00           H  
ATOM   1516  CB  TYR   113      61.749  39.324  51.765  1.00  0.00           C  
ATOM   1517  HB2 TYR   113      62.725  39.375  52.249  1.00  0.00           H  
ATOM   1518  HB3 TYR   113      61.257  38.446  52.183  1.00  0.00           H  
ATOM   1519  CG  TYR   113      61.898  39.077  50.250  1.00  0.00           C  
ATOM   1520  CD1 TYR   113      60.780  38.477  49.657  1.00  0.00           C  
ATOM   1521  HD1 TYR   113      59.883  38.371  50.249  1.00  0.00           H  
ATOM   1522  CE1 TYR   113      60.689  38.287  48.244  1.00  0.00           C  
ATOM   1523  HE1 TYR   113      59.782  37.971  47.750  1.00  0.00           H  
ATOM   1524  CZ  TYR   113      61.835  38.618  47.425  1.00  0.00           C  
ATOM   1525  OH  TYR   113      61.705  38.463  46.103  1.00  0.00           O  
ATOM   1526  HH  TYR   113      62.530  38.663  45.655  1.00  0.00           H  
ATOM   1527  CE2 TYR   113      62.957  39.193  48.052  1.00  0.00           C  
ATOM   1528  HE2 TYR   113      63.859  39.419  47.503  1.00  0.00           H  
ATOM   1529  CD2 TYR   113      62.984  39.421  49.439  1.00  0.00           C  
ATOM   1530  HD2 TYR   113      63.876  39.929  49.773  1.00  0.00           H  
ATOM   1531  C   TYR   113      60.747  40.465  53.761  1.00  0.00           C  
ATOM   1532  O   TYR   113      60.541  39.422  54.413  1.00  0.00           O  
ATOM   1533  N   GLY   114      60.941  41.617  54.474  1.00  0.00           N  
ATOM   1534  H   GLY   114      61.146  42.449  53.939  1.00  0.00           H  
ATOM   1535  CA  GLY   114      60.693  41.667  55.933  1.00  0.00           C  
ATOM   1536  HA2 GLY   114      59.664  41.948  56.157  1.00  0.00           H  
ATOM   1537  HA3 GLY   114      60.715  40.715  56.465  1.00  0.00           H  
ATOM   1538  C   GLY   114      61.530  42.739  56.629  1.00  0.00           C  
ATOM   1539  O   GLY   114      62.445  43.299  56.014  1.00  0.00           O  
ATOM   1540  N   SER   115      61.227  42.981  57.902  1.00  0.00           N  
ATOM   1541  H   SER   115      61.805  43.630  58.417  1.00  0.00           H  
ATOM   1542  CA  SER   115      60.364  42.137  58.767  1.00  0.00           C  
ATOM   1543  HA  SER   115      60.349  41.086  58.480  1.00  0.00           H  
ATOM   1544  CB  SER   115      60.861  42.272  60.214  1.00  0.00           C  
ATOM   1545  HB2 SER   115      60.944  43.278  60.626  1.00  0.00           H  
ATOM   1546  HB3 SER   115      60.218  41.675  60.861  1.00  0.00           H  
ATOM   1547  OG  SER   115      62.213  41.840  60.270  1.00  0.00           O  
ATOM   1548  HG  SER   115      62.685  42.289  60.976  1.00  0.00           H  
ATOM   1549  C   SER   115      58.916  42.694  58.708  1.00  0.00           C  
ATOM   1550  O   SER   115      58.009  41.971  58.287  1.00  0.00           O  
ATOM   1551  N   SER   116      58.709  43.954  59.113  1.00  0.00           N  
ATOM   1552  H   SER   116      59.549  44.507  59.205  1.00  0.00           H  
ATOM   1553  CA  SER   116      57.452  44.615  59.297  1.00  0.00           C  
ATOM   1554  HA  SER   116      57.612  45.573  59.792  1.00  0.00           H  
ATOM   1555  CB  SER   116      56.841  44.983  57.967  1.00  0.00           C  
ATOM   1556  HB2 SER   116      56.566  44.079  57.423  1.00  0.00           H  
ATOM   1557  HB3 SER   116      55.916  45.558  57.985  1.00  0.00           H  
ATOM   1558  OG  SER   116      57.823  45.766  57.307  1.00  0.00           O  
ATOM   1559  HG  SER   116      57.562  46.171  56.476  1.00  0.00           H  
ATOM   1560  C   SER   116      56.497  43.856  60.179  1.00  0.00           C  
ATOM   1561  O   SER   116      55.356  43.692  59.803  1.00  0.00           O  
ATOM   1562  N   SER   117      56.899  43.501  61.421  1.00  0.00           N  
ATOM   1563  H   SER   117      57.856  43.705  61.673  1.00  0.00           H  
ATOM   1564  CA  SER   117      55.949  42.922  62.381  1.00  0.00           C  
ATOM   1565  HA  SER   117      55.264  42.211  61.920  1.00  0.00           H  
ATOM   1566  CB  SER   117      56.599  42.100  63.469  1.00  0.00           C  
ATOM   1567  HB2 SER   117      57.622  42.465  63.555  1.00  0.00           H  
ATOM   1568  HB3 SER   117      56.132  42.113  64.454  1.00  0.00           H  
ATOM   1569  OG  SER   117      56.776  40.745  63.112  1.00  0.00           O  
ATOM   1570  HG  SER   117      56.092  40.179  63.478  1.00  0.00           H  
ATOM   1571  C   SER   117      55.012  44.038  62.912  1.00  0.00           C  
ATOM   1572  O   SER   117      53.856  44.127  62.457  1.00  0.00           O  
ATOM   1573  N   GLN   118      55.557  44.759  63.926  1.00  0.00           N  
ATOM   1574  H   GLN   118      56.494  44.558  64.246  1.00  0.00           H  
ATOM   1575  CA  GLN   118      55.022  45.837  64.686  1.00  0.00           C  
ATOM   1576  HA  GLN   118      55.924  46.273  65.114  1.00  0.00           H  
ATOM   1577  CB  GLN   118      54.519  46.968  63.746  1.00  0.00           C  
ATOM   1578  HB2 GLN   118      53.551  46.801  63.273  1.00  0.00           H  
ATOM   1579  HB3 GLN   118      54.305  47.848  64.352  1.00  0.00           H  
ATOM   1580  CG  GLN   118      55.472  47.499  62.641  1.00  0.00           C  
ATOM   1581  HG2 GLN   118      55.581  46.698  61.910  1.00  0.00           H  
ATOM   1582  HG3 GLN   118      55.021  48.345  62.122  1.00  0.00           H  
ATOM   1583  CD  GLN   118      56.916  47.833  63.092  1.00  0.00           C  
ATOM   1584  OE1 GLN   118      57.930  47.074  63.020  1.00  0.00           O  
ATOM   1585  NE2 GLN   118      57.020  48.916  63.786  1.00  0.00           N  
ATOM   1586 HE21 GLN   118      56.316  49.579  64.077  1.00  0.00           H  
ATOM   1587 HE22 GLN   118      57.961  49.095  64.105  1.00  0.00           H  
ATOM   1588  C   GLN   118      54.006  45.410  65.783  1.00  0.00           C  
ATOM   1589  O   GLN   118      53.404  44.305  65.658  1.00  0.00           O  
ATOM   1590  N   SER   119      53.725  46.220  66.818  1.00  0.00           N  
ATOM   1591  H   SER   119      53.119  45.871  67.546  1.00  0.00           H  
ATOM   1592  CA  SER   119      54.552  47.383  67.323  1.00  0.00           C  
ATOM   1593  HA  SER   119      55.189  47.559  66.457  1.00  0.00           H  
ATOM   1594  CB  SER   119      53.751  48.614  67.639  1.00  0.00           C  
ATOM   1595  HB2 SER   119      53.287  49.051  66.755  1.00  0.00           H  
ATOM   1596  HB3 SER   119      52.974  48.310  68.341  1.00  0.00           H  
ATOM   1597  OG  SER   119      54.537  49.725  68.113  1.00  0.00           O  
ATOM   1598  HG  SER   119      54.585  49.593  69.062  1.00  0.00           H  
ATOM   1599  C   SER   119      55.405  46.923  68.546  1.00  0.00           C  
ATOM   1600  O   SER   119      55.036  46.043  69.255  1.00  0.00           O  
ATOM   1601  N   SER   120      56.626  47.508  68.705  1.00  0.00           N  
ATOM   1602  H   SER   120      56.735  48.289  68.075  1.00  0.00           H  
ATOM   1603  CA  SER   120      57.729  47.242  69.663  1.00  0.00           C  
ATOM   1604  HA  SER   120      58.289  46.427  69.206  1.00  0.00           H  
ATOM   1605  CB  SER   120      58.705  48.374  69.704  1.00  0.00           C  
ATOM   1606  HB2 SER   120      58.213  49.292  70.026  1.00  0.00           H  
ATOM   1607  HB3 SER   120      59.546  48.095  70.338  1.00  0.00           H  
ATOM   1608  OG  SER   120      59.125  48.590  68.348  1.00  0.00           O  
ATOM   1609  HG  SER   120      59.812  49.257  68.270  1.00  0.00           H  
ATOM   1610  C   SER   120      57.362  46.714  71.043  1.00  0.00           C  
ATOM   1611  O   SER   120      56.305  47.176  71.569  1.00  0.00           O  
ATOM   1612  N   SER   121      58.023  45.840  71.724  1.00  0.00           N  
ATOM   1613  H   SER   121      57.654  45.785  72.662  1.00  0.00           H  
ATOM   1614  CA  SER   121      59.169  44.966  71.312  1.00  0.00           C  
ATOM   1615  HA  SER   121      59.770  45.690  70.761  1.00  0.00           H  
ATOM   1616  CB  SER   121      59.851  44.463  72.603  1.00  0.00           C  
ATOM   1617  HB2 SER   121      59.791  45.204  73.400  1.00  0.00           H  
ATOM   1618  HB3 SER   121      59.242  43.739  73.145  1.00  0.00           H  
ATOM   1619  OG  SER   121      61.103  43.871  72.451  1.00  0.00           O  
ATOM   1620  HG  SER   121      61.378  43.598  73.330  1.00  0.00           H  
ATOM   1621  C   SER   121      58.766  43.931  70.341  1.00  0.00           C  
ATOM   1622  O   SER   121      57.570  43.871  69.982  1.00  0.00           O  
ATOM   1623  N   TYR   122      59.646  43.100  69.819  1.00  0.00           N  
ATOM   1624  H   TYR   122      60.595  43.221  70.145  1.00  0.00           H  
ATOM   1625  CA  TYR   122      59.400  41.935  68.948  1.00  0.00           C  
ATOM   1626  HA  TYR   122      59.015  42.213  67.967  1.00  0.00           H  
ATOM   1627  CB  TYR   122      60.704  41.139  68.783  1.00  0.00           C  
ATOM   1628  HB2 TYR   122      60.774  40.508  69.670  1.00  0.00           H  
ATOM   1629  HB3 TYR   122      60.582  40.350  68.040  1.00  0.00           H  
ATOM   1630  CG  TYR   122      62.032  41.814  68.534  1.00  0.00           C  
ATOM   1631  CD1 TYR   122      62.734  42.313  69.694  1.00  0.00           C  
ATOM   1632  HD1 TYR   122      62.182  42.256  70.620  1.00  0.00           H  
ATOM   1633  CE1 TYR   122      63.985  42.976  69.496  1.00  0.00           C  
ATOM   1634  HE1 TYR   122      64.666  43.275  70.279  1.00  0.00           H  
ATOM   1635  CZ  TYR   122      64.519  43.105  68.249  1.00  0.00           C  
ATOM   1636  OH  TYR   122      65.710  43.793  68.044  1.00  0.00           O  
ATOM   1637  HH  TYR   122      66.414  43.762  68.696  1.00  0.00           H  
ATOM   1638  CE2 TYR   122      63.799  42.640  67.096  1.00  0.00           C  
ATOM   1639  HE2 TYR   122      64.159  42.727  66.081  1.00  0.00           H  
ATOM   1640  CD2 TYR   122      62.597  41.960  67.273  1.00  0.00           C  
ATOM   1641  HD2 TYR   122      62.060  41.635  66.394  1.00  0.00           H  
ATOM   1642  C   TYR   122      58.296  41.004  69.563  1.00  0.00           C  
ATOM   1643  O   TYR   122      58.222  40.823  70.789  1.00  0.00           O  
ATOM   1644  N   GLY   123      57.433  40.384  68.821  1.00  0.00           N  
ATOM   1645  H   GLY   123      56.896  39.706  69.342  1.00  0.00           H  
ATOM   1646  CA  GLY   123      57.114  40.431  67.443  1.00  0.00           C  
ATOM   1647  HA2 GLY   123      56.029  40.357  67.373  1.00  0.00           H  
ATOM   1648  HA3 GLY   123      57.452  41.352  66.968  1.00  0.00           H  
ATOM   1649  C   GLY   123      57.703  39.209  66.724  1.00  0.00           C  
ATOM   1650  O   GLY   123      57.175  38.118  66.966  1.00  0.00           O  
ATOM   1651  N   GLN   124      58.787  39.336  65.967  1.00  0.00           N  
ATOM   1652  H   GLN   124      58.996  40.282  65.682  1.00  0.00           H  
ATOM   1653  CA  GLN   124      59.521  38.277  65.290  1.00  0.00           C  
ATOM   1654  HA  GLN   124      59.150  37.424  65.858  1.00  0.00           H  
ATOM   1655  CB  GLN   124      59.026  38.189  63.810  1.00  0.00           C  
ATOM   1656  HB2 GLN   124      57.973  38.364  63.591  1.00  0.00           H  
ATOM   1657  HB3 GLN   124      59.357  39.090  63.293  1.00  0.00           H  
ATOM   1658  CG  GLN   124      59.565  36.890  63.119  1.00  0.00           C  
ATOM   1659  HG2 GLN   124      59.510  36.908  62.031  1.00  0.00           H  
ATOM   1660  HG3 GLN   124      60.647  36.881  63.256  1.00  0.00           H  
ATOM   1661  CD  GLN   124      59.101  35.572  63.790  1.00  0.00           C  
ATOM   1662  OE1 GLN   124      58.053  35.508  64.387  1.00  0.00           O  
ATOM   1663  NE2 GLN   124      59.901  34.474  63.760  1.00  0.00           N  
ATOM   1664 HE21 GLN   124      60.848  34.507  63.412  1.00  0.00           H  
ATOM   1665 HE22 GLN   124      59.611  33.640  64.250  1.00  0.00           H  
ATOM   1666  C   GLN   124      61.008  38.350  65.478  1.00  0.00           C  
ATOM   1667  O   GLN   124      61.547  39.402  65.096  1.00  0.00           O  
ATOM   1668  N   PRO   125      61.670  37.446  66.167  1.00  0.00           N  
ATOM   1669  CD  PRO   125      63.098  37.428  66.321  1.00  0.00           C  
ATOM   1670  HD2 PRO   125      63.518  37.976  67.164  1.00  0.00           H  
ATOM   1671  HD3 PRO   125      63.496  37.823  65.386  1.00  0.00           H  
ATOM   1672  CG  PRO   125      63.520  35.944  66.428  1.00  0.00           C  
ATOM   1673  HG2 PRO   125      64.487  35.877  66.926  1.00  0.00           H  
ATOM   1674  HG3 PRO   125      63.451  35.430  65.469  1.00  0.00           H  
ATOM   1675  CB  PRO   125      62.290  35.349  67.160  1.00  0.00           C  
ATOM   1676  HB2 PRO   125      62.488  35.155  68.214  1.00  0.00           H  
ATOM   1677  HB3 PRO   125      61.990  34.495  66.553  1.00  0.00           H  
ATOM   1678  CA  PRO   125      61.139  36.314  66.999  1.00  0.00           C  
ATOM   1679  HA  PRO   125      60.348  35.894  66.377  1.00  0.00           H  
ATOM   1680  C   PRO   125      60.441  36.804  68.279  1.00  0.00           C  
ATOM   1681  O   PRO   125      60.558  37.943  68.752  1.00  0.00           O  
ATOM   1682  N   GLN   126      59.615  35.960  68.949  1.00  0.00           N  
ATOM   1683  H   GLN   126      59.275  35.093  68.559  1.00  0.00           H  
ATOM   1684  CA  GLN   126      58.695  36.345  70.078  1.00  0.00           C  
ATOM   1685  HA  GLN   126      58.098  37.171  69.692  1.00  0.00           H  
ATOM   1686  CB  GLN   126      57.747  35.167  70.285  1.00  0.00           C  
ATOM   1687  HB2 GLN   126      56.923  35.434  70.947  1.00  0.00           H  
ATOM   1688  HB3 GLN   126      57.340  34.930  69.302  1.00  0.00           H  
ATOM   1689  CG  GLN   126      58.444  33.872  70.891  1.00  0.00           C  
ATOM   1690  HG2 GLN   126      57.911  32.988  70.540  1.00  0.00           H  
ATOM   1691  HG3 GLN   126      59.485  33.842  70.568  1.00  0.00           H  
ATOM   1692  CD  GLN   126      58.435  33.805  72.436  1.00  0.00           C  
ATOM   1693  OE1 GLN   126      58.022  34.657  73.181  1.00  0.00           O  
ATOM   1694  NE2 GLN   126      58.555  32.624  73.005  1.00  0.00           N  
ATOM   1695 HE21 GLN   126      58.749  31.792  72.468  1.00  0.00           H  
ATOM   1696 HE22 GLN   126      58.450  32.588  74.009  1.00  0.00           H  
ATOM   1697  C   GLN   126      59.437  36.840  71.294  1.00  0.00           C  
ATOM   1698  O   GLN   126      60.286  36.115  71.829  1.00  0.00           O  
ATOM   1699  N   SER   127      59.243  38.132  71.714  1.00  0.00           N  
ATOM   1700  H   SER   127      58.596  38.684  71.170  1.00  0.00           H  
ATOM   1701  CA  SER   127      59.894  38.824  72.906  1.00  0.00           C  
ATOM   1702  HA  SER   127      59.204  39.648  73.092  1.00  0.00           H  
ATOM   1703  CB  SER   127      59.740  37.947  74.150  1.00  0.00           C  
ATOM   1704  HB2 SER   127      60.358  37.053  74.057  1.00  0.00           H  
ATOM   1705  HB3 SER   127      60.101  38.428  75.059  1.00  0.00           H  
ATOM   1706  OG  SER   127      58.429  37.415  74.380  1.00  0.00           O  
ATOM   1707  HG  SER   127      58.332  36.527  74.028  1.00  0.00           H  
ATOM   1708  C   SER   127      61.324  39.220  72.735  1.00  0.00           C  
ATOM   1709  O   SER   127      62.071  39.566  73.620  1.00  0.00           O  
ATOM   1710  N   GLY   128      61.823  39.068  71.474  1.00  0.00           N  
ATOM   1711  H   GLY   128      61.144  38.867  70.754  1.00  0.00           H  
ATOM   1712  CA  GLY   128      63.229  39.311  71.058  1.00  0.00           C  
ATOM   1713  HA2 GLY   128      63.268  39.200  69.975  1.00  0.00           H  
ATOM   1714  HA3 GLY   128      63.530  40.302  71.396  1.00  0.00           H  
ATOM   1715  C   GLY   128      64.165  38.123  71.603  1.00  0.00           C  
ATOM   1716  O   GLY   128      63.684  37.127  72.099  1.00  0.00           O  
ATOM   1717  N   SER   129      65.478  38.208  71.299  1.00  0.00           N  
ATOM   1718  H   SER   129      65.948  37.355  71.567  1.00  0.00           H  
ATOM   1719  CA  SER   129      66.289  39.327  70.702  1.00  0.00           C  
ATOM   1720  HA  SER   129      67.309  38.955  70.615  1.00  0.00           H  
ATOM   1721  CB  SER   129      65.939  39.659  69.212  1.00  0.00           C  
ATOM   1722  HB2 SER   129      64.905  39.989  69.115  1.00  0.00           H  
ATOM   1723  HB3 SER   129      66.541  40.457  68.777  1.00  0.00           H  
ATOM   1724  OG  SER   129      65.985  38.502  68.377  1.00  0.00           O  
ATOM   1725  HG  SER   129      65.987  38.794  67.463  1.00  0.00           H  
ATOM   1726  C   SER   129      66.447  40.601  71.565  1.00  0.00           C  
ATOM   1727  O   SER   129      66.158  41.713  71.220  1.00  0.00           O  
ATOM   1728  N   TYR   130      66.767  40.402  72.839  1.00  0.00           N  
ATOM   1729  H   TYR   130      66.905  39.434  73.093  1.00  0.00           H  
ATOM   1730  CA  TYR   130      66.842  41.433  73.896  1.00  0.00           C  
ATOM   1731  HA  TYR   130      65.825  41.785  74.065  1.00  0.00           H  
ATOM   1732  CB  TYR   130      67.238  40.709  75.231  1.00  0.00           C  
ATOM   1733  HB2 TYR   130      68.299  40.468  75.162  1.00  0.00           H  
ATOM   1734  HB3 TYR   130      66.990  41.466  75.975  1.00  0.00           H  
ATOM   1735  CG  TYR   130      66.477  39.401  75.535  1.00  0.00           C  
ATOM   1736  CD1 TYR   130      65.072  39.257  75.335  1.00  0.00           C  
ATOM   1737  HD1 TYR   130      64.517  40.077  74.905  1.00  0.00           H  
ATOM   1738  CE1 TYR   130      64.388  38.086  75.678  1.00  0.00           C  
ATOM   1739  HE1 TYR   130      63.325  37.967  75.524  1.00  0.00           H  
ATOM   1740  CZ  TYR   130      65.143  37.029  76.256  1.00  0.00           C  
ATOM   1741  OH  TYR   130      64.600  35.880  76.678  1.00  0.00           O  
ATOM   1742  HH  TYR   130      64.893  35.519  77.518  1.00  0.00           H  
ATOM   1743  CE2 TYR   130      66.530  37.196  76.529  1.00  0.00           C  
ATOM   1744  HE2 TYR   130      67.128  36.388  76.925  1.00  0.00           H  
ATOM   1745  CD2 TYR   130      67.223  38.340  76.089  1.00  0.00           C  
ATOM   1746  HD2 TYR   130      68.276  38.471  76.292  1.00  0.00           H  
ATOM   1747  C   TYR   130      67.756  42.634  73.514  1.00  0.00           C  
ATOM   1748  O   TYR   130      68.885  42.349  73.128  1.00  0.00           O  
ATOM   1749  N   SER   131      67.367  43.933  73.751  1.00  0.00           N  
ATOM   1750  H   SER   131      68.143  44.561  73.600  1.00  0.00           H  
ATOM   1751  CA  SER   131      66.053  44.415  74.103  1.00  0.00           C  
ATOM   1752  HA  SER   131      66.157  45.499  74.148  1.00  0.00           H  
ATOM   1753  CB  SER   131      65.016  44.354  72.947  1.00  0.00           C  
ATOM   1754  HB2 SER   131      64.806  43.359  72.553  1.00  0.00           H  
ATOM   1755  HB3 SER   131      64.058  44.714  73.322  1.00  0.00           H  
ATOM   1756  OG  SER   131      65.475  45.203  71.880  1.00  0.00           O  
ATOM   1757  HG  SER   131      64.714  45.460  71.353  1.00  0.00           H  
ATOM   1758  C   SER   131      65.465  43.906  75.499  1.00  0.00           C  
ATOM   1759  O   SER   131      64.428  43.342  75.503  1.00  0.00           O  
ATOM   1760  N   GLN   132      66.164  44.120  76.634  1.00  0.00           N  
ATOM   1761  H   GLN   132      65.695  43.683  77.415  1.00  0.00           H  
ATOM   1762  CA  GLN   132      67.315  44.980  76.832  1.00  0.00           C  
ATOM   1763  HA  GLN   132      68.047  44.754  76.057  1.00  0.00           H  
ATOM   1764  CB  GLN   132      66.890  46.488  76.903  1.00  0.00           C  
ATOM   1765  HB2 GLN   132      67.666  47.120  77.335  1.00  0.00           H  
ATOM   1766  HB3 GLN   132      66.891  46.986  75.934  1.00  0.00           H  
ATOM   1767  CG  GLN   132      65.731  46.755  77.857  1.00  0.00           C  
ATOM   1768  HG2 GLN   132      65.681  45.924  78.561  1.00  0.00           H  
ATOM   1769  HG3 GLN   132      65.949  47.652  78.436  1.00  0.00           H  
ATOM   1770  CD  GLN   132      64.398  46.873  77.148  1.00  0.00           C  
ATOM   1771  OE1 GLN   132      64.267  46.847  75.939  1.00  0.00           O  
ATOM   1772  NE2 GLN   132      63.330  47.191  77.826  1.00  0.00           N  
ATOM   1773 HE21 GLN   132      63.265  47.236  78.833  1.00  0.00           H  
ATOM   1774 HE22 GLN   132      62.497  47.422  77.305  1.00  0.00           H  
ATOM   1775  C   GLN   132      68.080  44.572  78.137  1.00  0.00           C  
ATOM   1776  O   GLN   132      67.420  44.159  79.102  1.00  0.00           O  
ATOM   1777  N   GLN   133      69.365  44.713  78.070  1.00  0.00           N  
ATOM   1778  H   GLN   133      69.642  45.073  77.168  1.00  0.00           H  
ATOM   1779  CA  GLN   133      70.405  44.647  79.011  1.00  0.00           C  
ATOM   1780  HA  GLN   133      71.240  45.249  78.652  1.00  0.00           H  
ATOM   1781  CB  GLN   133      70.095  45.464  80.267  1.00  0.00           C  
ATOM   1782  HB2 GLN   133      69.168  45.034  80.647  1.00  0.00           H  
ATOM   1783  HB3 GLN   133      70.938  45.386  80.954  1.00  0.00           H  
ATOM   1784  CG  GLN   133      69.796  46.964  80.031  1.00  0.00           C  
ATOM   1785  HG2 GLN   133      70.459  47.331  79.247  1.00  0.00           H  
ATOM   1786  HG3 GLN   133      68.740  47.053  79.774  1.00  0.00           H  
ATOM   1787  CD  GLN   133      69.885  47.819  81.314  1.00  0.00           C  
ATOM   1788  OE1 GLN   133      70.908  48.397  81.638  1.00  0.00           O  
ATOM   1789  NE2 GLN   133      68.797  47.701  82.095  1.00  0.00           N  
ATOM   1790 HE21 GLN   133      68.008  47.173  81.751  1.00  0.00           H  
ATOM   1791 HE22 GLN   133      68.804  48.202  82.972  1.00  0.00           H  
ATOM   1792  C   GLN   133      70.928  43.216  79.256  1.00  0.00           C  
ATOM   1793  O   GLN   133      70.665  42.688  80.297  1.00  0.00           O  
ATOM   1794  N   PRO   134      71.772  42.591  78.404  1.00  0.00           N  
ATOM   1795  CD  PRO   134      72.478  41.376  78.801  1.00  0.00           C  
ATOM   1796  HD2 PRO   134      71.848  40.580  78.404  1.00  0.00           H  
ATOM   1797  HD3 PRO   134      72.642  41.440  79.876  1.00  0.00           H  
ATOM   1798  CG  PRO   134      73.752  41.408  77.989  1.00  0.00           C  
ATOM   1799  HG2 PRO   134      74.098  40.410  77.720  1.00  0.00           H  
ATOM   1800  HG3 PRO   134      74.588  41.862  78.522  1.00  0.00           H  
ATOM   1801  CB  PRO   134      73.390  42.188  76.740  1.00  0.00           C  
ATOM   1802  HB2 PRO   134      73.061  41.613  75.874  1.00  0.00           H  
ATOM   1803  HB3 PRO   134      74.230  42.766  76.356  1.00  0.00           H  
ATOM   1804  CA  PRO   134      72.254  43.113  77.109  1.00  0.00           C  
ATOM   1805  HA  PRO   134      72.658  44.121  77.203  1.00  0.00           H  
ATOM   1806  C   PRO   134      71.031  42.984  76.054  1.00  0.00           C  
ATOM   1807  O   PRO   134      70.115  42.175  76.286  1.00  0.00           O  
ATOM   1808  N   SER   135      71.077  43.723  74.952  1.00  0.00           N  
ATOM   1809  H   SER   135      70.489  43.386  74.204  1.00  0.00           H  
ATOM   1810  CA  SER   135      71.824  45.050  74.779  1.00  0.00           C  
ATOM   1811  HA  SER   135      72.872  44.855  75.007  1.00  0.00           H  
ATOM   1812  CB  SER   135      71.730  45.423  73.266  1.00  0.00           C  
ATOM   1813  HB2 SER   135      70.695  45.539  72.944  1.00  0.00           H  
ATOM   1814  HB3 SER   135      72.287  46.360  73.230  1.00  0.00           H  
ATOM   1815  OG  SER   135      72.430  44.404  72.452  1.00  0.00           O  
ATOM   1816  HG  SER   135      72.408  44.747  71.556  1.00  0.00           H  
ATOM   1817  C   SER   135      71.353  46.283  75.669  1.00  0.00           C  
ATOM   1818  O   SER   135      70.235  46.303  76.115  1.00  0.00           O  
ATOM   1819  N   TYR   136      72.318  47.192  75.842  1.00  0.00           N  
ATOM   1820  H   TYR   136      73.271  47.085  75.524  1.00  0.00           H  
ATOM   1821  CA  TYR   136      72.252  48.413  76.667  1.00  0.00           C  
ATOM   1822  HA  TYR   136      71.374  48.206  77.278  1.00  0.00           H  
ATOM   1823  CB  TYR   136      73.586  48.402  77.507  1.00  0.00           C  
ATOM   1824  HB2 TYR   136      74.462  48.635  76.903  1.00  0.00           H  
ATOM   1825  HB3 TYR   136      73.437  49.241  78.188  1.00  0.00           H  
ATOM   1826  CG  TYR   136      73.880  47.206  78.365  1.00  0.00           C  
ATOM   1827  CD1 TYR   136      73.237  47.042  79.623  1.00  0.00           C  
ATOM   1828  HD1 TYR   136      72.900  47.929  80.139  1.00  0.00           H  
ATOM   1829  CE1 TYR   136      73.341  45.807  80.289  1.00  0.00           C  
ATOM   1830  HE1 TYR   136      73.007  45.591  81.293  1.00  0.00           H  
ATOM   1831  CZ  TYR   136      74.213  44.836  79.784  1.00  0.00           C  
ATOM   1832  OH  TYR   136      74.356  43.729  80.541  1.00  0.00           O  
ATOM   1833  HH  TYR   136      75.124  43.278  80.184  1.00  0.00           H  
ATOM   1834  CE2 TYR   136      74.988  45.039  78.598  1.00  0.00           C  
ATOM   1835  HE2 TYR   136      75.793  44.372  78.330  1.00  0.00           H  
ATOM   1836  CD2 TYR   136      74.796  46.298  77.876  1.00  0.00           C  
ATOM   1837  HD2 TYR   136      75.329  46.510  76.961  1.00  0.00           H  
ATOM   1838  C   TYR   136      72.087  49.683  75.898  1.00  0.00           C  
ATOM   1839  O   TYR   136      73.057  49.975  75.226  1.00  0.00           O  
ATOM   1840  N   GLY   137      70.964  50.391  75.794  1.00  0.00           N  
ATOM   1841  H   GLY   137      71.049  51.234  75.245  1.00  0.00           H  
ATOM   1842  CA  GLY   137      69.645  49.914  76.234  1.00  0.00           C  
ATOM   1843  HA2 GLY   137      68.861  50.506  75.762  1.00  0.00           H  
ATOM   1844  HA3 GLY   137      69.531  48.895  75.866  1.00  0.00           H  
ATOM   1845  C   GLY   137      69.311  49.914  77.706  1.00  0.00           C  
ATOM   1846  O   GLY   137      70.130  49.948  78.561  1.00  0.00           O  
ATOM   1847  N   GLY   138      67.969  49.981  77.984  1.00  0.00           N  
ATOM   1848  H   GLY   138      67.337  50.196  77.225  1.00  0.00           H  
ATOM   1849  CA  GLY   138      67.449  50.189  79.333  1.00  0.00           C  
ATOM   1850  HA2 GLY   138      66.400  49.903  79.258  1.00  0.00           H  
ATOM   1851  HA3 GLY   138      68.049  49.505  79.934  1.00  0.00           H  
ATOM   1852  C   GLY   138      67.636  51.675  79.821  1.00  0.00           C  
ATOM   1853  O   GLY   138      68.473  52.364  79.267  1.00  0.00           O  
ATOM   1854  N   GLN   139      66.813  52.043  80.853  1.00  0.00           N  
ATOM   1855  H   GLN   139      67.044  52.953  81.224  1.00  0.00           H  
ATOM   1856  CA  GLN   139      65.831  51.290  81.664  1.00  0.00           C  
ATOM   1857  HA  GLN   139      65.310  50.571  81.032  1.00  0.00           H  
ATOM   1858  CB  GLN   139      66.659  50.488  82.718  1.00  0.00           C  
ATOM   1859  HB2 GLN   139      65.974  49.825  83.246  1.00  0.00           H  
ATOM   1860  HB3 GLN   139      67.343  49.828  82.185  1.00  0.00           H  
ATOM   1861  CG  GLN   139      67.360  51.394  83.774  1.00  0.00           C  
ATOM   1862  HG2 GLN   139      68.135  51.939  83.236  1.00  0.00           H  
ATOM   1863  HG3 GLN   139      66.702  52.131  84.234  1.00  0.00           H  
ATOM   1864  CD  GLN   139      68.097  50.450  84.788  1.00  0.00           C  
ATOM   1865  OE1 GLN   139      68.599  49.358  84.411  1.00  0.00           O  
ATOM   1866  NE2 GLN   139      68.050  50.733  86.051  1.00  0.00           N  
ATOM   1867 HE21 GLN   139      67.932  51.710  86.279  1.00  0.00           H  
ATOM   1868 HE22 GLN   139      68.490  50.124  86.726  1.00  0.00           H  
ATOM   1869  C   GLN   139      64.717  52.052  82.295  1.00  0.00           C  
ATOM   1870  O   GLN   139      63.866  51.386  82.852  1.00  0.00           O  
ATOM   1871  N   GLN   140      64.758  53.345  82.402  1.00  0.00           N  
ATOM   1872  H   GLN   140      65.658  53.763  82.212  1.00  0.00           H  
ATOM   1873  CA  GLN   140      63.657  54.150  82.917  1.00  0.00           C  
ATOM   1874  HA  GLN   140      64.060  55.137  83.144  1.00  0.00           H  
ATOM   1875  CB  GLN   140      62.649  54.349  81.794  1.00  0.00           C  
ATOM   1876  HB2 GLN   140      62.393  53.334  81.489  1.00  0.00           H  
ATOM   1877  HB3 GLN   140      61.811  54.924  82.186  1.00  0.00           H  
ATOM   1878  CG  GLN   140      63.179  55.027  80.542  1.00  0.00           C  
ATOM   1879  HG2 GLN   140      63.666  54.369  79.823  1.00  0.00           H  
ATOM   1880  HG3 GLN   140      62.269  55.236  79.979  1.00  0.00           H  
ATOM   1881  CD  GLN   140      64.075  56.174  80.806  1.00  0.00           C  
ATOM   1882  OE1 GLN   140      65.227  56.154  80.423  1.00  0.00           O  
ATOM   1883  NE2 GLN   140      63.652  57.140  81.565  1.00  0.00           N  
ATOM   1884 HE21 GLN   140      62.728  57.153  81.973  1.00  0.00           H  
ATOM   1885 HE22 GLN   140      64.367  57.839  81.707  1.00  0.00           H  
ATOM   1886  C   GLN   140      63.021  53.696  84.232  1.00  0.00           C  
ATOM   1887  O   GLN   140      61.790  53.734  84.390  1.00  0.00           O  
ATOM   1888  N   GLN   141      63.845  53.511  85.228  1.00  0.00           N  
ATOM   1889  H   GLN   141      64.827  53.703  85.090  1.00  0.00           H  
ATOM   1890  CA  GLN   141      63.491  53.257  86.645  1.00  0.00           C  
ATOM   1891  HA  GLN   141      62.417  53.289  86.828  1.00  0.00           H  
ATOM   1892  CB  GLN   141      64.099  51.827  86.915  1.00  0.00           C  
ATOM   1893  HB2 GLN   141      65.066  51.897  86.418  1.00  0.00           H  
ATOM   1894  HB3 GLN   141      64.264  51.751  87.990  1.00  0.00           H  
ATOM   1895  CG  GLN   141      63.169  50.696  86.423  1.00  0.00           C  
ATOM   1896  HG2 GLN   141      62.312  50.687  87.097  1.00  0.00           H  
ATOM   1897  HG3 GLN   141      62.733  50.931  85.453  1.00  0.00           H  
ATOM   1898  CD  GLN   141      63.796  49.291  86.373  1.00  0.00           C  
ATOM   1899  OE1 GLN   141      64.991  49.117  86.326  1.00  0.00           O  
ATOM   1900  NE2 GLN   141      63.058  48.166  86.443  1.00  0.00           N  
ATOM   1901 HE21 GLN   141      62.057  48.199  86.312  1.00  0.00           H  
ATOM   1902 HE22 GLN   141      63.534  47.275  86.460  1.00  0.00           H  
ATOM   1903  C   GLN   141      64.067  54.234  87.685  1.00  0.00           C  
ATOM   1904  O   GLN   141      65.286  54.355  87.742  1.00  0.00           O  
ATOM   1905  N   SER   142      63.320  54.956  88.541  1.00  0.00           N  
ATOM   1906  H   SER   142      63.929  55.640  88.967  1.00  0.00           H  
ATOM   1907  CA  SER   142      61.938  55.264  88.767  1.00  0.00           C  
ATOM   1908  HA  SER   142      62.009  56.066  89.501  1.00  0.00           H  
ATOM   1909  CB  SER   142      61.154  55.795  87.527  1.00  0.00           C  
ATOM   1910  HB2 SER   142      61.107  55.043  86.739  1.00  0.00           H  
ATOM   1911  HB3 SER   142      60.137  56.020  87.848  1.00  0.00           H  
ATOM   1912  OG  SER   142      61.757  56.939  86.860  1.00  0.00           O  
ATOM   1913  HG  SER   142      62.591  56.707  86.443  1.00  0.00           H  
ATOM   1914  C   SER   142      61.258  54.097  89.475  1.00  0.00           C  
ATOM   1915  O   SER   142      61.436  52.970  89.054  1.00  0.00           O  
ATOM   1916  N   TYR   143      60.544  54.321  90.598  1.00  0.00           N  
ATOM   1917  H   TYR   143      60.558  55.294  90.870  1.00  0.00           H  
ATOM   1918  CA  TYR   143      60.215  53.392  91.568  1.00  0.00           C  
ATOM   1919  HA  TYR   143      60.262  52.401  91.116  1.00  0.00           H  
ATOM   1920  CB  TYR   143      61.487  53.512  92.599  1.00  0.00           C  
ATOM   1921  HB2 TYR   143      61.556  54.512  93.027  1.00  0.00           H  
ATOM   1922  HB3 TYR   143      61.253  52.920  93.484  1.00  0.00           H  
ATOM   1923  CG  TYR   143      62.899  53.109  92.111  1.00  0.00           C  
ATOM   1924  CD1 TYR   143      63.227  51.732  91.988  1.00  0.00           C  
ATOM   1925  HD1 TYR   143      62.488  50.995  92.265  1.00  0.00           H  
ATOM   1926  CE1 TYR   143      64.497  51.274  91.603  1.00  0.00           C  
ATOM   1927  HE1 TYR   143      64.783  50.233  91.600  1.00  0.00           H  
ATOM   1928  CZ  TYR   143      65.491  52.239  91.338  1.00  0.00           C  
ATOM   1929  OH  TYR   143      66.710  51.808  90.875  1.00  0.00           O  
ATOM   1930  HH  TYR   143      66.624  50.913  90.538  1.00  0.00           H  
ATOM   1931  CE2 TYR   143      65.099  53.610  91.318  1.00  0.00           C  
ATOM   1932  HE2 TYR   143      65.752  54.310  90.818  1.00  0.00           H  
ATOM   1933  CD2 TYR   143      63.838  54.053  91.748  1.00  0.00           C  
ATOM   1934  HD2 TYR   143      63.442  55.054  91.664  1.00  0.00           H  
ATOM   1935  C   TYR   143      58.754  53.582  92.176  1.00  0.00           C  
ATOM   1936  O   TYR   143      58.393  54.757  92.414  1.00  0.00           O  
ATOM   1937  N   GLY   144      58.028  52.468  92.487  1.00  0.00           N  
ATOM   1938  H   GLY   144      58.298  51.563  92.128  1.00  0.00           H  
ATOM   1939  CA  GLY   144      56.775  52.500  93.252  1.00  0.00           C  
ATOM   1940  HA2 GLY   144      56.437  51.493  93.499  1.00  0.00           H  
ATOM   1941  HA3 GLY   144      57.055  52.992  94.183  1.00  0.00           H  
ATOM   1942  C   GLY   144      55.629  53.259  92.595  1.00  0.00           C  
ATOM   1943  O   GLY   144      55.714  53.543  91.383  1.00  0.00           O  
ATOM   1944  N   GLN   145      54.562  53.503  93.309  1.00  0.00           N  
ATOM   1945  H   GLN   145      54.583  53.188  94.269  1.00  0.00           H  
ATOM   1946  CA  GLN   145      53.731  54.676  93.042  1.00  0.00           C  
ATOM   1947  HA  GLN   145      53.229  54.508  92.089  1.00  0.00           H  
ATOM   1948  CB  GLN   145      52.685  54.854  94.132  1.00  0.00           C  
ATOM   1949  HB2 GLN   145      53.218  54.842  95.082  1.00  0.00           H  
ATOM   1950  HB3 GLN   145      52.201  55.827  94.050  1.00  0.00           H  
ATOM   1951  CG  GLN   145      51.757  53.684  94.351  1.00  0.00           C  
ATOM   1952  HG2 GLN   145      51.179  53.681  93.427  1.00  0.00           H  
ATOM   1953  HG3 GLN   145      52.358  52.783  94.479  1.00  0.00           H  
ATOM   1954  CD  GLN   145      50.720  53.881  95.412  1.00  0.00           C  
ATOM   1955  OE1 GLN   145      50.896  54.572  96.441  1.00  0.00           O  
ATOM   1956  NE2 GLN   145      49.624  53.210  95.417  1.00  0.00           N  
ATOM   1957 HE21 GLN   145      49.074  53.354  96.252  1.00  0.00           H  
ATOM   1958 HE22 GLN   145      49.428  52.476  94.752  1.00  0.00           H  
ATOM   1959  C   GLN   145      54.574  55.973  92.879  1.00  0.00           C  
ATOM   1960  O   GLN   145      55.501  56.114  93.601  1.00  0.00           O  
ATOM   1961  N   GLN   146      54.251  56.913  92.007  1.00  0.00           N  
ATOM   1962  H   GLN   146      53.518  56.698  91.346  1.00  0.00           H  
ATOM   1963  CA  GLN   146      54.948  58.207  91.857  1.00  0.00           C  
ATOM   1964  HA  GLN   146      56.005  58.117  91.603  1.00  0.00           H  
ATOM   1965  CB  GLN   146      54.203  58.820  90.624  1.00  0.00           C  
ATOM   1966  HB2 GLN   146      54.192  58.139  89.773  1.00  0.00           H  
ATOM   1967  HB3 GLN   146      53.167  58.914  90.947  1.00  0.00           H  
ATOM   1968  CG  GLN   146      54.787  60.141  90.308  1.00  0.00           C  
ATOM   1969  HG2 GLN   146      54.064  60.521  89.587  1.00  0.00           H  
ATOM   1970  HG3 GLN   146      54.744  60.819  91.161  1.00  0.00           H  
ATOM   1971  CD  GLN   146      56.101  60.132  89.557  1.00  0.00           C  
ATOM   1972  OE1 GLN   146      57.116  60.562  90.104  1.00  0.00           O  
ATOM   1973  NE2 GLN   146      56.101  59.521  88.416  1.00  0.00           N  
ATOM   1974 HE21 GLN   146      55.278  59.029  88.100  1.00  0.00           H  
ATOM   1975 HE22 GLN   146      56.976  59.552  87.913  1.00  0.00           H  
ATOM   1976  C   GLN   146      54.921  58.979  93.131  1.00  0.00           C  
ATOM   1977  O   GLN   146      53.875  59.180  93.743  1.00  0.00           O  
ATOM   1978  N   GLN   147      56.061  59.456  93.575  1.00  0.00           N  
ATOM   1979  H   GLN   147      56.967  59.315  93.151  1.00  0.00           H  
ATOM   1980  CA  GLN   147      56.113  60.478  94.671  1.00  0.00           C  
ATOM   1981  HA  GLN   147      55.574  60.125  95.549  1.00  0.00           H  
ATOM   1982  CB  GLN   147      57.546  60.535  95.207  1.00  0.00           C  
ATOM   1983  HB2 GLN   147      57.582  61.115  96.129  1.00  0.00           H  
ATOM   1984  HB3 GLN   147      57.885  59.584  95.618  1.00  0.00           H  
ATOM   1985  CG  GLN   147      58.571  61.241  94.309  1.00  0.00           C  
ATOM   1986  HG2 GLN   147      58.374  61.097  93.247  1.00  0.00           H  
ATOM   1987  HG3 GLN   147      58.623  62.297  94.577  1.00  0.00           H  
ATOM   1988  CD  GLN   147      60.016  60.824  94.651  1.00  0.00           C  
ATOM   1989  OE1 GLN   147      60.404  60.729  95.814  1.00  0.00           O  
ATOM   1990  NE2 GLN   147      60.815  60.567  93.625  1.00  0.00           N  
ATOM   1991 HE21 GLN   147      60.506  60.657  92.668  1.00  0.00           H  
ATOM   1992 HE22 GLN   147      61.807  60.543  93.816  1.00  0.00           H  
ATOM   1993  C   GLN   147      55.447  61.844  94.310  1.00  0.00           C  
ATOM   1994  O   GLN   147      55.800  62.350  93.266  1.00  0.00           O  
ATOM   1995  N   SER   148      54.480  62.330  95.119  1.00  0.00           N  
ATOM   1996  H   SER   148      54.325  61.801  95.965  1.00  0.00           H  
ATOM   1997  CA  SER   148      53.686  63.412  94.783  1.00  0.00           C  
ATOM   1998  HA  SER   148      53.458  63.210  93.736  1.00  0.00           H  
ATOM   1999  CB  SER   148      52.506  63.607  95.716  1.00  0.00           C  
ATOM   2000  HB2 SER   148      51.871  64.410  95.343  1.00  0.00           H  
ATOM   2001  HB3 SER   148      51.986  62.649  95.710  1.00  0.00           H  
ATOM   2002  OG  SER   148      52.898  63.762  97.118  1.00  0.00           O  
ATOM   2003  HG  SER   148      52.703  64.674  97.345  1.00  0.00           H  
ATOM   2004  C   SER   148      54.548  64.744  94.754  1.00  0.00           C  
ATOM   2005  O   SER   148      55.442  64.992  95.569  1.00  0.00           O  
ATOM   2006  N   TYR   149      54.098  65.538  93.846  1.00  0.00           N  
ATOM   2007  H   TYR   149      53.215  65.308  93.413  1.00  0.00           H  
ATOM   2008  CA  TYR   149      54.620  66.820  93.575  1.00  0.00           C  
ATOM   2009  HA  TYR   149      55.699  66.680  93.509  1.00  0.00           H  
ATOM   2010  CB  TYR   149      54.250  67.317  92.173  1.00  0.00           C  
ATOM   2011  HB2 TYR   149      54.492  66.665  91.335  1.00  0.00           H  
ATOM   2012  HB3 TYR   149      53.161  67.279  92.184  1.00  0.00           H  
ATOM   2013  CG  TYR   149      54.604  68.817  91.952  1.00  0.00           C  
ATOM   2014  CD1 TYR   149      53.593  69.764  92.146  1.00  0.00           C  
ATOM   2015  HD1 TYR   149      52.625  69.492  92.540  1.00  0.00           H  
ATOM   2016  CE1 TYR   149      53.809  71.163  92.002  1.00  0.00           C  
ATOM   2017  HE1 TYR   149      52.959  71.824  92.082  1.00  0.00           H  
ATOM   2018  CZ  TYR   149      55.157  71.532  91.650  1.00  0.00           C  
ATOM   2019  OH  TYR   149      55.341  72.839  91.246  1.00  0.00           O  
ATOM   2020  HH  TYR   149      56.021  72.896  90.570  1.00  0.00           H  
ATOM   2021  CE2 TYR   149      56.160  70.539  91.370  1.00  0.00           C  
ATOM   2022  HE2 TYR   149      57.103  70.846  90.942  1.00  0.00           H  
ATOM   2023  CD2 TYR   149      55.869  69.177  91.468  1.00  0.00           C  
ATOM   2024  HD2 TYR   149      56.548  68.423  91.098  1.00  0.00           H  
ATOM   2025  C   TYR   149      54.238  67.921  94.638  1.00  0.00           C  
ATOM   2026  O   TYR   149      53.230  67.819  95.337  1.00  0.00           O  
ATOM   2027  N   ASN   150      55.101  68.936  94.866  1.00  0.00           N  
ATOM   2028  H   ASN   150      55.663  69.141  94.052  1.00  0.00           H  
ATOM   2029  CA  ASN   150      55.028  69.982  95.964  1.00  0.00           C  
ATOM   2030  HA  ASN   150      54.025  70.056  96.383  1.00  0.00           H  
ATOM   2031  CB  ASN   150      55.963  69.705  97.112  1.00  0.00           C  
ATOM   2032  HB2 ASN   150      56.990  69.636  96.755  1.00  0.00           H  
ATOM   2033  HB3 ASN   150      55.856  70.535  97.810  1.00  0.00           H  
ATOM   2034  CG  ASN   150      55.625  68.423  97.860  1.00  0.00           C  
ATOM   2035  OD1 ASN   150      54.566  68.360  98.482  1.00  0.00           O  
ATOM   2036  ND2 ASN   150      56.509  67.409  97.774  1.00  0.00           N  
ATOM   2037 HD21 ASN   150      56.450  66.511  98.232  1.00  0.00           H  
ATOM   2038 HD22 ASN   150      57.421  67.595  97.381  1.00  0.00           H  
ATOM   2039  C   ASN   150      55.411  71.344  95.196  1.00  0.00           C  
ATOM   2040  O   ASN   150      56.442  71.432  94.577  1.00  0.00           O  
ATOM   2041  N   PRO   151      54.616  72.387  95.326  1.00  0.00           N  
ATOM   2042  CD  PRO   151      53.298  72.327  95.853  1.00  0.00           C  
ATOM   2043  HD2 PRO   151      53.451  72.228  96.927  1.00  0.00           H  
ATOM   2044  HD3 PRO   151      52.799  71.404  95.554  1.00  0.00           H  
ATOM   2045  CG  PRO   151      52.495  73.451  95.284  1.00  0.00           C  
ATOM   2046  HG2 PRO   151      51.930  73.903  96.099  1.00  0.00           H  
ATOM   2047  HG3 PRO   151      51.918  73.002  94.475  1.00  0.00           H  
ATOM   2048  CB  PRO   151      53.584  74.459  94.861  1.00  0.00           C  
ATOM   2049  HB2 PRO   151      53.720  75.363  95.454  1.00  0.00           H  
ATOM   2050  HB3 PRO   151      53.254  74.942  93.942  1.00  0.00           H  
ATOM   2051  CA  PRO   151      54.929  73.680  94.708  1.00  0.00           C  
ATOM   2052  HA  PRO   151      55.053  73.580  93.630  1.00  0.00           H  
ATOM   2053  C   PRO   151      56.088  74.386  95.396  1.00  0.00           C  
ATOM   2054  O   PRO   151      56.165  74.424  96.605  1.00  0.00           O  
ATOM   2055  N   PRO   152      57.066  74.889  94.668  1.00  0.00           N  
ATOM   2056  CD  PRO   152      57.158  74.766  93.196  1.00  0.00           C  
ATOM   2057  HD2 PRO   152      56.421  75.424  92.736  1.00  0.00           H  
ATOM   2058  HD3 PRO   152      57.004  73.768  92.786  1.00  0.00           H  
ATOM   2059  CG  PRO   152      58.642  75.048  92.888  1.00  0.00           C  
ATOM   2060  HG2 PRO   152      58.716  75.456  91.880  1.00  0.00           H  
ATOM   2061  HG3 PRO   152      59.263  74.174  93.084  1.00  0.00           H  
ATOM   2062  CB  PRO   152      59.114  75.992  93.982  1.00  0.00           C  
ATOM   2063  HB2 PRO   152      58.837  77.012  93.719  1.00  0.00           H  
ATOM   2064  HB3 PRO   152      60.199  75.920  94.058  1.00  0.00           H  
ATOM   2065  CA  PRO   152      58.306  75.574  95.190  1.00  0.00           C  
ATOM   2066  HA  PRO   152      58.830  74.749  95.672  1.00  0.00           H  
ATOM   2067  C   PRO   152      58.108  76.681  96.202  1.00  0.00           C  
ATOM   2068  O   PRO   152      57.084  77.350  96.211  1.00  0.00           O  
ATOM   2069  N   GLN   153      59.153  76.794  97.060  1.00  0.00           N  
ATOM   2070  H   GLN   153      59.917  76.170  96.847  1.00  0.00           H  
ATOM   2071  CA  GLN   153      59.395  77.886  97.961  1.00  0.00           C  
ATOM   2072  HA  GLN   153      58.406  78.218  98.277  1.00  0.00           H  
ATOM   2073  CB  GLN   153      60.258  77.399  99.100  1.00  0.00           C  
ATOM   2074  HB2 GLN   153      61.235  77.031  98.786  1.00  0.00           H  
ATOM   2075  HB3 GLN   153      60.398  78.263  99.750  1.00  0.00           H  
ATOM   2076  CG  GLN   153      59.568  76.286  99.901  1.00  0.00           C  
ATOM   2077  HG2 GLN   153      58.485  76.408  99.896  1.00  0.00           H  
ATOM   2078  HG3 GLN   153      59.846  75.307  99.510  1.00  0.00           H  
ATOM   2079  CD  GLN   153      59.957  76.323 101.386  1.00  0.00           C  
ATOM   2080  OE1 GLN   153      61.007  76.607 101.745  1.00  0.00           O  
ATOM   2081  NE2 GLN   153      59.100  75.886 102.239  1.00  0.00           N  
ATOM   2082 HE21 GLN   153      58.134  75.693 102.015  1.00  0.00           H  
ATOM   2083 HE22 GLN   153      59.466  75.959 103.177  1.00  0.00           H  
ATOM   2084  C   GLN   153      59.963  79.184  97.306  1.00  0.00           C  
ATOM   2085  O   GLN   153      60.573  79.072  96.264  1.00  0.00           O  
ATOM   2086  N   GLY   154      59.808  80.390  97.909  1.00  0.00           N  
ATOM   2087  H   GLY   154      59.294  80.434  98.777  1.00  0.00           H  
ATOM   2088  CA  GLY   154      60.315  81.604  97.279  1.00  0.00           C  
ATOM   2089  HA2 GLY   154      61.401  81.547  97.208  1.00  0.00           H  
ATOM   2090  HA3 GLY   154      59.910  81.552  96.269  1.00  0.00           H  
ATOM   2091  C   GLY   154      60.070  82.858  98.177  1.00  0.00           C  
ATOM   2092  O   GLY   154      60.222  82.688  99.413  1.00  0.00           O  
ATOM   2093  N   TYR   155      59.793  84.014  97.569  1.00  0.00           N  
ATOM   2094  H   TYR   155      59.978  84.029  96.577  1.00  0.00           H  
ATOM   2095  CA  TYR   155      59.459  85.266  98.236  1.00  0.00           C  
ATOM   2096  HA  TYR   155      58.993  85.071  99.202  1.00  0.00           H  
ATOM   2097  CB  TYR   155      60.756  85.999  98.499  1.00  0.00           C  
ATOM   2098  HB2 TYR   155      61.251  86.363  97.599  1.00  0.00           H  
ATOM   2099  HB3 TYR   155      60.495  86.848  99.130  1.00  0.00           H  
ATOM   2100  CG  TYR   155      61.853  85.244  99.186  1.00  0.00           C  
ATOM   2101  CD1 TYR   155      61.978  85.418 100.623  1.00  0.00           C  
ATOM   2102  HD1 TYR   155      61.124  85.842 101.130  1.00  0.00           H  
ATOM   2103  CE1 TYR   155      63.098  84.890 101.261  1.00  0.00           C  
ATOM   2104  HE1 TYR   155      63.283  85.034 102.315  1.00  0.00           H  
ATOM   2105  CZ  TYR   155      64.007  84.170 100.472  1.00  0.00           C  
ATOM   2106  OH  TYR   155      64.878  83.512 101.151  1.00  0.00           O  
ATOM   2107  HH  TYR   155      65.446  82.977 100.591  1.00  0.00           H  
ATOM   2108  CE2 TYR   155      63.837  83.901  99.073  1.00  0.00           C  
ATOM   2109  HE2 TYR   155      64.464  83.159  98.602  1.00  0.00           H  
ATOM   2110  CD2 TYR   155      62.778  84.596  98.370  1.00  0.00           C  
ATOM   2111  HD2 TYR   155      62.508  84.532  97.327  1.00  0.00           H  
ATOM   2112  C   TYR   155      58.630  86.193  97.357  1.00  0.00           C  
ATOM   2113  O   TYR   155      58.810  86.222  96.169  1.00  0.00           O  
ATOM   2114  N   GLY   156      57.714  86.970  97.946  1.00  0.00           N  
ATOM   2115  H   GLY   156      57.101  87.584  97.429  1.00  0.00           H  
ATOM   2116  CA  GLY   156      57.516  87.296  99.396  1.00  0.00           C  
ATOM   2117  HA2 GLY   156      57.240  86.389  99.935  1.00  0.00           H  
ATOM   2118  HA3 GLY   156      58.439  87.699  99.813  1.00  0.00           H  
ATOM   2119  C   GLY   156      56.371  88.265  99.599  1.00  0.00           C  
ATOM   2120  O   GLY   156      55.575  88.409  98.650  1.00  0.00           O  
ATOM   2121  N   GLN   157      56.161  88.764 100.772  1.00  0.00           N  
ATOM   2122  H   GLN   157      56.515  88.206 101.536  1.00  0.00           H  
ATOM   2123  CA  GLN   157      55.147  89.785 101.131  1.00  0.00           C  
ATOM   2124  HA  GLN   157      54.643  90.010 100.190  1.00  0.00           H  
ATOM   2125  CB  GLN   157      54.075  89.164 101.972  1.00  0.00           C  
ATOM   2126  HB2 GLN   157      54.532  88.799 102.892  1.00  0.00           H  
ATOM   2127  HB3 GLN   157      53.378  89.954 102.250  1.00  0.00           H  
ATOM   2128  CG  GLN   157      53.365  88.021 101.254  1.00  0.00           C  
ATOM   2129  HG2 GLN   157      54.068  87.231 100.990  1.00  0.00           H  
ATOM   2130  HG3 GLN   157      52.633  87.591 101.938  1.00  0.00           H  
ATOM   2131  CD  GLN   157      52.636  88.366  99.957  1.00  0.00           C  
ATOM   2132  OE1 GLN   157      52.305  89.509  99.793  1.00  0.00           O  
ATOM   2133  NE2 GLN   157      52.399  87.408  99.022  1.00  0.00           N  
ATOM   2134 HE21 GLN   157      52.544  86.428  99.222  1.00  0.00           H  
ATOM   2135 HE22 GLN   157      51.857  87.677  98.214  1.00  0.00           H  
ATOM   2136  C   GLN   157      55.786  90.982 101.809  1.00  0.00           C  
ATOM   2137  O   GLN   157      56.650  90.808 102.691  1.00  0.00           O  
ATOM   2138  N   GLN   158      55.429  92.238 101.675  1.00  0.00           N  
ATOM   2139  H   GLN   158      55.908  92.882 102.289  1.00  0.00           H  
ATOM   2140  CA  GLN   158      54.353  92.749 100.824  1.00  0.00           C  
ATOM   2141  HA  GLN   158      53.433  92.224 101.082  1.00  0.00           H  
ATOM   2142  CB  GLN   158      54.016  94.216 101.113  1.00  0.00           C  
ATOM   2143  HB2 GLN   158      54.887  94.837 100.903  1.00  0.00           H  
ATOM   2144  HB3 GLN   158      53.256  94.517 100.392  1.00  0.00           H  
ATOM   2145  CG  GLN   158      53.538  94.670 102.522  1.00  0.00           C  
ATOM   2146  HG2 GLN   158      54.346  94.389 103.198  1.00  0.00           H  
ATOM   2147  HG3 GLN   158      53.383  95.748 102.558  1.00  0.00           H  
ATOM   2148  CD  GLN   158      52.194  93.968 102.914  1.00  0.00           C  
ATOM   2149  OE1 GLN   158      51.180  94.202 102.291  1.00  0.00           O  
ATOM   2150  NE2 GLN   158      52.181  92.970 103.832  1.00  0.00           N  
ATOM   2151 HE21 GLN   158      53.045  92.733 104.298  1.00  0.00           H  
ATOM   2152 HE22 GLN   158      51.411  92.343 103.648  1.00  0.00           H  
ATOM   2153  C   GLN   158      54.594  92.568  99.280  1.00  0.00           C  
ATOM   2154  O   GLN   158      55.705  92.772  98.723  1.00  0.00           O  
ATOM   2155  N   ASN   159      53.534  92.040  98.605  1.00  0.00           N  
ATOM   2156  H   ASN   159      52.875  91.520  99.165  1.00  0.00           H  
ATOM   2157  CA  ASN   159      53.406  92.068  97.179  1.00  0.00           C  
ATOM   2158  HA  ASN   159      54.335  91.776  96.688  1.00  0.00           H  
ATOM   2159  CB  ASN   159      52.216  91.163  96.784  1.00  0.00           C  
ATOM   2160  HB2 ASN   159      52.306  90.200  97.287  1.00  0.00           H  
ATOM   2161  HB3 ASN   159      51.300  91.488  97.276  1.00  0.00           H  
ATOM   2162  CG  ASN   159      52.183  90.999  95.261  1.00  0.00           C  
ATOM   2163  OD1 ASN   159      52.074  91.973  94.513  1.00  0.00           O  
ATOM   2164  ND2 ASN   159      52.394  89.868  94.658  1.00  0.00           N  
ATOM   2165 HD21 ASN   159      52.763  89.023  95.070  1.00  0.00           H  
ATOM   2166 HD22 ASN   159      52.431  89.920  93.650  1.00  0.00           H  
ATOM   2167  C   ASN   159      53.311  93.517  96.576  1.00  0.00           C  
ATOM   2168  O   ASN   159      52.448  94.248  97.139  1.00  0.00           O  
ATOM   2169  N   GLN   160      53.845  93.990  95.456  1.00  0.00           N  
ATOM   2170  H   GLN   160      53.541  94.923  95.212  1.00  0.00           H  
ATOM   2171  CA  GLN   160      54.859  93.372  94.597  1.00  0.00           C  
ATOM   2172  HA  GLN   160      54.602  92.350  94.317  1.00  0.00           H  
ATOM   2173  CB  GLN   160      54.943  94.140  93.291  1.00  0.00           C  
ATOM   2174  HB2 GLN   160      53.945  94.242  92.864  1.00  0.00           H  
ATOM   2175  HB3 GLN   160      55.315  95.144  93.496  1.00  0.00           H  
ATOM   2176  CG  GLN   160      55.842  93.730  92.127  1.00  0.00           C  
ATOM   2177  HG2 GLN   160      55.735  94.443  91.310  1.00  0.00           H  
ATOM   2178  HG3 GLN   160      56.872  93.692  92.481  1.00  0.00           H  
ATOM   2179  CD  GLN   160      55.496  92.385  91.613  1.00  0.00           C  
ATOM   2180  OE1 GLN   160      54.475  91.798  91.781  1.00  0.00           O  
ATOM   2181  NE2 GLN   160      56.429  91.799  90.892  1.00  0.00           N  
ATOM   2182 HE21 GLN   160      57.294  92.273  90.673  1.00  0.00           H  
ATOM   2183 HE22 GLN   160      56.301  90.887  90.476  1.00  0.00           H  
ATOM   2184  C   GLN   160      56.173  93.373  95.313  1.00  0.00           C  
ATOM   2185  O   GLN   160      56.752  94.431  95.567  1.00  0.00           O  
ATOM   2186  N   TYR   161      56.651  92.171  95.761  1.00  0.00           N  
ATOM   2187  H   TYR   161      56.074  91.374  95.532  1.00  0.00           H  
ATOM   2188  CA  TYR   161      57.921  91.896  96.496  1.00  0.00           C  
ATOM   2189  HA  TYR   161      57.971  92.725  97.202  1.00  0.00           H  
ATOM   2190  CB  TYR   161      57.834  90.595  97.262  1.00  0.00           C  
ATOM   2191  HB2 TYR   161      56.848  90.432  97.698  1.00  0.00           H  
ATOM   2192  HB3 TYR   161      57.956  89.764  96.567  1.00  0.00           H  
ATOM   2193  CG  TYR   161      58.878  90.461  98.342  1.00  0.00           C  
ATOM   2194  CD1 TYR   161      60.126  89.893  98.109  1.00  0.00           C  
ATOM   2195  HD1 TYR   161      60.435  89.672  97.098  1.00  0.00           H  
ATOM   2196  CE1 TYR   161      60.987  89.526  99.228  1.00  0.00           C  
ATOM   2197  HE1 TYR   161      61.962  89.100  99.043  1.00  0.00           H  
ATOM   2198  CZ  TYR   161      60.590  89.759 100.574  1.00  0.00           C  
ATOM   2199  OH  TYR   161      61.372  89.366 101.613  1.00  0.00           O  
ATOM   2200  HH  TYR   161      60.808  89.390 102.389  1.00  0.00           H  
ATOM   2201  CE2 TYR   161      59.399  90.462 100.747  1.00  0.00           C  
ATOM   2202  HE2 TYR   161      59.150  90.778 101.749  1.00  0.00           H  
ATOM   2203  CD2 TYR   161      58.512  90.809  99.687  1.00  0.00           C  
ATOM   2204  HD2 TYR   161      57.547  91.258  99.871  1.00  0.00           H  
ATOM   2205  C   TYR   161      59.160  91.906  95.671  1.00  0.00           C  
ATOM   2206  O   TYR   161      60.210  92.219  96.216  1.00  0.00           O  
ATOM   2207  N   ASN   162      58.989  91.522  94.444  1.00  0.00           N  
ATOM   2208  H   ASN   162      58.063  91.268  94.133  1.00  0.00           H  
ATOM   2209  CA  ASN   162      60.003  91.238  93.399  1.00  0.00           C  
ATOM   2210  HA  ASN   162      60.930  91.055  93.943  1.00  0.00           H  
ATOM   2211  CB  ASN   162      59.478  89.945  92.735  1.00  0.00           C  
ATOM   2212  HB2 ASN   162      58.493  90.057  92.282  1.00  0.00           H  
ATOM   2213  HB3 ASN   162      60.115  89.804  91.862  1.00  0.00           H  
ATOM   2214  CG  ASN   162      59.588  88.703  93.625  1.00  0.00           C  
ATOM   2215  OD1 ASN   162      60.627  88.244  93.977  1.00  0.00           O  
ATOM   2216  ND2 ASN   162      58.476  88.268  94.191  1.00  0.00           N  
ATOM   2217 HD21 ASN   162      58.385  87.546  94.891  1.00  0.00           H  
ATOM   2218 HD22 ASN   162      57.592  88.556  93.796  1.00  0.00           H  
ATOM   2219  C   ASN   162      60.146  92.407  92.401  1.00  0.00           C  
ATOM   2220  O   ASN   162      59.170  92.783  91.790  1.00  0.00           O  
ATOM   2221  N   SER   163      61.389  92.741  91.991  1.00  0.00           N  
ATOM   2222  H   SER   163      62.147  92.213  92.398  1.00  0.00           H  
ATOM   2223  CA  SER   163      61.899  93.878  91.211  1.00  0.00           C  
ATOM   2224  HA  SER   163      61.227  94.727  91.338  1.00  0.00           H  
ATOM   2225  CB  SER   163      63.272  94.362  91.684  1.00  0.00           C  
ATOM   2226  HB2 SER   163      63.615  95.068  90.928  1.00  0.00           H  
ATOM   2227  HB3 SER   163      63.241  94.773  92.693  1.00  0.00           H  
ATOM   2228  OG  SER   163      64.215  93.330  91.737  1.00  0.00           O  
ATOM   2229  HG  SER   163      64.155  92.961  92.621  1.00  0.00           H  
ATOM   2230  C   SER   163      62.013  93.657  89.747  1.00  0.00           C  
ATOM   2231  O   SER   163      61.861  92.497  89.329  1.00  0.00           O  
ATOM   2232  N   SER   164      62.208  94.741  88.985  1.00  0.00           N  
ATOM   2233  H   SER   164      62.090  95.657  89.393  1.00  0.00           H  
ATOM   2234  CA  SER   164      62.671  94.722  87.555  1.00  0.00           C  
ATOM   2235  HA  SER   164      62.696  95.755  87.206  1.00  0.00           H  
ATOM   2236  CB  SER   164      61.520  94.015  86.755  1.00  0.00           C  
ATOM   2237  HB2 SER   164      61.678  92.938  86.714  1.00  0.00           H  
ATOM   2238  HB3 SER   164      60.587  94.254  87.267  1.00  0.00           H  
ATOM   2239  OG  SER   164      61.455  94.476  85.469  1.00  0.00           O  
ATOM   2240  HG  SER   164      60.703  94.124  84.987  1.00  0.00           H  
ATOM   2241  C   SER   164      63.969  93.952  87.277  1.00  0.00           C  
ATOM   2242  O   SER   164      64.592  93.397  88.155  1.00  0.00           O  
ATOM   2243  N   SER   165      64.445  94.130  86.035  1.00  0.00           N  
ATOM   2244  H   SER   165      63.877  94.620  85.358  1.00  0.00           H  
ATOM   2245  CA  SER   165      65.803  93.689  85.494  1.00  0.00           C  
ATOM   2246  HA  SER   165      66.081  92.827  86.099  1.00  0.00           H  
ATOM   2247  CB  SER   165      65.728  93.242  84.067  1.00  0.00           C  
ATOM   2248  HB2 SER   165      64.922  92.507  84.062  1.00  0.00           H  
ATOM   2249  HB3 SER   165      65.441  94.060  83.406  1.00  0.00           H  
ATOM   2250  OG  SER   165      66.911  92.472  83.741  1.00  0.00           O  
ATOM   2251  HG  SER   165      66.860  91.635  84.209  1.00  0.00           H  
ATOM   2252  C   SER   165      66.946  94.673  85.765  1.00  0.00           C  
ATOM   2253  O   SER   165      67.175  95.073  86.926  1.00  0.00           O  
ATOM   2254  N   GLY   166      67.704  95.074  84.754  1.00  0.00           N  
ATOM   2255  H   GLY   166      67.554  94.612  83.868  1.00  0.00           H  
ATOM   2256  CA  GLY   166      68.905  95.977  84.888  1.00  0.00           C  
ATOM   2257  HA2 GLY   166      69.468  96.046  83.957  1.00  0.00           H  
ATOM   2258  HA3 GLY   166      68.575  96.993  85.103  1.00  0.00           H  
ATOM   2259  C   GLY   166      70.054  95.573  85.836  1.00  0.00           C  
ATOM   2260  O   GLY   166      70.618  94.528  85.628  1.00  0.00           O  
ATOM   2261  N   GLY   167      70.568  96.494  86.692  1.00  0.00           N  
ATOM   2262  H   GLY   167      70.038  97.352  86.753  1.00  0.00           H  
ATOM   2263  CA  GLY   167      71.582  96.185  87.648  1.00  0.00           C  
ATOM   2264  HA2 GLY   167      71.605  96.989  88.383  1.00  0.00           H  
ATOM   2265  HA3 GLY   167      71.407  95.343  88.317  1.00  0.00           H  
ATOM   2266  C   GLY   167      73.020  96.141  87.090  1.00  0.00           C  
ATOM   2267  O   GLY   167      73.418  96.695  86.063  1.00  0.00           O  
ATOM   2268  N   GLY   168      73.815  95.333  87.791  1.00  0.00           N  
ATOM   2269  H   GLY   168      73.403  94.860  88.583  1.00  0.00           H  
ATOM   2270  CA  GLY   168      75.167  94.884  87.473  1.00  0.00           C  
ATOM   2271  HA2 GLY   168      75.772  95.718  87.117  1.00  0.00           H  
ATOM   2272  HA3 GLY   168      75.624  94.516  88.392  1.00  0.00           H  
ATOM   2273  C   GLY   168      75.228  93.688  86.537  1.00  0.00           C  
ATOM   2274  O   GLY   168      74.176  93.164  86.105  1.00  0.00           O  
ATOM   2275  N   GLY   169      76.376  93.239  86.118  1.00  0.00           N  
ATOM   2276  H   GLY   169      76.280  92.413  85.545  1.00  0.00           H  
ATOM   2277  CA  GLY   169      77.732  93.850  86.435  1.00  0.00           C  
ATOM   2278  HA2 GLY   169      77.737  94.458  87.340  1.00  0.00           H  
ATOM   2279  HA3 GLY   169      78.437  93.046  86.646  1.00  0.00           H  
ATOM   2280  C   GLY   169      78.079  94.790  85.266  1.00  0.00           C  
ATOM   2281  O   GLY   169      77.231  95.450  84.668  1.00  0.00           O  
ATOM   2282  N   GLY   170      79.385  94.871  85.004  1.00  0.00           N  
ATOM   2283  H   GLY   170      80.097  94.321  85.463  1.00  0.00           H  
ATOM   2284  CA  GLY   170      79.955  95.780  84.042  1.00  0.00           C  
ATOM   2285  HA2 GLY   170      79.674  96.822  84.199  1.00  0.00           H  
ATOM   2286  HA3 GLY   170      81.028  95.707  84.223  1.00  0.00           H  
ATOM   2287  C   GLY   170      79.757  95.525  82.505  1.00  0.00           C  
ATOM   2288  O   GLY   170      78.872  94.812  82.108  1.00  0.00           O  
ATOM   2289  N   GLY   171      80.554  96.132  81.543  1.00  0.00           N  
ATOM   2290  H   GLY   171      80.348  95.874  80.589  1.00  0.00           H  
ATOM   2291  CA  GLY   171      81.579  97.150  81.800  1.00  0.00           C  
ATOM   2292  HA2 GLY   171      81.606  97.782  80.913  1.00  0.00           H  
ATOM   2293  HA3 GLY   171      81.281  97.744  82.665  1.00  0.00           H  
ATOM   2294  C   GLY   171      82.978  96.483  81.940  1.00  0.00           C  
ATOM   2295  O   GLY   171      83.086  95.304  82.386  1.00  0.00           O  
ATOM   2296  N   GLY   172      84.047  97.100  81.523  1.00  0.00           N  
ATOM   2297  H   GLY   172      84.963  96.766  81.786  1.00  0.00           H  
ATOM   2298  CA  GLY   172      84.044  98.109  80.508  1.00  0.00           C  
ATOM   2299  HA2 GLY   172      83.397  98.938  80.797  1.00  0.00           H  
ATOM   2300  HA3 GLY   172      85.057  98.494  80.385  1.00  0.00           H  
ATOM   2301  C   GLY   172      83.676  97.666  79.131  1.00  0.00           C  
ATOM   2302  O   GLY   172      83.372  96.515  78.878  1.00  0.00           O  
ATOM   2303  N   GLY   173      83.609  98.544  78.150  1.00  0.00           N  
ATOM   2304  H   GLY   173      83.875  99.500  78.334  1.00  0.00           H  
ATOM   2305  CA  GLY   173      83.065  98.151  76.804  1.00  0.00           C  
ATOM   2306  HA2 GLY   173      83.563  97.216  76.550  1.00  0.00           H  
ATOM   2307  HA3 GLY   173      81.983  98.103  76.932  1.00  0.00           H  
ATOM   2308  C   GLY   173      83.445  99.107  75.677  1.00  0.00           C  
ATOM   2309  O   GLY   173      84.057 100.163  75.908  1.00  0.00           O  
ATOM   2310  N   GLY   174      83.081  98.818  74.386  1.00  0.00           N  
ATOM   2311  H   GLY   174      83.400  99.434  73.651  1.00  0.00           H  
ATOM   2312  CA  GLY   174      82.414  97.628  73.913  1.00  0.00           C  
ATOM   2313  HA2 GLY   174      83.155  96.832  73.842  1.00  0.00           H  
ATOM   2314  HA3 GLY   174      81.674  97.451  74.694  1.00  0.00           H  
ATOM   2315  C   GLY   174      81.630  97.762  72.593  1.00  0.00           C  
ATOM   2316  O   GLY   174      81.339  98.886  72.201  1.00  0.00           O  
ATOM   2317  N   GLY   175      81.376  96.675  71.947  1.00  0.00           N  
ATOM   2318  H   GLY   175      81.679  95.793  72.336  1.00  0.00           H  
ATOM   2319  CA  GLY   175      80.571  96.664  70.687  1.00  0.00           C  
ATOM   2320  HA2 GLY   175      81.056  97.154  69.843  1.00  0.00           H  
ATOM   2321  HA3 GLY   175      80.408  95.647  70.330  1.00  0.00           H  
ATOM   2322  C   GLY   175      79.177  97.321  70.846  1.00  0.00           C  
ATOM   2323  O   GLY   175      78.887  98.240  70.041  1.00  0.00           O  
ATOM   2324  N   ASN   176      78.396  96.902  71.832  1.00  0.00           N  
ATOM   2325  H   ASN   176      78.794  96.220  72.462  1.00  0.00           H  
ATOM   2326  CA  ASN   176      76.938  96.990  71.769  1.00  0.00           C  
ATOM   2327  HA  ASN   176      76.481  96.819  70.794  1.00  0.00           H  
ATOM   2328  CB  ASN   176      76.343  95.912  72.644  1.00  0.00           C  
ATOM   2329  HB2 ASN   176      76.644  94.940  72.254  1.00  0.00           H  
ATOM   2330  HB3 ASN   176      76.636  96.067  73.682  1.00  0.00           H  
ATOM   2331  CG  ASN   176      74.808  95.929  72.692  1.00  0.00           C  
ATOM   2332  OD1 ASN   176      74.086  95.532  71.779  1.00  0.00           O  
ATOM   2333  ND2 ASN   176      74.209  96.352  73.784  1.00  0.00           N  
ATOM   2334 HD21 ASN   176      73.276  96.009  73.961  1.00  0.00           H  
ATOM   2335 HD22 ASN   176      74.742  96.621  74.599  1.00  0.00           H  
ATOM   2336  C   ASN   176      76.535  98.369  72.209  1.00  0.00           C  
ATOM   2337  O   ASN   176      76.572  98.709  73.387  1.00  0.00           O  
ATOM   2338  N   TYR   177      76.221  99.192  71.178  1.00  0.00           N  
ATOM   2339  H   TYR   177      76.416  98.858  70.245  1.00  0.00           H  
ATOM   2340  CA  TYR   177      75.736 100.554  71.338  1.00  0.00           C  
ATOM   2341  HA  TYR   177      75.152 100.604  72.257  1.00  0.00           H  
ATOM   2342  CB  TYR   177      76.912 101.460  71.429  1.00  0.00           C  
ATOM   2343  HB2 TYR   177      77.723 101.243  70.734  1.00  0.00           H  
ATOM   2344  HB3 TYR   177      76.660 102.464  71.088  1.00  0.00           H  
ATOM   2345  CG  TYR   177      77.464 101.663  72.858  1.00  0.00           C  
ATOM   2346  CD1 TYR   177      76.661 102.168  73.906  1.00  0.00           C  
ATOM   2347  HD1 TYR   177      75.615 102.353  73.712  1.00  0.00           H  
ATOM   2348  CE1 TYR   177      77.073 102.071  75.230  1.00  0.00           C  
ATOM   2349  HE1 TYR   177      76.350 102.291  76.001  1.00  0.00           H  
ATOM   2350  CZ  TYR   177      78.361 101.607  75.563  1.00  0.00           C  
ATOM   2351  OH  TYR   177      78.811 101.485  76.804  1.00  0.00           O  
ATOM   2352  HH  TYR   177      79.739 101.245  76.765  1.00  0.00           H  
ATOM   2353  CE2 TYR   177      79.240 101.194  74.543  1.00  0.00           C  
ATOM   2354  HE2 TYR   177      80.228 100.856  74.819  1.00  0.00           H  
ATOM   2355  CD2 TYR   177      78.757 101.194  73.204  1.00  0.00           C  
ATOM   2356  HD2 TYR   177      79.350 100.850  72.370  1.00  0.00           H  
ATOM   2357  C   TYR   177      74.783 101.047  70.157  1.00  0.00           C  
ATOM   2358  O   TYR   177      75.166 100.822  69.013  1.00  0.00           O  
ATOM   2359  N   GLY   178      73.683 101.832  70.322  1.00  0.00           N  
ATOM   2360  H   GLY   178      73.183 102.119  69.493  1.00  0.00           H  
ATOM   2361  CA  GLY   178      73.085 102.302  71.540  1.00  0.00           C  
ATOM   2362  HA2 GLY   178      72.006 102.414  71.435  1.00  0.00           H  
ATOM   2363  HA3 GLY   178      73.224 101.558  72.324  1.00  0.00           H  
ATOM   2364  C   GLY   178      73.669 103.605  72.086  1.00  0.00           C  
ATOM   2365  O   GLY   178      74.276 104.379  71.372  1.00  0.00           O  
ATOM   2366  N   GLN   179      73.428 103.858  73.363  1.00  0.00           N  
ATOM   2367  H   GLN   179      72.829 103.219  73.867  1.00  0.00           H  
ATOM   2368  CA  GLN   179      73.850 105.093  73.987  1.00  0.00           C  
ATOM   2369  HA  GLN   179      74.678 105.508  73.412  1.00  0.00           H  
ATOM   2370  CB  GLN   179      72.650 106.097  73.979  1.00  0.00           C  
ATOM   2371  HB2 GLN   179      71.820 105.604  74.486  1.00  0.00           H  
ATOM   2372  HB3 GLN   179      72.818 106.954  74.630  1.00  0.00           H  
ATOM   2373  CG  GLN   179      72.152 106.667  72.617  1.00  0.00           C  
ATOM   2374  HG2 GLN   179      72.195 105.952  71.795  1.00  0.00           H  
ATOM   2375  HG3 GLN   179      71.118 106.963  72.795  1.00  0.00           H  
ATOM   2376  CD  GLN   179      73.113 107.848  72.246  1.00  0.00           C  
ATOM   2377  OE1 GLN   179      74.118 108.063  72.839  1.00  0.00           O  
ATOM   2378  NE2 GLN   179      72.802 108.587  71.212  1.00  0.00           N  
ATOM   2379 HE21 GLN   179      71.977 108.281  70.716  1.00  0.00           H  
ATOM   2380 HE22 GLN   179      73.343 109.378  70.896  1.00  0.00           H  
ATOM   2381  C   GLN   179      74.272 104.909  75.458  1.00  0.00           C  
ATOM   2382  O   GLN   179      73.649 104.119  76.164  1.00  0.00           O  
ATOM   2383  N   ASP   180      75.219 105.633  76.090  1.00  0.00           N  
ATOM   2384  H   ASP   180      75.380 105.328  77.039  1.00  0.00           H  
ATOM   2385  CA  ASP   180      76.151 106.720  75.671  1.00  0.00           C  
ATOM   2386  HA  ASP   180      76.070 106.735  74.584  1.00  0.00           H  
ATOM   2387  CB  ASP   180      75.734 108.105  76.314  1.00  0.00           C  
ATOM   2388  HB2 ASP   180      74.700 108.184  75.980  1.00  0.00           H  
ATOM   2389  HB3 ASP   180      75.807 108.138  77.401  1.00  0.00           H  
ATOM   2390  CG  ASP   180      76.523 109.353  75.804  1.00  0.00           C  
ATOM   2391  OD1 ASP   180      75.834 110.426  75.965  1.00  0.00           O  
ATOM   2392  OD2 ASP   180      77.619 109.381  75.167  1.00  0.00           O  
ATOM   2393  C   ASP   180      77.646 106.422  75.859  1.00  0.00           C  
ATOM   2394  O   ASP   180      78.097 106.357  76.996  1.00  0.00           O  
ATOM   2395  N   GLN   181      78.451 106.396  74.788  1.00  0.00           N  
ATOM   2396  H   GLN   181      78.008 106.631  73.912  1.00  0.00           H  
ATOM   2397  CA  GLN   181      79.906 106.125  74.751  1.00  0.00           C  
ATOM   2398  HA  GLN   181      80.129 105.245  75.355  1.00  0.00           H  
ATOM   2399  CB  GLN   181      80.421 105.725  73.357  1.00  0.00           C  
ATOM   2400  HB2 GLN   181      80.221 106.544  72.666  1.00  0.00           H  
ATOM   2401  HB3 GLN   181      81.484 105.524  73.489  1.00  0.00           H  
ATOM   2402  CG  GLN   181      79.744 104.411  72.876  1.00  0.00           C  
ATOM   2403  HG2 GLN   181      79.483 103.718  73.676  1.00  0.00           H  
ATOM   2404  HG3 GLN   181      78.837 104.826  72.435  1.00  0.00           H  
ATOM   2405  CD  GLN   181      80.520 103.753  71.770  1.00  0.00           C  
ATOM   2406  OE1 GLN   181      81.509 103.062  72.050  1.00  0.00           O  
ATOM   2407  NE2 GLN   181      80.353 104.219  70.541  1.00  0.00           N  
ATOM   2408 HE21 GLN   181      79.700 104.983  70.442  1.00  0.00           H  
ATOM   2409 HE22 GLN   181      80.756 103.764  69.734  1.00  0.00           H  
ATOM   2410  C   GLN   181      80.754 107.264  75.331  1.00  0.00           C  
ATOM   2411  O   GLN   181      81.973 107.018  75.410  1.00  0.00           O  
ATOM   2412  N   SER   182      80.279 108.493  75.743  1.00  0.00           N  
ATOM   2413  H   SER   182      79.285 108.642  75.643  1.00  0.00           H  
ATOM   2414  CA  SER   182      81.080 109.451  76.423  1.00  0.00           C  
ATOM   2415  HA  SER   182      81.827 109.846  75.734  1.00  0.00           H  
ATOM   2416  CB  SER   182      80.069 110.554  76.932  1.00  0.00           C  
ATOM   2417  HB2 SER   182      79.286 110.128  77.558  1.00  0.00           H  
ATOM   2418  HB3 SER   182      80.492 111.383  77.499  1.00  0.00           H  
ATOM   2419  OG  SER   182      79.481 111.265  75.850  1.00  0.00           O  
ATOM   2420  HG  SER   182      78.966 110.571  75.431  1.00  0.00           H  
ATOM   2421  C   SER   182      81.850 108.927  77.610  1.00  0.00           C  
ATOM   2422  O   SER   182      81.386 108.046  78.341  1.00  0.00           O  
ATOM   2423  N   SER   183      83.075 109.365  77.967  1.00  0.00           N  
ATOM   2424  H   SER   183      83.414 109.010  78.850  1.00  0.00           H  
ATOM   2425  CA  SER   183      83.894 110.339  77.217  1.00  0.00           C  
ATOM   2426  HA  SER   183      83.718 110.203  76.150  1.00  0.00           H  
ATOM   2427  CB  SER   183      83.564 111.724  77.671  1.00  0.00           C  
ATOM   2428  HB2 SER   183      82.514 111.866  77.926  1.00  0.00           H  
ATOM   2429  HB3 SER   183      84.022 111.990  78.623  1.00  0.00           H  
ATOM   2430  OG  SER   183      83.997 112.693  76.811  1.00  0.00           O  
ATOM   2431  HG  SER   183      83.317 112.706  76.134  1.00  0.00           H  
ATOM   2432  C   SER   183      85.348 109.998  77.429  1.00  0.00           C  
ATOM   2433  O   SER   183      85.640 108.917  78.026  1.00  0.00           O  
ATOM   2434  N   MET   184      86.248 110.809  76.805  1.00  0.00           N  
ATOM   2435  H   MET   184      85.903 111.663  76.391  1.00  0.00           H  
ATOM   2436  CA  MET   184      87.706 110.499  76.760  1.00  0.00           C  
ATOM   2437  HA  MET   184      87.914 110.413  77.826  1.00  0.00           H  
ATOM   2438  CB  MET   184      88.129 109.266  75.972  1.00  0.00           C  
ATOM   2439  HB2 MET   184      89.196 109.161  76.167  1.00  0.00           H  
ATOM   2440  HB3 MET   184      87.606 108.384  76.340  1.00  0.00           H  
ATOM   2441  CG  MET   184      87.743 109.430  74.517  1.00  0.00           C  
ATOM   2442  HG2 MET   184      86.658 109.529  74.518  1.00  0.00           H  
ATOM   2443  HG3 MET   184      88.209 110.335  74.127  1.00  0.00           H  
ATOM   2444  SD  MET   184      87.978 108.049  73.364  1.00  0.00           S  
ATOM   2445  CE  MET   184      89.814 108.115  73.077  1.00  0.00           C  
ATOM   2446  HE1 MET   184      90.068 107.530  72.193  1.00  0.00           H  
ATOM   2447  HE2 MET   184      90.059 109.150  72.841  1.00  0.00           H  
ATOM   2448  HE3 MET   184      90.412 107.773  73.922  1.00  0.00           H  
ATOM   2449  C   MET   184      88.397 111.827  76.349  1.00  0.00           C  
ATOM   2450  O   MET   184      87.842 112.759  75.731  1.00  0.00           O  
ATOM   2451  N   SER   185      89.593 111.896  76.945  1.00  0.00           N  
ATOM   2452  H   SER   185      90.013 111.105  77.411  1.00  0.00           H  
ATOM   2453  CA  SER   185      90.455 113.084  76.834  1.00  0.00           C  
ATOM   2454  HA  SER   185      89.775 113.837  77.233  1.00  0.00           H  
ATOM   2455  CB  SER   185      91.528 113.076  77.885  1.00  0.00           C  
ATOM   2456  HB2 SER   185      91.138 112.517  78.737  1.00  0.00           H  
ATOM   2457  HB3 SER   185      92.450 112.645  77.496  1.00  0.00           H  
ATOM   2458  OG  SER   185      91.954 114.373  78.360  1.00  0.00           O  
ATOM   2459  HG  SER   185      91.225 114.743  78.863  1.00  0.00           H  
ATOM   2460  C   SER   185      90.884 113.466  75.413  1.00  0.00           C  
ATOM   2461  O   SER   185      90.898 112.586  74.537  1.00  0.00           O  
ATOM   2462  N   SER   186      91.219 114.718  75.078  1.00  0.00           N  
ATOM   2463  H   SER   186      91.272 115.361  75.855  1.00  0.00           H  
ATOM   2464  CA  SER   186      91.568 115.353  73.850  1.00  0.00           C  
ATOM   2465  HA  SER   186      92.470 114.860  73.488  1.00  0.00           H  
ATOM   2466  CB  SER   186      90.495 115.152  72.795  1.00  0.00           C  
ATOM   2467  HB2 SER   186      90.112 114.133  72.745  1.00  0.00           H  
ATOM   2468  HB3 SER   186      89.666 115.793  73.095  1.00  0.00           H  
ATOM   2469  OG  SER   186      90.964 115.480  71.494  1.00  0.00           O  
ATOM   2470  HG  SER   186      90.190 115.727  70.982  1.00  0.00           H  
ATOM   2471  C   SER   186      91.920 116.792  74.167  1.00  0.00           C  
ATOM   2472  O   SER   186      91.228 117.400  74.999  1.00  0.00           O  
ATOM   2473  N   GLY   187      92.998 117.425  73.632  1.00  0.00           N  
ATOM   2474  H   GLY   187      93.166 118.255  74.182  1.00  0.00           H  
ATOM   2475  CA  GLY   187      93.987 117.066  72.592  1.00  0.00           C  
ATOM   2476  HA2 GLY   187      94.984 117.287  72.974  1.00  0.00           H  
ATOM   2477  HA3 GLY   187      93.902 116.007  72.350  1.00  0.00           H  
ATOM   2478  C   GLY   187      93.830 117.888  71.335  1.00  0.00           C  
ATOM   2479  O   GLY   187      94.611 117.615  70.424  1.00  0.00           O  
ATOM   2480  N   GLY   188      92.865 118.768  71.226  1.00  0.00           N  
ATOM   2481  H   GLY   188      92.292 118.793  72.057  1.00  0.00           H  
ATOM   2482  CA  GLY   188      92.455 119.476  69.992  1.00  0.00           C  
ATOM   2483  HA2 GLY   188      93.212 120.232  69.786  1.00  0.00           H  
ATOM   2484  HA3 GLY   188      92.326 118.728  69.210  1.00  0.00           H  
ATOM   2485  C   GLY   188      91.105 120.187  70.181  1.00  0.00           C  
ATOM   2486  O   GLY   188      90.408 119.727  71.102  1.00  0.00           O  
ATOM   2487  N   GLY   189      90.697 121.244  69.400  1.00  0.00           N  
ATOM   2488  H   GLY   189      89.756 121.598  69.496  1.00  0.00           H  
ATOM   2489  CA  GLY   189      91.386 121.719  68.254  1.00  0.00           C  
ATOM   2490  HA2 GLY   189      92.078 121.010  67.799  1.00  0.00           H  
ATOM   2491  HA3 GLY   189      90.566 121.883  67.554  1.00  0.00           H  
ATOM   2492  C   GLY   189      92.096 123.095  68.416  1.00  0.00           C  
ATOM   2493  O   GLY   189      91.738 123.928  69.284  1.00  0.00           O  
ATOM   2494  N   SER   190      93.097 123.365  67.535  1.00  0.00           N  
ATOM   2495  H   SER   190      93.247 122.567  66.935  1.00  0.00           H  
ATOM   2496  CA  SER   190      93.824 124.605  67.390  1.00  0.00           C  
ATOM   2497  HA  SER   190      94.431 124.683  68.292  1.00  0.00           H  
ATOM   2498  CB  SER   190      94.763 124.504  66.199  1.00  0.00           C  
ATOM   2499  HB2 SER   190      94.192 124.321  65.288  1.00  0.00           H  
ATOM   2500  HB3 SER   190      95.425 125.368  66.154  1.00  0.00           H  
ATOM   2501  OG  SER   190      95.738 123.520  66.409  1.00  0.00           O  
ATOM   2502  HG  SER   190      95.364 122.639  66.331  1.00  0.00           H  
ATOM   2503  C   SER   190      92.936 125.819  67.132  1.00  0.00           C  
ATOM   2504  O   SER   190      91.884 125.711  66.597  1.00  0.00           O  
ATOM   2505  N   GLY   191      93.422 127.034  67.449  1.00  0.00           N  
ATOM   2506  H   GLY   191      92.796 127.825  67.498  1.00  0.00           H  
ATOM   2507  CA  GLY   191      94.817 127.416  67.754  1.00  0.00           C  
ATOM   2508  HA2 GLY   191      94.922 127.571  68.828  1.00  0.00           H  
ATOM   2509  HA3 GLY   191      95.602 126.686  67.555  1.00  0.00           H  
ATOM   2510  C   GLY   191      95.302 128.671  67.086  1.00  0.00           C  
ATOM   2511  O   GLY   191      94.524 129.626  66.914  1.00  0.00           O  
ATOM   2512  N   GLY   192      96.526 128.694  66.606  1.00  0.00           N  
ATOM   2513  H   GLY   192      97.259 128.104  66.975  1.00  0.00           H  
ATOM   2514  CA  GLY   192      97.125 129.695  65.660  1.00  0.00           C  
ATOM   2515  HA2 GLY   192      96.809 130.710  65.900  1.00  0.00           H  
ATOM   2516  HA3 GLY   192      98.212 129.640  65.605  1.00  0.00           H  
ATOM   2517  C   GLY   192      96.781 129.322  64.208  1.00  0.00           C  
ATOM   2518  O   GLY   192      97.300 129.885  63.241  1.00  0.00           O  
ATOM   2519  N   GLY   193      95.870 128.385  64.013  1.00  0.00           N  
ATOM   2520  H   GLY   193      95.424 127.967  64.817  1.00  0.00           H  
ATOM   2521  CA  GLY   193      95.370 127.945  62.694  1.00  0.00           C  
ATOM   2522  HA2 GLY   193      94.837 128.819  62.321  1.00  0.00           H  
ATOM   2523  HA3 GLY   193      96.130 127.731  61.943  1.00  0.00           H  
ATOM   2524  C   GLY   193      94.317 126.845  62.860  1.00  0.00           C  
ATOM   2525  O   GLY   193      93.732 126.616  63.934  1.00  0.00           O  
ATOM   2526  N   TYR   194      94.023 126.240  61.727  1.00  0.00           N  
ATOM   2527  H   TYR   194      94.366 126.659  60.874  1.00  0.00           H  
ATOM   2528  CA  TYR   194      92.785 125.341  61.423  1.00  0.00           C  
ATOM   2529  HA  TYR   194      91.958 125.875  61.890  1.00  0.00           H  
ATOM   2530  CB  TYR   194      92.380 125.332  59.887  1.00  0.00           C  
ATOM   2531  HB2 TYR   194      93.231 125.013  59.285  1.00  0.00           H  
ATOM   2532  HB3 TYR   194      91.617 124.584  59.669  1.00  0.00           H  
ATOM   2533  CG  TYR   194      91.940 126.755  59.403  1.00  0.00           C  
ATOM   2534  CD1 TYR   194      90.636 127.172  59.610  1.00  0.00           C  
ATOM   2535  HD1 TYR   194      89.884 126.543  60.062  1.00  0.00           H  
ATOM   2536  CE1 TYR   194      90.169 128.346  58.899  1.00  0.00           C  
ATOM   2537  HE1 TYR   194      89.151 128.686  59.021  1.00  0.00           H  
ATOM   2538  CZ  TYR   194      91.046 129.149  58.129  1.00  0.00           C  
ATOM   2539  OH  TYR   194      90.636 130.103  57.376  1.00  0.00           O  
ATOM   2540  HH  TYR   194      91.346 130.689  57.101  1.00  0.00           H  
ATOM   2541  CE2 TYR   194      92.419 128.715  58.109  1.00  0.00           C  
ATOM   2542  HE2 TYR   194      93.183 129.188  57.510  1.00  0.00           H  
ATOM   2543  CD2 TYR   194      92.903 127.567  58.706  1.00  0.00           C  
ATOM   2544  HD2 TYR   194      93.874 127.151  58.480  1.00  0.00           H  
ATOM   2545  C   TYR   194      93.020 123.907  62.010  1.00  0.00           C  
ATOM   2546  O   TYR   194      94.069 123.275  61.731  1.00  0.00           O  
ATOM   2547  N   GLY   195      92.180 123.401  62.932  1.00  0.00           N  
ATOM   2548  H   GLY   195      92.491 122.609  63.477  1.00  0.00           H  
ATOM   2549  CA  GLY   195      90.974 124.094  63.534  1.00  0.00           C  
ATOM   2550  HA2 GLY   195      91.212 125.074  63.947  1.00  0.00           H  
ATOM   2551  HA3 GLY   195      90.297 124.309  62.707  1.00  0.00           H  
ATOM   2552  C   GLY   195      90.252 123.249  64.545  1.00  0.00           C  
ATOM   2553  O   GLY   195      90.900 122.470  65.229  1.00  0.00           O  
ATOM   2554  N   ASN   196      88.950 123.357  64.721  1.00  0.00           N  
ATOM   2555  H   ASN   196      88.544 123.965  64.023  1.00  0.00           H  
ATOM   2556  CA  ASN   196      88.198 122.786  65.799  1.00  0.00           C  
ATOM   2557  HA  ASN   196      88.710 121.930  66.238  1.00  0.00           H  
ATOM   2558  CB  ASN   196      88.132 123.889  66.868  1.00  0.00           C  
ATOM   2559  HB2 ASN   196      89.173 124.179  67.012  1.00  0.00           H  
ATOM   2560  HB3 ASN   196      87.620 124.751  66.441  1.00  0.00           H  
ATOM   2561  CG  ASN   196      87.580 123.458  68.225  1.00  0.00           C  
ATOM   2562  OD1 ASN   196      88.134 122.647  68.993  1.00  0.00           O  
ATOM   2563  ND2 ASN   196      86.497 124.058  68.492  1.00  0.00           N  
ATOM   2564 HD21 ASN   196      85.904 123.782  69.262  1.00  0.00           H  
ATOM   2565 HD22 ASN   196      86.238 124.881  67.968  1.00  0.00           H  
ATOM   2566  C   ASN   196      86.783 122.355  65.329  1.00  0.00           C  
ATOM   2567  O   ASN   196      86.443 122.730  64.232  1.00  0.00           O  
ATOM   2568  N   GLN   197      85.965 121.638  66.069  1.00  0.00           N  
ATOM   2569  H   GLN   197      86.266 121.391  67.001  1.00  0.00           H  
ATOM   2570  CA  GLN   197      84.611 121.110  65.678  1.00  0.00           C  
ATOM   2571  HA  GLN   197      84.138 121.989  65.241  1.00  0.00           H  
ATOM   2572  CB  GLN   197      84.638 119.881  64.729  1.00  0.00           C  
ATOM   2573  HB2 GLN   197      85.360 120.076  63.936  1.00  0.00           H  
ATOM   2574  HB3 GLN   197      84.957 118.998  65.282  1.00  0.00           H  
ATOM   2575  CG  GLN   197      83.207 119.628  64.287  1.00  0.00           C  
ATOM   2576  HG2 GLN   197      82.641 119.219  65.124  1.00  0.00           H  
ATOM   2577  HG3 GLN   197      82.759 120.594  64.055  1.00  0.00           H  
ATOM   2578  CD  GLN   197      83.129 118.676  63.144  1.00  0.00           C  
ATOM   2579  OE1 GLN   197      83.349 118.964  61.988  1.00  0.00           O  
ATOM   2580  NE2 GLN   197      82.829 117.401  63.479  1.00  0.00           N  
ATOM   2581 HE21 GLN   197      82.673 117.078  64.423  1.00  0.00           H  
ATOM   2582 HE22 GLN   197      82.852 116.744  62.712  1.00  0.00           H  
ATOM   2583  C   GLN   197      83.899 120.825  66.990  1.00  0.00           C  
ATOM   2584  O   GLN   197      84.113 119.826  67.622  1.00  0.00           O  
ATOM   2585  N   ASP   198      83.176 121.837  67.426  1.00  0.00           N  
ATOM   2586  H   ASP   198      83.082 122.640  66.821  1.00  0.00           H  
ATOM   2587  CA  ASP   198      82.239 121.793  68.526  1.00  0.00           C  
ATOM   2588  HA  ASP   198      82.745 121.207  69.294  1.00  0.00           H  
ATOM   2589  CB  ASP   198      82.028 123.202  69.084  1.00  0.00           C  
ATOM   2590  HB2 ASP   198      81.497 123.872  68.408  1.00  0.00           H  
ATOM   2591  HB3 ASP   198      81.336 123.035  69.910  1.00  0.00           H  
ATOM   2592  CG  ASP   198      83.317 123.818  69.592  1.00  0.00           C  
ATOM   2593  OD1 ASP   198      84.187 123.151  70.128  1.00  0.00           O  
ATOM   2594  OD2 ASP   198      83.252 125.112  69.626  1.00  0.00           O  
ATOM   2595  C   ASP   198      80.897 121.124  68.070  1.00  0.00           C  
ATOM   2596  O   ASP   198      80.507 121.275  66.943  1.00  0.00           O  
ATOM   2597  N   GLN   199      80.301 120.442  68.989  1.00  0.00           N  
ATOM   2598  H   GLN   199      80.534 120.589  69.961  1.00  0.00           H  
ATOM   2599  CA  GLN   199      78.955 119.813  68.871  1.00  0.00           C  
ATOM   2600  HA  GLN   199      78.543 120.073  67.897  1.00  0.00           H  
ATOM   2601  CB  GLN   199      79.003 118.330  68.797  1.00  0.00           C  
ATOM   2602  HB2 GLN   199      79.616 118.053  69.654  1.00  0.00           H  
ATOM   2603  HB3 GLN   199      77.984 117.943  68.773  1.00  0.00           H  
ATOM   2604  CG  GLN   199      79.853 117.685  67.621  1.00  0.00           C  
ATOM   2605  HG2 GLN   199      80.860 118.102  67.652  1.00  0.00           H  
ATOM   2606  HG3 GLN   199      79.990 116.640  67.897  1.00  0.00           H  
ATOM   2607  CD  GLN   199      79.330 117.885  66.249  1.00  0.00           C  
ATOM   2608  OE1 GLN   199      78.172 118.361  66.140  1.00  0.00           O  
ATOM   2609  NE2 GLN   199      80.006 117.515  65.209  1.00  0.00           N  
ATOM   2610 HE21 GLN   199      80.854 117.030  65.463  1.00  0.00           H  
ATOM   2611 HE22 GLN   199      79.729 117.853  64.299  1.00  0.00           H  
ATOM   2612  C   GLN   199      77.906 120.219  69.988  1.00  0.00           C  
ATOM   2613  O   GLN   199      78.234 120.425  71.105  1.00  0.00           O  
ATOM   2614  N   SER   200      76.666 120.410  69.610  1.00  0.00           N  
ATOM   2615  H   SER   200      76.166 120.767  70.412  1.00  0.00           H  
ATOM   2616  CA  SER   200      76.054 120.493  68.286  1.00  0.00           C  
ATOM   2617  HA  SER   200      76.152 119.509  67.828  1.00  0.00           H  
ATOM   2618  CB  SER   200      74.568 120.697  68.478  1.00  0.00           C  
ATOM   2619  HB2 SER   200      74.117 120.359  67.546  1.00  0.00           H  
ATOM   2620  HB3 SER   200      74.205 120.108  69.320  1.00  0.00           H  
ATOM   2621  OG  SER   200      74.183 122.091  68.519  1.00  0.00           O  
ATOM   2622  HG  SER   200      73.227 122.020  68.484  1.00  0.00           H  
ATOM   2623  C   SER   200      76.678 121.530  67.330  1.00  0.00           C  
ATOM   2624  O   SER   200      77.332 122.502  67.715  1.00  0.00           O  
ATOM   2625  N   GLY   201      76.328 121.481  66.078  1.00  0.00           N  
ATOM   2626  H   GLY   201      75.921 120.661  65.652  1.00  0.00           H  
ATOM   2627  CA  GLY   201      76.391 122.590  65.168  1.00  0.00           C  
ATOM   2628  HA2 GLY   201      76.246 123.500  65.750  1.00  0.00           H  
ATOM   2629  HA3 GLY   201      77.383 122.613  64.717  1.00  0.00           H  
ATOM   2630  C   GLY   201      75.321 122.546  64.116  1.00  0.00           C  
ATOM   2631  O   GLY   201      74.146 122.227  64.464  1.00  0.00           O  
ATOM   2632  N   GLY   202      75.523 122.964  62.882  1.00  0.00           N  
ATOM   2633  H   GLY   202      74.702 122.958  62.293  1.00  0.00           H  
ATOM   2634  CA  GLY   202      76.724 123.531  62.308  1.00  0.00           C  
ATOM   2635  HA2 GLY   202      77.584 122.882  62.466  1.00  0.00           H  
ATOM   2636  HA3 GLY   202      76.585 123.832  61.270  1.00  0.00           H  
ATOM   2637  C   GLY   202      77.111 124.839  63.082  1.00  0.00           C  
ATOM   2638  O   GLY   202      76.340 125.337  63.820  1.00  0.00           O  
ATOM   2639  N   GLY   203      78.464 125.158  63.129  1.00  0.00           N  
ATOM   2640  H   GLY   203      78.812 125.819  63.808  1.00  0.00           H  
ATOM   2641  CA  GLY   203      79.446 124.820  62.136  1.00  0.00           C  
ATOM   2642  HA2 GLY   203      79.560 123.737  62.179  1.00  0.00           H  
ATOM   2643  HA3 GLY   203      79.087 125.211  61.184  1.00  0.00           H  
ATOM   2644  C   GLY   203      80.795 125.544  62.343  1.00  0.00           C  
ATOM   2645  O   GLY   203      80.990 126.180  63.345  1.00  0.00           O  
ATOM   2646  N   GLY   204      81.698 125.312  61.410  1.00  0.00           N  
ATOM   2647  H   GLY   204      81.427 124.735  60.627  1.00  0.00           H  
ATOM   2648  CA  GLY   204      83.159 125.578  61.429  1.00  0.00           C  
ATOM   2649  HA2 GLY   204      83.578 125.281  60.467  1.00  0.00           H  
ATOM   2650  HA3 GLY   204      83.332 126.604  61.751  1.00  0.00           H  
ATOM   2651  C   GLY   204      83.923 124.778  62.567  1.00  0.00           C  
ATOM   2652  O   GLY   204      83.359 123.855  63.095  1.00  0.00           O  
ATOM   2653  N   SER   205      85.179 125.127  62.948  1.00  0.00           N  
ATOM   2654  H   SER   205      85.553 124.569  63.702  1.00  0.00           H  
ATOM   2655  CA  SER   205      86.066 126.110  62.230  1.00  0.00           C  
ATOM   2656  HA  SER   205      85.513 127.034  62.060  1.00  0.00           H  
ATOM   2657  CB  SER   205      87.234 126.425  63.183  1.00  0.00           C  
ATOM   2658  HB2 SER   205      86.980 127.254  63.844  1.00  0.00           H  
ATOM   2659  HB3 SER   205      87.453 125.575  63.830  1.00  0.00           H  
ATOM   2660  OG  SER   205      88.368 126.711  62.461  1.00  0.00           O  
ATOM   2661  HG  SER   205      89.005 127.196  62.990  1.00  0.00           H  
ATOM   2662  C   SER   205      86.439 125.504  60.803  1.00  0.00           C  
ATOM   2663  O   SER   205      86.329 124.273  60.610  1.00  0.00           O  
ATOM   2664  N   GLY   206      86.808 126.330  59.791  1.00  0.00           N  
ATOM   2665  H   GLY   206      86.870 127.335  59.871  1.00  0.00           H  
ATOM   2666  CA  GLY   206      87.039 125.873  58.458  1.00  0.00           C  
ATOM   2667  HA2 GLY   206      87.154 126.839  57.967  1.00  0.00           H  
ATOM   2668  HA3 GLY   206      87.994 125.356  58.366  1.00  0.00           H  
ATOM   2669  C   GLY   206      85.966 125.075  57.694  1.00  0.00           C  
ATOM   2670  O   GLY   206      84.792 125.521  57.629  1.00  0.00           O  
ATOM   2671  N   GLY   207      86.302 124.070  56.905  1.00  0.00           N  
ATOM   2672  H   GLY   207      85.655 123.996  56.133  1.00  0.00           H  
ATOM   2673  CA  GLY   207      87.614 123.423  56.796  1.00  0.00           C  
ATOM   2674  HA2 GLY   207      88.006 123.137  57.772  1.00  0.00           H  
ATOM   2675  HA3 GLY   207      87.496 122.451  56.316  1.00  0.00           H  
ATOM   2676  C   GLY   207      88.728 124.222  56.053  1.00  0.00           C  
ATOM   2677  O   GLY   207      88.583 125.380  55.660  1.00  0.00           O  
ATOM   2678  N   TYR   208      89.931 123.657  55.917  1.00  0.00           N  
ATOM   2679  H   TYR   208      90.037 122.663  56.061  1.00  0.00           H  
ATOM   2680  CA  TYR   208      91.168 124.327  55.448  1.00  0.00           C  
ATOM   2681  HA  TYR   208      90.726 124.969  54.686  1.00  0.00           H  
ATOM   2682  CB  TYR   208      91.857 125.187  56.579  1.00  0.00           C  
ATOM   2683  HB2 TYR   208      91.094 125.727  57.140  1.00  0.00           H  
ATOM   2684  HB3 TYR   208      92.475 124.581  57.242  1.00  0.00           H  
ATOM   2685  CG  TYR   208      92.661 126.209  55.928  1.00  0.00           C  
ATOM   2686  CD1 TYR   208      92.061 127.353  55.334  1.00  0.00           C  
ATOM   2687  HD1 TYR   208      90.997 127.526  55.397  1.00  0.00           H  
ATOM   2688  CE1 TYR   208      92.798 128.226  54.525  1.00  0.00           C  
ATOM   2689  HE1 TYR   208      92.323 129.079  54.063  1.00  0.00           H  
ATOM   2690  CZ  TYR   208      94.171 128.073  54.396  1.00  0.00           C  
ATOM   2691  OH  TYR   208      94.915 128.982  53.776  1.00  0.00           O  
ATOM   2692  HH  TYR   208      95.752 128.641  53.450  1.00  0.00           H  
ATOM   2693  CE2 TYR   208      94.805 126.968  54.998  1.00  0.00           C  
ATOM   2694  HE2 TYR   208      95.883 126.916  54.943  1.00  0.00           H  
ATOM   2695  CD2 TYR   208      94.026 125.972  55.666  1.00  0.00           C  
ATOM   2696  HD2 TYR   208      94.545 125.121  56.082  1.00  0.00           H  
ATOM   2697  C   TYR   208      92.028 123.298  54.806  1.00  0.00           C  
ATOM   2698  O   TYR   208      92.222 122.260  55.441  1.00  0.00           O  
ATOM   2699  N   GLY   209      92.486 123.643  53.602  1.00  0.00           N  
ATOM   2700  H   GLY   209      92.277 124.567  53.252  1.00  0.00           H  
ATOM   2701  CA  GLY   209      93.268 122.678  52.758  1.00  0.00           C  
ATOM   2702  HA2 GLY   209      92.820 121.714  52.997  1.00  0.00           H  
ATOM   2703  HA3 GLY   209      92.999 122.941  51.735  1.00  0.00           H  
ATOM   2704  C   GLY   209      94.807 122.721  53.068  1.00  0.00           C  
ATOM   2705  O   GLY   209      95.331 123.295  53.990  1.00  0.00           O  
ATOM   2706  N   GLN   210      95.666 121.963  52.328  1.00  0.00           N  
ATOM   2707  H   GLN   210      96.620 122.111  52.625  1.00  0.00           H  
ATOM   2708  CA  GLN   210      95.368 120.981  51.250  1.00  0.00           C  
ATOM   2709  HA  GLN   210      96.319 120.691  50.805  1.00  0.00           H  
ATOM   2710  CB  GLN   210      94.624 119.792  51.824  1.00  0.00           C  
ATOM   2711  HB2 GLN   210      93.553 119.967  51.932  1.00  0.00           H  
ATOM   2712  HB3 GLN   210      94.593 118.936  51.150  1.00  0.00           H  
ATOM   2713  CG  GLN   210      95.038 119.242  53.205  1.00  0.00           C  
ATOM   2714  HG2 GLN   210      95.061 120.016  53.972  1.00  0.00           H  
ATOM   2715  HG3 GLN   210      94.277 118.529  53.523  1.00  0.00           H  
ATOM   2716  CD  GLN   210      96.404 118.593  53.199  1.00  0.00           C  
ATOM   2717  OE1 GLN   210      97.103 118.623  52.237  1.00  0.00           O  
ATOM   2718  NE2 GLN   210      96.850 118.185  54.347  1.00  0.00           N  
ATOM   2719 HE21 GLN   210      97.826 117.938  54.418  1.00  0.00           H  
ATOM   2720 HE22 GLN   210      96.274 118.343  55.162  1.00  0.00           H  
ATOM   2721  C   GLN   210      94.587 121.650  50.107  1.00  0.00           C  
ATOM   2722  O   GLN   210      93.510 121.245  49.731  1.00  0.00           O  
ATOM   2723  N   GLN   211      95.144 122.762  49.631  1.00  0.00           N  
ATOM   2724  H   GLN   211      96.006 123.104  50.032  1.00  0.00           H  
ATOM   2725  CA  GLN   211      94.471 123.579  48.601  1.00  0.00           C  
ATOM   2726  HA  GLN   211      93.568 123.927  49.103  1.00  0.00           H  
ATOM   2727  CB  GLN   211      95.273 124.883  48.221  1.00  0.00           C  
ATOM   2728  HB2 GLN   211      96.339 124.751  48.035  1.00  0.00           H  
ATOM   2729  HB3 GLN   211      94.861 125.305  47.305  1.00  0.00           H  
ATOM   2730  CG  GLN   211      95.237 125.968  49.343  1.00  0.00           C  
ATOM   2731  HG2 GLN   211      95.899 126.814  49.159  1.00  0.00           H  
ATOM   2732  HG3 GLN   211      94.237 126.401  49.356  1.00  0.00           H  
ATOM   2733  CD  GLN   211      95.522 125.498  50.774  1.00  0.00           C  
ATOM   2734  OE1 GLN   211      96.570 124.964  51.070  1.00  0.00           O  
ATOM   2735  NE2 GLN   211      94.791 125.873  51.813  1.00  0.00           N  
ATOM   2736 HE21 GLN   211      93.932 126.363  51.607  1.00  0.00           H  
ATOM   2737 HE22 GLN   211      95.188 125.577  52.693  1.00  0.00           H  
ATOM   2738  C   GLN   211      94.221 122.859  47.268  1.00  0.00           C  
ATOM   2739  O   GLN   211      93.238 123.171  46.591  1.00  0.00           O  
ATOM   2740  N   ASP   212      95.077 121.941  46.908  1.00  0.00           N  
ATOM   2741  H   ASP   212      95.777 121.514  47.497  1.00  0.00           H  
ATOM   2742  CA  ASP   212      95.107 121.428  45.497  1.00  0.00           C  
ATOM   2743  HA  ASP   212      94.543 122.123  44.875  1.00  0.00           H  
ATOM   2744  CB  ASP   212      96.582 121.394  44.866  1.00  0.00           C  
ATOM   2745  HB2 ASP   212      96.458 121.428  43.783  1.00  0.00           H  
ATOM   2746  HB3 ASP   212      97.069 122.297  45.235  1.00  0.00           H  
ATOM   2747  CG  ASP   212      97.390 120.095  45.240  1.00  0.00           C  
ATOM   2748  OD1 ASP   212      97.132 119.422  46.243  1.00  0.00           O  
ATOM   2749  OD2 ASP   212      98.291 119.721  44.393  1.00  0.00           O  
ATOM   2750  C   ASP   212      94.357 120.109  45.246  1.00  0.00           C  
ATOM   2751  O   ASP   212      94.416 119.588  44.170  1.00  0.00           O  
ATOM   2752  N   ARG   213      93.713 119.531  46.244  1.00  0.00           N  
ATOM   2753  H   ARG   213      93.907 119.885  47.170  1.00  0.00           H  
ATOM   2754  CA  ARG   213      92.753 118.423  46.233  1.00  0.00           C  
ATOM   2755  HA  ARG   213      93.197 117.631  45.629  1.00  0.00           H  
ATOM   2756  CB  ARG   213      92.859 117.764  47.686  1.00  0.00           C  
ATOM   2757  HB2 ARG   213      93.883 117.597  48.022  1.00  0.00           H  
ATOM   2758  HB3 ARG   213      92.448 118.505  48.371  1.00  0.00           H  
ATOM   2759  CG  ARG   213      92.038 116.455  47.908  1.00  0.00           C  
ATOM   2760  HG2 ARG   213      90.989 116.652  47.687  1.00  0.00           H  
ATOM   2761  HG3 ARG   213      92.515 115.723  47.256  1.00  0.00           H  
ATOM   2762  CD  ARG   213      92.188 115.803  49.334  1.00  0.00           C  
ATOM   2763  HD2 ARG   213      93.218 115.757  49.686  1.00  0.00           H  
ATOM   2764  HD3 ARG   213      91.643 116.432  50.038  1.00  0.00           H  
ATOM   2765  NE  ARG   213      91.704 114.419  49.219  1.00  0.00           N  
ATOM   2766  HE  ARG   213      91.350 114.057  48.345  1.00  0.00           H  
ATOM   2767  CZ  ARG   213      91.801 113.355  50.082  1.00  0.00           C  
ATOM   2768  NH1 ARG   213      92.106 113.470  51.378  1.00  0.00           N  
ATOM   2769 HH11 ARG   213      92.342 112.643  51.907  1.00  0.00           H  
ATOM   2770 HH12 ARG   213      92.360 114.382  51.731  1.00  0.00           H  
ATOM   2771  NH2 ARG   213      91.465 112.163  49.674  1.00  0.00           N  
ATOM   2772 HH21 ARG   213      91.487 111.448  50.387  1.00  0.00           H  
ATOM   2773 HH22 ARG   213      91.064 111.970  48.768  1.00  0.00           H  
ATOM   2774  C   ARG   213      91.314 118.811  45.864  1.00  0.00           C  
ATOM   2775  O   ARG   213      90.865 119.950  46.173  1.00  0.00           O  
ATOM   2776  N   GLY   214      90.476 117.975  45.270  1.00  0.00           N  
ATOM   2777  H   GLY   214      89.520 118.300  45.234  1.00  0.00           H  
ATOM   2778  CA  GLY   214      90.826 116.710  44.624  1.00  0.00           C  
ATOM   2779  HA2 GLY   214      90.928 116.925  43.561  1.00  0.00           H  
ATOM   2780  HA3 GLY   214      91.714 116.209  45.008  1.00  0.00           H  
ATOM   2781  C   GLY   214      89.708 115.721  44.609  1.00  0.00           C  
ATOM   2782  O   GLY   214      88.624 116.172  44.209  1.00  0.00           O  
ATOM   2783  OXT GLY   214      89.950 114.545  44.956  1.00  0.00           O  
TER    2784      GLY   214 
END   
