# Supplementary material for: Visualization of oligomerization, clustering, and density transition of intrinsically disordered proteins
Source: Natl Sci Rev. 2026 Feb 14;13(7):nwag107. doi: 10.1093/nsr/nwag107 (PMC13114874; doi:10.1093/nsr/nwag107)
Supplement: nwag107_Supplemental_Files [file nwag107_supplemental_files.zip › SI-MD-Structures/MD-Sturctures/frame182.pdb]

CRYST1  135.113  149.278  136.877  90.00  90.00  90.00               1
ATOM      1  N   MET     1      23.466  87.658  90.044  1.00  0.00           N  
ATOM      2  H1  MET     1      23.586  87.631  91.047  1.00  0.00           H  
ATOM      3  H2  MET     1      22.769  88.354  89.822  1.00  0.00           H  
ATOM      4  H3  MET     1      23.250  86.741  89.679  1.00  0.00           H  
ATOM      5  CA  MET     1      24.729  88.156  89.453  1.00  0.00           C  
ATOM      6  HA  MET     1      25.145  88.694  90.305  1.00  0.00           H  
ATOM      7  CB  MET     1      25.752  87.074  89.145  1.00  0.00           C  
ATOM      8  HB2 MET     1      26.583  87.503  88.584  1.00  0.00           H  
ATOM      9  HB3 MET     1      26.162  86.832  90.125  1.00  0.00           H  
ATOM     10  CG  MET     1      25.271  85.869  88.348  1.00  0.00           C  
ATOM     11  HG2 MET     1      24.362  85.489  88.815  1.00  0.00           H  
ATOM     12  HG3 MET     1      24.992  86.113  87.323  1.00  0.00           H  
ATOM     13  SD  MET     1      26.501  84.578  88.408  1.00  0.00           S  
ATOM     14  CE  MET     1      25.517  83.134  88.627  1.00  0.00           C  
ATOM     15  HE1 MET     1      26.096  82.223  88.474  1.00  0.00           H  
ATOM     16  HE2 MET     1      24.963  83.253  89.558  1.00  0.00           H  
ATOM     17  HE3 MET     1      24.735  83.106  87.868  1.00  0.00           H  
ATOM     18  C   MET     1      24.395  89.036  88.262  1.00  0.00           C  
ATOM     19  O   MET     1      23.803  88.581  87.261  1.00  0.00           O  
ATOM     20  N   ALA     2      24.745  90.312  88.136  1.00  0.00           N  
ATOM     21  H   ALA     2      24.524  90.805  87.283  1.00  0.00           H  
ATOM     22  CA  ALA     2      25.390  91.202  89.149  1.00  0.00           C  
ATOM     23  HA  ALA     2      25.282  92.145  88.612  1.00  0.00           H  
ATOM     24  CB  ALA     2      24.479  91.478  90.425  1.00  0.00           C  
ATOM     25  HB1 ALA     2      24.639  92.490  90.797  1.00  0.00           H  
ATOM     26  HB2 ALA     2      23.434  91.511  90.118  1.00  0.00           H  
ATOM     27  HB3 ALA     2      24.688  90.742  91.200  1.00  0.00           H  
ATOM     28  C   ALA     2      26.863  91.075  89.493  1.00  0.00           C  
ATOM     29  O   ALA     2      27.293  89.972  89.714  1.00  0.00           O  
ATOM     30  N   SER     3      27.668  92.101  89.655  1.00  0.00           N  
ATOM     31  H   SER     3      28.640  91.969  89.897  1.00  0.00           H  
ATOM     32  CA  SER     3      27.294  93.528  89.772  1.00  0.00           C  
ATOM     33  HA  SER     3      26.350  93.653  90.302  1.00  0.00           H  
ATOM     34  CB  SER     3      28.370  94.313  90.587  1.00  0.00           C  
ATOM     35  HB2 SER     3      28.758  93.684  91.388  1.00  0.00           H  
ATOM     36  HB3 SER     3      29.244  94.458  89.951  1.00  0.00           H  
ATOM     37  OG  SER     3      27.814  95.402  91.124  1.00  0.00           O  
ATOM     38  HG  SER     3      28.594  95.822  91.493  1.00  0.00           H  
ATOM     39  C   SER     3      26.998  94.153  88.385  1.00  0.00           C  
ATOM     40  O   SER     3      27.083  93.467  87.323  1.00  0.00           O  
ATOM     41  N   ASN     4      26.662  95.437  88.318  1.00  0.00           N  
ATOM     42  H   ASN     4      26.710  95.915  89.206  1.00  0.00           H  
ATOM     43  CA  ASN     4      25.985  96.045  87.260  1.00  0.00           C  
ATOM     44  HA  ASN     4      25.703  95.265  86.552  1.00  0.00           H  
ATOM     45  CB  ASN     4      24.630  96.635  87.756  1.00  0.00           C  
ATOM     46  HB2 ASN     4      24.824  97.602  88.221  1.00  0.00           H  
ATOM     47  HB3 ASN     4      24.063  96.885  86.860  1.00  0.00           H  
ATOM     48  CG  ASN     4      23.806  95.764  88.635  1.00  0.00           C  
ATOM     49  OD1 ASN     4      22.845  95.144  88.212  1.00  0.00           O  
ATOM     50  ND2 ASN     4      24.011  95.832  89.916  1.00  0.00           N  
ATOM     51 HD21 ASN     4      23.251  95.474  90.477  1.00  0.00           H  
ATOM     52 HD22 ASN     4      24.641  96.451  90.407  1.00  0.00           H  
ATOM     53  C   ASN     4      26.886  96.952  86.419  1.00  0.00           C  
ATOM     54  O   ASN     4      27.379  97.943  86.948  1.00  0.00           O  
ATOM     55  N   ASP     5      27.286  96.732  85.133  1.00  0.00           N  
ATOM     56  H   ASP     5      27.921  97.433  84.778  1.00  0.00           H  
ATOM     57  CA  ASP     5      27.493  95.432  84.582  1.00  0.00           C  
ATOM     58  HA  ASP     5      26.851  94.688  85.054  1.00  0.00           H  
ATOM     59  CB  ASP     5      27.196  95.532  83.046  1.00  0.00           C  
ATOM     60  HB2 ASP     5      27.782  96.343  82.614  1.00  0.00           H  
ATOM     61  HB3 ASP     5      27.438  94.550  82.639  1.00  0.00           H  
ATOM     62  CG  ASP     5      25.711  95.732  82.663  1.00  0.00           C  
ATOM     63  OD1 ASP     5      25.318  95.932  81.453  1.00  0.00           O  
ATOM     64  OD2 ASP     5      24.777  95.597  83.534  1.00  0.00           O  
ATOM     65  C   ASP     5      28.955  95.162  84.788  1.00  0.00           C  
ATOM     66  O   ASP     5      29.808  95.774  84.219  1.00  0.00           O  
ATOM     67  N   TYR     6      29.282  94.153  85.598  1.00  0.00           N  
ATOM     68  H   TYR     6      28.578  93.803  86.232  1.00  0.00           H  
ATOM     69  CA  TYR     6      30.524  93.278  85.575  1.00  0.00           C  
ATOM     70  HA  TYR     6      31.386  93.940  85.659  1.00  0.00           H  
ATOM     71  CB  TYR     6      30.482  92.156  86.643  1.00  0.00           C  
ATOM     72  HB2 TYR     6      29.549  91.600  86.558  1.00  0.00           H  
ATOM     73  HB3 TYR     6      31.263  91.408  86.504  1.00  0.00           H  
ATOM     74  CG  TYR     6      30.824  92.494  88.082  1.00  0.00           C  
ATOM     75  CD1 TYR     6      30.655  91.509  89.110  1.00  0.00           C  
ATOM     76  HD1 TYR     6      30.201  90.571  88.823  1.00  0.00           H  
ATOM     77  CE1 TYR     6      31.088  91.675  90.463  1.00  0.00           C  
ATOM     78  HE1 TYR     6      31.061  90.840  91.147  1.00  0.00           H  
ATOM     79  CZ  TYR     6      31.629  92.955  90.781  1.00  0.00           C  
ATOM     80  OH  TYR     6      31.968  93.168  92.109  1.00  0.00           O  
ATOM     81  HH  TYR     6      31.661  92.446  92.663  1.00  0.00           H  
ATOM     82  CE2 TYR     6      31.773  93.935  89.772  1.00  0.00           C  
ATOM     83  HE2 TYR     6      32.176  94.910  90.002  1.00  0.00           H  
ATOM     84  CD2 TYR     6      31.454  93.703  88.439  1.00  0.00           C  
ATOM     85  HD2 TYR     6      31.534  94.521  87.738  1.00  0.00           H  
ATOM     86  C   TYR     6      30.619  92.731  84.180  1.00  0.00           C  
ATOM     87  O   TYR     6      29.613  92.407  83.527  1.00  0.00           O  
ATOM     88  N   THR     7      31.809  92.778  83.586  1.00  0.00           N  
ATOM     89  H   THR     7      32.672  92.897  84.097  1.00  0.00           H  
ATOM     90  CA  THR     7      31.910  92.858  82.099  1.00  0.00           C  
ATOM     91  HA  THR     7      31.182  92.101  81.808  1.00  0.00           H  
ATOM     92  CB  THR     7      31.399  94.265  81.614  1.00  0.00           C  
ATOM     93  HB  THR     7      30.388  94.414  81.992  1.00  0.00           H  
ATOM     94  CG2 THR     7      32.325  95.444  82.069  1.00  0.00           C  
ATOM     95 HG21 THR     7      32.454  95.404  83.151  1.00  0.00           H  
ATOM     96 HG22 THR     7      33.325  95.474  81.636  1.00  0.00           H  
ATOM     97 HG23 THR     7      31.876  96.429  81.943  1.00  0.00           H  
ATOM     98  OG1 THR     7      31.429  94.229  80.194  1.00  0.00           O  
ATOM     99  HG1 THR     7      31.040  93.404  79.895  1.00  0.00           H  
ATOM    100  C   THR     7      33.343  92.562  81.613  1.00  0.00           C  
ATOM    101  O   THR     7      34.309  92.897  82.305  1.00  0.00           O  
ATOM    102  N   GLN     8      33.409  91.978  80.433  1.00  0.00           N  
ATOM    103  H   GLN     8      32.584  91.796  79.879  1.00  0.00           H  
ATOM    104  CA  GLN     8      34.598  91.343  79.912  1.00  0.00           C  
ATOM    105  HA  GLN     8      35.485  91.546  80.511  1.00  0.00           H  
ATOM    106  CB  GLN     8      34.360  89.784  79.971  1.00  0.00           C  
ATOM    107  HB2 GLN     8      33.508  89.571  79.326  1.00  0.00           H  
ATOM    108  HB3 GLN     8      35.316  89.420  79.595  1.00  0.00           H  
ATOM    109  CG  GLN     8      34.272  89.298  81.447  1.00  0.00           C  
ATOM    110  HG2 GLN     8      34.466  88.229  81.362  1.00  0.00           H  
ATOM    111  HG3 GLN     8      35.017  89.877  81.993  1.00  0.00           H  
ATOM    112  CD  GLN     8      32.904  89.439  82.179  1.00  0.00           C  
ATOM    113  OE1 GLN     8      31.880  89.303  81.528  1.00  0.00           O  
ATOM    114  NE2 GLN     8      32.855  89.582  83.462  1.00  0.00           N  
ATOM    115 HE21 GLN     8      33.666  89.678  84.057  1.00  0.00           H  
ATOM    116 HE22 GLN     8      31.994  89.522  83.987  1.00  0.00           H  
ATOM    117  C   GLN     8      34.794  91.829  78.471  1.00  0.00           C  
ATOM    118  O   GLN     8      33.957  91.550  77.586  1.00  0.00           O  
ATOM    119  N   GLN     9      35.854  92.576  78.078  1.00  0.00           N  
ATOM    120  H   GLN     9      35.808  92.684  77.075  1.00  0.00           H  
ATOM    121  CA  GLN     9      37.015  93.161  78.765  1.00  0.00           C  
ATOM    122  HA  GLN     9      37.566  93.844  78.119  1.00  0.00           H  
ATOM    123  CB  GLN     9      36.572  94.139  79.901  1.00  0.00           C  
ATOM    124  HB2 GLN     9      35.904  93.671  80.623  1.00  0.00           H  
ATOM    125  HB3 GLN     9      37.434  94.452  80.490  1.00  0.00           H  
ATOM    126  CG  GLN     9      35.904  95.407  79.291  1.00  0.00           C  
ATOM    127  HG2 GLN     9      35.198  94.990  78.573  1.00  0.00           H  
ATOM    128  HG3 GLN     9      35.452  95.965  80.111  1.00  0.00           H  
ATOM    129  CD  GLN     9      36.816  96.365  78.504  1.00  0.00           C  
ATOM    130  OE1 GLN     9      38.053  96.235  78.612  1.00  0.00           O  
ATOM    131  NE2 GLN     9      36.296  97.305  77.700  1.00  0.00           N  
ATOM    132 HE21 GLN     9      35.287  97.298  77.654  1.00  0.00           H  
ATOM    133 HE22 GLN     9      36.898  98.010  77.299  1.00  0.00           H  
ATOM    134  C   GLN     9      38.035  91.968  79.179  1.00  0.00           C  
ATOM    135  O   GLN     9      37.610  90.801  79.335  1.00  0.00           O  
ATOM    136  N   ALA    10      39.350  92.195  79.262  1.00  0.00           N  
ATOM    137  H   ALA    10      39.911  91.357  79.206  1.00  0.00           H  
ATOM    138  CA  ALA    10      40.095  93.466  79.150  1.00  0.00           C  
ATOM    139  HA  ALA    10      39.587  94.269  79.684  1.00  0.00           H  
ATOM    140  CB  ALA    10      41.434  93.148  79.779  1.00  0.00           C  
ATOM    141  HB1 ALA    10      41.969  92.445  79.140  1.00  0.00           H  
ATOM    142  HB2 ALA    10      42.121  93.992  79.718  1.00  0.00           H  
ATOM    143  HB3 ALA    10      41.307  92.847  80.819  1.00  0.00           H  
ATOM    144  C   ALA    10      40.375  93.847  77.687  1.00  0.00           C  
ATOM    145  O   ALA    10      40.111  93.053  76.819  1.00  0.00           O  
ATOM    146  N   THR    11      40.972  94.983  77.377  1.00  0.00           N  
ATOM    147  H   THR    11      41.269  95.615  78.107  1.00  0.00           H  
ATOM    148  CA  THR    11      41.234  95.533  76.074  1.00  0.00           C  
ATOM    149  HA  THR    11      41.332  94.707  75.369  1.00  0.00           H  
ATOM    150  CB  THR    11      40.053  96.360  75.563  1.00  0.00           C  
ATOM    151  HB  THR    11      39.957  97.345  76.020  1.00  0.00           H  
ATOM    152  CG2 THR    11      40.207  96.651  74.075  1.00  0.00           C  
ATOM    153 HG21 THR    11      39.248  96.965  73.663  1.00  0.00           H  
ATOM    154 HG22 THR    11      40.958  97.427  73.929  1.00  0.00           H  
ATOM    155 HG23 THR    11      40.539  95.830  73.440  1.00  0.00           H  
ATOM    156  OG1 THR    11      38.909  95.541  75.756  1.00  0.00           O  
ATOM    157  HG1 THR    11      38.822  95.417  76.704  1.00  0.00           H  
ATOM    158  C   THR    11      42.586  96.346  76.114  1.00  0.00           C  
ATOM    159  O   THR    11      42.491  97.490  76.579  1.00  0.00           O  
ATOM    160  N   GLN    12      43.748  95.959  75.594  1.00  0.00           N  
ATOM    161  H   GLN    12      44.483  96.648  75.664  1.00  0.00           H  
ATOM    162  CA  GLN    12      43.971  94.626  74.931  1.00  0.00           C  
ATOM    163  HA  GLN    12      43.233  94.593  74.130  1.00  0.00           H  
ATOM    164  CB  GLN    12      45.394  94.680  74.342  1.00  0.00           C  
ATOM    165  HB2 GLN    12      45.547  95.476  73.613  1.00  0.00           H  
ATOM    166  HB3 GLN    12      46.124  94.955  75.104  1.00  0.00           H  
ATOM    167  CG  GLN    12      45.785  93.421  73.658  1.00  0.00           C  
ATOM    168  HG2 GLN    12      46.829  93.459  73.347  1.00  0.00           H  
ATOM    169  HG3 GLN    12      45.679  92.606  74.374  1.00  0.00           H  
ATOM    170  CD  GLN    12      44.931  93.037  72.403  1.00  0.00           C  
ATOM    171  OE1 GLN    12      43.737  92.836  72.421  1.00  0.00           O  
ATOM    172  NE2 GLN    12      45.544  92.763  71.277  1.00  0.00           N  
ATOM    173 HE21 GLN    12      45.157  92.419  70.410  1.00  0.00           H  
ATOM    174 HE22 GLN    12      46.542  92.740  71.428  1.00  0.00           H  
ATOM    175  C   GLN    12      43.727  93.489  75.931  1.00  0.00           C  
ATOM    176  O   GLN    12      43.959  93.575  77.108  1.00  0.00           O  
ATOM    177  N   SER    13      43.144  92.402  75.415  1.00  0.00           N  
ATOM    178  H   SER    13      42.926  92.370  74.429  1.00  0.00           H  
ATOM    179  CA  SER    13      42.801  91.219  76.177  1.00  0.00           C  
ATOM    180  HA  SER    13      42.088  91.460  76.965  1.00  0.00           H  
ATOM    181  CB  SER    13      42.166  90.086  75.268  1.00  0.00           C  
ATOM    182  HB2 SER    13      41.605  90.624  74.504  1.00  0.00           H  
ATOM    183  HB3 SER    13      42.951  89.455  74.851  1.00  0.00           H  
ATOM    184  OG  SER    13      41.184  89.309  76.000  1.00  0.00           O  
ATOM    185  HG  SER    13      41.018  88.466  75.572  1.00  0.00           H  
ATOM    186  C   SER    13      44.060  90.626  76.849  1.00  0.00           C  
ATOM    187  O   SER    13      45.193  90.820  76.373  1.00  0.00           O  
ATOM    188  N   TYR    14      43.877  90.140  78.100  1.00  0.00           N  
ATOM    189  H   TYR    14      42.945  90.006  78.466  1.00  0.00           H  
ATOM    190  CA  TYR    14      44.967  89.662  78.950  1.00  0.00           C  
ATOM    191  HA  TYR    14      45.436  90.598  79.255  1.00  0.00           H  
ATOM    192  CB  TYR    14      44.368  89.090  80.241  1.00  0.00           C  
ATOM    193  HB2 TYR    14      43.842  89.893  80.756  1.00  0.00           H  
ATOM    194  HB3 TYR    14      43.613  88.334  80.024  1.00  0.00           H  
ATOM    195  CG  TYR    14      45.327  88.305  81.160  1.00  0.00           C  
ATOM    196  CD1 TYR    14      45.888  89.018  82.229  1.00  0.00           C  
ATOM    197  HD1 TYR    14      45.528  90.028  82.355  1.00  0.00           H  
ATOM    198  CE1 TYR    14      46.736  88.444  83.169  1.00  0.00           C  
ATOM    199  HE1 TYR    14      47.121  88.991  84.017  1.00  0.00           H  
ATOM    200  CZ  TYR    14      46.979  87.039  83.105  1.00  0.00           C  
ATOM    201  OH  TYR    14      47.629  86.277  83.999  1.00  0.00           O  
ATOM    202  HH  TYR    14      47.789  86.650  84.869  1.00  0.00           H  
ATOM    203  CE2 TYR    14      46.425  86.312  82.054  1.00  0.00           C  
ATOM    204  HE2 TYR    14      46.630  85.262  81.908  1.00  0.00           H  
ATOM    205  CD2 TYR    14      45.564  86.937  81.060  1.00  0.00           C  
ATOM    206  HD2 TYR    14      45.036  86.355  80.320  1.00  0.00           H  
ATOM    207  C   TYR    14      45.942  88.706  78.304  1.00  0.00           C  
ATOM    208  O   TYR    14      45.475  87.752  77.639  1.00  0.00           O  
ATOM    209  N   GLY    15      47.300  88.714  78.643  1.00  0.00           N  
ATOM    210  H   GLY    15      47.888  88.023  78.199  1.00  0.00           H  
ATOM    211  CA  GLY    15      47.949  89.525  79.662  1.00  0.00           C  
ATOM    212  HA2 GLY    15      48.539  90.246  79.096  1.00  0.00           H  
ATOM    213  HA3 GLY    15      47.188  89.971  80.303  1.00  0.00           H  
ATOM    214  C   GLY    15      48.981  88.817  80.605  1.00  0.00           C  
ATOM    215  O   GLY    15      49.394  89.413  81.617  1.00  0.00           O  
ATOM    216  N   ALA    16      49.335  87.538  80.360  1.00  0.00           N  
ATOM    217  H   ALA    16      49.112  87.186  79.439  1.00  0.00           H  
ATOM    218  CA  ALA    16      49.973  86.622  81.307  1.00  0.00           C  
ATOM    219  HA  ALA    16      49.581  86.816  82.305  1.00  0.00           H  
ATOM    220  CB  ALA    16      49.506  85.229  80.817  1.00  0.00           C  
ATOM    221  HB1 ALA    16      48.421  85.277  80.726  1.00  0.00           H  
ATOM    222  HB2 ALA    16      49.901  84.959  79.838  1.00  0.00           H  
ATOM    223  HB3 ALA    16      49.747  84.497  81.588  1.00  0.00           H  
ATOM    224  C   ALA    16      51.542  86.691  81.350  1.00  0.00           C  
ATOM    225  O   ALA    16      52.180  85.608  81.370  1.00  0.00           O  
ATOM    226  N   TYR    17      52.197  87.914  81.214  1.00  0.00           N  
ATOM    227  H   TYR    17      51.649  88.751  81.079  1.00  0.00           H  
ATOM    228  CA  TYR    17      53.618  88.092  81.348  1.00  0.00           C  
ATOM    229  HA  TYR    17      54.134  87.131  81.360  1.00  0.00           H  
ATOM    230  CB  TYR    17      54.259  88.854  80.194  1.00  0.00           C  
ATOM    231  HB2 TYR    17      53.935  88.447  79.236  1.00  0.00           H  
ATOM    232  HB3 TYR    17      53.934  89.894  80.226  1.00  0.00           H  
ATOM    233  CG  TYR    17      55.797  88.736  80.258  1.00  0.00           C  
ATOM    234  CD1 TYR    17      56.607  89.825  80.682  1.00  0.00           C  
ATOM    235  HD1 TYR    17      56.214  90.814  80.868  1.00  0.00           H  
ATOM    236  CE1 TYR    17      58.008  89.710  80.823  1.00  0.00           C  
ATOM    237  HE1 TYR    17      58.586  90.583  81.090  1.00  0.00           H  
ATOM    238  CZ  TYR    17      58.668  88.521  80.443  1.00  0.00           C  
ATOM    239  OH  TYR    17      59.989  88.373  80.508  1.00  0.00           O  
ATOM    240  HH  TYR    17      60.400  89.053  81.047  1.00  0.00           H  
ATOM    241  CE2 TYR    17      57.941  87.372  80.051  1.00  0.00           C  
ATOM    242  HE2 TYR    17      58.457  86.508  79.659  1.00  0.00           H  
ATOM    243  CD2 TYR    17      56.506  87.515  79.924  1.00  0.00           C  
ATOM    244  HD2 TYR    17      55.870  86.778  79.455  1.00  0.00           H  
ATOM    245  C   TYR    17      53.997  88.790  82.702  1.00  0.00           C  
ATOM    246  O   TYR    17      53.871  90.053  82.772  1.00  0.00           O  
ATOM    247  N   PRO    18      54.451  88.053  83.714  1.00  0.00           N  
ATOM    248  CD  PRO    18      54.406  86.550  83.811  1.00  0.00           C  
ATOM    249  HD2 PRO    18      55.041  86.082  83.058  1.00  0.00           H  
ATOM    250  HD3 PRO    18      53.360  86.246  83.803  1.00  0.00           H  
ATOM    251  CG  PRO    18      55.002  86.189  85.202  1.00  0.00           C  
ATOM    252  HG2 PRO    18      55.992  85.753  85.070  1.00  0.00           H  
ATOM    253  HG3 PRO    18      54.350  85.533  85.779  1.00  0.00           H  
ATOM    254  CB  PRO    18      55.088  87.487  85.941  1.00  0.00           C  
ATOM    255  HB2 PRO    18      55.895  87.552  86.670  1.00  0.00           H  
ATOM    256  HB3 PRO    18      54.148  87.540  86.491  1.00  0.00           H  
ATOM    257  CA  PRO    18      55.172  88.576  84.887  1.00  0.00           C  
ATOM    258  HA  PRO    18      54.686  89.482  85.250  1.00  0.00           H  
ATOM    259  C   PRO    18      56.639  88.849  84.566  1.00  0.00           C  
ATOM    260  O   PRO    18      57.477  87.951  84.364  1.00  0.00           O  
ATOM    261  N   THR    19      57.075  90.098  84.650  1.00  0.00           N  
ATOM    262  H   THR    19      56.377  90.781  84.911  1.00  0.00           H  
ATOM    263  CA  THR    19      58.501  90.602  84.478  1.00  0.00           C  
ATOM    264  HA  THR    19      58.887  90.076  83.605  1.00  0.00           H  
ATOM    265  CB  THR    19      58.574  92.148  84.315  1.00  0.00           C  
ATOM    266  HB  THR    19      58.082  92.537  85.207  1.00  0.00           H  
ATOM    267  CG2 THR    19      59.928  92.820  84.356  1.00  0.00           C  
ATOM    268 HG21 THR    19      60.391  92.679  85.333  1.00  0.00           H  
ATOM    269 HG22 THR    19      60.600  92.421  83.596  1.00  0.00           H  
ATOM    270 HG23 THR    19      59.766  93.890  84.221  1.00  0.00           H  
ATOM    271  OG1 THR    19      58.013  92.463  83.062  1.00  0.00           O  
ATOM    272  HG1 THR    19      57.068  92.383  83.214  1.00  0.00           H  
ATOM    273  C   THR    19      59.288  90.091  85.641  1.00  0.00           C  
ATOM    274  O   THR    19      58.798  90.204  86.766  1.00  0.00           O  
ATOM    275  N   GLN    20      60.531  89.692  85.453  1.00  0.00           N  
ATOM    276  H   GLN    20      60.861  89.712  84.499  1.00  0.00           H  
ATOM    277  CA  GLN    20      61.510  89.351  86.468  1.00  0.00           C  
ATOM    278  HA  GLN    20      61.070  88.660  87.187  1.00  0.00           H  
ATOM    279  CB  GLN    20      62.712  88.570  85.785  1.00  0.00           C  
ATOM    280  HB2 GLN    20      62.245  87.636  85.471  1.00  0.00           H  
ATOM    281  HB3 GLN    20      63.189  89.191  85.027  1.00  0.00           H  
ATOM    282  CG  GLN    20      63.764  88.081  86.748  1.00  0.00           C  
ATOM    283  HG2 GLN    20      63.343  87.665  87.663  1.00  0.00           H  
ATOM    284  HG3 GLN    20      64.236  87.210  86.294  1.00  0.00           H  
ATOM    285  CD  GLN    20      64.903  89.078  87.040  1.00  0.00           C  
ATOM    286  OE1 GLN    20      65.056  90.109  86.396  1.00  0.00           O  
ATOM    287  NE2 GLN    20      65.647  88.969  88.114  1.00  0.00           N  
ATOM    288 HE21 GLN    20      65.484  88.180  88.723  1.00  0.00           H  
ATOM    289 HE22 GLN    20      66.481  89.537  88.093  1.00  0.00           H  
ATOM    290  C   GLN    20      62.025  90.646  87.165  1.00  0.00           C  
ATOM    291  O   GLN    20      62.343  91.544  86.465  1.00  0.00           O  
ATOM    292  N   PRO    21      62.057  90.728  88.531  1.00  0.00           N  
ATOM    293  CD  PRO    21      61.665  89.725  89.451  1.00  0.00           C  
ATOM    294  HD2 PRO    21      62.308  88.844  89.461  1.00  0.00           H  
ATOM    295  HD3 PRO    21      60.634  89.399  89.314  1.00  0.00           H  
ATOM    296  CG  PRO    21      61.695  90.348  90.855  1.00  0.00           C  
ATOM    297  HG2 PRO    21      62.672  90.238  91.325  1.00  0.00           H  
ATOM    298  HG3 PRO    21      60.834  90.007  91.431  1.00  0.00           H  
ATOM    299  CB  PRO    21      61.505  91.826  90.629  1.00  0.00           C  
ATOM    300  HB2 PRO    21      62.053  92.394  91.381  1.00  0.00           H  
ATOM    301  HB3 PRO    21      60.432  91.960  90.489  1.00  0.00           H  
ATOM    302  CA  PRO    21      62.168  92.001  89.213  1.00  0.00           C  
ATOM    303  HA  PRO    21      61.592  92.692  88.597  1.00  0.00           H  
ATOM    304  C   PRO    21      63.621  92.536  89.240  1.00  0.00           C  
ATOM    305  O   PRO    21      64.572  91.735  89.219  1.00  0.00           O  
ATOM    306  N   GLY    22      63.891  93.802  89.471  1.00  0.00           N  
ATOM    307  H   GLY    22      63.146  94.483  89.520  1.00  0.00           H  
ATOM    308  CA  GLY    22      65.332  94.355  89.420  1.00  0.00           C  
ATOM    309  HA2 GLY    22      65.915  93.807  88.681  1.00  0.00           H  
ATOM    310  HA3 GLY    22      65.331  95.398  89.103  1.00  0.00           H  
ATOM    311  C   GLY    22      65.960  94.383  90.843  1.00  0.00           C  
ATOM    312  O   GLY    22      65.284  94.273  91.834  1.00  0.00           O  
ATOM    313  N   GLN    23      67.276  94.653  90.867  1.00  0.00           N  
ATOM    314  H   GLN    23      67.691  94.540  89.953  1.00  0.00           H  
ATOM    315  CA  GLN    23      68.095  94.881  92.039  1.00  0.00           C  
ATOM    316  HA  GLN    23      67.462  95.179  92.875  1.00  0.00           H  
ATOM    317  CB  GLN    23      68.762  93.591  92.449  1.00  0.00           C  
ATOM    318  HB2 GLN    23      68.122  92.710  92.398  1.00  0.00           H  
ATOM    319  HB3 GLN    23      69.647  93.483  91.821  1.00  0.00           H  
ATOM    320  CG  GLN    23      69.325  93.575  93.867  1.00  0.00           C  
ATOM    321  HG2 GLN    23      69.955  92.693  93.980  1.00  0.00           H  
ATOM    322  HG3 GLN    23      69.845  94.487  94.160  1.00  0.00           H  
ATOM    323  CD  GLN    23      68.233  93.362  94.826  1.00  0.00           C  
ATOM    324  OE1 GLN    23      67.198  92.849  94.555  1.00  0.00           O  
ATOM    325  NE2 GLN    23      68.518  93.497  96.106  1.00  0.00           N  
ATOM    326 HE21 GLN    23      69.469  93.517  96.444  1.00  0.00           H  
ATOM    327 HE22 GLN    23      67.746  93.255  96.711  1.00  0.00           H  
ATOM    328  C   GLN    23      69.182  95.997  91.735  1.00  0.00           C  
ATOM    329  O   GLN    23      69.662  95.943  90.616  1.00  0.00           O  
ATOM    330  N   GLY    24      69.273  97.044  92.604  1.00  0.00           N  
ATOM    331  H   GLY    24      68.697  97.102  93.431  1.00  0.00           H  
ATOM    332  CA  GLY    24      70.171  98.239  92.431  1.00  0.00           C  
ATOM    333  HA2 GLY    24      69.817  98.937  91.673  1.00  0.00           H  
ATOM    334  HA3 GLY    24      70.121  98.847  93.334  1.00  0.00           H  
ATOM    335  C   GLY    24      71.656  97.993  92.140  1.00  0.00           C  
ATOM    336  O   GLY    24      72.219  96.887  92.153  1.00  0.00           O  
ATOM    337  N   TYR    25      72.297  99.135  91.864  1.00  0.00           N  
ATOM    338  H   TYR    25      71.893 100.036  92.079  1.00  0.00           H  
ATOM    339  CA  TYR    25      73.745  99.343  91.482  1.00  0.00           C  
ATOM    340  HA  TYR    25      74.452  99.192  92.298  1.00  0.00           H  
ATOM    341  CB  TYR    25      74.090  98.297  90.353  1.00  0.00           C  
ATOM    342  HB2 TYR    25      74.340  97.403  90.924  1.00  0.00           H  
ATOM    343  HB3 TYR    25      73.154  98.234  89.798  1.00  0.00           H  
ATOM    344  CG  TYR    25      75.221  98.685  89.499  1.00  0.00           C  
ATOM    345  CD1 TYR    25      76.517  98.390  89.765  1.00  0.00           C  
ATOM    346  HD1 TYR    25      76.792  97.787  90.618  1.00  0.00           H  
ATOM    347  CE1 TYR    25      77.618  98.837  88.902  1.00  0.00           C  
ATOM    348  HE1 TYR    25      78.615  98.447  89.043  1.00  0.00           H  
ATOM    349  CZ  TYR    25      77.297  99.740  87.821  1.00  0.00           C  
ATOM    350  OH  TYR    25      78.209 100.098  86.886  1.00  0.00           O  
ATOM    351  HH  TYR    25      79.082  99.773  87.117  1.00  0.00           H  
ATOM    352  CE2 TYR    25      75.965 100.092  87.591  1.00  0.00           C  
ATOM    353  HE2 TYR    25      75.681 100.650  86.711  1.00  0.00           H  
ATOM    354  CD2 TYR    25      74.961  99.551  88.391  1.00  0.00           C  
ATOM    355  HD2 TYR    25      73.932  99.828  88.216  1.00  0.00           H  
ATOM    356  C   TYR    25      74.032 100.780  90.945  1.00  0.00           C  
ATOM    357  O   TYR    25      73.171 101.550  90.527  1.00  0.00           O  
ATOM    358  N   SER    26      75.263 101.241  91.161  1.00  0.00           N  
ATOM    359  H   SER    26      75.898 100.790  91.804  1.00  0.00           H  
ATOM    360  CA  SER    26      75.697 102.560  90.576  1.00  0.00           C  
ATOM    361  HA  SER    26      75.189 102.720  89.625  1.00  0.00           H  
ATOM    362  CB  SER    26      75.185 103.722  91.511  1.00  0.00           C  
ATOM    363  HB2 SER    26      74.117 103.653  91.718  1.00  0.00           H  
ATOM    364  HB3 SER    26      75.757 103.669  92.438  1.00  0.00           H  
ATOM    365  OG  SER    26      75.412 104.927  90.772  1.00  0.00           O  
ATOM    366  HG  SER    26      75.464 105.580  91.475  1.00  0.00           H  
ATOM    367  C   SER    26      77.172 102.607  90.287  1.00  0.00           C  
ATOM    368  O   SER    26      77.990 101.939  90.875  1.00  0.00           O  
ATOM    369  N   GLN    27      77.492 103.366  89.231  1.00  0.00           N  
ATOM    370  H   GLN    27      76.776 103.791  88.659  1.00  0.00           H  
ATOM    371  CA  GLN    27      78.892 103.495  88.672  1.00  0.00           C  
ATOM    372  HA  GLN    27      79.177 102.502  88.327  1.00  0.00           H  
ATOM    373  CB  GLN    27      78.945 104.458  87.496  1.00  0.00           C  
ATOM    374  HB2 GLN    27      78.280 105.302  87.677  1.00  0.00           H  
ATOM    375  HB3 GLN    27      79.965 104.806  87.337  1.00  0.00           H  
ATOM    376  CG  GLN    27      78.296 103.854  86.251  1.00  0.00           C  
ATOM    377  HG2 GLN    27      77.360 103.385  86.553  1.00  0.00           H  
ATOM    378  HG3 GLN    27      77.963 104.689  85.635  1.00  0.00           H  
ATOM    379  CD  GLN    27      79.090 102.893  85.396  1.00  0.00           C  
ATOM    380  OE1 GLN    27      80.247 102.621  85.656  1.00  0.00           O  
ATOM    381  NE2 GLN    27      78.648 102.469  84.262  1.00  0.00           N  
ATOM    382 HE21 GLN    27      77.811 102.717  83.754  1.00  0.00           H  
ATOM    383 HE22 GLN    27      79.279 101.796  83.849  1.00  0.00           H  
ATOM    384  C   GLN    27      79.901 103.919  89.757  1.00  0.00           C  
ATOM    385  O   GLN    27      81.035 103.471  89.696  1.00  0.00           O  
ATOM    386  N   GLN    28      79.471 104.718  90.751  1.00  0.00           N  
ATOM    387  H   GLN    28      78.501 104.989  90.679  1.00  0.00           H  
ATOM    388  CA  GLN    28      80.306 105.258  91.766  1.00  0.00           C  
ATOM    389  HA  GLN    28      81.164 105.640  91.213  1.00  0.00           H  
ATOM    390  CB  GLN    28      79.577 106.517  92.340  1.00  0.00           C  
ATOM    391  HB2 GLN    28      78.734 106.192  92.949  1.00  0.00           H  
ATOM    392  HB3 GLN    28      80.244 106.980  93.068  1.00  0.00           H  
ATOM    393  CG  GLN    28      79.261 107.689  91.464  1.00  0.00           C  
ATOM    394  HG2 GLN    28      80.085 108.392  91.338  1.00  0.00           H  
ATOM    395  HG3 GLN    28      79.000 107.332  90.468  1.00  0.00           H  
ATOM    396  CD  GLN    28      78.022 108.464  91.989  1.00  0.00           C  
ATOM    397  OE1 GLN    28      77.634 108.476  93.176  1.00  0.00           O  
ATOM    398  NE2 GLN    28      77.386 109.190  91.065  1.00  0.00           N  
ATOM    399 HE21 GLN    28      76.672 109.782  91.464  1.00  0.00           H  
ATOM    400 HE22 GLN    28      77.800 109.220  90.144  1.00  0.00           H  
ATOM    401  C   GLN    28      80.676 104.319  92.953  1.00  0.00           C  
ATOM    402  O   GLN    28      81.477 104.651  93.817  1.00  0.00           O  
ATOM    403  N   SER    29      80.134 103.096  93.015  1.00  0.00           N  
ATOM    404  H   SER    29      79.717 102.721  92.176  1.00  0.00           H  
ATOM    405  CA  SER    29      80.280 102.049  94.044  1.00  0.00           C  
ATOM    406  HA  SER    29      80.101 102.427  95.051  1.00  0.00           H  
ATOM    407  CB  SER    29      79.205 100.933  93.840  1.00  0.00           C  
ATOM    408  HB2 SER    29      79.353 100.147  94.581  1.00  0.00           H  
ATOM    409  HB3 SER    29      78.178 101.284  93.944  1.00  0.00           H  
ATOM    410  OG  SER    29      79.196 100.279  92.610  1.00  0.00           O  
ATOM    411  HG  SER    29      78.686 100.752  91.949  1.00  0.00           H  
ATOM    412  C   SER    29      81.767 101.501  93.953  1.00  0.00           C  
ATOM    413  O   SER    29      82.358 101.306  94.952  1.00  0.00           O  
ATOM    414  N   SER    30      82.334 101.287  92.720  1.00  0.00           N  
ATOM    415  H   SER    30      81.761 101.539  91.927  1.00  0.00           H  
ATOM    416  CA  SER    30      83.578 100.664  92.437  1.00  0.00           C  
ATOM    417  HA  SER    30      84.245 100.735  93.297  1.00  0.00           H  
ATOM    418  CB  SER    30      83.335  99.183  92.215  1.00  0.00           C  
ATOM    419  HB2 SER    30      82.877  98.598  93.012  1.00  0.00           H  
ATOM    420  HB3 SER    30      82.710  99.020  91.336  1.00  0.00           H  
ATOM    421  OG  SER    30      84.597  98.501  92.024  1.00  0.00           O  
ATOM    422  HG  SER    30      84.437  97.564  91.889  1.00  0.00           H  
ATOM    423  C   SER    30      84.222 101.346  91.249  1.00  0.00           C  
ATOM    424  O   SER    30      83.583 101.485  90.261  1.00  0.00           O  
ATOM    425  N   GLN    31      85.488 101.792  91.266  1.00  0.00           N  
ATOM    426  H   GLN    31      85.851 102.204  90.418  1.00  0.00           H  
ATOM    427  CA  GLN    31      86.507 101.731  92.304  1.00  0.00           C  
ATOM    428  HA  GLN    31      86.554 100.650  92.437  1.00  0.00           H  
ATOM    429  CB  GLN    31      87.862 102.225  91.855  1.00  0.00           C  
ATOM    430  HB2 GLN    31      88.634 101.838  92.520  1.00  0.00           H  
ATOM    431  HB3 GLN    31      88.009 101.817  90.856  1.00  0.00           H  
ATOM    432  CG  GLN    31      87.830 103.754  91.741  1.00  0.00           C  
ATOM    433  HG2 GLN    31      86.864 104.175  91.463  1.00  0.00           H  
ATOM    434  HG3 GLN    31      88.048 104.276  92.673  1.00  0.00           H  
ATOM    435  CD  GLN    31      89.030 104.089  90.739  1.00  0.00           C  
ATOM    436  OE1 GLN    31      90.154 104.260  91.164  1.00  0.00           O  
ATOM    437  NE2 GLN    31      88.849 103.835  89.440  1.00  0.00           N  
ATOM    438 HE21 GLN    31      89.595 103.939  88.766  1.00  0.00           H  
ATOM    439 HE22 GLN    31      87.958 103.487  89.115  1.00  0.00           H  
ATOM    440  C   GLN    31      86.117 102.376  93.617  1.00  0.00           C  
ATOM    441  O   GLN    31      85.735 103.541  93.624  1.00  0.00           O  
ATOM    442  N   PRO    32      86.298 101.681  94.823  1.00  0.00           N  
ATOM    443  CD  PRO    32      86.666 100.280  95.119  1.00  0.00           C  
ATOM    444  HD2 PRO    32      87.645 100.282  95.598  1.00  0.00           H  
ATOM    445  HD3 PRO    32      86.776  99.632  94.249  1.00  0.00           H  
ATOM    446  CG  PRO    32      85.570  99.773  96.006  1.00  0.00           C  
ATOM    447  HG2 PRO    32      85.826  98.837  96.504  1.00  0.00           H  
ATOM    448  HG3 PRO    32      84.694  99.460  95.438  1.00  0.00           H  
ATOM    449  CB  PRO    32      85.203 100.936  96.908  1.00  0.00           C  
ATOM    450  HB2 PRO    32      85.858 100.797  97.768  1.00  0.00           H  
ATOM    451  HB3 PRO    32      84.167 101.045  97.228  1.00  0.00           H  
ATOM    452  CA  PRO    32      85.623 102.146  96.075  1.00  0.00           C  
ATOM    453  HA  PRO    32      84.678 102.617  95.804  1.00  0.00           H  
ATOM    454  C   PRO    32      86.514 103.122  96.942  1.00  0.00           C  
ATOM    455  O   PRO    32      87.646 102.792  97.347  1.00  0.00           O  
ATOM    456  N   TYR    33      86.047 104.303  97.222  1.00  0.00           N  
ATOM    457  H   TYR    33      85.251 104.448  96.617  1.00  0.00           H  
ATOM    458  CA  TYR    33      86.576 105.313  98.102  1.00  0.00           C  
ATOM    459  HA  TYR    33      87.184 104.838  98.871  1.00  0.00           H  
ATOM    460  CB  TYR    33      87.348 106.339  97.207  1.00  0.00           C  
ATOM    461  HB2 TYR    33      86.701 106.592  96.366  1.00  0.00           H  
ATOM    462  HB3 TYR    33      87.524 107.183  97.874  1.00  0.00           H  
ATOM    463  CG  TYR    33      88.658 105.733  96.665  1.00  0.00           C  
ATOM    464  CD1 TYR    33      89.859 105.924  97.461  1.00  0.00           C  
ATOM    465  HD1 TYR    33      89.856 106.448  98.406  1.00  0.00           H  
ATOM    466  CE1 TYR    33      91.090 105.457  96.947  1.00  0.00           C  
ATOM    467  HE1 TYR    33      92.009 105.494  97.514  1.00  0.00           H  
ATOM    468  CZ  TYR    33      91.145 104.808  95.651  1.00  0.00           C  
ATOM    469  OH  TYR    33      92.303 104.255  95.157  1.00  0.00           O  
ATOM    470  HH  TYR    33      93.089 104.603  95.584  1.00  0.00           H  
ATOM    471  CE2 TYR    33      89.916 104.715  94.930  1.00  0.00           C  
ATOM    472  HE2 TYR    33      89.896 104.139  94.017  1.00  0.00           H  
ATOM    473  CD2 TYR    33      88.658 105.265  95.352  1.00  0.00           C  
ATOM    474  HD2 TYR    33      87.795 105.188  94.707  1.00  0.00           H  
ATOM    475  C   TYR    33      85.464 105.981  98.897  1.00  0.00           C  
ATOM    476  O   TYR    33      84.636 106.717  98.371  1.00  0.00           O  
ATOM    477  N   GLY    34      85.326 105.745 100.183  1.00  0.00           N  
ATOM    478  H   GLY    34      86.050 105.101 100.467  1.00  0.00           H  
ATOM    479  CA  GLY    34      84.290 106.067 101.223  1.00  0.00           C  
ATOM    480  HA2 GLY    34      84.813 105.908 102.167  1.00  0.00           H  
ATOM    481  HA3 GLY    34      83.942 107.092 101.096  1.00  0.00           H  
ATOM    482  C   GLY    34      83.107 105.140 101.120  1.00  0.00           C  
ATOM    483  O   GLY    34      83.064 104.285 100.221  1.00  0.00           O  
ATOM    484  N   GLN    35      82.140 105.230 102.033  1.00  0.00           N  
ATOM    485  H   GLN    35      82.257 105.896 102.783  1.00  0.00           H  
ATOM    486  CA  GLN    35      80.970 104.310 102.098  1.00  0.00           C  
ATOM    487  HA  GLN    35      80.885 103.878 101.100  1.00  0.00           H  
ATOM    488  CB  GLN    35      81.232 103.074 103.034  1.00  0.00           C  
ATOM    489  HB2 GLN    35      82.222 102.723 102.742  1.00  0.00           H  
ATOM    490  HB3 GLN    35      81.152 103.339 104.088  1.00  0.00           H  
ATOM    491  CG  GLN    35      80.229 101.900 102.657  1.00  0.00           C  
ATOM    492  HG2 GLN    35      79.324 102.058 103.243  1.00  0.00           H  
ATOM    493  HG3 GLN    35      79.999 101.900 101.592  1.00  0.00           H  
ATOM    494  CD  GLN    35      80.840 100.513 102.983  1.00  0.00           C  
ATOM    495  OE1 GLN    35      82.089 100.457 103.274  1.00  0.00           O  
ATOM    496  NE2 GLN    35      80.002  99.470 102.877  1.00  0.00           N  
ATOM    497 HE21 GLN    35      79.005  99.605 102.789  1.00  0.00           H  
ATOM    498 HE22 GLN    35      80.482  98.583 102.933  1.00  0.00           H  
ATOM    499  C   GLN    35      79.707 105.157 102.490  1.00  0.00           C  
ATOM    500  O   GLN    35      79.560 105.559 103.636  1.00  0.00           O  
ATOM    501  N   GLN    36      78.753 105.419 101.540  1.00  0.00           N  
ATOM    502  H   GLN    36      77.935 105.862 101.934  1.00  0.00           H  
ATOM    503  CA  GLN    36      78.776 104.966 100.172  1.00  0.00           C  
ATOM    504  HA  GLN    36      78.985 103.897 100.211  1.00  0.00           H  
ATOM    505  CB  GLN    36      77.383 105.306  99.495  1.00  0.00           C  
ATOM    506  HB2 GLN    36      77.199 104.698  98.610  1.00  0.00           H  
ATOM    507  HB3 GLN    36      76.519 105.064 100.115  1.00  0.00           H  
ATOM    508  CG  GLN    36      77.230 106.770  98.989  1.00  0.00           C  
ATOM    509  HG2 GLN    36      77.675 107.434  99.730  1.00  0.00           H  
ATOM    510  HG3 GLN    36      77.869 106.859  98.111  1.00  0.00           H  
ATOM    511  CD  GLN    36      75.725 107.090  98.838  1.00  0.00           C  
ATOM    512  OE1 GLN    36      74.885 107.185  99.760  1.00  0.00           O  
ATOM    513  NE2 GLN    36      75.258 107.220  97.616  1.00  0.00           N  
ATOM    514 HE21 GLN    36      75.770 107.048  96.762  1.00  0.00           H  
ATOM    515 HE22 GLN    36      74.280 107.469  97.572  1.00  0.00           H  
ATOM    516  C   GLN    36      79.888 105.523  99.397  1.00  0.00           C  
ATOM    517  O   GLN    36      80.341 106.664  99.586  1.00  0.00           O  
ATOM    518  N   SER    37      80.379 104.828  98.368  1.00  0.00           N  
ATOM    519  H   SER    37      79.914 104.022  97.975  1.00  0.00           H  
ATOM    520  CA  SER    37      81.626 105.302  97.610  1.00  0.00           C  
ATOM    521  HA  SER    37      82.410 105.623  98.296  1.00  0.00           H  
ATOM    522  CB  SER    37      82.208 104.057  96.972  1.00  0.00           C  
ATOM    523  HB2 SER    37      82.685 103.405  97.705  1.00  0.00           H  
ATOM    524  HB3 SER    37      81.461 103.387  96.546  1.00  0.00           H  
ATOM    525  OG  SER    37      83.111 104.389  95.975  1.00  0.00           O  
ATOM    526  HG  SER    37      82.605 104.424  95.160  1.00  0.00           H  
ATOM    527  C   SER    37      81.493 106.502  96.635  1.00  0.00           C  
ATOM    528  O   SER    37      80.399 106.751  96.077  1.00  0.00           O  
ATOM    529  N   TYR    38      82.585 107.159  96.360  1.00  0.00           N  
ATOM    530  H   TYR    38      83.461 106.776  96.687  1.00  0.00           H  
ATOM    531  CA  TYR    38      82.590 108.299  95.448  1.00  0.00           C  
ATOM    532  HA  TYR    38      81.827 108.183  94.678  1.00  0.00           H  
ATOM    533  CB  TYR    38      82.259 109.623  96.160  1.00  0.00           C  
ATOM    534  HB2 TYR    38      83.045 109.942  96.845  1.00  0.00           H  
ATOM    535  HB3 TYR    38      82.124 110.324  95.336  1.00  0.00           H  
ATOM    536  CG  TYR    38      80.803 109.722  96.709  1.00  0.00           C  
ATOM    537  CD1 TYR    38      80.433 109.600  98.074  1.00  0.00           C  
ATOM    538  HD1 TYR    38      81.178 109.484  98.848  1.00  0.00           H  
ATOM    539  CE1 TYR    38      79.104 109.688  98.527  1.00  0.00           C  
ATOM    540  HE1 TYR    38      78.817 109.464  99.543  1.00  0.00           H  
ATOM    541  CZ  TYR    38      78.044 109.912  97.605  1.00  0.00           C  
ATOM    542  OH  TYR    38      76.725 109.920  97.935  1.00  0.00           O  
ATOM    543  HH  TYR    38      76.101 110.138  97.239  1.00  0.00           H  
ATOM    544  CE2 TYR    38      78.427 110.071  96.238  1.00  0.00           C  
ATOM    545  HE2 TYR    38      77.616 110.114  95.526  1.00  0.00           H  
ATOM    546  CD2 TYR    38      79.782 110.067  95.834  1.00  0.00           C  
ATOM    547  HD2 TYR    38      79.919 110.001  94.765  1.00  0.00           H  
ATOM    548  C   TYR    38      83.981 108.414  94.830  1.00  0.00           C  
ATOM    549  O   TYR    38      85.022 107.983  95.402  1.00  0.00           O  
ATOM    550  N   SER    39      84.103 108.974  93.643  1.00  0.00           N  
ATOM    551  H   SER    39      83.276 109.400  93.247  1.00  0.00           H  
ATOM    552  CA  SER    39      85.387 109.350  92.999  1.00  0.00           C  
ATOM    553  HA  SER    39      85.975 108.460  92.773  1.00  0.00           H  
ATOM    554  CB  SER    39      85.067 110.005  91.678  1.00  0.00           C  
ATOM    555  HB2 SER    39      84.546 109.236  91.106  1.00  0.00           H  
ATOM    556  HB3 SER    39      84.361 110.808  91.889  1.00  0.00           H  
ATOM    557  OG  SER    39      86.177 110.634  90.995  1.00  0.00           O  
ATOM    558  HG  SER    39      85.918 111.529  90.764  1.00  0.00           H  
ATOM    559  C   SER    39      86.241 110.295  93.850  1.00  0.00           C  
ATOM    560  O   SER    39      85.757 111.145  94.666  1.00  0.00           O  
ATOM    561  N   GLY    40      87.571 110.181  93.665  1.00  0.00           N  
ATOM    562  H   GLY    40      87.811 109.728  92.795  1.00  0.00           H  
ATOM    563  CA  GLY    40      88.580 110.997  94.425  1.00  0.00           C  
ATOM    564  HA2 GLY    40      88.035 111.861  94.804  1.00  0.00           H  
ATOM    565  HA3 GLY    40      88.962 110.345  95.210  1.00  0.00           H  
ATOM    566  C   GLY    40      89.690 111.705  93.612  1.00  0.00           C  
ATOM    567  O   GLY    40      89.365 112.572  92.818  1.00  0.00           O  
ATOM    568  N   TYR    41      90.964 111.456  93.842  1.00  0.00           N  
ATOM    569  H   TYR    41      91.648 112.080  93.437  1.00  0.00           H  
ATOM    570  CA  TYR    41      91.582 110.434  94.751  1.00  0.00           C  
ATOM    571  HA  TYR    41      90.892 110.037  95.496  1.00  0.00           H  
ATOM    572  CB  TYR    41      92.112 109.363  93.827  1.00  0.00           C  
ATOM    573  HB2 TYR    41      92.947 109.639  93.182  1.00  0.00           H  
ATOM    574  HB3 TYR    41      92.458 108.510  94.411  1.00  0.00           H  
ATOM    575  CG  TYR    41      91.032 108.800  92.884  1.00  0.00           C  
ATOM    576  CD1 TYR    41      90.693 109.334  91.646  1.00  0.00           C  
ATOM    577  HD1 TYR    41      91.372 110.128  91.371  1.00  0.00           H  
ATOM    578  CE1 TYR    41      89.647 108.870  90.817  1.00  0.00           C  
ATOM    579  HE1 TYR    41      89.478 109.306  89.843  1.00  0.00           H  
ATOM    580  CZ  TYR    41      88.880 107.796  91.386  1.00  0.00           C  
ATOM    581  OH  TYR    41      87.842 107.362  90.631  1.00  0.00           O  
ATOM    582  HH  TYR    41      87.797 107.729  89.745  1.00  0.00           H  
ATOM    583  CE2 TYR    41      89.141 107.276  92.620  1.00  0.00           C  
ATOM    584  HE2 TYR    41      88.463 106.552  93.047  1.00  0.00           H  
ATOM    585  CD2 TYR    41      90.178 107.779  93.401  1.00  0.00           C  
ATOM    586  HD2 TYR    41      90.196 107.374  94.402  1.00  0.00           H  
ATOM    587  C   TYR    41      92.854 111.066  95.432  1.00  0.00           C  
ATOM    588  O   TYR    41      93.586 111.906  94.907  1.00  0.00           O  
ATOM    589  N   SER    42      93.295 110.610  96.569  1.00  0.00           N  
ATOM    590  H   SER    42      92.650 110.011  97.064  1.00  0.00           H  
ATOM    591  CA  SER    42      94.541 110.995  97.321  1.00  0.00           C  
ATOM    592  HA  SER    42      94.496 112.030  97.661  1.00  0.00           H  
ATOM    593  CB  SER    42      94.733 110.174  98.583  1.00  0.00           C  
ATOM    594  HB2 SER    42      93.948 110.352  99.319  1.00  0.00           H  
ATOM    595  HB3 SER    42      94.665 109.116  98.334  1.00  0.00           H  
ATOM    596  OG  SER    42      95.986 110.367  99.090  1.00  0.00           O  
ATOM    597  HG  SER    42      96.154 111.296  99.264  1.00  0.00           H  
ATOM    598  C   SER    42      95.700 110.761  96.383  1.00  0.00           C  
ATOM    599  O   SER    42      95.786 109.693  95.766  1.00  0.00           O  
ATOM    600  N   GLN    43      96.635 111.646  96.234  1.00  0.00           N  
ATOM    601  H   GLN    43      96.540 112.426  96.868  1.00  0.00           H  
ATOM    602  CA  GLN    43      97.919 111.540  95.681  1.00  0.00           C  
ATOM    603  HA  GLN    43      98.378 110.688  96.182  1.00  0.00           H  
ATOM    604  CB  GLN    43      97.818 111.477  94.126  1.00  0.00           C  
ATOM    605  HB2 GLN    43      96.911 111.034  93.716  1.00  0.00           H  
ATOM    606  HB3 GLN    43      97.800 112.484  93.709  1.00  0.00           H  
ATOM    607  CG  GLN    43      98.996 110.734  93.509  1.00  0.00           C  
ATOM    608  HG2 GLN    43      99.861 110.883  94.155  1.00  0.00           H  
ATOM    609  HG3 GLN    43      98.732 109.681  93.608  1.00  0.00           H  
ATOM    610  CD  GLN    43      99.308 110.968  92.101  1.00  0.00           C  
ATOM    611  OE1 GLN    43      98.898 110.318  91.128  1.00  0.00           O  
ATOM    612  NE2 GLN    43     100.120 111.959  91.769  1.00  0.00           N  
ATOM    613 HE21 GLN    43     100.479 112.530  92.520  1.00  0.00           H  
ATOM    614 HE22 GLN    43     100.433 112.069  90.815  1.00  0.00           H  
ATOM    615  C   GLN    43      98.761 112.709  96.140  1.00  0.00           C  
ATOM    616  O   GLN    43      98.412 113.900  95.952  1.00  0.00           O  
ATOM    617  N   SER    44      99.912 112.372  96.437  1.00  0.00           N  
ATOM    618  H   SER    44     100.175 111.397  96.409  1.00  0.00           H  
ATOM    619  CA  SER    44     101.073 113.275  96.414  1.00  0.00           C  
ATOM    620  HA  SER    44     100.912 114.132  97.068  1.00  0.00           H  
ATOM    621  CB  SER    44     102.356 112.524  96.899  1.00  0.00           C  
ATOM    622  HB2 SER    44     102.216 112.353  97.966  1.00  0.00           H  
ATOM    623  HB3 SER    44     102.562 111.538  96.482  1.00  0.00           H  
ATOM    624  OG  SER    44     103.428 113.331  96.777  1.00  0.00           O  
ATOM    625  HG  SER    44     103.227 114.231  97.043  1.00  0.00           H  
ATOM    626  C   SER    44     101.363 113.887  95.049  1.00  0.00           C  
ATOM    627  O   SER    44     101.354 113.205  94.039  1.00  0.00           O  
ATOM    628  N   THR    45     101.523 115.192  94.989  1.00  0.00           N  
ATOM    629  H   THR    45     101.607 115.609  95.905  1.00  0.00           H  
ATOM    630  CA  THR    45     101.773 115.980  93.733  1.00  0.00           C  
ATOM    631  HA  THR    45     101.292 115.531  92.864  1.00  0.00           H  
ATOM    632  CB  THR    45     101.244 117.467  93.786  1.00  0.00           C  
ATOM    633  HB  THR    45     100.265 117.437  94.263  1.00  0.00           H  
ATOM    634  CG2 THR    45     102.053 118.363  94.775  1.00  0.00           C  
ATOM    635 HG21 THR    45     102.991 118.603  94.274  1.00  0.00           H  
ATOM    636 HG22 THR    45     101.509 119.298  94.913  1.00  0.00           H  
ATOM    637 HG23 THR    45     102.209 117.793  95.691  1.00  0.00           H  
ATOM    638  OG1 THR    45     101.169 118.208  92.580  1.00  0.00           O  
ATOM    639  HG1 THR    45     100.414 117.834  92.120  1.00  0.00           H  
ATOM    640  C   THR    45     103.318 116.024  93.370  1.00  0.00           C  
ATOM    641  O   THR    45     103.711 116.532  92.309  1.00  0.00           O  
ATOM    642  N   ASP    46     104.200 115.642  94.283  1.00  0.00           N  
ATOM    643  H   ASP    46     103.868 114.996  94.985  1.00  0.00           H  
ATOM    644  CA  ASP    46     105.649 115.569  93.948  1.00  0.00           C  
ATOM    645  HA  ASP    46     105.739 115.279  92.901  1.00  0.00           H  
ATOM    646  CB  ASP    46     106.289 116.994  94.115  1.00  0.00           C  
ATOM    647  HB2 ASP    46     105.927 117.680  93.348  1.00  0.00           H  
ATOM    648  HB3 ASP    46     106.166 117.428  95.107  1.00  0.00           H  
ATOM    649  CG  ASP    46     107.793 116.880  93.762  1.00  0.00           C  
ATOM    650  OD1 ASP    46     108.127 116.111  92.851  1.00  0.00           O  
ATOM    651  OD2 ASP    46     108.587 117.597  94.459  1.00  0.00           O  
ATOM    652  C   ASP    46     106.419 114.619  94.892  1.00  0.00           C  
ATOM    653  O   ASP    46     106.275 114.593  96.120  1.00  0.00           O  
ATOM    654  N   THR    47     107.170 113.798  94.247  1.00  0.00           N  
ATOM    655  H   THR    47     107.155 113.790  93.237  1.00  0.00           H  
ATOM    656  CA  THR    47     108.123 112.714  94.712  1.00  0.00           C  
ATOM    657  HA  THR    47     108.338 112.889  95.766  1.00  0.00           H  
ATOM    658  CB  THR    47     107.453 111.383  94.514  1.00  0.00           C  
ATOM    659  HB  THR    47     108.063 110.500  94.703  1.00  0.00           H  
ATOM    660  CG2 THR    47     106.112 111.295  95.160  1.00  0.00           C  
ATOM    661 HG21 THR    47     105.547 112.204  94.952  1.00  0.00           H  
ATOM    662 HG22 THR    47     105.546 110.407  94.879  1.00  0.00           H  
ATOM    663 HG23 THR    47     106.392 111.284  96.213  1.00  0.00           H  
ATOM    664  OG1 THR    47     107.003 111.232  93.167  1.00  0.00           O  
ATOM    665  HG1 THR    47     107.613 110.712  92.638  1.00  0.00           H  
ATOM    666  C   THR    47     109.413 112.693  93.832  1.00  0.00           C  
ATOM    667  O   THR    47     110.202 111.763  93.935  1.00  0.00           O  
ATOM    668  N   SER    48     109.679 113.751  93.036  1.00  0.00           N  
ATOM    669  H   SER    48     109.022 114.516  92.980  1.00  0.00           H  
ATOM    670  CA  SER    48     110.944 113.918  92.326  1.00  0.00           C  
ATOM    671  HA  SER    48     110.959 113.075  91.636  1.00  0.00           H  
ATOM    672  CB  SER    48     110.907 115.066  91.377  1.00  0.00           C  
ATOM    673  HB2 SER    48     111.756 115.329  90.746  1.00  0.00           H  
ATOM    674  HB3 SER    48     110.064 114.866  90.716  1.00  0.00           H  
ATOM    675  OG  SER    48     110.720 116.215  92.166  1.00  0.00           O  
ATOM    676  HG  SER    48     109.833 116.109  92.519  1.00  0.00           H  
ATOM    677  C   SER    48     112.178 113.837  93.213  1.00  0.00           C  
ATOM    678  O   SER    48     112.120 114.025  94.447  1.00  0.00           O  
ATOM    679  N   GLY    49     113.358 113.530  92.667  1.00  0.00           N  
ATOM    680  H   GLY    49     113.405 113.288  91.688  1.00  0.00           H  
ATOM    681  CA  GLY    49     114.644 113.592  93.289  1.00  0.00           C  
ATOM    682  HA2 GLY    49     115.354 113.429  92.479  1.00  0.00           H  
ATOM    683  HA3 GLY    49     114.739 114.564  93.775  1.00  0.00           H  
ATOM    684  C   GLY    49     115.072 112.389  94.172  1.00  0.00           C  
ATOM    685  O   GLY    49     114.319 111.450  94.493  1.00  0.00           O  
ATOM    686  N   TYR    50     116.332 112.389  94.669  1.00  0.00           N  
ATOM    687  H   TYR    50     116.409 111.715  95.418  1.00  0.00           H  
ATOM    688  CA  TYR    50     117.425 113.396  94.449  1.00  0.00           C  
ATOM    689  HA  TYR    50     117.255 113.873  93.484  1.00  0.00           H  
ATOM    690  CB  TYR    50     117.335 114.415  95.645  1.00  0.00           C  
ATOM    691  HB2 TYR    50     116.454 115.038  95.496  1.00  0.00           H  
ATOM    692  HB3 TYR    50     117.242 113.812  96.548  1.00  0.00           H  
ATOM    693  CG  TYR    50     118.557 115.237  95.902  1.00  0.00           C  
ATOM    694  CD1 TYR    50     119.498 114.864  96.846  1.00  0.00           C  
ATOM    695  HD1 TYR    50     119.332 113.948  97.394  1.00  0.00           H  
ATOM    696  CE1 TYR    50     120.560 115.710  97.142  1.00  0.00           C  
ATOM    697  HE1 TYR    50     121.214 115.428  97.953  1.00  0.00           H  
ATOM    698  CZ  TYR    50     120.813 116.839  96.334  1.00  0.00           C  
ATOM    699  OH  TYR    50     121.843 117.702  96.656  1.00  0.00           O  
ATOM    700  HH  TYR    50     121.563 118.619  96.614  1.00  0.00           H  
ATOM    701  CE2 TYR    50     119.975 117.129  95.186  1.00  0.00           C  
ATOM    702  HE2 TYR    50     120.238 117.986  94.585  1.00  0.00           H  
ATOM    703  CD2 TYR    50     118.828 116.308  94.992  1.00  0.00           C  
ATOM    704  HD2 TYR    50     118.114 116.634  94.251  1.00  0.00           H  
ATOM    705  C   TYR    50     118.796 112.678  94.505  1.00  0.00           C  
ATOM    706  O   TYR    50     118.955 111.782  95.342  1.00  0.00           O  
ATOM    707  N   GLY    51     119.784 113.055  93.670  1.00  0.00           N  
ATOM    708  H   GLY    51     120.582 112.439  93.725  1.00  0.00           H  
ATOM    709  CA  GLY    51     119.672 113.902  92.483  1.00  0.00           C  
ATOM    710  HA2 GLY    51     118.742 113.593  92.007  1.00  0.00           H  
ATOM    711  HA3 GLY    51     119.519 114.927  92.821  1.00  0.00           H  
ATOM    712  C   GLY    51     120.875 113.818  91.494  1.00  0.00           C  
ATOM    713  O   GLY    51     121.494 112.791  91.192  1.00  0.00           O  
ATOM    714  N   GLN    52     121.097 115.000  90.848  1.00  0.00           N  
ATOM    715  H   GLN    52     120.528 115.755  91.204  1.00  0.00           H  
ATOM    716  CA  GLN    52     121.837 115.388  89.619  1.00  0.00           C  
ATOM    717  HA  GLN    52     121.255 116.172  89.135  1.00  0.00           H  
ATOM    718  CB  GLN    52     123.165 115.977  89.999  1.00  0.00           C  
ATOM    719  HB2 GLN    52     122.993 116.475  90.953  1.00  0.00           H  
ATOM    720  HB3 GLN    52     123.842 115.123  89.999  1.00  0.00           H  
ATOM    721  CG  GLN    52     123.818 117.040  89.075  1.00  0.00           C  
ATOM    722  HG2 GLN    52     124.782 117.312  89.505  1.00  0.00           H  
ATOM    723  HG3 GLN    52     124.018 116.597  88.100  1.00  0.00           H  
ATOM    724  CD  GLN    52     122.913 118.273  88.912  1.00  0.00           C  
ATOM    725  OE1 GLN    52     121.844 118.343  89.588  1.00  0.00           O  
ATOM    726  NE2 GLN    52     123.300 119.165  88.021  1.00  0.00           N  
ATOM    727 HE21 GLN    52     124.250 119.152  87.679  1.00  0.00           H  
ATOM    728 HE22 GLN    52     122.752 119.979  87.783  1.00  0.00           H  
ATOM    729  C   GLN    52     121.908 114.321  88.546  1.00  0.00           C  
ATOM    730  O   GLN    52     122.836 113.513  88.526  1.00  0.00           O  
ATOM    731  N   SER    53     120.972 114.211  87.563  1.00  0.00           N  
ATOM    732  H   SER    53     121.170 113.586  86.795  1.00  0.00           H  
ATOM    733  CA  SER    53     119.580 114.814  87.603  1.00  0.00           C  
ATOM    734  HA  SER    53     119.592 115.903  87.661  1.00  0.00           H  
ATOM    735  CB  SER    53     118.837 114.566  86.258  1.00  0.00           C  
ATOM    736  HB2 SER    53     119.543 114.797  85.460  1.00  0.00           H  
ATOM    737  HB3 SER    53     118.656 113.492  86.226  1.00  0.00           H  
ATOM    738  OG  SER    53     117.621 115.336  86.104  1.00  0.00           O  
ATOM    739  HG  SER    53     117.905 116.238  85.939  1.00  0.00           H  
ATOM    740  C   SER    53     118.647 114.302  88.759  1.00  0.00           C  
ATOM    741  O   SER    53     118.804 113.195  89.264  1.00  0.00           O  
ATOM    742  N   SER    54     117.657 115.123  89.121  1.00  0.00           N  
ATOM    743  H   SER    54     117.592 116.016  88.654  1.00  0.00           H  
ATOM    744  CA  SER    54     116.503 114.769  89.983  1.00  0.00           C  
ATOM    745  HA  SER    54     116.869 113.969  90.627  1.00  0.00           H  
ATOM    746  CB  SER    54     115.855 115.884  90.795  1.00  0.00           C  
ATOM    747  HB2 SER    54     115.742 116.823  90.254  1.00  0.00           H  
ATOM    748  HB3 SER    54     114.877 115.541  91.134  1.00  0.00           H  
ATOM    749  OG  SER    54     116.717 116.084  91.942  1.00  0.00           O  
ATOM    750  HG  SER    54     117.543 116.379  91.552  1.00  0.00           H  
ATOM    751  C   SER    54     115.320 114.091  89.093  1.00  0.00           C  
ATOM    752  O   SER    54     114.381 113.618  89.697  1.00  0.00           O  
ATOM    753  N   TYR    55     115.412 113.923  87.784  1.00  0.00           N  
ATOM    754  H   TYR    55     116.270 114.256  87.370  1.00  0.00           H  
ATOM    755  CA  TYR    55     114.299 113.532  86.896  1.00  0.00           C  
ATOM    756  HA  TYR    55     113.511 113.032  87.459  1.00  0.00           H  
ATOM    757  CB  TYR    55     113.791 114.758  86.112  1.00  0.00           C  
ATOM    758  HB2 TYR    55     114.639 115.187  85.578  1.00  0.00           H  
ATOM    759  HB3 TYR    55     112.981 114.535  85.418  1.00  0.00           H  
ATOM    760  CG  TYR    55     113.247 115.835  87.043  1.00  0.00           C  
ATOM    761  CD1 TYR    55     114.077 116.866  87.550  1.00  0.00           C  
ATOM    762  HD1 TYR    55     115.131 116.850  87.316  1.00  0.00           H  
ATOM    763  CE1 TYR    55     113.550 117.884  88.377  1.00  0.00           C  
ATOM    764  HE1 TYR    55     114.053 118.780  88.710  1.00  0.00           H  
ATOM    765  CZ  TYR    55     112.199 117.716  88.891  1.00  0.00           C  
ATOM    766  OH  TYR    55     111.696 118.629  89.758  1.00  0.00           O  
ATOM    767  HH  TYR    55     112.225 119.399  89.981  1.00  0.00           H  
ATOM    768  CE2 TYR    55     111.440 116.608  88.468  1.00  0.00           C  
ATOM    769  HE2 TYR    55     110.466 116.377  88.873  1.00  0.00           H  
ATOM    770  CD2 TYR    55     111.994 115.706  87.543  1.00  0.00           C  
ATOM    771  HD2 TYR    55     111.337 114.982  87.084  1.00  0.00           H  
ATOM    772  C   TYR    55     114.784 112.477  85.880  1.00  0.00           C  
ATOM    773  O   TYR    55     115.685 112.722  85.171  1.00  0.00           O  
ATOM    774  N   SER    56     114.296 111.228  85.868  1.00  0.00           N  
ATOM    775  H   SER    56     114.855 110.716  85.200  1.00  0.00           H  
ATOM    776  CA  SER    56     113.321 110.636  86.767  1.00  0.00           C  
ATOM    777  HA  SER    56     113.120 109.598  86.500  1.00  0.00           H  
ATOM    778  CB  SER    56     114.041 110.477  88.093  1.00  0.00           C  
ATOM    779  HB2 SER    56     114.126 111.433  88.610  1.00  0.00           H  
ATOM    780  HB3 SER    56     113.392 109.855  88.709  1.00  0.00           H  
ATOM    781  OG  SER    56     115.272 109.883  87.943  1.00  0.00           O  
ATOM    782  HG  SER    56     115.470 109.354  88.720  1.00  0.00           H  
ATOM    783  C   SER    56     111.922 111.202  86.864  1.00  0.00           C  
ATOM    784  O   SER    56     111.415 111.719  87.907  1.00  0.00           O  
ATOM    785  N   SER    57     111.141 111.285  85.765  1.00  0.00           N  
ATOM    786  H   SER    57     110.290 111.810  85.910  1.00  0.00           H  
ATOM    787  CA  SER    57     111.371 111.014  84.425  1.00  0.00           C  
ATOM    788  HA  SER    57     112.125 110.230  84.364  1.00  0.00           H  
ATOM    789  CB  SER    57     110.069 110.559  83.787  1.00  0.00           C  
ATOM    790  HB2 SER    57     109.775 109.711  84.404  1.00  0.00           H  
ATOM    791  HB3 SER    57     109.372 111.397  83.753  1.00  0.00           H  
ATOM    792  OG  SER    57     110.347 110.113  82.513  1.00  0.00           O  
ATOM    793  HG  SER    57     110.620 109.193  82.488  1.00  0.00           H  
ATOM    794  C   SER    57     111.880 112.266  83.703  1.00  0.00           C  
ATOM    795  O   SER    57     111.291 113.342  83.929  1.00  0.00           O  
ATOM    796  N   TYR    58     112.963 112.086  82.888  1.00  0.00           N  
ATOM    797  H   TYR    58     113.361 111.161  82.822  1.00  0.00           H  
ATOM    798  CA  TYR    58     113.679 113.218  82.196  1.00  0.00           C  
ATOM    799  HA  TYR    58     114.253 113.827  82.893  1.00  0.00           H  
ATOM    800  CB  TYR    58     114.658 112.510  81.204  1.00  0.00           C  
ATOM    801  HB2 TYR    58     115.263 111.762  81.717  1.00  0.00           H  
ATOM    802  HB3 TYR    58     113.954 112.077  80.494  1.00  0.00           H  
ATOM    803  CG  TYR    58     115.603 113.515  80.535  1.00  0.00           C  
ATOM    804  CD1 TYR    58     115.704 113.556  79.132  1.00  0.00           C  
ATOM    805  HD1 TYR    58     115.179 112.841  78.516  1.00  0.00           H  
ATOM    806  CE1 TYR    58     116.453 114.526  78.466  1.00  0.00           C  
ATOM    807  HE1 TYR    58     116.492 114.667  77.395  1.00  0.00           H  
ATOM    808  CZ  TYR    58     117.337 115.330  79.167  1.00  0.00           C  
ATOM    809  OH  TYR    58     118.162 116.168  78.479  1.00  0.00           O  
ATOM    810  HH  TYR    58     118.606 116.787  79.063  1.00  0.00           H  
ATOM    811  CE2 TYR    58     117.341 115.241  80.601  1.00  0.00           C  
ATOM    812  HE2 TYR    58     118.062 115.872  81.101  1.00  0.00           H  
ATOM    813  CD2 TYR    58     116.399 114.412  81.290  1.00  0.00           C  
ATOM    814  HD2 TYR    58     116.302 114.419  82.366  1.00  0.00           H  
ATOM    815  C   TYR    58     112.726 114.090  81.276  1.00  0.00           C  
ATOM    816  O   TYR    58     112.091 113.615  80.377  1.00  0.00           O  
ATOM    817  N   GLY    59     112.756 115.407  81.471  1.00  0.00           N  
ATOM    818  H   GLY    59     112.302 115.991  80.783  1.00  0.00           H  
ATOM    819  CA  GLY    59     113.276 116.168  82.612  1.00  0.00           C  
ATOM    820  HA2 GLY    59     112.879 115.945  83.602  1.00  0.00           H  
ATOM    821  HA3 GLY    59     114.342 116.014  82.777  1.00  0.00           H  
ATOM    822  C   GLY    59     113.089 117.684  82.268  1.00  0.00           C  
ATOM    823  O   GLY    59     112.924 118.025  81.115  1.00  0.00           O  
ATOM    824  N   GLN    60     113.082 118.610  83.224  1.00  0.00           N  
ATOM    825  H   GLN    60     112.840 119.543  82.923  1.00  0.00           H  
ATOM    826  CA  GLN    60     113.084 118.439  84.580  1.00  0.00           C  
ATOM    827  HA  GLN    60     113.589 117.513  84.857  1.00  0.00           H  
ATOM    828  CB  GLN    60     113.876 119.507  85.259  1.00  0.00           C  
ATOM    829  HB2 GLN    60     113.361 120.445  85.054  1.00  0.00           H  
ATOM    830  HB3 GLN    60     113.853 119.226  86.312  1.00  0.00           H  
ATOM    831  CG  GLN    60     115.364 119.741  84.807  1.00  0.00           C  
ATOM    832  HG2 GLN    60     116.025 119.045  85.323  1.00  0.00           H  
ATOM    833  HG3 GLN    60     115.457 119.730  83.721  1.00  0.00           H  
ATOM    834  CD  GLN    60     115.851 121.121  85.196  1.00  0.00           C  
ATOM    835  OE1 GLN    60     115.288 121.850  86.005  1.00  0.00           O  
ATOM    836  NE2 GLN    60     117.050 121.485  84.734  1.00  0.00           N  
ATOM    837 HE21 GLN    60     117.443 121.006  83.936  1.00  0.00           H  
ATOM    838 HE22 GLN    60     117.645 122.088  85.283  1.00  0.00           H  
ATOM    839  C   GLN    60     111.664 118.206  85.180  1.00  0.00           C  
ATOM    840  O   GLN    60     111.027 117.181  84.929  1.00  0.00           O  
ATOM    841  N   SER    61     111.155 119.112  85.997  1.00  0.00           N  
ATOM    842  H   SER    61     111.625 119.989  86.170  1.00  0.00           H  
ATOM    843  CA  SER    61     109.785 118.956  86.564  1.00  0.00           C  
ATOM    844  HA  SER    61     109.857 118.026  87.129  1.00  0.00           H  
ATOM    845  CB  SER    61     109.576 120.131  87.473  1.00  0.00           C  
ATOM    846  HB2 SER    61     110.286 119.984  88.287  1.00  0.00           H  
ATOM    847  HB3 SER    61     109.723 121.118  87.036  1.00  0.00           H  
ATOM    848  OG  SER    61     108.299 120.217  88.012  1.00  0.00           O  
ATOM    849  HG  SER    61     108.270 119.585  88.735  1.00  0.00           H  
ATOM    850  C   SER    61     108.581 118.872  85.535  1.00  0.00           C  
ATOM    851  O   SER    61     108.643 119.558  84.505  1.00  0.00           O  
ATOM    852  N   GLN    62     107.534 118.132  85.872  1.00  0.00           N  
ATOM    853  H   GLN    62     107.505 117.632  86.749  1.00  0.00           H  
ATOM    854  CA  GLN    62     106.321 118.045  85.084  1.00  0.00           C  
ATOM    855  HA  GLN    62     106.581 118.007  84.026  1.00  0.00           H  
ATOM    856  CB  GLN    62     105.646 116.668  85.283  1.00  0.00           C  
ATOM    857  HB2 GLN    62     104.833 116.509  84.573  1.00  0.00           H  
ATOM    858  HB3 GLN    62     106.472 115.957  85.256  1.00  0.00           H  
ATOM    859  CG  GLN    62     105.062 116.476  86.664  1.00  0.00           C  
ATOM    860  HG2 GLN    62     105.701 116.904  87.436  1.00  0.00           H  
ATOM    861  HG3 GLN    62     104.105 116.994  86.726  1.00  0.00           H  
ATOM    862  CD  GLN    62     104.836 115.055  86.993  1.00  0.00           C  
ATOM    863  OE1 GLN    62     104.616 114.196  86.131  1.00  0.00           O  
ATOM    864  NE2 GLN    62     104.625 114.692  88.215  1.00  0.00           N  
ATOM    865 HE21 GLN    62     104.521 113.729  88.504  1.00  0.00           H  
ATOM    866 HE22 GLN    62     104.840 115.379  88.923  1.00  0.00           H  
ATOM    867  C   GLN    62     105.375 119.238  85.363  1.00  0.00           C  
ATOM    868  O   GLN    62     104.225 119.349  84.842  1.00  0.00           O  
ATOM    869  N   ASN    63     105.833 120.174  86.244  1.00  0.00           N  
ATOM    870  H   ASN    63     106.631 119.975  86.830  1.00  0.00           H  
ATOM    871  CA  ASN    63     105.068 121.367  86.599  1.00  0.00           C  
ATOM    872  HA  ASN    63     104.061 121.213  86.211  1.00  0.00           H  
ATOM    873  CB  ASN    63     104.941 121.468  88.171  1.00  0.00           C  
ATOM    874  HB2 ASN    63     105.925 121.788  88.513  1.00  0.00           H  
ATOM    875  HB3 ASN    63     104.153 122.166  88.455  1.00  0.00           H  
ATOM    876  CG  ASN    63     104.516 120.165  88.845  1.00  0.00           C  
ATOM    877  OD1 ASN    63     105.277 119.455  89.444  1.00  0.00           O  
ATOM    878  ND2 ASN    63     103.281 119.794  88.610  1.00  0.00           N  
ATOM    879 HD21 ASN    63     102.919 118.895  88.893  1.00  0.00           H  
ATOM    880 HD22 ASN    63     102.670 120.484  88.195  1.00  0.00           H  
ATOM    881  C   ASN    63     105.755 122.632  86.073  1.00  0.00           C  
ATOM    882  O   ASN    63     105.138 123.647  85.901  1.00  0.00           O  
ATOM    883  N   THR    64     107.010 122.523  85.589  1.00  0.00           N  
ATOM    884  H   THR    64     107.454 121.625  85.721  1.00  0.00           H  
ATOM    885  CA  THR    64     107.630 123.597  84.790  1.00  0.00           C  
ATOM    886  HA  THR    64     106.912 124.379  84.543  1.00  0.00           H  
ATOM    887  CB  THR    64     108.656 124.260  85.663  1.00  0.00           C  
ATOM    888  HB  THR    64     109.428 123.507  85.821  1.00  0.00           H  
ATOM    889  CG2 THR    64     109.227 125.487  85.002  1.00  0.00           C  
ATOM    890 HG21 THR    64     109.741 125.193  84.087  1.00  0.00           H  
ATOM    891 HG22 THR    64     108.420 126.202  84.839  1.00  0.00           H  
ATOM    892 HG23 THR    64     109.959 125.873  85.711  1.00  0.00           H  
ATOM    893  OG1 THR    64     108.093 124.756  86.866  1.00  0.00           O  
ATOM    894  HG1 THR    64     108.144 124.061  87.526  1.00  0.00           H  
ATOM    895  C   THR    64     108.281 123.082  83.531  1.00  0.00           C  
ATOM    896  O   THR    64     109.324 122.464  83.628  1.00  0.00           O  
ATOM    897  N   GLY    65     107.766 123.313  82.296  1.00  0.00           N  
ATOM    898  H   GLY    65     108.463 123.135  81.587  1.00  0.00           H  
ATOM    899  CA  GLY    65     106.536 123.996  81.888  1.00  0.00           C  
ATOM    900  HA2 GLY    65     106.522 124.944  82.426  1.00  0.00           H  
ATOM    901  HA3 GLY    65     106.554 124.193  80.816  1.00  0.00           H  
ATOM    902  C   GLY    65     105.306 123.193  82.293  1.00  0.00           C  
ATOM    903  O   GLY    65     105.375 122.045  82.689  1.00  0.00           O  
ATOM    904  N   TYR    66     104.118 123.867  82.333  1.00  0.00           N  
ATOM    905  H   TYR    66     104.071 124.844  82.079  1.00  0.00           H  
ATOM    906  CA  TYR    66     102.827 123.274  82.779  1.00  0.00           C  
ATOM    907  HA  TYR    66     103.065 122.784  83.723  1.00  0.00           H  
ATOM    908  CB  TYR    66     101.739 124.320  83.060  1.00  0.00           C  
ATOM    909  HB2 TYR    66     100.852 123.755  83.347  1.00  0.00           H  
ATOM    910  HB3 TYR    66     102.013 124.773  84.012  1.00  0.00           H  
ATOM    911  CG  TYR    66     101.285 125.283  82.032  1.00  0.00           C  
ATOM    912  CD1 TYR    66     101.759 126.586  81.979  1.00  0.00           C  
ATOM    913  HD1 TYR    66     102.316 126.873  82.859  1.00  0.00           H  
ATOM    914  CE1 TYR    66     101.376 127.522  80.987  1.00  0.00           C  
ATOM    915  HE1 TYR    66     101.666 128.562  80.993  1.00  0.00           H  
ATOM    916  CZ  TYR    66     100.531 127.081  79.993  1.00  0.00           C  
ATOM    917  OH  TYR    66     100.210 128.014  79.067  1.00  0.00           O  
ATOM    918  HH  TYR    66     100.524 128.890  79.304  1.00  0.00           H  
ATOM    919  CE2 TYR    66     100.009 125.721  80.021  1.00  0.00           C  
ATOM    920  HE2 TYR    66      99.392 125.368  79.208  1.00  0.00           H  
ATOM    921  CD2 TYR    66     100.334 124.860  81.109  1.00  0.00           C  
ATOM    922  HD2 TYR    66     100.027 123.831  81.225  1.00  0.00           H  
ATOM    923  C   TYR    66     102.409 122.173  81.775  1.00  0.00           C  
ATOM    924  O   TYR    66     102.637 122.268  80.550  1.00  0.00           O  
ATOM    925  N   GLY    67     101.632 121.179  82.249  1.00  0.00           N  
ATOM    926  H   GLY    67     101.337 121.224  83.214  1.00  0.00           H  
ATOM    927  CA  GLY    67     100.928 120.159  81.400  1.00  0.00           C  
ATOM    928  HA2 GLY    67     101.699 119.816  80.710  1.00  0.00           H  
ATOM    929  HA3 GLY    67     100.593 119.338  82.034  1.00  0.00           H  
ATOM    930  C   GLY    67      99.731 120.825  80.631  1.00  0.00           C  
ATOM    931  O   GLY    67      98.991 121.686  81.140  1.00  0.00           O  
ATOM    932  N   THR    68      99.490 120.319  79.483  1.00  0.00           N  
ATOM    933  H   THR    68     100.124 119.651  79.067  1.00  0.00           H  
ATOM    934  CA  THR    68      98.328 120.647  78.700  1.00  0.00           C  
ATOM    935  HA  THR    68      97.583 120.787  79.483  1.00  0.00           H  
ATOM    936  CB  THR    68      98.570 122.009  78.057  1.00  0.00           C  
ATOM    937  HB  THR    68      98.501 122.700  78.898  1.00  0.00           H  
ATOM    938  CG2 THR    68      99.894 122.172  77.260  1.00  0.00           C  
ATOM    939 HG21 THR    68     100.828 122.093  77.817  1.00  0.00           H  
ATOM    940 HG22 THR    68      99.916 121.477  76.421  1.00  0.00           H  
ATOM    941 HG23 THR    68      99.989 123.144  76.775  1.00  0.00           H  
ATOM    942  OG1 THR    68      97.562 122.348  77.085  1.00  0.00           O  
ATOM    943  HG1 THR    68      96.721 122.501  77.521  1.00  0.00           H  
ATOM    944  C   THR    68      97.923 119.590  77.666  1.00  0.00           C  
ATOM    945  O   THR    68      98.738 118.990  76.886  1.00  0.00           O  
ATOM    946  N   GLN    69      96.601 119.526  77.482  1.00  0.00           N  
ATOM    947  H   GLN    69      95.993 120.039  78.105  1.00  0.00           H  
ATOM    948  CA  GLN    69      95.962 118.603  76.475  1.00  0.00           C  
ATOM    949  HA  GLN    69      96.343 117.582  76.494  1.00  0.00           H  
ATOM    950  CB  GLN    69      94.516 118.417  76.831  1.00  0.00           C  
ATOM    951  HB2 GLN    69      93.916 119.326  76.797  1.00  0.00           H  
ATOM    952  HB3 GLN    69      94.145 117.666  76.134  1.00  0.00           H  
ATOM    953  CG  GLN    69      94.307 117.823  78.278  1.00  0.00           C  
ATOM    954  HG2 GLN    69      95.074 117.090  78.529  1.00  0.00           H  
ATOM    955  HG3 GLN    69      94.403 118.659  78.970  1.00  0.00           H  
ATOM    956  CD  GLN    69      92.964 117.028  78.372  1.00  0.00           C  
ATOM    957  OE1 GLN    69      92.907 115.943  77.833  1.00  0.00           O  
ATOM    958  NE2 GLN    69      91.952 117.523  79.036  1.00  0.00           N  
ATOM    959 HE21 GLN    69      92.092 118.293  79.674  1.00  0.00           H  
ATOM    960 HE22 GLN    69      91.132 116.943  79.145  1.00  0.00           H  
ATOM    961  C   GLN    69      96.065 119.098  75.027  1.00  0.00           C  
ATOM    962  O   GLN    69      95.218 119.839  74.515  1.00  0.00           O  
ATOM    963  N   SER    70      97.204 118.814  74.371  1.00  0.00           N  
ATOM    964  H   SER    70      97.872 118.232  74.854  1.00  0.00           H  
ATOM    965  CA  SER    70      97.716 119.443  73.071  1.00  0.00           C  
ATOM    966  HA  SER    70      97.078 120.317  72.943  1.00  0.00           H  
ATOM    967  CB  SER    70      99.181 119.913  73.171  1.00  0.00           C  
ATOM    968  HB2 SER    70      99.400 120.378  72.210  1.00  0.00           H  
ATOM    969  HB3 SER    70      99.109 120.737  73.881  1.00  0.00           H  
ATOM    970  OG  SER    70     100.087 118.948  73.642  1.00  0.00           O  
ATOM    971  HG  SER    70     100.859 119.425  73.956  1.00  0.00           H  
ATOM    972  C   SER    70      97.543 118.569  71.872  1.00  0.00           C  
ATOM    973  O   SER    70      98.247 118.716  70.876  1.00  0.00           O  
ATOM    974  N   THR    71      96.695 117.517  71.992  1.00  0.00           N  
ATOM    975  H   THR    71      96.363 117.253  72.908  1.00  0.00           H  
ATOM    976  CA  THR    71      96.362 116.608  70.896  1.00  0.00           C  
ATOM    977  HA  THR    71      96.326 117.184  69.972  1.00  0.00           H  
ATOM    978  CB  THR    71      97.393 115.494  70.759  1.00  0.00           C  
ATOM    979  HB  THR    71      97.374 114.918  71.684  1.00  0.00           H  
ATOM    980  CG2 THR    71      96.975 114.624  69.581  1.00  0.00           C  
ATOM    981 HG21 THR    71      97.706 113.817  69.543  1.00  0.00           H  
ATOM    982 HG22 THR    71      95.948 114.269  69.669  1.00  0.00           H  
ATOM    983 HG23 THR    71      96.977 115.172  68.639  1.00  0.00           H  
ATOM    984  OG1 THR    71      98.672 115.927  70.580  1.00  0.00           O  
ATOM    985  HG1 THR    71      99.067 116.294  71.374  1.00  0.00           H  
ATOM    986  C   THR    71      95.061 116.007  71.366  1.00  0.00           C  
ATOM    987  O   THR    71      94.913 115.685  72.592  1.00  0.00           O  
ATOM    988  N   PRO    72      94.053 115.760  70.511  1.00  0.00           N  
ATOM    989  CD  PRO    72      93.955 116.400  69.216  1.00  0.00           C  
ATOM    990  HD2 PRO    72      94.278 115.746  68.406  1.00  0.00           H  
ATOM    991  HD3 PRO    72      94.599 117.270  69.091  1.00  0.00           H  
ATOM    992  CG  PRO    72      92.493 116.731  69.047  1.00  0.00           C  
ATOM    993  HG2 PRO    72      92.278 116.699  67.979  1.00  0.00           H  
ATOM    994  HG3 PRO    72      92.184 117.707  69.421  1.00  0.00           H  
ATOM    995  CB  PRO    72      91.881 115.568  69.789  1.00  0.00           C  
ATOM    996  HB2 PRO    72      91.868 114.584  69.321  1.00  0.00           H  
ATOM    997  HB3 PRO    72      90.854 115.819  70.057  1.00  0.00           H  
ATOM    998  CA  PRO    72      92.752 115.310  71.007  1.00  0.00           C  
ATOM    999  HA  PRO    72      92.529 115.895  71.900  1.00  0.00           H  
ATOM   1000  C   PRO    72      92.782 113.802  71.291  1.00  0.00           C  
ATOM   1001  O   PRO    72      93.566 113.051  70.703  1.00  0.00           O  
ATOM   1002  N   GLN    73      91.778 113.256  71.967  1.00  0.00           N  
ATOM   1003  H   GLN    73      91.260 113.958  72.476  1.00  0.00           H  
ATOM   1004  CA  GLN    73      91.187 111.927  71.750  1.00  0.00           C  
ATOM   1005  HA  GLN    73      91.871 111.121  72.013  1.00  0.00           H  
ATOM   1006  CB  GLN    73      89.975 111.702  72.664  1.00  0.00           C  
ATOM   1007  HB2 GLN    73      89.822 110.627  72.765  1.00  0.00           H  
ATOM   1008  HB3 GLN    73      90.335 112.162  73.584  1.00  0.00           H  
ATOM   1009  CG  GLN    73      88.751 112.513  72.373  1.00  0.00           C  
ATOM   1010  HG2 GLN    73      88.301 112.714  73.345  1.00  0.00           H  
ATOM   1011  HG3 GLN    73      89.046 113.448  71.898  1.00  0.00           H  
ATOM   1012  CD  GLN    73      87.649 111.825  71.566  1.00  0.00           C  
ATOM   1013  OE1 GLN    73      87.958 111.047  70.682  1.00  0.00           O  
ATOM   1014  NE2 GLN    73      86.376 112.175  71.820  1.00  0.00           N  
ATOM   1015 HE21 GLN    73      86.232 112.984  72.408  1.00  0.00           H  
ATOM   1016 HE22 GLN    73      85.583 111.697  71.418  1.00  0.00           H  
ATOM   1017  C   GLN    73      90.896 111.689  70.282  1.00  0.00           C  
ATOM   1018  O   GLN    73      90.511 112.627  69.558  1.00  0.00           O  
ATOM   1019  N   GLY    74      91.135 110.470  69.765  1.00  0.00           N  
ATOM   1020  H   GLY    74      91.402 109.747  70.418  1.00  0.00           H  
ATOM   1021  CA  GLY    74      91.050 110.067  68.369  1.00  0.00           C  
ATOM   1022  HA2 GLY    74      90.924 110.881  67.655  1.00  0.00           H  
ATOM   1023  HA3 GLY    74      91.973 109.521  68.173  1.00  0.00           H  
ATOM   1024  C   GLY    74      89.846 109.131  68.156  1.00  0.00           C  
ATOM   1025  O   GLY    74      89.913 108.271  67.296  1.00  0.00           O  
ATOM   1026  N   TYR    75      88.643 109.481  68.642  1.00  0.00           N  
ATOM   1027  H   TYR    75      88.628 110.310  69.218  1.00  0.00           H  
ATOM   1028  CA  TYR    75      87.350 108.746  68.417  1.00  0.00           C  
ATOM   1029  HA  TYR    75      87.509 108.109  67.547  1.00  0.00           H  
ATOM   1030  CB  TYR    75      86.961 107.896  69.612  1.00  0.00           C  
ATOM   1031  HB2 TYR    75      86.497 108.474  70.411  1.00  0.00           H  
ATOM   1032  HB3 TYR    75      86.247 107.156  69.249  1.00  0.00           H  
ATOM   1033  CG  TYR    75      88.129 107.148  70.202  1.00  0.00           C  
ATOM   1034  CD1 TYR    75      88.825 107.788  71.203  1.00  0.00           C  
ATOM   1035  HD1 TYR    75      88.505 108.771  71.514  1.00  0.00           H  
ATOM   1036  CE1 TYR    75      90.045 107.261  71.634  1.00  0.00           C  
ATOM   1037  HE1 TYR    75      90.616 107.963  72.224  1.00  0.00           H  
ATOM   1038  CZ  TYR    75      90.525 106.012  71.102  1.00  0.00           C  
ATOM   1039  OH  TYR    75      91.762 105.644  71.568  1.00  0.00           O  
ATOM   1040  HH  TYR    75      91.933 106.236  72.305  1.00  0.00           H  
ATOM   1041  CE2 TYR    75      89.802 105.386  70.115  1.00  0.00           C  
ATOM   1042  HE2 TYR    75      90.298 104.577  69.600  1.00  0.00           H  
ATOM   1043  CD2 TYR    75      88.524 105.861  69.705  1.00  0.00           C  
ATOM   1044  HD2 TYR    75      87.943 105.351  68.951  1.00  0.00           H  
ATOM   1045  C   TYR    75      86.167 109.694  68.187  1.00  0.00           C  
ATOM   1046  O   TYR    75      85.047 109.256  67.708  1.00  0.00           O  
ATOM   1047  N   GLY    76      86.308 111.044  68.407  1.00  0.00           N  
ATOM   1048  H   GLY    76      87.236 111.309  68.706  1.00  0.00           H  
ATOM   1049  CA  GLY    76      85.317 111.999  67.965  1.00  0.00           C  
ATOM   1050  HA2 GLY    76      85.704 113.018  67.978  1.00  0.00           H  
ATOM   1051  HA3 GLY    76      84.917 111.839  66.963  1.00  0.00           H  
ATOM   1052  C   GLY    76      83.958 111.984  68.756  1.00  0.00           C  
ATOM   1053  O   GLY    76      83.996 111.860  69.989  1.00  0.00           O  
ATOM   1054  N   SER    77      82.830 112.267  68.098  1.00  0.00           N  
ATOM   1055  H   SER    77      82.776 112.275  67.089  1.00  0.00           H  
ATOM   1056  CA  SER    77      81.552 112.438  68.717  1.00  0.00           C  
ATOM   1057  HA  SER    77      81.747 112.435  69.790  1.00  0.00           H  
ATOM   1058  CB  SER    77      81.036 113.846  68.338  1.00  0.00           C  
ATOM   1059  HB2 SER    77      80.041 113.918  68.776  1.00  0.00           H  
ATOM   1060  HB3 SER    77      81.570 114.658  68.832  1.00  0.00           H  
ATOM   1061  OG  SER    77      81.099 113.990  66.907  1.00  0.00           O  
ATOM   1062  HG  SER    77      80.287 113.594  66.583  1.00  0.00           H  
ATOM   1063  C   SER    77      80.533 111.280  68.446  1.00  0.00           C  
ATOM   1064  O   SER    77      79.591 111.408  67.677  1.00  0.00           O  
ATOM   1065  N   THR    78      80.691 110.129  69.047  1.00  0.00           N  
ATOM   1066  H   THR    78      79.968 109.461  68.820  1.00  0.00           H  
ATOM   1067  CA  THR    78      81.935 109.451  69.548  1.00  0.00           C  
ATOM   1068  HA  THR    78      82.853 109.880  69.146  1.00  0.00           H  
ATOM   1069  CB  THR    78      81.881 109.353  71.080  1.00  0.00           C  
ATOM   1070  HB  THR    78      81.194 108.589  71.444  1.00  0.00           H  
ATOM   1071  CG2 THR    78      83.183 108.935  71.779  1.00  0.00           C  
ATOM   1072 HG21 THR    78      83.056 108.930  72.862  1.00  0.00           H  
ATOM   1073 HG22 THR    78      83.421 107.898  71.544  1.00  0.00           H  
ATOM   1074 HG23 THR    78      83.966 109.650  71.527  1.00  0.00           H  
ATOM   1075  OG1 THR    78      81.460 110.523  71.704  1.00  0.00           O  
ATOM   1076  HG1 THR    78      80.522 110.481  71.902  1.00  0.00           H  
ATOM   1077  C   THR    78      81.887 108.004  69.022  1.00  0.00           C  
ATOM   1078  O   THR    78      80.978 107.274  69.346  1.00  0.00           O  
ATOM   1079  N   GLY    79      82.926 107.675  68.222  1.00  0.00           N  
ATOM   1080  H   GLY    79      83.601 108.336  67.865  1.00  0.00           H  
ATOM   1081  CA  GLY    79      82.987 106.283  67.612  1.00  0.00           C  
ATOM   1082  HA2 GLY    79      81.959 105.921  67.602  1.00  0.00           H  
ATOM   1083  HA3 GLY    79      83.390 106.315  66.599  1.00  0.00           H  
ATOM   1084  C   GLY    79      83.889 105.438  68.572  1.00  0.00           C  
ATOM   1085  O   GLY    79      84.035 105.816  69.752  1.00  0.00           O  
ATOM   1086  N   GLY    80      84.513 104.385  68.058  1.00  0.00           N  
ATOM   1087  H   GLY    80      84.993 103.814  68.739  1.00  0.00           H  
ATOM   1088  CA  GLY    80      84.501 103.870  66.690  1.00  0.00           C  
ATOM   1089  HA2 GLY    80      84.767 104.692  66.025  1.00  0.00           H  
ATOM   1090  HA3 GLY    80      85.188 103.027  66.621  1.00  0.00           H  
ATOM   1091  C   GLY    80      83.163 103.428  66.184  1.00  0.00           C  
ATOM   1092  O   GLY    80      82.195 103.275  66.927  1.00  0.00           O  
ATOM   1093  N   TYR    81      82.993 103.117  64.802  1.00  0.00           N  
ATOM   1094  H   TYR    81      83.793 103.310  64.215  1.00  0.00           H  
ATOM   1095  CA  TYR    81      81.706 102.970  64.131  1.00  0.00           C  
ATOM   1096  HA  TYR    81      80.845 102.956  64.798  1.00  0.00           H  
ATOM   1097  CB  TYR    81      81.461 104.185  63.197  1.00  0.00           C  
ATOM   1098  HB2 TYR    81      82.201 104.434  62.436  1.00  0.00           H  
ATOM   1099  HB3 TYR    81      80.646 103.958  62.510  1.00  0.00           H  
ATOM   1100  CG  TYR    81      80.978 105.447  63.962  1.00  0.00           C  
ATOM   1101  CD1 TYR    81      79.664 105.503  64.475  1.00  0.00           C  
ATOM   1102  HD1 TYR    81      78.950 104.758  64.156  1.00  0.00           H  
ATOM   1103  CE1 TYR    81      79.224 106.621  65.212  1.00  0.00           C  
ATOM   1104  HE1 TYR    81      78.195 106.730  65.521  1.00  0.00           H  
ATOM   1105  CZ  TYR    81      80.072 107.724  65.567  1.00  0.00           C  
ATOM   1106  OH  TYR    81      79.710 108.685  66.344  1.00  0.00           O  
ATOM   1107  HH  TYR    81      78.759 108.635  66.471  1.00  0.00           H  
ATOM   1108  CE2 TYR    81      81.444 107.604  65.116  1.00  0.00           C  
ATOM   1109  HE2 TYR    81      82.092 108.455  65.262  1.00  0.00           H  
ATOM   1110  CD2 TYR    81      81.845 106.489  64.402  1.00  0.00           C  
ATOM   1111  HD2 TYR    81      82.874 106.421  64.080  1.00  0.00           H  
ATOM   1112  C   TYR    81      81.759 101.714  63.325  1.00  0.00           C  
ATOM   1113  O   TYR    81      82.627 101.585  62.490  1.00  0.00           O  
ATOM   1114  N   GLY    82      80.911 100.721  63.399  1.00  0.00           N  
ATOM   1115  H   GLY    82      81.049  99.909  62.815  1.00  0.00           H  
ATOM   1116  CA  GLY    82      79.848 100.493  64.353  1.00  0.00           C  
ATOM   1117  HA2 GLY    82      79.379  99.555  64.057  1.00  0.00           H  
ATOM   1118  HA3 GLY    82      80.384 100.289  65.280  1.00  0.00           H  
ATOM   1119  C   GLY    82      78.713 101.568  64.469  1.00  0.00           C  
ATOM   1120  O   GLY    82      78.695 102.436  63.593  1.00  0.00           O  
ATOM   1121  N   SER    83      77.830 101.453  65.475  1.00  0.00           N  
ATOM   1122  H   SER    83      77.952 100.657  66.084  1.00  0.00           H  
ATOM   1123  CA  SER    83      77.066 102.616  66.055  1.00  0.00           C  
ATOM   1124  HA  SER    83      76.338 102.283  66.795  1.00  0.00           H  
ATOM   1125  CB  SER    83      77.938 103.611  66.862  1.00  0.00           C  
ATOM   1126  HB2 SER    83      78.870 103.841  66.346  1.00  0.00           H  
ATOM   1127  HB3 SER    83      77.385 104.530  67.060  1.00  0.00           H  
ATOM   1128  OG  SER    83      78.277 102.875  68.054  1.00  0.00           O  
ATOM   1129  HG  SER    83      77.491 102.791  68.600  1.00  0.00           H  
ATOM   1130  C   SER    83      76.123 103.338  65.074  1.00  0.00           C  
ATOM   1131  O   SER    83      76.222 104.494  64.742  1.00  0.00           O  
ATOM   1132  N   SER    84      75.101 102.657  64.497  1.00  0.00           N  
ATOM   1133  H   SER    84      74.706 103.102  63.681  1.00  0.00           H  
ATOM   1134  CA  SER    84      74.719 101.273  64.690  1.00  0.00           C  
ATOM   1135  HA  SER    84      75.497 100.608  65.064  1.00  0.00           H  
ATOM   1136  CB  SER    84      73.587 101.259  65.677  1.00  0.00           C  
ATOM   1137  HB2 SER    84      72.770 101.813  65.215  1.00  0.00           H  
ATOM   1138  HB3 SER    84      73.172 100.262  65.826  1.00  0.00           H  
ATOM   1139  OG  SER    84      73.814 101.832  66.926  1.00  0.00           O  
ATOM   1140  HG  SER    84      73.039 102.141  67.400  1.00  0.00           H  
ATOM   1141  C   SER    84      74.211 100.703  63.406  1.00  0.00           C  
ATOM   1142  O   SER    84      74.119 101.369  62.336  1.00  0.00           O  
ATOM   1143  N   GLN    85      73.798  99.443  63.490  1.00  0.00           N  
ATOM   1144  H   GLN    85      73.837  98.865  64.317  1.00  0.00           H  
ATOM   1145  CA  GLN    85      73.357  98.776  62.281  1.00  0.00           C  
ATOM   1146  HA  GLN    85      74.159  98.923  61.558  1.00  0.00           H  
ATOM   1147  CB  GLN    85      73.296  97.248  62.581  1.00  0.00           C  
ATOM   1148  HB2 GLN    85      74.246  96.986  63.047  1.00  0.00           H  
ATOM   1149  HB3 GLN    85      72.424  97.010  63.191  1.00  0.00           H  
ATOM   1150  CG  GLN    85      73.126  96.426  61.264  1.00  0.00           C  
ATOM   1151  HG2 GLN    85      72.369  96.837  60.596  1.00  0.00           H  
ATOM   1152  HG3 GLN    85      74.030  96.532  60.665  1.00  0.00           H  
ATOM   1153  CD  GLN    85      73.012  94.905  61.484  1.00  0.00           C  
ATOM   1154  OE1 GLN    85      73.958  94.049  61.483  1.00  0.00           O  
ATOM   1155  NE2 GLN    85      71.810  94.549  61.860  1.00  0.00           N  
ATOM   1156 HE21 GLN    85      71.690  93.554  61.990  1.00  0.00           H  
ATOM   1157 HE22 GLN    85      70.987  95.135  61.859  1.00  0.00           H  
ATOM   1158  C   GLN    85      72.082  99.305  61.734  1.00  0.00           C  
ATOM   1159  O   GLN    85      71.858  99.580  60.555  1.00  0.00           O  
ATOM   1160  N   SER    86      71.056  99.369  62.654  1.00  0.00           N  
ATOM   1161  H   SER    86      71.350  99.134  63.591  1.00  0.00           H  
ATOM   1162  CA  SER    86      69.751  99.980  62.415  1.00  0.00           C  
ATOM   1163  HA  SER    86      69.168  99.713  63.296  1.00  0.00           H  
ATOM   1164  CB  SER    86      69.907 101.502  62.477  1.00  0.00           C  
ATOM   1165  HB2 SER    86      70.418 101.770  61.552  1.00  0.00           H  
ATOM   1166  HB3 SER    86      68.907 101.927  62.562  1.00  0.00           H  
ATOM   1167  OG  SER    86      70.594 101.873  63.655  1.00  0.00           O  
ATOM   1168  HG  SER    86      70.833 102.787  63.484  1.00  0.00           H  
ATOM   1169  C   SER    86      68.976  99.477  61.131  1.00  0.00           C  
ATOM   1170  O   SER    86      68.440 100.320  60.404  1.00  0.00           O  
ATOM   1171  N   SER    87      69.141  98.193  60.881  1.00  0.00           N  
ATOM   1172  H   SER    87      69.233  97.587  61.683  1.00  0.00           H  
ATOM   1173  CA  SER    87      68.867  97.597  59.580  1.00  0.00           C  
ATOM   1174  HA  SER    87      67.889  97.923  59.226  1.00  0.00           H  
ATOM   1175  CB  SER    87      69.818  98.202  58.524  1.00  0.00           C  
ATOM   1176  HB2 SER    87      69.516  99.228  58.313  1.00  0.00           H  
ATOM   1177  HB3 SER    87      70.848  98.124  58.872  1.00  0.00           H  
ATOM   1178  OG  SER    87      69.737  97.525  57.308  1.00  0.00           O  
ATOM   1179  HG  SER    87      68.794  97.374  57.206  1.00  0.00           H  
ATOM   1180  C   SER    87      68.889  96.029  59.579  1.00  0.00           C  
ATOM   1181  O   SER    87      69.909  95.450  60.019  1.00  0.00           O  
ATOM   1182  N   GLN    88      67.915  95.340  58.943  1.00  0.00           N  
ATOM   1183  H   GLN    88      67.044  95.798  58.716  1.00  0.00           H  
ATOM   1184  CA  GLN    88      67.991  93.915  58.651  1.00  0.00           C  
ATOM   1185  HA  GLN    88      69.007  93.547  58.794  1.00  0.00           H  
ATOM   1186  CB  GLN    88      66.970  93.137  59.547  1.00  0.00           C  
ATOM   1187  HB2 GLN    88      67.368  93.170  60.561  1.00  0.00           H  
ATOM   1188  HB3 GLN    88      65.976  93.579  59.485  1.00  0.00           H  
ATOM   1189  CG  GLN    88      66.623  91.630  59.255  1.00  0.00           C  
ATOM   1190  HG2 GLN    88      66.088  91.231  60.117  1.00  0.00           H  
ATOM   1191  HG3 GLN    88      65.966  91.556  58.389  1.00  0.00           H  
ATOM   1192  CD  GLN    88      67.900  90.744  59.127  1.00  0.00           C  
ATOM   1193  OE1 GLN    88      68.935  91.057  59.756  1.00  0.00           O  
ATOM   1194  NE2 GLN    88      67.914  89.625  58.496  1.00  0.00           N  
ATOM   1195 HE21 GLN    88      67.149  89.126  58.066  1.00  0.00           H  
ATOM   1196 HE22 GLN    88      68.837  89.253  58.325  1.00  0.00           H  
ATOM   1197  C   GLN    88      67.678  93.773  57.230  1.00  0.00           C  
ATOM   1198  O   GLN    88      66.793  94.351  56.640  1.00  0.00           O  
ATOM   1199  N   SER    89      68.455  92.918  56.554  1.00  0.00           N  
ATOM   1200  H   SER    89      69.208  92.434  57.022  1.00  0.00           H  
ATOM   1201  CA  SER    89      68.184  92.413  55.206  1.00  0.00           C  
ATOM   1202  HA  SER    89      68.375  93.314  54.623  1.00  0.00           H  
ATOM   1203  CB  SER    89      69.247  91.383  54.683  1.00  0.00           C  
ATOM   1204  HB2 SER    89      70.255  91.576  55.049  1.00  0.00           H  
ATOM   1205  HB3 SER    89      68.903  90.399  55.001  1.00  0.00           H  
ATOM   1206  OG  SER    89      69.272  91.376  53.180  1.00  0.00           O  
ATOM   1207  HG  SER    89      69.921  92.032  52.914  1.00  0.00           H  
ATOM   1208  C   SER    89      66.727  91.818  55.030  1.00  0.00           C  
ATOM   1209  O   SER    89      66.170  91.000  55.765  1.00  0.00           O  
ATOM   1210  N   SER    90      66.245  92.160  53.907  1.00  0.00           N  
ATOM   1211  H   SER    90      66.678  92.870  53.333  1.00  0.00           H  
ATOM   1212  CA  SER    90      64.947  91.652  53.365  1.00  0.00           C  
ATOM   1213  HA  SER    90      64.249  91.805  54.187  1.00  0.00           H  
ATOM   1214  CB  SER    90      64.426  92.603  52.257  1.00  0.00           C  
ATOM   1215  HB2 SER    90      63.545  92.095  51.866  1.00  0.00           H  
ATOM   1216  HB3 SER    90      64.205  93.550  52.749  1.00  0.00           H  
ATOM   1217  OG  SER    90      65.398  92.851  51.219  1.00  0.00           O  
ATOM   1218  HG  SER    90      65.095  93.639  50.762  1.00  0.00           H  
ATOM   1219  C   SER    90      65.038  90.247  52.807  1.00  0.00           C  
ATOM   1220  O   SER    90      64.006  89.481  52.751  1.00  0.00           O  
ATOM   1221  N   TYR    91      66.225  89.734  52.422  1.00  0.00           N  
ATOM   1222  H   TYR    91      67.021  90.284  52.716  1.00  0.00           H  
ATOM   1223  CA  TYR    91      66.462  88.334  52.219  1.00  0.00           C  
ATOM   1224  HA  TYR    91      65.742  88.013  51.467  1.00  0.00           H  
ATOM   1225  CB  TYR    91      67.816  88.123  51.531  1.00  0.00           C  
ATOM   1226  HB2 TYR    91      67.902  88.517  50.518  1.00  0.00           H  
ATOM   1227  HB3 TYR    91      68.638  88.650  52.016  1.00  0.00           H  
ATOM   1228  CG  TYR    91      68.128  86.593  51.358  1.00  0.00           C  
ATOM   1229  CD1 TYR    91      68.822  85.908  52.391  1.00  0.00           C  
ATOM   1230  HD1 TYR    91      69.250  86.468  53.209  1.00  0.00           H  
ATOM   1231  CE1 TYR    91      68.987  84.509  52.334  1.00  0.00           C  
ATOM   1232  HE1 TYR    91      69.569  83.966  53.064  1.00  0.00           H  
ATOM   1233  CZ  TYR    91      68.567  83.817  51.145  1.00  0.00           C  
ATOM   1234  OH  TYR    91      68.610  82.426  51.207  1.00  0.00           O  
ATOM   1235  HH  TYR    91      68.171  82.041  50.445  1.00  0.00           H  
ATOM   1236  CE2 TYR    91      67.994  84.468  50.042  1.00  0.00           C  
ATOM   1237  HE2 TYR    91      67.672  83.996  49.126  1.00  0.00           H  
ATOM   1238  CD2 TYR    91      67.768  85.868  50.189  1.00  0.00           C  
ATOM   1239  HD2 TYR    91      67.219  86.342  49.389  1.00  0.00           H  
ATOM   1240  C   TYR    91      66.287  87.650  53.603  1.00  0.00           C  
ATOM   1241  O   TYR    91      66.726  88.234  54.530  1.00  0.00           O  
ATOM   1242  N   GLY    92      65.593  86.537  53.775  1.00  0.00           N  
ATOM   1243  H   GLY    92      65.384  86.179  54.696  1.00  0.00           H  
ATOM   1244  CA  GLY    92      64.986  85.675  52.709  1.00  0.00           C  
ATOM   1245  HA2 GLY    92      64.008  86.087  52.460  1.00  0.00           H  
ATOM   1246  HA3 GLY    92      65.562  85.677  51.783  1.00  0.00           H  
ATOM   1247  C   GLY    92      64.763  84.267  53.177  1.00  0.00           C  
ATOM   1248  O   GLY    92      64.714  83.968  54.364  1.00  0.00           O  
ATOM   1249  N   GLN    93      64.550  83.404  52.168  1.00  0.00           N  
ATOM   1250  H   GLN    93      64.477  83.699  51.204  1.00  0.00           H  
ATOM   1251  CA  GLN    93      64.376  81.925  52.385  1.00  0.00           C  
ATOM   1252  HA  GLN    93      64.674  81.504  53.345  1.00  0.00           H  
ATOM   1253  CB  GLN    93      62.847  81.751  52.258  1.00  0.00           C  
ATOM   1254  HB2 GLN    93      62.333  82.417  52.951  1.00  0.00           H  
ATOM   1255  HB3 GLN    93      62.504  81.967  51.247  1.00  0.00           H  
ATOM   1256  CG  GLN    93      62.303  80.298  52.547  1.00  0.00           C  
ATOM   1257  HG2 GLN    93      61.270  80.282  52.200  1.00  0.00           H  
ATOM   1258  HG3 GLN    93      62.703  79.563  51.849  1.00  0.00           H  
ATOM   1259  CD  GLN    93      62.320  79.915  53.987  1.00  0.00           C  
ATOM   1260  OE1 GLN    93      62.816  80.598  54.866  1.00  0.00           O  
ATOM   1261  NE2 GLN    93      61.734  78.805  54.316  1.00  0.00           N  
ATOM   1262 HE21 GLN    93      61.587  78.596  55.293  1.00  0.00           H  
ATOM   1263 HE22 GLN    93      61.315  78.206  53.619  1.00  0.00           H  
ATOM   1264  C   GLN    93      65.079  81.243  51.209  1.00  0.00           C  
ATOM   1265  O   GLN    93      65.405  81.838  50.155  1.00  0.00           O  
ATOM   1266  N   GLN    94      65.629  80.056  51.402  1.00  0.00           N  
ATOM   1267  H   GLN    94      65.537  79.538  52.263  1.00  0.00           H  
ATOM   1268  CA  GLN    94      66.460  79.290  50.487  1.00  0.00           C  
ATOM   1269  HA  GLN    94      67.030  80.009  49.899  1.00  0.00           H  
ATOM   1270  CB  GLN    94      67.385  78.424  51.382  1.00  0.00           C  
ATOM   1271  HB2 GLN    94      67.931  79.087  52.054  1.00  0.00           H  
ATOM   1272  HB3 GLN    94      66.684  77.797  51.933  1.00  0.00           H  
ATOM   1273  CG  GLN    94      68.194  77.400  50.543  1.00  0.00           C  
ATOM   1274  HG2 GLN    94      68.695  76.723  51.234  1.00  0.00           H  
ATOM   1275  HG3 GLN    94      67.532  76.732  49.991  1.00  0.00           H  
ATOM   1276  CD  GLN    94      69.143  78.017  49.526  1.00  0.00           C  
ATOM   1277  OE1 GLN    94      68.704  78.030  48.387  1.00  0.00           O  
ATOM   1278  NE2 GLN    94      70.318  78.457  49.853  1.00  0.00           N  
ATOM   1279 HE21 GLN    94      70.658  78.409  50.803  1.00  0.00           H  
ATOM   1280 HE22 GLN    94      70.898  78.829  49.115  1.00  0.00           H  
ATOM   1281  C   GLN    94      65.600  78.470  49.485  1.00  0.00           C  
ATOM   1282  O   GLN    94      64.595  77.878  49.886  1.00  0.00           O  
ATOM   1283  N   SER    95      66.042  78.484  48.224  1.00  0.00           N  
ATOM   1284  H   SER    95      66.843  79.070  48.035  1.00  0.00           H  
ATOM   1285  CA  SER    95      65.221  78.038  47.088  1.00  0.00           C  
ATOM   1286  HA  SER    95      64.170  78.299  47.215  1.00  0.00           H  
ATOM   1287  CB  SER    95      65.705  78.761  45.830  1.00  0.00           C  
ATOM   1288  HB2 SER    95      65.603  79.841  45.941  1.00  0.00           H  
ATOM   1289  HB3 SER    95      66.765  78.575  45.656  1.00  0.00           H  
ATOM   1290  OG  SER    95      64.906  78.279  44.788  1.00  0.00           O  
ATOM   1291  HG  SER    95      64.934  78.946  44.099  1.00  0.00           H  
ATOM   1292  C   SER    95      65.242  76.520  46.926  1.00  0.00           C  
ATOM   1293  O   SER    95      66.333  75.931  46.844  1.00  0.00           O  
ATOM   1294  N   SER    96      64.067  75.921  46.713  1.00  0.00           N  
ATOM   1295  H   SER    96      63.259  76.525  46.664  1.00  0.00           H  
ATOM   1296  CA  SER    96      63.844  74.458  46.405  1.00  0.00           C  
ATOM   1297  HA  SER    96      64.811  73.957  46.364  1.00  0.00           H  
ATOM   1298  CB  SER    96      62.932  73.866  47.535  1.00  0.00           C  
ATOM   1299  HB2 SER    96      63.363  74.068  48.516  1.00  0.00           H  
ATOM   1300  HB3 SER    96      61.956  74.350  47.490  1.00  0.00           H  
ATOM   1301  OG  SER    96      62.893  72.416  47.329  1.00  0.00           O  
ATOM   1302  HG  SER    96      62.414  72.215  46.521  1.00  0.00           H  
ATOM   1303  C   SER    96      63.166  74.232  45.034  1.00  0.00           C  
ATOM   1304  O   SER    96      61.973  74.625  44.836  1.00  0.00           O  
ATOM   1305  N   TYR    97      63.787  73.629  44.054  1.00  0.00           N  
ATOM   1306  H   TYR    97      63.270  73.701  43.189  1.00  0.00           H  
ATOM   1307  CA  TYR    97      64.969  72.718  43.938  1.00  0.00           C  
ATOM   1308  HA  TYR    97      64.863  72.125  43.030  1.00  0.00           H  
ATOM   1309  CB  TYR    97      66.240  73.547  43.713  1.00  0.00           C  
ATOM   1310  HB2 TYR    97      66.596  74.097  44.583  1.00  0.00           H  
ATOM   1311  HB3 TYR    97      67.042  72.820  43.584  1.00  0.00           H  
ATOM   1312  CG  TYR    97      66.186  74.584  42.541  1.00  0.00           C  
ATOM   1313  CD1 TYR    97      66.711  75.858  42.749  1.00  0.00           C  
ATOM   1314  HD1 TYR    97      66.997  76.249  43.714  1.00  0.00           H  
ATOM   1315  CE1 TYR    97      66.621  76.773  41.684  1.00  0.00           C  
ATOM   1316  HE1 TYR    97      66.737  77.823  41.907  1.00  0.00           H  
ATOM   1317  CZ  TYR    97      66.215  76.314  40.362  1.00  0.00           C  
ATOM   1318  OH  TYR    97      66.154  77.303  39.433  1.00  0.00           O  
ATOM   1319  HH  TYR    97      66.068  76.870  38.580  1.00  0.00           H  
ATOM   1320  CE2 TYR    97      65.878  74.952  40.133  1.00  0.00           C  
ATOM   1321  HE2 TYR    97      65.540  74.589  39.174  1.00  0.00           H  
ATOM   1322  CD2 TYR    97      65.991  74.116  41.256  1.00  0.00           C  
ATOM   1323  HD2 TYR    97      65.746  73.076  41.098  1.00  0.00           H  
ATOM   1324  C   TYR    97      65.052  71.721  45.138  1.00  0.00           C  
ATOM   1325  O   TYR    97      65.952  71.826  45.976  1.00  0.00           O  
ATOM   1326  N   PRO    98      64.168  70.736  45.193  1.00  0.00           N  
ATOM   1327  CD  PRO    98      64.257  69.723  46.199  1.00  0.00           C  
ATOM   1328  HD2 PRO    98      64.352  70.251  47.148  1.00  0.00           H  
ATOM   1329  HD3 PRO    98      64.985  68.941  45.981  1.00  0.00           H  
ATOM   1330  CG  PRO    98      62.939  68.996  46.122  1.00  0.00           C  
ATOM   1331  HG2 PRO    98      62.162  69.550  46.649  1.00  0.00           H  
ATOM   1332  HG3 PRO    98      63.001  67.970  46.483  1.00  0.00           H  
ATOM   1333  CB  PRO    98      62.711  68.932  44.625  1.00  0.00           C  
ATOM   1334  HB2 PRO    98      61.690  68.694  44.326  1.00  0.00           H  
ATOM   1335  HB3 PRO    98      63.483  68.206  44.371  1.00  0.00           H  
ATOM   1336  CA  PRO    98      63.137  70.338  44.187  1.00  0.00           C  
ATOM   1337  HA  PRO    98      63.571  70.223  43.193  1.00  0.00           H  
ATOM   1338  C   PRO    98      61.908  71.193  44.110  1.00  0.00           C  
ATOM   1339  O   PRO    98      61.617  71.868  45.097  1.00  0.00           O  
ATOM   1340  N   GLY    99      61.120  71.074  43.027  1.00  0.00           N  
ATOM   1341  H   GLY    99      61.440  70.371  42.375  1.00  0.00           H  
ATOM   1342  CA  GLY    99      59.789  71.586  42.978  1.00  0.00           C  
ATOM   1343  HA2 GLY    99      59.704  72.662  43.128  1.00  0.00           H  
ATOM   1344  HA3 GLY    99      59.334  71.289  42.033  1.00  0.00           H  
ATOM   1345  C   GLY    99      58.922  70.834  43.967  1.00  0.00           C  
ATOM   1346  O   GLY    99      59.180  69.616  44.186  1.00  0.00           O  
ATOM   1347  N   TYR   100      57.964  71.514  44.549  1.00  0.00           N  
ATOM   1348  H   TYR   100      57.834  72.485  44.304  1.00  0.00           H  
ATOM   1349  CA  TYR   100      57.184  70.973  45.656  1.00  0.00           C  
ATOM   1350  HA  TYR   100      57.076  69.890  45.596  1.00  0.00           H  
ATOM   1351  CB  TYR   100      58.021  71.162  46.949  1.00  0.00           C  
ATOM   1352  HB2 TYR   100      57.614  70.447  47.664  1.00  0.00           H  
ATOM   1353  HB3 TYR   100      59.078  70.926  46.824  1.00  0.00           H  
ATOM   1354  CG  TYR   100      58.074  72.475  47.642  1.00  0.00           C  
ATOM   1355  CD1 TYR   100      59.131  73.376  47.311  1.00  0.00           C  
ATOM   1356  HD1 TYR   100      59.933  73.140  46.626  1.00  0.00           H  
ATOM   1357  CE1 TYR   100      59.224  74.596  47.967  1.00  0.00           C  
ATOM   1358  HE1 TYR   100      60.037  75.293  47.830  1.00  0.00           H  
ATOM   1359  CZ  TYR   100      58.341  74.915  49.041  1.00  0.00           C  
ATOM   1360  OH  TYR   100      58.363  76.107  49.643  1.00  0.00           O  
ATOM   1361  HH  TYR   100      57.583  76.386  50.128  1.00  0.00           H  
ATOM   1362  CE2 TYR   100      57.198  74.102  49.308  1.00  0.00           C  
ATOM   1363  HE2 TYR   100      56.571  74.301  50.165  1.00  0.00           H  
ATOM   1364  CD2 TYR   100      57.175  72.838  48.660  1.00  0.00           C  
ATOM   1365  HD2 TYR   100      56.315  72.219  48.867  1.00  0.00           H  
ATOM   1366  C   TYR   100      55.741  71.543  45.700  1.00  0.00           C  
ATOM   1367  O   TYR   100      55.023  71.192  46.618  1.00  0.00           O  
ATOM   1368  N   GLY   101      55.210  72.318  44.746  1.00  0.00           N  
ATOM   1369  H   GLY   101      55.839  72.434  43.965  1.00  0.00           H  
ATOM   1370  CA  GLY   101      53.876  72.858  44.637  1.00  0.00           C  
ATOM   1371  HA2 GLY   101      53.756  73.363  45.595  1.00  0.00           H  
ATOM   1372  HA3 GLY   101      53.948  73.572  43.816  1.00  0.00           H  
ATOM   1373  C   GLY   101      52.672  71.892  44.431  1.00  0.00           C  
ATOM   1374  O   GLY   101      51.537  72.252  44.623  1.00  0.00           O  
ATOM   1375  N   GLN   102      52.962  70.609  44.146  1.00  0.00           N  
ATOM   1376  H   GLN   102      53.884  70.207  44.057  1.00  0.00           H  
ATOM   1377  CA  GLN   102      51.967  69.574  44.065  1.00  0.00           C  
ATOM   1378  HA  GLN   102      50.957  69.932  44.265  1.00  0.00           H  
ATOM   1379  CB  GLN   102      52.013  69.045  42.542  1.00  0.00           C  
ATOM   1380  HB2 GLN   102      53.028  68.671  42.412  1.00  0.00           H  
ATOM   1381  HB3 GLN   102      51.305  68.224  42.425  1.00  0.00           H  
ATOM   1382  CG  GLN   102      51.792  70.146  41.482  1.00  0.00           C  
ATOM   1383  HG2 GLN   102      51.051  70.859  41.843  1.00  0.00           H  
ATOM   1384  HG3 GLN   102      52.722  70.715  41.472  1.00  0.00           H  
ATOM   1385  CD  GLN   102      51.599  69.667  40.055  1.00  0.00           C  
ATOM   1386  OE1 GLN   102      51.422  68.521  39.772  1.00  0.00           O  
ATOM   1387  NE2 GLN   102      51.552  70.538  39.095  1.00  0.00           N  
ATOM   1388 HE21 GLN   102      51.748  71.486  39.384  1.00  0.00           H  
ATOM   1389 HE22 GLN   102      51.214  70.274  38.181  1.00  0.00           H  
ATOM   1390  C   GLN   102      52.324  68.406  44.998  1.00  0.00           C  
ATOM   1391  O   GLN   102      53.250  68.347  45.774  1.00  0.00           O  
ATOM   1392  N   GLN   103      51.400  67.425  45.057  1.00  0.00           N  
ATOM   1393  H   GLN   103      50.520  67.606  44.596  1.00  0.00           H  
ATOM   1394  CA  GLN   103      51.499  66.170  45.864  1.00  0.00           C  
ATOM   1395  HA  GLN   103      51.381  66.383  46.927  1.00  0.00           H  
ATOM   1396  CB  GLN   103      50.415  65.198  45.315  1.00  0.00           C  
ATOM   1397  HB2 GLN   103      49.462  65.716  45.209  1.00  0.00           H  
ATOM   1398  HB3 GLN   103      50.751  64.797  44.359  1.00  0.00           H  
ATOM   1399  CG  GLN   103      50.238  63.855  46.157  1.00  0.00           C  
ATOM   1400  HG2 GLN   103      49.699  63.116  45.563  1.00  0.00           H  
ATOM   1401  HG3 GLN   103      51.158  63.325  46.402  1.00  0.00           H  
ATOM   1402  CD  GLN   103      49.625  64.112  47.585  1.00  0.00           C  
ATOM   1403  OE1 GLN   103      49.043  65.120  47.935  1.00  0.00           O  
ATOM   1404  NE2 GLN   103      49.646  63.172  48.532  1.00  0.00           N  
ATOM   1405 HE21 GLN   103      49.394  63.352  49.494  1.00  0.00           H  
ATOM   1406 HE22 GLN   103      50.165  62.362  48.226  1.00  0.00           H  
ATOM   1407  C   GLN   103      52.852  65.560  45.583  1.00  0.00           C  
ATOM   1408  O   GLN   103      53.316  65.620  44.428  1.00  0.00           O  
ATOM   1409  N   PRO   104      53.517  64.824  46.511  1.00  0.00           N  
ATOM   1410  CD  PRO   104      53.190  64.693  47.901  1.00  0.00           C  
ATOM   1411  HD2 PRO   104      52.892  63.661  48.085  1.00  0.00           H  
ATOM   1412  HD3 PRO   104      52.319  65.269  48.213  1.00  0.00           H  
ATOM   1413  CG  PRO   104      54.487  65.032  48.598  1.00  0.00           C  
ATOM   1414  HG2 PRO   104      54.563  64.793  49.658  1.00  0.00           H  
ATOM   1415  HG3 PRO   104      54.578  66.101  48.403  1.00  0.00           H  
ATOM   1416  CB  PRO   104      55.509  64.270  47.754  1.00  0.00           C  
ATOM   1417  HB2 PRO   104      55.524  63.202  47.970  1.00  0.00           H  
ATOM   1418  HB3 PRO   104      56.494  64.712  47.901  1.00  0.00           H  
ATOM   1419  CA  PRO   104      54.943  64.435  46.305  1.00  0.00           C  
ATOM   1420  HA  PRO   104      55.469  65.271  45.844  1.00  0.00           H  
ATOM   1421  C   PRO   104      55.141  63.252  45.331  1.00  0.00           C  
ATOM   1422  O   PRO   104      54.144  62.498  45.106  1.00  0.00           O  
ATOM   1423  N   ALA   105      56.318  63.026  44.716  1.00  0.00           N  
ATOM   1424  H   ALA   105      57.050  63.584  45.132  1.00  0.00           H  
ATOM   1425  CA  ALA   105      56.644  61.786  44.005  1.00  0.00           C  
ATOM   1426  HA  ALA   105      56.193  61.903  43.019  1.00  0.00           H  
ATOM   1427  CB  ALA   105      58.141  61.734  43.757  1.00  0.00           C  
ATOM   1428  HB1 ALA   105      58.412  60.806  43.254  1.00  0.00           H  
ATOM   1429  HB2 ALA   105      58.431  62.571  43.121  1.00  0.00           H  
ATOM   1430  HB3 ALA   105      58.707  61.761  44.688  1.00  0.00           H  
ATOM   1431  C   ALA   105      56.108  60.482  44.679  1.00  0.00           C  
ATOM   1432  O   ALA   105      56.029  60.272  45.917  1.00  0.00           O  
ATOM   1433  N   PRO   106      55.768  59.479  43.886  1.00  0.00           N  
ATOM   1434  CD  PRO   106      55.705  59.596  42.439  1.00  0.00           C  
ATOM   1435  HD2 PRO   106      56.704  59.872  42.100  1.00  0.00           H  
ATOM   1436  HD3 PRO   106      54.936  60.291  42.100  1.00  0.00           H  
ATOM   1437  CG  PRO   106      55.346  58.181  41.916  1.00  0.00           C  
ATOM   1438  HG2 PRO   106      56.287  57.803  41.517  1.00  0.00           H  
ATOM   1439  HG3 PRO   106      54.544  58.262  41.184  1.00  0.00           H  
ATOM   1440  CB  PRO   106      54.883  57.398  43.131  1.00  0.00           C  
ATOM   1441  HB2 PRO   106      55.176  56.350  43.068  1.00  0.00           H  
ATOM   1442  HB3 PRO   106      53.798  57.505  43.118  1.00  0.00           H  
ATOM   1443  CA  PRO   106      55.546  58.112  44.318  1.00  0.00           C  
ATOM   1444  HA  PRO   106      54.830  58.011  45.134  1.00  0.00           H  
ATOM   1445  C   PRO   106      56.972  57.494  44.678  1.00  0.00           C  
ATOM   1446  O   PRO   106      57.944  57.595  43.952  1.00  0.00           O  
ATOM   1447  N   SER   107      56.991  56.798  45.834  1.00  0.00           N  
ATOM   1448  H   SER   107      56.226  56.926  46.481  1.00  0.00           H  
ATOM   1449  CA  SER   107      58.258  56.235  46.352  1.00  0.00           C  
ATOM   1450  HA  SER   107      59.134  56.630  45.837  1.00  0.00           H  
ATOM   1451  CB  SER   107      58.279  56.558  47.842  1.00  0.00           C  
ATOM   1452  HB2 SER   107      58.514  57.620  47.909  1.00  0.00           H  
ATOM   1453  HB3 SER   107      57.274  56.488  48.258  1.00  0.00           H  
ATOM   1454  OG  SER   107      59.183  55.767  48.571  1.00  0.00           O  
ATOM   1455  HG  SER   107      58.730  54.996  48.919  1.00  0.00           H  
ATOM   1456  C   SER   107      58.234  54.750  46.107  1.00  0.00           C  
ATOM   1457  O   SER   107      57.171  54.140  46.081  1.00  0.00           O  
ATOM   1458  N   SER   108      59.404  54.068  45.936  1.00  0.00           N  
ATOM   1459  H   SER   108      60.261  54.561  46.139  1.00  0.00           H  
ATOM   1460  CA  SER   108      59.502  52.566  45.866  1.00  0.00           C  
ATOM   1461  HA  SER   108      58.685  52.205  46.490  1.00  0.00           H  
ATOM   1462  CB  SER   108      59.222  51.939  44.556  1.00  0.00           C  
ATOM   1463  HB2 SER   108      59.091  50.858  44.594  1.00  0.00           H  
ATOM   1464  HB3 SER   108      58.304  52.313  44.102  1.00  0.00           H  
ATOM   1465  OG  SER   108      60.147  52.202  43.575  1.00  0.00           O  
ATOM   1466  HG  SER   108      60.656  51.397  43.455  1.00  0.00           H  
ATOM   1467  C   SER   108      60.807  52.129  46.434  1.00  0.00           C  
ATOM   1468  O   SER   108      61.698  52.906  46.702  1.00  0.00           O  
ATOM   1469  N   THR   109      60.903  50.773  46.597  1.00  0.00           N  
ATOM   1470  H   THR   109      60.083  50.206  46.432  1.00  0.00           H  
ATOM   1471  CA  THR   109      62.031  50.204  47.318  1.00  0.00           C  
ATOM   1472  HA  THR   109      62.807  50.960  47.434  1.00  0.00           H  
ATOM   1473  CB  THR   109      61.552  49.867  48.800  1.00  0.00           C  
ATOM   1474  HB  THR   109      62.339  49.191  49.134  1.00  0.00           H  
ATOM   1475  CG2 THR   109      61.350  51.067  49.708  1.00  0.00           C  
ATOM   1476 HG21 THR   109      61.525  50.692  50.717  1.00  0.00           H  
ATOM   1477 HG22 THR   109      62.051  51.845  49.408  1.00  0.00           H  
ATOM   1478 HG23 THR   109      60.417  51.561  49.437  1.00  0.00           H  
ATOM   1479  OG1 THR   109      60.310  49.208  48.975  1.00  0.00           O  
ATOM   1480  HG1 THR   109      60.434  48.313  48.652  1.00  0.00           H  
ATOM   1481  C   THR   109      62.525  48.915  46.713  1.00  0.00           C  
ATOM   1482  O   THR   109      61.834  48.239  45.897  1.00  0.00           O  
ATOM   1483  N   SER   110      63.698  48.469  47.087  1.00  0.00           N  
ATOM   1484  H   SER   110      63.973  48.935  47.940  1.00  0.00           H  
ATOM   1485  CA  SER   110      64.325  47.236  46.697  1.00  0.00           C  
ATOM   1486  HA  SER   110      64.194  47.134  45.619  1.00  0.00           H  
ATOM   1487  CB  SER   110      65.765  47.142  47.170  1.00  0.00           C  
ATOM   1488  HB2 SER   110      66.289  47.990  46.729  1.00  0.00           H  
ATOM   1489  HB3 SER   110      65.864  47.349  48.236  1.00  0.00           H  
ATOM   1490  OG  SER   110      66.329  45.878  46.883  1.00  0.00           O  
ATOM   1491  HG  SER   110      67.232  45.919  47.206  1.00  0.00           H  
ATOM   1492  C   SER   110      63.534  46.091  47.323  1.00  0.00           C  
ATOM   1493  O   SER   110      63.109  46.182  48.472  1.00  0.00           O  
ATOM   1494  N   GLY   111      63.405  44.978  46.560  1.00  0.00           N  
ATOM   1495  H   GLY   111      63.783  44.866  45.630  1.00  0.00           H  
ATOM   1496  CA  GLY   111      63.021  43.682  47.166  1.00  0.00           C  
ATOM   1497  HA2 GLY   111      63.295  42.974  46.384  1.00  0.00           H  
ATOM   1498  HA3 GLY   111      63.577  43.522  48.090  1.00  0.00           H  
ATOM   1499  C   GLY   111      61.575  43.572  47.578  1.00  0.00           C  
ATOM   1500  O   GLY   111      60.722  44.350  47.068  1.00  0.00           O  
ATOM   1501  N   SER   112      61.110  42.654  48.412  1.00  0.00           N  
ATOM   1502  H   SER   112      60.160  42.869  48.676  1.00  0.00           H  
ATOM   1503  CA  SER   112      61.771  41.558  49.137  1.00  0.00           C  
ATOM   1504  HA  SER   112      60.982  40.880  49.463  1.00  0.00           H  
ATOM   1505  CB  SER   112      62.652  40.733  48.236  1.00  0.00           C  
ATOM   1506  HB2 SER   112      63.574  41.254  47.980  1.00  0.00           H  
ATOM   1507  HB3 SER   112      62.865  39.731  48.608  1.00  0.00           H  
ATOM   1508  OG  SER   112      61.993  40.472  47.056  1.00  0.00           O  
ATOM   1509  HG  SER   112      61.736  39.547  47.051  1.00  0.00           H  
ATOM   1510  C   SER   112      62.599  42.005  50.425  1.00  0.00           C  
ATOM   1511  O   SER   112      63.108  43.146  50.420  1.00  0.00           O  
ATOM   1512  N   TYR   113      62.745  41.187  51.451  1.00  0.00           N  
ATOM   1513  H   TYR   113      63.339  41.553  52.182  1.00  0.00           H  
ATOM   1514  CA  TYR   113      62.357  39.799  51.641  1.00  0.00           C  
ATOM   1515  HA  TYR   113      61.969  39.368  50.718  1.00  0.00           H  
ATOM   1516  CB  TYR   113      63.566  38.923  52.020  1.00  0.00           C  
ATOM   1517  HB2 TYR   113      63.889  39.233  53.014  1.00  0.00           H  
ATOM   1518  HB3 TYR   113      63.286  37.873  51.931  1.00  0.00           H  
ATOM   1519  CG  TYR   113      64.651  39.056  50.976  1.00  0.00           C  
ATOM   1520  CD1 TYR   113      64.696  38.154  49.886  1.00  0.00           C  
ATOM   1521  HD1 TYR   113      63.946  37.416  49.644  1.00  0.00           H  
ATOM   1522  CE1 TYR   113      65.804  38.135  49.020  1.00  0.00           C  
ATOM   1523  HE1 TYR   113      65.693  37.543  48.123  1.00  0.00           H  
ATOM   1524  CZ  TYR   113      66.973  38.892  49.338  1.00  0.00           C  
ATOM   1525  OH  TYR   113      67.993  39.044  48.476  1.00  0.00           O  
ATOM   1526  HH  TYR   113      67.797  38.507  47.705  1.00  0.00           H  
ATOM   1527  CE2 TYR   113      66.892  39.801  50.410  1.00  0.00           C  
ATOM   1528  HE2 TYR   113      67.761  40.374  50.698  1.00  0.00           H  
ATOM   1529  CD2 TYR   113      65.759  39.850  51.245  1.00  0.00           C  
ATOM   1530  HD2 TYR   113      65.779  40.527  52.086  1.00  0.00           H  
ATOM   1531  C   TYR   113      61.410  39.742  52.863  1.00  0.00           C  
ATOM   1532  O   TYR   113      60.834  38.714  53.144  1.00  0.00           O  
ATOM   1533  N   GLY   114      61.316  40.862  53.662  1.00  0.00           N  
ATOM   1534  H   GLY   114      61.952  41.616  53.447  1.00  0.00           H  
ATOM   1535  CA  GLY   114      60.605  40.908  54.915  1.00  0.00           C  
ATOM   1536  HA2 GLY   114      60.594  41.907  55.350  1.00  0.00           H  
ATOM   1537  HA3 GLY   114      59.579  40.580  54.753  1.00  0.00           H  
ATOM   1538  C   GLY   114      61.384  40.142  56.020  1.00  0.00           C  
ATOM   1539  O   GLY   114      62.647  40.069  55.890  1.00  0.00           O  
ATOM   1540  N   SER   115      60.696  39.787  57.120  1.00  0.00           N  
ATOM   1541  H   SER   115      61.156  39.247  57.838  1.00  0.00           H  
ATOM   1542  CA  SER   115      59.264  39.948  57.333  1.00  0.00           C  
ATOM   1543  HA  SER   115      58.709  39.563  56.478  1.00  0.00           H  
ATOM   1544  CB  SER   115      58.911  39.131  58.617  1.00  0.00           C  
ATOM   1545  HB2 SER   115      59.165  39.712  59.504  1.00  0.00           H  
ATOM   1546  HB3 SER   115      57.841  38.925  58.611  1.00  0.00           H  
ATOM   1547  OG  SER   115      59.615  37.910  58.735  1.00  0.00           O  
ATOM   1548  HG  SER   115      59.125  37.185  58.341  1.00  0.00           H  
ATOM   1549  C   SER   115      58.802  41.419  57.556  1.00  0.00           C  
ATOM   1550  O   SER   115      57.744  41.774  57.077  1.00  0.00           O  
ATOM   1551  N   SER   116      59.498  42.187  58.424  1.00  0.00           N  
ATOM   1552  H   SER   116      60.334  41.731  58.760  1.00  0.00           H  
ATOM   1553  CA  SER   116      59.227  43.584  58.809  1.00  0.00           C  
ATOM   1554  HA  SER   116      59.563  43.729  59.836  1.00  0.00           H  
ATOM   1555  CB  SER   116      59.954  44.418  57.815  1.00  0.00           C  
ATOM   1556  HB2 SER   116      59.584  44.202  56.812  1.00  0.00           H  
ATOM   1557  HB3 SER   116      59.759  45.449  58.110  1.00  0.00           H  
ATOM   1558  OG  SER   116      61.344  44.210  57.912  1.00  0.00           O  
ATOM   1559  HG  SER   116      61.738  44.970  58.347  1.00  0.00           H  
ATOM   1560  C   SER   116      57.684  43.898  58.758  1.00  0.00           C  
ATOM   1561  O   SER   116      57.039  44.416  57.840  1.00  0.00           O  
ATOM   1562  N   SER   117      57.094  43.379  59.855  1.00  0.00           N  
ATOM   1563  H   SER   117      57.691  43.032  60.591  1.00  0.00           H  
ATOM   1564  CA  SER   117      55.657  43.334  60.191  1.00  0.00           C  
ATOM   1565  HA  SER   117      55.300  42.899  59.258  1.00  0.00           H  
ATOM   1566  CB  SER   117      55.332  42.407  61.389  1.00  0.00           C  
ATOM   1567  HB2 SER   117      55.432  42.952  62.327  1.00  0.00           H  
ATOM   1568  HB3 SER   117      54.356  41.959  61.200  1.00  0.00           H  
ATOM   1569  OG  SER   117      56.154  41.314  61.407  1.00  0.00           O  
ATOM   1570  HG  SER   117      57.039  41.521  61.717  1.00  0.00           H  
ATOM   1571  C   SER   117      55.027  44.694  60.339  1.00  0.00           C  
ATOM   1572  O   SER   117      54.058  45.086  59.655  1.00  0.00           O  
ATOM   1573  N   GLN   118      55.743  45.412  61.163  1.00  0.00           N  
ATOM   1574  H   GLN   118      56.583  44.975  61.515  1.00  0.00           H  
ATOM   1575  CA  GLN   118      55.640  46.816  61.509  1.00  0.00           C  
ATOM   1576  HA  GLN   118      56.465  46.885  62.218  1.00  0.00           H  
ATOM   1577  CB  GLN   118      55.928  47.685  60.288  1.00  0.00           C  
ATOM   1578  HB2 GLN   118      55.074  47.722  59.611  1.00  0.00           H  
ATOM   1579  HB3 GLN   118      55.974  48.738  60.568  1.00  0.00           H  
ATOM   1580  CG  GLN   118      57.301  47.466  59.582  1.00  0.00           C  
ATOM   1581  HG2 GLN   118      57.508  46.398  59.502  1.00  0.00           H  
ATOM   1582  HG3 GLN   118      57.140  47.824  58.565  1.00  0.00           H  
ATOM   1583  CD  GLN   118      58.474  48.133  60.304  1.00  0.00           C  
ATOM   1584  OE1 GLN   118      58.525  47.987  61.531  1.00  0.00           O  
ATOM   1585  NE2 GLN   118      59.265  49.010  59.754  1.00  0.00           N  
ATOM   1586 HE21 GLN   118      59.007  49.395  58.857  1.00  0.00           H  
ATOM   1587 HE22 GLN   118      60.066  49.341  60.274  1.00  0.00           H  
ATOM   1588  C   GLN   118      54.455  47.322  62.282  1.00  0.00           C  
ATOM   1589  O   GLN   118      53.278  46.849  62.217  1.00  0.00           O  
ATOM   1590  N   SER   119      54.564  48.370  63.079  1.00  0.00           N  
ATOM   1591  H   SER   119      53.661  48.673  63.412  1.00  0.00           H  
ATOM   1592  CA  SER   119      55.758  49.123  63.479  1.00  0.00           C  
ATOM   1593  HA  SER   119      56.512  49.047  62.696  1.00  0.00           H  
ATOM   1594  CB  SER   119      55.288  50.553  63.855  1.00  0.00           C  
ATOM   1595  HB2 SER   119      54.330  50.543  64.374  1.00  0.00           H  
ATOM   1596  HB3 SER   119      56.005  51.128  64.442  1.00  0.00           H  
ATOM   1597  OG  SER   119      55.112  51.300  62.708  1.00  0.00           O  
ATOM   1598  HG  SER   119      54.203  51.605  62.745  1.00  0.00           H  
ATOM   1599  C   SER   119      56.444  48.475  64.701  1.00  0.00           C  
ATOM   1600  O   SER   119      55.856  47.458  65.147  1.00  0.00           O  
ATOM   1601  N   SER   120      57.556  48.933  65.203  1.00  0.00           N  
ATOM   1602  H   SER   120      58.030  49.721  64.786  1.00  0.00           H  
ATOM   1603  CA  SER   120      58.137  48.429  66.469  1.00  0.00           C  
ATOM   1604  HA  SER   120      58.334  47.383  66.236  1.00  0.00           H  
ATOM   1605  CB  SER   120      59.438  49.227  66.796  1.00  0.00           C  
ATOM   1606  HB2 SER   120      60.241  49.141  66.064  1.00  0.00           H  
ATOM   1607  HB3 SER   120      59.321  50.302  66.930  1.00  0.00           H  
ATOM   1608  OG  SER   120      60.017  48.602  67.891  1.00  0.00           O  
ATOM   1609  HG  SER   120      59.987  49.307  68.542  1.00  0.00           H  
ATOM   1610  C   SER   120      57.087  48.422  67.638  1.00  0.00           C  
ATOM   1611  O   SER   120      56.305  49.397  67.672  1.00  0.00           O  
ATOM   1612  N   SER   121      57.090  47.556  68.694  1.00  0.00           N  
ATOM   1613  H   SER   121      56.303  47.701  69.311  1.00  0.00           H  
ATOM   1614  CA  SER   121      57.896  46.376  68.850  1.00  0.00           C  
ATOM   1615  HA  SER   121      58.946  46.629  68.701  1.00  0.00           H  
ATOM   1616  CB  SER   121      58.044  45.906  70.257  1.00  0.00           C  
ATOM   1617  HB2 SER   121      58.020  46.743  70.955  1.00  0.00           H  
ATOM   1618  HB3 SER   121      57.199  45.282  70.550  1.00  0.00           H  
ATOM   1619  OG  SER   121      59.085  45.096  70.457  1.00  0.00           O  
ATOM   1620  HG  SER   121      58.951  44.493  71.192  1.00  0.00           H  
ATOM   1621  C   SER   121      57.486  45.244  67.897  1.00  0.00           C  
ATOM   1622  O   SER   121      56.423  45.238  67.318  1.00  0.00           O  
ATOM   1623  N   TYR   122      58.333  44.263  67.770  1.00  0.00           N  
ATOM   1624  H   TYR   122      59.101  44.220  68.424  1.00  0.00           H  
ATOM   1625  CA  TYR   122      58.172  43.134  66.861  1.00  0.00           C  
ATOM   1626  HA  TYR   122      57.931  43.568  65.891  1.00  0.00           H  
ATOM   1627  CB  TYR   122      59.464  42.300  66.696  1.00  0.00           C  
ATOM   1628  HB2 TYR   122      59.472  41.676  67.589  1.00  0.00           H  
ATOM   1629  HB3 TYR   122      59.451  41.750  65.755  1.00  0.00           H  
ATOM   1630  CG  TYR   122      60.746  43.150  66.678  1.00  0.00           C  
ATOM   1631  CD1 TYR   122      61.448  43.322  67.876  1.00  0.00           C  
ATOM   1632  HD1 TYR   122      61.172  42.822  68.793  1.00  0.00           H  
ATOM   1633  CE1 TYR   122      62.580  44.207  67.956  1.00  0.00           C  
ATOM   1634  HE1 TYR   122      63.154  44.290  68.867  1.00  0.00           H  
ATOM   1635  CZ  TYR   122      63.041  44.861  66.805  1.00  0.00           C  
ATOM   1636  OH  TYR   122      64.174  45.581  66.764  1.00  0.00           O  
ATOM   1637  HH  TYR   122      64.371  46.060  65.955  1.00  0.00           H  
ATOM   1638  CE2 TYR   122      62.152  44.942  65.692  1.00  0.00           C  
ATOM   1639  HE2 TYR   122      62.278  45.528  64.793  1.00  0.00           H  
ATOM   1640  CD2 TYR   122      61.027  44.091  65.666  1.00  0.00           C  
ATOM   1641  HD2 TYR   122      60.373  44.046  64.808  1.00  0.00           H  
ATOM   1642  C   TYR   122      56.873  42.303  67.180  1.00  0.00           C  
ATOM   1643  O   TYR   122      56.472  42.241  68.330  1.00  0.00           O  
ATOM   1644  N   GLY   123      56.249  41.507  66.275  1.00  0.00           N  
ATOM   1645  H   GLY   123      55.490  40.958  66.652  1.00  0.00           H  
ATOM   1646  CA  GLY   123      56.340  41.466  64.801  1.00  0.00           C  
ATOM   1647  HA2 GLY   123      55.353  41.862  64.560  1.00  0.00           H  
ATOM   1648  HA3 GLY   123      57.179  41.965  64.317  1.00  0.00           H  
ATOM   1649  C   GLY   123      56.523  39.998  64.428  1.00  0.00           C  
ATOM   1650  O   GLY   123      55.778  39.159  64.855  1.00  0.00           O  
ATOM   1651  N   GLN   124      57.600  39.716  63.688  1.00  0.00           N  
ATOM   1652  H   GLN   124      58.154  40.470  63.308  1.00  0.00           H  
ATOM   1653  CA  GLN   124      58.034  38.306  63.329  1.00  0.00           C  
ATOM   1654  HA  GLN   124      57.496  37.550  63.899  1.00  0.00           H  
ATOM   1655  CB  GLN   124      57.569  38.027  61.856  1.00  0.00           C  
ATOM   1656  HB2 GLN   124      56.496  38.132  61.698  1.00  0.00           H  
ATOM   1657  HB3 GLN   124      58.077  38.761  61.231  1.00  0.00           H  
ATOM   1658  CG  GLN   124      57.903  36.637  61.341  1.00  0.00           C  
ATOM   1659  HG2 GLN   124      57.584  36.613  60.299  1.00  0.00           H  
ATOM   1660  HG3 GLN   124      58.991  36.641  61.408  1.00  0.00           H  
ATOM   1661  CD  GLN   124      57.144  35.526  62.041  1.00  0.00           C  
ATOM   1662  OE1 GLN   124      57.683  34.882  62.929  1.00  0.00           O  
ATOM   1663  NE2 GLN   124      55.950  35.203  61.682  1.00  0.00           N  
ATOM   1664 HE21 GLN   124      55.479  35.872  61.089  1.00  0.00           H  
ATOM   1665 HE22 GLN   124      55.376  34.498  62.121  1.00  0.00           H  
ATOM   1666  C   GLN   124      59.608  38.159  63.460  1.00  0.00           C  
ATOM   1667  O   GLN   124      60.329  38.712  62.635  1.00  0.00           O  
ATOM   1668  N   PRO   125      60.050  37.512  64.515  1.00  0.00           N  
ATOM   1669  CD  PRO   125      61.531  37.365  64.677  1.00  0.00           C  
ATOM   1670  HD2 PRO   125      62.089  38.301  64.658  1.00  0.00           H  
ATOM   1671  HD3 PRO   125      61.776  36.606  63.934  1.00  0.00           H  
ATOM   1672  CG  PRO   125      61.637  36.671  66.015  1.00  0.00           C  
ATOM   1673  HG2 PRO   125      61.591  37.399  66.824  1.00  0.00           H  
ATOM   1674  HG3 PRO   125      62.504  36.018  66.119  1.00  0.00           H  
ATOM   1675  CB  PRO   125      60.264  35.929  66.280  1.00  0.00           C  
ATOM   1676  HB2 PRO   125      60.003  35.961  67.338  1.00  0.00           H  
ATOM   1677  HB3 PRO   125      60.270  34.909  65.894  1.00  0.00           H  
ATOM   1678  CA  PRO   125      59.271  36.759  65.531  1.00  0.00           C  
ATOM   1679  HA  PRO   125      58.541  36.166  64.979  1.00  0.00           H  
ATOM   1680  C   PRO   125      58.449  37.651  66.455  1.00  0.00           C  
ATOM   1681  O   PRO   125      58.786  38.842  66.730  1.00  0.00           O  
ATOM   1682  N   GLN   126      57.357  37.165  66.943  1.00  0.00           N  
ATOM   1683  H   GLN   126      57.059  36.318  66.481  1.00  0.00           H  
ATOM   1684  CA  GLN   126      56.490  37.842  67.883  1.00  0.00           C  
ATOM   1685  HA  GLN   126      56.162  38.772  67.420  1.00  0.00           H  
ATOM   1686  CB  GLN   126      55.227  36.896  68.061  1.00  0.00           C  
ATOM   1687  HB2 GLN   126      54.364  37.501  68.340  1.00  0.00           H  
ATOM   1688  HB3 GLN   126      54.938  36.635  67.043  1.00  0.00           H  
ATOM   1689  CG  GLN   126      55.274  35.584  68.863  1.00  0.00           C  
ATOM   1690  HG2 GLN   126      54.351  35.031  68.687  1.00  0.00           H  
ATOM   1691  HG3 GLN   126      56.127  34.923  68.714  1.00  0.00           H  
ATOM   1692  CD  GLN   126      55.232  35.808  70.384  1.00  0.00           C  
ATOM   1693  OE1 GLN   126      55.012  36.969  70.825  1.00  0.00           O  
ATOM   1694  NE2 GLN   126      55.238  34.799  71.145  1.00  0.00           N  
ATOM   1695 HE21 GLN   126      55.481  33.887  70.784  1.00  0.00           H  
ATOM   1696 HE22 GLN   126      55.154  34.940  72.141  1.00  0.00           H  
ATOM   1697  C   GLN   126      57.338  37.978  69.203  1.00  0.00           C  
ATOM   1698  O   GLN   126      58.059  37.082  69.610  1.00  0.00           O  
ATOM   1699  N   SER   127      57.185  39.111  69.841  1.00  0.00           N  
ATOM   1700  H   SER   127      56.406  39.632  69.464  1.00  0.00           H  
ATOM   1701  CA  SER   127      57.900  39.594  71.060  1.00  0.00           C  
ATOM   1702  HA  SER   127      57.393  40.500  71.392  1.00  0.00           H  
ATOM   1703  CB  SER   127      57.971  38.550  72.203  1.00  0.00           C  
ATOM   1704  HB2 SER   127      58.589  37.687  71.956  1.00  0.00           H  
ATOM   1705  HB3 SER   127      58.485  38.985  73.059  1.00  0.00           H  
ATOM   1706  OG  SER   127      56.792  37.982  72.641  1.00  0.00           O  
ATOM   1707  HG  SER   127      56.199  37.765  71.918  1.00  0.00           H  
ATOM   1708  C   SER   127      59.263  40.093  70.677  1.00  0.00           C  
ATOM   1709  O   SER   127      59.777  41.063  71.297  1.00  0.00           O  
ATOM   1710  N   GLY   128      59.834  39.599  69.561  1.00  0.00           N  
ATOM   1711  H   GLY   128      59.390  38.782  69.169  1.00  0.00           H  
ATOM   1712  CA  GLY   128      61.193  39.904  69.118  1.00  0.00           C  
ATOM   1713  HA2 GLY   128      61.189  40.233  68.079  1.00  0.00           H  
ATOM   1714  HA3 GLY   128      61.737  40.571  69.787  1.00  0.00           H  
ATOM   1715  C   GLY   128      62.013  38.597  69.027  1.00  0.00           C  
ATOM   1716  O   GLY   128      61.417  37.550  69.072  1.00  0.00           O  
ATOM   1717  N   SER   129      63.359  38.698  68.905  1.00  0.00           N  
ATOM   1718  H   SER   129      63.736  37.773  69.056  1.00  0.00           H  
ATOM   1719  CA  SER   129      64.295  39.885  68.825  1.00  0.00           C  
ATOM   1720  HA  SER   129      65.323  39.568  68.650  1.00  0.00           H  
ATOM   1721  CB  SER   129      64.066  40.815  67.669  1.00  0.00           C  
ATOM   1722  HB2 SER   129      63.257  41.520  67.857  1.00  0.00           H  
ATOM   1723  HB3 SER   129      64.986  41.374  67.495  1.00  0.00           H  
ATOM   1724  OG  SER   129      63.828  40.111  66.456  1.00  0.00           O  
ATOM   1725  HG  SER   129      63.731  40.746  65.742  1.00  0.00           H  
ATOM   1726  C   SER   129      64.249  40.592  70.206  1.00  0.00           C  
ATOM   1727  O   SER   129      63.974  41.801  70.289  1.00  0.00           O  
ATOM   1728  N   TYR   130      64.563  39.899  71.306  1.00  0.00           N  
ATOM   1729  H   TYR   130      64.838  38.933  71.196  1.00  0.00           H  
ATOM   1730  CA  TYR   130      64.297  40.371  72.690  1.00  0.00           C  
ATOM   1731  HA  TYR   130      63.230  40.593  72.704  1.00  0.00           H  
ATOM   1732  CB  TYR   130      64.650  39.248  73.664  1.00  0.00           C  
ATOM   1733  HB2 TYR   130      65.730  39.100  73.656  1.00  0.00           H  
ATOM   1734  HB3 TYR   130      64.372  39.535  74.678  1.00  0.00           H  
ATOM   1735  CG  TYR   130      63.920  37.949  73.313  1.00  0.00           C  
ATOM   1736  CD1 TYR   130      62.579  37.825  73.688  1.00  0.00           C  
ATOM   1737  HD1 TYR   130      62.039  38.674  74.082  1.00  0.00           H  
ATOM   1738  CE1 TYR   130      61.855  36.639  73.418  1.00  0.00           C  
ATOM   1739  HE1 TYR   130      60.811  36.517  73.668  1.00  0.00           H  
ATOM   1740  CZ  TYR   130      62.669  35.489  73.079  1.00  0.00           C  
ATOM   1741  OH  TYR   130      62.070  34.320  72.862  1.00  0.00           O  
ATOM   1742  HH  TYR   130      61.380  34.049  73.471  1.00  0.00           H  
ATOM   1743  CE2 TYR   130      64.099  35.564  72.859  1.00  0.00           C  
ATOM   1744  HE2 TYR   130      64.693  34.680  72.678  1.00  0.00           H  
ATOM   1745  CD2 TYR   130      64.639  36.827  72.968  1.00  0.00           C  
ATOM   1746  HD2 TYR   130      65.687  36.947  72.737  1.00  0.00           H  
ATOM   1747  C   TYR   130      65.191  41.625  73.011  1.00  0.00           C  
ATOM   1748  O   TYR   130      66.346  41.614  72.708  1.00  0.00           O  
ATOM   1749  N   SER   131      64.699  42.804  73.490  1.00  0.00           N  
ATOM   1750  H   SER   131      65.406  43.516  73.378  1.00  0.00           H  
ATOM   1751  CA  SER   131      63.425  43.214  74.133  1.00  0.00           C  
ATOM   1752  HA  SER   131      63.443  44.288  74.319  1.00  0.00           H  
ATOM   1753  CB  SER   131      62.180  43.159  73.138  1.00  0.00           C  
ATOM   1754  HB2 SER   131      61.916  42.113  72.983  1.00  0.00           H  
ATOM   1755  HB3 SER   131      61.385  43.794  73.529  1.00  0.00           H  
ATOM   1756  OG  SER   131      62.522  43.715  71.875  1.00  0.00           O  
ATOM   1757  HG  SER   131      63.111  43.214  71.307  1.00  0.00           H  
ATOM   1758  C   SER   131      63.151  42.410  75.396  1.00  0.00           C  
ATOM   1759  O   SER   131      62.321  41.512  75.461  1.00  0.00           O  
ATOM   1760  N   GLN   132      64.009  42.542  76.399  1.00  0.00           N  
ATOM   1761  H   GLN   132      63.851  41.845  77.113  1.00  0.00           H  
ATOM   1762  CA  GLN   132      64.871  43.669  76.643  1.00  0.00           C  
ATOM   1763  HA  GLN   132      65.265  43.909  75.656  1.00  0.00           H  
ATOM   1764  CB  GLN   132      64.158  44.850  77.197  1.00  0.00           C  
ATOM   1765  HB2 GLN   132      64.847  45.693  77.227  1.00  0.00           H  
ATOM   1766  HB3 GLN   132      63.379  45.143  76.493  1.00  0.00           H  
ATOM   1767  CG  GLN   132      63.580  44.614  78.643  1.00  0.00           C  
ATOM   1768  HG2 GLN   132      62.550  44.967  78.690  1.00  0.00           H  
ATOM   1769  HG3 GLN   132      63.578  43.557  78.910  1.00  0.00           H  
ATOM   1770  CD  GLN   132      64.262  45.381  79.807  1.00  0.00           C  
ATOM   1771  OE1 GLN   132      64.554  46.538  79.635  1.00  0.00           O  
ATOM   1772  NE2 GLN   132      64.337  44.820  81.008  1.00  0.00           N  
ATOM   1773 HE21 GLN   132      64.061  43.871  81.216  1.00  0.00           H  
ATOM   1774 HE22 GLN   132      64.701  45.466  81.694  1.00  0.00           H  
ATOM   1775  C   GLN   132      66.155  43.427  77.482  1.00  0.00           C  
ATOM   1776  O   GLN   132      66.161  42.694  78.507  1.00  0.00           O  
ATOM   1777  N   GLN   133      67.261  44.090  77.086  1.00  0.00           N  
ATOM   1778  H   GLN   133      67.199  44.516  76.173  1.00  0.00           H  
ATOM   1779  CA  GLN   133      68.397  44.386  77.936  1.00  0.00           C  
ATOM   1780  HA  GLN   133      69.125  44.768  77.220  1.00  0.00           H  
ATOM   1781  CB  GLN   133      68.121  45.435  79.000  1.00  0.00           C  
ATOM   1782  HB2 GLN   133      67.246  45.078  79.543  1.00  0.00           H  
ATOM   1783  HB3 GLN   133      69.044  45.396  79.578  1.00  0.00           H  
ATOM   1784  CG  GLN   133      67.795  46.817  78.494  1.00  0.00           C  
ATOM   1785  HG2 GLN   133      68.368  47.139  77.624  1.00  0.00           H  
ATOM   1786  HG3 GLN   133      66.738  46.850  78.229  1.00  0.00           H  
ATOM   1787  CD  GLN   133      67.874  47.896  79.592  1.00  0.00           C  
ATOM   1788  OE1 GLN   133      68.947  48.527  79.807  1.00  0.00           O  
ATOM   1789  NE2 GLN   133      66.801  48.235  80.273  1.00  0.00           N  
ATOM   1790 HE21 GLN   133      65.989  47.660  80.102  1.00  0.00           H  
ATOM   1791 HE22 GLN   133      66.960  48.822  81.080  1.00  0.00           H  
ATOM   1792  C   GLN   133      69.121  43.079  78.490  1.00  0.00           C  
ATOM   1793  O   GLN   133      69.041  42.851  79.709  1.00  0.00           O  
ATOM   1794  N   PRO   134      69.676  42.080  77.685  1.00  0.00           N  
ATOM   1795  CD  PRO   134      70.319  40.860  78.157  1.00  0.00           C  
ATOM   1796  HD2 PRO   134      69.518  40.230  78.542  1.00  0.00           H  
ATOM   1797  HD3 PRO   134      71.086  41.032  78.912  1.00  0.00           H  
ATOM   1798  CG  PRO   134      71.027  40.235  76.963  1.00  0.00           C  
ATOM   1799  HG2 PRO   134      70.418  39.528  76.400  1.00  0.00           H  
ATOM   1800  HG3 PRO   134      71.948  39.759  77.299  1.00  0.00           H  
ATOM   1801  CB  PRO   134      71.405  41.417  76.080  1.00  0.00           C  
ATOM   1802  HB2 PRO   134      71.498  41.103  75.040  1.00  0.00           H  
ATOM   1803  HB3 PRO   134      72.275  41.968  76.437  1.00  0.00           H  
ATOM   1804  CA  PRO   134      70.094  42.222  76.294  1.00  0.00           C  
ATOM   1805  HA  PRO   134      70.427  43.243  76.107  1.00  0.00           H  
ATOM   1806  C   PRO   134      68.999  41.907  75.271  1.00  0.00           C  
ATOM   1807  O   PRO   134      68.183  41.045  75.565  1.00  0.00           O  
ATOM   1808  N   SER   135      68.893  42.484  74.102  1.00  0.00           N  
ATOM   1809  H   SER   135      68.202  42.017  73.532  1.00  0.00           H  
ATOM   1810  CA  SER   135      69.694  43.521  73.562  1.00  0.00           C  
ATOM   1811  HA  SER   135      70.693  43.086  73.580  1.00  0.00           H  
ATOM   1812  CB  SER   135      69.247  43.725  72.090  1.00  0.00           C  
ATOM   1813  HB2 SER   135      68.230  44.116  72.096  1.00  0.00           H  
ATOM   1814  HB3 SER   135      69.820  44.499  71.579  1.00  0.00           H  
ATOM   1815  OG  SER   135      69.502  42.609  71.240  1.00  0.00           O  
ATOM   1816  HG  SER   135      68.658  42.381  70.843  1.00  0.00           H  
ATOM   1817  C   SER   135      69.653  44.811  74.254  1.00  0.00           C  
ATOM   1818  O   SER   135      68.593  45.296  74.609  1.00  0.00           O  
ATOM   1819  N   TYR   136      70.789  45.449  74.413  1.00  0.00           N  
ATOM   1820  H   TYR   136      71.622  45.023  74.033  1.00  0.00           H  
ATOM   1821  CA  TYR   136      70.948  46.720  75.062  1.00  0.00           C  
ATOM   1822  HA  TYR   136      70.116  46.964  75.722  1.00  0.00           H  
ATOM   1823  CB  TYR   136      72.247  46.789  75.822  1.00  0.00           C  
ATOM   1824  HB2 TYR   136      73.024  46.350  75.195  1.00  0.00           H  
ATOM   1825  HB3 TYR   136      72.511  47.839  75.948  1.00  0.00           H  
ATOM   1826  CG  TYR   136      72.243  46.120  77.164  1.00  0.00           C  
ATOM   1827  CD1 TYR   136      71.708  46.841  78.232  1.00  0.00           C  
ATOM   1828  HD1 TYR   136      71.429  47.872  78.072  1.00  0.00           H  
ATOM   1829  CE1 TYR   136      71.639  46.302  79.498  1.00  0.00           C  
ATOM   1830  HE1 TYR   136      71.305  46.873  80.352  1.00  0.00           H  
ATOM   1831  CZ  TYR   136      72.109  44.939  79.720  1.00  0.00           C  
ATOM   1832  OH  TYR   136      72.049  44.391  80.973  1.00  0.00           O  
ATOM   1833  HH  TYR   136      72.122  43.438  80.889  1.00  0.00           H  
ATOM   1834  CE2 TYR   136      72.613  44.218  78.660  1.00  0.00           C  
ATOM   1835  HE2 TYR   136      72.982  43.231  78.895  1.00  0.00           H  
ATOM   1836  CD2 TYR   136      72.707  44.795  77.359  1.00  0.00           C  
ATOM   1837  HD2 TYR   136      73.175  44.180  76.605  1.00  0.00           H  
ATOM   1838  C   TYR   136      71.033  47.793  73.939  1.00  0.00           C  
ATOM   1839  O   TYR   136      71.878  47.688  73.033  1.00  0.00           O  
ATOM   1840  N   GLY   137      70.059  48.710  73.826  1.00  0.00           N  
ATOM   1841  H   GLY   137      70.222  49.422  73.129  1.00  0.00           H  
ATOM   1842  CA  GLY   137      68.725  48.725  74.442  1.00  0.00           C  
ATOM   1843  HA2 GLY   137      67.996  49.103  73.724  1.00  0.00           H  
ATOM   1844  HA3 GLY   137      68.478  47.681  74.633  1.00  0.00           H  
ATOM   1845  C   GLY   137      68.641  49.428  75.778  1.00  0.00           C  
ATOM   1846  O   GLY   137      69.593  49.536  76.516  1.00  0.00           O  
ATOM   1847  N   GLY   138      67.474  49.738  76.126  1.00  0.00           N  
ATOM   1848  H   GLY   138      66.777  49.470  75.446  1.00  0.00           H  
ATOM   1849  CA  GLY   138      66.977  50.477  77.403  1.00  0.00           C  
ATOM   1850  HA2 GLY   138      65.894  50.596  77.355  1.00  0.00           H  
ATOM   1851  HA3 GLY   138      67.276  49.892  78.273  1.00  0.00           H  
ATOM   1852  C   GLY   138      67.709  51.793  77.520  1.00  0.00           C  
ATOM   1853  O   GLY   138      68.357  52.183  76.516  1.00  0.00           O  
ATOM   1854  N   GLN   139      67.843  52.453  78.673  1.00  0.00           N  
ATOM   1855  H   GLN   139      68.470  53.244  78.629  1.00  0.00           H  
ATOM   1856  CA  GLN   139      67.244  52.045  79.891  1.00  0.00           C  
ATOM   1857  HA  GLN   139      67.568  51.060  80.227  1.00  0.00           H  
ATOM   1858  CB  GLN   139      67.732  52.918  81.049  1.00  0.00           C  
ATOM   1859  HB2 GLN   139      67.393  53.933  80.841  1.00  0.00           H  
ATOM   1860  HB3 GLN   139      67.180  52.567  81.921  1.00  0.00           H  
ATOM   1861  CG  GLN   139      69.225  52.851  81.313  1.00  0.00           C  
ATOM   1862  HG2 GLN   139      69.475  51.796  81.420  1.00  0.00           H  
ATOM   1863  HG3 GLN   139      69.766  53.291  80.475  1.00  0.00           H  
ATOM   1864  CD  GLN   139      69.589  53.517  82.663  1.00  0.00           C  
ATOM   1865  OE1 GLN   139      68.781  54.161  83.300  1.00  0.00           O  
ATOM   1866  NE2 GLN   139      70.869  53.614  82.968  1.00  0.00           N  
ATOM   1867 HE21 GLN   139      71.598  53.238  82.379  1.00  0.00           H  
ATOM   1868 HE22 GLN   139      71.195  53.873  83.888  1.00  0.00           H  
ATOM   1869  C   GLN   139      65.773  52.036  79.978  1.00  0.00           C  
ATOM   1870  O   GLN   139      65.141  51.268  80.691  1.00  0.00           O  
ATOM   1871  N   GLN   140      65.183  53.153  79.439  1.00  0.00           N  
ATOM   1872  H   GLN   140      65.789  53.683  78.829  1.00  0.00           H  
ATOM   1873  CA  GLN   140      63.807  53.686  79.633  1.00  0.00           C  
ATOM   1874  HA  GLN   140      63.858  54.648  79.125  1.00  0.00           H  
ATOM   1875  CB  GLN   140      62.782  52.809  78.764  1.00  0.00           C  
ATOM   1876  HB2 GLN   140      62.832  51.801  79.175  1.00  0.00           H  
ATOM   1877  HB3 GLN   140      61.763  53.162  78.923  1.00  0.00           H  
ATOM   1878  CG  GLN   140      62.976  52.707  77.256  1.00  0.00           C  
ATOM   1879  HG2 GLN   140      64.032  52.479  77.112  1.00  0.00           H  
ATOM   1880  HG3 GLN   140      62.394  51.884  76.839  1.00  0.00           H  
ATOM   1881  CD  GLN   140      62.649  53.911  76.442  1.00  0.00           C  
ATOM   1882  OE1 GLN   140      61.689  54.610  76.667  1.00  0.00           O  
ATOM   1883  NE2 GLN   140      63.430  54.328  75.487  1.00  0.00           N  
ATOM   1884 HE21 GLN   140      64.249  53.769  75.293  1.00  0.00           H  
ATOM   1885 HE22 GLN   140      63.204  55.200  75.031  1.00  0.00           H  
ATOM   1886  C   GLN   140      63.352  53.753  81.138  1.00  0.00           C  
ATOM   1887  O   GLN   140      62.302  53.154  81.497  1.00  0.00           O  
ATOM   1888  N   GLN   141      64.072  54.477  82.028  1.00  0.00           N  
ATOM   1889  H   GLN   141      64.732  55.136  81.640  1.00  0.00           H  
ATOM   1890  CA  GLN   141      63.626  54.670  83.439  1.00  0.00           C  
ATOM   1891  HA  GLN   141      62.558  54.456  83.450  1.00  0.00           H  
ATOM   1892  CB  GLN   141      64.307  53.684  84.412  1.00  0.00           C  
ATOM   1893  HB2 GLN   141      65.376  53.895  84.377  1.00  0.00           H  
ATOM   1894  HB3 GLN   141      63.919  53.816  85.422  1.00  0.00           H  
ATOM   1895  CG  GLN   141      63.973  52.257  83.922  1.00  0.00           C  
ATOM   1896  HG2 GLN   141      62.909  52.037  83.833  1.00  0.00           H  
ATOM   1897  HG3 GLN   141      64.534  52.115  82.998  1.00  0.00           H  
ATOM   1898  CD  GLN   141      64.556  51.272  84.902  1.00  0.00           C  
ATOM   1899  OE1 GLN   141      65.731  50.961  84.858  1.00  0.00           O  
ATOM   1900  NE2 GLN   141      63.695  50.773  85.751  1.00  0.00           N  
ATOM   1901 HE21 GLN   141      62.717  51.003  85.654  1.00  0.00           H  
ATOM   1902 HE22 GLN   141      63.994  50.098  86.440  1.00  0.00           H  
ATOM   1903  C   GLN   141      63.776  56.117  83.930  1.00  0.00           C  
ATOM   1904  O   GLN   141      64.884  56.686  83.899  1.00  0.00           O  
ATOM   1905  N   SER   142      62.840  56.815  84.462  1.00  0.00           N  
ATOM   1906  H   SER   142      63.127  57.774  84.592  1.00  0.00           H  
ATOM   1907  CA  SER   142      61.446  56.457  84.893  1.00  0.00           C  
ATOM   1908  HA  SER   142      61.119  57.342  85.439  1.00  0.00           H  
ATOM   1909  CB  SER   142      60.511  56.347  83.669  1.00  0.00           C  
ATOM   1910  HB2 SER   142      60.761  55.463  83.083  1.00  0.00           H  
ATOM   1911  HB3 SER   142      59.465  56.244  83.958  1.00  0.00           H  
ATOM   1912  OG  SER   142      60.705  57.516  82.951  1.00  0.00           O  
ATOM   1913  HG  SER   142      60.226  58.153  83.486  1.00  0.00           H  
ATOM   1914  C   SER   142      61.235  55.240  85.813  1.00  0.00           C  
ATOM   1915  O   SER   142      60.327  54.478  85.537  1.00  0.00           O  
ATOM   1916  N   TYR   143      61.972  55.242  86.859  1.00  0.00           N  
ATOM   1917  H   TYR   143      62.597  56.017  87.026  1.00  0.00           H  
ATOM   1918  CA  TYR   143      62.045  54.171  87.829  1.00  0.00           C  
ATOM   1919  HA  TYR   143      62.203  53.216  87.327  1.00  0.00           H  
ATOM   1920  CB  TYR   143      63.388  54.421  88.661  1.00  0.00           C  
ATOM   1921  HB2 TYR   143      63.189  55.386  89.126  1.00  0.00           H  
ATOM   1922  HB3 TYR   143      63.324  53.696  89.473  1.00  0.00           H  
ATOM   1923  CG  TYR   143      64.722  54.266  88.040  1.00  0.00           C  
ATOM   1924  CD1 TYR   143      65.575  53.200  88.273  1.00  0.00           C  
ATOM   1925  HD1 TYR   143      65.206  52.460  88.967  1.00  0.00           H  
ATOM   1926  CE1 TYR   143      66.811  52.992  87.524  1.00  0.00           C  
ATOM   1927  HE1 TYR   143      67.435  52.129  87.702  1.00  0.00           H  
ATOM   1928  CZ  TYR   143      67.195  53.962  86.561  1.00  0.00           C  
ATOM   1929  OH  TYR   143      68.461  53.853  85.977  1.00  0.00           O  
ATOM   1930  HH  TYR   143      68.444  54.053  85.038  1.00  0.00           H  
ATOM   1931  CE2 TYR   143      66.447  55.150  86.440  1.00  0.00           C  
ATOM   1932  HE2 TYR   143      66.775  55.950  85.793  1.00  0.00           H  
ATOM   1933  CD2 TYR   143      65.166  55.250  87.070  1.00  0.00           C  
ATOM   1934  HD2 TYR   143      64.528  56.082  86.809  1.00  0.00           H  
ATOM   1935  C   TYR   143      60.846  54.169  88.788  1.00  0.00           C  
ATOM   1936  O   TYR   143      60.569  55.156  89.553  1.00  0.00           O  
ATOM   1937  N   GLY   144      60.086  53.093  88.678  1.00  0.00           N  
ATOM   1938  H   GLY   144      60.407  52.337  88.089  1.00  0.00           H  
ATOM   1939  CA  GLY   144      58.926  52.911  89.464  1.00  0.00           C  
ATOM   1940  HA2 GLY   144      58.328  52.079  89.093  1.00  0.00           H  
ATOM   1941  HA3 GLY   144      59.221  52.783  90.505  1.00  0.00           H  
ATOM   1942  C   GLY   144      57.948  54.099  89.424  1.00  0.00           C  
ATOM   1943  O   GLY   144      57.626  54.674  88.343  1.00  0.00           O  
ATOM   1944  N   GLN   145      57.241  54.303  90.571  1.00  0.00           N  
ATOM   1945  H   GLN   145      57.340  53.601  91.290  1.00  0.00           H  
ATOM   1946  CA  GLN   145      56.300  55.452  90.749  1.00  0.00           C  
ATOM   1947  HA  GLN   145      55.761  55.426  89.803  1.00  0.00           H  
ATOM   1948  CB  GLN   145      55.389  55.104  91.951  1.00  0.00           C  
ATOM   1949  HB2 GLN   145      54.860  54.187  91.690  1.00  0.00           H  
ATOM   1950  HB3 GLN   145      56.050  54.970  92.808  1.00  0.00           H  
ATOM   1951  CG  GLN   145      54.383  56.278  92.273  1.00  0.00           C  
ATOM   1952  HG2 GLN   145      54.913  56.891  93.003  1.00  0.00           H  
ATOM   1953  HG3 GLN   145      54.288  56.920  91.397  1.00  0.00           H  
ATOM   1954  CD  GLN   145      52.999  55.774  92.877  1.00  0.00           C  
ATOM   1955  OE1 GLN   145      52.458  54.763  92.535  1.00  0.00           O  
ATOM   1956  NE2 GLN   145      52.483  56.390  93.901  1.00  0.00           N  
ATOM   1957 HE21 GLN   145      51.652  55.928  94.241  1.00  0.00           H  
ATOM   1958 HE22 GLN   145      53.136  56.748  94.584  1.00  0.00           H  
ATOM   1959  C   GLN   145      57.022  56.818  90.836  1.00  0.00           C  
ATOM   1960  O   GLN   145      57.848  57.084  91.725  1.00  0.00           O  
ATOM   1961  N   GLN   146      56.643  57.905  90.062  1.00  0.00           N  
ATOM   1962  H   GLN   146      55.927  57.680  89.387  1.00  0.00           H  
ATOM   1963  CA  GLN   146      57.136  59.280  90.060  1.00  0.00           C  
ATOM   1964  HA  GLN   146      58.224  59.218  90.019  1.00  0.00           H  
ATOM   1965  CB  GLN   146      56.528  59.884  88.692  1.00  0.00           C  
ATOM   1966  HB2 GLN   146      56.969  59.330  87.864  1.00  0.00           H  
ATOM   1967  HB3 GLN   146      55.450  59.724  88.658  1.00  0.00           H  
ATOM   1968  CG  GLN   146      56.724  61.401  88.445  1.00  0.00           C  
ATOM   1969  HG2 GLN   146      56.221  61.427  87.478  1.00  0.00           H  
ATOM   1970  HG3 GLN   146      56.170  62.072  89.102  1.00  0.00           H  
ATOM   1971  CD  GLN   146      58.033  62.020  88.396  1.00  0.00           C  
ATOM   1972  OE1 GLN   146      59.022  61.334  88.112  1.00  0.00           O  
ATOM   1973  NE2 GLN   146      58.138  63.327  88.706  1.00  0.00           N  
ATOM   1974 HE21 GLN   146      57.342  63.896  88.953  1.00  0.00           H  
ATOM   1975 HE22 GLN   146      59.050  63.757  88.770  1.00  0.00           H  
ATOM   1976  C   GLN   146      56.632  60.046  91.341  1.00  0.00           C  
ATOM   1977  O   GLN   146      55.443  60.333  91.511  1.00  0.00           O  
ATOM   1978  N   GLN   147      57.511  60.364  92.326  1.00  0.00           N  
ATOM   1979  H   GLN   147      58.475  60.296  92.035  1.00  0.00           H  
ATOM   1980  CA  GLN   147      57.166  61.027  93.579  1.00  0.00           C  
ATOM   1981  HA  GLN   147      56.629  60.244  94.114  1.00  0.00           H  
ATOM   1982  CB  GLN   147      58.487  61.381  94.272  1.00  0.00           C  
ATOM   1983  HB2 GLN   147      58.339  61.530  95.342  1.00  0.00           H  
ATOM   1984  HB3 GLN   147      58.958  60.401  94.205  1.00  0.00           H  
ATOM   1985  CG  GLN   147      59.473  62.422  93.689  1.00  0.00           C  
ATOM   1986  HG2 GLN   147      59.460  62.344  92.602  1.00  0.00           H  
ATOM   1987  HG3 GLN   147      59.088  63.412  93.936  1.00  0.00           H  
ATOM   1988  CD  GLN   147      60.927  62.224  94.091  1.00  0.00           C  
ATOM   1989  OE1 GLN   147      61.298  61.288  94.774  1.00  0.00           O  
ATOM   1990  NE2 GLN   147      61.705  63.227  93.762  1.00  0.00           N  
ATOM   1991 HE21 GLN   147      61.312  63.947  93.173  1.00  0.00           H  
ATOM   1992 HE22 GLN   147      62.689  63.134  93.969  1.00  0.00           H  
ATOM   1993  C   GLN   147      56.283  62.249  93.359  1.00  0.00           C  
ATOM   1994  O   GLN   147      56.497  62.969  92.409  1.00  0.00           O  
ATOM   1995  N   SER   148      55.294  62.426  94.296  1.00  0.00           N  
ATOM   1996  H   SER   148      55.279  61.782  95.074  1.00  0.00           H  
ATOM   1997  CA  SER   148      54.383  63.570  94.418  1.00  0.00           C  
ATOM   1998  HA  SER   148      53.755  63.520  93.528  1.00  0.00           H  
ATOM   1999  CB  SER   148      53.411  63.338  95.568  1.00  0.00           C  
ATOM   2000  HB2 SER   148      52.582  64.022  95.387  1.00  0.00           H  
ATOM   2001  HB3 SER   148      53.132  62.284  95.580  1.00  0.00           H  
ATOM   2002  OG  SER   148      53.956  63.513  96.818  1.00  0.00           O  
ATOM   2003  HG  SER   148      53.723  64.375  97.171  1.00  0.00           H  
ATOM   2004  C   SER   148      55.114  64.896  94.501  1.00  0.00           C  
ATOM   2005  O   SER   148      56.264  64.850  95.001  1.00  0.00           O  
ATOM   2006  N   TYR   149      54.616  66.008  93.917  1.00  0.00           N  
ATOM   2007  H   TYR   149      53.700  65.966  93.493  1.00  0.00           H  
ATOM   2008  CA  TYR   149      55.290  67.319  93.769  1.00  0.00           C  
ATOM   2009  HA  TYR   149      56.366  67.150  93.733  1.00  0.00           H  
ATOM   2010  CB  TYR   149      54.724  68.019  92.554  1.00  0.00           C  
ATOM   2011  HB2 TYR   149      55.082  67.402  91.730  1.00  0.00           H  
ATOM   2012  HB3 TYR   149      53.637  68.038  92.627  1.00  0.00           H  
ATOM   2013  CG  TYR   149      55.048  69.508  92.278  1.00  0.00           C  
ATOM   2014  CD1 TYR   149      54.135  70.500  92.574  1.00  0.00           C  
ATOM   2015  HD1 TYR   149      53.112  70.277  92.839  1.00  0.00           H  
ATOM   2016  CE1 TYR   149      54.408  71.824  92.243  1.00  0.00           C  
ATOM   2017  HE1 TYR   149      53.598  72.523  92.385  1.00  0.00           H  
ATOM   2018  CZ  TYR   149      55.663  72.205  91.677  1.00  0.00           C  
ATOM   2019  OH  TYR   149      55.844  73.485  91.374  1.00  0.00           O  
ATOM   2020  HH  TYR   149      56.785  73.577  91.208  1.00  0.00           H  
ATOM   2021  CE2 TYR   149      56.512  71.172  91.263  1.00  0.00           C  
ATOM   2022  HE2 TYR   149      57.391  71.451  90.701  1.00  0.00           H  
ATOM   2023  CD2 TYR   149      56.194  69.844  91.613  1.00  0.00           C  
ATOM   2024  HD2 TYR   149      56.821  69.010  91.332  1.00  0.00           H  
ATOM   2025  C   TYR   149      55.226  68.159  95.021  1.00  0.00           C  
ATOM   2026  O   TYR   149      54.234  68.231  95.768  1.00  0.00           O  
ATOM   2027  N   ASN   150      56.380  68.786  95.340  1.00  0.00           N  
ATOM   2028  H   ASN   150      57.203  68.651  94.771  1.00  0.00           H  
ATOM   2029  CA  ASN   150      56.662  69.582  96.546  1.00  0.00           C  
ATOM   2030  HA  ASN   150      55.794  69.687  97.196  1.00  0.00           H  
ATOM   2031  CB  ASN   150      57.684  68.767  97.396  1.00  0.00           C  
ATOM   2032  HB2 ASN   150      58.645  68.757  96.883  1.00  0.00           H  
ATOM   2033  HB3 ASN   150      57.914  69.237  98.352  1.00  0.00           H  
ATOM   2034  CG  ASN   150      57.160  67.402  97.829  1.00  0.00           C  
ATOM   2035  OD1 ASN   150      56.442  67.114  98.773  1.00  0.00           O  
ATOM   2036  ND2 ASN   150      57.784  66.428  97.251  1.00  0.00           N  
ATOM   2037 HD21 ASN   150      57.549  65.463  97.434  1.00  0.00           H  
ATOM   2038 HD22 ASN   150      58.374  66.601  96.450  1.00  0.00           H  
ATOM   2039  C   ASN   150      57.129  70.963  96.035  1.00  0.00           C  
ATOM   2040  O   ASN   150      58.337  71.088  95.710  1.00  0.00           O  
ATOM   2041  N   PRO   151      56.225  71.948  95.720  1.00  0.00           N  
ATOM   2042  CD  PRO   151      54.840  71.792  95.877  1.00  0.00           C  
ATOM   2043  HD2 PRO   151      54.586  71.424  96.872  1.00  0.00           H  
ATOM   2044  HD3 PRO   151      54.447  71.145  95.093  1.00  0.00           H  
ATOM   2045  CG  PRO   151      54.200  73.187  95.722  1.00  0.00           C  
ATOM   2046  HG2 PRO   151      54.041  73.563  96.733  1.00  0.00           H  
ATOM   2047  HG3 PRO   151      53.273  73.160  95.149  1.00  0.00           H  
ATOM   2048  CB  PRO   151      55.266  74.030  94.953  1.00  0.00           C  
ATOM   2049  HB2 PRO   151      55.425  75.000  95.424  1.00  0.00           H  
ATOM   2050  HB3 PRO   151      55.070  74.275  93.909  1.00  0.00           H  
ATOM   2051  CA  PRO   151      56.621  73.233  95.087  1.00  0.00           C  
ATOM   2052  HA  PRO   151      56.970  72.949  94.095  1.00  0.00           H  
ATOM   2053  C   PRO   151      57.618  74.018  95.934  1.00  0.00           C  
ATOM   2054  O   PRO   151      57.466  74.037  97.152  1.00  0.00           O  
ATOM   2055  N   PRO   152      58.577  74.759  95.355  1.00  0.00           N  
ATOM   2056  CD  PRO   152      58.906  74.743  93.950  1.00  0.00           C  
ATOM   2057  HD2 PRO   152      58.070  74.942  93.280  1.00  0.00           H  
ATOM   2058  HD3 PRO   152      59.389  73.771  93.846  1.00  0.00           H  
ATOM   2059  CG  PRO   152      59.861  75.880  93.624  1.00  0.00           C  
ATOM   2060  HG2 PRO   152      59.395  76.859  93.511  1.00  0.00           H  
ATOM   2061  HG3 PRO   152      60.612  75.716  92.852  1.00  0.00           H  
ATOM   2062  CB  PRO   152      60.579  75.900  94.972  1.00  0.00           C  
ATOM   2063  HB2 PRO   152      61.015  76.885  95.137  1.00  0.00           H  
ATOM   2064  HB3 PRO   152      61.341  75.125  95.062  1.00  0.00           H  
ATOM   2065  CA  PRO   152      59.445  75.662  95.997  1.00  0.00           C  
ATOM   2066  HA  PRO   152      59.905  75.234  96.889  1.00  0.00           H  
ATOM   2067  C   PRO   152      58.618  77.009  96.408  1.00  0.00           C  
ATOM   2068  O   PRO   152      57.506  77.295  95.897  1.00  0.00           O  
ATOM   2069  N   GLN   153      59.135  77.670  97.404  1.00  0.00           N  
ATOM   2070  H   GLN   153      60.066  77.444  97.724  1.00  0.00           H  
ATOM   2071  CA  GLN   153      58.670  79.024  97.813  1.00  0.00           C  
ATOM   2072  HA  GLN   153      57.582  79.085  97.810  1.00  0.00           H  
ATOM   2073  CB  GLN   153      59.127  79.243  99.295  1.00  0.00           C  
ATOM   2074  HB2 GLN   153      60.211  79.317  99.219  1.00  0.00           H  
ATOM   2075  HB3 GLN   153      58.716  80.170  99.695  1.00  0.00           H  
ATOM   2076  CG  GLN   153      58.637  78.132 100.235  1.00  0.00           C  
ATOM   2077  HG2 GLN   153      58.598  78.471 101.270  1.00  0.00           H  
ATOM   2078  HG3 GLN   153      57.687  77.705  99.914  1.00  0.00           H  
ATOM   2079  CD  GLN   153      59.634  77.013 100.225  1.00  0.00           C  
ATOM   2080  OE1 GLN   153      60.701  77.164 100.811  1.00  0.00           O  
ATOM   2081  NE2 GLN   153      59.308  75.841  99.769  1.00  0.00           N  
ATOM   2082 HE21 GLN   153      58.322  75.675  99.633  1.00  0.00           H  
ATOM   2083 HE22 GLN   153      59.952  75.063  99.763  1.00  0.00           H  
ATOM   2084  C   GLN   153      58.997  80.171  96.862  1.00  0.00           C  
ATOM   2085  O   GLN   153      60.173  80.284  96.430  1.00  0.00           O  
ATOM   2086  N   GLY   154      58.107  81.078  96.626  1.00  0.00           N  
ATOM   2087  H   GLY   154      57.251  81.072  97.161  1.00  0.00           H  
ATOM   2088  CA  GLY   154      58.255  82.135  95.642  1.00  0.00           C  
ATOM   2089  HA2 GLY   154      59.261  82.131  95.221  1.00  0.00           H  
ATOM   2090  HA3 GLY   154      57.555  81.903  94.840  1.00  0.00           H  
ATOM   2091  C   GLY   154      57.996  83.514  96.274  1.00  0.00           C  
ATOM   2092  O   GLY   154      58.090  83.664  97.527  1.00  0.00           O  
ATOM   2093  N   TYR   155      57.584  84.511  95.487  1.00  0.00           N  
ATOM   2094  H   TYR   155      57.490  84.288  94.506  1.00  0.00           H  
ATOM   2095  CA  TYR   155      57.476  85.893  95.745  1.00  0.00           C  
ATOM   2096  HA  TYR   155      57.330  85.992  96.820  1.00  0.00           H  
ATOM   2097  CB  TYR   155      58.762  86.537  95.360  1.00  0.00           C  
ATOM   2098  HB2 TYR   155      58.802  86.419  94.277  1.00  0.00           H  
ATOM   2099  HB3 TYR   155      58.639  87.608  95.520  1.00  0.00           H  
ATOM   2100  CG  TYR   155      60.009  85.976  95.947  1.00  0.00           C  
ATOM   2101  CD1 TYR   155      60.444  86.440  97.192  1.00  0.00           C  
ATOM   2102  HD1 TYR   155      59.791  87.169  97.647  1.00  0.00           H  
ATOM   2103  CE1 TYR   155      61.666  86.029  97.729  1.00  0.00           C  
ATOM   2104  HE1 TYR   155      62.039  86.306  98.704  1.00  0.00           H  
ATOM   2105  CZ  TYR   155      62.424  85.103  97.039  1.00  0.00           C  
ATOM   2106  OH  TYR   155      63.557  84.585  97.586  1.00  0.00           O  
ATOM   2107  HH  TYR   155      63.940  83.870  97.072  1.00  0.00           H  
ATOM   2108  CE2 TYR   155      62.016  84.612  95.773  1.00  0.00           C  
ATOM   2109  HE2 TYR   155      62.521  83.776  95.314  1.00  0.00           H  
ATOM   2110  CD2 TYR   155      60.756  84.991  95.260  1.00  0.00           C  
ATOM   2111  HD2 TYR   155      60.335  84.467  94.415  1.00  0.00           H  
ATOM   2112  C   TYR   155      56.269  86.505  95.053  1.00  0.00           C  
ATOM   2113  O   TYR   155      56.109  86.375  93.849  1.00  0.00           O  
ATOM   2114  N   GLY   156      55.410  87.203  95.747  1.00  0.00           N  
ATOM   2115  H   GLY   156      54.608  87.570  95.253  1.00  0.00           H  
ATOM   2116  CA  GLY   156      55.254  87.202  97.201  1.00  0.00           C  
ATOM   2117  HA2 GLY   156      55.408  86.229  97.666  1.00  0.00           H  
ATOM   2118  HA3 GLY   156      55.926  87.988  97.547  1.00  0.00           H  
ATOM   2119  C   GLY   156      53.858  87.721  97.578  1.00  0.00           C  
ATOM   2120  O   GLY   156      52.877  87.565  96.858  1.00  0.00           O  
ATOM   2121  N   GLN   157      53.685  88.393  98.714  1.00  0.00           N  
ATOM   2122  H   GLN   157      54.487  88.246  99.310  1.00  0.00           H  
ATOM   2123  CA  GLN   157      52.591  89.262  99.190  1.00  0.00           C  
ATOM   2124  HA  GLN   157      51.932  89.432  98.338  1.00  0.00           H  
ATOM   2125  CB  GLN   157      51.786  88.502 100.282  1.00  0.00           C  
ATOM   2126  HB2 GLN   157      52.519  87.936 100.856  1.00  0.00           H  
ATOM   2127  HB3 GLN   157      51.339  89.162 101.026  1.00  0.00           H  
ATOM   2128  CG  GLN   157      50.710  87.547  99.777  1.00  0.00           C  
ATOM   2129  HG2 GLN   157      49.936  88.202  99.376  1.00  0.00           H  
ATOM   2130  HG3 GLN   157      51.114  86.907  98.992  1.00  0.00           H  
ATOM   2131  CD  GLN   157      50.135  86.768 100.946  1.00  0.00           C  
ATOM   2132  OE1 GLN   157      49.073  87.035 101.450  1.00  0.00           O  
ATOM   2133  NE2 GLN   157      50.794  85.751 101.388  1.00  0.00           N  
ATOM   2134 HE21 GLN   157      51.744  85.574 101.093  1.00  0.00           H  
ATOM   2135 HE22 GLN   157      50.354  85.190 102.103  1.00  0.00           H  
ATOM   2136  C   GLN   157      52.998  90.608  99.841  1.00  0.00           C  
ATOM   2137  O   GLN   157      54.090  90.791 100.405  1.00  0.00           O  
ATOM   2138  N   GLN   158      52.098  91.594  99.791  1.00  0.00           N  
ATOM   2139  H   GLN   158      52.499  92.397 100.253  1.00  0.00           H  
ATOM   2140  CA  GLN   158      50.859  91.646  99.019  1.00  0.00           C  
ATOM   2141  HA  GLN   158      50.235  90.772  99.206  1.00  0.00           H  
ATOM   2142  CB  GLN   158      50.064  92.738  99.659  1.00  0.00           C  
ATOM   2143  HB2 GLN   158      50.569  93.690  99.491  1.00  0.00           H  
ATOM   2144  HB3 GLN   158      49.108  92.879  99.155  1.00  0.00           H  
ATOM   2145  CG  GLN   158      49.746  92.475 101.132  1.00  0.00           C  
ATOM   2146  HG2 GLN   158      49.356  91.459 101.074  1.00  0.00           H  
ATOM   2147  HG3 GLN   158      50.693  92.599 101.656  1.00  0.00           H  
ATOM   2148  CD  GLN   158      48.703  93.449 101.843  1.00  0.00           C  
ATOM   2149  OE1 GLN   158      48.231  94.454 101.315  1.00  0.00           O  
ATOM   2150  NE2 GLN   158      48.294  93.215 103.022  1.00  0.00           N  
ATOM   2151 HE21 GLN   158      48.450  92.412 103.614  1.00  0.00           H  
ATOM   2152 HE22 GLN   158      47.627  93.873 103.400  1.00  0.00           H  
ATOM   2153  C   GLN   158      51.054  91.835  97.549  1.00  0.00           C  
ATOM   2154  O   GLN   158      52.002  92.486  97.147  1.00  0.00           O  
ATOM   2155  N   ASN   159      50.170  91.372  96.687  1.00  0.00           N  
ATOM   2156  H   ASN   159      49.301  90.993  97.034  1.00  0.00           H  
ATOM   2157  CA  ASN   159      50.209  91.381  95.203  1.00  0.00           C  
ATOM   2158  HA  ASN   159      51.265  91.290  94.947  1.00  0.00           H  
ATOM   2159  CB  ASN   159      49.444  90.168  94.639  1.00  0.00           C  
ATOM   2160  HB2 ASN   159      49.992  89.298  95.004  1.00  0.00           H  
ATOM   2161  HB3 ASN   159      48.399  90.147  94.947  1.00  0.00           H  
ATOM   2162  CG  ASN   159      49.513  90.174  93.149  1.00  0.00           C  
ATOM   2163  OD1 ASN   159      48.914  91.046  92.505  1.00  0.00           O  
ATOM   2164  ND2 ASN   159      50.199  89.244  92.606  1.00  0.00           N  
ATOM   2165 HD21 ASN   159      50.490  88.443  93.147  1.00  0.00           H  
ATOM   2166 HD22 ASN   159      50.211  89.180  91.598  1.00  0.00           H  
ATOM   2167  C   ASN   159      49.538  92.717  94.787  1.00  0.00           C  
ATOM   2168  O   ASN   159      48.532  93.125  95.399  1.00  0.00           O  
ATOM   2169  N   GLN   160      50.026  93.499  93.837  1.00  0.00           N  
ATOM   2170  H   GLN   160      49.531  94.309  93.491  1.00  0.00           H  
ATOM   2171  CA  GLN   160      51.210  93.188  93.084  1.00  0.00           C  
ATOM   2172  HA  GLN   160      51.228  92.133  92.809  1.00  0.00           H  
ATOM   2173  CB  GLN   160      51.151  94.040  91.795  1.00  0.00           C  
ATOM   2174  HB2 GLN   160      50.306  93.591  91.273  1.00  0.00           H  
ATOM   2175  HB3 GLN   160      51.153  95.067  92.162  1.00  0.00           H  
ATOM   2176  CG  GLN   160      52.363  93.882  90.809  1.00  0.00           C  
ATOM   2177  HG2 GLN   160      52.184  94.518  89.941  1.00  0.00           H  
ATOM   2178  HG3 GLN   160      53.270  94.177  91.336  1.00  0.00           H  
ATOM   2179  CD  GLN   160      52.578  92.503  90.260  1.00  0.00           C  
ATOM   2180  OE1 GLN   160      51.974  91.453  90.590  1.00  0.00           O  
ATOM   2181  NE2 GLN   160      53.531  92.395  89.347  1.00  0.00           N  
ATOM   2182 HE21 GLN   160      54.177  93.120  89.070  1.00  0.00           H  
ATOM   2183 HE22 GLN   160      53.749  91.457  89.042  1.00  0.00           H  
ATOM   2184  C   GLN   160      52.429  93.458  94.007  1.00  0.00           C  
ATOM   2185  O   GLN   160      52.585  94.537  94.594  1.00  0.00           O  
ATOM   2186  N   TYR   161      53.256  92.464  94.203  1.00  0.00           N  
ATOM   2187  H   TYR   161      53.068  91.614  93.691  1.00  0.00           H  
ATOM   2188  CA  TYR   161      54.450  92.586  94.979  1.00  0.00           C  
ATOM   2189  HA  TYR   161      54.185  93.187  95.849  1.00  0.00           H  
ATOM   2190  CB  TYR   161      54.767  91.158  95.534  1.00  0.00           C  
ATOM   2191  HB2 TYR   161      53.919  90.733  96.070  1.00  0.00           H  
ATOM   2192  HB3 TYR   161      54.923  90.401  94.766  1.00  0.00           H  
ATOM   2193  CG  TYR   161      56.021  91.072  96.375  1.00  0.00           C  
ATOM   2194  CD1 TYR   161      57.116  90.389  95.886  1.00  0.00           C  
ATOM   2195  HD1 TYR   161      57.008  89.957  94.902  1.00  0.00           H  
ATOM   2196  CE1 TYR   161      58.294  90.316  96.601  1.00  0.00           C  
ATOM   2197  HE1 TYR   161      59.111  89.811  96.107  1.00  0.00           H  
ATOM   2198  CZ  TYR   161      58.361  90.829  97.962  1.00  0.00           C  
ATOM   2199  OH  TYR   161      59.491  90.614  98.738  1.00  0.00           O  
ATOM   2200  HH  TYR   161      59.333  90.992  99.606  1.00  0.00           H  
ATOM   2201  CE2 TYR   161      57.218  91.440  98.502  1.00  0.00           C  
ATOM   2202  HE2 TYR   161      57.198  91.779  99.527  1.00  0.00           H  
ATOM   2203  CD2 TYR   161      56.097  91.593  97.685  1.00  0.00           C  
ATOM   2204  HD2 TYR   161      55.158  91.948  98.085  1.00  0.00           H  
ATOM   2205  C   TYR   161      55.755  93.087  94.302  1.00  0.00           C  
ATOM   2206  O   TYR   161      56.325  94.083  94.735  1.00  0.00           O  
ATOM   2207  N   ASN   162      56.059  92.379  93.227  1.00  0.00           N  
ATOM   2208  H   ASN   162      55.426  91.639  92.960  1.00  0.00           H  
ATOM   2209  CA  ASN   162      57.316  92.462  92.537  1.00  0.00           C  
ATOM   2210  HA  ASN   162      58.154  92.333  93.222  1.00  0.00           H  
ATOM   2211  CB  ASN   162      57.386  91.356  91.552  1.00  0.00           C  
ATOM   2212  HB2 ASN   162      56.461  91.317  90.978  1.00  0.00           H  
ATOM   2213  HB3 ASN   162      58.239  91.659  90.944  1.00  0.00           H  
ATOM   2214  CG  ASN   162      57.630  89.958  92.135  1.00  0.00           C  
ATOM   2215  OD1 ASN   162      58.584  89.732  92.873  1.00  0.00           O  
ATOM   2216  ND2 ASN   162      56.790  89.034  91.916  1.00  0.00           N  
ATOM   2217 HD21 ASN   162      56.929  88.126  92.336  1.00  0.00           H  
ATOM   2218 HD22 ASN   162      55.985  89.319  91.378  1.00  0.00           H  
ATOM   2219  C   ASN   162      57.462  93.918  91.944  1.00  0.00           C  
ATOM   2220  O   ASN   162      56.568  94.450  91.288  1.00  0.00           O  
ATOM   2221  N   SER   163      58.570  94.595  92.145  1.00  0.00           N  
ATOM   2222  H   SER   163      59.209  94.077  92.731  1.00  0.00           H  
ATOM   2223  CA  SER   163      59.145  95.712  91.374  1.00  0.00           C  
ATOM   2224  HA  SER   163      58.348  96.455  91.343  1.00  0.00           H  
ATOM   2225  CB  SER   163      60.484  96.195  91.902  1.00  0.00           C  
ATOM   2226  HB2 SER   163      60.703  97.139  91.402  1.00  0.00           H  
ATOM   2227  HB3 SER   163      60.280  96.410  92.951  1.00  0.00           H  
ATOM   2228  OG  SER   163      61.484  95.227  91.752  1.00  0.00           O  
ATOM   2229  HG  SER   163      61.241  94.373  92.117  1.00  0.00           H  
ATOM   2230  C   SER   163      59.304  95.342  89.874  1.00  0.00           C  
ATOM   2231  O   SER   163      59.398  94.182  89.506  1.00  0.00           O  
ATOM   2232  N   SER   164      59.367  96.431  89.036  1.00  0.00           N  
ATOM   2233  H   SER   164      59.071  97.266  89.519  1.00  0.00           H  
ATOM   2234  CA  SER   164      59.676  96.433  87.594  1.00  0.00           C  
ATOM   2235  HA  SER   164      59.468  97.472  87.334  1.00  0.00           H  
ATOM   2236  CB  SER   164      58.599  95.599  86.895  1.00  0.00           C  
ATOM   2237  HB2 SER   164      58.917  94.559  86.969  1.00  0.00           H  
ATOM   2238  HB3 SER   164      57.608  95.671  87.343  1.00  0.00           H  
ATOM   2239  OG  SER   164      58.463  95.898  85.513  1.00  0.00           O  
ATOM   2240  HG  SER   164      58.049  96.764  85.521  1.00  0.00           H  
ATOM   2241  C   SER   164      61.152  96.133  87.209  1.00  0.00           C  
ATOM   2242  O   SER   164      62.016  96.132  88.080  1.00  0.00           O  
ATOM   2243  N   SER   165      61.510  96.088  85.908  1.00  0.00           N  
ATOM   2244  H   SER   165      60.857  96.353  85.184  1.00  0.00           H  
ATOM   2245  CA  SER   165      62.948  95.891  85.490  1.00  0.00           C  
ATOM   2246  HA  SER   165      63.305  95.001  86.009  1.00  0.00           H  
ATOM   2247  CB  SER   165      62.952  95.582  83.949  1.00  0.00           C  
ATOM   2248  HB2 SER   165      62.237  94.795  83.707  1.00  0.00           H  
ATOM   2249  HB3 SER   165      62.563  96.466  83.445  1.00  0.00           H  
ATOM   2250  OG  SER   165      64.218  95.295  83.489  1.00  0.00           O  
ATOM   2251  HG  SER   165      64.182  94.336  83.510  1.00  0.00           H  
ATOM   2252  C   SER   165      63.803  97.138  85.808  1.00  0.00           C  
ATOM   2253  O   SER   165      63.425  98.244  85.541  1.00  0.00           O  
ATOM   2254  N   GLY   166      65.066  96.893  86.251  1.00  0.00           N  
ATOM   2255  H   GLY   166      65.359  95.937  86.389  1.00  0.00           H  
ATOM   2256  CA  GLY   166      66.077  98.021  86.359  1.00  0.00           C  
ATOM   2257  HA2 GLY   166      66.258  98.446  85.372  1.00  0.00           H  
ATOM   2258  HA3 GLY   166      65.658  98.860  86.915  1.00  0.00           H  
ATOM   2259  C   GLY   166      67.446  97.782  87.052  1.00  0.00           C  
ATOM   2260  O   GLY   166      67.840  96.719  87.440  1.00  0.00           O  
ATOM   2261  N   GLY   167      68.208  98.826  87.309  1.00  0.00           N  
ATOM   2262  H   GLY   167      67.809  99.732  87.112  1.00  0.00           H  
ATOM   2263  CA  GLY   167      69.351  98.829  88.245  1.00  0.00           C  
ATOM   2264  HA2 GLY   167      69.590  99.888  88.348  1.00  0.00           H  
ATOM   2265  HA3 GLY   167      69.147  98.386  89.219  1.00  0.00           H  
ATOM   2266  C   GLY   167      70.661  98.273  87.683  1.00  0.00           C  
ATOM   2267  O   GLY   167      71.427  98.984  87.034  1.00  0.00           O  
ATOM   2268  N   GLY   168      70.941  97.014  87.963  1.00  0.00           N  
ATOM   2269  H   GLY   168      70.313  96.679  88.680  1.00  0.00           H  
ATOM   2270  CA  GLY   168      72.176  96.404  87.642  1.00  0.00           C  
ATOM   2271  HA2 GLY   168      73.038  96.945  88.031  1.00  0.00           H  
ATOM   2272  HA3 GLY   168      72.295  95.449  88.154  1.00  0.00           H  
ATOM   2273  C   GLY   168      72.459  96.243  86.136  1.00  0.00           C  
ATOM   2274  O   GLY   168      71.543  96.357  85.278  1.00  0.00           O  
ATOM   2275  N   GLY   169      73.709  96.148  85.750  1.00  0.00           N  
ATOM   2276  H   GLY   169      73.823  96.108  84.747  1.00  0.00           H  
ATOM   2277  CA  GLY   169      74.974  96.322  86.500  1.00  0.00           C  
ATOM   2278  HA2 GLY   169      75.046  97.279  87.015  1.00  0.00           H  
ATOM   2279  HA3 GLY   169      75.208  95.535  87.217  1.00  0.00           H  
ATOM   2280  C   GLY   169      76.093  96.414  85.462  1.00  0.00           C  
ATOM   2281  O   GLY   169      75.864  96.852  84.299  1.00  0.00           O  
ATOM   2282  N   GLY   170      77.336  96.042  85.850  1.00  0.00           N  
ATOM   2283  H   GLY   170      77.434  95.733  86.806  1.00  0.00           H  
ATOM   2284  CA  GLY   170      78.514  96.055  84.919  1.00  0.00           C  
ATOM   2285  HA2 GLY   170      78.500  97.021  84.416  1.00  0.00           H  
ATOM   2286  HA3 GLY   170      79.421  96.028  85.524  1.00  0.00           H  
ATOM   2287  C   GLY   170      78.542  94.902  83.916  1.00  0.00           C  
ATOM   2288  O   GLY   170      77.692  94.059  83.948  1.00  0.00           O  
ATOM   2289  N   GLY   171      79.672  94.763  83.174  1.00  0.00           N  
ATOM   2290  H   GLY   171      79.835  93.870  82.731  1.00  0.00           H  
ATOM   2291  CA  GLY   171      80.519  95.814  82.717  1.00  0.00           C  
ATOM   2292  HA2 GLY   171      80.499  95.793  81.627  1.00  0.00           H  
ATOM   2293  HA3 GLY   171      80.054  96.754  83.011  1.00  0.00           H  
ATOM   2294  C   GLY   171      81.956  95.687  83.137  1.00  0.00           C  
ATOM   2295  O   GLY   171      82.319  94.856  84.050  1.00  0.00           O  
ATOM   2296  N   GLY   172      82.803  96.580  82.627  1.00  0.00           N  
ATOM   2297  H   GLY   172      83.777  96.444  82.859  1.00  0.00           H  
ATOM   2298  CA  GLY   172      82.498  97.692  81.674  1.00  0.00           C  
ATOM   2299  HA2 GLY   172      81.491  98.061  81.868  1.00  0.00           H  
ATOM   2300  HA3 GLY   172      83.223  98.493  81.816  1.00  0.00           H  
ATOM   2301  C   GLY   172      82.428  97.229  80.146  1.00  0.00           C  
ATOM   2302  O   GLY   172      82.848  96.112  79.670  1.00  0.00           O  
ATOM   2303  N   GLY   173      81.938  98.150  79.331  1.00  0.00           N  
ATOM   2304  H   GLY   173      81.617  99.032  79.705  1.00  0.00           H  
ATOM   2305  CA  GLY   173      81.947  97.931  77.874  1.00  0.00           C  
ATOM   2306  HA2 GLY   173      81.506  96.973  77.600  1.00  0.00           H  
ATOM   2307  HA3 GLY   173      81.352  98.679  77.348  1.00  0.00           H  
ATOM   2308  C   GLY   173      83.409  97.824  77.384  1.00  0.00           C  
ATOM   2309  O   GLY   173      84.275  98.335  78.020  1.00  0.00           O  
ATOM   2310  N   GLY   174      83.714  97.238  76.195  1.00  0.00           N  
ATOM   2311  H   GLY   174      84.705  97.269  76.001  1.00  0.00           H  
ATOM   2312  CA  GLY   174      82.849  96.644  75.169  1.00  0.00           C  
ATOM   2313  HA2 GLY   174      82.708  95.622  75.520  1.00  0.00           H  
ATOM   2314  HA3 GLY   174      81.888  97.157  75.179  1.00  0.00           H  
ATOM   2315  C   GLY   174      83.444  96.792  73.834  1.00  0.00           C  
ATOM   2316  O   GLY   174      84.039  97.817  73.505  1.00  0.00           O  
ATOM   2317  N   GLY   175      83.170  95.786  73.043  1.00  0.00           N  
ATOM   2318  H   GLY   175      82.742  94.975  73.465  1.00  0.00           H  
ATOM   2319  CA  GLY   175      83.576  95.657  71.616  1.00  0.00           C  
ATOM   2320  HA2 GLY   175      84.438  96.314  71.498  1.00  0.00           H  
ATOM   2321  HA3 GLY   175      83.805  94.632  71.328  1.00  0.00           H  
ATOM   2322  C   GLY   175      82.588  96.267  70.615  1.00  0.00           C  
ATOM   2323  O   GLY   175      82.937  96.628  69.478  1.00  0.00           O  
ATOM   2324  N   ASN   176      81.327  96.376  70.945  1.00  0.00           N  
ATOM   2325  H   ASN   176      81.063  96.184  71.901  1.00  0.00           H  
ATOM   2326  CA  ASN   176      80.157  96.466  70.037  1.00  0.00           C  
ATOM   2327  HA  ASN   176      80.418  96.824  69.041  1.00  0.00           H  
ATOM   2328  CB  ASN   176      79.611  95.076  69.917  1.00  0.00           C  
ATOM   2329  HB2 ASN   176      80.405  94.329  69.909  1.00  0.00           H  
ATOM   2330  HB3 ASN   176      78.979  94.772  70.752  1.00  0.00           H  
ATOM   2331  CG  ASN   176      78.809  94.920  68.651  1.00  0.00           C  
ATOM   2332  OD1 ASN   176      77.703  95.458  68.541  1.00  0.00           O  
ATOM   2333  ND2 ASN   176      79.306  94.242  67.660  1.00  0.00           N  
ATOM   2334 HD21 ASN   176      78.814  94.392  66.791  1.00  0.00           H  
ATOM   2335 HD22 ASN   176      80.259  93.913  67.716  1.00  0.00           H  
ATOM   2336  C   ASN   176      79.069  97.415  70.578  1.00  0.00           C  
ATOM   2337  O   ASN   176      78.587  97.284  71.721  1.00  0.00           O  
ATOM   2338  N   TYR   177      78.630  98.350  69.729  1.00  0.00           N  
ATOM   2339  H   TYR   177      79.022  98.332  68.798  1.00  0.00           H  
ATOM   2340  CA  TYR   177      77.704  99.446  70.055  1.00  0.00           C  
ATOM   2341  HA  TYR   177      76.970  99.031  70.744  1.00  0.00           H  
ATOM   2342  CB  TYR   177      78.381 100.622  70.659  1.00  0.00           C  
ATOM   2343  HB2 TYR   177      79.033 101.138  69.954  1.00  0.00           H  
ATOM   2344  HB3 TYR   177      77.586 101.283  71.003  1.00  0.00           H  
ATOM   2345  CG  TYR   177      79.256 100.377  71.880  1.00  0.00           C  
ATOM   2346  CD1 TYR   177      78.762 100.418  73.201  1.00  0.00           C  
ATOM   2347  HD1 TYR   177      77.740 100.636  73.473  1.00  0.00           H  
ATOM   2348  CE1 TYR   177      79.757 100.422  74.252  1.00  0.00           C  
ATOM   2349  HE1 TYR   177      79.407 100.606  75.257  1.00  0.00           H  
ATOM   2350  CZ  TYR   177      81.100 100.151  73.991  1.00  0.00           C  
ATOM   2351  OH  TYR   177      82.060 100.175  74.987  1.00  0.00           O  
ATOM   2352  HH  TYR   177      81.763 100.492  75.844  1.00  0.00           H  
ATOM   2353  CE2 TYR   177      81.586  99.907  72.667  1.00  0.00           C  
ATOM   2354  HE2 TYR   177      82.620  99.746  72.401  1.00  0.00           H  
ATOM   2355  CD2 TYR   177      80.645 100.136  71.640  1.00  0.00           C  
ATOM   2356  HD2 TYR   177      81.076 100.205  70.652  1.00  0.00           H  
ATOM   2357  C   TYR   177      76.971  99.798  68.695  1.00  0.00           C  
ATOM   2358  O   TYR   177      77.577  99.438  67.652  1.00  0.00           O  
ATOM   2359  N   GLY   178      75.692 100.156  68.703  1.00  0.00           N  
ATOM   2360  H   GLY   178      75.309 100.229  67.771  1.00  0.00           H  
ATOM   2361  CA  GLY   178      74.947 100.759  69.796  1.00  0.00           C  
ATOM   2362  HA2 GLY   178      73.886 100.665  69.565  1.00  0.00           H  
ATOM   2363  HA3 GLY   178      75.012 100.177  70.716  1.00  0.00           H  
ATOM   2364  C   GLY   178      75.287 102.242  70.009  1.00  0.00           C  
ATOM   2365  O   GLY   178      76.097 102.791  69.327  1.00  0.00           O  
ATOM   2366  N   GLN   179      74.562 102.919  70.888  1.00  0.00           N  
ATOM   2367  H   GLN   179      73.834 102.429  71.387  1.00  0.00           H  
ATOM   2368  CA  GLN   179      74.719 104.321  71.233  1.00  0.00           C  
ATOM   2369  HA  GLN   179      75.664 104.652  70.802  1.00  0.00           H  
ATOM   2370  CB  GLN   179      73.614 105.257  70.615  1.00  0.00           C  
ATOM   2371  HB2 GLN   179      72.700 105.029  71.164  1.00  0.00           H  
ATOM   2372  HB3 GLN   179      73.694 106.316  70.860  1.00  0.00           H  
ATOM   2373  CG  GLN   179      73.367 104.976  69.101  1.00  0.00           C  
ATOM   2374  HG2 GLN   179      72.876 104.068  68.751  1.00  0.00           H  
ATOM   2375  HG3 GLN   179      72.746 105.810  68.774  1.00  0.00           H  
ATOM   2376  CD  GLN   179      74.636 105.244  68.260  1.00  0.00           C  
ATOM   2377  OE1 GLN   179      75.583 105.877  68.703  1.00  0.00           O  
ATOM   2378  NE2 GLN   179      74.559 104.830  67.015  1.00  0.00           N  
ATOM   2379 HE21 GLN   179      73.690 104.540  66.590  1.00  0.00           H  
ATOM   2380 HE22 GLN   179      75.405 105.027  66.500  1.00  0.00           H  
ATOM   2381  C   GLN   179      74.555 104.440  72.762  1.00  0.00           C  
ATOM   2382  O   GLN   179      73.710 103.796  73.389  1.00  0.00           O  
ATOM   2383  N   ASP   180      75.374 105.186  73.488  1.00  0.00           N  
ATOM   2384  H   ASP   180      75.194 105.158  74.482  1.00  0.00           H  
ATOM   2385  CA  ASP   180      76.352 106.119  72.985  1.00  0.00           C  
ATOM   2386  HA  ASP   180      76.603 105.935  71.940  1.00  0.00           H  
ATOM   2387  CB  ASP   180      75.738 107.545  73.179  1.00  0.00           C  
ATOM   2388  HB2 ASP   180      74.737 107.456  72.759  1.00  0.00           H  
ATOM   2389  HB3 ASP   180      75.529 107.631  74.245  1.00  0.00           H  
ATOM   2390  CG  ASP   180      76.622 108.637  72.755  1.00  0.00           C  
ATOM   2391  OD1 ASP   180      76.308 109.880  72.907  1.00  0.00           O  
ATOM   2392  OD2 ASP   180      77.738 108.407  72.303  1.00  0.00           O  
ATOM   2393  C   ASP   180      77.650 105.854  73.791  1.00  0.00           C  
ATOM   2394  O   ASP   180      77.741 105.723  75.040  1.00  0.00           O  
ATOM   2395  N   GLN   181      78.688 105.744  72.996  1.00  0.00           N  
ATOM   2396  H   GLN   181      78.502 105.793  72.004  1.00  0.00           H  
ATOM   2397  CA  GLN   181      80.103 105.607  73.464  1.00  0.00           C  
ATOM   2398  HA  GLN   181      80.127 104.831  74.230  1.00  0.00           H  
ATOM   2399  CB  GLN   181      81.028 105.116  72.344  1.00  0.00           C  
ATOM   2400  HB2 GLN   181      80.921 105.846  71.542  1.00  0.00           H  
ATOM   2401  HB3 GLN   181      82.029 105.065  72.770  1.00  0.00           H  
ATOM   2402  CG  GLN   181      80.657 103.743  71.863  1.00  0.00           C  
ATOM   2403  HG2 GLN   181      80.885 103.051  72.673  1.00  0.00           H  
ATOM   2404  HG3 GLN   181      79.599 103.534  71.702  1.00  0.00           H  
ATOM   2405  CD  GLN   181      81.467 103.402  70.529  1.00  0.00           C  
ATOM   2406  OE1 GLN   181      82.473 102.666  70.594  1.00  0.00           O  
ATOM   2407  NE2 GLN   181      81.089 103.959  69.356  1.00  0.00           N  
ATOM   2408 HE21 GLN   181      80.349 104.645  69.392  1.00  0.00           H  
ATOM   2409 HE22 GLN   181      81.719 103.772  68.589  1.00  0.00           H  
ATOM   2410  C   GLN   181      80.667 106.898  74.121  1.00  0.00           C  
ATOM   2411  O   GLN   181      81.667 106.826  74.812  1.00  0.00           O  
ATOM   2412  N   SER   182      80.067 108.096  73.959  1.00  0.00           N  
ATOM   2413  H   SER   182      79.293 108.084  73.310  1.00  0.00           H  
ATOM   2414  CA  SER   182      80.405 109.333  74.670  1.00  0.00           C  
ATOM   2415  HA  SER   182      81.270 109.776  74.176  1.00  0.00           H  
ATOM   2416  CB  SER   182      79.225 110.319  74.413  1.00  0.00           C  
ATOM   2417  HB2 SER   182      78.287 109.944  74.823  1.00  0.00           H  
ATOM   2418  HB3 SER   182      79.355 111.296  74.879  1.00  0.00           H  
ATOM   2419  OG  SER   182      79.192 110.568  73.038  1.00  0.00           O  
ATOM   2420  HG  SER   182      78.461 110.040  72.709  1.00  0.00           H  
ATOM   2421  C   SER   182      80.616 109.153  76.176  1.00  0.00           C  
ATOM   2422  O   SER   182      79.854 108.370  76.833  1.00  0.00           O  
ATOM   2423  N   SER   183      81.589 109.835  76.818  1.00  0.00           N  
ATOM   2424  H   SER   183      81.665 109.546  77.783  1.00  0.00           H  
ATOM   2425  CA  SER   183      82.614 110.644  76.223  1.00  0.00           C  
ATOM   2426  HA  SER   183      82.679 110.398  75.164  1.00  0.00           H  
ATOM   2427  CB  SER   183      82.122 112.087  76.215  1.00  0.00           C  
ATOM   2428  HB2 SER   183      81.049 112.173  76.046  1.00  0.00           H  
ATOM   2429  HB3 SER   183      82.225 112.404  77.253  1.00  0.00           H  
ATOM   2430  OG  SER   183      82.933 112.963  75.475  1.00  0.00           O  
ATOM   2431  HG  SER   183      82.692 113.058  74.551  1.00  0.00           H  
ATOM   2432  C   SER   183      84.050 110.422  76.897  1.00  0.00           C  
ATOM   2433  O   SER   183      84.163 109.656  77.820  1.00  0.00           O  
ATOM   2434  N   MET   184      85.128 111.170  76.539  1.00  0.00           N  
ATOM   2435  H   MET   184      84.935 111.928  75.900  1.00  0.00           H  
ATOM   2436  CA  MET   184      86.449 111.026  77.123  1.00  0.00           C  
ATOM   2437  HA  MET   184      86.303 110.748  78.167  1.00  0.00           H  
ATOM   2438  CB  MET   184      87.128 109.837  76.442  1.00  0.00           C  
ATOM   2439  HB2 MET   184      88.114 109.752  76.899  1.00  0.00           H  
ATOM   2440  HB3 MET   184      86.610 108.913  76.700  1.00  0.00           H  
ATOM   2441  CG  MET   184      87.469 109.904  74.939  1.00  0.00           C  
ATOM   2442  HG2 MET   184      86.621 110.177  74.310  1.00  0.00           H  
ATOM   2443  HG3 MET   184      88.267 110.618  74.738  1.00  0.00           H  
ATOM   2444  SD  MET   184      87.973 108.225  74.330  1.00  0.00           S  
ATOM   2445  CE  MET   184      89.712 108.197  75.049  1.00  0.00           C  
ATOM   2446  HE1 MET   184      90.210 107.295  74.694  1.00  0.00           H  
ATOM   2447  HE2 MET   184      90.300 108.940  74.510  1.00  0.00           H  
ATOM   2448  HE3 MET   184      89.853 108.314  76.124  1.00  0.00           H  
ATOM   2449  C   MET   184      87.345 112.298  77.081  1.00  0.00           C  
ATOM   2450  O   MET   184      87.162 113.243  76.348  1.00  0.00           O  
ATOM   2451  N   SER   185      88.341 112.281  78.016  1.00  0.00           N  
ATOM   2452  H   SER   185      88.457 111.422  78.534  1.00  0.00           H  
ATOM   2453  CA  SER   185      89.182 113.443  78.182  1.00  0.00           C  
ATOM   2454  HA  SER   185      88.579 114.300  78.481  1.00  0.00           H  
ATOM   2455  CB  SER   185      90.084 113.220  79.372  1.00  0.00           C  
ATOM   2456  HB2 SER   185      89.496 113.152  80.288  1.00  0.00           H  
ATOM   2457  HB3 SER   185      90.594 112.270  79.217  1.00  0.00           H  
ATOM   2458  OG  SER   185      90.963 114.293  79.632  1.00  0.00           O  
ATOM   2459  HG  SER   185      90.438 115.041  79.923  1.00  0.00           H  
ATOM   2460  C   SER   185      90.014 113.819  76.903  1.00  0.00           C  
ATOM   2461  O   SER   185      90.549 112.988  76.179  1.00  0.00           O  
ATOM   2462  N   SER   186      90.134 115.159  76.680  1.00  0.00           N  
ATOM   2463  H   SER   186      89.857 115.800  77.410  1.00  0.00           H  
ATOM   2464  CA  SER   186      90.694 115.811  75.461  1.00  0.00           C  
ATOM   2465  HA  SER   186      91.762 115.597  75.418  1.00  0.00           H  
ATOM   2466  CB  SER   186      89.919 115.297  74.224  1.00  0.00           C  
ATOM   2467  HB2 SER   186      89.947 114.210  74.147  1.00  0.00           H  
ATOM   2468  HB3 SER   186      88.875 115.568  74.385  1.00  0.00           H  
ATOM   2469  OG  SER   186      90.238 115.819  72.997  1.00  0.00           O  
ATOM   2470  HG  SER   186      89.462 116.090  72.501  1.00  0.00           H  
ATOM   2471  C   SER   186      90.650 117.356  75.523  1.00  0.00           C  
ATOM   2472  O   SER   186      89.760 117.889  76.141  1.00  0.00           O  
ATOM   2473  N   GLY   187      91.408 118.198  74.842  1.00  0.00           N  
ATOM   2474  H   GLY   187      91.048 119.140  74.893  1.00  0.00           H  
ATOM   2475  CA  GLY   187      92.435 117.898  73.833  1.00  0.00           C  
ATOM   2476  HA2 GLY   187      93.382 118.270  74.227  1.00  0.00           H  
ATOM   2477  HA3 GLY   187      92.571 116.818  73.782  1.00  0.00           H  
ATOM   2478  C   GLY   187      92.137 118.412  72.401  1.00  0.00           C  
ATOM   2479  O   GLY   187      93.092 118.700  71.676  1.00  0.00           O  
ATOM   2480  N   GLY   188      90.894 118.710  72.113  1.00  0.00           N  
ATOM   2481  H   GLY   188      90.244 118.143  72.639  1.00  0.00           H  
ATOM   2482  CA  GLY   188      90.528 119.472  70.860  1.00  0.00           C  
ATOM   2483  HA2 GLY   188      90.621 120.514  71.165  1.00  0.00           H  
ATOM   2484  HA3 GLY   188      91.131 119.276  69.973  1.00  0.00           H  
ATOM   2485  C   GLY   188      89.087 119.345  70.454  1.00  0.00           C  
ATOM   2486  O   GLY   188      88.291 119.027  71.305  1.00  0.00           O  
ATOM   2487  N   GLY   189      88.633 119.795  69.249  1.00  0.00           N  
ATOM   2488  H   GLY   189      87.631 119.758  69.128  1.00  0.00           H  
ATOM   2489  CA  GLY   189      89.462 120.333  68.106  1.00  0.00           C  
ATOM   2490  HA2 GLY   189      90.200 119.536  68.013  1.00  0.00           H  
ATOM   2491  HA3 GLY   189      88.946 120.417  67.150  1.00  0.00           H  
ATOM   2492  C   GLY   189      90.217 121.613  68.411  1.00  0.00           C  
ATOM   2493  O   GLY   189      89.953 122.255  69.437  1.00  0.00           O  
ATOM   2494  N   SER   190      91.121 122.064  67.528  1.00  0.00           N  
ATOM   2495  H   SER   190      91.423 121.457  66.780  1.00  0.00           H  
ATOM   2496  CA  SER   190      91.955 123.275  67.548  1.00  0.00           C  
ATOM   2497  HA  SER   190      92.743 123.088  68.278  1.00  0.00           H  
ATOM   2498  CB  SER   190      92.640 123.505  66.202  1.00  0.00           C  
ATOM   2499  HB2 SER   190      91.875 123.738  65.462  1.00  0.00           H  
ATOM   2500  HB3 SER   190      93.275 124.378  66.355  1.00  0.00           H  
ATOM   2501  OG  SER   190      93.431 122.329  65.966  1.00  0.00           O  
ATOM   2502  HG  SER   190      94.195 122.557  65.432  1.00  0.00           H  
ATOM   2503  C   SER   190      91.119 124.504  67.933  1.00  0.00           C  
ATOM   2504  O   SER   190      89.961 124.598  67.546  1.00  0.00           O  
ATOM   2505  N   GLY   191      91.657 125.458  68.717  1.00  0.00           N  
ATOM   2506  H   GLY   191      90.960 126.040  69.160  1.00  0.00           H  
ATOM   2507  CA  GLY   191      93.151 125.848  68.908  1.00  0.00           C  
ATOM   2508  HA2 GLY   191      93.277 126.312  69.886  1.00  0.00           H  
ATOM   2509  HA3 GLY   191      93.673 124.891  68.887  1.00  0.00           H  
ATOM   2510  C   GLY   191      93.747 126.768  67.837  1.00  0.00           C  
ATOM   2511  O   GLY   191      92.998 127.361  67.089  1.00  0.00           O  
ATOM   2512  N   GLY   192      95.094 127.014  67.824  1.00  0.00           N  
ATOM   2513  H   GLY   192      95.704 126.537  68.473  1.00  0.00           H  
ATOM   2514  CA  GLY   192      95.734 127.588  66.645  1.00  0.00           C  
ATOM   2515  HA2 GLY   192      95.228 128.476  66.265  1.00  0.00           H  
ATOM   2516  HA3 GLY   192      96.737 127.903  66.931  1.00  0.00           H  
ATOM   2517  C   GLY   192      95.748 126.521  65.591  1.00  0.00           C  
ATOM   2518  O   GLY   192      95.651 125.289  65.969  1.00  0.00           O  
ATOM   2519  N   GLY   193      95.877 126.857  64.267  1.00  0.00           N  
ATOM   2520  H   GLY   193      96.113 127.809  64.026  1.00  0.00           H  
ATOM   2521  CA  GLY   193      95.847 125.873  63.174  1.00  0.00           C  
ATOM   2522  HA2 GLY   193      96.186 126.355  62.256  1.00  0.00           H  
ATOM   2523  HA3 GLY   193      96.565 125.072  63.349  1.00  0.00           H  
ATOM   2524  C   GLY   193      94.484 125.287  62.940  1.00  0.00           C  
ATOM   2525  O   GLY   193      93.562 125.495  63.729  1.00  0.00           O  
ATOM   2526  N   TYR   194      94.512 124.364  61.996  1.00  0.00           N  
ATOM   2527  H   TYR   194      95.338 124.315  61.417  1.00  0.00           H  
ATOM   2528  CA  TYR   194      93.526 123.301  61.744  1.00  0.00           C  
ATOM   2529  HA  TYR   194      92.585 123.841  61.844  1.00  0.00           H  
ATOM   2530  CB  TYR   194      93.723 122.882  60.231  1.00  0.00           C  
ATOM   2531  HB2 TYR   194      94.715 122.438  60.140  1.00  0.00           H  
ATOM   2532  HB3 TYR   194      93.057 122.021  60.178  1.00  0.00           H  
ATOM   2533  CG  TYR   194      93.390 123.860  59.167  1.00  0.00           C  
ATOM   2534  CD1 TYR   194      92.441 124.918  59.358  1.00  0.00           C  
ATOM   2535  HD1 TYR   194      91.827 125.074  60.233  1.00  0.00           H  
ATOM   2536  CE1 TYR   194      92.221 125.772  58.194  1.00  0.00           C  
ATOM   2537  HE1 TYR   194      91.443 126.520  58.249  1.00  0.00           H  
ATOM   2538  CZ  TYR   194      92.997 125.730  57.056  1.00  0.00           C  
ATOM   2539  OH  TYR   194      92.725 126.454  55.951  1.00  0.00           O  
ATOM   2540  HH  TYR   194      93.379 126.281  55.269  1.00  0.00           H  
ATOM   2541  CE2 TYR   194      93.905 124.620  56.887  1.00  0.00           C  
ATOM   2542  HE2 TYR   194      94.524 124.515  56.008  1.00  0.00           H  
ATOM   2543  CD2 TYR   194      94.023 123.671  57.918  1.00  0.00           C  
ATOM   2544  HD2 TYR   194      94.674 122.829  57.732  1.00  0.00           H  
ATOM   2545  C   TYR   194      93.598 122.166  62.773  1.00  0.00           C  
ATOM   2546  O   TYR   194      94.590 121.936  63.468  1.00  0.00           O  
ATOM   2547  N   GLY   195      92.519 121.420  63.053  1.00  0.00           N  
ATOM   2548  H   GLY   195      92.622 120.776  63.824  1.00  0.00           H  
ATOM   2549  CA  GLY   195      91.167 121.651  62.626  1.00  0.00           C  
ATOM   2550  HA2 GLY   195      91.060 122.591  62.084  1.00  0.00           H  
ATOM   2551  HA3 GLY   195      90.969 120.914  61.848  1.00  0.00           H  
ATOM   2552  C   GLY   195      90.277 121.484  63.872  1.00  0.00           C  
ATOM   2553  O   GLY   195      90.760 120.993  64.940  1.00  0.00           O  
ATOM   2554  N   ASN   196      89.005 121.771  63.608  1.00  0.00           N  
ATOM   2555  H   ASN   196      88.742 122.102  62.691  1.00  0.00           H  
ATOM   2556  CA  ASN   196      87.951 121.551  64.583  1.00  0.00           C  
ATOM   2557  HA  ASN   196      88.212 120.658  65.152  1.00  0.00           H  
ATOM   2558  CB  ASN   196      87.865 122.801  65.478  1.00  0.00           C  
ATOM   2559  HB2 ASN   196      88.774 122.834  66.079  1.00  0.00           H  
ATOM   2560  HB3 ASN   196      87.742 123.688  64.857  1.00  0.00           H  
ATOM   2561  CG  ASN   196      86.676 122.630  66.491  1.00  0.00           C  
ATOM   2562  OD1 ASN   196      86.682 121.726  67.308  1.00  0.00           O  
ATOM   2563  ND2 ASN   196      85.677 123.460  66.411  1.00  0.00           N  
ATOM   2564 HD21 ASN   196      84.906 123.146  66.983  1.00  0.00           H  
ATOM   2565 HD22 ASN   196      85.666 124.231  65.758  1.00  0.00           H  
ATOM   2566  C   ASN   196      86.532 121.384  63.954  1.00  0.00           C  
ATOM   2567  O   ASN   196      86.186 121.992  62.936  1.00  0.00           O  
ATOM   2568  N   GLN   197      85.683 120.586  64.685  1.00  0.00           N  
ATOM   2569  H   GLN   197      86.029 120.044  65.464  1.00  0.00           H  
ATOM   2570  CA  GLN   197      84.263 120.379  64.271  1.00  0.00           C  
ATOM   2571  HA  GLN   197      83.889 121.261  63.749  1.00  0.00           H  
ATOM   2572  CB  GLN   197      84.181 119.114  63.442  1.00  0.00           C  
ATOM   2573  HB2 GLN   197      84.743 119.331  62.533  1.00  0.00           H  
ATOM   2574  HB3 GLN   197      84.526 118.236  63.989  1.00  0.00           H  
ATOM   2575  CG  GLN   197      82.778 118.888  62.989  1.00  0.00           C  
ATOM   2576  HG2 GLN   197      82.101 118.760  63.834  1.00  0.00           H  
ATOM   2577  HG3 GLN   197      82.392 119.635  62.295  1.00  0.00           H  
ATOM   2578  CD  GLN   197      82.619 117.559  62.244  1.00  0.00           C  
ATOM   2579  OE1 GLN   197      83.193 116.555  62.493  1.00  0.00           O  
ATOM   2580  NE2 GLN   197      81.518 117.498  61.522  1.00  0.00           N  
ATOM   2581 HE21 GLN   197      81.022 118.345  61.282  1.00  0.00           H  
ATOM   2582 HE22 GLN   197      81.234 116.533  61.437  1.00  0.00           H  
ATOM   2583  C   GLN   197      83.411 120.300  65.580  1.00  0.00           C  
ATOM   2584  O   GLN   197      83.378 119.292  66.188  1.00  0.00           O  
ATOM   2585  N   ASP   198      82.745 121.411  65.975  1.00  0.00           N  
ATOM   2586  H   ASP   198      82.803 122.128  65.267  1.00  0.00           H  
ATOM   2587  CA  ASP   198      81.565 121.319  66.822  1.00  0.00           C  
ATOM   2588  HA  ASP   198      81.770 120.695  67.692  1.00  0.00           H  
ATOM   2589  CB  ASP   198      81.109 122.794  67.189  1.00  0.00           C  
ATOM   2590  HB2 ASP   198      80.636 123.172  66.282  1.00  0.00           H  
ATOM   2591  HB3 ASP   198      80.356 122.694  67.971  1.00  0.00           H  
ATOM   2592  CG  ASP   198      82.177 123.727  67.745  1.00  0.00           C  
ATOM   2593  OD1 ASP   198      83.204 123.288  68.285  1.00  0.00           O  
ATOM   2594  OD2 ASP   198      81.841 124.957  67.916  1.00  0.00           O  
ATOM   2595  C   ASP   198      80.364 120.615  66.180  1.00  0.00           C  
ATOM   2596  O   ASP   198      80.342 120.162  65.042  1.00  0.00           O  
ATOM   2597  N   GLN   199      79.319 120.410  66.988  1.00  0.00           N  
ATOM   2598  H   GLN   199      79.340 120.900  67.871  1.00  0.00           H  
ATOM   2599  CA  GLN   199      78.158 119.576  66.692  1.00  0.00           C  
ATOM   2600  HA  GLN   199      77.949 119.576  65.623  1.00  0.00           H  
ATOM   2601  CB  GLN   199      78.344 118.125  67.188  1.00  0.00           C  
ATOM   2602  HB2 GLN   199      78.417 118.024  68.271  1.00  0.00           H  
ATOM   2603  HB3 GLN   199      77.417 117.568  67.048  1.00  0.00           H  
ATOM   2604  CG  GLN   199      79.497 117.330  66.548  1.00  0.00           C  
ATOM   2605  HG2 GLN   199      80.388 117.894  66.825  1.00  0.00           H  
ATOM   2606  HG3 GLN   199      79.615 116.431  67.152  1.00  0.00           H  
ATOM   2607  CD  GLN   199      79.566 117.020  65.102  1.00  0.00           C  
ATOM   2608  OE1 GLN   199      78.816 117.561  64.232  1.00  0.00           O  
ATOM   2609  NE2 GLN   199      80.568 116.275  64.677  1.00  0.00           N  
ATOM   2610 HE21 GLN   199      81.281 115.976  65.327  1.00  0.00           H  
ATOM   2611 HE22 GLN   199      80.606 116.174  63.673  1.00  0.00           H  
ATOM   2612  C   GLN   199      76.964 120.219  67.488  1.00  0.00           C  
ATOM   2613  O   GLN   199      77.001 120.331  68.704  1.00  0.00           O  
ATOM   2614  N   SER   200      75.966 120.843  66.874  1.00  0.00           N  
ATOM   2615  H   SER   200      75.168 121.109  67.433  1.00  0.00           H  
ATOM   2616  CA  SER   200      75.693 121.040  65.495  1.00  0.00           C  
ATOM   2617  HA  SER   200      75.910 120.079  65.029  1.00  0.00           H  
ATOM   2618  CB  SER   200      74.232 121.357  65.273  1.00  0.00           C  
ATOM   2619  HB2 SER   200      74.051 121.513  64.209  1.00  0.00           H  
ATOM   2620  HB3 SER   200      73.709 120.458  65.602  1.00  0.00           H  
ATOM   2621  OG  SER   200      73.760 122.442  66.103  1.00  0.00           O  
ATOM   2622  HG  SER   200      74.273 123.235  65.933  1.00  0.00           H  
ATOM   2623  C   SER   200      76.702 122.066  64.866  1.00  0.00           C  
ATOM   2624  O   SER   200      77.345 122.932  65.500  1.00  0.00           O  
ATOM   2625  N   GLY   201      76.847 122.028  63.566  1.00  0.00           N  
ATOM   2626  H   GLY   201      76.475 121.208  63.110  1.00  0.00           H  
ATOM   2627  CA  GLY   201      77.617 123.042  62.800  1.00  0.00           C  
ATOM   2628  HA2 GLY   201      78.573 123.239  63.286  1.00  0.00           H  
ATOM   2629  HA3 GLY   201      77.944 122.739  61.805  1.00  0.00           H  
ATOM   2630  C   GLY   201      76.937 124.364  62.607  1.00  0.00           C  
ATOM   2631  O   GLY   201      75.747 124.552  62.970  1.00  0.00           O  
ATOM   2632  N   GLY   202      77.616 125.404  62.001  1.00  0.00           N  
ATOM   2633  H   GLY   202      77.051 126.241  62.027  1.00  0.00           H  
ATOM   2634  CA  GLY   202      79.049 125.502  61.707  1.00  0.00           C  
ATOM   2635  HA2 GLY   202      79.276 124.487  61.382  1.00  0.00           H  
ATOM   2636  HA3 GLY   202      79.235 126.161  60.859  1.00  0.00           H  
ATOM   2637  C   GLY   202      79.929 125.846  62.955  1.00  0.00           C  
ATOM   2638  O   GLY   202      79.485 125.832  64.072  1.00  0.00           O  
ATOM   2639  N   GLY   203      81.153 126.289  62.728  1.00  0.00           N  
ATOM   2640  H   GLY   203      81.643 126.565  63.567  1.00  0.00           H  
ATOM   2641  CA  GLY   203      81.935 126.248  61.487  1.00  0.00           C  
ATOM   2642  HA2 GLY   203      81.777 125.265  61.043  1.00  0.00           H  
ATOM   2643  HA3 GLY   203      81.488 127.002  60.839  1.00  0.00           H  
ATOM   2644  C   GLY   203      83.372 126.441  61.783  1.00  0.00           C  
ATOM   2645  O   GLY   203      83.752 127.387  62.485  1.00  0.00           O  
ATOM   2646  N   GLY   204      84.275 125.712  61.153  1.00  0.00           N  
ATOM   2647  H   GLY   204      83.979 125.027  60.472  1.00  0.00           H  
ATOM   2648  CA  GLY   204      85.703 125.972  61.288  1.00  0.00           C  
ATOM   2649  HA2 GLY   204      86.172 125.533  60.407  1.00  0.00           H  
ATOM   2650  HA3 GLY   204      85.981 127.026  61.272  1.00  0.00           H  
ATOM   2651  C   GLY   204      86.325 125.451  62.602  1.00  0.00           C  
ATOM   2652  O   GLY   204      85.584 124.919  63.480  1.00  0.00           O  
ATOM   2653  N   SER   205      87.651 125.404  62.804  1.00  0.00           N  
ATOM   2654  H   SER   205      87.904 125.205  63.761  1.00  0.00           H  
ATOM   2655  CA  SER   205      88.699 125.668  61.854  1.00  0.00           C  
ATOM   2656  HA  SER   205      88.489 126.556  61.256  1.00  0.00           H  
ATOM   2657  CB  SER   205      90.023 125.934  62.640  1.00  0.00           C  
ATOM   2658  HB2 SER   205      90.753 126.214  61.880  1.00  0.00           H  
ATOM   2659  HB3 SER   205      89.912 126.793  63.301  1.00  0.00           H  
ATOM   2660  OG  SER   205      90.332 124.755  63.422  1.00  0.00           O  
ATOM   2661  HG  SER   205      89.846 124.872  64.241  1.00  0.00           H  
ATOM   2662  C   SER   205      88.807 124.488  60.845  1.00  0.00           C  
ATOM   2663  O   SER   205      88.567 123.314  61.136  1.00  0.00           O  
ATOM   2664  N   GLY   206      89.168 124.820  59.597  1.00  0.00           N  
ATOM   2665  H   GLY   206      89.393 125.802  59.521  1.00  0.00           H  
ATOM   2666  CA  GLY   206      89.403 123.954  58.406  1.00  0.00           C  
ATOM   2667  HA2 GLY   206      89.502 124.631  57.557  1.00  0.00           H  
ATOM   2668  HA3 GLY   206      90.369 123.493  58.615  1.00  0.00           H  
ATOM   2669  C   GLY   206      88.305 122.909  58.102  1.00  0.00           C  
ATOM   2670  O   GLY   206      87.099 123.173  58.341  1.00  0.00           O  
ATOM   2671  N   GLY   207      88.631 121.705  57.688  1.00  0.00           N  
ATOM   2672  H   GLY   207      87.869 121.108  57.401  1.00  0.00           H  
ATOM   2673  CA  GLY   207      89.998 121.273  57.270  1.00  0.00           C  
ATOM   2674  HA2 GLY   207      90.691 121.536  58.068  1.00  0.00           H  
ATOM   2675  HA3 GLY   207      89.825 120.200  57.194  1.00  0.00           H  
ATOM   2676  C   GLY   207      90.505 121.820  56.000  1.00  0.00           C  
ATOM   2677  O   GLY   207      90.119 122.867  55.589  1.00  0.00           O  
ATOM   2678  N   TYR   208      91.352 121.099  55.259  1.00  0.00           N  
ATOM   2679  H   TYR   208      91.642 120.181  55.566  1.00  0.00           H  
ATOM   2680  CA  TYR   208      91.841 121.533  53.892  1.00  0.00           C  
ATOM   2681  HA  TYR   208      91.037 121.939  53.278  1.00  0.00           H  
ATOM   2682  CB  TYR   208      92.893 122.594  54.191  1.00  0.00           C  
ATOM   2683  HB2 TYR   208      92.545 123.231  55.004  1.00  0.00           H  
ATOM   2684  HB3 TYR   208      93.794 122.158  54.622  1.00  0.00           H  
ATOM   2685  CG  TYR   208      93.075 123.465  52.930  1.00  0.00           C  
ATOM   2686  CD1 TYR   208      92.056 124.331  52.581  1.00  0.00           C  
ATOM   2687  HD1 TYR   208      91.200 124.331  53.240  1.00  0.00           H  
ATOM   2688  CE1 TYR   208      92.225 125.247  51.528  1.00  0.00           C  
ATOM   2689  HE1 TYR   208      91.450 125.988  51.402  1.00  0.00           H  
ATOM   2690  CZ  TYR   208      93.437 125.182  50.759  1.00  0.00           C  
ATOM   2691  OH  TYR   208      93.674 126.082  49.776  1.00  0.00           O  
ATOM   2692  HH  TYR   208      92.960 126.719  49.859  1.00  0.00           H  
ATOM   2693  CE2 TYR   208      94.471 124.265  51.052  1.00  0.00           C  
ATOM   2694  HE2 TYR   208      95.349 124.269  50.423  1.00  0.00           H  
ATOM   2695  CD2 TYR   208      94.230 123.300  52.075  1.00  0.00           C  
ATOM   2696  HD2 TYR   208      95.003 122.586  52.317  1.00  0.00           H  
ATOM   2697  C   TYR   208      92.499 120.360  53.143  1.00  0.00           C  
ATOM   2698  O   TYR   208      93.168 119.477  53.761  1.00  0.00           O  
ATOM   2699  N   GLY   209      92.204 120.284  51.817  1.00  0.00           N  
ATOM   2700  H   GLY   209      91.469 120.893  51.488  1.00  0.00           H  
ATOM   2701  CA  GLY   209      92.773 119.315  50.907  1.00  0.00           C  
ATOM   2702  HA2 GLY   209      92.436 118.340  51.258  1.00  0.00           H  
ATOM   2703  HA3 GLY   209      92.308 119.546  49.948  1.00  0.00           H  
ATOM   2704  C   GLY   209      94.305 119.466  50.783  1.00  0.00           C  
ATOM   2705  O   GLY   209      94.981 120.193  51.491  1.00  0.00           O  
ATOM   2706  N   GLN   210      94.960 118.663  49.908  1.00  0.00           N  
ATOM   2707  H   GLN   210      95.963 118.767  49.968  1.00  0.00           H  
ATOM   2708  CA  GLN   210      94.580 117.475  49.114  1.00  0.00           C  
ATOM   2709  HA  GLN   210      95.469 117.137  48.581  1.00  0.00           H  
ATOM   2710  CB  GLN   210      94.277 116.252  49.982  1.00  0.00           C  
ATOM   2711  HB2 GLN   210      93.356 116.477  50.519  1.00  0.00           H  
ATOM   2712  HB3 GLN   210      94.083 115.396  49.335  1.00  0.00           H  
ATOM   2713  CG  GLN   210      95.265 115.906  51.063  1.00  0.00           C  
ATOM   2714  HG2 GLN   210      96.257 116.313  50.868  1.00  0.00           H  
ATOM   2715  HG3 GLN   210      94.870 116.213  52.031  1.00  0.00           H  
ATOM   2716  CD  GLN   210      95.396 114.441  51.193  1.00  0.00           C  
ATOM   2717  OE1 GLN   210      96.359 113.851  50.762  1.00  0.00           O  
ATOM   2718  NE2 GLN   210      94.494 113.689  51.747  1.00  0.00           N  
ATOM   2719 HE21 GLN   210      94.571 112.706  51.968  1.00  0.00           H  
ATOM   2720 HE22 GLN   210      93.685 114.167  52.117  1.00  0.00           H  
ATOM   2721  C   GLN   210      93.496 117.689  48.055  1.00  0.00           C  
ATOM   2722  O   GLN   210      92.641 116.865  47.839  1.00  0.00           O  
ATOM   2723  N   GLN   211      93.511 118.852  47.365  1.00  0.00           N  
ATOM   2724  H   GLN   211      94.353 119.393  47.496  1.00  0.00           H  
ATOM   2725  CA  GLN   211      92.424 119.319  46.515  1.00  0.00           C  
ATOM   2726  HA  GLN   211      91.466 119.163  47.011  1.00  0.00           H  
ATOM   2727  CB  GLN   211      92.715 120.768  46.140  1.00  0.00           C  
ATOM   2728  HB2 GLN   211      93.766 120.985  45.947  1.00  0.00           H  
ATOM   2729  HB3 GLN   211      92.191 120.901  45.193  1.00  0.00           H  
ATOM   2730  CG  GLN   211      92.243 121.821  47.145  1.00  0.00           C  
ATOM   2731  HG2 GLN   211      92.356 122.757  46.598  1.00  0.00           H  
ATOM   2732  HG3 GLN   211      91.188 121.571  47.253  1.00  0.00           H  
ATOM   2733  CD  GLN   211      93.026 121.898  48.472  1.00  0.00           C  
ATOM   2734  OE1 GLN   211      94.130 121.308  48.538  1.00  0.00           O  
ATOM   2735  NE2 GLN   211      92.485 122.554  49.489  1.00  0.00           N  
ATOM   2736 HE21 GLN   211      91.601 122.974  49.239  1.00  0.00           H  
ATOM   2737 HE22 GLN   211      93.026 122.674  50.333  1.00  0.00           H  
ATOM   2738  C   GLN   211      92.367 118.397  45.266  1.00  0.00           C  
ATOM   2739  O   GLN   211      91.324 118.277  44.627  1.00  0.00           O  
ATOM   2740  N   ASP   212      93.405 117.672  44.955  1.00  0.00           N  
ATOM   2741  H   ASP   212      94.081 117.698  45.705  1.00  0.00           H  
ATOM   2742  CA  ASP   212      93.677 116.921  43.746  1.00  0.00           C  
ATOM   2743  HA  ASP   212      92.892 117.180  43.035  1.00  0.00           H  
ATOM   2744  CB  ASP   212      95.034 117.301  43.053  1.00  0.00           C  
ATOM   2745  HB2 ASP   212      95.260 116.544  42.302  1.00  0.00           H  
ATOM   2746  HB3 ASP   212      95.178 118.256  42.548  1.00  0.00           H  
ATOM   2747  CG  ASP   212      96.153 117.242  44.064  1.00  0.00           C  
ATOM   2748  OD1 ASP   212      97.329 117.437  43.699  1.00  0.00           O  
ATOM   2749  OD2 ASP   212      95.920 116.987  45.245  1.00  0.00           O  
ATOM   2750  C   ASP   212      93.502 115.401  43.996  1.00  0.00           C  
ATOM   2751  O   ASP   212      93.773 114.648  43.085  1.00  0.00           O  
ATOM   2752  N   ARG   213      93.153 114.970  45.204  1.00  0.00           N  
ATOM   2753  H   ARG   213      92.813 115.679  45.838  1.00  0.00           H  
ATOM   2754  CA  ARG   213      92.884 113.619  45.539  1.00  0.00           C  
ATOM   2755  HA  ARG   213      93.385 112.896  44.896  1.00  0.00           H  
ATOM   2756  CB  ARG   213      93.563 113.340  46.880  1.00  0.00           C  
ATOM   2757  HB2 ARG   213      94.578 113.657  46.637  1.00  0.00           H  
ATOM   2758  HB3 ARG   213      93.161 113.840  47.761  1.00  0.00           H  
ATOM   2759  CG  ARG   213      93.487 111.902  47.250  1.00  0.00           C  
ATOM   2760  HG2 ARG   213      92.475 111.500  47.281  1.00  0.00           H  
ATOM   2761  HG3 ARG   213      94.017 111.280  46.529  1.00  0.00           H  
ATOM   2762  CD  ARG   213      94.268 111.733  48.651  1.00  0.00           C  
ATOM   2763  HD2 ARG   213      95.285 112.105  48.521  1.00  0.00           H  
ATOM   2764  HD3 ARG   213      93.740 112.273  49.436  1.00  0.00           H  
ATOM   2765  NE  ARG   213      94.354 110.271  49.071  1.00  0.00           N  
ATOM   2766  HE  ARG   213      94.013 110.120  50.010  1.00  0.00           H  
ATOM   2767  CZ  ARG   213      95.211 109.377  48.687  1.00  0.00           C  
ATOM   2768  NH1 ARG   213      96.107 109.636  47.735  1.00  0.00           N  
ATOM   2769 HH11 ARG   213      96.944 109.071  47.695  1.00  0.00           H  
ATOM   2770 HH12 ARG   213      96.087 110.510  47.229  1.00  0.00           H  
ATOM   2771  NH2 ARG   213      95.432 108.195  49.211  1.00  0.00           N  
ATOM   2772 HH21 ARG   213      96.046 107.504  48.804  1.00  0.00           H  
ATOM   2773 HH22 ARG   213      94.830 107.804  49.923  1.00  0.00           H  
ATOM   2774  C   ARG   213      91.334 113.265  45.597  1.00  0.00           C  
ATOM   2775  O   ARG   213      90.727 113.327  46.656  1.00  0.00           O  
ATOM   2776  N   GLY   214      90.653 112.976  44.502  1.00  0.00           N  
ATOM   2777  H   GLY   214      89.666 112.882  44.694  1.00  0.00           H  
ATOM   2778  CA  GLY   214      91.276 112.465  43.277  1.00  0.00           C  
ATOM   2779  HA2 GLY   214      91.938 113.217  42.849  1.00  0.00           H  
ATOM   2780  HA3 GLY   214      91.827 111.531  43.388  1.00  0.00           H  
ATOM   2781  C   GLY   214      90.242 112.102  42.275  1.00  0.00           C  
ATOM   2782  O   GLY   214      89.880 113.037  41.515  1.00  0.00           O  
ATOM   2783  OXT GLY   214      89.907 110.903  42.158  1.00  0.00           O  
TER    2784      GLY   214 
END   
