# Supplementary material for: Visualization of oligomerization, clustering, and density transition of intrinsically disordered proteins
Source: Natl Sci Rev. 2026 Feb 14;13(7):nwag107. doi: 10.1093/nsr/nwag107 (PMC13114874; doi:10.1093/nsr/nwag107)
Supplement: nwag107_Supplemental_Files [file nwag107_supplemental_files.zip › SI-MD-Structures/MD-Sturctures/frame183.pdb]

CRYST1  135.090  149.252  136.853  90.00  90.00  90.00               1
ATOM      1  N   MET     1      25.674  85.369  90.030  1.00  0.00           N  
ATOM      2  H1  MET     1      26.166  84.743  90.651  1.00  0.00           H  
ATOM      3  H2  MET     1      25.082  85.984  90.571  1.00  0.00           H  
ATOM      4  H3  MET     1      25.056  84.779  89.491  1.00  0.00           H  
ATOM      5  CA  MET     1      26.560  86.039  89.022  1.00  0.00           C  
ATOM      6  HA  MET     1      27.439  86.305  89.608  1.00  0.00           H  
ATOM      7  CB  MET     1      27.000  85.073  87.978  1.00  0.00           C  
ATOM      8  HB2 MET     1      27.658  84.432  88.564  1.00  0.00           H  
ATOM      9  HB3 MET     1      26.132  84.631  87.489  1.00  0.00           H  
ATOM     10  CG  MET     1      27.840  85.717  86.868  1.00  0.00           C  
ATOM     11  HG2 MET     1      27.368  86.564  86.371  1.00  0.00           H  
ATOM     12  HG3 MET     1      28.699  86.125  87.402  1.00  0.00           H  
ATOM     13  SD  MET     1      28.383  84.629  85.551  1.00  0.00           S  
ATOM     14  CE  MET     1      29.189  83.135  86.128  1.00  0.00           C  
ATOM     15  HE1 MET     1      30.105  83.500  86.594  1.00  0.00           H  
ATOM     16  HE2 MET     1      28.710  82.523  86.892  1.00  0.00           H  
ATOM     17  HE3 MET     1      29.372  82.565  85.217  1.00  0.00           H  
ATOM     18  C   MET     1      25.897  87.263  88.340  1.00  0.00           C  
ATOM     19  O   MET     1      25.004  87.106  87.539  1.00  0.00           O  
ATOM     20  N   ALA     2      26.395  88.508  88.493  1.00  0.00           N  
ATOM     21  H   ALA     2      26.052  89.193  87.834  1.00  0.00           H  
ATOM     22  CA  ALA     2      27.173  89.109  89.573  1.00  0.00           C  
ATOM     23  HA  ALA     2      27.014  90.177  89.431  1.00  0.00           H  
ATOM     24  CB  ALA     2      26.516  88.774  90.928  1.00  0.00           C  
ATOM     25  HB1 ALA     2      26.753  89.381  91.802  1.00  0.00           H  
ATOM     26  HB2 ALA     2      25.431  88.815  90.832  1.00  0.00           H  
ATOM     27  HB3 ALA     2      26.762  87.753  91.218  1.00  0.00           H  
ATOM     28  C   ALA     2      28.690  88.723  89.575  1.00  0.00           C  
ATOM     29  O   ALA     2      29.082  87.570  89.445  1.00  0.00           O  
ATOM     30  N   SER     3      29.606  89.667  90.045  1.00  0.00           N  
ATOM     31  H   SER     3      30.559  89.350  89.939  1.00  0.00           H  
ATOM     32  CA  SER     3      29.454  91.092  90.301  1.00  0.00           C  
ATOM     33  HA  SER     3      28.787  91.286  91.141  1.00  0.00           H  
ATOM     34  CB  SER     3      30.861  91.694  90.757  1.00  0.00           C  
ATOM     35  HB2 SER     3      31.138  91.101  91.629  1.00  0.00           H  
ATOM     36  HB3 SER     3      31.669  91.592  90.033  1.00  0.00           H  
ATOM     37  OG  SER     3      30.653  93.012  91.115  1.00  0.00           O  
ATOM     38  HG  SER     3      31.447  93.474  90.836  1.00  0.00           H  
ATOM     39  C   SER     3      28.752  91.949  89.194  1.00  0.00           C  
ATOM     40  O   SER     3      28.959  91.635  87.971  1.00  0.00           O  
ATOM     41  N   ASN     4      27.967  92.963  89.470  1.00  0.00           N  
ATOM     42  H   ASN     4      27.869  93.208  90.445  1.00  0.00           H  
ATOM     43  CA  ASN     4      27.271  93.868  88.482  1.00  0.00           C  
ATOM     44  HA  ASN     4      27.619  93.629  87.477  1.00  0.00           H  
ATOM     45  CB  ASN     4      25.779  93.672  88.649  1.00  0.00           C  
ATOM     46  HB2 ASN     4      25.462  93.859  89.675  1.00  0.00           H  
ATOM     47  HB3 ASN     4      25.123  94.265  88.010  1.00  0.00           H  
ATOM     48  CG  ASN     4      25.312  92.229  88.339  1.00  0.00           C  
ATOM     49  OD1 ASN     4      25.487  91.733  87.222  1.00  0.00           O  
ATOM     50  ND2 ASN     4      24.691  91.501  89.223  1.00  0.00           N  
ATOM     51 HD21 ASN     4      24.353  90.595  88.933  1.00  0.00           H  
ATOM     52 HD22 ASN     4      24.443  91.986  90.074  1.00  0.00           H  
ATOM     53  C   ASN     4      27.655  95.310  88.811  1.00  0.00           C  
ATOM     54  O   ASN     4      27.064  95.915  89.664  1.00  0.00           O  
ATOM     55  N   ASP     5      28.667  95.939  88.253  1.00  0.00           N  
ATOM     56  H   ASP     5      29.114  96.731  88.693  1.00  0.00           H  
ATOM     57  CA  ASP     5      29.263  95.730  86.941  1.00  0.00           C  
ATOM     58  HA  ASP     5      28.924  94.756  86.587  1.00  0.00           H  
ATOM     59  CB  ASP     5      28.789  96.946  86.089  1.00  0.00           C  
ATOM     60  HB2 ASP     5      29.017  97.858  86.640  1.00  0.00           H  
ATOM     61  HB3 ASP     5      29.321  96.986  85.138  1.00  0.00           H  
ATOM     62  CG  ASP     5      27.251  97.012  85.788  1.00  0.00           C  
ATOM     63  OD1 ASP     5      26.855  98.081  85.267  1.00  0.00           O  
ATOM     64  OD2 ASP     5      26.502  96.071  86.030  1.00  0.00           O  
ATOM     65  C   ASP     5      30.840  95.763  87.014  1.00  0.00           C  
ATOM     66  O   ASP     5      31.379  96.544  87.858  1.00  0.00           O  
ATOM     67  N   TYR     6      31.556  95.178  86.070  1.00  0.00           N  
ATOM     68  H   TYR     6      31.103  94.616  85.364  1.00  0.00           H  
ATOM     69  CA  TYR     6      33.013  95.546  85.851  1.00  0.00           C  
ATOM     70  HA  TYR     6      33.421  96.001  86.754  1.00  0.00           H  
ATOM     71  CB  TYR     6      33.852  94.303  85.563  1.00  0.00           C  
ATOM     72  HB2 TYR     6      33.626  93.993  84.542  1.00  0.00           H  
ATOM     73  HB3 TYR     6      34.885  94.528  85.827  1.00  0.00           H  
ATOM     74  CG  TYR     6      33.556  93.170  86.451  1.00  0.00           C  
ATOM     75  CD1 TYR     6      32.734  92.119  86.036  1.00  0.00           C  
ATOM     76  HD1 TYR     6      32.182  92.149  85.109  1.00  0.00           H  
ATOM     77  CE1 TYR     6      32.543  91.016  86.885  1.00  0.00           C  
ATOM     78  HE1 TYR     6      32.028  90.125  86.557  1.00  0.00           H  
ATOM     79  CZ  TYR     6      33.144  90.892  88.128  1.00  0.00           C  
ATOM     80  OH  TYR     6      33.056  89.723  88.920  1.00  0.00           O  
ATOM     81  HH  TYR     6      32.763  89.027  88.328  1.00  0.00           H  
ATOM     82  CE2 TYR     6      33.921  91.940  88.581  1.00  0.00           C  
ATOM     83  HE2 TYR     6      34.456  91.893  89.518  1.00  0.00           H  
ATOM     84  CD2 TYR     6      34.170  93.094  87.716  1.00  0.00           C  
ATOM     85  HD2 TYR     6      34.713  93.967  88.047  1.00  0.00           H  
ATOM     86  C   TYR     6      33.138  96.514  84.676  1.00  0.00           C  
ATOM     87  O   TYR     6      32.200  96.630  83.909  1.00  0.00           O  
ATOM     88  N   THR     7      34.380  97.043  84.469  1.00  0.00           N  
ATOM     89  H   THR     7      35.022  96.877  85.231  1.00  0.00           H  
ATOM     90  CA  THR     7      34.880  97.639  83.195  1.00  0.00           C  
ATOM     91  HA  THR     7      34.010  97.527  82.549  1.00  0.00           H  
ATOM     92  CB  THR     7      35.138  99.152  83.463  1.00  0.00           C  
ATOM     93  HB  THR     7      34.289  99.584  83.993  1.00  0.00           H  
ATOM     94  CG2 THR     7      36.536  99.473  84.124  1.00  0.00           C  
ATOM     95 HG21 THR     7      37.379  99.171  83.502  1.00  0.00           H  
ATOM     96 HG22 THR     7      36.622 100.551  84.261  1.00  0.00           H  
ATOM     97 HG23 THR     7      36.601  98.955  85.081  1.00  0.00           H  
ATOM     98  OG1 THR     7      35.147  99.737  82.217  1.00  0.00           O  
ATOM     99  HG1 THR     7      35.236 100.693  82.250  1.00  0.00           H  
ATOM    100  C   THR     7      35.992  96.896  82.498  1.00  0.00           C  
ATOM    101  O   THR     7      36.716  96.105  83.154  1.00  0.00           O  
ATOM    102  N   GLN     8      36.086  97.058  81.190  1.00  0.00           N  
ATOM    103  H   GLN     8      35.507  97.724  80.700  1.00  0.00           H  
ATOM    104  CA  GLN     8      37.063  96.350  80.312  1.00  0.00           C  
ATOM    105  HA  GLN     8      37.893  96.012  80.932  1.00  0.00           H  
ATOM    106  CB  GLN     8      36.448  95.201  79.581  1.00  0.00           C  
ATOM    107  HB2 GLN     8      35.551  95.555  79.075  1.00  0.00           H  
ATOM    108  HB3 GLN     8      37.209  94.778  78.925  1.00  0.00           H  
ATOM    109  CG  GLN     8      36.069  94.040  80.549  1.00  0.00           C  
ATOM    110  HG2 GLN     8      36.816  93.890  81.329  1.00  0.00           H  
ATOM    111  HG3 GLN     8      35.306  94.385  81.247  1.00  0.00           H  
ATOM    112  CD  GLN     8      35.737  92.768  79.780  1.00  0.00           C  
ATOM    113  OE1 GLN     8      36.131  92.569  78.626  1.00  0.00           O  
ATOM    114  NE2 GLN     8      35.038  91.847  80.342  1.00  0.00           N  
ATOM    115 HE21 GLN     8      34.729  92.094  81.271  1.00  0.00           H  
ATOM    116 HE22 GLN     8      34.900  90.925  79.954  1.00  0.00           H  
ATOM    117  C   GLN     8      37.650  97.332  79.215  1.00  0.00           C  
ATOM    118  O   GLN     8      36.888  97.888  78.400  1.00  0.00           O  
ATOM    119  N   GLN     9      38.956  97.566  79.008  1.00  0.00           N  
ATOM    120  H   GLN     9      39.186  98.166  78.228  1.00  0.00           H  
ATOM    121  CA  GLN     9      40.034  97.583  80.046  1.00  0.00           C  
ATOM    122  HA  GLN     9      40.831  98.118  79.527  1.00  0.00           H  
ATOM    123  CB  GLN     9      39.560  98.342  81.306  1.00  0.00           C  
ATOM    124  HB2 GLN     9      38.731  97.761  81.710  1.00  0.00           H  
ATOM    125  HB3 GLN     9      40.331  98.464  82.068  1.00  0.00           H  
ATOM    126  CG  GLN     9      39.131  99.829  80.940  1.00  0.00           C  
ATOM    127  HG2 GLN     9      38.337  99.887  80.196  1.00  0.00           H  
ATOM    128  HG3 GLN     9      38.711 100.275  81.841  1.00  0.00           H  
ATOM    129  CD  GLN     9      40.426 100.651  80.544  1.00  0.00           C  
ATOM    130  OE1 GLN     9      41.569 100.185  80.525  1.00  0.00           O  
ATOM    131  NE2 GLN     9      40.233 101.849  80.007  1.00  0.00           N  
ATOM    132 HE21 GLN     9      39.355 102.336  80.118  1.00  0.00           H  
ATOM    133 HE22 GLN     9      40.989 102.281  79.495  1.00  0.00           H  
ATOM    134  C   GLN     9      40.723  96.182  80.408  1.00  0.00           C  
ATOM    135  O   GLN     9      40.023  95.140  80.169  1.00  0.00           O  
ATOM    136  N   ALA    10      41.964  96.152  80.905  1.00  0.00           N  
ATOM    137  H   ALA    10      42.170  95.206  81.192  1.00  0.00           H  
ATOM    138  CA  ALA    10      43.112  97.145  80.895  1.00  0.00           C  
ATOM    139  HA  ALA    10      42.803  98.086  81.351  1.00  0.00           H  
ATOM    140  CB  ALA    10      44.323  96.549  81.623  1.00  0.00           C  
ATOM    141  HB1 ALA    10      44.678  95.632  81.153  1.00  0.00           H  
ATOM    142  HB2 ALA    10      45.209  97.184  81.604  1.00  0.00           H  
ATOM    143  HB3 ALA    10      43.994  96.356  82.644  1.00  0.00           H  
ATOM    144  C   ALA    10      43.537  97.658  79.499  1.00  0.00           C  
ATOM    145  O   ALA    10      43.081  97.114  78.474  1.00  0.00           O  
ATOM    146  N   THR    11      44.416  98.640  79.506  1.00  0.00           N  
ATOM    147  H   THR    11      44.712  99.038  80.386  1.00  0.00           H  
ATOM    148  CA  THR    11      44.878  99.338  78.324  1.00  0.00           C  
ATOM    149  HA  THR    11      44.598  98.758  77.445  1.00  0.00           H  
ATOM    150  CB  THR    11      44.328 100.740  78.057  1.00  0.00           C  
ATOM    151  HB  THR    11      44.742 101.417  78.804  1.00  0.00           H  
ATOM    152  CG2 THR    11      44.603 101.421  76.733  1.00  0.00           C  
ATOM    153 HG21 THR    11      44.034 102.349  76.670  1.00  0.00           H  
ATOM    154 HG22 THR    11      45.618 101.684  76.435  1.00  0.00           H  
ATOM    155 HG23 THR    11      44.202 100.745  75.977  1.00  0.00           H  
ATOM    156  OG1 THR    11      42.903 100.654  78.081  1.00  0.00           O  
ATOM    157  HG1 THR    11      42.631 100.435  78.976  1.00  0.00           H  
ATOM    158  C   THR    11      46.362  99.483  78.276  1.00  0.00           C  
ATOM    159  O   THR    11      46.875 100.211  79.137  1.00  0.00           O  
ATOM    160  N   GLN    12      47.149  98.794  77.487  1.00  0.00           N  
ATOM    161  H   GLN    12      48.029  99.230  77.251  1.00  0.00           H  
ATOM    162  CA  GLN    12      46.778  97.514  76.836  1.00  0.00           C  
ATOM    163  HA  GLN    12      46.137  97.660  75.967  1.00  0.00           H  
ATOM    164  CB  GLN    12      48.079  97.005  76.173  1.00  0.00           C  
ATOM    165  HB2 GLN    12      48.430  97.650  75.368  1.00  0.00           H  
ATOM    166  HB3 GLN    12      48.939  97.006  76.843  1.00  0.00           H  
ATOM    167  CG  GLN    12      47.956  95.680  75.443  1.00  0.00           C  
ATOM    168  HG2 GLN    12      47.815  94.909  76.200  1.00  0.00           H  
ATOM    169  HG3 GLN    12      47.080  95.753  74.799  1.00  0.00           H  
ATOM    170  CD  GLN    12      49.176  95.344  74.670  1.00  0.00           C  
ATOM    171  OE1 GLN    12      49.290  95.608  73.488  1.00  0.00           O  
ATOM    172  NE2 GLN    12      50.180  94.771  75.220  1.00  0.00           N  
ATOM    173 HE21 GLN    12      50.867  94.463  74.547  1.00  0.00           H  
ATOM    174 HE22 GLN    12      50.123  94.305  76.114  1.00  0.00           H  
ATOM    175  C   GLN    12      46.359  96.418  77.879  1.00  0.00           C  
ATOM    176  O   GLN    12      46.645  96.499  79.105  1.00  0.00           O  
ATOM    177  N   SER    13      45.460  95.588  77.359  1.00  0.00           N  
ATOM    178  H   SER    13      45.263  95.631  76.369  1.00  0.00           H  
ATOM    179  CA  SER    13      44.852  94.440  78.094  1.00  0.00           C  
ATOM    180  HA  SER    13      44.237  94.840  78.899  1.00  0.00           H  
ATOM    181  CB  SER    13      43.961  93.665  77.198  1.00  0.00           C  
ATOM    182  HB2 SER    13      43.252  94.320  76.690  1.00  0.00           H  
ATOM    183  HB3 SER    13      44.528  93.183  76.402  1.00  0.00           H  
ATOM    184  OG  SER    13      43.252  92.751  77.993  1.00  0.00           O  
ATOM    185  HG  SER    13      42.917  91.995  77.505  1.00  0.00           H  
ATOM    186  C   SER    13      45.936  93.674  78.802  1.00  0.00           C  
ATOM    187  O   SER    13      47.011  93.375  78.218  1.00  0.00           O  
ATOM    188  N   TYR    14      45.657  93.176  79.963  1.00  0.00           N  
ATOM    189  H   TYR    14      44.678  93.229  80.204  1.00  0.00           H  
ATOM    190  CA  TYR    14      46.548  92.299  80.832  1.00  0.00           C  
ATOM    191  HA  TYR    14      47.511  92.763  81.048  1.00  0.00           H  
ATOM    192  CB  TYR    14      45.801  92.278  82.212  1.00  0.00           C  
ATOM    193  HB2 TYR    14      45.976  93.265  82.639  1.00  0.00           H  
ATOM    194  HB3 TYR    14      44.745  92.139  81.982  1.00  0.00           H  
ATOM    195  CG  TYR    14      46.275  91.238  83.218  1.00  0.00           C  
ATOM    196  CD1 TYR    14      47.204  91.473  84.218  1.00  0.00           C  
ATOM    197  HD1 TYR    14      47.613  92.458  84.392  1.00  0.00           H  
ATOM    198  CE1 TYR    14      47.575  90.372  85.033  1.00  0.00           C  
ATOM    199  HE1 TYR    14      48.300  90.450  85.830  1.00  0.00           H  
ATOM    200  CZ  TYR    14      46.919  89.079  84.954  1.00  0.00           C  
ATOM    201  OH  TYR    14      47.235  88.090  85.800  1.00  0.00           O  
ATOM    202  HH  TYR    14      46.469  87.593  86.093  1.00  0.00           H  
ATOM    203  CE2 TYR    14      45.886  88.877  83.988  1.00  0.00           C  
ATOM    204  HE2 TYR    14      45.290  87.976  83.979  1.00  0.00           H  
ATOM    205  CD2 TYR    14      45.590  89.991  83.184  1.00  0.00           C  
ATOM    206  HD2 TYR    14      44.814  89.800  82.457  1.00  0.00           H  
ATOM    207  C   TYR    14      46.912  90.915  80.188  1.00  0.00           C  
ATOM    208  O   TYR    14      46.058  90.395  79.447  1.00  0.00           O  
ATOM    209  N   GLY    15      48.114  90.413  80.384  1.00  0.00           N  
ATOM    210  H   GLY    15      48.296  89.483  80.032  1.00  0.00           H  
ATOM    211  CA  GLY    15      49.077  90.815  81.400  1.00  0.00           C  
ATOM    212  HA2 GLY    15      50.001  91.142  80.924  1.00  0.00           H  
ATOM    213  HA3 GLY    15      48.795  91.639  82.056  1.00  0.00           H  
ATOM    214  C   GLY    15      49.668  89.718  82.285  1.00  0.00           C  
ATOM    215  O   GLY    15      50.548  90.035  83.101  1.00  0.00           O  
ATOM    216  N   ALA    16      49.174  88.507  82.106  1.00  0.00           N  
ATOM    217  H   ALA    16      48.477  88.399  81.383  1.00  0.00           H  
ATOM    218  CA  ALA    16      49.399  87.401  83.072  1.00  0.00           C  
ATOM    219  HA  ALA    16      49.158  87.864  84.029  1.00  0.00           H  
ATOM    220  CB  ALA    16      48.351  86.328  82.848  1.00  0.00           C  
ATOM    221  HB1 ALA    16      47.345  86.748  82.847  1.00  0.00           H  
ATOM    222  HB2 ALA    16      48.433  85.918  81.841  1.00  0.00           H  
ATOM    223  HB3 ALA    16      48.560  85.496  83.521  1.00  0.00           H  
ATOM    224  C   ALA    16      50.882  86.826  83.183  1.00  0.00           C  
ATOM    225  O   ALA    16      51.167  86.247  84.204  1.00  0.00           O  
ATOM    226  N   TYR    17      51.686  87.178  82.214  1.00  0.00           N  
ATOM    227  H   TYR    17      51.260  87.570  81.386  1.00  0.00           H  
ATOM    228  CA  TYR    17      53.152  87.074  82.144  1.00  0.00           C  
ATOM    229  HA  TYR    17      53.536  86.285  82.790  1.00  0.00           H  
ATOM    230  CB  TYR    17      53.586  86.678  80.712  1.00  0.00           C  
ATOM    231  HB2 TYR    17      53.001  85.804  80.426  1.00  0.00           H  
ATOM    232  HB3 TYR    17      53.178  87.480  80.097  1.00  0.00           H  
ATOM    233  CG  TYR    17      55.014  86.407  80.341  1.00  0.00           C  
ATOM    234  CD1 TYR    17      55.499  86.925  79.186  1.00  0.00           C  
ATOM    235  HD1 TYR    17      54.910  87.599  78.581  1.00  0.00           H  
ATOM    236  CE1 TYR    17      56.853  86.751  78.771  1.00  0.00           C  
ATOM    237  HE1 TYR    17      57.108  87.151  77.800  1.00  0.00           H  
ATOM    238  CZ  TYR    17      57.760  86.054  79.594  1.00  0.00           C  
ATOM    239  OH  TYR    17      59.082  85.759  79.221  1.00  0.00           O  
ATOM    240  HH  TYR    17      59.381  86.370  78.543  1.00  0.00           H  
ATOM    241  CE2 TYR    17      57.241  85.560  80.833  1.00  0.00           C  
ATOM    242  HE2 TYR    17      57.855  85.005  81.527  1.00  0.00           H  
ATOM    243  CD2 TYR    17      55.888  85.768  81.246  1.00  0.00           C  
ATOM    244  HD2 TYR    17      55.600  85.307  82.179  1.00  0.00           H  
ATOM    245  C   TYR    17      53.833  88.446  82.434  1.00  0.00           C  
ATOM    246  O   TYR    17      53.528  89.485  81.818  1.00  0.00           O  
ATOM    247  N   PRO    18      54.756  88.532  83.374  1.00  0.00           N  
ATOM    248  CD  PRO    18      55.100  87.463  84.329  1.00  0.00           C  
ATOM    249  HD2 PRO    18      55.790  86.767  83.852  1.00  0.00           H  
ATOM    250  HD3 PRO    18      54.193  86.909  84.571  1.00  0.00           H  
ATOM    251  CG  PRO    18      55.760  88.137  85.535  1.00  0.00           C  
ATOM    252  HG2 PRO    18      56.810  87.858  85.445  1.00  0.00           H  
ATOM    253  HG3 PRO    18      55.310  87.691  86.422  1.00  0.00           H  
ATOM    254  CB  PRO    18      55.505  89.629  85.390  1.00  0.00           C  
ATOM    255  HB2 PRO    18      56.330  90.190  85.830  1.00  0.00           H  
ATOM    256  HB3 PRO    18      54.646  89.993  85.954  1.00  0.00           H  
ATOM    257  CA  PRO    18      55.302  89.800  83.859  1.00  0.00           C  
ATOM    258  HA  PRO    18      54.563  90.574  83.654  1.00  0.00           H  
ATOM    259  C   PRO    18      56.578  90.182  83.141  1.00  0.00           C  
ATOM    260  O   PRO    18      57.224  89.322  82.564  1.00  0.00           O  
ATOM    261  N   THR    19      56.851  91.465  83.008  1.00  0.00           N  
ATOM    262  H   THR    19      56.218  92.141  83.411  1.00  0.00           H  
ATOM    263  CA  THR    19      58.266  91.909  82.919  1.00  0.00           C  
ATOM    264  HA  THR    19      58.730  91.352  82.105  1.00  0.00           H  
ATOM    265  CB  THR    19      58.294  93.321  82.372  1.00  0.00           C  
ATOM    266  HB  THR    19      57.834  93.965  83.122  1.00  0.00           H  
ATOM    267  CG2 THR    19      59.648  93.890  82.239  1.00  0.00           C  
ATOM    268 HG21 THR    19      60.250  93.251  81.593  1.00  0.00           H  
ATOM    269 HG22 THR    19      59.484  94.866  81.782  1.00  0.00           H  
ATOM    270 HG23 THR    19      60.124  93.947  83.217  1.00  0.00           H  
ATOM    271  OG1 THR    19      57.685  93.375  81.026  1.00  0.00           O  
ATOM    272  HG1 THR    19      56.894  92.833  80.986  1.00  0.00           H  
ATOM    273  C   THR    19      58.994  91.688  84.225  1.00  0.00           C  
ATOM    274  O   THR    19      58.491  91.928  85.292  1.00  0.00           O  
ATOM    275  N   GLN    20      60.257  91.214  84.232  1.00  0.00           N  
ATOM    276  H   GLN    20      60.690  90.981  83.350  1.00  0.00           H  
ATOM    277  CA  GLN    20      60.937  90.943  85.512  1.00  0.00           C  
ATOM    278  HA  GLN    20      60.412  90.232  86.150  1.00  0.00           H  
ATOM    279  CB  GLN    20      62.334  90.428  85.053  1.00  0.00           C  
ATOM    280  HB2 GLN    20      62.174  89.521  84.469  1.00  0.00           H  
ATOM    281  HB3 GLN    20      62.753  91.236  84.454  1.00  0.00           H  
ATOM    282  CG  GLN    20      63.220  90.117  86.230  1.00  0.00           C  
ATOM    283  HG2 GLN    20      63.336  90.981  86.885  1.00  0.00           H  
ATOM    284  HG3 GLN    20      62.712  89.349  86.813  1.00  0.00           H  
ATOM    285  CD  GLN    20      64.594  89.552  85.873  1.00  0.00           C  
ATOM    286  OE1 GLN    20      64.849  88.821  84.919  1.00  0.00           O  
ATOM    287  NE2 GLN    20      65.625  89.924  86.581  1.00  0.00           N  
ATOM    288 HE21 GLN    20      65.515  90.554  87.363  1.00  0.00           H  
ATOM    289 HE22 GLN    20      66.553  89.632  86.312  1.00  0.00           H  
ATOM    290  C   GLN    20      61.093  92.188  86.471  1.00  0.00           C  
ATOM    291  O   GLN    20      61.339  93.292  85.941  1.00  0.00           O  
ATOM    292  N   PRO    21      60.738  92.097  87.750  1.00  0.00           N  
ATOM    293  CD  PRO    21      60.386  90.965  88.504  1.00  0.00           C  
ATOM    294  HD2 PRO    21      61.146  90.193  88.383  1.00  0.00           H  
ATOM    295  HD3 PRO    21      59.365  90.701  88.229  1.00  0.00           H  
ATOM    296  CG  PRO    21      60.530  91.345  89.971  1.00  0.00           C  
ATOM    297  HG2 PRO    21      61.568  91.152  90.245  1.00  0.00           H  
ATOM    298  HG3 PRO    21      59.903  90.727  90.614  1.00  0.00           H  
ATOM    299  CB  PRO    21      60.144  92.812  90.009  1.00  0.00           C  
ATOM    300  HB2 PRO    21      60.747  93.274  90.791  1.00  0.00           H  
ATOM    301  HB3 PRO    21      59.066  92.778  90.167  1.00  0.00           H  
ATOM    302  CA  PRO    21      60.615  93.298  88.588  1.00  0.00           C  
ATOM    303  HA  PRO    21      59.908  93.965  88.094  1.00  0.00           H  
ATOM    304  C   PRO    21      61.975  93.996  88.659  1.00  0.00           C  
ATOM    305  O   PRO    21      63.066  93.433  88.559  1.00  0.00           O  
ATOM    306  N   GLY    22      61.964  95.324  88.664  1.00  0.00           N  
ATOM    307  H   GLY    22      61.037  95.721  88.600  1.00  0.00           H  
ATOM    308  CA  GLY    22      63.110  96.173  88.680  1.00  0.00           C  
ATOM    309  HA2 GLY    22      63.687  96.002  87.771  1.00  0.00           H  
ATOM    310  HA3 GLY    22      62.711  97.185  88.619  1.00  0.00           H  
ATOM    311  C   GLY    22      63.984  96.252  89.971  1.00  0.00           C  
ATOM    312  O   GLY    22      63.665  95.702  91.063  1.00  0.00           O  
ATOM    313  N   GLN    23      65.224  96.664  89.823  1.00  0.00           N  
ATOM    314  H   GLN    23      65.434  97.179  88.980  1.00  0.00           H  
ATOM    315  CA  GLN    23      66.301  96.624  90.809  1.00  0.00           C  
ATOM    316  HA  GLN    23      65.983  96.587  91.850  1.00  0.00           H  
ATOM    317  CB  GLN    23      67.021  95.286  90.552  1.00  0.00           C  
ATOM    318  HB2 GLN    23      66.313  94.458  90.502  1.00  0.00           H  
ATOM    319  HB3 GLN    23      67.566  95.344  89.610  1.00  0.00           H  
ATOM    320  CG  GLN    23      68.070  94.994  91.676  1.00  0.00           C  
ATOM    321  HG2 GLN    23      68.665  94.154  91.317  1.00  0.00           H  
ATOM    322  HG3 GLN    23      68.696  95.866  91.864  1.00  0.00           H  
ATOM    323  CD  GLN    23      67.436  94.620  93.019  1.00  0.00           C  
ATOM    324  OE1 GLN    23      67.061  95.487  93.819  1.00  0.00           O  
ATOM    325  NE2 GLN    23      67.281  93.348  93.322  1.00  0.00           N  
ATOM    326 HE21 GLN    23      67.546  92.623  92.671  1.00  0.00           H  
ATOM    327 HE22 GLN    23      66.698  93.066  94.097  1.00  0.00           H  
ATOM    328  C   GLN    23      67.088  97.890  90.786  1.00  0.00           C  
ATOM    329  O   GLN    23      67.727  98.137  89.710  1.00  0.00           O  
ATOM    330  N   GLY    24      67.043  98.732  91.793  1.00  0.00           N  
ATOM    331  H   GLY    24      66.485  98.510  92.605  1.00  0.00           H  
ATOM    332  CA  GLY    24      67.869  99.861  92.085  1.00  0.00           C  
ATOM    333  HA2 GLY    24      67.644 100.581  91.299  1.00  0.00           H  
ATOM    334  HA3 GLY    24      67.571 100.284  93.044  1.00  0.00           H  
ATOM    335  C   GLY    24      69.422  99.639  92.075  1.00  0.00           C  
ATOM    336  O   GLY    24      69.811  98.533  92.515  1.00  0.00           O  
ATOM    337  N   TYR    25      70.180 100.628  91.602  1.00  0.00           N  
ATOM    338  H   TYR    25      69.775 101.464  91.207  1.00  0.00           H  
ATOM    339  CA  TYR    25      71.547 100.371  91.155  1.00  0.00           C  
ATOM    340  HA  TYR    25      72.101  99.699  91.810  1.00  0.00           H  
ATOM    341  CB  TYR    25      71.579  99.739  89.722  1.00  0.00           C  
ATOM    342  HB2 TYR    25      71.197  98.725  89.847  1.00  0.00           H  
ATOM    343  HB3 TYR    25      70.901 100.284  89.065  1.00  0.00           H  
ATOM    344  CG  TYR    25      72.874  99.703  88.927  1.00  0.00           C  
ATOM    345  CD1 TYR    25      73.845  98.804  89.463  1.00  0.00           C  
ATOM    346  HD1 TYR    25      73.539  98.040  90.162  1.00  0.00           H  
ATOM    347  CE1 TYR    25      75.158  98.865  88.890  1.00  0.00           C  
ATOM    348  HE1 TYR    25      75.920  98.187  89.245  1.00  0.00           H  
ATOM    349  CZ  TYR    25      75.446  99.801  87.863  1.00  0.00           C  
ATOM    350  OH  TYR    25      76.666  99.841  87.216  1.00  0.00           O  
ATOM    351  HH  TYR    25      77.387  99.537  87.772  1.00  0.00           H  
ATOM    352  CE2 TYR    25      74.416 100.595  87.358  1.00  0.00           C  
ATOM    353  HE2 TYR    25      74.602 101.354  86.613  1.00  0.00           H  
ATOM    354  CD2 TYR    25      73.201 100.657  87.933  1.00  0.00           C  
ATOM    355  HD2 TYR    25      72.475 101.404  87.650  1.00  0.00           H  
ATOM    356  C   TYR    25      72.325 101.645  91.063  1.00  0.00           C  
ATOM    357  O   TYR    25      71.770 102.732  90.908  1.00  0.00           O  
ATOM    358  N   SER    26      73.683 101.531  91.237  1.00  0.00           N  
ATOM    359  H   SER    26      73.985 100.593  91.459  1.00  0.00           H  
ATOM    360  CA  SER    26      74.599 102.630  91.082  1.00  0.00           C  
ATOM    361  HA  SER    26      74.220 103.453  90.476  1.00  0.00           H  
ATOM    362  CB  SER    26      74.858 103.276  92.471  1.00  0.00           C  
ATOM    363  HB2 SER    26      73.905 103.755  92.697  1.00  0.00           H  
ATOM    364  HB3 SER    26      75.213 102.525  93.177  1.00  0.00           H  
ATOM    365  OG  SER    26      75.874 104.356  92.430  1.00  0.00           O  
ATOM    366  HG  SER    26      75.568 105.209  92.111  1.00  0.00           H  
ATOM    367  C   SER    26      75.887 102.220  90.366  1.00  0.00           C  
ATOM    368  O   SER    26      76.420 101.163  90.732  1.00  0.00           O  
ATOM    369  N   GLN    27      76.483 103.029  89.452  1.00  0.00           N  
ATOM    370  H   GLN    27      76.069 103.944  89.348  1.00  0.00           H  
ATOM    371  CA  GLN    27      77.824 102.717  88.857  1.00  0.00           C  
ATOM    372  HA  GLN    27      77.567 101.734  88.461  1.00  0.00           H  
ATOM    373  CB  GLN    27      78.144 103.725  87.693  1.00  0.00           C  
ATOM    374  HB2 GLN    27      78.454 104.660  88.161  1.00  0.00           H  
ATOM    375  HB3 GLN    27      78.968 103.301  87.119  1.00  0.00           H  
ATOM    376  CG  GLN    27      76.895 103.965  86.776  1.00  0.00           C  
ATOM    377  HG2 GLN    27      76.275 103.069  86.727  1.00  0.00           H  
ATOM    378  HG3 GLN    27      76.189 104.678  87.201  1.00  0.00           H  
ATOM    379  CD  GLN    27      77.287 104.439  85.365  1.00  0.00           C  
ATOM    380  OE1 GLN    27      78.412 104.884  85.058  1.00  0.00           O  
ATOM    381  NE2 GLN    27      76.367 104.422  84.418  1.00  0.00           N  
ATOM    382 HE21 GLN    27      75.488 104.007  84.692  1.00  0.00           H  
ATOM    383 HE22 GLN    27      76.643 104.746  83.502  1.00  0.00           H  
ATOM    384  C   GLN    27      78.901 102.679  89.923  1.00  0.00           C  
ATOM    385  O   GLN    27      79.879 101.927  89.822  1.00  0.00           O  
ATOM    386  N   GLN    28      78.757 103.595  90.955  1.00  0.00           N  
ATOM    387  H   GLN    28      77.832 103.988  91.057  1.00  0.00           H  
ATOM    388  CA  GLN    28      79.688 103.842  92.054  1.00  0.00           C  
ATOM    389  HA  GLN    28      80.699 103.869  91.647  1.00  0.00           H  
ATOM    390  CB  GLN    28      79.380 105.124  92.834  1.00  0.00           C  
ATOM    391  HB2 GLN    28      78.350 105.101  93.188  1.00  0.00           H  
ATOM    392  HB3 GLN    28      80.071 105.100  93.677  1.00  0.00           H  
ATOM    393  CG  GLN    28      79.661 106.404  92.061  1.00  0.00           C  
ATOM    394  HG2 GLN    28      79.694 107.204  92.800  1.00  0.00           H  
ATOM    395  HG3 GLN    28      80.691 106.284  91.727  1.00  0.00           H  
ATOM    396  CD  GLN    28      78.672 106.800  90.905  1.00  0.00           C  
ATOM    397  OE1 GLN    28      77.410 106.675  91.085  1.00  0.00           O  
ATOM    398  NE2 GLN    28      79.138 107.112  89.762  1.00  0.00           N  
ATOM    399 HE21 GLN    28      78.461 107.137  89.013  1.00  0.00           H  
ATOM    400 HE22 GLN    28      80.131 107.085  89.582  1.00  0.00           H  
ATOM    401  C   GLN    28      79.820 102.695  92.985  1.00  0.00           C  
ATOM    402  O   GLN    28      80.767 102.694  93.872  1.00  0.00           O  
ATOM    403  N   SER    29      78.838 101.760  93.069  1.00  0.00           N  
ATOM    404  H   SER    29      78.116 101.792  92.362  1.00  0.00           H  
ATOM    405  CA  SER    29      78.976 100.478  93.775  1.00  0.00           C  
ATOM    406  HA  SER    29      78.889 100.656  94.847  1.00  0.00           H  
ATOM    407  CB  SER    29      77.872  99.593  93.215  1.00  0.00           C  
ATOM    408  HB2 SER    29      77.921  98.690  93.824  1.00  0.00           H  
ATOM    409  HB3 SER    29      76.888  99.995  93.458  1.00  0.00           H  
ATOM    410  OG  SER    29      77.891  99.184  91.854  1.00  0.00           O  
ATOM    411  HG  SER    29      77.398  99.888  91.427  1.00  0.00           H  
ATOM    412  C   SER    29      80.348  99.771  93.479  1.00  0.00           C  
ATOM    413  O   SER    29      80.898  99.236  94.434  1.00  0.00           O  
ATOM    414  N   SER    30      80.922  99.903  92.302  1.00  0.00           N  
ATOM    415  H   SER    30      80.443 100.464  91.612  1.00  0.00           H  
ATOM    416  CA  SER    30      82.111  99.206  91.800  1.00  0.00           C  
ATOM    417  HA  SER    30      82.802  99.191  92.643  1.00  0.00           H  
ATOM    418  CB  SER    30      81.594  97.802  91.462  1.00  0.00           C  
ATOM    419  HB2 SER    30      81.218  97.223  92.305  1.00  0.00           H  
ATOM    420  HB3 SER    30      80.820  97.862  90.697  1.00  0.00           H  
ATOM    421  OG  SER    30      82.558  97.021  90.767  1.00  0.00           O  
ATOM    422  HG  SER    30      82.387  97.106  89.826  1.00  0.00           H  
ATOM    423  C   SER    30      82.811  99.908  90.555  1.00  0.00           C  
ATOM    424  O   SER    30      82.090 100.272  89.621  1.00  0.00           O  
ATOM    425  N   GLN    31      84.142  99.989  90.389  1.00  0.00           N  
ATOM    426  H   GLN    31      84.455 100.616  89.662  1.00  0.00           H  
ATOM    427  CA  GLN    31      85.186  99.262  91.219  1.00  0.00           C  
ATOM    428  HA  GLN    31      84.992  98.190  91.269  1.00  0.00           H  
ATOM    429  CB  GLN    31      86.587  99.456  90.593  1.00  0.00           C  
ATOM    430  HB2 GLN    31      86.828 100.513  90.709  1.00  0.00           H  
ATOM    431  HB3 GLN    31      87.279  98.800  91.121  1.00  0.00           H  
ATOM    432  CG  GLN    31      86.679  99.103  89.077  1.00  0.00           C  
ATOM    433  HG2 GLN    31      86.433  98.045  88.990  1.00  0.00           H  
ATOM    434  HG3 GLN    31      85.927  99.626  88.487  1.00  0.00           H  
ATOM    435  CD  GLN    31      88.034  99.264  88.416  1.00  0.00           C  
ATOM    436  OE1 GLN    31      89.073  98.878  88.880  1.00  0.00           O  
ATOM    437  NE2 GLN    31      88.052  99.880  87.279  1.00  0.00           N  
ATOM    438 HE21 GLN    31      88.910 100.042  86.771  1.00  0.00           H  
ATOM    439 HE22 GLN    31      87.130  99.996  86.883  1.00  0.00           H  
ATOM    440  C   GLN    31      85.234  99.826  92.640  1.00  0.00           C  
ATOM    441  O   GLN    31      84.980 100.986  92.851  1.00  0.00           O  
ATOM    442  N   PRO    32      85.284  99.022  93.685  1.00  0.00           N  
ATOM    443  CD  PRO    32      85.538  97.623  93.748  1.00  0.00           C  
ATOM    444  HD2 PRO    32      86.372  97.400  93.082  1.00  0.00           H  
ATOM    445  HD3 PRO    32      84.623  97.098  93.475  1.00  0.00           H  
ATOM    446  CG  PRO    32      85.900  97.239  95.169  1.00  0.00           C  
ATOM    447  HG2 PRO    32      86.874  97.598  95.504  1.00  0.00           H  
ATOM    448  HG3 PRO    32      85.680  96.180  95.299  1.00  0.00           H  
ATOM    449  CB  PRO    32      85.003  98.119  95.962  1.00  0.00           C  
ATOM    450  HB2 PRO    32      85.564  98.355  96.866  1.00  0.00           H  
ATOM    451  HB3 PRO    32      83.985  97.772  96.138  1.00  0.00           H  
ATOM    452  CA  PRO    32      84.970  99.397  95.068  1.00  0.00           C  
ATOM    453  HA  PRO    32      83.960  99.796  95.161  1.00  0.00           H  
ATOM    454  C   PRO    32      85.997 100.420  95.521  1.00  0.00           C  
ATOM    455  O   PRO    32      87.228 100.248  95.383  1.00  0.00           O  
ATOM    456  N   TYR    33      85.460 101.481  96.155  1.00  0.00           N  
ATOM    457  H   TYR    33      84.451 101.453  96.149  1.00  0.00           H  
ATOM    458  CA  TYR    33      86.136 102.614  96.751  1.00  0.00           C  
ATOM    459  HA  TYR    33      87.115 102.275  97.088  1.00  0.00           H  
ATOM    460  CB  TYR    33      86.302 103.732  95.647  1.00  0.00           C  
ATOM    461  HB2 TYR    33      85.411 104.006  95.082  1.00  0.00           H  
ATOM    462  HB3 TYR    33      86.664 104.597  96.203  1.00  0.00           H  
ATOM    463  CG  TYR    33      87.422 103.546  94.635  1.00  0.00           C  
ATOM    464  CD1 TYR    33      88.770 103.377  95.106  1.00  0.00           C  
ATOM    465  HD1 TYR    33      88.919 103.575  96.158  1.00  0.00           H  
ATOM    466  CE1 TYR    33      89.811 103.150  94.138  1.00  0.00           C  
ATOM    467  HE1 TYR    33      90.857 103.135  94.406  1.00  0.00           H  
ATOM    468  CZ  TYR    33      89.471 103.042  92.758  1.00  0.00           C  
ATOM    469  OH  TYR    33      90.425 102.845  91.812  1.00  0.00           O  
ATOM    470  HH  TYR    33      90.085 102.601  90.948  1.00  0.00           H  
ATOM    471  CE2 TYR    33      88.161 103.205  92.337  1.00  0.00           C  
ATOM    472  HE2 TYR    33      87.949 103.029  91.292  1.00  0.00           H  
ATOM    473  CD2 TYR    33      87.124 103.466  93.245  1.00  0.00           C  
ATOM    474  HD2 TYR    33      86.141 103.634  92.831  1.00  0.00           H  
ATOM    475  C   TYR    33      85.372 103.048  98.050  1.00  0.00           C  
ATOM    476  O   TYR    33      84.630 104.045  98.022  1.00  0.00           O  
ATOM    477  N   GLY    34      85.688 102.535  99.228  1.00  0.00           N  
ATOM    478  H   GLY    34      86.476 101.906  99.294  1.00  0.00           H  
ATOM    479  CA  GLY    34      84.912 102.731 100.442  1.00  0.00           C  
ATOM    480  HA2 GLY    34      85.544 102.389 101.262  1.00  0.00           H  
ATOM    481  HA3 GLY    34      84.805 103.801 100.622  1.00  0.00           H  
ATOM    482  C   GLY    34      83.641 101.940 100.585  1.00  0.00           C  
ATOM    483  O   GLY    34      83.168 101.265  99.694  1.00  0.00           O  
ATOM    484  N   GLN    35      83.015 102.069 101.787  1.00  0.00           N  
ATOM    485  H   GLN    35      83.375 102.767 102.421  1.00  0.00           H  
ATOM    486  CA  GLN    35      81.783 101.378 102.159  1.00  0.00           C  
ATOM    487  HA  GLN    35      81.311 101.040 101.237  1.00  0.00           H  
ATOM    488  CB  GLN    35      82.181 100.130 102.955  1.00  0.00           C  
ATOM    489  HB2 GLN    35      82.892  99.558 102.359  1.00  0.00           H  
ATOM    490  HB3 GLN    35      82.757 100.434 103.829  1.00  0.00           H  
ATOM    491  CG  GLN    35      80.945  99.264 103.327  1.00  0.00           C  
ATOM    492  HG2 GLN    35      80.129  99.906 103.659  1.00  0.00           H  
ATOM    493  HG3 GLN    35      80.637  98.668 102.467  1.00  0.00           H  
ATOM    494  CD  GLN    35      81.221  98.196 104.398  1.00  0.00           C  
ATOM    495  OE1 GLN    35      82.234  98.102 105.015  1.00  0.00           O  
ATOM    496  NE2 GLN    35      80.250  97.282 104.542  1.00  0.00           N  
ATOM    497 HE21 GLN    35      79.450  97.199 103.931  1.00  0.00           H  
ATOM    498 HE22 GLN    35      80.370  96.634 105.308  1.00  0.00           H  
ATOM    499  C   GLN    35      80.805 102.224 102.931  1.00  0.00           C  
ATOM    500  O   GLN    35      81.047 102.450 104.118  1.00  0.00           O  
ATOM    501  N   GLN    36      79.730 102.805 102.398  1.00  0.00           N  
ATOM    502  H   GLN    36      79.212 103.334 103.085  1.00  0.00           H  
ATOM    503  CA  GLN    36      79.260 102.884 100.993  1.00  0.00           C  
ATOM    504  HA  GLN    36      78.911 101.926 100.606  1.00  0.00           H  
ATOM    505  CB  GLN    36      78.066 103.817 100.992  1.00  0.00           C  
ATOM    506  HB2 GLN    36      77.447 103.362 101.765  1.00  0.00           H  
ATOM    507  HB3 GLN    36      78.446 104.768 101.365  1.00  0.00           H  
ATOM    508  CG  GLN    36      77.449 104.012  99.573  1.00  0.00           C  
ATOM    509  HG2 GLN    36      78.280 104.267  98.916  1.00  0.00           H  
ATOM    510  HG3 GLN    36      77.076 103.054  99.212  1.00  0.00           H  
ATOM    511  CD  GLN    36      76.363 105.041  99.559  1.00  0.00           C  
ATOM    512  OE1 GLN    36      75.377 104.918 100.283  1.00  0.00           O  
ATOM    513  NE2 GLN    36      76.356 106.038  98.680  1.00  0.00           N  
ATOM    514 HE21 GLN    36      77.013 106.130  97.918  1.00  0.00           H  
ATOM    515 HE22 GLN    36      75.566 106.646  98.840  1.00  0.00           H  
ATOM    516  C   GLN    36      80.404 103.283 100.017  1.00  0.00           C  
ATOM    517  O   GLN    36      81.137 104.201 100.325  1.00  0.00           O  
ATOM    518  N   SER    37      80.508 102.713  98.826  1.00  0.00           N  
ATOM    519  H   SER    37      79.929 101.909  98.629  1.00  0.00           H  
ATOM    520  CA  SER    37      81.555 103.036  97.789  1.00  0.00           C  
ATOM    521  HA  SER    37      82.499 103.124  98.328  1.00  0.00           H  
ATOM    522  CB  SER    37      81.751 101.744  96.855  1.00  0.00           C  
ATOM    523  HB2 SER    37      82.218 100.939  97.422  1.00  0.00           H  
ATOM    524  HB3 SER    37      80.816 101.332  96.474  1.00  0.00           H  
ATOM    525  OG  SER    37      82.669 101.869  95.766  1.00  0.00           O  
ATOM    526  HG  SER    37      82.232 102.359  95.066  1.00  0.00           H  
ATOM    527  C   SER    37      81.260 104.279  96.939  1.00  0.00           C  
ATOM    528  O   SER    37      80.143 104.415  96.416  1.00  0.00           O  
ATOM    529  N   TYR    38      82.264 105.190  96.833  1.00  0.00           N  
ATOM    530  H   TYR    38      83.133 104.990  97.308  1.00  0.00           H  
ATOM    531  CA  TYR    38      82.260 106.380  95.980  1.00  0.00           C  
ATOM    532  HA  TYR    38      81.295 106.432  95.475  1.00  0.00           H  
ATOM    533  CB  TYR    38      82.416 107.617  96.913  1.00  0.00           C  
ATOM    534  HB2 TYR    38      83.351 107.422  97.439  1.00  0.00           H  
ATOM    535  HB3 TYR    38      82.488 108.553  96.358  1.00  0.00           H  
ATOM    536  CG  TYR    38      81.294 107.804  97.910  1.00  0.00           C  
ATOM    537  CD1 TYR    38      81.436 107.192  99.159  1.00  0.00           C  
ATOM    538  HD1 TYR    38      82.337 106.692  99.482  1.00  0.00           H  
ATOM    539  CE1 TYR    38      80.340 107.073 100.056  1.00  0.00           C  
ATOM    540  HE1 TYR    38      80.450 106.563 101.002  1.00  0.00           H  
ATOM    541  CZ  TYR    38      79.132 107.638  99.663  1.00  0.00           C  
ATOM    542  OH  TYR    38      78.100 107.536 100.570  1.00  0.00           O  
ATOM    543  HH  TYR    38      77.335 107.869 100.095  1.00  0.00           H  
ATOM    544  CE2 TYR    38      78.955 108.219  98.377  1.00  0.00           C  
ATOM    545  HE2 TYR    38      77.987 108.622  98.116  1.00  0.00           H  
ATOM    546  CD2 TYR    38      80.077 108.381  97.479  1.00  0.00           C  
ATOM    547  HD2 TYR    38      79.942 108.702  96.457  1.00  0.00           H  
ATOM    548  C   TYR    38      83.327 106.217  94.902  1.00  0.00           C  
ATOM    549  O   TYR    38      83.304 105.214  94.155  1.00  0.00           O  
ATOM    550  N   SER    39      84.342 107.052  94.964  1.00  0.00           N  
ATOM    551  H   SER    39      84.451 107.729  95.706  1.00  0.00           H  
ATOM    552  CA  SER    39      85.447 107.152  93.948  1.00  0.00           C  
ATOM    553  HA  SER    39      85.596 106.255  93.347  1.00  0.00           H  
ATOM    554  CB  SER    39      85.130 108.359  93.027  1.00  0.00           C  
ATOM    555  HB2 SER    39      85.193 109.334  93.511  1.00  0.00           H  
ATOM    556  HB3 SER    39      85.814 108.342  92.178  1.00  0.00           H  
ATOM    557  OG  SER    39      83.889 108.082  92.426  1.00  0.00           O  
ATOM    558  HG  SER    39      83.221 108.387  93.044  1.00  0.00           H  
ATOM    559  C   SER    39      86.806 107.358  94.673  1.00  0.00           C  
ATOM    560  O   SER    39      86.862 107.898  95.819  1.00  0.00           O  
ATOM    561  N   GLY    40      87.906 107.117  93.940  1.00  0.00           N  
ATOM    562  H   GLY    40      87.742 106.952  92.957  1.00  0.00           H  
ATOM    563  CA  GLY    40      89.241 107.368  94.539  1.00  0.00           C  
ATOM    564  HA2 GLY    40      89.066 107.014  95.555  1.00  0.00           H  
ATOM    565  HA3 GLY    40      89.883 106.670  94.000  1.00  0.00           H  
ATOM    566  C   GLY    40      89.833 108.768  94.553  1.00  0.00           C  
ATOM    567  O   GLY    40      89.180 109.710  94.961  1.00  0.00           O  
ATOM    568  N   TYR    41      91.134 108.961  94.307  1.00  0.00           N  
ATOM    569  H   TYR    41      91.432 109.912  94.475  1.00  0.00           H  
ATOM    570  CA  TYR    41      92.040 108.175  93.349  1.00  0.00           C  
ATOM    571  HA  TYR    41      91.739 107.129  93.408  1.00  0.00           H  
ATOM    572  CB  TYR    41      91.649 108.682  91.947  1.00  0.00           C  
ATOM    573  HB2 TYR    41      91.506 109.762  91.988  1.00  0.00           H  
ATOM    574  HB3 TYR    41      92.507 108.556  91.287  1.00  0.00           H  
ATOM    575  CG  TYR    41      90.378 108.108  91.435  1.00  0.00           C  
ATOM    576  CD1 TYR    41      89.269 108.993  91.388  1.00  0.00           C  
ATOM    577  HD1 TYR    41      89.413 110.041  91.606  1.00  0.00           H  
ATOM    578  CE1 TYR    41      88.059 108.463  90.959  1.00  0.00           C  
ATOM    579  HE1 TYR    41      87.246 109.155  90.798  1.00  0.00           H  
ATOM    580  CZ  TYR    41      87.941 107.123  90.499  1.00  0.00           C  
ATOM    581  OH  TYR    41      86.783 106.635  89.968  1.00  0.00           O  
ATOM    582  HH  TYR    41      86.270 107.348  89.581  1.00  0.00           H  
ATOM    583  CE2 TYR    41      89.015 106.213  90.654  1.00  0.00           C  
ATOM    584  HE2 TYR    41      88.889 105.177  90.379  1.00  0.00           H  
ATOM    585  CD2 TYR    41      90.244 106.745  91.187  1.00  0.00           C  
ATOM    586  HD2 TYR    41      91.096 106.082  91.191  1.00  0.00           H  
ATOM    587  C   TYR    41      93.447 108.370  93.798  1.00  0.00           C  
ATOM    588  O   TYR    41      93.808 109.380  94.409  1.00  0.00           O  
ATOM    589  N   SER    42      94.353 107.467  93.455  1.00  0.00           N  
ATOM    590  H   SER    42      93.987 106.645  92.998  1.00  0.00           H  
ATOM    591  CA  SER    42      95.820 107.542  93.592  1.00  0.00           C  
ATOM    592  HA  SER    42      96.179 108.075  94.473  1.00  0.00           H  
ATOM    593  CB  SER    42      96.412 106.111  93.642  1.00  0.00           C  
ATOM    594  HB2 SER    42      96.124 105.706  94.612  1.00  0.00           H  
ATOM    595  HB3 SER    42      96.011 105.474  92.855  1.00  0.00           H  
ATOM    596  OG  SER    42      97.818 106.153  93.400  1.00  0.00           O  
ATOM    597  HG  SER    42      97.951 106.292  92.460  1.00  0.00           H  
ATOM    598  C   SER    42      96.423 108.348  92.456  1.00  0.00           C  
ATOM    599  O   SER    42      96.629 107.742  91.413  1.00  0.00           O  
ATOM    600  N   GLN    43      96.687 109.635  92.630  1.00  0.00           N  
ATOM    601  H   GLN    43      96.567 110.000  93.564  1.00  0.00           H  
ATOM    602  CA  GLN    43      97.388 110.531  91.678  1.00  0.00           C  
ATOM    603  HA  GLN    43      98.091 109.867  91.175  1.00  0.00           H  
ATOM    604  CB  GLN    43      96.454 111.014  90.561  1.00  0.00           C  
ATOM    605  HB2 GLN    43      96.128 110.160  89.968  1.00  0.00           H  
ATOM    606  HB3 GLN    43      95.564 111.460  91.004  1.00  0.00           H  
ATOM    607  CG  GLN    43      97.163 111.932  89.598  1.00  0.00           C  
ATOM    608  HG2 GLN    43      97.754 112.692  90.108  1.00  0.00           H  
ATOM    609  HG3 GLN    43      97.810 111.397  88.902  1.00  0.00           H  
ATOM    610  CD  GLN    43      96.165 112.643  88.638  1.00  0.00           C  
ATOM    611  OE1 GLN    43      95.169 112.030  88.315  1.00  0.00           O  
ATOM    612  NE2 GLN    43      96.371 113.897  88.248  1.00  0.00           N  
ATOM    613 HE21 GLN    43      97.180 114.349  88.649  1.00  0.00           H  
ATOM    614 HE22 GLN    43      95.567 114.474  88.047  1.00  0.00           H  
ATOM    615  C   GLN    43      98.145 111.669  92.432  1.00  0.00           C  
ATOM    616  O   GLN    43      97.547 112.754  92.739  1.00  0.00           O  
ATOM    617  N   SER    44      99.431 111.388  92.601  1.00  0.00           N  
ATOM    618  H   SER    44      99.695 110.506  92.187  1.00  0.00           H  
ATOM    619  CA  SER    44     100.386 112.377  93.043  1.00  0.00           C  
ATOM    620  HA  SER    44     100.210 112.506  94.111  1.00  0.00           H  
ATOM    621  CB  SER    44     101.836 111.866  92.794  1.00  0.00           C  
ATOM    622  HB2 SER    44     102.027 111.035  93.474  1.00  0.00           H  
ATOM    623  HB3 SER    44     101.961 111.575  91.751  1.00  0.00           H  
ATOM    624  OG  SER    44     102.850 112.802  92.962  1.00  0.00           O  
ATOM    625  HG  SER    44     103.205 112.708  93.849  1.00  0.00           H  
ATOM    626  C   SER    44     100.226 113.776  92.453  1.00  0.00           C  
ATOM    627  O   SER    44      99.879 113.890  91.295  1.00  0.00           O  
ATOM    628  N   THR    45     100.463 114.767  93.245  1.00  0.00           N  
ATOM    629  H   THR    45     100.741 114.510  94.182  1.00  0.00           H  
ATOM    630  CA  THR    45     100.416 116.141  92.818  1.00  0.00           C  
ATOM    631  HA  THR    45      99.513 116.278  92.223  1.00  0.00           H  
ATOM    632  CB  THR    45     100.231 117.006  93.998  1.00  0.00           C  
ATOM    633  HB  THR    45      99.429 116.551  94.579  1.00  0.00           H  
ATOM    634  CG2 THR    45     101.464 117.257  94.888  1.00  0.00           C  
ATOM    635 HG21 THR    45     101.860 116.270  95.128  1.00  0.00           H  
ATOM    636 HG22 THR    45     102.175 117.884  94.350  1.00  0.00           H  
ATOM    637 HG23 THR    45     101.128 117.855  95.735  1.00  0.00           H  
ATOM    638  OG1 THR    45      99.874 118.317  93.515  1.00  0.00           O  
ATOM    639  HG1 THR    45      99.129 118.015  92.988  1.00  0.00           H  
ATOM    640  C   THR    45     101.598 116.537  91.950  1.00  0.00           C  
ATOM    641  O   THR    45     101.543 117.590  91.349  1.00  0.00           O  
ATOM    642  N   ASP    46     102.719 115.729  91.869  1.00  0.00           N  
ATOM    643  H   ASP    46     102.698 114.947  92.507  1.00  0.00           H  
ATOM    644  CA  ASP    46     104.096 116.042  91.320  1.00  0.00           C  
ATOM    645  HA  ASP    46     104.076 115.926  90.237  1.00  0.00           H  
ATOM    646  CB  ASP    46     104.550 117.490  91.737  1.00  0.00           C  
ATOM    647  HB2 ASP    46     103.837 118.223  91.360  1.00  0.00           H  
ATOM    648  HB3 ASP    46     104.489 117.579  92.822  1.00  0.00           H  
ATOM    649  CG  ASP    46     105.940 117.757  91.225  1.00  0.00           C  
ATOM    650  OD1 ASP    46     106.535 117.147  90.334  1.00  0.00           O  
ATOM    651  OD2 ASP    46     106.567 118.731  91.748  1.00  0.00           O  
ATOM    652  C   ASP    46     105.053 114.975  91.929  1.00  0.00           C  
ATOM    653  O   ASP    46     105.267 114.924  93.128  1.00  0.00           O  
ATOM    654  N   THR    47     105.486 114.072  91.070  1.00  0.00           N  
ATOM    655  H   THR    47     105.104 114.045  90.135  1.00  0.00           H  
ATOM    656  CA  THR    47     106.475 113.032  91.321  1.00  0.00           C  
ATOM    657  HA  THR    47     106.222 112.653  92.312  1.00  0.00           H  
ATOM    658  CB  THR    47     106.349 111.770  90.481  1.00  0.00           C  
ATOM    659  HB  THR    47     106.998 110.996  90.891  1.00  0.00           H  
ATOM    660  CG2 THR    47     104.946 111.120  90.475  1.00  0.00           C  
ATOM    661 HG21 THR    47     105.062 110.180  89.935  1.00  0.00           H  
ATOM    662 HG22 THR    47     104.625 111.024  91.512  1.00  0.00           H  
ATOM    663 HG23 THR    47     104.178 111.800  90.106  1.00  0.00           H  
ATOM    664  OG1 THR    47     106.691 112.019  89.157  1.00  0.00           O  
ATOM    665  HG1 THR    47     107.650 112.014  89.129  1.00  0.00           H  
ATOM    666  C   THR    47     107.959 113.364  91.335  1.00  0.00           C  
ATOM    667  O   THR    47     108.755 112.656  91.996  1.00  0.00           O  
ATOM    668  N   SER    48     108.369 114.551  90.910  1.00  0.00           N  
ATOM    669  H   SER    48     107.597 115.181  90.747  1.00  0.00           H  
ATOM    670  CA  SER    48     109.741 115.069  90.986  1.00  0.00           C  
ATOM    671  HA  SER    48     110.363 114.297  90.532  1.00  0.00           H  
ATOM    672  CB  SER    48     109.845 116.304  90.087  1.00  0.00           C  
ATOM    673  HB2 SER    48     110.865 116.653  89.927  1.00  0.00           H  
ATOM    674  HB3 SER    48     109.416 116.041  89.120  1.00  0.00           H  
ATOM    675  OG  SER    48     109.195 117.434  90.636  1.00  0.00           O  
ATOM    676  HG  SER    48     108.237 117.398  90.577  1.00  0.00           H  
ATOM    677  C   SER    48     110.301 115.302  92.435  1.00  0.00           C  
ATOM    678  O   SER    48     109.629 115.233  93.418  1.00  0.00           O  
ATOM    679  N   GLY    49     111.555 115.543  92.438  1.00  0.00           N  
ATOM    680  H   GLY    49     111.946 115.628  91.510  1.00  0.00           H  
ATOM    681  CA  GLY    49     112.467 115.727  93.594  1.00  0.00           C  
ATOM    682  HA2 GLY    49     113.187 116.493  93.305  1.00  0.00           H  
ATOM    683  HA3 GLY    49     111.854 116.097  94.415  1.00  0.00           H  
ATOM    684  C   GLY    49     113.124 114.390  94.047  1.00  0.00           C  
ATOM    685  O   GLY    49     112.756 113.306  93.637  1.00  0.00           O  
ATOM    686  N   TYR    50     114.183 114.436  94.725  1.00  0.00           N  
ATOM    687  H   TYR    50     114.511 113.498  94.904  1.00  0.00           H  
ATOM    688  CA  TYR    50     115.016 115.559  95.128  1.00  0.00           C  
ATOM    689  HA  TYR    50     114.998 116.309  94.338  1.00  0.00           H  
ATOM    690  CB  TYR    50     114.435 116.165  96.409  1.00  0.00           C  
ATOM    691  HB2 TYR    50     113.414 116.499  96.223  1.00  0.00           H  
ATOM    692  HB3 TYR    50     114.456 115.340  97.122  1.00  0.00           H  
ATOM    693  CG  TYR    50     115.231 117.390  96.872  1.00  0.00           C  
ATOM    694  CD1 TYR    50     116.076 117.282  97.969  1.00  0.00           C  
ATOM    695  HD1 TYR    50     116.307 116.320  98.401  1.00  0.00           H  
ATOM    696  CE1 TYR    50     116.806 118.363  98.468  1.00  0.00           C  
ATOM    697  HE1 TYR    50     117.513 118.228  99.273  1.00  0.00           H  
ATOM    698  CZ  TYR    50     116.585 119.641  97.922  1.00  0.00           C  
ATOM    699  OH  TYR    50     117.230 120.799  98.350  1.00  0.00           O  
ATOM    700  HH  TYR    50     117.963 120.534  98.910  1.00  0.00           H  
ATOM    701  CE2 TYR    50     115.641 119.775  96.828  1.00  0.00           C  
ATOM    702  HE2 TYR    50     115.395 120.758  96.456  1.00  0.00           H  
ATOM    703  CD2 TYR    50     115.043 118.617  96.239  1.00  0.00           C  
ATOM    704  HD2 TYR    50     114.430 118.723  95.356  1.00  0.00           H  
ATOM    705  C   TYR    50     116.441 115.041  95.416  1.00  0.00           C  
ATOM    706  O   TYR    50     116.698 114.409  96.409  1.00  0.00           O  
ATOM    707  N   GLY    51     117.450 115.381  94.617  1.00  0.00           N  
ATOM    708  H   GLY    51     118.371 115.035  94.846  1.00  0.00           H  
ATOM    709  CA  GLY    51     117.309 115.963  93.302  1.00  0.00           C  
ATOM    710  HA2 GLY    51     116.418 115.598  92.791  1.00  0.00           H  
ATOM    711  HA3 GLY    51     117.176 117.044  93.348  1.00  0.00           H  
ATOM    712  C   GLY    51     118.474 115.668  92.390  1.00  0.00           C  
ATOM    713  O   GLY    51     119.145 114.646  92.616  1.00  0.00           O  
ATOM    714  N   GLN    52     118.755 116.478  91.335  1.00  0.00           N  
ATOM    715  H   GLN    52     118.223 117.333  91.255  1.00  0.00           H  
ATOM    716  CA  GLN    52     119.886 116.274  90.387  1.00  0.00           C  
ATOM    717  HA  GLN    52     119.692 116.849  89.481  1.00  0.00           H  
ATOM    718  CB  GLN    52     121.151 116.990  90.927  1.00  0.00           C  
ATOM    719  HB2 GLN    52     120.864 117.987  91.260  1.00  0.00           H  
ATOM    720  HB3 GLN    52     121.476 116.343  91.743  1.00  0.00           H  
ATOM    721  CG  GLN    52     122.331 117.157  89.979  1.00  0.00           C  
ATOM    722  HG2 GLN    52     122.712 116.193  89.644  1.00  0.00           H  
ATOM    723  HG3 GLN    52     121.863 117.619  89.109  1.00  0.00           H  
ATOM    724  CD  GLN    52     123.442 118.067  90.516  1.00  0.00           C  
ATOM    725  OE1 GLN    52     123.210 119.135  91.066  1.00  0.00           O  
ATOM    726  NE2 GLN    52     124.705 117.646  90.553  1.00  0.00           N  
ATOM    727 HE21 GLN    52     124.794 116.653  90.389  1.00  0.00           H  
ATOM    728 HE22 GLN    52     125.459 118.173  90.969  1.00  0.00           H  
ATOM    729  C   GLN    52     120.139 114.837  90.032  1.00  0.00           C  
ATOM    730  O   GLN    52     121.240 114.282  90.276  1.00  0.00           O  
ATOM    731  N   SER    53     119.227 114.191  89.250  1.00  0.00           N  
ATOM    732  H   SER    53     119.398 113.220  89.030  1.00  0.00           H  
ATOM    733  CA  SER    53     117.977 114.677  88.632  1.00  0.00           C  
ATOM    734  HA  SER    53     118.156 115.675  88.230  1.00  0.00           H  
ATOM    735  CB  SER    53     117.598 113.689  87.565  1.00  0.00           C  
ATOM    736  HB2 SER    53     118.425 113.480  86.886  1.00  0.00           H  
ATOM    737  HB3 SER    53     117.229 112.729  87.926  1.00  0.00           H  
ATOM    738  OG  SER    53     116.486 114.188  86.783  1.00  0.00           O  
ATOM    739  HG  SER    53     116.732 115.031  86.395  1.00  0.00           H  
ATOM    740  C   SER    53     116.817 114.713  89.549  1.00  0.00           C  
ATOM    741  O   SER    53     116.708 113.820  90.396  1.00  0.00           O  
ATOM    742  N   SER    54     115.943 115.686  89.406  1.00  0.00           N  
ATOM    743  H   SER    54     116.142 116.547  88.915  1.00  0.00           H  
ATOM    744  CA  SER    54     114.593 115.783  89.956  1.00  0.00           C  
ATOM    745  HA  SER    54     114.623 115.403  90.977  1.00  0.00           H  
ATOM    746  CB  SER    54     114.100 117.191  90.135  1.00  0.00           C  
ATOM    747  HB2 SER    54     114.170 117.834  89.258  1.00  0.00           H  
ATOM    748  HB3 SER    54     113.065 117.184  90.477  1.00  0.00           H  
ATOM    749  OG  SER    54     114.909 117.829  91.164  1.00  0.00           O  
ATOM    750  HG  SER    54     114.419 118.631  91.360  1.00  0.00           H  
ATOM    751  C   SER    54     113.532 114.897  89.293  1.00  0.00           C  
ATOM    752  O   SER    54     112.429 114.774  89.761  1.00  0.00           O  
ATOM    753  N   TYR    55     113.791 114.316  88.126  1.00  0.00           N  
ATOM    754  H   TYR    55     114.735 114.531  87.835  1.00  0.00           H  
ATOM    755  CA  TYR    55     112.773 113.681  87.287  1.00  0.00           C  
ATOM    756  HA  TYR    55     111.834 113.711  87.841  1.00  0.00           H  
ATOM    757  CB  TYR    55     112.596 114.580  86.070  1.00  0.00           C  
ATOM    758  HB2 TYR    55     113.376 114.429  85.324  1.00  0.00           H  
ATOM    759  HB3 TYR    55     111.578 114.330  85.770  1.00  0.00           H  
ATOM    760  CG  TYR    55     112.519 116.038  86.329  1.00  0.00           C  
ATOM    761  CD1 TYR    55     113.617 116.841  85.926  1.00  0.00           C  
ATOM    762  HD1 TYR    55     114.473 116.300  85.551  1.00  0.00           H  
ATOM    763  CE1 TYR    55     113.747 118.193  86.395  1.00  0.00           C  
ATOM    764  HE1 TYR    55     114.673 118.690  86.143  1.00  0.00           H  
ATOM    765  CZ  TYR    55     112.714 118.732  87.170  1.00  0.00           C  
ATOM    766  OH  TYR    55     112.763 120.066  87.527  1.00  0.00           O  
ATOM    767  HH  TYR    55     113.501 120.477  87.072  1.00  0.00           H  
ATOM    768  CE2 TYR    55     111.602 117.953  87.463  1.00  0.00           C  
ATOM    769  HE2 TYR    55     110.783 118.361  88.038  1.00  0.00           H  
ATOM    770  CD2 TYR    55     111.516 116.609  87.106  1.00  0.00           C  
ATOM    771  HD2 TYR    55     110.717 115.944  87.400  1.00  0.00           H  
ATOM    772  C   TYR    55     113.159 112.227  86.871  1.00  0.00           C  
ATOM    773  O   TYR    55     114.070 112.025  86.027  1.00  0.00           O  
ATOM    774  N   SER    56     112.388 111.219  87.241  1.00  0.00           N  
ATOM    775  H   SER    56     112.576 110.330  86.800  1.00  0.00           H  
ATOM    776  CA  SER    56     111.231 111.231  88.142  1.00  0.00           C  
ATOM    777  HA  SER    56     110.850 110.215  88.246  1.00  0.00           H  
ATOM    778  CB  SER    56     111.732 111.451  89.590  1.00  0.00           C  
ATOM    779  HB2 SER    56     112.375 112.331  89.616  1.00  0.00           H  
ATOM    780  HB3 SER    56     110.918 111.532  90.311  1.00  0.00           H  
ATOM    781  OG  SER    56     112.627 110.441  89.948  1.00  0.00           O  
ATOM    782  HG  SER    56     113.523 110.783  89.901  1.00  0.00           H  
ATOM    783  C   SER    56     110.071 112.198  87.700  1.00  0.00           C  
ATOM    784  O   SER    56     109.528 112.952  88.478  1.00  0.00           O  
ATOM    785  N   SER    57     109.573 112.183  86.493  1.00  0.00           N  
ATOM    786  H   SER    57     108.846 112.875  86.374  1.00  0.00           H  
ATOM    787  CA  SER    57     109.785 111.174  85.421  1.00  0.00           C  
ATOM    788  HA  SER    57     110.484 110.427  85.795  1.00  0.00           H  
ATOM    789  CB  SER    57     108.355 110.512  85.173  1.00  0.00           C  
ATOM    790  HB2 SER    57     107.914 110.006  86.032  1.00  0.00           H  
ATOM    791  HB3 SER    57     107.610 111.224  84.820  1.00  0.00           H  
ATOM    792  OG  SER    57     108.597 109.465  84.205  1.00  0.00           O  
ATOM    793  HG  SER    57     108.087 108.722  84.537  1.00  0.00           H  
ATOM    794  C   SER    57     110.257 111.880  84.125  1.00  0.00           C  
ATOM    795  O   SER    57     109.570 112.706  83.579  1.00  0.00           O  
ATOM    796  N   TYR    58     111.529 111.670  83.742  1.00  0.00           N  
ATOM    797  H   TYR    58     111.914 110.818  84.123  1.00  0.00           H  
ATOM    798  CA  TYR    58     112.361 112.648  82.923  1.00  0.00           C  
ATOM    799  HA  TYR    58     112.597 113.491  83.572  1.00  0.00           H  
ATOM    800  CB  TYR    58     113.699 111.990  82.700  1.00  0.00           C  
ATOM    801  HB2 TYR    58     114.080 111.553  83.622  1.00  0.00           H  
ATOM    802  HB3 TYR    58     113.729 111.175  81.976  1.00  0.00           H  
ATOM    803  CG  TYR    58     114.788 112.910  82.238  1.00  0.00           C  
ATOM    804  CD1 TYR    58     115.077 113.088  80.864  1.00  0.00           C  
ATOM    805  HD1 TYR    58     114.460 112.564  80.148  1.00  0.00           H  
ATOM    806  CE1 TYR    58     116.224 113.802  80.465  1.00  0.00           C  
ATOM    807  HE1 TYR    58     116.442 114.023  79.431  1.00  0.00           H  
ATOM    808  CZ  TYR    58     117.014 114.436  81.372  1.00  0.00           C  
ATOM    809  OH  TYR    58     118.188 115.099  81.004  1.00  0.00           O  
ATOM    810  HH  TYR    58     118.771 115.388  81.710  1.00  0.00           H  
ATOM    811  CE2 TYR    58     116.760 114.226  82.754  1.00  0.00           C  
ATOM    812  HE2 TYR    58     117.489 114.607  83.453  1.00  0.00           H  
ATOM    813  CD2 TYR    58     115.578 113.579  83.184  1.00  0.00           C  
ATOM    814  HD2 TYR    58     115.351 113.353  84.216  1.00  0.00           H  
ATOM    815  C   TYR    58     111.801 112.977  81.583  1.00  0.00           C  
ATOM    816  O   TYR    58     111.483 112.096  80.761  1.00  0.00           O  
ATOM    817  N   GLY    59     111.581 114.219  81.183  1.00  0.00           N  
ATOM    818  H   GLY    59     111.185 114.279  80.256  1.00  0.00           H  
ATOM    819  CA  GLY    59     111.720 115.455  81.946  1.00  0.00           C  
ATOM    820  HA2 GLY    59     110.963 115.524  82.727  1.00  0.00           H  
ATOM    821  HA3 GLY    59     112.727 115.447  82.361  1.00  0.00           H  
ATOM    822  C   GLY    59     111.521 116.743  81.175  1.00  0.00           C  
ATOM    823  O   GLY    59     111.044 116.786  80.071  1.00  0.00           O  
ATOM    824  N   GLN    60     111.829 117.926  81.754  1.00  0.00           N  
ATOM    825  H   GLN    60     111.736 118.719  81.135  1.00  0.00           H  
ATOM    826  CA  GLN    60     112.100 118.276  83.210  1.00  0.00           C  
ATOM    827  HA  GLN    60     112.557 117.400  83.671  1.00  0.00           H  
ATOM    828  CB  GLN    60     113.119 119.375  83.159  1.00  0.00           C  
ATOM    829  HB2 GLN    60     112.635 120.222  82.674  1.00  0.00           H  
ATOM    830  HB3 GLN    60     113.441 119.725  84.140  1.00  0.00           H  
ATOM    831  CG  GLN    60     114.391 119.213  82.317  1.00  0.00           C  
ATOM    832  HG2 GLN    60     114.073 119.021  81.293  1.00  0.00           H  
ATOM    833  HG3 GLN    60     114.865 120.194  82.364  1.00  0.00           H  
ATOM    834  CD  GLN    60     115.352 118.160  82.735  1.00  0.00           C  
ATOM    835  OE1 GLN    60     115.420 117.887  83.892  1.00  0.00           O  
ATOM    836  NE2 GLN    60     116.014 117.437  81.868  1.00  0.00           N  
ATOM    837 HE21 GLN    60     115.777 117.520  80.889  1.00  0.00           H  
ATOM    838 HE22 GLN    60     116.733 116.773  82.118  1.00  0.00           H  
ATOM    839  C   GLN    60     110.829 118.660  83.975  1.00  0.00           C  
ATOM    840  O   GLN    60     109.913 117.807  84.037  1.00  0.00           O  
ATOM    841  N   SER    61     110.783 119.852  84.611  1.00  0.00           N  
ATOM    842  H   SER    61     111.632 120.395  84.553  1.00  0.00           H  
ATOM    843  CA  SER    61     109.548 120.440  85.236  1.00  0.00           C  
ATOM    844  HA  SER    61     109.298 119.801  86.083  1.00  0.00           H  
ATOM    845  CB  SER    61     109.913 121.819  85.710  1.00  0.00           C  
ATOM    846  HB2 SER    61     110.848 121.803  86.269  1.00  0.00           H  
ATOM    847  HB3 SER    61     110.160 122.484  84.882  1.00  0.00           H  
ATOM    848  OG  SER    61     108.983 122.405  86.563  1.00  0.00           O  
ATOM    849  HG  SER    61     109.429 122.325  87.409  1.00  0.00           H  
ATOM    850  C   SER    61     108.373 120.458  84.269  1.00  0.00           C  
ATOM    851  O   SER    61     108.528 120.606  83.025  1.00  0.00           O  
ATOM    852  N   GLN    62     107.164 120.304  84.748  1.00  0.00           N  
ATOM    853  H   GLN    62     107.082 120.245  85.753  1.00  0.00           H  
ATOM    854  CA  GLN    62     105.870 120.624  83.948  1.00  0.00           C  
ATOM    855  HA  GLN    62     106.202 121.066  83.008  1.00  0.00           H  
ATOM    856  CB  GLN    62     105.160 119.330  83.650  1.00  0.00           C  
ATOM    857  HB2 GLN    62     104.312 119.605  83.023  1.00  0.00           H  
ATOM    858  HB3 GLN    62     105.707 118.707  82.942  1.00  0.00           H  
ATOM    859  CG  GLN    62     104.522 118.534  84.866  1.00  0.00           C  
ATOM    860  HG2 GLN    62     105.324 117.962  85.334  1.00  0.00           H  
ATOM    861  HG3 GLN    62     104.157 119.258  85.594  1.00  0.00           H  
ATOM    862  CD  GLN    62     103.441 117.582  84.445  1.00  0.00           C  
ATOM    863  OE1 GLN    62     103.143 117.361  83.278  1.00  0.00           O  
ATOM    864  NE2 GLN    62     102.812 116.935  85.384  1.00  0.00           N  
ATOM    865 HE21 GLN    62     102.039 116.336  85.129  1.00  0.00           H  
ATOM    866 HE22 GLN    62     103.008 117.012  86.372  1.00  0.00           H  
ATOM    867  C   GLN    62     105.058 121.804  84.581  1.00  0.00           C  
ATOM    868  O   GLN    62     104.005 122.219  84.093  1.00  0.00           O  
ATOM    869  N   ASN    63     105.542 122.324  85.684  1.00  0.00           N  
ATOM    870  H   ASN    63     106.414 121.969  86.049  1.00  0.00           H  
ATOM    871  CA  ASN    63     104.954 123.377  86.455  1.00  0.00           C  
ATOM    872  HA  ASN    63     103.980 123.657  86.052  1.00  0.00           H  
ATOM    873  CB  ASN    63     104.980 122.928  87.919  1.00  0.00           C  
ATOM    874  HB2 ASN    63     105.996 122.654  88.202  1.00  0.00           H  
ATOM    875  HB3 ASN    63     104.836 123.775  88.590  1.00  0.00           H  
ATOM    876  CG  ASN    63     103.984 121.796  88.179  1.00  0.00           C  
ATOM    877  OD1 ASN    63     104.192 120.589  87.832  1.00  0.00           O  
ATOM    878  ND2 ASN    63     102.842 122.196  88.739  1.00  0.00           N  
ATOM    879 HD21 ASN    63     102.121 121.576  89.079  1.00  0.00           H  
ATOM    880 HD22 ASN    63     102.883 123.187  88.928  1.00  0.00           H  
ATOM    881  C   ASN    63     105.814 124.666  86.208  1.00  0.00           C  
ATOM    882  O   ASN    63     105.328 125.781  86.480  1.00  0.00           O  
ATOM    883  N   THR    64     106.983 124.602  85.557  1.00  0.00           N  
ATOM    884  H   THR    64     107.318 123.675  85.336  1.00  0.00           H  
ATOM    885  CA  THR    64     107.842 125.782  85.208  1.00  0.00           C  
ATOM    886  HA  THR    64     107.196 126.643  85.034  1.00  0.00           H  
ATOM    887  CB  THR    64     108.899 126.075  86.237  1.00  0.00           C  
ATOM    888  HB  THR    64     109.649 125.288  86.318  1.00  0.00           H  
ATOM    889  CG2 THR    64     109.743 127.277  85.931  1.00  0.00           C  
ATOM    890 HG21 THR    64     110.089 127.777  86.835  1.00  0.00           H  
ATOM    891 HG22 THR    64     110.672 127.034  85.415  1.00  0.00           H  
ATOM    892 HG23 THR    64     109.197 127.928  85.248  1.00  0.00           H  
ATOM    893  OG1 THR    64     108.448 126.372  87.548  1.00  0.00           O  
ATOM    894  HG1 THR    64     108.012 125.573  87.851  1.00  0.00           H  
ATOM    895  C   THR    64     108.515 125.410  83.857  1.00  0.00           C  
ATOM    896  O   THR    64     109.494 124.634  83.786  1.00  0.00           O  
ATOM    897  N   GLY    65     108.058 125.904  82.680  1.00  0.00           N  
ATOM    898  H   GLY    65     108.584 125.632  81.861  1.00  0.00           H  
ATOM    899  CA  GLY    65     106.768 126.550  82.444  1.00  0.00           C  
ATOM    900  HA2 GLY    65     106.715 127.334  83.200  1.00  0.00           H  
ATOM    901  HA3 GLY    65     106.739 126.944  81.429  1.00  0.00           H  
ATOM    902  C   GLY    65     105.545 125.580  82.638  1.00  0.00           C  
ATOM    903  O   GLY    65     105.785 124.427  83.066  1.00  0.00           O  
ATOM    904  N   TYR    66     104.350 126.132  82.407  1.00  0.00           N  
ATOM    905  H   TYR    66     104.289 127.059  82.010  1.00  0.00           H  
ATOM    906  CA  TYR    66     103.174 125.276  82.648  1.00  0.00           C  
ATOM    907  HA  TYR    66     103.431 124.755  83.570  1.00  0.00           H  
ATOM    908  CB  TYR    66     101.970 126.128  83.058  1.00  0.00           C  
ATOM    909  HB2 TYR    66     101.088 125.487  83.067  1.00  0.00           H  
ATOM    910  HB3 TYR    66     102.218 126.479  84.060  1.00  0.00           H  
ATOM    911  CG  TYR    66     101.699 127.273  82.163  1.00  0.00           C  
ATOM    912  CD1 TYR    66     102.394 128.516  82.318  1.00  0.00           C  
ATOM    913  HD1 TYR    66     103.103 128.609  83.128  1.00  0.00           H  
ATOM    914  CE1 TYR    66     102.204 129.607  81.451  1.00  0.00           C  
ATOM    915  HE1 TYR    66     102.668 130.581  81.396  1.00  0.00           H  
ATOM    916  CZ  TYR    66     101.284 129.377  80.365  1.00  0.00           C  
ATOM    917  OH  TYR    66     101.221 130.392  79.500  1.00  0.00           O  
ATOM    918  HH  TYR    66     101.964 130.992  79.596  1.00  0.00           H  
ATOM    919  CE2 TYR    66     100.463 128.194  80.230  1.00  0.00           C  
ATOM    920  HE2 TYR    66      99.782 128.011  79.412  1.00  0.00           H  
ATOM    921  CD2 TYR    66     100.835 127.119  81.066  1.00  0.00           C  
ATOM    922  HD2 TYR    66     100.419 126.151  80.828  1.00  0.00           H  
ATOM    923  C   TYR    66     102.733 124.324  81.514  1.00  0.00           C  
ATOM    924  O   TYR    66     102.766 124.701  80.338  1.00  0.00           O  
ATOM    925  N   GLY    67     102.325 123.076  81.863  1.00  0.00           N  
ATOM    926  H   GLY    67     102.507 122.818  82.822  1.00  0.00           H  
ATOM    927  CA  GLY    67     101.867 122.049  80.895  1.00  0.00           C  
ATOM    928  HA2 GLY    67     102.287 122.167  79.897  1.00  0.00           H  
ATOM    929  HA3 GLY    67     101.996 121.039  81.285  1.00  0.00           H  
ATOM    930  C   GLY    67     100.410 122.210  80.579  1.00  0.00           C  
ATOM    931  O   GLY    67      99.638 122.641  81.418  1.00  0.00           O  
ATOM    932  N   THR    68      99.968 121.659  79.386  1.00  0.00           N  
ATOM    933  H   THR    68     100.508 121.140  78.709  1.00  0.00           H  
ATOM    934  CA  THR    68      98.558 121.755  78.957  1.00  0.00           C  
ATOM    935  HA  THR    68      97.948 121.511  79.826  1.00  0.00           H  
ATOM    936  CB  THR    68      98.257 123.229  78.450  1.00  0.00           C  
ATOM    937  HB  THR    68      98.351 123.972  79.242  1.00  0.00           H  
ATOM    938  CG2 THR    68      98.995 123.614  77.163  1.00  0.00           C  
ATOM    939 HG21 THR    68      98.857 122.781  76.473  1.00  0.00           H  
ATOM    940 HG22 THR    68      98.535 124.467  76.664  1.00  0.00           H  
ATOM    941 HG23 THR    68     100.070 123.752  77.283  1.00  0.00           H  
ATOM    942  OG1 THR    68      96.895 123.132  78.037  1.00  0.00           O  
ATOM    943  HG1 THR    68      96.245 123.162  78.742  1.00  0.00           H  
ATOM    944  C   THR    68      98.274 120.686  77.879  1.00  0.00           C  
ATOM    945  O   THR    68      99.157 120.071  77.301  1.00  0.00           O  
ATOM    946  N   GLN    69      96.998 120.386  77.604  1.00  0.00           N  
ATOM    947  H   GLN    69      96.251 120.889  78.062  1.00  0.00           H  
ATOM    948  CA  GLN    69      96.601 119.521  76.459  1.00  0.00           C  
ATOM    949  HA  GLN    69      97.220 118.624  76.481  1.00  0.00           H  
ATOM    950  CB  GLN    69      95.151 119.010  76.797  1.00  0.00           C  
ATOM    951  HB2 GLN    69      95.187 118.489  77.754  1.00  0.00           H  
ATOM    952  HB3 GLN    69      94.556 119.910  76.954  1.00  0.00           H  
ATOM    953  CG  GLN    69      94.445 118.171  75.766  1.00  0.00           C  
ATOM    954  HG2 GLN    69      93.426 117.901  76.040  1.00  0.00           H  
ATOM    955  HG3 GLN    69      94.393 118.779  74.862  1.00  0.00           H  
ATOM    956  CD  GLN    69      95.253 116.908  75.448  1.00  0.00           C  
ATOM    957  OE1 GLN    69      96.214 117.036  74.687  1.00  0.00           O  
ATOM    958  NE2 GLN    69      94.928 115.644  75.907  1.00  0.00           N  
ATOM    959 HE21 GLN    69      94.065 115.599  76.429  1.00  0.00           H  
ATOM    960 HE22 GLN    69      95.555 114.854  75.972  1.00  0.00           H  
ATOM    961  C   GLN    69      96.674 120.218  75.080  1.00  0.00           C  
ATOM    962  O   GLN    69      95.690 120.815  74.617  1.00  0.00           O  
ATOM    963  N   SER    70      97.887 120.225  74.502  1.00  0.00           N  
ATOM    964  H   SER    70      98.663 119.782  74.973  1.00  0.00           H  
ATOM    965  CA  SER    70      98.184 120.892  73.241  1.00  0.00           C  
ATOM    966  HA  SER    70      97.979 121.954  73.375  1.00  0.00           H  
ATOM    967  CB  SER    70      99.678 120.617  73.002  1.00  0.00           C  
ATOM    968  HB2 SER    70     100.080 121.200  72.174  1.00  0.00           H  
ATOM    969  HB3 SER    70     100.305 121.004  73.804  1.00  0.00           H  
ATOM    970  OG  SER    70     100.008 119.254  72.770  1.00  0.00           O  
ATOM    971  HG  SER    70     100.869 119.211  72.348  1.00  0.00           H  
ATOM    972  C   SER    70      97.396 120.402  72.066  1.00  0.00           C  
ATOM    973  O   SER    70      97.226 121.084  71.073  1.00  0.00           O  
ATOM    974  N   THR    71      96.955 119.144  72.140  1.00  0.00           N  
ATOM    975  H   THR    71      97.381 118.586  72.866  1.00  0.00           H  
ATOM    976  CA  THR    71      96.290 118.532  70.974  1.00  0.00           C  
ATOM    977  HA  THR    71      96.353 119.057  70.021  1.00  0.00           H  
ATOM    978  CB  THR    71      97.017 117.162  70.746  1.00  0.00           C  
ATOM    979  HB  THR    71      96.868 116.438  71.547  1.00  0.00           H  
ATOM    980  CG2 THR    71      96.673 116.483  69.434  1.00  0.00           C  
ATOM    981 HG21 THR    71      97.079 117.169  68.690  1.00  0.00           H  
ATOM    982 HG22 THR    71      97.227 115.545  69.426  1.00  0.00           H  
ATOM    983 HG23 THR    71      95.608 116.274  69.336  1.00  0.00           H  
ATOM    984  OG1 THR    71      98.380 117.471  70.673  1.00  0.00           O  
ATOM    985  HG1 THR    71      98.449 118.024  71.455  1.00  0.00           H  
ATOM    986  C   THR    71      94.809 118.369  71.168  1.00  0.00           C  
ATOM    987  O   THR    71      94.445 117.904  72.230  1.00  0.00           O  
ATOM    988  N   PRO    72      93.987 118.595  70.110  1.00  0.00           N  
ATOM    989  CD  PRO    72      94.167 119.494  68.953  1.00  0.00           C  
ATOM    990  HD2 PRO    72      94.991 119.202  68.303  1.00  0.00           H  
ATOM    991  HD3 PRO    72      94.410 120.447  69.423  1.00  0.00           H  
ATOM    992  CG  PRO    72      92.883 119.479  68.112  1.00  0.00           C  
ATOM    993  HG2 PRO    72      92.871 118.852  67.220  1.00  0.00           H  
ATOM    994  HG3 PRO    72      92.700 120.508  67.803  1.00  0.00           H  
ATOM    995  CB  PRO    72      91.807 119.029  69.079  1.00  0.00           C  
ATOM    996  HB2 PRO    72      91.001 118.469  68.606  1.00  0.00           H  
ATOM    997  HB3 PRO    72      91.516 119.895  69.674  1.00  0.00           H  
ATOM    998  CA  PRO    72      92.571 118.125  70.061  1.00  0.00           C  
ATOM    999  HA  PRO    72      92.156 118.365  71.040  1.00  0.00           H  
ATOM   1000  C   PRO    72      92.369 116.597  69.799  1.00  0.00           C  
ATOM   1001  O   PRO    72      93.036 116.043  68.980  1.00  0.00           O  
ATOM   1002  N   GLN    73      91.564 115.953  70.639  1.00  0.00           N  
ATOM   1003  H   GLN    73      91.032 116.533  71.272  1.00  0.00           H  
ATOM   1004  CA  GLN    73      91.191 114.611  70.456  1.00  0.00           C  
ATOM   1005  HA  GLN    73      92.019 113.902  70.468  1.00  0.00           H  
ATOM   1006  CB  GLN    73      90.154 114.105  71.475  1.00  0.00           C  
ATOM   1007  HB2 GLN    73      90.000 113.026  71.442  1.00  0.00           H  
ATOM   1008  HB3 GLN    73      90.562 114.413  72.438  1.00  0.00           H  
ATOM   1009  CG  GLN    73      88.786 114.853  71.362  1.00  0.00           C  
ATOM   1010  HG2 GLN    73      88.496 114.933  72.409  1.00  0.00           H  
ATOM   1011  HG3 GLN    73      88.941 115.901  71.105  1.00  0.00           H  
ATOM   1012  CD  GLN    73      87.623 114.162  70.604  1.00  0.00           C  
ATOM   1013  OE1 GLN    73      87.732 113.447  69.626  1.00  0.00           O  
ATOM   1014  NE2 GLN    73      86.436 114.479  71.083  1.00  0.00           N  
ATOM   1015 HE21 GLN    73      86.256 115.077  71.876  1.00  0.00           H  
ATOM   1016 HE22 GLN    73      85.750 113.865  70.669  1.00  0.00           H  
ATOM   1017  C   GLN    73      90.587 114.370  69.023  1.00  0.00           C  
ATOM   1018  O   GLN    73      90.215 115.300  68.345  1.00  0.00           O  
ATOM   1019  N   GLY    74      90.658 113.101  68.579  1.00  0.00           N  
ATOM   1020  H   GLY    74      90.999 112.365  69.180  1.00  0.00           H  
ATOM   1021  CA  GLY    74      90.699 112.877  67.073  1.00  0.00           C  
ATOM   1022  HA2 GLY    74      90.557 113.835  66.574  1.00  0.00           H  
ATOM   1023  HA3 GLY    74      91.630 112.406  66.757  1.00  0.00           H  
ATOM   1024  C   GLY    74      89.617 111.965  66.561  1.00  0.00           C  
ATOM   1025  O   GLY    74      89.771 111.505  65.505  1.00  0.00           O  
ATOM   1026  N   TYR    75      88.677 111.554  67.439  1.00  0.00           N  
ATOM   1027  H   TYR    75      88.556 112.160  68.237  1.00  0.00           H  
ATOM   1028  CA  TYR    75      87.542 110.639  67.201  1.00  0.00           C  
ATOM   1029  HA  TYR    75      87.929 109.909  66.490  1.00  0.00           H  
ATOM   1030  CB  TYR    75      87.334 109.867  68.456  1.00  0.00           C  
ATOM   1031  HB2 TYR    75      86.681 110.405  69.144  1.00  0.00           H  
ATOM   1032  HB3 TYR    75      86.720 109.016  68.161  1.00  0.00           H  
ATOM   1033  CG  TYR    75      88.543 109.315  69.184  1.00  0.00           C  
ATOM   1034  CD1 TYR    75      89.113 110.124  70.200  1.00  0.00           C  
ATOM   1035  HD1 TYR    75      88.574 111.038  70.402  1.00  0.00           H  
ATOM   1036  CE1 TYR    75      90.250 109.666  70.846  1.00  0.00           C  
ATOM   1037  HE1 TYR    75      90.698 110.279  71.613  1.00  0.00           H  
ATOM   1038  CZ  TYR    75      90.830 108.462  70.535  1.00  0.00           C  
ATOM   1039  OH  TYR    75      91.910 107.968  71.246  1.00  0.00           O  
ATOM   1040  HH  TYR    75      91.911 107.012  71.159  1.00  0.00           H  
ATOM   1041  CE2 TYR    75      90.244 107.641  69.582  1.00  0.00           C  
ATOM   1042  HE2 TYR    75      90.618 106.662  69.322  1.00  0.00           H  
ATOM   1043  CD2 TYR    75      89.108 108.079  68.910  1.00  0.00           C  
ATOM   1044  HD2 TYR    75      88.647 107.535  68.099  1.00  0.00           H  
ATOM   1045  C   TYR    75      86.301 111.276  66.584  1.00  0.00           C  
ATOM   1046  O   TYR    75      85.527 110.473  66.026  1.00  0.00           O  
ATOM   1047  N   GLY    76      86.139 112.551  66.601  1.00  0.00           N  
ATOM   1048  H   GLY    76      86.759 113.157  67.119  1.00  0.00           H  
ATOM   1049  CA  GLY    76      85.043 113.230  65.946  1.00  0.00           C  
ATOM   1050  HA2 GLY    76      85.208 114.308  65.937  1.00  0.00           H  
ATOM   1051  HA3 GLY    76      84.859 112.948  64.909  1.00  0.00           H  
ATOM   1052  C   GLY    76      83.673 113.235  66.703  1.00  0.00           C  
ATOM   1053  O   GLY    76      83.614 113.928  67.725  1.00  0.00           O  
ATOM   1054  N   SER    77      82.661 112.586  66.257  1.00  0.00           N  
ATOM   1055  H   SER    77      82.745 112.223  65.318  1.00  0.00           H  
ATOM   1056  CA  SER    77      81.326 112.698  66.883  1.00  0.00           C  
ATOM   1057  HA  SER    77      81.459 112.995  67.923  1.00  0.00           H  
ATOM   1058  CB  SER    77      80.657 113.817  66.087  1.00  0.00           C  
ATOM   1059  HB2 SER    77      79.631 113.865  66.454  1.00  0.00           H  
ATOM   1060  HB3 SER    77      81.133 114.773  66.305  1.00  0.00           H  
ATOM   1061  OG  SER    77      80.647 113.685  64.685  1.00  0.00           O  
ATOM   1062  HG  SER    77      79.928 114.255  64.403  1.00  0.00           H  
ATOM   1063  C   SER    77      80.449 111.401  66.917  1.00  0.00           C  
ATOM   1064  O   SER    77      79.271 111.468  66.593  1.00  0.00           O  
ATOM   1065  N   THR    78      80.895 110.239  67.358  1.00  0.00           N  
ATOM   1066  H   THR    78      80.112 109.638  67.570  1.00  0.00           H  
ATOM   1067  CA  THR    78      82.277 109.906  67.928  1.00  0.00           C  
ATOM   1068  HA  THR    78      83.050 110.605  67.608  1.00  0.00           H  
ATOM   1069  CB  THR    78      82.350 109.934  69.478  1.00  0.00           C  
ATOM   1070  HB  THR    78      81.967 109.052  69.992  1.00  0.00           H  
ATOM   1071  CG2 THR    78      83.842 110.129  69.834  1.00  0.00           C  
ATOM   1072 HG21 THR    78      84.323 110.850  69.174  1.00  0.00           H  
ATOM   1073 HG22 THR    78      83.915 110.425  70.880  1.00  0.00           H  
ATOM   1074 HG23 THR    78      84.410 109.202  69.756  1.00  0.00           H  
ATOM   1075  OG1 THR    78      81.596 111.112  69.767  1.00  0.00           O  
ATOM   1076  HG1 THR    78      80.898 110.789  70.341  1.00  0.00           H  
ATOM   1077  C   THR    78      82.625 108.543  67.428  1.00  0.00           C  
ATOM   1078  O   THR    78      81.894 107.621  67.756  1.00  0.00           O  
ATOM   1079  N   GLY    79      83.798 108.334  66.818  1.00  0.00           N  
ATOM   1080  H   GLY    79      84.328 109.126  66.484  1.00  0.00           H  
ATOM   1081  CA  GLY    79      84.348 107.029  66.498  1.00  0.00           C  
ATOM   1082  HA2 GLY    79      83.569 106.400  66.066  1.00  0.00           H  
ATOM   1083  HA3 GLY    79      85.038 107.155  65.664  1.00  0.00           H  
ATOM   1084  C   GLY    79      85.144 106.415  67.618  1.00  0.00           C  
ATOM   1085  O   GLY    79      85.164 106.973  68.701  1.00  0.00           O  
ATOM   1086  N   GLY    80      86.027 105.498  67.377  1.00  0.00           N  
ATOM   1087  H   GLY    80      86.371 105.095  68.237  1.00  0.00           H  
ATOM   1088  CA  GLY    80      86.157 104.821  66.083  1.00  0.00           C  
ATOM   1089  HA2 GLY    80      86.399 105.603  65.363  1.00  0.00           H  
ATOM   1090  HA3 GLY    80      86.874 104.002  66.135  1.00  0.00           H  
ATOM   1091  C   GLY    80      84.812 104.218  65.562  1.00  0.00           C  
ATOM   1092  O   GLY    80      84.084 103.696  66.377  1.00  0.00           O  
ATOM   1093  N   TYR    81      84.504 104.335  64.304  1.00  0.00           N  
ATOM   1094  H   TYR    81      85.288 104.686  63.773  1.00  0.00           H  
ATOM   1095  CA  TYR    81      83.173 104.095  63.654  1.00  0.00           C  
ATOM   1096  HA  TYR    81      82.421 104.212  64.434  1.00  0.00           H  
ATOM   1097  CB  TYR    81      82.754 105.163  62.661  1.00  0.00           C  
ATOM   1098  HB2 TYR    81      83.499 105.210  61.867  1.00  0.00           H  
ATOM   1099  HB3 TYR    81      81.759 104.919  62.288  1.00  0.00           H  
ATOM   1100  CG  TYR    81      82.621 106.521  63.282  1.00  0.00           C  
ATOM   1101  CD1 TYR    81      81.388 106.955  63.825  1.00  0.00           C  
ATOM   1102  HD1 TYR    81      80.529 106.304  63.762  1.00  0.00           H  
ATOM   1103  CE1 TYR    81      81.272 108.364  64.142  1.00  0.00           C  
ATOM   1104  HE1 TYR    81      80.288 108.588  64.527  1.00  0.00           H  
ATOM   1105  CZ  TYR    81      82.318 109.236  63.931  1.00  0.00           C  
ATOM   1106  OH  TYR    81      82.181 110.546  64.282  1.00  0.00           O  
ATOM   1107  HH  TYR    81      81.270 110.841  64.208  1.00  0.00           H  
ATOM   1108  CE2 TYR    81      83.540 108.785  63.415  1.00  0.00           C  
ATOM   1109  HE2 TYR    81      84.351 109.480  63.254  1.00  0.00           H  
ATOM   1110  CD2 TYR    81      83.723 107.425  63.101  1.00  0.00           C  
ATOM   1111  HD2 TYR    81      84.676 107.140  62.682  1.00  0.00           H  
ATOM   1112  C   TYR    81      83.055 102.789  62.861  1.00  0.00           C  
ATOM   1113  O   TYR    81      83.792 102.665  61.864  1.00  0.00           O  
ATOM   1114  N   GLY    82      82.452 101.742  63.329  1.00  0.00           N  
ATOM   1115  H   GLY    82      82.719 100.891  62.854  1.00  0.00           H  
ATOM   1116  CA  GLY    82      81.573 101.787  64.479  1.00  0.00           C  
ATOM   1117  HA2 GLY    82      81.168 100.779  64.573  1.00  0.00           H  
ATOM   1118  HA3 GLY    82      82.151 102.017  65.374  1.00  0.00           H  
ATOM   1119  C   GLY    82      80.212 102.624  64.410  1.00  0.00           C  
ATOM   1120  O   GLY    82      80.000 103.448  63.541  1.00  0.00           O  
ATOM   1121  N   SER    83      79.440 102.602  65.491  1.00  0.00           N  
ATOM   1122  H   SER    83      79.613 101.999  66.283  1.00  0.00           H  
ATOM   1123  CA  SER    83      78.415 103.684  65.760  1.00  0.00           C  
ATOM   1124  HA  SER    83      77.766 103.270  66.532  1.00  0.00           H  
ATOM   1125  CB  SER    83      79.032 104.952  66.367  1.00  0.00           C  
ATOM   1126  HB2 SER    83      79.759 105.399  65.688  1.00  0.00           H  
ATOM   1127  HB3 SER    83      78.265 105.725  66.405  1.00  0.00           H  
ATOM   1128  OG  SER    83      79.575 104.686  67.630  1.00  0.00           O  
ATOM   1129  HG  SER    83      78.924 104.815  68.323  1.00  0.00           H  
ATOM   1130  C   SER    83      77.448 104.083  64.631  1.00  0.00           C  
ATOM   1131  O   SER    83      77.624 105.129  63.972  1.00  0.00           O  
ATOM   1132  N   SER    84      76.436 103.266  64.265  1.00  0.00           N  
ATOM   1133  H   SER    84      75.816 103.580  63.533  1.00  0.00           H  
ATOM   1134  CA  SER    84      76.392 101.852  64.611  1.00  0.00           C  
ATOM   1135  HA  SER    84      77.159 101.652  65.359  1.00  0.00           H  
ATOM   1136  CB  SER    84      75.050 101.508  65.259  1.00  0.00           C  
ATOM   1137  HB2 SER    84      74.314 101.501  64.456  1.00  0.00           H  
ATOM   1138  HB3 SER    84      75.102 100.479  65.615  1.00  0.00           H  
ATOM   1139  OG  SER    84      74.698 102.511  66.247  1.00  0.00           O  
ATOM   1140  HG  SER    84      73.936 102.161  66.714  1.00  0.00           H  
ATOM   1141  C   SER    84      76.664 100.915  63.380  1.00  0.00           C  
ATOM   1142  O   SER    84      76.880 101.314  62.193  1.00  0.00           O  
ATOM   1143  N   GLN    85      76.769  99.581  63.525  1.00  0.00           N  
ATOM   1144  H   GLN    85      76.557  99.250  64.456  1.00  0.00           H  
ATOM   1145  CA  GLN    85      77.033  98.586  62.389  1.00  0.00           C  
ATOM   1146  HA  GLN    85      78.029  98.963  62.157  1.00  0.00           H  
ATOM   1147  CB  GLN    85      77.165  97.131  62.965  1.00  0.00           C  
ATOM   1148  HB2 GLN    85      77.799  97.269  63.841  1.00  0.00           H  
ATOM   1149  HB3 GLN    85      76.202  96.692  63.224  1.00  0.00           H  
ATOM   1150  CG  GLN    85      77.790  96.122  62.002  1.00  0.00           C  
ATOM   1151  HG2 GLN    85      77.300  96.045  61.031  1.00  0.00           H  
ATOM   1152  HG3 GLN    85      78.745  96.488  61.625  1.00  0.00           H  
ATOM   1153  CD  GLN    85      78.106  94.762  62.614  1.00  0.00           C  
ATOM   1154  OE1 GLN    85      77.653  93.736  62.203  1.00  0.00           O  
ATOM   1155  NE2 GLN    85      79.116  94.722  63.405  1.00  0.00           N  
ATOM   1156 HE21 GLN    85      79.378  93.832  63.804  1.00  0.00           H  
ATOM   1157 HE22 GLN    85      79.556  95.572  63.728  1.00  0.00           H  
ATOM   1158  C   GLN    85      76.098  98.695  61.210  1.00  0.00           C  
ATOM   1159  O   GLN    85      76.526  98.900  60.052  1.00  0.00           O  
ATOM   1160  N   SER    86      74.784  98.792  61.513  1.00  0.00           N  
ATOM   1161  H   SER    86      74.500  98.539  62.449  1.00  0.00           H  
ATOM   1162  CA  SER    86      73.718  99.308  60.658  1.00  0.00           C  
ATOM   1163  HA  SER    86      72.782  98.829  60.944  1.00  0.00           H  
ATOM   1164  CB  SER    86      73.563 100.850  60.654  1.00  0.00           C  
ATOM   1165  HB2 SER    86      74.400 101.325  60.142  1.00  0.00           H  
ATOM   1166  HB3 SER    86      72.747 101.242  60.047  1.00  0.00           H  
ATOM   1167  OG  SER    86      73.347 101.232  61.978  1.00  0.00           O  
ATOM   1168  HG  SER    86      73.551 102.170  61.984  1.00  0.00           H  
ATOM   1169  C   SER    86      73.873  98.832  59.223  1.00  0.00           C  
ATOM   1170  O   SER    86      73.996  99.618  58.313  1.00  0.00           O  
ATOM   1171  N   SER    87      73.905  97.481  59.069  1.00  0.00           N  
ATOM   1172  H   SER    87      73.887  96.884  59.884  1.00  0.00           H  
ATOM   1173  CA  SER    87      73.734  96.834  57.773  1.00  0.00           C  
ATOM   1174  HA  SER    87      73.007  97.397  57.187  1.00  0.00           H  
ATOM   1175  CB  SER    87      75.083  97.003  57.066  1.00  0.00           C  
ATOM   1176  HB2 SER    87      75.432  97.990  56.762  1.00  0.00           H  
ATOM   1177  HB3 SER    87      75.821  96.500  57.691  1.00  0.00           H  
ATOM   1178  OG  SER    87      75.012  96.202  55.941  1.00  0.00           O  
ATOM   1179  HG  SER    87      75.034  95.307  56.288  1.00  0.00           H  
ATOM   1180  C   SER    87      73.228  95.410  57.940  1.00  0.00           C  
ATOM   1181  O   SER    87      73.977  94.502  57.618  1.00  0.00           O  
ATOM   1182  N   GLN    88      71.998  95.236  58.351  1.00  0.00           N  
ATOM   1183  H   GLN    88      71.443  96.068  58.488  1.00  0.00           H  
ATOM   1184  CA  GLN    88      71.428  93.903  58.708  1.00  0.00           C  
ATOM   1185  HA  GLN    88      72.155  93.403  59.347  1.00  0.00           H  
ATOM   1186  CB  GLN    88      70.158  94.224  59.526  1.00  0.00           C  
ATOM   1187  HB2 GLN    88      70.354  94.882  60.372  1.00  0.00           H  
ATOM   1188  HB3 GLN    88      69.466  94.644  58.796  1.00  0.00           H  
ATOM   1189  CG  GLN    88      69.429  92.952  60.004  1.00  0.00           C  
ATOM   1190  HG2 GLN    88      69.055  92.350  59.176  1.00  0.00           H  
ATOM   1191  HG3 GLN    88      70.153  92.407  60.610  1.00  0.00           H  
ATOM   1192  CD  GLN    88      68.263  93.393  60.970  1.00  0.00           C  
ATOM   1193  OE1 GLN    88      67.811  94.546  61.068  1.00  0.00           O  
ATOM   1194  NE2 GLN    88      67.787  92.509  61.754  1.00  0.00           N  
ATOM   1195 HE21 GLN    88      68.251  91.614  61.814  1.00  0.00           H  
ATOM   1196 HE22 GLN    88      67.407  92.915  62.597  1.00  0.00           H  
ATOM   1197  C   GLN    88      71.104  93.141  57.443  1.00  0.00           C  
ATOM   1198  O   GLN    88      70.591  93.677  56.418  1.00  0.00           O  
ATOM   1199  N   SER    89      71.273  91.792  57.556  1.00  0.00           N  
ATOM   1200  H   SER    89      71.663  91.372  58.388  1.00  0.00           H  
ATOM   1201  CA  SER    89      71.108  90.855  56.400  1.00  0.00           C  
ATOM   1202  HA  SER    89      71.371  91.416  55.503  1.00  0.00           H  
ATOM   1203  CB  SER    89      71.979  89.666  56.580  1.00  0.00           C  
ATOM   1204  HB2 SER    89      72.987  90.047  56.742  1.00  0.00           H  
ATOM   1205  HB3 SER    89      71.627  89.149  57.473  1.00  0.00           H  
ATOM   1206  OG  SER    89      71.871  88.828  55.471  1.00  0.00           O  
ATOM   1207  HG  SER    89      72.590  88.202  55.589  1.00  0.00           H  
ATOM   1208  C   SER    89      69.664  90.395  56.316  1.00  0.00           C  
ATOM   1209  O   SER    89      69.027  90.369  57.361  1.00  0.00           O  
ATOM   1210  N   SER    90      69.187  89.943  55.106  1.00  0.00           N  
ATOM   1211  H   SER    90      69.822  89.903  54.322  1.00  0.00           H  
ATOM   1212  CA  SER    90      67.891  89.309  55.038  1.00  0.00           C  
ATOM   1213  HA  SER    90      67.368  89.351  55.994  1.00  0.00           H  
ATOM   1214  CB  SER    90      67.050  90.156  54.083  1.00  0.00           C  
ATOM   1215  HB2 SER    90      66.001  89.861  54.093  1.00  0.00           H  
ATOM   1216  HB3 SER    90      67.184  91.192  54.394  1.00  0.00           H  
ATOM   1217  OG  SER    90      67.669  90.024  52.777  1.00  0.00           O  
ATOM   1218  HG  SER    90      67.415  90.735  52.184  1.00  0.00           H  
ATOM   1219  C   SER    90      67.998  87.834  54.455  1.00  0.00           C  
ATOM   1220  O   SER    90      66.947  87.228  54.160  1.00  0.00           O  
ATOM   1221  N   TYR    91      69.184  87.199  54.544  1.00  0.00           N  
ATOM   1222  H   TYR    91      69.875  87.654  55.125  1.00  0.00           H  
ATOM   1223  CA  TYR    91      69.448  85.782  54.234  1.00  0.00           C  
ATOM   1224  HA  TYR    91      68.618  85.407  53.635  1.00  0.00           H  
ATOM   1225  CB  TYR    91      70.726  85.718  53.326  1.00  0.00           C  
ATOM   1226  HB2 TYR    91      70.524  86.313  52.436  1.00  0.00           H  
ATOM   1227  HB3 TYR    91      71.521  86.269  53.829  1.00  0.00           H  
ATOM   1228  CG  TYR    91      71.353  84.304  53.018  1.00  0.00           C  
ATOM   1229  CD1 TYR    91      72.692  84.021  53.364  1.00  0.00           C  
ATOM   1230  HD1 TYR    91      73.270  84.837  53.773  1.00  0.00           H  
ATOM   1231  CE1 TYR    91      73.272  82.755  53.236  1.00  0.00           C  
ATOM   1232  HE1 TYR    91      74.302  82.492  53.430  1.00  0.00           H  
ATOM   1233  CZ  TYR    91      72.547  81.753  52.572  1.00  0.00           C  
ATOM   1234  OH  TYR    91      73.110  80.626  52.248  1.00  0.00           O  
ATOM   1235  HH  TYR    91      72.784  80.227  51.438  1.00  0.00           H  
ATOM   1236  CE2 TYR    91      71.218  82.011  52.127  1.00  0.00           C  
ATOM   1237  HE2 TYR    91      70.708  81.243  51.564  1.00  0.00           H  
ATOM   1238  CD2 TYR    91      70.584  83.289  52.449  1.00  0.00           C  
ATOM   1239  HD2 TYR    91      69.582  83.549  52.143  1.00  0.00           H  
ATOM   1240  C   TYR    91      69.514  85.012  55.569  1.00  0.00           C  
ATOM   1241  O   TYR    91      70.386  85.238  56.402  1.00  0.00           O  
ATOM   1242  N   GLY    92      68.521  84.300  55.948  1.00  0.00           N  
ATOM   1243  H   GLY    92      68.735  83.627  56.671  1.00  0.00           H  
ATOM   1244  CA  GLY    92      67.155  84.073  55.347  1.00  0.00           C  
ATOM   1245  HA2 GLY    92      66.494  83.862  56.188  1.00  0.00           H  
ATOM   1246  HA3 GLY    92      66.767  84.878  54.724  1.00  0.00           H  
ATOM   1247  C   GLY    92      67.147  82.866  54.478  1.00  0.00           C  
ATOM   1248  O   GLY    92      68.167  82.128  54.425  1.00  0.00           O  
ATOM   1249  N   GLN    93      66.009  82.512  53.900  1.00  0.00           N  
ATOM   1250  H   GLN    93      65.290  83.222  53.899  1.00  0.00           H  
ATOM   1251  CA  GLN    93      65.710  81.231  53.170  1.00  0.00           C  
ATOM   1252  HA  GLN    93      65.642  80.370  53.835  1.00  0.00           H  
ATOM   1253  CB  GLN    93      64.380  81.394  52.318  1.00  0.00           C  
ATOM   1254  HB2 GLN    93      64.396  82.379  51.852  1.00  0.00           H  
ATOM   1255  HB3 GLN    93      64.354  80.563  51.612  1.00  0.00           H  
ATOM   1256  CG  GLN    93      63.055  81.294  53.068  1.00  0.00           C  
ATOM   1257  HG2 GLN    93      62.218  81.505  52.401  1.00  0.00           H  
ATOM   1258  HG3 GLN    93      62.989  80.332  53.576  1.00  0.00           H  
ATOM   1259  CD  GLN    93      62.859  82.387  54.156  1.00  0.00           C  
ATOM   1260  OE1 GLN    93      62.948  83.569  53.901  1.00  0.00           O  
ATOM   1261  NE2 GLN    93      62.618  82.052  55.349  1.00  0.00           N  
ATOM   1262 HE21 GLN    93      62.701  82.803  56.018  1.00  0.00           H  
ATOM   1263 HE22 GLN    93      62.800  81.100  55.634  1.00  0.00           H  
ATOM   1264  C   GLN    93      66.769  80.916  52.094  1.00  0.00           C  
ATOM   1265  O   GLN    93      67.059  81.781  51.238  1.00  0.00           O  
ATOM   1266  N   GLN    94      67.252  79.659  51.939  1.00  0.00           N  
ATOM   1267  H   GLN    94      66.840  78.935  52.509  1.00  0.00           H  
ATOM   1268  CA  GLN    94      68.067  79.089  50.838  1.00  0.00           C  
ATOM   1269  HA  GLN    94      68.690  79.874  50.411  1.00  0.00           H  
ATOM   1270  CB  GLN    94      68.890  77.909  51.359  1.00  0.00           C  
ATOM   1271  HB2 GLN    94      69.483  78.193  52.228  1.00  0.00           H  
ATOM   1272  HB3 GLN    94      68.091  77.256  51.709  1.00  0.00           H  
ATOM   1273  CG  GLN    94      69.844  77.253  50.312  1.00  0.00           C  
ATOM   1274  HG2 GLN    94      70.058  76.208  50.532  1.00  0.00           H  
ATOM   1275  HG3 GLN    94      69.430  77.297  49.304  1.00  0.00           H  
ATOM   1276  CD  GLN    94      71.151  77.987  50.226  1.00  0.00           C  
ATOM   1277  OE1 GLN    94      71.390  79.040  50.766  1.00  0.00           O  
ATOM   1278  NE2 GLN    94      72.143  77.308  49.641  1.00  0.00           N  
ATOM   1279 HE21 GLN    94      71.860  76.421  49.249  1.00  0.00           H  
ATOM   1280 HE22 GLN    94      73.105  77.607  49.723  1.00  0.00           H  
ATOM   1281  C   GLN    94      67.078  78.561  49.749  1.00  0.00           C  
ATOM   1282  O   GLN    94      66.073  77.974  50.053  1.00  0.00           O  
ATOM   1283  N   SER    95      67.388  78.844  48.514  1.00  0.00           N  
ATOM   1284  H   SER    95      68.082  79.560  48.355  1.00  0.00           H  
ATOM   1285  CA  SER    95      66.704  78.276  47.326  1.00  0.00           C  
ATOM   1286  HA  SER    95      65.697  78.693  47.313  1.00  0.00           H  
ATOM   1287  CB  SER    95      67.558  78.680  46.059  1.00  0.00           C  
ATOM   1288  HB2 SER    95      67.830  79.735  46.062  1.00  0.00           H  
ATOM   1289  HB3 SER    95      68.506  78.157  46.182  1.00  0.00           H  
ATOM   1290  OG  SER    95      67.033  78.392  44.762  1.00  0.00           O  
ATOM   1291  HG  SER    95      67.738  78.634  44.157  1.00  0.00           H  
ATOM   1292  C   SER    95      66.494  76.769  47.309  1.00  0.00           C  
ATOM   1293  O   SER    95      67.284  75.933  47.790  1.00  0.00           O  
ATOM   1294  N   SER    96      65.465  76.247  46.679  1.00  0.00           N  
ATOM   1295  H   SER    96      64.920  76.931  46.173  1.00  0.00           H  
ATOM   1296  CA  SER    96      64.999  74.828  46.778  1.00  0.00           C  
ATOM   1297  HA  SER    96      65.827  74.147  46.972  1.00  0.00           H  
ATOM   1298  CB  SER    96      64.017  74.685  47.934  1.00  0.00           C  
ATOM   1299  HB2 SER    96      64.364  75.165  48.849  1.00  0.00           H  
ATOM   1300  HB3 SER    96      63.032  75.108  47.737  1.00  0.00           H  
ATOM   1301  OG  SER    96      63.970  73.295  48.239  1.00  0.00           O  
ATOM   1302  HG  SER    96      63.246  73.009  47.676  1.00  0.00           H  
ATOM   1303  C   SER    96      64.227  74.344  45.509  1.00  0.00           C  
ATOM   1304  O   SER    96      63.173  74.932  45.198  1.00  0.00           O  
ATOM   1305  N   TYR    97      64.620  73.340  44.739  1.00  0.00           N  
ATOM   1306  H   TYR    97      63.995  73.251  43.951  1.00  0.00           H  
ATOM   1307  CA  TYR    97      65.716  72.337  44.860  1.00  0.00           C  
ATOM   1308  HA  TYR    97      65.629  71.638  44.029  1.00  0.00           H  
ATOM   1309  CB  TYR    97      67.068  72.975  44.690  1.00  0.00           C  
ATOM   1310  HB2 TYR    97      67.340  73.635  45.515  1.00  0.00           H  
ATOM   1311  HB3 TYR    97      67.891  72.264  44.755  1.00  0.00           H  
ATOM   1312  CG  TYR    97      67.239  73.635  43.352  1.00  0.00           C  
ATOM   1313  CD1 TYR    97      67.211  75.040  43.305  1.00  0.00           C  
ATOM   1314  HD1 TYR    97      67.139  75.659  44.187  1.00  0.00           H  
ATOM   1315  CE1 TYR    97      67.489  75.681  42.138  1.00  0.00           C  
ATOM   1316  HE1 TYR    97      67.602  76.754  42.094  1.00  0.00           H  
ATOM   1317  CZ  TYR    97      67.638  75.001  40.947  1.00  0.00           C  
ATOM   1318  OH  TYR    97      67.752  75.661  39.763  1.00  0.00           O  
ATOM   1319  HH  TYR    97      68.046  75.034  39.098  1.00  0.00           H  
ATOM   1320  CE2 TYR    97      67.548  73.603  40.952  1.00  0.00           C  
ATOM   1321  HE2 TYR    97      67.642  73.024  40.046  1.00  0.00           H  
ATOM   1322  CD2 TYR    97      67.334  72.920  42.150  1.00  0.00           C  
ATOM   1323  HD2 TYR    97      67.196  71.849  42.119  1.00  0.00           H  
ATOM   1324  C   TYR    97      65.603  71.620  46.200  1.00  0.00           C  
ATOM   1325  O   TYR    97      66.524  71.814  47.046  1.00  0.00           O  
ATOM   1326  N   PRO    98      64.502  70.843  46.475  1.00  0.00           N  
ATOM   1327  CD  PRO    98      64.392  70.017  47.676  1.00  0.00           C  
ATOM   1328  HD2 PRO    98      64.169  70.571  48.587  1.00  0.00           H  
ATOM   1329  HD3 PRO    98      65.354  69.561  47.910  1.00  0.00           H  
ATOM   1330  CG  PRO    98      63.230  69.029  47.590  1.00  0.00           C  
ATOM   1331  HG2 PRO    98      62.296  69.363  48.043  1.00  0.00           H  
ATOM   1332  HG3 PRO    98      63.506  68.024  47.910  1.00  0.00           H  
ATOM   1333  CB  PRO    98      63.106  69.037  46.076  1.00  0.00           C  
ATOM   1334  HB2 PRO    98      62.097  68.774  45.757  1.00  0.00           H  
ATOM   1335  HB3 PRO    98      63.712  68.282  45.576  1.00  0.00           H  
ATOM   1336  CA  PRO    98      63.425  70.465  45.604  1.00  0.00           C  
ATOM   1337  HA  PRO    98      63.727  70.442  44.557  1.00  0.00           H  
ATOM   1338  C   PRO    98      62.131  71.370  45.729  1.00  0.00           C  
ATOM   1339  O   PRO    98      62.059  72.323  46.478  1.00  0.00           O  
ATOM   1340  N   GLY    99      61.058  71.097  45.003  1.00  0.00           N  
ATOM   1341  H   GLY    99      61.096  70.226  44.492  1.00  0.00           H  
ATOM   1342  CA  GLY    99      59.850  71.901  44.947  1.00  0.00           C  
ATOM   1343  HA2 GLY    99      60.224  72.923  44.893  1.00  0.00           H  
ATOM   1344  HA3 GLY    99      59.424  71.773  43.952  1.00  0.00           H  
ATOM   1345  C   GLY    99      58.884  71.740  46.124  1.00  0.00           C  
ATOM   1346  O   GLY    99      59.064  70.864  46.926  1.00  0.00           O  
ATOM   1347  N   TYR   100      57.824  72.513  46.209  1.00  0.00           N  
ATOM   1348  H   TYR   100      57.737  73.318  45.606  1.00  0.00           H  
ATOM   1349  CA  TYR   100      56.626  72.250  47.065  1.00  0.00           C  
ATOM   1350  HA  TYR   100      56.556  71.174  47.227  1.00  0.00           H  
ATOM   1351  CB  TYR   100      56.794  72.947  48.477  1.00  0.00           C  
ATOM   1352  HB2 TYR   100      55.991  72.620  49.138  1.00  0.00           H  
ATOM   1353  HB3 TYR   100      57.722  72.620  48.946  1.00  0.00           H  
ATOM   1354  CG  TYR   100      56.890  74.418  48.461  1.00  0.00           C  
ATOM   1355  CD1 TYR   100      58.129  75.019  48.296  1.00  0.00           C  
ATOM   1356  HD1 TYR   100      58.992  74.386  48.152  1.00  0.00           H  
ATOM   1357  CE1 TYR   100      58.181  76.459  48.354  1.00  0.00           C  
ATOM   1358  HE1 TYR   100      59.138  76.936  48.205  1.00  0.00           H  
ATOM   1359  CZ  TYR   100      57.016  77.236  48.407  1.00  0.00           C  
ATOM   1360  OH  TYR   100      57.087  78.567  48.288  1.00  0.00           O  
ATOM   1361  HH  TYR   100      56.315  79.121  48.427  1.00  0.00           H  
ATOM   1362  CE2 TYR   100      55.783  76.558  48.563  1.00  0.00           C  
ATOM   1363  HE2 TYR   100      54.928  77.209  48.667  1.00  0.00           H  
ATOM   1364  CD2 TYR   100      55.729  75.143  48.640  1.00  0.00           C  
ATOM   1365  HD2 TYR   100      54.773  74.644  48.700  1.00  0.00           H  
ATOM   1366  C   TYR   100      55.293  72.811  46.417  1.00  0.00           C  
ATOM   1367  O   TYR   100      54.184  72.747  47.038  1.00  0.00           O  
ATOM   1368  N   GLY   101      55.401  73.483  45.239  1.00  0.00           N  
ATOM   1369  H   GLY   101      56.340  73.682  44.923  1.00  0.00           H  
ATOM   1370  CA  GLY   101      54.293  74.097  44.528  1.00  0.00           C  
ATOM   1371  HA2 GLY   101      53.733  74.694  45.247  1.00  0.00           H  
ATOM   1372  HA3 GLY   101      54.633  74.676  43.670  1.00  0.00           H  
ATOM   1373  C   GLY   101      53.267  73.091  44.073  1.00  0.00           C  
ATOM   1374  O   GLY   101      52.046  73.171  44.443  1.00  0.00           O  
ATOM   1375  N   GLN   102      53.728  72.015  43.408  1.00  0.00           N  
ATOM   1376  H   GLN   102      54.728  72.018  43.263  1.00  0.00           H  
ATOM   1377  CA  GLN   102      52.906  70.912  42.773  1.00  0.00           C  
ATOM   1378  HA  GLN   102      51.921  71.279  42.483  1.00  0.00           H  
ATOM   1379  CB  GLN   102      53.677  70.406  41.550  1.00  0.00           C  
ATOM   1380  HB2 GLN   102      54.726  70.189  41.753  1.00  0.00           H  
ATOM   1381  HB3 GLN   102      53.176  69.521  41.159  1.00  0.00           H  
ATOM   1382  CG  GLN   102      53.701  71.402  40.402  1.00  0.00           C  
ATOM   1383  HG2 GLN   102      54.211  70.896  39.583  1.00  0.00           H  
ATOM   1384  HG3 GLN   102      52.713  71.617  39.995  1.00  0.00           H  
ATOM   1385  CD  GLN   102      54.400  72.770  40.702  1.00  0.00           C  
ATOM   1386  OE1 GLN   102      55.591  72.879  40.811  1.00  0.00           O  
ATOM   1387  NE2 GLN   102      53.679  73.849  40.906  1.00  0.00           N  
ATOM   1388 HE21 GLN   102      52.685  73.754  41.061  1.00  0.00           H  
ATOM   1389 HE22 GLN   102      54.170  74.675  41.219  1.00  0.00           H  
ATOM   1390  C   GLN   102      52.541  69.707  43.700  1.00  0.00           C  
ATOM   1391  O   GLN   102      53.297  69.485  44.679  1.00  0.00           O  
ATOM   1392  N   GLN   103      51.513  68.923  43.386  1.00  0.00           N  
ATOM   1393  H   GLN   103      51.015  69.085  42.523  1.00  0.00           H  
ATOM   1394  CA  GLN   103      51.003  67.763  44.162  1.00  0.00           C  
ATOM   1395  HA  GLN   103      50.617  68.120  45.117  1.00  0.00           H  
ATOM   1396  CB  GLN   103      49.807  67.149  43.386  1.00  0.00           C  
ATOM   1397  HB2 GLN   103      49.062  67.911  43.157  1.00  0.00           H  
ATOM   1398  HB3 GLN   103      50.186  66.702  42.467  1.00  0.00           H  
ATOM   1399  CG  GLN   103      49.060  66.091  44.121  1.00  0.00           C  
ATOM   1400  HG2 GLN   103      48.313  65.528  43.561  1.00  0.00           H  
ATOM   1401  HG3 GLN   103      49.788  65.311  44.345  1.00  0.00           H  
ATOM   1402  CD  GLN   103      48.492  66.550  45.450  1.00  0.00           C  
ATOM   1403  OE1 GLN   103      48.186  67.713  45.739  1.00  0.00           O  
ATOM   1404  NE2 GLN   103      48.264  65.611  46.388  1.00  0.00           N  
ATOM   1405 HE21 GLN   103      48.008  65.953  47.303  1.00  0.00           H  
ATOM   1406 HE22 GLN   103      48.532  64.662  46.168  1.00  0.00           H  
ATOM   1407  C   GLN   103      52.104  66.695  44.491  1.00  0.00           C  
ATOM   1408  O   GLN   103      52.736  66.239  43.572  1.00  0.00           O  
ATOM   1409  N   PRO   104      52.463  66.313  45.720  1.00  0.00           N  
ATOM   1410  CD  PRO   104      51.717  66.539  46.961  1.00  0.00           C  
ATOM   1411  HD2 PRO   104      50.752  66.052  46.824  1.00  0.00           H  
ATOM   1412  HD3 PRO   104      51.641  67.606  47.174  1.00  0.00           H  
ATOM   1413  CG  PRO   104      52.458  65.781  48.039  1.00  0.00           C  
ATOM   1414  HG2 PRO   104      52.133  64.741  48.057  1.00  0.00           H  
ATOM   1415  HG3 PRO   104      52.255  66.190  49.029  1.00  0.00           H  
ATOM   1416  CB  PRO   104      53.873  65.709  47.547  1.00  0.00           C  
ATOM   1417  HB2 PRO   104      54.521  64.950  47.987  1.00  0.00           H  
ATOM   1418  HB3 PRO   104      54.208  66.712  47.810  1.00  0.00           H  
ATOM   1419  CA  PRO   104      53.661  65.534  45.996  1.00  0.00           C  
ATOM   1420  HA  PRO   104      54.460  65.974  45.400  1.00  0.00           H  
ATOM   1421  C   PRO   104      53.600  64.090  45.598  1.00  0.00           C  
ATOM   1422  O   PRO   104      52.486  63.517  45.480  1.00  0.00           O  
ATOM   1423  N   ALA   105      54.707  63.425  45.262  1.00  0.00           N  
ATOM   1424  H   ALA   105      55.631  63.771  45.480  1.00  0.00           H  
ATOM   1425  CA  ALA   105      54.798  62.073  44.661  1.00  0.00           C  
ATOM   1426  HA  ALA   105      53.987  61.993  43.936  1.00  0.00           H  
ATOM   1427  CB  ALA   105      55.991  62.044  43.821  1.00  0.00           C  
ATOM   1428  HB1 ALA   105      56.931  62.000  44.373  1.00  0.00           H  
ATOM   1429  HB2 ALA   105      55.908  61.103  43.278  1.00  0.00           H  
ATOM   1430  HB3 ALA   105      56.118  62.909  43.171  1.00  0.00           H  
ATOM   1431  C   ALA   105      54.680  60.954  45.710  1.00  0.00           C  
ATOM   1432  O   ALA   105      55.533  60.948  46.644  1.00  0.00           O  
ATOM   1433  N   PRO   106      53.851  59.897  45.531  1.00  0.00           N  
ATOM   1434  CD  PRO   106      52.534  59.887  44.942  1.00  0.00           C  
ATOM   1435  HD2 PRO   106      52.526  59.986  43.857  1.00  0.00           H  
ATOM   1436  HD3 PRO   106      51.992  60.749  45.331  1.00  0.00           H  
ATOM   1437  CG  PRO   106      51.799  58.624  45.474  1.00  0.00           C  
ATOM   1438  HG2 PRO   106      51.111  58.159  44.767  1.00  0.00           H  
ATOM   1439  HG3 PRO   106      51.238  58.798  46.393  1.00  0.00           H  
ATOM   1440  CB  PRO   106      53.009  57.743  45.639  1.00  0.00           C  
ATOM   1441  HB2 PRO   106      53.252  57.246  44.699  1.00  0.00           H  
ATOM   1442  HB3 PRO   106      52.793  56.968  46.374  1.00  0.00           H  
ATOM   1443  CA  PRO   106      54.060  58.638  46.189  1.00  0.00           C  
ATOM   1444  HA  PRO   106      53.848  58.859  47.235  1.00  0.00           H  
ATOM   1445  C   PRO   106      55.406  58.062  45.925  1.00  0.00           C  
ATOM   1446  O   PRO   106      56.100  58.305  44.914  1.00  0.00           O  
ATOM   1447  N   SER   107      55.805  57.354  46.962  1.00  0.00           N  
ATOM   1448  H   SER   107      55.173  57.240  47.742  1.00  0.00           H  
ATOM   1449  CA  SER   107      57.148  57.077  47.355  1.00  0.00           C  
ATOM   1450  HA  SER   107      57.792  57.956  47.383  1.00  0.00           H  
ATOM   1451  CB  SER   107      57.234  56.411  48.694  1.00  0.00           C  
ATOM   1452  HB2 SER   107      56.791  57.084  49.428  1.00  0.00           H  
ATOM   1453  HB3 SER   107      56.639  55.498  48.706  1.00  0.00           H  
ATOM   1454  OG  SER   107      58.542  55.957  49.042  1.00  0.00           O  
ATOM   1455  HG  SER   107      59.033  56.636  49.510  1.00  0.00           H  
ATOM   1456  C   SER   107      57.840  56.176  46.298  1.00  0.00           C  
ATOM   1457  O   SER   107      57.265  55.188  45.871  1.00  0.00           O  
ATOM   1458  N   SER   108      59.097  56.471  45.943  1.00  0.00           N  
ATOM   1459  H   SER   108      59.483  57.351  46.253  1.00  0.00           H  
ATOM   1460  CA  SER   108      59.887  55.764  44.994  1.00  0.00           C  
ATOM   1461  HA  SER   108      59.297  55.097  44.365  1.00  0.00           H  
ATOM   1462  CB  SER   108      60.635  56.748  44.050  1.00  0.00           C  
ATOM   1463  HB2 SER   108      61.513  56.228  43.665  1.00  0.00           H  
ATOM   1464  HB3 SER   108      59.937  56.852  43.219  1.00  0.00           H  
ATOM   1465  OG  SER   108      61.139  57.944  44.711  1.00  0.00           O  
ATOM   1466  HG  SER   108      61.899  58.325  44.265  1.00  0.00           H  
ATOM   1467  C   SER   108      60.907  54.887  45.706  1.00  0.00           C  
ATOM   1468  O   SER   108      62.056  55.201  45.800  1.00  0.00           O  
ATOM   1469  N   THR   109      60.621  53.619  46.109  1.00  0.00           N  
ATOM   1470  H   THR   109      59.810  53.067  45.869  1.00  0.00           H  
ATOM   1471  CA  THR   109      61.557  52.845  46.944  1.00  0.00           C  
ATOM   1472  HA  THR   109      62.565  53.258  46.933  1.00  0.00           H  
ATOM   1473  CB  THR   109      61.220  52.757  48.467  1.00  0.00           C  
ATOM   1474  HB  THR   109      61.970  52.110  48.922  1.00  0.00           H  
ATOM   1475  CG2 THR   109      61.506  54.052  49.151  1.00  0.00           C  
ATOM   1476 HG21 THR   109      62.577  54.231  49.252  1.00  0.00           H  
ATOM   1477 HG22 THR   109      61.163  54.907  48.569  1.00  0.00           H  
ATOM   1478 HG23 THR   109      61.236  54.058  50.207  1.00  0.00           H  
ATOM   1479  OG1 THR   109      59.946  52.313  48.738  1.00  0.00           O  
ATOM   1480  HG1 THR   109      60.109  51.426  49.066  1.00  0.00           H  
ATOM   1481  C   THR   109      61.698  51.364  46.487  1.00  0.00           C  
ATOM   1482  O   THR   109      60.698  50.698  46.150  1.00  0.00           O  
ATOM   1483  N   SER   110      62.889  50.838  46.602  1.00  0.00           N  
ATOM   1484  H   SER   110      63.623  51.392  47.019  1.00  0.00           H  
ATOM   1485  CA  SER   110      63.383  49.422  46.295  1.00  0.00           C  
ATOM   1486  HA  SER   110      62.847  49.112  45.399  1.00  0.00           H  
ATOM   1487  CB  SER   110      64.875  49.451  45.947  1.00  0.00           C  
ATOM   1488  HB2 SER   110      64.984  50.283  45.252  1.00  0.00           H  
ATOM   1489  HB3 SER   110      65.374  49.777  46.859  1.00  0.00           H  
ATOM   1490  OG  SER   110      65.509  48.290  45.456  1.00  0.00           O  
ATOM   1491  HG  SER   110      65.244  48.169  44.541  1.00  0.00           H  
ATOM   1492  C   SER   110      63.020  48.485  47.473  1.00  0.00           C  
ATOM   1493  O   SER   110      62.430  48.775  48.466  1.00  0.00           O  
ATOM   1494  N   GLY   111      63.420  47.236  47.275  1.00  0.00           N  
ATOM   1495  H   GLY   111      63.870  47.087  46.383  1.00  0.00           H  
ATOM   1496  CA  GLY   111      63.051  46.098  48.113  1.00  0.00           C  
ATOM   1497  HA2 GLY   111      63.612  45.190  47.895  1.00  0.00           H  
ATOM   1498  HA3 GLY   111      63.270  46.374  49.145  1.00  0.00           H  
ATOM   1499  C   GLY   111      61.530  45.774  48.121  1.00  0.00           C  
ATOM   1500  O   GLY   111      60.800  46.279  47.303  1.00  0.00           O  
ATOM   1501  N   SER   112      61.053  44.850  48.957  1.00  0.00           N  
ATOM   1502  H   SER   112      60.068  44.714  48.779  1.00  0.00           H  
ATOM   1503  CA  SER   112      61.516  44.044  50.071  1.00  0.00           C  
ATOM   1504  HA  SER   112      60.747  43.313  50.318  1.00  0.00           H  
ATOM   1505  CB  SER   112      62.836  43.254  49.740  1.00  0.00           C  
ATOM   1506  HB2 SER   112      63.681  43.938  49.661  1.00  0.00           H  
ATOM   1507  HB3 SER   112      62.941  42.511  50.531  1.00  0.00           H  
ATOM   1508  OG  SER   112      62.703  42.595  48.505  1.00  0.00           O  
ATOM   1509  HG  SER   112      63.130  41.753  48.680  1.00  0.00           H  
ATOM   1510  C   SER   112      61.570  44.929  51.394  1.00  0.00           C  
ATOM   1511  O   SER   112      61.579  46.186  51.298  1.00  0.00           O  
ATOM   1512  N   TYR   113      61.653  44.371  52.614  1.00  0.00           N  
ATOM   1513  H   TYR   113      61.484  45.045  53.347  1.00  0.00           H  
ATOM   1514  CA  TYR   113      62.009  42.944  52.995  1.00  0.00           C  
ATOM   1515  HA  TYR   113      61.957  42.280  52.132  1.00  0.00           H  
ATOM   1516  CB  TYR   113      63.481  42.907  53.499  1.00  0.00           C  
ATOM   1517  HB2 TYR   113      63.519  43.477  54.427  1.00  0.00           H  
ATOM   1518  HB3 TYR   113      63.769  41.877  53.707  1.00  0.00           H  
ATOM   1519  CG  TYR   113      64.551  43.512  52.519  1.00  0.00           C  
ATOM   1520  CD1 TYR   113      65.368  42.478  51.932  1.00  0.00           C  
ATOM   1521  HD1 TYR   113      65.342  41.435  52.210  1.00  0.00           H  
ATOM   1522  CE1 TYR   113      66.367  42.932  51.078  1.00  0.00           C  
ATOM   1523  HE1 TYR   113      67.137  42.232  50.790  1.00  0.00           H  
ATOM   1524  CZ  TYR   113      66.492  44.276  50.699  1.00  0.00           C  
ATOM   1525  OH  TYR   113      67.407  44.485  49.696  1.00  0.00           O  
ATOM   1526  HH  TYR   113      67.380  45.424  49.497  1.00  0.00           H  
ATOM   1527  CE2 TYR   113      65.626  45.261  51.176  1.00  0.00           C  
ATOM   1528  HE2 TYR   113      65.704  46.301  50.891  1.00  0.00           H  
ATOM   1529  CD2 TYR   113      64.622  44.845  52.055  1.00  0.00           C  
ATOM   1530  HD2 TYR   113      63.961  45.536  52.559  1.00  0.00           H  
ATOM   1531  C   TYR   113      61.003  42.433  53.987  1.00  0.00           C  
ATOM   1532  O   TYR   113      60.810  41.169  54.009  1.00  0.00           O  
ATOM   1533  N   GLY   114      60.220  43.305  54.672  1.00  0.00           N  
ATOM   1534  H   GLY   114      60.289  44.312  54.635  1.00  0.00           H  
ATOM   1535  CA  GLY   114      59.311  42.802  55.737  1.00  0.00           C  
ATOM   1536  HA2 GLY   114      58.445  43.464  55.749  1.00  0.00           H  
ATOM   1537  HA3 GLY   114      58.757  41.884  55.542  1.00  0.00           H  
ATOM   1538  C   GLY   114      60.111  42.615  57.027  1.00  0.00           C  
ATOM   1539  O   GLY   114      61.300  42.695  57.076  1.00  0.00           O  
ATOM   1540  N   SER   115      59.523  42.118  58.089  1.00  0.00           N  
ATOM   1541  H   SER   115      60.178  41.857  58.813  1.00  0.00           H  
ATOM   1542  CA  SER   115      58.133  41.809  58.352  1.00  0.00           C  
ATOM   1543  HA  SER   115      57.680  41.199  57.570  1.00  0.00           H  
ATOM   1544  CB  SER   115      57.896  40.938  59.596  1.00  0.00           C  
ATOM   1545  HB2 SER   115      58.057  41.492  60.521  1.00  0.00           H  
ATOM   1546  HB3 SER   115      56.888  40.534  59.680  1.00  0.00           H  
ATOM   1547  OG  SER   115      58.772  39.935  59.444  1.00  0.00           O  
ATOM   1548  HG  SER   115      58.486  39.262  58.823  1.00  0.00           H  
ATOM   1549  C   SER   115      57.239  43.098  58.376  1.00  0.00           C  
ATOM   1550  O   SER   115      56.070  43.091  57.894  1.00  0.00           O  
ATOM   1551  N   SER   116      57.753  44.198  59.005  1.00  0.00           N  
ATOM   1552  H   SER   116      58.700  44.065  59.330  1.00  0.00           H  
ATOM   1553  CA  SER   116      57.226  45.577  58.800  1.00  0.00           C  
ATOM   1554  HA  SER   116      57.821  46.182  59.485  1.00  0.00           H  
ATOM   1555  CB  SER   116      57.507  46.174  57.398  1.00  0.00           C  
ATOM   1556  HB2 SER   116      56.870  45.770  56.612  1.00  0.00           H  
ATOM   1557  HB3 SER   116      57.328  47.248  57.464  1.00  0.00           H  
ATOM   1558  OG  SER   116      58.874  45.926  57.037  1.00  0.00           O  
ATOM   1559  HG  SER   116      59.396  46.296  57.753  1.00  0.00           H  
ATOM   1560  C   SER   116      55.777  45.772  59.235  1.00  0.00           C  
ATOM   1561  O   SER   116      54.900  46.055  58.376  1.00  0.00           O  
ATOM   1562  N   SER   117      55.423  45.728  60.502  1.00  0.00           N  
ATOM   1563  H   SER   117      56.140  45.511  61.180  1.00  0.00           H  
ATOM   1564  CA  SER   117      54.099  45.335  61.046  1.00  0.00           C  
ATOM   1565  HA  SER   117      53.528  44.853  60.252  1.00  0.00           H  
ATOM   1566  CB  SER   117      54.337  44.503  62.262  1.00  0.00           C  
ATOM   1567  HB2 SER   117      54.687  45.123  63.087  1.00  0.00           H  
ATOM   1568  HB3 SER   117      53.426  44.098  62.702  1.00  0.00           H  
ATOM   1569  OG  SER   117      55.083  43.409  61.920  1.00  0.00           O  
ATOM   1570  HG  SER   117      55.982  43.670  62.131  1.00  0.00           H  
ATOM   1571  C   SER   117      53.144  46.448  61.410  1.00  0.00           C  
ATOM   1572  O   SER   117      52.129  46.120  61.978  1.00  0.00           O  
ATOM   1573  N   GLN   118      53.418  47.648  60.995  1.00  0.00           N  
ATOM   1574  H   GLN   118      54.377  47.692  60.681  1.00  0.00           H  
ATOM   1575  CA  GLN   118      52.517  48.819  61.032  1.00  0.00           C  
ATOM   1576  HA  GLN   118      53.084  49.723  60.810  1.00  0.00           H  
ATOM   1577  CB  GLN   118      51.521  48.756  59.832  1.00  0.00           C  
ATOM   1578  HB2 GLN   118      50.698  48.067  60.020  1.00  0.00           H  
ATOM   1579  HB3 GLN   118      51.084  49.753  59.774  1.00  0.00           H  
ATOM   1580  CG  GLN   118      52.162  48.372  58.503  1.00  0.00           C  
ATOM   1581  HG2 GLN   118      52.439  47.320  58.567  1.00  0.00           H  
ATOM   1582  HG3 GLN   118      51.405  48.394  57.720  1.00  0.00           H  
ATOM   1583  CD  GLN   118      53.288  49.293  58.023  1.00  0.00           C  
ATOM   1584  OE1 GLN   118      53.124  50.496  57.741  1.00  0.00           O  
ATOM   1585  NE2 GLN   118      54.521  48.722  57.997  1.00  0.00           N  
ATOM   1586 HE21 GLN   118      54.641  47.720  58.017  1.00  0.00           H  
ATOM   1587 HE22 GLN   118      55.289  49.364  57.855  1.00  0.00           H  
ATOM   1588  C   GLN   118      51.785  49.022  62.443  1.00  0.00           C  
ATOM   1589  O   GLN   118      50.650  48.585  62.742  1.00  0.00           O  
ATOM   1590  N   SER   119      52.476  49.524  63.449  1.00  0.00           N  
ATOM   1591  H   SER   119      52.064  49.583  64.369  1.00  0.00           H  
ATOM   1592  CA  SER   119      53.792  50.213  63.402  1.00  0.00           C  
ATOM   1593  HA  SER   119      54.354  50.008  62.491  1.00  0.00           H  
ATOM   1594  CB  SER   119      53.555  51.734  63.389  1.00  0.00           C  
ATOM   1595  HB2 SER   119      53.401  52.053  64.420  1.00  0.00           H  
ATOM   1596  HB3 SER   119      54.464  52.192  62.998  1.00  0.00           H  
ATOM   1597  OG  SER   119      52.493  52.151  62.600  1.00  0.00           O  
ATOM   1598  HG  SER   119      52.860  52.399  61.748  1.00  0.00           H  
ATOM   1599  C   SER   119      54.659  49.741  64.651  1.00  0.00           C  
ATOM   1600  O   SER   119      54.355  48.724  65.249  1.00  0.00           O  
ATOM   1601  N   SER   120      55.624  50.575  65.075  1.00  0.00           N  
ATOM   1602  H   SER   120      55.761  51.452  64.592  1.00  0.00           H  
ATOM   1603  CA  SER   120      56.444  50.258  66.263  1.00  0.00           C  
ATOM   1604  HA  SER   120      56.823  49.237  66.219  1.00  0.00           H  
ATOM   1605  CB  SER   120      57.579  51.282  66.315  1.00  0.00           C  
ATOM   1606  HB2 SER   120      58.152  51.271  65.387  1.00  0.00           H  
ATOM   1607  HB3 SER   120      57.106  52.257  66.430  1.00  0.00           H  
ATOM   1608  OG  SER   120      58.418  51.228  67.445  1.00  0.00           O  
ATOM   1609  HG  SER   120      58.727  52.137  67.458  1.00  0.00           H  
ATOM   1610  C   SER   120      55.614  50.264  67.591  1.00  0.00           C  
ATOM   1611  O   SER   120      54.691  51.058  67.667  1.00  0.00           O  
ATOM   1612  N   SER   121      55.912  49.501  68.647  1.00  0.00           N  
ATOM   1613  H   SER   121      55.306  49.607  69.448  1.00  0.00           H  
ATOM   1614  CA  SER   121      56.984  48.502  68.747  1.00  0.00           C  
ATOM   1615  HA  SER   121      57.861  48.917  68.251  1.00  0.00           H  
ATOM   1616  CB  SER   121      57.302  48.294  70.224  1.00  0.00           C  
ATOM   1617  HB2 SER   121      57.350  49.307  70.622  1.00  0.00           H  
ATOM   1618  HB3 SER   121      56.502  47.726  70.697  1.00  0.00           H  
ATOM   1619  OG  SER   121      58.518  47.608  70.432  1.00  0.00           O  
ATOM   1620  HG  SER   121      59.003  48.167  71.044  1.00  0.00           H  
ATOM   1621  C   SER   121      56.812  47.154  67.983  1.00  0.00           C  
ATOM   1622  O   SER   121      55.773  46.982  67.333  1.00  0.00           O  
ATOM   1623  N   TYR   122      57.685  46.195  68.026  1.00  0.00           N  
ATOM   1624  H   TYR   122      58.347  46.240  68.788  1.00  0.00           H  
ATOM   1625  CA  TYR   122      57.519  45.063  67.152  1.00  0.00           C  
ATOM   1626  HA  TYR   122      57.323  45.389  66.130  1.00  0.00           H  
ATOM   1627  CB  TYR   122      58.898  44.287  67.109  1.00  0.00           C  
ATOM   1628  HB2 TYR   122      59.131  43.954  68.121  1.00  0.00           H  
ATOM   1629  HB3 TYR   122      58.743  43.278  66.727  1.00  0.00           H  
ATOM   1630  CG  TYR   122      60.151  44.964  66.529  1.00  0.00           C  
ATOM   1631  CD1 TYR   122      61.197  45.365  67.416  1.00  0.00           C  
ATOM   1632  HD1 TYR   122      61.212  45.223  68.486  1.00  0.00           H  
ATOM   1633  CE1 TYR   122      62.312  46.030  66.924  1.00  0.00           C  
ATOM   1634  HE1 TYR   122      63.179  46.127  67.560  1.00  0.00           H  
ATOM   1635  CZ  TYR   122      62.469  46.230  65.545  1.00  0.00           C  
ATOM   1636  OH  TYR   122      63.599  46.793  65.054  1.00  0.00           O  
ATOM   1637  HH  TYR   122      63.747  46.668  64.114  1.00  0.00           H  
ATOM   1638  CE2 TYR   122      61.446  45.887  64.648  1.00  0.00           C  
ATOM   1639  HE2 TYR   122      61.529  46.224  63.626  1.00  0.00           H  
ATOM   1640  CD2 TYR   122      60.328  45.244  65.150  1.00  0.00           C  
ATOM   1641  HD2 TYR   122      59.566  44.934  64.450  1.00  0.00           H  
ATOM   1642  C   TYR   122      56.278  44.154  67.504  1.00  0.00           C  
ATOM   1643  O   TYR   122      55.975  43.781  68.683  1.00  0.00           O  
ATOM   1644  N   GLY   123      55.522  43.676  66.561  1.00  0.00           N  
ATOM   1645  H   GLY   123      54.684  43.248  66.927  1.00  0.00           H  
ATOM   1646  CA  GLY   123      55.933  43.419  65.219  1.00  0.00           C  
ATOM   1647  HA2 GLY   123      55.470  44.223  64.647  1.00  0.00           H  
ATOM   1648  HA3 GLY   123      56.940  43.651  64.874  1.00  0.00           H  
ATOM   1649  C   GLY   123      55.597  41.936  64.782  1.00  0.00           C  
ATOM   1650  O   GLY   123      54.537  41.467  65.119  1.00  0.00           O  
ATOM   1651  N   GLN   124      56.514  41.334  64.060  1.00  0.00           N  
ATOM   1652  H   GLN   124      57.383  41.757  63.768  1.00  0.00           H  
ATOM   1653  CA  GLN   124      56.385  39.898  63.786  1.00  0.00           C  
ATOM   1654  HA  GLN   124      55.849  39.360  64.568  1.00  0.00           H  
ATOM   1655  CB  GLN   124      55.566  39.698  62.490  1.00  0.00           C  
ATOM   1656  HB2 GLN   124      54.554  40.046  62.700  1.00  0.00           H  
ATOM   1657  HB3 GLN   124      55.995  40.339  61.720  1.00  0.00           H  
ATOM   1658  CG  GLN   124      55.539  38.313  61.847  1.00  0.00           C  
ATOM   1659  HG2 GLN   124      54.894  38.250  60.970  1.00  0.00           H  
ATOM   1660  HG3 GLN   124      56.488  38.149  61.337  1.00  0.00           H  
ATOM   1661  CD  GLN   124      55.321  37.163  62.803  1.00  0.00           C  
ATOM   1662  OE1 GLN   124      54.668  37.288  63.833  1.00  0.00           O  
ATOM   1663  NE2 GLN   124      55.701  35.947  62.399  1.00  0.00           N  
ATOM   1664 HE21 GLN   124      56.222  35.800  61.546  1.00  0.00           H  
ATOM   1665 HE22 GLN   124      55.567  35.175  63.036  1.00  0.00           H  
ATOM   1666  C   GLN   124      57.743  39.146  63.715  1.00  0.00           C  
ATOM   1667  O   GLN   124      58.384  39.266  62.696  1.00  0.00           O  
ATOM   1668  N   PRO   125      58.100  38.284  64.669  1.00  0.00           N  
ATOM   1669  CD  PRO   125      59.262  37.406  64.619  1.00  0.00           C  
ATOM   1670  HD2 PRO   125      60.041  37.896  64.034  1.00  0.00           H  
ATOM   1671  HD3 PRO   125      58.964  36.438  64.217  1.00  0.00           H  
ATOM   1672  CG  PRO   125      59.694  37.121  66.071  1.00  0.00           C  
ATOM   1673  HG2 PRO   125      60.183  37.902  66.653  1.00  0.00           H  
ATOM   1674  HG3 PRO   125      60.230  36.177  65.968  1.00  0.00           H  
ATOM   1675  CB  PRO   125      58.298  36.972  66.729  1.00  0.00           C  
ATOM   1676  HB2 PRO   125      58.313  37.047  67.816  1.00  0.00           H  
ATOM   1677  HB3 PRO   125      57.995  35.969  66.429  1.00  0.00           H  
ATOM   1678  CA  PRO   125      57.424  38.041  66.027  1.00  0.00           C  
ATOM   1679  HA  PRO   125      56.465  37.561  65.833  1.00  0.00           H  
ATOM   1680  C   PRO   125      57.304  39.288  66.951  1.00  0.00           C  
ATOM   1681  O   PRO   125      57.995  40.339  66.789  1.00  0.00           O  
ATOM   1682  N   GLN   126      56.446  39.102  67.985  1.00  0.00           N  
ATOM   1683  H   GLN   126      56.025  38.184  67.979  1.00  0.00           H  
ATOM   1684  CA  GLN   126      56.272  39.986  69.137  1.00  0.00           C  
ATOM   1685  HA  GLN   126      55.838  40.833  68.604  1.00  0.00           H  
ATOM   1686  CB  GLN   126      55.258  39.578  70.250  1.00  0.00           C  
ATOM   1687  HB2 GLN   126      54.910  40.394  70.883  1.00  0.00           H  
ATOM   1688  HB3 GLN   126      54.329  39.325  69.739  1.00  0.00           H  
ATOM   1689  CG  GLN   126      55.807  38.379  71.105  1.00  0.00           C  
ATOM   1690  HG2 GLN   126      55.020  37.626  71.127  1.00  0.00           H  
ATOM   1691  HG3 GLN   126      56.635  37.882  70.599  1.00  0.00           H  
ATOM   1692  CD  GLN   126      56.330  38.779  72.418  1.00  0.00           C  
ATOM   1693  OE1 GLN   126      55.748  39.504  73.174  1.00  0.00           O  
ATOM   1694  NE2 GLN   126      57.641  38.488  72.696  1.00  0.00           N  
ATOM   1695 HE21 GLN   126      58.183  38.035  71.974  1.00  0.00           H  
ATOM   1696 HE22 GLN   126      58.029  38.860  73.551  1.00  0.00           H  
ATOM   1697  C   GLN   126      57.658  40.495  69.684  1.00  0.00           C  
ATOM   1698  O   GLN   126      58.623  39.755  69.872  1.00  0.00           O  
ATOM   1699  N   SER   127      57.767  41.831  69.958  1.00  0.00           N  
ATOM   1700  H   SER   127      57.023  42.471  69.720  1.00  0.00           H  
ATOM   1701  CA  SER   127      58.720  42.383  70.895  1.00  0.00           C  
ATOM   1702  HA  SER   127      58.470  43.439  70.988  1.00  0.00           H  
ATOM   1703  CB  SER   127      58.474  41.854  72.283  1.00  0.00           C  
ATOM   1704  HB2 SER   127      58.645  40.789  72.131  1.00  0.00           H  
ATOM   1705  HB3 SER   127      59.205  42.077  73.060  1.00  0.00           H  
ATOM   1706  OG  SER   127      57.188  42.331  72.706  1.00  0.00           O  
ATOM   1707  HG  SER   127      56.854  41.646  73.289  1.00  0.00           H  
ATOM   1708  C   SER   127      60.170  42.508  70.436  1.00  0.00           C  
ATOM   1709  O   SER   127      60.911  43.300  71.012  1.00  0.00           O  
ATOM   1710  N   GLY   128      60.508  41.868  69.337  1.00  0.00           N  
ATOM   1711  H   GLY   128      59.911  41.120  69.013  1.00  0.00           H  
ATOM   1712  CA  GLY   128      61.718  42.173  68.505  1.00  0.00           C  
ATOM   1713  HA2 GLY   128      61.472  42.911  67.742  1.00  0.00           H  
ATOM   1714  HA3 GLY   128      62.449  42.623  69.176  1.00  0.00           H  
ATOM   1715  C   GLY   128      62.299  40.816  67.983  1.00  0.00           C  
ATOM   1716  O   GLY   128      61.560  39.788  68.069  1.00  0.00           O  
ATOM   1717  N   SER   129      63.510  40.793  67.378  1.00  0.00           N  
ATOM   1718  H   SER   129      63.731  39.911  66.938  1.00  0.00           H  
ATOM   1719  CA  SER   129      64.408  41.926  67.077  1.00  0.00           C  
ATOM   1720  HA  SER   129      65.372  41.485  66.820  1.00  0.00           H  
ATOM   1721  CB  SER   129      63.885  42.757  65.897  1.00  0.00           C  
ATOM   1722  HB2 SER   129      62.864  43.045  66.145  1.00  0.00           H  
ATOM   1723  HB3 SER   129      64.585  43.564  65.680  1.00  0.00           H  
ATOM   1724  OG  SER   129      63.971  41.984  64.716  1.00  0.00           O  
ATOM   1725  HG  SER   129      64.911  41.843  64.580  1.00  0.00           H  
ATOM   1726  C   SER   129      64.745  42.808  68.296  1.00  0.00           C  
ATOM   1727  O   SER   129      64.862  44.028  68.242  1.00  0.00           O  
ATOM   1728  N   TYR   130      64.971  42.222  69.464  1.00  0.00           N  
ATOM   1729  H   TYR   130      64.892  41.218  69.400  1.00  0.00           H  
ATOM   1730  CA  TYR   130      65.079  42.888  70.782  1.00  0.00           C  
ATOM   1731  HA  TYR   130      64.211  43.436  71.149  1.00  0.00           H  
ATOM   1732  CB  TYR   130      65.193  41.716  71.719  1.00  0.00           C  
ATOM   1733  HB2 TYR   130      66.138  41.226  71.483  1.00  0.00           H  
ATOM   1734  HB3 TYR   130      65.231  42.133  72.725  1.00  0.00           H  
ATOM   1735  CG  TYR   130      64.076  40.728  71.603  1.00  0.00           C  
ATOM   1736  CD1 TYR   130      62.815  40.977  72.262  1.00  0.00           C  
ATOM   1737  HD1 TYR   130      62.569  41.950  72.661  1.00  0.00           H  
ATOM   1738  CE1 TYR   130      61.841  39.930  72.406  1.00  0.00           C  
ATOM   1739  HE1 TYR   130      60.827  40.114  72.731  1.00  0.00           H  
ATOM   1740  CZ  TYR   130      62.172  38.626  71.953  1.00  0.00           C  
ATOM   1741  OH  TYR   130      61.420  37.525  72.208  1.00  0.00           O  
ATOM   1742  HH  TYR   130      61.865  36.676  72.168  1.00  0.00           H  
ATOM   1743  CE2 TYR   130      63.384  38.372  71.306  1.00  0.00           C  
ATOM   1744  HE2 TYR   130      63.669  37.427  70.867  1.00  0.00           H  
ATOM   1745  CD2 TYR   130      64.278  39.446  71.137  1.00  0.00           C  
ATOM   1746  HD2 TYR   130      65.241  39.278  70.679  1.00  0.00           H  
ATOM   1747  C   TYR   130      66.224  43.912  70.723  1.00  0.00           C  
ATOM   1748  O   TYR   130      67.259  43.620  70.150  1.00  0.00           O  
ATOM   1749  N   SER   131      66.115  45.146  71.280  1.00  0.00           N  
ATOM   1750  H   SER   131      66.912  45.725  71.054  1.00  0.00           H  
ATOM   1751  CA  SER   131      64.978  45.830  71.953  1.00  0.00           C  
ATOM   1752  HA  SER   131      65.365  46.798  72.271  1.00  0.00           H  
ATOM   1753  CB  SER   131      63.744  46.124  71.059  1.00  0.00           C  
ATOM   1754  HB2 SER   131      63.329  45.195  70.666  1.00  0.00           H  
ATOM   1755  HB3 SER   131      62.919  46.526  71.646  1.00  0.00           H  
ATOM   1756  OG  SER   131      64.013  46.996  69.981  1.00  0.00           O  
ATOM   1757  HG  SER   131      63.194  47.490  69.906  1.00  0.00           H  
ATOM   1758  C   SER   131      64.748  45.020  73.269  1.00  0.00           C  
ATOM   1759  O   SER   131      63.726  44.396  73.450  1.00  0.00           O  
ATOM   1760  N   GLN   132      65.615  44.898  74.266  1.00  0.00           N  
ATOM   1761  H   GLN   132      65.255  44.424  75.082  1.00  0.00           H  
ATOM   1762  CA  GLN   132      66.949  45.494  74.432  1.00  0.00           C  
ATOM   1763  HA  GLN   132      67.539  45.300  73.536  1.00  0.00           H  
ATOM   1764  CB  GLN   132      66.902  47.052  74.727  1.00  0.00           C  
ATOM   1765  HB2 GLN   132      67.867  47.539  74.867  1.00  0.00           H  
ATOM   1766  HB3 GLN   132      66.579  47.456  73.768  1.00  0.00           H  
ATOM   1767  CG  GLN   132      65.942  47.631  75.761  1.00  0.00           C  
ATOM   1768  HG2 GLN   132      66.058  48.709  75.645  1.00  0.00           H  
ATOM   1769  HG3 GLN   132      64.902  47.414  75.518  1.00  0.00           H  
ATOM   1770  CD  GLN   132      66.383  47.384  77.181  1.00  0.00           C  
ATOM   1771  OE1 GLN   132      67.573  47.422  77.454  1.00  0.00           O  
ATOM   1772  NE2 GLN   132      65.517  46.924  78.056  1.00  0.00           N  
ATOM   1773 HE21 GLN   132      64.560  46.813  77.753  1.00  0.00           H  
ATOM   1774 HE22 GLN   132      65.730  46.839  79.039  1.00  0.00           H  
ATOM   1775  C   GLN   132      67.796  44.798  75.515  1.00  0.00           C  
ATOM   1776  O   GLN   132      67.227  44.332  76.524  1.00  0.00           O  
ATOM   1777  N   GLN   133      69.074  44.711  75.324  1.00  0.00           N  
ATOM   1778  H   GLN   133      69.494  45.290  74.611  1.00  0.00           H  
ATOM   1779  CA  GLN   133      70.025  44.051  76.202  1.00  0.00           C  
ATOM   1780  HA  GLN   133      71.046  44.156  75.835  1.00  0.00           H  
ATOM   1781  CB  GLN   133      70.163  44.829  77.528  1.00  0.00           C  
ATOM   1782  HB2 GLN   133      69.202  44.785  78.041  1.00  0.00           H  
ATOM   1783  HB3 GLN   133      70.738  44.212  78.218  1.00  0.00           H  
ATOM   1784  CG  GLN   133      70.792  46.195  77.328  1.00  0.00           C  
ATOM   1785  HG2 GLN   133      71.739  46.187  76.787  1.00  0.00           H  
ATOM   1786  HG3 GLN   133      70.094  46.812  76.763  1.00  0.00           H  
ATOM   1787  CD  GLN   133      70.946  47.001  78.632  1.00  0.00           C  
ATOM   1788  OE1 GLN   133      71.961  47.062  79.287  1.00  0.00           O  
ATOM   1789  NE2 GLN   133      69.852  47.590  79.159  1.00  0.00           N  
ATOM   1790 HE21 GLN   133      69.013  47.552  78.599  1.00  0.00           H  
ATOM   1791 HE22 GLN   133      69.960  48.098  80.026  1.00  0.00           H  
ATOM   1792  C   GLN   133      69.828  42.488  76.096  1.00  0.00           C  
ATOM   1793  O   GLN   133      69.458  41.940  77.180  1.00  0.00           O  
ATOM   1794  N   PRO   134      69.858  41.815  74.928  1.00  0.00           N  
ATOM   1795  CD  PRO   134      69.808  40.368  74.923  1.00  0.00           C  
ATOM   1796  HD2 PRO   134      68.782  40.026  75.063  1.00  0.00           H  
ATOM   1797  HD3 PRO   134      70.441  39.980  75.721  1.00  0.00           H  
ATOM   1798  CG  PRO   134      70.238  40.012  73.512  1.00  0.00           C  
ATOM   1799  HG2 PRO   134      69.385  39.906  72.842  1.00  0.00           H  
ATOM   1800  HG3 PRO   134      70.820  39.094  73.600  1.00  0.00           H  
ATOM   1801  CB  PRO   134      71.119  41.182  73.043  1.00  0.00           C  
ATOM   1802  HB2 PRO   134      71.186  41.097  71.959  1.00  0.00           H  
ATOM   1803  HB3 PRO   134      72.077  40.996  73.528  1.00  0.00           H  
ATOM   1804  CA  PRO   134      70.430  42.367  73.690  1.00  0.00           C  
ATOM   1805  HA  PRO   134      71.172  43.157  73.806  1.00  0.00           H  
ATOM   1806  C   PRO   134      69.353  42.902  72.616  1.00  0.00           C  
ATOM   1807  O   PRO   134      68.168  42.431  72.647  1.00  0.00           O  
ATOM   1808  N   SER   135      69.723  43.741  71.655  1.00  0.00           N  
ATOM   1809  H   SER   135      69.034  44.064  70.991  1.00  0.00           H  
ATOM   1810  CA  SER   135      71.023  44.309  71.376  1.00  0.00           C  
ATOM   1811  HA  SER   135      71.631  43.404  71.385  1.00  0.00           H  
ATOM   1812  CB  SER   135      71.064  45.014  70.040  1.00  0.00           C  
ATOM   1813  HB2 SER   135      70.459  45.920  70.034  1.00  0.00           H  
ATOM   1814  HB3 SER   135      72.101  45.186  69.754  1.00  0.00           H  
ATOM   1815  OG  SER   135      70.460  44.199  68.989  1.00  0.00           O  
ATOM   1816  HG  SER   135      70.858  44.446  68.151  1.00  0.00           H  
ATOM   1817  C   SER   135      71.586  45.278  72.426  1.00  0.00           C  
ATOM   1818  O   SER   135      70.818  45.670  73.325  1.00  0.00           O  
ATOM   1819  N   TYR   136      72.755  45.828  72.189  1.00  0.00           N  
ATOM   1820  H   TYR   136      73.353  45.367  71.518  1.00  0.00           H  
ATOM   1821  CA  TYR   136      73.362  46.783  73.098  1.00  0.00           C  
ATOM   1822  HA  TYR   136      72.626  47.033  73.862  1.00  0.00           H  
ATOM   1823  CB  TYR   136      74.602  46.224  73.989  1.00  0.00           C  
ATOM   1824  HB2 TYR   136      75.379  45.854  73.319  1.00  0.00           H  
ATOM   1825  HB3 TYR   136      75.147  47.041  74.462  1.00  0.00           H  
ATOM   1826  CG  TYR   136      74.222  45.168  75.122  1.00  0.00           C  
ATOM   1827  CD1 TYR   136      74.244  45.571  76.478  1.00  0.00           C  
ATOM   1828  HD1 TYR   136      74.510  46.577  76.766  1.00  0.00           H  
ATOM   1829  CE1 TYR   136      74.025  44.655  77.532  1.00  0.00           C  
ATOM   1830  HE1 TYR   136      73.977  45.026  78.545  1.00  0.00           H  
ATOM   1831  CZ  TYR   136      73.670  43.312  77.223  1.00  0.00           C  
ATOM   1832  OH  TYR   136      73.419  42.387  78.192  1.00  0.00           O  
ATOM   1833  HH  TYR   136      73.186  42.812  79.021  1.00  0.00           H  
ATOM   1834  CE2 TYR   136      73.578  42.959  75.848  1.00  0.00           C  
ATOM   1835  HE2 TYR   136      73.361  41.923  75.631  1.00  0.00           H  
ATOM   1836  CD2 TYR   136      73.841  43.870  74.748  1.00  0.00           C  
ATOM   1837  HD2 TYR   136      73.974  43.513  73.737  1.00  0.00           H  
ATOM   1838  C   TYR   136      73.696  48.052  72.373  1.00  0.00           C  
ATOM   1839  O   TYR   136      74.853  48.229  71.953  1.00  0.00           O  
ATOM   1840  N   GLY   137      72.700  48.895  72.048  1.00  0.00           N  
ATOM   1841  H   GLY   137      72.965  49.666  71.452  1.00  0.00           H  
ATOM   1842  CA  GLY   137      71.292  48.888  72.505  1.00  0.00           C  
ATOM   1843  HA2 GLY   137      70.685  49.567  71.906  1.00  0.00           H  
ATOM   1844  HA3 GLY   137      70.841  47.904  72.376  1.00  0.00           H  
ATOM   1845  C   GLY   137      71.107  49.293  74.002  1.00  0.00           C  
ATOM   1846  O   GLY   137      72.116  49.275  74.752  1.00  0.00           O  
ATOM   1847  N   GLY   138      69.949  49.668  74.462  1.00  0.00           N  
ATOM   1848  H   GLY   138      69.357  49.984  73.708  1.00  0.00           H  
ATOM   1849  CA  GLY   138      69.555  50.014  75.879  1.00  0.00           C  
ATOM   1850  HA2 GLY   138      69.107  49.178  76.416  1.00  0.00           H  
ATOM   1851  HA3 GLY   138      70.558  50.067  76.303  1.00  0.00           H  
ATOM   1852  C   GLY   138      68.804  51.410  76.079  1.00  0.00           C  
ATOM   1853  O   GLY   138      68.724  52.159  75.125  1.00  0.00           O  
ATOM   1854  N   GLN   139      68.380  51.762  77.289  1.00  0.00           N  
ATOM   1855  H   GLN   139      68.018  52.702  77.360  1.00  0.00           H  
ATOM   1856  CA  GLN   139      68.419  50.977  78.534  1.00  0.00           C  
ATOM   1857  HA  GLN   139      68.973  50.049  78.389  1.00  0.00           H  
ATOM   1858  CB  GLN   139      69.066  51.818  79.628  1.00  0.00           C  
ATOM   1859  HB2 GLN   139      68.477  52.688  79.919  1.00  0.00           H  
ATOM   1860  HB3 GLN   139      69.085  51.236  80.550  1.00  0.00           H  
ATOM   1861  CG  GLN   139      70.565  52.087  79.317  1.00  0.00           C  
ATOM   1862  HG2 GLN   139      71.064  51.123  79.217  1.00  0.00           H  
ATOM   1863  HG3 GLN   139      70.674  52.641  78.385  1.00  0.00           H  
ATOM   1864  CD  GLN   139      71.254  52.790  80.493  1.00  0.00           C  
ATOM   1865  OE1 GLN   139      70.653  53.424  81.391  1.00  0.00           O  
ATOM   1866  NE2 GLN   139      72.600  52.777  80.444  1.00  0.00           N  
ATOM   1867 HE21 GLN   139      73.005  52.543  79.549  1.00  0.00           H  
ATOM   1868 HE22 GLN   139      73.142  53.304  81.114  1.00  0.00           H  
ATOM   1869  C   GLN   139      67.061  50.457  79.011  1.00  0.00           C  
ATOM   1870  O   GLN   139      66.987  49.567  79.856  1.00  0.00           O  
ATOM   1871  N   GLN   140      65.981  51.038  78.520  1.00  0.00           N  
ATOM   1872  H   GLN   140      66.108  51.639  77.718  1.00  0.00           H  
ATOM   1873  CA  GLN   140      64.627  51.139  79.141  1.00  0.00           C  
ATOM   1874  HA  GLN   140      64.164  52.053  78.770  1.00  0.00           H  
ATOM   1875  CB  GLN   140      63.650  50.046  78.639  1.00  0.00           C  
ATOM   1876  HB2 GLN   140      64.078  49.076  78.889  1.00  0.00           H  
ATOM   1877  HB3 GLN   140      62.634  50.118  79.027  1.00  0.00           H  
ATOM   1878  CG  GLN   140      63.394  49.904  77.153  1.00  0.00           C  
ATOM   1879  HG2 GLN   140      64.237  49.972  76.464  1.00  0.00           H  
ATOM   1880  HG3 GLN   140      63.184  48.837  77.094  1.00  0.00           H  
ATOM   1881  CD  GLN   140      62.103  50.483  76.710  1.00  0.00           C  
ATOM   1882  OE1 GLN   140      61.914  51.605  76.513  1.00  0.00           O  
ATOM   1883  NE2 GLN   140      61.168  49.599  76.445  1.00  0.00           N  
ATOM   1884 HE21 GLN   140      61.443  48.657  76.684  1.00  0.00           H  
ATOM   1885 HE22 GLN   140      60.302  49.876  76.006  1.00  0.00           H  
ATOM   1886  C   GLN   140      64.664  51.336  80.642  1.00  0.00           C  
ATOM   1887  O   GLN   140      64.013  50.606  81.358  1.00  0.00           O  
ATOM   1888  N   GLN   141      65.428  52.293  81.130  1.00  0.00           N  
ATOM   1889  H   GLN   141      65.653  53.011  80.456  1.00  0.00           H  
ATOM   1890  CA  GLN   141      65.579  52.605  82.521  1.00  0.00           C  
ATOM   1891  HA  GLN   141      64.746  52.246  83.125  1.00  0.00           H  
ATOM   1892  CB  GLN   141      66.904  51.849  82.810  1.00  0.00           C  
ATOM   1893  HB2 GLN   141      67.561  51.987  81.951  1.00  0.00           H  
ATOM   1894  HB3 GLN   141      67.325  52.387  83.659  1.00  0.00           H  
ATOM   1895  CG  GLN   141      66.840  50.364  83.171  1.00  0.00           C  
ATOM   1896  HG2 GLN   141      66.197  50.151  84.026  1.00  0.00           H  
ATOM   1897  HG3 GLN   141      66.402  49.872  82.303  1.00  0.00           H  
ATOM   1898  CD  GLN   141      68.234  49.748  83.442  1.00  0.00           C  
ATOM   1899  OE1 GLN   141      69.295  50.277  83.211  1.00  0.00           O  
ATOM   1900  NE2 GLN   141      68.319  48.632  84.029  1.00  0.00           N  
ATOM   1901 HE21 GLN   141      67.524  48.011  84.091  1.00  0.00           H  
ATOM   1902 HE22 GLN   141      69.202  48.321  84.409  1.00  0.00           H  
ATOM   1903  C   GLN   141      65.665  54.099  82.798  1.00  0.00           C  
ATOM   1904  O   GLN   141      66.719  54.728  82.621  1.00  0.00           O  
ATOM   1905  N   SER   142      64.612  54.771  83.332  1.00  0.00           N  
ATOM   1906  H   SER   142      64.834  55.731  83.556  1.00  0.00           H  
ATOM   1907  CA  SER   142      63.331  54.233  83.743  1.00  0.00           C  
ATOM   1908  HA  SER   142      62.798  55.151  83.990  1.00  0.00           H  
ATOM   1909  CB  SER   142      62.495  53.641  82.573  1.00  0.00           C  
ATOM   1910  HB2 SER   142      62.969  52.750  82.163  1.00  0.00           H  
ATOM   1911  HB3 SER   142      61.443  53.550  82.844  1.00  0.00           H  
ATOM   1912  OG  SER   142      62.544  54.558  81.533  1.00  0.00           O  
ATOM   1913  HG  SER   142      62.407  55.435  81.900  1.00  0.00           H  
ATOM   1914  C   SER   142      63.269  53.310  84.965  1.00  0.00           C  
ATOM   1915  O   SER   142      62.882  52.189  84.949  1.00  0.00           O  
ATOM   1916  N   TYR   143      63.881  53.822  86.054  1.00  0.00           N  
ATOM   1917  H   TYR   143      64.381  54.685  85.888  1.00  0.00           H  
ATOM   1918  CA  TYR   143      64.115  53.151  87.315  1.00  0.00           C  
ATOM   1919  HA  TYR   143      64.213  52.077  87.153  1.00  0.00           H  
ATOM   1920  CB  TYR   143      65.509  53.703  87.844  1.00  0.00           C  
ATOM   1921  HB2 TYR   143      65.463  54.771  87.630  1.00  0.00           H  
ATOM   1922  HB3 TYR   143      65.571  53.644  88.930  1.00  0.00           H  
ATOM   1923  CG  TYR   143      66.775  53.130  87.115  1.00  0.00           C  
ATOM   1924  CD1 TYR   143      66.950  51.739  86.852  1.00  0.00           C  
ATOM   1925  HD1 TYR   143      66.205  51.055  87.229  1.00  0.00           H  
ATOM   1926  CE1 TYR   143      68.175  51.280  86.252  1.00  0.00           C  
ATOM   1927  HE1 TYR   143      68.353  50.224  86.111  1.00  0.00           H  
ATOM   1928  CZ  TYR   143      69.149  52.194  85.830  1.00  0.00           C  
ATOM   1929  OH  TYR   143      70.242  51.839  85.074  1.00  0.00           O  
ATOM   1930  HH  TYR   143      70.161  51.280  84.298  1.00  0.00           H  
ATOM   1931  CE2 TYR   143      68.902  53.582  86.004  1.00  0.00           C  
ATOM   1932  HE2 TYR   143      69.689  54.188  85.578  1.00  0.00           H  
ATOM   1933  CD2 TYR   143      67.737  54.001  86.640  1.00  0.00           C  
ATOM   1934  HD2 TYR   143      67.522  55.053  86.758  1.00  0.00           H  
ATOM   1935  C   TYR   143      62.847  53.436  88.217  1.00  0.00           C  
ATOM   1936  O   TYR   143      62.830  54.444  88.883  1.00  0.00           O  
ATOM   1937  N   GLY   144      62.009  52.401  88.312  1.00  0.00           N  
ATOM   1938  H   GLY   144      62.085  51.569  87.745  1.00  0.00           H  
ATOM   1939  CA  GLY   144      60.969  52.387  89.315  1.00  0.00           C  
ATOM   1940  HA2 GLY   144      60.372  51.489  89.159  1.00  0.00           H  
ATOM   1941  HA3 GLY   144      61.362  52.313  90.329  1.00  0.00           H  
ATOM   1942  C   GLY   144      59.970  53.582  89.369  1.00  0.00           C  
ATOM   1943  O   GLY   144      59.796  54.281  88.362  1.00  0.00           O  
ATOM   1944  N   GLN   145      59.128  53.576  90.386  1.00  0.00           N  
ATOM   1945  H   GLN   145      59.282  52.880  91.101  1.00  0.00           H  
ATOM   1946  CA  GLN   145      58.079  54.583  90.566  1.00  0.00           C  
ATOM   1947  HA  GLN   145      57.344  54.523  89.763  1.00  0.00           H  
ATOM   1948  CB  GLN   145      57.275  54.300  91.855  1.00  0.00           C  
ATOM   1949  HB2 GLN   145      56.865  53.314  91.636  1.00  0.00           H  
ATOM   1950  HB3 GLN   145      58.025  54.198  92.639  1.00  0.00           H  
ATOM   1951  CG  GLN   145      56.173  55.301  92.154  1.00  0.00           C  
ATOM   1952  HG2 GLN   145      56.608  56.269  92.399  1.00  0.00           H  
ATOM   1953  HG3 GLN   145      55.548  55.492  91.281  1.00  0.00           H  
ATOM   1954  CD  GLN   145      55.257  54.790  93.266  1.00  0.00           C  
ATOM   1955  OE1 GLN   145      55.427  53.783  93.877  1.00  0.00           O  
ATOM   1956  NE2 GLN   145      54.204  55.512  93.595  1.00  0.00           N  
ATOM   1957 HE21 GLN   145      53.647  55.083  94.321  1.00  0.00           H  
ATOM   1958 HE22 GLN   145      53.952  56.362  93.113  1.00  0.00           H  
ATOM   1959  C   GLN   145      58.602  56.038  90.623  1.00  0.00           C  
ATOM   1960  O   GLN   145      59.564  56.348  91.318  1.00  0.00           O  
ATOM   1961  N   GLN   146      57.884  57.017  89.982  1.00  0.00           N  
ATOM   1962  H   GLN   146      56.988  56.791  89.575  1.00  0.00           H  
ATOM   1963  CA  GLN   146      58.290  58.446  89.932  1.00  0.00           C  
ATOM   1964  HA  GLN   146      59.320  58.547  89.588  1.00  0.00           H  
ATOM   1965  CB  GLN   146      57.283  59.125  89.027  1.00  0.00           C  
ATOM   1966  HB2 GLN   146      57.241  58.609  88.068  1.00  0.00           H  
ATOM   1967  HB3 GLN   146      56.274  59.154  89.437  1.00  0.00           H  
ATOM   1968  CG  GLN   146      57.641  60.636  88.829  1.00  0.00           C  
ATOM   1969  HG2 GLN   146      56.838  61.103  88.259  1.00  0.00           H  
ATOM   1970  HG3 GLN   146      57.728  61.133  89.795  1.00  0.00           H  
ATOM   1971  CD  GLN   146      59.025  60.737  88.084  1.00  0.00           C  
ATOM   1972  OE1 GLN   146      59.545  59.764  87.554  1.00  0.00           O  
ATOM   1973  NE2 GLN   146      59.569  61.902  87.932  1.00  0.00           N  
ATOM   1974 HE21 GLN   146      59.292  62.550  88.657  1.00  0.00           H  
ATOM   1975 HE22 GLN   146      60.547  61.789  87.707  1.00  0.00           H  
ATOM   1976  C   GLN   146      58.090  59.007  91.341  1.00  0.00           C  
ATOM   1977  O   GLN   146      56.973  59.041  91.910  1.00  0.00           O  
ATOM   1978  N   GLN   147      59.138  59.675  91.834  1.00  0.00           N  
ATOM   1979  H   GLN   147      60.022  59.573  91.356  1.00  0.00           H  
ATOM   1980  CA  GLN   147      59.091  60.490  93.073  1.00  0.00           C  
ATOM   1981  HA  GLN   147      58.922  59.741  93.847  1.00  0.00           H  
ATOM   1982  CB  GLN   147      60.454  61.051  93.273  1.00  0.00           C  
ATOM   1983  HB2 GLN   147      60.532  61.332  94.323  1.00  0.00           H  
ATOM   1984  HB3 GLN   147      61.156  60.259  93.011  1.00  0.00           H  
ATOM   1985  CG  GLN   147      60.940  62.265  92.524  1.00  0.00           C  
ATOM   1986  HG2 GLN   147      60.943  62.050  91.456  1.00  0.00           H  
ATOM   1987  HG3 GLN   147      60.261  63.077  92.783  1.00  0.00           H  
ATOM   1988  CD  GLN   147      62.308  62.762  92.923  1.00  0.00           C  
ATOM   1989  OE1 GLN   147      63.331  62.060  93.009  1.00  0.00           O  
ATOM   1990  NE2 GLN   147      62.495  64.021  93.231  1.00  0.00           N  
ATOM   1991 HE21 GLN   147      61.671  64.605  93.262  1.00  0.00           H  
ATOM   1992 HE22 GLN   147      63.332  64.134  93.784  1.00  0.00           H  
ATOM   1993  C   GLN   147      57.989  61.578  93.189  1.00  0.00           C  
ATOM   1994  O   GLN   147      57.409  62.068  92.196  1.00  0.00           O  
ATOM   1995  N   SER   148      57.677  62.019  94.398  1.00  0.00           N  
ATOM   1996  H   SER   148      58.179  61.707  95.216  1.00  0.00           H  
ATOM   1997  CA  SER   148      56.708  63.145  94.568  1.00  0.00           C  
ATOM   1998  HA  SER   148      55.913  62.997  93.837  1.00  0.00           H  
ATOM   1999  CB  SER   148      56.152  63.040  95.999  1.00  0.00           C  
ATOM   2000  HB2 SER   148      55.334  63.760  96.031  1.00  0.00           H  
ATOM   2001  HB3 SER   148      55.856  62.005  96.168  1.00  0.00           H  
ATOM   2002  OG  SER   148      57.051  63.336  97.073  1.00  0.00           O  
ATOM   2003  HG  SER   148      56.582  63.385  97.909  1.00  0.00           H  
ATOM   2004  C   SER   148      57.336  64.543  94.378  1.00  0.00           C  
ATOM   2005  O   SER   148      58.542  64.686  94.102  1.00  0.00           O  
ATOM   2006  N   TYR   149      56.575  65.638  94.547  1.00  0.00           N  
ATOM   2007  H   TYR   149      55.579  65.613  94.709  1.00  0.00           H  
ATOM   2008  CA  TYR   149      56.926  66.924  93.973  1.00  0.00           C  
ATOM   2009  HA  TYR   149      57.965  67.160  94.203  1.00  0.00           H  
ATOM   2010  CB  TYR   149      56.632  66.829  92.487  1.00  0.00           C  
ATOM   2011  HB2 TYR   149      57.408  66.238  92.001  1.00  0.00           H  
ATOM   2012  HB3 TYR   149      55.657  66.399  92.261  1.00  0.00           H  
ATOM   2013  CG  TYR   149      56.798  68.236  91.918  1.00  0.00           C  
ATOM   2014  CD1 TYR   149      55.679  68.931  91.394  1.00  0.00           C  
ATOM   2015  HD1 TYR   149      54.687  68.508  91.334  1.00  0.00           H  
ATOM   2016  CE1 TYR   149      55.886  70.237  90.861  1.00  0.00           C  
ATOM   2017  HE1 TYR   149      55.016  70.776  90.516  1.00  0.00           H  
ATOM   2018  CZ  TYR   149      57.163  70.855  91.016  1.00  0.00           C  
ATOM   2019  OH  TYR   149      57.292  72.164  90.740  1.00  0.00           O  
ATOM   2020  HH  TYR   149      56.506  72.581  90.380  1.00  0.00           H  
ATOM   2021  CE2 TYR   149      58.284  70.140  91.534  1.00  0.00           C  
ATOM   2022  HE2 TYR   149      59.274  70.561  91.619  1.00  0.00           H  
ATOM   2023  CD2 TYR   149      58.076  68.858  92.006  1.00  0.00           C  
ATOM   2024  HD2 TYR   149      58.835  68.251  92.478  1.00  0.00           H  
ATOM   2025  C   TYR   149      56.112  68.043  94.669  1.00  0.00           C  
ATOM   2026  O   TYR   149      54.881  68.025  94.643  1.00  0.00           O  
ATOM   2027  N   ASN   150      56.857  69.012  95.195  1.00  0.00           N  
ATOM   2028  H   ASN   150      57.833  68.774  95.293  1.00  0.00           H  
ATOM   2029  CA  ASN   150      56.354  70.216  95.759  1.00  0.00           C  
ATOM   2030  HA  ASN   150      55.327  70.089  96.102  1.00  0.00           H  
ATOM   2031  CB  ASN   150      57.087  70.391  97.099  1.00  0.00           C  
ATOM   2032  HB2 ASN   150      58.166  70.427  96.950  1.00  0.00           H  
ATOM   2033  HB3 ASN   150      56.697  71.206  97.709  1.00  0.00           H  
ATOM   2034  CG  ASN   150      56.963  69.050  98.017  1.00  0.00           C  
ATOM   2035  OD1 ASN   150      55.839  68.529  98.147  1.00  0.00           O  
ATOM   2036  ND2 ASN   150      57.972  68.573  98.676  1.00  0.00           N  
ATOM   2037 HD21 ASN   150      57.899  67.750  99.258  1.00  0.00           H  
ATOM   2038 HD22 ASN   150      58.822  69.114  98.741  1.00  0.00           H  
ATOM   2039  C   ASN   150      56.607  71.467  94.835  1.00  0.00           C  
ATOM   2040  O   ASN   150      57.766  71.873  94.524  1.00  0.00           O  
ATOM   2041  N   PRO   151      55.503  72.180  94.448  1.00  0.00           N  
ATOM   2042  CD  PRO   151      54.112  71.774  94.638  1.00  0.00           C  
ATOM   2043  HD2 PRO   151      53.757  72.199  95.577  1.00  0.00           H  
ATOM   2044  HD3 PRO   151      53.935  70.701  94.566  1.00  0.00           H  
ATOM   2045  CG  PRO   151      53.386  72.391  93.457  1.00  0.00           C  
ATOM   2046  HG2 PRO   151      52.365  72.677  93.711  1.00  0.00           H  
ATOM   2047  HG3 PRO   151      53.339  71.818  92.531  1.00  0.00           H  
ATOM   2048  CB  PRO   151      54.258  73.672  93.204  1.00  0.00           C  
ATOM   2049  HB2 PRO   151      53.921  74.558  93.742  1.00  0.00           H  
ATOM   2050  HB3 PRO   151      54.224  74.035  92.176  1.00  0.00           H  
ATOM   2051  CA  PRO   151      55.665  73.355  93.560  1.00  0.00           C  
ATOM   2052  HA  PRO   151      56.171  73.001  92.662  1.00  0.00           H  
ATOM   2053  C   PRO   151      56.378  74.515  94.259  1.00  0.00           C  
ATOM   2054  O   PRO   151      56.192  74.713  95.493  1.00  0.00           O  
ATOM   2055  N   PRO   152      57.152  75.385  93.615  1.00  0.00           N  
ATOM   2056  CD  PRO   152      57.365  75.202  92.134  1.00  0.00           C  
ATOM   2057  HD2 PRO   152      56.453  74.936  91.599  1.00  0.00           H  
ATOM   2058  HD3 PRO   152      58.223  74.546  91.991  1.00  0.00           H  
ATOM   2059  CG  PRO   152      57.719  76.633  91.826  1.00  0.00           C  
ATOM   2060  HG2 PRO   152      56.877  77.321  91.751  1.00  0.00           H  
ATOM   2061  HG3 PRO   152      58.331  76.712  90.928  1.00  0.00           H  
ATOM   2062  CB  PRO   152      58.524  77.156  93.014  1.00  0.00           C  
ATOM   2063  HB2 PRO   152      58.540  78.245  93.036  1.00  0.00           H  
ATOM   2064  HB3 PRO   152      59.517  76.736  92.850  1.00  0.00           H  
ATOM   2065  CA  PRO   152      57.841  76.517  94.213  1.00  0.00           C  
ATOM   2066  HA  PRO   152      58.636  76.146  94.859  1.00  0.00           H  
ATOM   2067  C   PRO   152      56.851  77.430  94.971  1.00  0.00           C  
ATOM   2068  O   PRO   152      55.750  77.637  94.480  1.00  0.00           O  
ATOM   2069  N   GLN   153      57.194  78.016  96.044  1.00  0.00           N  
ATOM   2070  H   GLN   153      58.023  77.669  96.505  1.00  0.00           H  
ATOM   2071  CA  GLN   153      56.413  79.139  96.591  1.00  0.00           C  
ATOM   2072  HA  GLN   153      55.388  78.809  96.764  1.00  0.00           H  
ATOM   2073  CB  GLN   153      56.952  79.583  97.934  1.00  0.00           C  
ATOM   2074  HB2 GLN   153      57.946  80.021  97.841  1.00  0.00           H  
ATOM   2075  HB3 GLN   153      56.303  80.383  98.290  1.00  0.00           H  
ATOM   2076  CG  GLN   153      57.120  78.613  99.100  1.00  0.00           C  
ATOM   2077  HG2 GLN   153      56.281  77.917  99.074  1.00  0.00           H  
ATOM   2078  HG3 GLN   153      58.004  78.007  98.903  1.00  0.00           H  
ATOM   2079  CD  GLN   153      57.148  79.259 100.495  1.00  0.00           C  
ATOM   2080  OE1 GLN   153      57.236  80.474 100.685  1.00  0.00           O  
ATOM   2081  NE2 GLN   153      57.075  78.375 101.496  1.00  0.00           N  
ATOM   2082 HE21 GLN   153      56.705  77.474 101.225  1.00  0.00           H  
ATOM   2083 HE22 GLN   153      56.969  78.692 102.449  1.00  0.00           H  
ATOM   2084  C   GLN   153      56.407  80.352  95.630  1.00  0.00           C  
ATOM   2085  O   GLN   153      57.440  80.752  95.046  1.00  0.00           O  
ATOM   2086  N   GLY   154      55.254  81.046  95.525  1.00  0.00           N  
ATOM   2087  H   GLY   154      54.441  80.753  96.049  1.00  0.00           H  
ATOM   2088  CA  GLY   154      55.098  82.274  94.808  1.00  0.00           C  
ATOM   2089  HA2 GLY   154      55.642  82.125  93.874  1.00  0.00           H  
ATOM   2090  HA3 GLY   154      54.074  82.370  94.448  1.00  0.00           H  
ATOM   2091  C   GLY   154      55.593  83.509  95.606  1.00  0.00           C  
ATOM   2092  O   GLY   154      55.927  83.478  96.834  1.00  0.00           O  
ATOM   2093  N   TYR   155      55.657  84.671  94.972  1.00  0.00           N  
ATOM   2094  H   TYR   155      55.303  84.660  94.026  1.00  0.00           H  
ATOM   2095  CA  TYR   155      55.763  86.021  95.549  1.00  0.00           C  
ATOM   2096  HA  TYR   155      55.999  86.008  96.613  1.00  0.00           H  
ATOM   2097  CB  TYR   155      56.863  86.899  94.851  1.00  0.00           C  
ATOM   2098  HB2 TYR   155      56.764  86.887  93.766  1.00  0.00           H  
ATOM   2099  HB3 TYR   155      56.781  87.943  95.154  1.00  0.00           H  
ATOM   2100  CG  TYR   155      58.236  86.488  95.135  1.00  0.00           C  
ATOM   2101  CD1 TYR   155      58.950  86.963  96.266  1.00  0.00           C  
ATOM   2102  HD1 TYR   155      58.469  87.655  96.941  1.00  0.00           H  
ATOM   2103  CE1 TYR   155      60.296  86.692  96.342  1.00  0.00           C  
ATOM   2104  HE1 TYR   155      60.897  87.243  97.051  1.00  0.00           H  
ATOM   2105  CZ  TYR   155      60.919  85.955  95.335  1.00  0.00           C  
ATOM   2106  OH  TYR   155      62.239  85.683  95.418  1.00  0.00           O  
ATOM   2107  HH  TYR   155      62.491  85.010  94.781  1.00  0.00           H  
ATOM   2108  CE2 TYR   155      60.209  85.331  94.259  1.00  0.00           C  
ATOM   2109  HE2 TYR   155      60.677  84.658  93.556  1.00  0.00           H  
ATOM   2110  CD2 TYR   155      58.845  85.692  94.167  1.00  0.00           C  
ATOM   2111  HD2 TYR   155      58.230  85.306  93.368  1.00  0.00           H  
ATOM   2112  C   TYR   155      54.450  86.796  95.296  1.00  0.00           C  
ATOM   2113  O   TYR   155      53.821  86.582  94.228  1.00  0.00           O  
ATOM   2114  N   GLY   156      53.951  87.584  96.217  1.00  0.00           N  
ATOM   2115  H   GLY   156      53.056  87.948  95.922  1.00  0.00           H  
ATOM   2116  CA  GLY   156      54.547  87.873  97.497  1.00  0.00           C  
ATOM   2117  HA2 GLY   156      54.694  86.937  98.036  1.00  0.00           H  
ATOM   2118  HA3 GLY   156      55.480  88.362  97.217  1.00  0.00           H  
ATOM   2119  C   GLY   156      53.661  88.727  98.393  1.00  0.00           C  
ATOM   2120  O   GLY   156      52.446  88.805  98.217  1.00  0.00           O  
ATOM   2121  N   GLN   157      54.261  89.334  99.474  1.00  0.00           N  
ATOM   2122  H   GLN   157      55.265  89.302  99.579  1.00  0.00           H  
ATOM   2123  CA  GLN   157      53.435  89.947 100.601  1.00  0.00           C  
ATOM   2124  HA  GLN   157      52.364  89.865 100.413  1.00  0.00           H  
ATOM   2125  CB  GLN   157      53.615  89.190 101.951  1.00  0.00           C  
ATOM   2126  HB2 GLN   157      54.672  88.965 102.094  1.00  0.00           H  
ATOM   2127  HB3 GLN   157      53.377  89.841 102.793  1.00  0.00           H  
ATOM   2128  CG  GLN   157      52.891  87.806 102.080  1.00  0.00           C  
ATOM   2129  HG2 GLN   157      51.823  87.737 101.873  1.00  0.00           H  
ATOM   2130  HG3 GLN   157      53.382  87.293 101.254  1.00  0.00           H  
ATOM   2131  CD  GLN   157      53.239  87.042 103.371  1.00  0.00           C  
ATOM   2132  OE1 GLN   157      54.337  87.054 103.857  1.00  0.00           O  
ATOM   2133  NE2 GLN   157      52.236  86.394 103.949  1.00  0.00           N  
ATOM   2134 HE21 GLN   157      51.271  86.505 103.674  1.00  0.00           H  
ATOM   2135 HE22 GLN   157      52.488  85.610 104.534  1.00  0.00           H  
ATOM   2136  C   GLN   157      53.764  91.513 100.784  1.00  0.00           C  
ATOM   2137  O   GLN   157      54.922  91.766 101.057  1.00  0.00           O  
ATOM   2138  N   GLN   158      52.846  92.484 100.778  1.00  0.00           N  
ATOM   2139  H   GLN   158      53.149  93.354 101.192  1.00  0.00           H  
ATOM   2140  CA  GLN   158      51.390  92.446 100.373  1.00  0.00           C  
ATOM   2141  HA  GLN   158      50.907  91.575 100.815  1.00  0.00           H  
ATOM   2142  CB  GLN   158      50.636  93.657 101.024  1.00  0.00           C  
ATOM   2143  HB2 GLN   158      51.085  94.592 100.689  1.00  0.00           H  
ATOM   2144  HB3 GLN   158      49.645  93.644 100.570  1.00  0.00           H  
ATOM   2145  CG  GLN   158      50.664  93.614 102.548  1.00  0.00           C  
ATOM   2146  HG2 GLN   158      49.776  94.100 102.952  1.00  0.00           H  
ATOM   2147  HG3 GLN   158      50.760  92.609 102.959  1.00  0.00           H  
ATOM   2148  CD  GLN   158      51.737  94.444 103.244  1.00  0.00           C  
ATOM   2149  OE1 GLN   158      52.848  94.692 102.720  1.00  0.00           O  
ATOM   2150  NE2 GLN   158      51.517  95.056 104.407  1.00  0.00           N  
ATOM   2151 HE21 GLN   158      50.548  95.319 104.512  1.00  0.00           H  
ATOM   2152 HE22 GLN   158      52.339  95.434 104.857  1.00  0.00           H  
ATOM   2153  C   GLN   158      51.142  92.432  98.852  1.00  0.00           C  
ATOM   2154  O   GLN   158      51.955  93.058  98.170  1.00  0.00           O  
ATOM   2155  N   ASN   159      50.087  91.762  98.420  1.00  0.00           N  
ATOM   2156  H   ASN   159      49.568  91.175  99.058  1.00  0.00           H  
ATOM   2157  CA  ASN   159      49.688  91.750  96.950  1.00  0.00           C  
ATOM   2158  HA  ASN   159      50.496  91.329  96.352  1.00  0.00           H  
ATOM   2159  CB  ASN   159      48.471  90.830  96.755  1.00  0.00           C  
ATOM   2160  HB2 ASN   159      48.645  89.862  97.226  1.00  0.00           H  
ATOM   2161  HB3 ASN   159      47.586  91.202  97.272  1.00  0.00           H  
ATOM   2162  CG  ASN   159      48.109  90.835  95.268  1.00  0.00           C  
ATOM   2163  OD1 ASN   159      47.433  91.654  94.701  1.00  0.00           O  
ATOM   2164  ND2 ASN   159      48.611  89.877  94.527  1.00  0.00           N  
ATOM   2165 HD21 ASN   159      49.291  89.237  94.910  1.00  0.00           H  
ATOM   2166 HD22 ASN   159      48.284  89.909  93.572  1.00  0.00           H  
ATOM   2167  C   ASN   159      49.411  93.219  96.494  1.00  0.00           C  
ATOM   2168  O   ASN   159      48.572  93.850  97.187  1.00  0.00           O  
ATOM   2169  N   GLN   160      49.865  93.777  95.317  1.00  0.00           N  
ATOM   2170  H   GLN   160      49.532  94.691  95.044  1.00  0.00           H  
ATOM   2171  CA  GLN   160      50.930  93.176  94.489  1.00  0.00           C  
ATOM   2172  HA  GLN   160      50.930  92.095  94.631  1.00  0.00           H  
ATOM   2173  CB  GLN   160      50.698  93.540  93.006  1.00  0.00           C  
ATOM   2174  HB2 GLN   160      49.752  93.139  92.642  1.00  0.00           H  
ATOM   2175  HB3 GLN   160      50.761  94.626  92.951  1.00  0.00           H  
ATOM   2176  CG  GLN   160      51.734  92.976  92.022  1.00  0.00           C  
ATOM   2177  HG2 GLN   160      51.281  93.116  91.040  1.00  0.00           H  
ATOM   2178  HG3 GLN   160      52.674  93.528  92.046  1.00  0.00           H  
ATOM   2179  CD  GLN   160      52.005  91.553  92.163  1.00  0.00           C  
ATOM   2180  OE1 GLN   160      53.041  91.167  92.723  1.00  0.00           O  
ATOM   2181  NE2 GLN   160      51.079  90.608  91.998  1.00  0.00           N  
ATOM   2182 HE21 GLN   160      50.200  90.814  91.546  1.00  0.00           H  
ATOM   2183 HE22 GLN   160      51.326  89.641  92.156  1.00  0.00           H  
ATOM   2184  C   GLN   160      52.396  93.601  94.821  1.00  0.00           C  
ATOM   2185  O   GLN   160      52.829  94.710  94.544  1.00  0.00           O  
ATOM   2186  N   TYR   161      53.097  92.745  95.558  1.00  0.00           N  
ATOM   2187  H   TYR   161      52.607  91.911  95.848  1.00  0.00           H  
ATOM   2188  CA  TYR   161      54.527  92.816  95.927  1.00  0.00           C  
ATOM   2189  HA  TYR   161      54.568  93.660  96.616  1.00  0.00           H  
ATOM   2190  CB  TYR   161      54.993  91.528  96.602  1.00  0.00           C  
ATOM   2191  HB2 TYR   161      54.474  91.229  97.513  1.00  0.00           H  
ATOM   2192  HB3 TYR   161      54.634  90.742  95.938  1.00  0.00           H  
ATOM   2193  CG  TYR   161      56.472  91.384  96.862  1.00  0.00           C  
ATOM   2194  CD1 TYR   161      57.257  90.828  95.844  1.00  0.00           C  
ATOM   2195  HD1 TYR   161      56.756  90.371  95.004  1.00  0.00           H  
ATOM   2196  CE1 TYR   161      58.675  90.643  96.006  1.00  0.00           C  
ATOM   2197  HE1 TYR   161      59.226  90.251  95.164  1.00  0.00           H  
ATOM   2198  CZ  TYR   161      59.294  91.084  97.219  1.00  0.00           C  
ATOM   2199  OH  TYR   161      60.621  90.962  97.432  1.00  0.00           O  
ATOM   2200  HH  TYR   161      60.950  91.697  97.954  1.00  0.00           H  
ATOM   2201  CE2 TYR   161      58.454  91.762  98.150  1.00  0.00           C  
ATOM   2202  HE2 TYR   161      58.890  92.080  99.085  1.00  0.00           H  
ATOM   2203  CD2 TYR   161      57.066  91.855  98.025  1.00  0.00           C  
ATOM   2204  HD2 TYR   161      56.472  92.247  98.837  1.00  0.00           H  
ATOM   2205  C   TYR   161      55.441  93.183  94.762  1.00  0.00           C  
ATOM   2206  O   TYR   161      56.202  94.170  94.870  1.00  0.00           O  
ATOM   2207  N   ASN   162      55.422  92.458  93.630  1.00  0.00           N  
ATOM   2208  H   ASN   162      54.654  91.821  93.478  1.00  0.00           H  
ATOM   2209  CA  ASN   162      56.410  92.742  92.570  1.00  0.00           C  
ATOM   2210  HA  ASN   162      57.389  92.732  93.051  1.00  0.00           H  
ATOM   2211  CB  ASN   162      56.369  91.740  91.476  1.00  0.00           C  
ATOM   2212  HB2 ASN   162      55.368  91.664  91.054  1.00  0.00           H  
ATOM   2213  HB3 ASN   162      57.094  91.827  90.666  1.00  0.00           H  
ATOM   2214  CG  ASN   162      56.713  90.333  92.049  1.00  0.00           C  
ATOM   2215  OD1 ASN   162      57.653  90.214  92.800  1.00  0.00           O  
ATOM   2216  ND2 ASN   162      55.911  89.359  91.726  1.00  0.00           N  
ATOM   2217 HD21 ASN   162      55.843  88.471  92.203  1.00  0.00           H  
ATOM   2218 HD22 ASN   162      55.231  89.559  91.006  1.00  0.00           H  
ATOM   2219  C   ASN   162      56.259  94.114  92.020  1.00  0.00           C  
ATOM   2220  O   ASN   162      55.187  94.557  91.673  1.00  0.00           O  
ATOM   2221  N   SER   163      57.358  94.832  91.762  1.00  0.00           N  
ATOM   2222  H   SER   163      58.201  94.350  92.044  1.00  0.00           H  
ATOM   2223  CA  SER   163      57.425  96.022  90.910  1.00  0.00           C  
ATOM   2224  HA  SER   163      56.489  96.567  91.038  1.00  0.00           H  
ATOM   2225  CB  SER   163      58.586  96.947  91.351  1.00  0.00           C  
ATOM   2226  HB2 SER   163      58.849  97.612  90.528  1.00  0.00           H  
ATOM   2227  HB3 SER   163      58.381  97.669  92.140  1.00  0.00           H  
ATOM   2228  OG  SER   163      59.810  96.346  91.675  1.00  0.00           O  
ATOM   2229  HG  SER   163      60.129  96.710  92.504  1.00  0.00           H  
ATOM   2230  C   SER   163      57.496  95.877  89.414  1.00  0.00           C  
ATOM   2231  O   SER   163      57.841  94.805  88.888  1.00  0.00           O  
ATOM   2232  N   SER   164      57.075  96.916  88.616  1.00  0.00           N  
ATOM   2233  H   SER   164      56.549  97.681  89.013  1.00  0.00           H  
ATOM   2234  CA  SER   164      57.533  97.095  87.228  1.00  0.00           C  
ATOM   2235  HA  SER   164      57.148  98.083  86.976  1.00  0.00           H  
ATOM   2236  CB  SER   164      56.765  96.007  86.327  1.00  0.00           C  
ATOM   2237  HB2 SER   164      56.993  95.003  86.686  1.00  0.00           H  
ATOM   2238  HB3 SER   164      55.687  96.151  86.401  1.00  0.00           H  
ATOM   2239  OG  SER   164      57.104  96.163  84.948  1.00  0.00           O  
ATOM   2240  HG  SER   164      56.457  96.785  84.608  1.00  0.00           H  
ATOM   2241  C   SER   164      59.069  97.201  87.096  1.00  0.00           C  
ATOM   2242  O   SER   164      59.801  97.240  88.114  1.00  0.00           O  
ATOM   2243  N   SER   165      59.560  97.075  85.852  1.00  0.00           N  
ATOM   2244  H   SER   165      58.881  96.781  85.166  1.00  0.00           H  
ATOM   2245  CA  SER   165      60.972  97.354  85.524  1.00  0.00           C  
ATOM   2246  HA  SER   165      61.602  96.663  86.084  1.00  0.00           H  
ATOM   2247  CB  SER   165      61.050  97.052  84.061  1.00  0.00           C  
ATOM   2248  HB2 SER   165      60.424  96.225  83.725  1.00  0.00           H  
ATOM   2249  HB3 SER   165      60.588  97.847  83.475  1.00  0.00           H  
ATOM   2250  OG  SER   165      62.412  96.893  83.605  1.00  0.00           O  
ATOM   2251  HG  SER   165      62.829  96.100  83.950  1.00  0.00           H  
ATOM   2252  C   SER   165      61.430  98.780  85.984  1.00  0.00           C  
ATOM   2253  O   SER   165      60.574  99.654  86.298  1.00  0.00           O  
ATOM   2254  N   GLY   166      62.764  99.079  86.040  1.00  0.00           N  
ATOM   2255  H   GLY   166      63.436  98.340  85.887  1.00  0.00           H  
ATOM   2256  CA  GLY   166      63.312 100.424  86.423  1.00  0.00           C  
ATOM   2257  HA2 GLY   166      63.609 100.929  85.504  1.00  0.00           H  
ATOM   2258  HA3 GLY   166      62.559 100.924  87.032  1.00  0.00           H  
ATOM   2259  C   GLY   166      64.605 100.368  87.299  1.00  0.00           C  
ATOM   2260  O   GLY   166      64.992  99.336  87.764  1.00  0.00           O  
ATOM   2261  N   GLY   167      65.254 101.498  87.438  1.00  0.00           N  
ATOM   2262  H   GLY   167      64.898 102.249  86.864  1.00  0.00           H  
ATOM   2263  CA  GLY   167      66.367 101.821  88.311  1.00  0.00           C  
ATOM   2264  HA2 GLY   167      66.410 102.909  88.367  1.00  0.00           H  
ATOM   2265  HA3 GLY   167      66.261 101.523  89.354  1.00  0.00           H  
ATOM   2266  C   GLY   167      67.720 101.392  87.806  1.00  0.00           C  
ATOM   2267  O   GLY   167      68.735 101.638  88.458  1.00  0.00           O  
ATOM   2268  N   GLY   168      67.840 100.656  86.669  1.00  0.00           N  
ATOM   2269  H   GLY   168      66.997 100.327  86.221  1.00  0.00           H  
ATOM   2270  CA  GLY   168      69.132 100.133  86.199  1.00  0.00           C  
ATOM   2271  HA2 GLY   168      69.696 100.945  85.740  1.00  0.00           H  
ATOM   2272  HA3 GLY   168      69.749  99.667  86.968  1.00  0.00           H  
ATOM   2273  C   GLY   168      69.037  99.034  85.078  1.00  0.00           C  
ATOM   2274  O   GLY   168      68.016  98.847  84.494  1.00  0.00           O  
ATOM   2275  N   GLY   169      70.136  98.328  84.766  1.00  0.00           N  
ATOM   2276  H   GLY   169      69.925  97.778  83.946  1.00  0.00           H  
ATOM   2277  CA  GLY   169      71.465  98.302  85.237  1.00  0.00           C  
ATOM   2278  HA2 GLY   169      71.503  98.552  86.297  1.00  0.00           H  
ATOM   2279  HA3 GLY   169      71.808  97.275  85.110  1.00  0.00           H  
ATOM   2280  C   GLY   169      72.343  99.241  84.437  1.00  0.00           C  
ATOM   2281  O   GLY   169      71.868 100.197  83.794  1.00  0.00           O  
ATOM   2282  N   GLY   170      73.573  98.938  84.364  1.00  0.00           N  
ATOM   2283  H   GLY   170      73.903  98.194  84.962  1.00  0.00           H  
ATOM   2284  CA  GLY   170      74.641  99.655  83.739  1.00  0.00           C  
ATOM   2285  HA2 GLY   170      74.506  99.656  82.657  1.00  0.00           H  
ATOM   2286  HA3 GLY   170      74.591 100.693  84.068  1.00  0.00           H  
ATOM   2287  C   GLY   170      76.055  99.147  84.115  1.00  0.00           C  
ATOM   2288  O   GLY   170      76.171  98.201  84.926  1.00  0.00           O  
ATOM   2289  N   GLY   171      77.205  99.716  83.625  1.00  0.00           N  
ATOM   2290  H   GLY   171      78.088  99.274  83.840  1.00  0.00           H  
ATOM   2291  CA  GLY   171      77.323 101.033  82.859  1.00  0.00           C  
ATOM   2292  HA2 GLY   171      77.316 100.813  81.792  1.00  0.00           H  
ATOM   2293  HA3 GLY   171      76.484 101.699  83.062  1.00  0.00           H  
ATOM   2294  C   GLY   171      78.590 101.925  83.223  1.00  0.00           C  
ATOM   2295  O   GLY   171      79.029 101.892  84.334  1.00  0.00           O  
ATOM   2296  N   GLY   172      79.104 102.835  82.301  1.00  0.00           N  
ATOM   2297  H   GLY   172      79.805 103.481  82.634  1.00  0.00           H  
ATOM   2298  CA  GLY   172      79.004 102.679  80.854  1.00  0.00           C  
ATOM   2299  HA2 GLY   172      77.996 102.868  80.484  1.00  0.00           H  
ATOM   2300  HA3 GLY   172      79.568 103.488  80.391  1.00  0.00           H  
ATOM   2301  C   GLY   172      79.632 101.398  80.216  1.00  0.00           C  
ATOM   2302  O   GLY   172      79.915 100.453  80.941  1.00  0.00           O  
ATOM   2303  N   GLY   173      79.663 101.349  78.920  1.00  0.00           N  
ATOM   2304  H   GLY   173      79.541 102.154  78.323  1.00  0.00           H  
ATOM   2305  CA  GLY   173      79.874 100.119  78.155  1.00  0.00           C  
ATOM   2306  HA2 GLY   173      79.364  99.305  78.670  1.00  0.00           H  
ATOM   2307  HA3 GLY   173      79.528 100.279  77.134  1.00  0.00           H  
ATOM   2308  C   GLY   173      81.325  99.620  78.136  1.00  0.00           C  
ATOM   2309  O   GLY   173      82.213 100.408  78.596  1.00  0.00           O  
ATOM   2310  N   GLY   174      81.587  98.451  77.672  1.00  0.00           N  
ATOM   2311  H   GLY   174      82.520  98.112  77.855  1.00  0.00           H  
ATOM   2312  CA  GLY   174      80.755  97.738  76.700  1.00  0.00           C  
ATOM   2313  HA2 GLY   174      80.666  96.723  77.087  1.00  0.00           H  
ATOM   2314  HA3 GLY   174      79.755  98.168  76.644  1.00  0.00           H  
ATOM   2315  C   GLY   174      81.387  97.643  75.267  1.00  0.00           C  
ATOM   2316  O   GLY   174      81.663  98.660  74.584  1.00  0.00           O  
ATOM   2317  N   GLY   175      81.436  96.439  74.672  1.00  0.00           N  
ATOM   2318  H   GLY   175      81.103  95.641  75.194  1.00  0.00           H  
ATOM   2319  CA  GLY   175      82.256  96.121  73.546  1.00  0.00           C  
ATOM   2320  HA2 GLY   175      83.146  96.708  73.774  1.00  0.00           H  
ATOM   2321  HA3 GLY   175      82.469  95.057  73.442  1.00  0.00           H  
ATOM   2322  C   GLY   175      81.678  96.606  72.165  1.00  0.00           C  
ATOM   2323  O   GLY   175      82.275  96.322  71.134  1.00  0.00           O  
ATOM   2324  N   ASN   176      80.621  97.396  72.163  1.00  0.00           N  
ATOM   2325  H   ASN   176      80.290  97.786  73.034  1.00  0.00           H  
ATOM   2326  CA  ASN   176      79.958  97.875  70.941  1.00  0.00           C  
ATOM   2327  HA  ASN   176      80.680  98.168  70.179  1.00  0.00           H  
ATOM   2328  CB  ASN   176      79.037  96.769  70.339  1.00  0.00           C  
ATOM   2329  HB2 ASN   176      78.579  96.219  71.161  1.00  0.00           H  
ATOM   2330  HB3 ASN   176      78.232  97.166  69.720  1.00  0.00           H  
ATOM   2331  CG  ASN   176      79.751  95.710  69.550  1.00  0.00           C  
ATOM   2332  OD1 ASN   176      80.212  95.907  68.456  1.00  0.00           O  
ATOM   2333  ND2 ASN   176      79.801  94.500  69.939  1.00  0.00           N  
ATOM   2334 HD21 ASN   176      80.475  93.873  69.524  1.00  0.00           H  
ATOM   2335 HD22 ASN   176      79.476  94.204  70.848  1.00  0.00           H  
ATOM   2336  C   ASN   176      79.094  99.121  71.101  1.00  0.00           C  
ATOM   2337  O   ASN   176      78.374  99.267  72.111  1.00  0.00           O  
ATOM   2338  N   TYR   177      79.138 100.078  70.155  1.00  0.00           N  
ATOM   2339  H   TYR   177      79.566  99.796  69.285  1.00  0.00           H  
ATOM   2340  CA  TYR   177      78.305 101.309  70.165  1.00  0.00           C  
ATOM   2341  HA  TYR   177      77.451 101.216  70.835  1.00  0.00           H  
ATOM   2342  CB  TYR   177      79.205 102.481  70.497  1.00  0.00           C  
ATOM   2343  HB2 TYR   177      79.986 102.564  69.740  1.00  0.00           H  
ATOM   2344  HB3 TYR   177      78.678 103.428  70.378  1.00  0.00           H  
ATOM   2345  CG  TYR   177      79.663 102.400  71.938  1.00  0.00           C  
ATOM   2346  CD1 TYR   177      78.872 103.072  72.913  1.00  0.00           C  
ATOM   2347  HD1 TYR   177      77.997 103.655  72.669  1.00  0.00           H  
ATOM   2348  CE1 TYR   177      79.186 103.049  74.298  1.00  0.00           C  
ATOM   2349  HE1 TYR   177      78.579 103.648  74.960  1.00  0.00           H  
ATOM   2350  CZ  TYR   177      80.375 102.463  74.681  1.00  0.00           C  
ATOM   2351  OH  TYR   177      80.739 102.394  75.975  1.00  0.00           O  
ATOM   2352  HH  TYR   177      80.444 103.178  76.443  1.00  0.00           H  
ATOM   2353  CE2 TYR   177      81.235 101.873  73.722  1.00  0.00           C  
ATOM   2354  HE2 TYR   177      82.223 101.529  73.990  1.00  0.00           H  
ATOM   2355  CD2 TYR   177      80.819 101.788  72.370  1.00  0.00           C  
ATOM   2356  HD2 TYR   177      81.531 101.399  71.656  1.00  0.00           H  
ATOM   2357  C   TYR   177      77.607 101.480  68.785  1.00  0.00           C  
ATOM   2358  O   TYR   177      78.037 100.885  67.815  1.00  0.00           O  
ATOM   2359  N   GLY   178      76.501 102.211  68.564  1.00  0.00           N  
ATOM   2360  H   GLY   178      76.188 102.411  67.625  1.00  0.00           H  
ATOM   2361  CA  GLY   178      75.761 102.938  69.602  1.00  0.00           C  
ATOM   2362  HA2 GLY   178      74.765 102.973  69.161  1.00  0.00           H  
ATOM   2363  HA3 GLY   178      75.834 102.595  70.635  1.00  0.00           H  
ATOM   2364  C   GLY   178      76.199 104.402  69.675  1.00  0.00           C  
ATOM   2365  O   GLY   178      77.163 104.887  69.081  1.00  0.00           O  
ATOM   2366  N   GLN   179      75.515 105.071  70.583  1.00  0.00           N  
ATOM   2367  H   GLN   179      74.759 104.570  71.027  1.00  0.00           H  
ATOM   2368  CA  GLN   179      75.794 106.518  70.947  1.00  0.00           C  
ATOM   2369  HA  GLN   179      76.751 106.812  70.518  1.00  0.00           H  
ATOM   2370  CB  GLN   179      74.728 107.427  70.255  1.00  0.00           C  
ATOM   2371  HB2 GLN   179      73.791 107.312  70.799  1.00  0.00           H  
ATOM   2372  HB3 GLN   179      75.038 108.439  70.515  1.00  0.00           H  
ATOM   2373  CG  GLN   179      74.678 107.286  68.746  1.00  0.00           C  
ATOM   2374  HG2 GLN   179      74.582 106.222  68.531  1.00  0.00           H  
ATOM   2375  HG3 GLN   179      73.829 107.808  68.303  1.00  0.00           H  
ATOM   2376  CD  GLN   179      75.887 107.788  67.915  1.00  0.00           C  
ATOM   2377  OE1 GLN   179      76.785 108.497  68.343  1.00  0.00           O  
ATOM   2378  NE2 GLN   179      75.957 107.520  66.661  1.00  0.00           N  
ATOM   2379 HE21 GLN   179      75.472 106.704  66.317  1.00  0.00           H  
ATOM   2380 HE22 GLN   179      76.717 107.974  66.177  1.00  0.00           H  
ATOM   2381  C   GLN   179      75.921 106.670  72.457  1.00  0.00           C  
ATOM   2382  O   GLN   179      74.940 106.378  73.093  1.00  0.00           O  
ATOM   2383  N   ASP   180      76.996 107.093  73.068  1.00  0.00           N  
ATOM   2384  H   ASP   180      76.816 107.095  74.061  1.00  0.00           H  
ATOM   2385  CA  ASP   180      78.128 107.875  72.530  1.00  0.00           C  
ATOM   2386  HA  ASP   180      78.082 107.660  71.463  1.00  0.00           H  
ATOM   2387  CB  ASP   180      77.989 109.396  72.782  1.00  0.00           C  
ATOM   2388  HB2 ASP   180      76.984 109.653  72.448  1.00  0.00           H  
ATOM   2389  HB3 ASP   180      78.102 109.559  73.854  1.00  0.00           H  
ATOM   2390  CG  ASP   180      78.932 110.315  72.029  1.00  0.00           C  
ATOM   2391  OD1 ASP   180      78.589 111.518  71.998  1.00  0.00           O  
ATOM   2392  OD2 ASP   180      79.951 109.885  71.509  1.00  0.00           O  
ATOM   2393  C   ASP   180      79.494 107.335  72.953  1.00  0.00           C  
ATOM   2394  O   ASP   180      79.667 106.995  74.149  1.00  0.00           O  
ATOM   2395  N   GLN   181      80.498 107.217  72.075  1.00  0.00           N  
ATOM   2396  H   GLN   181      80.383 107.372  71.084  1.00  0.00           H  
ATOM   2397  CA  GLN   181      81.820 106.770  72.477  1.00  0.00           C  
ATOM   2398  HA  GLN   181      81.781 105.922  73.160  1.00  0.00           H  
ATOM   2399  CB  GLN   181      82.540 106.223  71.182  1.00  0.00           C  
ATOM   2400  HB2 GLN   181      82.413 106.906  70.342  1.00  0.00           H  
ATOM   2401  HB3 GLN   181      83.613 106.203  71.373  1.00  0.00           H  
ATOM   2402  CG  GLN   181      81.914 104.881  70.827  1.00  0.00           C  
ATOM   2403  HG2 GLN   181      81.861 104.188  71.666  1.00  0.00           H  
ATOM   2404  HG3 GLN   181      80.876 105.085  70.565  1.00  0.00           H  
ATOM   2405  CD  GLN   181      82.689 104.303  69.705  1.00  0.00           C  
ATOM   2406  OE1 GLN   181      83.324 103.232  69.772  1.00  0.00           O  
ATOM   2407  NE2 GLN   181      82.732 104.868  68.580  1.00  0.00           N  
ATOM   2408 HE21 GLN   181      82.256 105.731  68.359  1.00  0.00           H  
ATOM   2409 HE22 GLN   181      83.098 104.346  67.796  1.00  0.00           H  
ATOM   2410  C   GLN   181      82.618 107.857  73.241  1.00  0.00           C  
ATOM   2411  O   GLN   181      83.771 107.673  73.609  1.00  0.00           O  
ATOM   2412  N   SER   182      82.071 109.053  73.427  1.00  0.00           N  
ATOM   2413  H   SER   182      81.271 109.157  72.819  1.00  0.00           H  
ATOM   2414  CA  SER   182      82.531 110.246  74.245  1.00  0.00           C  
ATOM   2415  HA  SER   182      83.542 110.425  73.877  1.00  0.00           H  
ATOM   2416  CB  SER   182      81.691 111.497  73.984  1.00  0.00           C  
ATOM   2417  HB2 SER   182      80.644 111.338  74.243  1.00  0.00           H  
ATOM   2418  HB3 SER   182      82.064 112.266  74.660  1.00  0.00           H  
ATOM   2419  OG  SER   182      81.709 111.889  72.641  1.00  0.00           O  
ATOM   2420  HG  SER   182      81.353 111.156  72.134  1.00  0.00           H  
ATOM   2421  C   SER   182      82.569 109.914  75.735  1.00  0.00           C  
ATOM   2422  O   SER   182      81.877 108.960  76.172  1.00  0.00           O  
ATOM   2423  N   SER   183      83.184 110.702  76.635  1.00  0.00           N  
ATOM   2424  H   SER   183      83.096 110.427  77.603  1.00  0.00           H  
ATOM   2425  CA  SER   183      84.115 111.792  76.497  1.00  0.00           C  
ATOM   2426  HA  SER   183      83.996 112.353  75.570  1.00  0.00           H  
ATOM   2427  CB  SER   183      83.817 112.684  77.670  1.00  0.00           C  
ATOM   2428  HB2 SER   183      82.733 112.636  77.772  1.00  0.00           H  
ATOM   2429  HB3 SER   183      84.374 112.429  78.572  1.00  0.00           H  
ATOM   2430  OG  SER   183      84.203 113.949  77.298  1.00  0.00           O  
ATOM   2431  HG  SER   183      84.100 114.572  78.021  1.00  0.00           H  
ATOM   2432  C   SER   183      85.571 111.334  76.535  1.00  0.00           C  
ATOM   2433  O   SER   183      85.901 110.183  76.664  1.00  0.00           O  
ATOM   2434  N   MET   184      86.491 112.253  76.351  1.00  0.00           N  
ATOM   2435  H   MET   184      86.164 113.188  76.157  1.00  0.00           H  
ATOM   2436  CA  MET   184      87.978 112.102  76.315  1.00  0.00           C  
ATOM   2437  HA  MET   184      88.244 111.501  77.184  1.00  0.00           H  
ATOM   2438  CB  MET   184      88.502 111.294  75.095  1.00  0.00           C  
ATOM   2439  HB2 MET   184      89.560 111.065  75.226  1.00  0.00           H  
ATOM   2440  HB3 MET   184      87.890 110.394  75.144  1.00  0.00           H  
ATOM   2441  CG  MET   184      88.327 111.948  73.752  1.00  0.00           C  
ATOM   2442  HG2 MET   184      88.543 113.014  73.816  1.00  0.00           H  
ATOM   2443  HG3 MET   184      89.171 111.561  73.180  1.00  0.00           H  
ATOM   2444  SD  MET   184      86.778 111.601  72.855  1.00  0.00           S  
ATOM   2445  CE  MET   184      86.729 109.755  72.946  1.00  0.00           C  
ATOM   2446  HE1 MET   184      86.319 109.436  73.904  1.00  0.00           H  
ATOM   2447  HE2 MET   184      86.028 109.377  72.202  1.00  0.00           H  
ATOM   2448  HE3 MET   184      87.772 109.460  72.826  1.00  0.00           H  
ATOM   2449  C   MET   184      88.662 113.449  76.400  1.00  0.00           C  
ATOM   2450  O   MET   184      88.039 114.445  75.984  1.00  0.00           O  
ATOM   2451  N   SER   185      89.852 113.535  77.035  1.00  0.00           N  
ATOM   2452  H   SER   185      90.391 112.716  77.281  1.00  0.00           H  
ATOM   2453  CA  SER   185      90.510 114.859  77.238  1.00  0.00           C  
ATOM   2454  HA  SER   185      89.875 115.551  77.790  1.00  0.00           H  
ATOM   2455  CB  SER   185      91.870 114.786  77.986  1.00  0.00           C  
ATOM   2456  HB2 SER   185      91.639 114.448  78.996  1.00  0.00           H  
ATOM   2457  HB3 SER   185      92.564 114.047  77.583  1.00  0.00           H  
ATOM   2458  OG  SER   185      92.475 116.039  78.159  1.00  0.00           O  
ATOM   2459  HG  SER   185      91.845 116.600  78.616  1.00  0.00           H  
ATOM   2460  C   SER   185      90.796 115.609  75.864  1.00  0.00           C  
ATOM   2461  O   SER   185      91.385 115.047  74.982  1.00  0.00           O  
ATOM   2462  N   SER   186      90.420 116.884  75.745  1.00  0.00           N  
ATOM   2463  H   SER   186      89.813 117.219  76.478  1.00  0.00           H  
ATOM   2464  CA  SER   186      90.599 117.783  74.607  1.00  0.00           C  
ATOM   2465  HA  SER   186      91.590 117.583  74.198  1.00  0.00           H  
ATOM   2466  CB  SER   186      89.612 117.417  73.535  1.00  0.00           C  
ATOM   2467  HB2 SER   186      89.548 116.342  73.363  1.00  0.00           H  
ATOM   2468  HB3 SER   186      88.638 117.820  73.813  1.00  0.00           H  
ATOM   2469  OG  SER   186      89.916 118.052  72.346  1.00  0.00           O  
ATOM   2470  HG  SER   186      89.135 118.401  71.911  1.00  0.00           H  
ATOM   2471  C   SER   186      90.403 119.198  75.092  1.00  0.00           C  
ATOM   2472  O   SER   186      89.490 119.396  75.876  1.00  0.00           O  
ATOM   2473  N   GLY   187      91.184 120.212  74.606  1.00  0.00           N  
ATOM   2474  H   GLY   187      90.903 121.125  74.936  1.00  0.00           H  
ATOM   2475  CA  GLY   187      92.303 120.290  73.637  1.00  0.00           C  
ATOM   2476  HA2 GLY   187      93.223 120.751  73.998  1.00  0.00           H  
ATOM   2477  HA3 GLY   187      92.774 119.341  73.382  1.00  0.00           H  
ATOM   2478  C   GLY   187      91.922 121.024  72.318  1.00  0.00           C  
ATOM   2479  O   GLY   187      92.763 121.451  71.560  1.00  0.00           O  
ATOM   2480  N   GLY   188      90.627 121.004  72.067  1.00  0.00           N  
ATOM   2481  H   GLY   188      90.062 120.520  72.750  1.00  0.00           H  
ATOM   2482  CA  GLY   188      89.864 121.627  70.997  1.00  0.00           C  
ATOM   2483  HA2 GLY   188      90.300 122.589  70.727  1.00  0.00           H  
ATOM   2484  HA3 GLY   188      89.897 120.941  70.150  1.00  0.00           H  
ATOM   2485  C   GLY   188      88.408 121.959  71.485  1.00  0.00           C  
ATOM   2486  O   GLY   188      88.099 121.748  72.584  1.00  0.00           O  
ATOM   2487  N   GLY   189      87.512 122.498  70.663  1.00  0.00           N  
ATOM   2488  H   GLY   189      86.622 122.793  71.038  1.00  0.00           H  
ATOM   2489  CA  GLY   189      87.889 123.101  69.302  1.00  0.00           C  
ATOM   2490  HA2 GLY   189      88.466 122.314  68.817  1.00  0.00           H  
ATOM   2491  HA3 GLY   189      87.034 123.257  68.644  1.00  0.00           H  
ATOM   2492  C   GLY   189      88.591 124.425  69.383  1.00  0.00           C  
ATOM   2493  O   GLY   189      88.865 124.908  70.494  1.00  0.00           O  
ATOM   2494  N   SER   190      88.923 125.016  68.257  1.00  0.00           N  
ATOM   2495  H   SER   190      88.527 124.601  67.425  1.00  0.00           H  
ATOM   2496  CA  SER   190      89.647 126.255  68.284  1.00  0.00           C  
ATOM   2497  HA  SER   190      90.481 126.276  68.985  1.00  0.00           H  
ATOM   2498  CB  SER   190      90.167 126.515  66.862  1.00  0.00           C  
ATOM   2499  HB2 SER   190      89.445 126.335  66.065  1.00  0.00           H  
ATOM   2500  HB3 SER   190      90.535 127.526  66.690  1.00  0.00           H  
ATOM   2501  OG  SER   190      91.226 125.616  66.549  1.00  0.00           O  
ATOM   2502  HG  SER   190      91.653 126.060  65.813  1.00  0.00           H  
ATOM   2503  C   SER   190      88.784 127.465  68.738  1.00  0.00           C  
ATOM   2504  O   SER   190      87.588 127.514  68.442  1.00  0.00           O  
ATOM   2505  N   GLY   191      89.360 128.407  69.528  1.00  0.00           N  
ATOM   2506  H   GLY   191      88.797 129.047  70.070  1.00  0.00           H  
ATOM   2507  CA  GLY   191      90.786 128.526  69.937  1.00  0.00           C  
ATOM   2508  HA2 GLY   191      90.885 129.357  70.636  1.00  0.00           H  
ATOM   2509  HA3 GLY   191      91.177 127.607  70.372  1.00  0.00           H  
ATOM   2510  C   GLY   191      91.698 128.870  68.767  1.00  0.00           C  
ATOM   2511  O   GLY   191      91.343 129.603  67.854  1.00  0.00           O  
ATOM   2512  N   GLY   192      93.010 128.538  68.910  1.00  0.00           N  
ATOM   2513  H   GLY   192      93.396 127.996  69.669  1.00  0.00           H  
ATOM   2514  CA  GLY   192      94.086 128.883  67.949  1.00  0.00           C  
ATOM   2515  HA2 GLY   192      94.052 129.966  67.830  1.00  0.00           H  
ATOM   2516  HA3 GLY   192      95.066 128.722  68.398  1.00  0.00           H  
ATOM   2517  C   GLY   192      94.053 128.105  66.626  1.00  0.00           C  
ATOM   2518  O   GLY   192      94.052 126.885  66.676  1.00  0.00           O  
ATOM   2519  N   GLY   193      94.129 128.778  65.493  1.00  0.00           N  
ATOM   2520  H   GLY   193      94.211 129.784  65.537  1.00  0.00           H  
ATOM   2521  CA  GLY   193      94.160 128.100  64.191  1.00  0.00           C  
ATOM   2522  HA2 GLY   193      94.469 128.802  63.416  1.00  0.00           H  
ATOM   2523  HA3 GLY   193      94.810 127.227  64.253  1.00  0.00           H  
ATOM   2524  C   GLY   193      92.816 127.496  63.843  1.00  0.00           C  
ATOM   2525  O   GLY   193      91.847 127.405  64.640  1.00  0.00           O  
ATOM   2526  N   TYR   194      92.773 126.844  62.676  1.00  0.00           N  
ATOM   2527  H   TYR   194      93.602 126.890  62.101  1.00  0.00           H  
ATOM   2528  CA  TYR   194      91.639 126.018  62.259  1.00  0.00           C  
ATOM   2529  HA  TYR   194      90.683 126.538  62.319  1.00  0.00           H  
ATOM   2530  CB  TYR   194      91.749 125.663  60.822  1.00  0.00           C  
ATOM   2531  HB2 TYR   194      92.666 125.080  60.733  1.00  0.00           H  
ATOM   2532  HB3 TYR   194      90.949 125.012  60.470  1.00  0.00           H  
ATOM   2533  CG  TYR   194      92.059 126.859  59.812  1.00  0.00           C  
ATOM   2534  CD1 TYR   194      91.713 128.179  60.050  1.00  0.00           C  
ATOM   2535  HD1 TYR   194      91.149 128.466  60.925  1.00  0.00           H  
ATOM   2536  CE1 TYR   194      92.325 129.181  59.237  1.00  0.00           C  
ATOM   2537  HE1 TYR   194      92.116 130.205  59.508  1.00  0.00           H  
ATOM   2538  CZ  TYR   194      93.143 128.862  58.158  1.00  0.00           C  
ATOM   2539  OH  TYR   194      93.551 129.878  57.432  1.00  0.00           O  
ATOM   2540  HH  TYR   194      94.338 129.546  56.994  1.00  0.00           H  
ATOM   2541  CE2 TYR   194      93.413 127.530  57.825  1.00  0.00           C  
ATOM   2542  HE2 TYR   194      93.939 127.201  56.941  1.00  0.00           H  
ATOM   2543  CD2 TYR   194      92.828 126.543  58.684  1.00  0.00           C  
ATOM   2544  HD2 TYR   194      93.096 125.524  58.448  1.00  0.00           H  
ATOM   2545  C   TYR   194      91.628 124.726  63.059  1.00  0.00           C  
ATOM   2546  O   TYR   194      92.674 124.153  63.442  1.00  0.00           O  
ATOM   2547  N   GLY   195      90.507 124.202  63.538  1.00  0.00           N  
ATOM   2548  H   GLY   195      90.681 123.501  64.244  1.00  0.00           H  
ATOM   2549  CA  GLY   195      89.182 124.819  63.468  1.00  0.00           C  
ATOM   2550  HA2 GLY   195      89.291 125.889  63.643  1.00  0.00           H  
ATOM   2551  HA3 GLY   195      88.719 124.593  62.507  1.00  0.00           H  
ATOM   2552  C   GLY   195      88.213 124.341  64.537  1.00  0.00           C  
ATOM   2553  O   GLY   195      88.560 123.556  65.467  1.00  0.00           O  
ATOM   2554  N   ASN   196      86.951 124.744  64.360  1.00  0.00           N  
ATOM   2555  H   ASN   196      86.766 125.297  63.535  1.00  0.00           H  
ATOM   2556  CA  ASN   196      85.930 124.663  65.345  1.00  0.00           C  
ATOM   2557  HA  ASN   196      86.151 124.003  66.184  1.00  0.00           H  
ATOM   2558  CB  ASN   196      85.937 125.969  66.199  1.00  0.00           C  
ATOM   2559  HB2 ASN   196      86.822 125.893  66.831  1.00  0.00           H  
ATOM   2560  HB3 ASN   196      85.980 126.831  65.534  1.00  0.00           H  
ATOM   2561  CG  ASN   196      84.830 126.048  67.127  1.00  0.00           C  
ATOM   2562  OD1 ASN   196      84.848 125.478  68.222  1.00  0.00           O  
ATOM   2563  ND2 ASN   196      83.748 126.758  66.874  1.00  0.00           N  
ATOM   2564 HD21 ASN   196      83.090 126.979  67.608  1.00  0.00           H  
ATOM   2565 HD22 ASN   196      83.655 127.166  65.954  1.00  0.00           H  
ATOM   2566  C   ASN   196      84.552 124.365  64.706  1.00  0.00           C  
ATOM   2567  O   ASN   196      84.341 124.745  63.568  1.00  0.00           O  
ATOM   2568  N   GLN   197      83.728 123.542  65.362  1.00  0.00           N  
ATOM   2569  H   GLN   197      83.985 123.059  66.211  1.00  0.00           H  
ATOM   2570  CA  GLN   197      82.514 122.995  64.812  1.00  0.00           C  
ATOM   2571  HA  GLN   197      82.251 123.620  63.959  1.00  0.00           H  
ATOM   2572  CB  GLN   197      82.934 121.581  64.279  1.00  0.00           C  
ATOM   2573  HB2 GLN   197      83.678 121.829  63.522  1.00  0.00           H  
ATOM   2574  HB3 GLN   197      83.414 120.973  65.046  1.00  0.00           H  
ATOM   2575  CG  GLN   197      81.829 120.713  63.655  1.00  0.00           C  
ATOM   2576  HG2 GLN   197      82.055 119.712  63.288  1.00  0.00           H  
ATOM   2577  HG3 GLN   197      80.938 120.656  64.281  1.00  0.00           H  
ATOM   2578  CD  GLN   197      81.258 121.502  62.402  1.00  0.00           C  
ATOM   2579  OE1 GLN   197      81.751 122.567  61.971  1.00  0.00           O  
ATOM   2580  NE2 GLN   197      80.319 120.839  61.756  1.00  0.00           N  
ATOM   2581 HE21 GLN   197      79.882 119.945  61.926  1.00  0.00           H  
ATOM   2582 HE22 GLN   197      80.003 121.349  60.943  1.00  0.00           H  
ATOM   2583  C   GLN   197      81.394 122.989  65.803  1.00  0.00           C  
ATOM   2584  O   GLN   197      81.123 121.991  66.496  1.00  0.00           O  
ATOM   2585  N   ASP   198      80.885 124.194  66.090  1.00  0.00           N  
ATOM   2586  H   ASP   198      81.392 124.931  65.620  1.00  0.00           H  
ATOM   2587  CA  ASP   198      79.663 124.475  66.928  1.00  0.00           C  
ATOM   2588  HA  ASP   198      80.006 124.140  67.907  1.00  0.00           H  
ATOM   2589  CB  ASP   198      79.348 125.991  66.975  1.00  0.00           C  
ATOM   2590  HB2 ASP   198      79.185 126.429  65.990  1.00  0.00           H  
ATOM   2591  HB3 ASP   198      78.400 126.048  67.510  1.00  0.00           H  
ATOM   2592  CG  ASP   198      80.238 126.897  67.827  1.00  0.00           C  
ATOM   2593  OD1 ASP   198      81.237 126.384  68.424  1.00  0.00           O  
ATOM   2594  OD2 ASP   198      80.002 128.102  67.698  1.00  0.00           O  
ATOM   2595  C   ASP   198      78.525 123.654  66.383  1.00  0.00           C  
ATOM   2596  O   ASP   198      78.303 123.592  65.151  1.00  0.00           O  
ATOM   2597  N   GLN   199      77.757 123.014  67.273  1.00  0.00           N  
ATOM   2598  H   GLN   199      77.980 123.138  68.250  1.00  0.00           H  
ATOM   2599  CA  GLN   199      76.552 122.249  66.867  1.00  0.00           C  
ATOM   2600  HA  GLN   199      76.296 122.415  65.820  1.00  0.00           H  
ATOM   2601  CB  GLN   199      76.679 120.755  67.081  1.00  0.00           C  
ATOM   2602  HB2 GLN   199      76.774 120.681  68.165  1.00  0.00           H  
ATOM   2603  HB3 GLN   199      75.757 120.352  66.663  1.00  0.00           H  
ATOM   2604  CG  GLN   199      77.935 120.202  66.365  1.00  0.00           C  
ATOM   2605  HG2 GLN   199      78.826 120.762  66.647  1.00  0.00           H  
ATOM   2606  HG3 GLN   199      78.179 119.220  66.772  1.00  0.00           H  
ATOM   2607  CD  GLN   199      77.793 119.953  64.877  1.00  0.00           C  
ATOM   2608  OE1 GLN   199      77.594 118.883  64.355  1.00  0.00           O  
ATOM   2609  NE2 GLN   199      77.931 121.030  64.070  1.00  0.00           N  
ATOM   2610 HE21 GLN   199      78.051 121.961  64.441  1.00  0.00           H  
ATOM   2611 HE22 GLN   199      77.806 120.947  63.071  1.00  0.00           H  
ATOM   2612  C   GLN   199      75.430 122.874  67.743  1.00  0.00           C  
ATOM   2613  O   GLN   199      75.557 122.861  68.991  1.00  0.00           O  
ATOM   2614  N   SER   200      74.307 123.427  67.175  1.00  0.00           N  
ATOM   2615  H   SER   200      73.646 123.774  67.855  1.00  0.00           H  
ATOM   2616  CA  SER   200      74.082 123.678  65.755  1.00  0.00           C  
ATOM   2617  HA  SER   200      74.263 122.753  65.208  1.00  0.00           H  
ATOM   2618  CB  SER   200      72.618 124.028  65.439  1.00  0.00           C  
ATOM   2619  HB2 SER   200      72.593 123.977  64.351  1.00  0.00           H  
ATOM   2620  HB3 SER   200      71.968 123.309  65.938  1.00  0.00           H  
ATOM   2621  OG  SER   200      72.270 125.398  65.739  1.00  0.00           O  
ATOM   2622  HG  SER   200      71.672 125.683  65.044  1.00  0.00           H  
ATOM   2623  C   SER   200      75.067 124.790  65.244  1.00  0.00           C  
ATOM   2624  O   SER   200      75.717 125.486  65.989  1.00  0.00           O  
ATOM   2625  N   GLY   201      75.046 124.954  63.899  1.00  0.00           N  
ATOM   2626  H   GLY   201      74.479 124.304  63.375  1.00  0.00           H  
ATOM   2627  CA  GLY   201      75.949 125.837  63.199  1.00  0.00           C  
ATOM   2628  HA2 GLY   201      76.983 125.842  63.543  1.00  0.00           H  
ATOM   2629  HA3 GLY   201      75.950 125.404  62.198  1.00  0.00           H  
ATOM   2630  C   GLY   201      75.514 127.321  62.990  1.00  0.00           C  
ATOM   2631  O   GLY   201      74.413 127.742  63.337  1.00  0.00           O  
ATOM   2632  N   GLY   202      76.456 128.229  62.639  1.00  0.00           N  
ATOM   2633  H   GLY   202      76.107 129.177  62.647  1.00  0.00           H  
ATOM   2634  CA  GLY   202      77.777 127.963  62.213  1.00  0.00           C  
ATOM   2635  HA2 GLY   202      78.316 127.575  63.078  1.00  0.00           H  
ATOM   2636  HA3 GLY   202      77.619 127.153  61.501  1.00  0.00           H  
ATOM   2637  C   GLY   202      78.411 129.172  61.523  1.00  0.00           C  
ATOM   2638  O   GLY   202      77.749 130.100  61.175  1.00  0.00           O  
ATOM   2639  N   GLY   203      79.702 129.180  61.315  1.00  0.00           N  
ATOM   2640  H   GLY   203      80.030 129.965  60.771  1.00  0.00           H  
ATOM   2641  CA  GLY   203      80.686 128.234  61.794  1.00  0.00           C  
ATOM   2642  HA2 GLY   203      80.386 127.997  62.814  1.00  0.00           H  
ATOM   2643  HA3 GLY   203      80.521 127.329  61.209  1.00  0.00           H  
ATOM   2644  C   GLY   203      82.087 128.709  61.745  1.00  0.00           C  
ATOM   2645  O   GLY   203      82.373 129.876  61.851  1.00  0.00           O  
ATOM   2646  N   GLY   204      82.943 127.701  61.713  1.00  0.00           N  
ATOM   2647  H   GLY   204      82.620 126.761  61.538  1.00  0.00           H  
ATOM   2648  CA  GLY   204      84.330 127.816  61.769  1.00  0.00           C  
ATOM   2649  HA2 GLY   204      84.655 126.777  61.813  1.00  0.00           H  
ATOM   2650  HA3 GLY   204      84.670 128.338  60.874  1.00  0.00           H  
ATOM   2651  C   GLY   204      84.963 128.424  62.999  1.00  0.00           C  
ATOM   2652  O   GLY   204      84.401 128.468  64.193  1.00  0.00           O  
ATOM   2653  N   SER   205      86.139 129.006  62.817  1.00  0.00           N  
ATOM   2654  H   SER   205      86.519 129.288  63.709  1.00  0.00           H  
ATOM   2655  CA  SER   205      87.023 128.889  61.638  1.00  0.00           C  
ATOM   2656  HA  SER   205      86.507 129.407  60.829  1.00  0.00           H  
ATOM   2657  CB  SER   205      88.331 129.588  61.953  1.00  0.00           C  
ATOM   2658  HB2 SER   205      88.963 129.708  61.074  1.00  0.00           H  
ATOM   2659  HB3 SER   205      88.095 130.631  62.163  1.00  0.00           H  
ATOM   2660  OG  SER   205      89.095 128.921  62.998  1.00  0.00           O  
ATOM   2661  HG  SER   205      88.717 129.099  63.863  1.00  0.00           H  
ATOM   2662  C   SER   205      87.433 127.507  61.251  1.00  0.00           C  
ATOM   2663  O   SER   205      87.257 126.532  62.030  1.00  0.00           O  
ATOM   2664  N   GLY   206      87.961 127.349  59.999  1.00  0.00           N  
ATOM   2665  H   GLY   206      87.999 128.126  59.356  1.00  0.00           H  
ATOM   2666  CA  GLY   206      88.250 125.969  59.480  1.00  0.00           C  
ATOM   2667  HA2 GLY   206      88.981 126.132  58.688  1.00  0.00           H  
ATOM   2668  HA3 GLY   206      88.620 125.315  60.270  1.00  0.00           H  
ATOM   2669  C   GLY   206      87.009 125.289  58.884  1.00  0.00           C  
ATOM   2670  O   GLY   206      86.072 126.006  58.487  1.00  0.00           O  
ATOM   2671  N   GLY   207      87.081 123.988  58.481  1.00  0.00           N  
ATOM   2672  H   GLY   207      86.366 123.719  57.820  1.00  0.00           H  
ATOM   2673  CA  GLY   207      88.244 123.078  58.475  1.00  0.00           C  
ATOM   2674  HA2 GLY   207      88.646 122.996  59.485  1.00  0.00           H  
ATOM   2675  HA3 GLY   207      87.876 122.128  58.087  1.00  0.00           H  
ATOM   2676  C   GLY   207      89.390 123.453  57.458  1.00  0.00           C  
ATOM   2677  O   GLY   207      89.429 124.580  56.965  1.00  0.00           O  
ATOM   2678  N   TYR   208      90.215 122.463  57.232  1.00  0.00           N  
ATOM   2679  H   TYR   208      90.190 121.577  57.717  1.00  0.00           H  
ATOM   2680  CA  TYR   208      91.278 122.461  56.261  1.00  0.00           C  
ATOM   2681  HA  TYR   208      90.935 122.936  55.342  1.00  0.00           H  
ATOM   2682  CB  TYR   208      92.461 123.218  56.862  1.00  0.00           C  
ATOM   2683  HB2 TYR   208      92.064 124.160  57.240  1.00  0.00           H  
ATOM   2684  HB3 TYR   208      92.902 122.653  57.683  1.00  0.00           H  
ATOM   2685  CG  TYR   208      93.595 123.534  55.912  1.00  0.00           C  
ATOM   2686  CD1 TYR   208      93.599 124.640  55.020  1.00  0.00           C  
ATOM   2687  HD1 TYR   208      92.843 125.400  55.153  1.00  0.00           H  
ATOM   2688  CE1 TYR   208      94.694 124.902  54.150  1.00  0.00           C  
ATOM   2689  HE1 TYR   208      94.661 125.801  53.552  1.00  0.00           H  
ATOM   2690  CZ  TYR   208      95.733 124.001  54.122  1.00  0.00           C  
ATOM   2691  OH  TYR   208      96.891 124.200  53.373  1.00  0.00           O  
ATOM   2692  HH  TYR   208      96.757 124.877  52.706  1.00  0.00           H  
ATOM   2693  CE2 TYR   208      95.756 122.898  55.048  1.00  0.00           C  
ATOM   2694  HE2 TYR   208      96.636 122.272  55.058  1.00  0.00           H  
ATOM   2695  CD2 TYR   208      94.689 122.656  55.894  1.00  0.00           C  
ATOM   2696  HD2 TYR   208      94.700 121.817  56.574  1.00  0.00           H  
ATOM   2697  C   TYR   208      91.722 121.055  55.788  1.00  0.00           C  
ATOM   2698  O   TYR   208      91.831 120.040  56.445  1.00  0.00           O  
ATOM   2699  N   GLY   209      91.950 121.059  54.505  1.00  0.00           N  
ATOM   2700  H   GLY   209      91.674 121.908  54.032  1.00  0.00           H  
ATOM   2701  CA  GLY   209      92.401 120.009  53.593  1.00  0.00           C  
ATOM   2702  HA2 GLY   209      91.640 119.237  53.698  1.00  0.00           H  
ATOM   2703  HA3 GLY   209      92.341 120.407  52.580  1.00  0.00           H  
ATOM   2704  C   GLY   209      93.759 119.341  53.901  1.00  0.00           C  
ATOM   2705  O   GLY   209      94.601 119.956  54.515  1.00  0.00           O  
ATOM   2706  N   GLN   210      94.096 118.167  53.400  1.00  0.00           N  
ATOM   2707  H   GLN   210      95.040 117.850  53.570  1.00  0.00           H  
ATOM   2708  CA  GLN   210      93.165 117.246  52.783  1.00  0.00           C  
ATOM   2709  HA  GLN   210      93.799 116.452  52.390  1.00  0.00           H  
ATOM   2710  CB  GLN   210      92.168 116.642  53.791  1.00  0.00           C  
ATOM   2711  HB2 GLN   210      91.865 117.429  54.481  1.00  0.00           H  
ATOM   2712  HB3 GLN   210      91.299 116.277  53.244  1.00  0.00           H  
ATOM   2713  CG  GLN   210      92.804 115.442  54.549  1.00  0.00           C  
ATOM   2714  HG2 GLN   210      91.993 114.909  55.045  1.00  0.00           H  
ATOM   2715  HG3 GLN   210      93.178 114.707  53.837  1.00  0.00           H  
ATOM   2716  CD  GLN   210      93.871 115.834  55.635  1.00  0.00           C  
ATOM   2717  OE1 GLN   210      95.023 115.504  55.553  1.00  0.00           O  
ATOM   2718  NE2 GLN   210      93.389 116.707  56.536  1.00  0.00           N  
ATOM   2719 HE21 GLN   210      94.040 117.150  57.169  1.00  0.00           H  
ATOM   2720 HE22 GLN   210      92.397 116.895  56.555  1.00  0.00           H  
ATOM   2721  C   GLN   210      92.427 117.790  51.527  1.00  0.00           C  
ATOM   2722  O   GLN   210      91.197 117.779  51.371  1.00  0.00           O  
ATOM   2723  N   GLN   211      93.235 118.425  50.687  1.00  0.00           N  
ATOM   2724  H   GLN   211      94.231 118.280  50.770  1.00  0.00           H  
ATOM   2725  CA  GLN   211      92.765 119.123  49.481  1.00  0.00           C  
ATOM   2726  HA  GLN   211      92.008 119.858  49.756  1.00  0.00           H  
ATOM   2727  CB  GLN   211      93.969 119.960  48.901  1.00  0.00           C  
ATOM   2728  HB2 GLN   211      94.706 119.158  48.868  1.00  0.00           H  
ATOM   2729  HB3 GLN   211      93.702 120.231  47.879  1.00  0.00           H  
ATOM   2730  CG  GLN   211      94.380 121.267  49.588  1.00  0.00           C  
ATOM   2731  HG2 GLN   211      95.003 121.854  48.913  1.00  0.00           H  
ATOM   2732  HG3 GLN   211      93.484 121.877  49.700  1.00  0.00           H  
ATOM   2733  CD  GLN   211      95.073 120.956  50.919  1.00  0.00           C  
ATOM   2734  OE1 GLN   211      95.783 119.967  51.021  1.00  0.00           O  
ATOM   2735  NE2 GLN   211      94.804 121.713  51.992  1.00  0.00           N  
ATOM   2736 HE21 GLN   211      94.019 122.337  51.869  1.00  0.00           H  
ATOM   2737 HE22 GLN   211      95.415 121.772  52.794  1.00  0.00           H  
ATOM   2738  C   GLN   211      92.197 118.198  48.407  1.00  0.00           C  
ATOM   2739  O   GLN   211      91.457 118.623  47.562  1.00  0.00           O  
ATOM   2740  N   ASP   212      92.608 116.898  48.449  1.00  0.00           N  
ATOM   2741  H   ASP   212      93.421 116.588  48.963  1.00  0.00           H  
ATOM   2742  CA  ASP   212      92.041 115.913  47.468  1.00  0.00           C  
ATOM   2743  HA  ASP   212      91.407 116.353  46.697  1.00  0.00           H  
ATOM   2744  CB  ASP   212      93.302 115.137  46.837  1.00  0.00           C  
ATOM   2745  HB2 ASP   212      92.971 114.275  46.258  1.00  0.00           H  
ATOM   2746  HB3 ASP   212      93.874 115.832  46.223  1.00  0.00           H  
ATOM   2747  CG  ASP   212      94.303 114.518  47.805  1.00  0.00           C  
ATOM   2748  OD1 ASP   212      95.264 113.848  47.367  1.00  0.00           O  
ATOM   2749  OD2 ASP   212      94.180 114.789  49.006  1.00  0.00           O  
ATOM   2750  C   ASP   212      91.138 114.941  48.106  1.00  0.00           C  
ATOM   2751  O   ASP   212      90.857 113.840  47.553  1.00  0.00           O  
ATOM   2752  N   ARG   213      90.593 115.330  49.250  1.00  0.00           N  
ATOM   2753  H   ARG   213      91.003 116.126  49.717  1.00  0.00           H  
ATOM   2754  CA  ARG   213      89.844 114.462  50.213  1.00  0.00           C  
ATOM   2755  HA  ARG   213      89.422 113.586  49.720  1.00  0.00           H  
ATOM   2756  CB  ARG   213      90.787 113.768  51.218  1.00  0.00           C  
ATOM   2757  HB2 ARG   213      91.621 113.492  50.573  1.00  0.00           H  
ATOM   2758  HB3 ARG   213      91.171 114.470  51.959  1.00  0.00           H  
ATOM   2759  CG  ARG   213      90.313 112.537  51.903  1.00  0.00           C  
ATOM   2760  HG2 ARG   213      90.870 112.388  52.828  1.00  0.00           H  
ATOM   2761  HG3 ARG   213      89.242 112.585  52.096  1.00  0.00           H  
ATOM   2762  CD  ARG   213      90.659 111.329  51.005  1.00  0.00           C  
ATOM   2763  HD2 ARG   213      90.475 111.433  49.936  1.00  0.00           H  
ATOM   2764  HD3 ARG   213      91.746 111.272  50.955  1.00  0.00           H  
ATOM   2765  NE  ARG   213      90.014 110.056  51.460  1.00  0.00           N  
ATOM   2766  HE  ARG   213      89.675 110.099  52.410  1.00  0.00           H  
ATOM   2767  CZ  ARG   213      89.847 108.961  50.818  1.00  0.00           C  
ATOM   2768  NH1 ARG   213      90.387 108.723  49.671  1.00  0.00           N  
ATOM   2769 HH11 ARG   213      90.116 107.859  49.222  1.00  0.00           H  
ATOM   2770 HH12 ARG   213      91.032 109.407  49.301  1.00  0.00           H  
ATOM   2771  NH2 ARG   213      89.257 107.900  51.350  1.00  0.00           N  
ATOM   2772 HH21 ARG   213      89.311 107.055  50.799  1.00  0.00           H  
ATOM   2773 HH22 ARG   213      88.713 108.035  52.190  1.00  0.00           H  
ATOM   2774  C   ARG   213      88.661 115.231  50.832  1.00  0.00           C  
ATOM   2775  O   ARG   213      88.812 115.963  51.794  1.00  0.00           O  
ATOM   2776  N   GLY   214      87.440 115.224  50.261  1.00  0.00           N  
ATOM   2777  H   GLY   214      86.652 115.697  50.680  1.00  0.00           H  
ATOM   2778  CA  GLY   214      87.086 114.377  49.098  1.00  0.00           C  
ATOM   2779  HA2 GLY   214      86.637 115.026  48.346  1.00  0.00           H  
ATOM   2780  HA3 GLY   214      87.882 113.884  48.540  1.00  0.00           H  
ATOM   2781  C   GLY   214      86.122 113.192  49.345  1.00  0.00           C  
ATOM   2782  O   GLY   214      85.188 113.080  48.531  1.00  0.00           O  
ATOM   2783  OXT GLY   214      86.191 112.526  50.400  1.00  0.00           O  
TER    2784      GLY   214 
END   
