# Supplementary material for: Visualization of oligomerization, clustering, and density transition of intrinsically disordered proteins
Source: Natl Sci Rev. 2026 Feb 14;13(7):nwag107. doi: 10.1093/nsr/nwag107 (PMC13114874; doi:10.1093/nsr/nwag107)
Supplement: nwag107_Supplemental_Files [file nwag107_supplemental_files.zip › SI-MD-Structures/MD-Sturctures/frame184.pdb]

CRYST1  135.055  149.213  136.818  90.00  90.00  90.00               1
ATOM      1  N   MET     1      24.172  89.281  91.180  1.00  0.00           N  
ATOM      2  H1  MET     1      24.116  90.124  91.733  1.00  0.00           H  
ATOM      3  H2  MET     1      23.314  89.142  90.664  1.00  0.00           H  
ATOM      4  H3  MET     1      24.386  88.561  91.855  1.00  0.00           H  
ATOM      5  CA  MET     1      25.264  89.457  90.175  1.00  0.00           C  
ATOM      6  HA  MET     1      26.171  89.665  90.741  1.00  0.00           H  
ATOM      7  CB  MET     1      25.335  88.141  89.497  1.00  0.00           C  
ATOM      8  HB2 MET     1      25.650  87.335  90.159  1.00  0.00           H  
ATOM      9  HB3 MET     1      24.375  87.812  89.099  1.00  0.00           H  
ATOM     10  CG  MET     1      26.416  88.205  88.418  1.00  0.00           C  
ATOM     11  HG2 MET     1      26.400  87.266  87.865  1.00  0.00           H  
ATOM     12  HG3 MET     1      26.094  89.004  87.750  1.00  0.00           H  
ATOM     13  SD  MET     1      28.151  88.500  89.058  1.00  0.00           S  
ATOM     14  CE  MET     1      28.749  86.823  89.509  1.00  0.00           C  
ATOM     15  HE1 MET     1      28.039  86.242  90.098  1.00  0.00           H  
ATOM     16  HE2 MET     1      28.956  86.282  88.586  1.00  0.00           H  
ATOM     17  HE3 MET     1      29.655  86.958  90.100  1.00  0.00           H  
ATOM     18  C   MET     1      24.963  90.589  89.258  1.00  0.00           C  
ATOM     19  O   MET     1      24.091  90.512  88.461  1.00  0.00           O  
ATOM     20  N   ALA     2      25.734  91.695  89.297  1.00  0.00           N  
ATOM     21  H   ALA     2      25.519  92.342  88.551  1.00  0.00           H  
ATOM     22  CA  ALA     2      26.430  92.308  90.478  1.00  0.00           C  
ATOM     23  HA  ALA     2      26.515  93.348  90.162  1.00  0.00           H  
ATOM     24  CB  ALA     2      25.632  92.375  91.787  1.00  0.00           C  
ATOM     25  HB1 ALA     2      25.453  91.413  92.267  1.00  0.00           H  
ATOM     26  HB2 ALA     2      26.068  93.146  92.423  1.00  0.00           H  
ATOM     27  HB3 ALA     2      24.610  92.687  91.575  1.00  0.00           H  
ATOM     28  C   ALA     2      27.935  91.814  90.517  1.00  0.00           C  
ATOM     29  O   ALA     2      28.214  90.783  91.128  1.00  0.00           O  
ATOM     30  N   SER     3      28.895  92.562  90.009  1.00  0.00           N  
ATOM     31  H   SER     3      29.794  92.102  90.016  1.00  0.00           H  
ATOM     32  CA  SER     3      28.912  93.932  89.474  1.00  0.00           C  
ATOM     33  HA  SER     3      28.121  94.506  89.957  1.00  0.00           H  
ATOM     34  CB  SER     3      30.274  94.713  89.608  1.00  0.00           C  
ATOM     35  HB2 SER     3      30.645  94.621  90.629  1.00  0.00           H  
ATOM     36  HB3 SER     3      30.915  94.322  88.818  1.00  0.00           H  
ATOM     37  OG  SER     3      30.102  96.144  89.283  1.00  0.00           O  
ATOM     38  HG  SER     3      30.962  96.491  89.530  1.00  0.00           H  
ATOM     39  C   SER     3      28.393  94.056  87.972  1.00  0.00           C  
ATOM     40  O   SER     3      28.563  93.117  87.200  1.00  0.00           O  
ATOM     41  N   ASN     4      27.668  95.169  87.600  1.00  0.00           N  
ATOM     42  H   ASN     4      27.388  95.809  88.329  1.00  0.00           H  
ATOM     43  CA  ASN     4      27.082  95.354  86.255  1.00  0.00           C  
ATOM     44  HA  ASN     4      27.384  94.569  85.561  1.00  0.00           H  
ATOM     45  CB  ASN     4      25.577  95.335  86.477  1.00  0.00           C  
ATOM     46  HB2 ASN     4      25.329  96.166  87.137  1.00  0.00           H  
ATOM     47  HB3 ASN     4      25.051  95.508  85.538  1.00  0.00           H  
ATOM     48  CG  ASN     4      24.886  94.050  86.975  1.00  0.00           C  
ATOM     49  OD1 ASN     4      25.324  92.939  86.685  1.00  0.00           O  
ATOM     50  ND2 ASN     4      23.862  94.221  87.820  1.00  0.00           N  
ATOM     51 HD21 ASN     4      23.336  93.377  87.995  1.00  0.00           H  
ATOM     52 HD22 ASN     4      23.623  95.194  87.949  1.00  0.00           H  
ATOM     53  C   ASN     4      27.569  96.674  85.639  1.00  0.00           C  
ATOM     54  O   ASN     4      26.855  97.696  85.626  1.00  0.00           O  
ATOM     55  N   ASP     5      28.713  96.778  85.062  1.00  0.00           N  
ATOM     56  H   ASP     5      28.915  97.740  84.829  1.00  0.00           H  
ATOM     57  CA  ASP     5      29.684  95.742  84.598  1.00  0.00           C  
ATOM     58  HA  ASP     5      29.357  94.730  84.839  1.00  0.00           H  
ATOM     59  CB  ASP     5      29.750  95.826  83.083  1.00  0.00           C  
ATOM     60  HB2 ASP     5      30.076  96.825  82.795  1.00  0.00           H  
ATOM     61  HB3 ASP     5      30.391  95.010  82.749  1.00  0.00           H  
ATOM     62  CG  ASP     5      28.425  95.504  82.498  1.00  0.00           C  
ATOM     63  OD1 ASP     5      27.856  94.461  82.960  1.00  0.00           O  
ATOM     64  OD2 ASP     5      27.870  96.351  81.749  1.00  0.00           O  
ATOM     65  C   ASP     5      31.003  95.894  85.339  1.00  0.00           C  
ATOM     66  O   ASP     5      31.486  96.989  85.591  1.00  0.00           O  
ATOM     67  N   TYR     6      31.658  94.747  85.586  1.00  0.00           N  
ATOM     68  H   TYR     6      31.237  93.848  85.403  1.00  0.00           H  
ATOM     69  CA  TYR     6      33.149  94.700  85.846  1.00  0.00           C  
ATOM     70  HA  TYR     6      33.278  95.189  86.811  1.00  0.00           H  
ATOM     71  CB  TYR     6      33.630  93.289  85.933  1.00  0.00           C  
ATOM     72  HB2 TYR     6      33.539  92.767  84.981  1.00  0.00           H  
ATOM     73  HB3 TYR     6      34.691  93.338  86.178  1.00  0.00           H  
ATOM     74  CG  TYR     6      32.879  92.465  86.984  1.00  0.00           C  
ATOM     75  CD1 TYR     6      31.837  91.685  86.565  1.00  0.00           C  
ATOM     76  HD1 TYR     6      31.539  91.634  85.528  1.00  0.00           H  
ATOM     77  CE1 TYR     6      31.277  90.767  87.403  1.00  0.00           C  
ATOM     78  HE1 TYR     6      30.391  90.234  87.091  1.00  0.00           H  
ATOM     79  CZ  TYR     6      31.699  90.713  88.747  1.00  0.00           C  
ATOM     80  OH  TYR     6      30.900  90.043  89.675  1.00  0.00           O  
ATOM     81  HH  TYR     6      30.139  89.598  89.295  1.00  0.00           H  
ATOM     82  CE2 TYR     6      32.745  91.547  89.219  1.00  0.00           C  
ATOM     83  HE2 TYR     6      33.018  91.578  90.264  1.00  0.00           H  
ATOM     84  CD2 TYR     6      33.346  92.400  88.288  1.00  0.00           C  
ATOM     85  HD2 TYR     6      34.176  93.055  88.507  1.00  0.00           H  
ATOM     86  C   TYR     6      33.962  95.488  84.785  1.00  0.00           C  
ATOM     87  O   TYR     6      33.785  95.353  83.562  1.00  0.00           O  
ATOM     88  N   THR     7      34.874  96.386  85.255  1.00  0.00           N  
ATOM     89  H   THR     7      34.937  96.481  86.259  1.00  0.00           H  
ATOM     90  CA  THR     7      35.659  97.274  84.340  1.00  0.00           C  
ATOM     91  HA  THR     7      34.883  97.842  83.827  1.00  0.00           H  
ATOM     92  CB  THR     7      36.434  98.382  85.143  1.00  0.00           C  
ATOM     93  HB  THR     7      35.679  98.929  85.708  1.00  0.00           H  
ATOM     94  CG2 THR     7      37.481  97.788  85.974  1.00  0.00           C  
ATOM     95 HG21 THR     7      38.328  97.536  85.337  1.00  0.00           H  
ATOM     96 HG22 THR     7      37.911  98.510  86.668  1.00  0.00           H  
ATOM     97 HG23 THR     7      37.184  96.931  86.577  1.00  0.00           H  
ATOM     98  OG1 THR     7      37.082  99.331  84.413  1.00  0.00           O  
ATOM     99  HG1 THR     7      36.364  99.619  83.844  1.00  0.00           H  
ATOM    100  C   THR     7      36.523  96.536  83.310  1.00  0.00           C  
ATOM    101  O   THR     7      37.130  95.498  83.688  1.00  0.00           O  
ATOM    102  N   GLN     8      36.691  97.029  82.076  1.00  0.00           N  
ATOM    103  H   GLN     8      36.270  97.889  81.756  1.00  0.00           H  
ATOM    104  CA  GLN     8      37.831  96.550  81.269  1.00  0.00           C  
ATOM    105  HA  GLN     8      38.640  96.071  81.820  1.00  0.00           H  
ATOM    106  CB  GLN     8      37.368  95.514  80.284  1.00  0.00           C  
ATOM    107  HB2 GLN     8      36.526  95.912  79.717  1.00  0.00           H  
ATOM    108  HB3 GLN     8      38.194  95.367  79.588  1.00  0.00           H  
ATOM    109  CG  GLN     8      36.843  94.212  80.920  1.00  0.00           C  
ATOM    110  HG2 GLN     8      37.774  93.695  81.151  1.00  0.00           H  
ATOM    111  HG3 GLN     8      36.180  94.350  81.774  1.00  0.00           H  
ATOM    112  CD  GLN     8      36.029  93.607  79.852  1.00  0.00           C  
ATOM    113  OE1 GLN     8      34.827  93.815  79.739  1.00  0.00           O  
ATOM    114  NE2 GLN     8      36.718  92.860  78.968  1.00  0.00           N  
ATOM    115 HE21 GLN     8      37.611  92.447  79.196  1.00  0.00           H  
ATOM    116 HE22 GLN     8      36.138  92.469  78.239  1.00  0.00           H  
ATOM    117  C   GLN     8      38.391  97.729  80.427  1.00  0.00           C  
ATOM    118  O   GLN     8      37.649  98.267  79.620  1.00  0.00           O  
ATOM    119  N   GLN     9      39.715  98.073  80.422  1.00  0.00           N  
ATOM    120  H   GLN     9      40.005  98.608  79.616  1.00  0.00           H  
ATOM    121  CA  GLN     9      40.670  97.857  81.452  1.00  0.00           C  
ATOM    122  HA  GLN     9      41.449  98.603  81.298  1.00  0.00           H  
ATOM    123  CB  GLN     9      40.135  98.231  82.938  1.00  0.00           C  
ATOM    124  HB2 GLN     9      39.191  97.812  83.285  1.00  0.00           H  
ATOM    125  HB3 GLN     9      40.842  97.876  83.688  1.00  0.00           H  
ATOM    126  CG  GLN     9      40.205  99.723  83.260  1.00  0.00           C  
ATOM    127  HG2 GLN     9      39.620 100.295  82.540  1.00  0.00           H  
ATOM    128  HG3 GLN     9      39.774  99.939  84.237  1.00  0.00           H  
ATOM    129  CD  GLN     9      41.628 100.263  83.418  1.00  0.00           C  
ATOM    130  OE1 GLN     9      42.302 100.572  82.443  1.00  0.00           O  
ATOM    131  NE2 GLN     9      42.121 100.269  84.608  1.00  0.00           N  
ATOM    132 HE21 GLN     9      41.560  99.947  85.384  1.00  0.00           H  
ATOM    133 HE22 GLN     9      43.097 100.432  84.809  1.00  0.00           H  
ATOM    134  C   GLN     9      41.298  96.372  81.370  1.00  0.00           C  
ATOM    135  O   GLN     9      40.583  95.497  80.924  1.00  0.00           O  
ATOM    136  N   ALA    10      42.507  96.043  81.839  1.00  0.00           N  
ATOM    137  H   ALA    10      42.752  95.104  81.559  1.00  0.00           H  
ATOM    138  CA  ALA    10      43.452  97.014  82.524  1.00  0.00           C  
ATOM    139  HA  ALA    10      42.872  97.549  83.277  1.00  0.00           H  
ATOM    140  CB  ALA    10      44.510  96.215  83.352  1.00  0.00           C  
ATOM    141  HB1 ALA    10      45.015  95.532  82.669  1.00  0.00           H  
ATOM    142  HB2 ALA    10      45.225  96.982  83.649  1.00  0.00           H  
ATOM    143  HB3 ALA    10      44.132  95.732  84.253  1.00  0.00           H  
ATOM    144  C   ALA    10      44.067  98.077  81.517  1.00  0.00           C  
ATOM    145  O   ALA    10      43.805  98.047  80.308  1.00  0.00           O  
ATOM    146  N   THR    11      44.864  99.098  81.967  1.00  0.00           N  
ATOM    147  H   THR    11      44.773  99.401  82.926  1.00  0.00           H  
ATOM    148  CA  THR    11      45.781  99.906  81.119  1.00  0.00           C  
ATOM    149  HA  THR    11      45.902  99.390  80.166  1.00  0.00           H  
ATOM    150  CB  THR    11      45.280 101.300  80.786  1.00  0.00           C  
ATOM    151  HB  THR    11      45.087 101.895  81.678  1.00  0.00           H  
ATOM    152  CG2 THR    11      46.157 102.017  79.806  1.00  0.00           C  
ATOM    153 HG21 THR    11      45.890 103.070  79.716  1.00  0.00           H  
ATOM    154 HG22 THR    11      47.213 102.001  80.075  1.00  0.00           H  
ATOM    155 HG23 THR    11      46.149 101.470  78.863  1.00  0.00           H  
ATOM    156  OG1 THR    11      43.971 101.206  80.124  1.00  0.00           O  
ATOM    157  HG1 THR    11      43.307 100.954  80.770  1.00  0.00           H  
ATOM    158  C   THR    11      47.188  99.956  81.657  1.00  0.00           C  
ATOM    159  O   THR    11      47.387 100.671  82.643  1.00  0.00           O  
ATOM    160  N   GLN    12      48.223  99.268  81.115  1.00  0.00           N  
ATOM    161  H   GLN    12      49.099  99.338  81.614  1.00  0.00           H  
ATOM    162  CA  GLN    12      48.147  98.274  80.038  1.00  0.00           C  
ATOM    163  HA  GLN    12      47.629  98.768  79.216  1.00  0.00           H  
ATOM    164  CB  GLN    12      49.524  97.902  79.377  1.00  0.00           C  
ATOM    165  HB2 GLN    12      49.313  97.816  78.311  1.00  0.00           H  
ATOM    166  HB3 GLN    12      50.228  98.731  79.449  1.00  0.00           H  
ATOM    167  CG  GLN    12      50.209  96.677  79.867  1.00  0.00           C  
ATOM    168  HG2 GLN    12      50.217  96.645  80.957  1.00  0.00           H  
ATOM    169  HG3 GLN    12      49.685  95.831  79.421  1.00  0.00           H  
ATOM    170  CD  GLN    12      51.599  96.633  79.319  1.00  0.00           C  
ATOM    171  OE1 GLN    12      51.796  96.418  78.116  1.00  0.00           O  
ATOM    172  NE2 GLN    12      52.637  96.626  80.113  1.00  0.00           N  
ATOM    173 HE21 GLN    12      53.531  96.621  79.642  1.00  0.00           H  
ATOM    174 HE22 GLN    12      52.612  96.967  81.063  1.00  0.00           H  
ATOM    175  C   GLN    12      47.274  97.022  80.287  1.00  0.00           C  
ATOM    176  O   GLN    12      47.283  96.554  81.398  1.00  0.00           O  
ATOM    177  N   SER    13      46.486  96.645  79.267  1.00  0.00           N  
ATOM    178  H   SER    13      46.605  97.191  78.425  1.00  0.00           H  
ATOM    179  CA  SER    13      45.907  95.291  79.148  1.00  0.00           C  
ATOM    180  HA  SER    13      44.936  95.215  79.635  1.00  0.00           H  
ATOM    181  CB  SER    13      45.689  94.968  77.694  1.00  0.00           C  
ATOM    182  HB2 SER    13      45.379  95.868  77.162  1.00  0.00           H  
ATOM    183  HB3 SER    13      46.572  94.621  77.157  1.00  0.00           H  
ATOM    184  OG  SER    13      44.683  94.028  77.522  1.00  0.00           O  
ATOM    185  HG  SER    13      43.921  94.552  77.265  1.00  0.00           H  
ATOM    186  C   SER    13      46.709  94.090  79.698  1.00  0.00           C  
ATOM    187  O   SER    13      47.937  94.121  79.551  1.00  0.00           O  
ATOM    188  N   TYR    14      46.087  93.152  80.319  1.00  0.00           N  
ATOM    189  H   TYR    14      45.090  93.288  80.409  1.00  0.00           H  
ATOM    190  CA  TYR    14      46.702  91.949  80.851  1.00  0.00           C  
ATOM    191  HA  TYR    14      47.558  92.287  81.435  1.00  0.00           H  
ATOM    192  CB  TYR    14      45.789  91.305  81.939  1.00  0.00           C  
ATOM    193  HB2 TYR    14      45.682  91.995  82.776  1.00  0.00           H  
ATOM    194  HB3 TYR    14      44.791  91.302  81.502  1.00  0.00           H  
ATOM    195  CG  TYR    14      46.130  89.980  82.433  1.00  0.00           C  
ATOM    196  CD1 TYR    14      46.783  89.830  83.691  1.00  0.00           C  
ATOM    197  HD1 TYR    14      47.006  90.684  84.314  1.00  0.00           H  
ATOM    198  CE1 TYR    14      47.165  88.535  84.165  1.00  0.00           C  
ATOM    199  HE1 TYR    14      47.729  88.367  85.071  1.00  0.00           H  
ATOM    200  CZ  TYR    14      46.834  87.399  83.353  1.00  0.00           C  
ATOM    201  OH  TYR    14      47.277  86.185  83.679  1.00  0.00           O  
ATOM    202  HH  TYR    14      47.068  85.504  83.036  1.00  0.00           H  
ATOM    203  CE2 TYR    14      46.336  87.608  82.045  1.00  0.00           C  
ATOM    204  HE2 TYR    14      46.308  86.796  81.334  1.00  0.00           H  
ATOM    205  CD2 TYR    14      45.818  88.901  81.615  1.00  0.00           C  
ATOM    206  HD2 TYR    14      45.383  88.958  80.628  1.00  0.00           H  
ATOM    207  C   TYR    14      47.115  90.996  79.714  1.00  0.00           C  
ATOM    208  O   TYR    14      46.244  90.788  78.893  1.00  0.00           O  
ATOM    209  N   GLY    15      48.201  90.308  79.758  1.00  0.00           N  
ATOM    210  H   GLY    15      48.408  89.666  79.006  1.00  0.00           H  
ATOM    211  CA  GLY    15      49.219  90.201  80.871  1.00  0.00           C  
ATOM    212  HA2 GLY    15      50.003  90.913  80.615  1.00  0.00           H  
ATOM    213  HA3 GLY    15      48.630  90.485  81.744  1.00  0.00           H  
ATOM    214  C   GLY    15      49.724  88.853  81.225  1.00  0.00           C  
ATOM    215  O   GLY    15      50.341  88.727  82.244  1.00  0.00           O  
ATOM    216  N   ALA    16      49.470  87.868  80.362  1.00  0.00           N  
ATOM    217  H   ALA    16      48.778  87.984  79.636  1.00  0.00           H  
ATOM    218  CA  ALA    16      50.072  86.552  80.582  1.00  0.00           C  
ATOM    219  HA  ALA    16      49.589  86.170  81.482  1.00  0.00           H  
ATOM    220  CB  ALA    16      49.570  85.684  79.442  1.00  0.00           C  
ATOM    221  HB1 ALA    16      48.481  85.634  79.453  1.00  0.00           H  
ATOM    222  HB2 ALA    16      49.753  86.195  78.496  1.00  0.00           H  
ATOM    223  HB3 ALA    16      49.930  84.655  79.428  1.00  0.00           H  
ATOM    224  C   ALA    16      51.621  86.624  80.684  1.00  0.00           C  
ATOM    225  O   ALA    16      52.255  85.821  81.334  1.00  0.00           O  
ATOM    226  N   TYR    17      52.240  87.510  79.865  1.00  0.00           N  
ATOM    227  H   TYR    17      51.666  88.182  79.375  1.00  0.00           H  
ATOM    228  CA  TYR    17      53.730  87.683  79.902  1.00  0.00           C  
ATOM    229  HA  TYR    17      54.325  86.785  79.739  1.00  0.00           H  
ATOM    230  CB  TYR    17      54.097  88.685  78.770  1.00  0.00           C  
ATOM    231  HB2 TYR    17      53.528  88.267  77.939  1.00  0.00           H  
ATOM    232  HB3 TYR    17      53.613  89.637  78.986  1.00  0.00           H  
ATOM    233  CG  TYR    17      55.566  88.975  78.527  1.00  0.00           C  
ATOM    234  CD1 TYR    17      56.107  90.051  79.214  1.00  0.00           C  
ATOM    235  HD1 TYR    17      55.593  90.638  79.961  1.00  0.00           H  
ATOM    236  CE1 TYR    17      57.481  90.371  78.942  1.00  0.00           C  
ATOM    237  HE1 TYR    17      57.948  91.250  79.362  1.00  0.00           H  
ATOM    238  CZ  TYR    17      58.251  89.525  78.093  1.00  0.00           C  
ATOM    239  OH  TYR    17      59.566  89.822  78.001  1.00  0.00           O  
ATOM    240  HH  TYR    17      59.996  88.988  77.794  1.00  0.00           H  
ATOM    241  CE2 TYR    17      57.666  88.474  77.371  1.00  0.00           C  
ATOM    242  HE2 TYR    17      58.339  87.877  76.774  1.00  0.00           H  
ATOM    243  CD2 TYR    17      56.353  88.213  77.566  1.00  0.00           C  
ATOM    244  HD2 TYR    17      55.833  87.368  77.141  1.00  0.00           H  
ATOM    245  C   TYR    17      54.282  88.181  81.284  1.00  0.00           C  
ATOM    246  O   TYR    17      53.637  89.102  81.844  1.00  0.00           O  
ATOM    247  N   PRO    18      55.440  87.609  81.854  1.00  0.00           N  
ATOM    248  CD  PRO    18      55.882  86.295  81.540  1.00  0.00           C  
ATOM    249  HD2 PRO    18      56.333  86.310  80.548  1.00  0.00           H  
ATOM    250  HD3 PRO    18      54.972  85.695  81.540  1.00  0.00           H  
ATOM    251  CG  PRO    18      56.918  85.841  82.562  1.00  0.00           C  
ATOM    252  HG2 PRO    18      57.936  85.950  82.188  1.00  0.00           H  
ATOM    253  HG3 PRO    18      56.817  84.791  82.837  1.00  0.00           H  
ATOM    254  CB  PRO    18      56.621  86.813  83.756  1.00  0.00           C  
ATOM    255  HB2 PRO    18      57.496  87.081  84.349  1.00  0.00           H  
ATOM    256  HB3 PRO    18      55.827  86.435  84.401  1.00  0.00           H  
ATOM    257  CA  PRO    18      56.158  88.052  83.002  1.00  0.00           C  
ATOM    258  HA  PRO    18      55.530  88.585  83.716  1.00  0.00           H  
ATOM    259  C   PRO    18      57.331  88.995  82.603  1.00  0.00           C  
ATOM    260  O   PRO    18      58.432  88.494  82.412  1.00  0.00           O  
ATOM    261  N   THR    19      57.133  90.327  82.656  1.00  0.00           N  
ATOM    262  H   THR    19      56.186  90.630  82.835  1.00  0.00           H  
ATOM    263  CA  THR    19      58.159  91.331  82.451  1.00  0.00           C  
ATOM    264  HA  THR    19      58.690  91.017  81.553  1.00  0.00           H  
ATOM    265  CB  THR    19      57.607  92.791  82.382  1.00  0.00           C  
ATOM    266  HB  THR    19      57.046  92.985  83.296  1.00  0.00           H  
ATOM    267  CG2 THR    19      58.681  93.848  82.362  1.00  0.00           C  
ATOM    268 HG21 THR    19      58.303  94.726  81.838  1.00  0.00           H  
ATOM    269 HG22 THR    19      58.947  94.088  83.391  1.00  0.00           H  
ATOM    270 HG23 THR    19      59.662  93.687  81.915  1.00  0.00           H  
ATOM    271  OG1 THR    19      56.844  92.918  81.237  1.00  0.00           O  
ATOM    272  HG1 THR    19      56.057  92.433  81.493  1.00  0.00           H  
ATOM    273  C   THR    19      59.112  91.241  83.624  1.00  0.00           C  
ATOM    274  O   THR    19      58.716  91.211  84.758  1.00  0.00           O  
ATOM    275  N   GLN    20      60.406  91.176  83.354  1.00  0.00           N  
ATOM    276  H   GLN    20      60.745  91.201  82.403  1.00  0.00           H  
ATOM    277  CA  GLN    20      61.442  91.112  84.463  1.00  0.00           C  
ATOM    278  HA  GLN    20      61.128  90.322  85.145  1.00  0.00           H  
ATOM    279  CB  GLN    20      62.756  90.632  83.833  1.00  0.00           C  
ATOM    280  HB2 GLN    20      62.718  89.666  83.330  1.00  0.00           H  
ATOM    281  HB3 GLN    20      63.102  91.399  83.140  1.00  0.00           H  
ATOM    282  CG  GLN    20      63.866  90.561  84.941  1.00  0.00           C  
ATOM    283  HG2 GLN    20      64.122  91.537  85.354  1.00  0.00           H  
ATOM    284  HG3 GLN    20      63.708  89.906  85.797  1.00  0.00           H  
ATOM    285  CD  GLN    20      65.173  90.003  84.415  1.00  0.00           C  
ATOM    286  OE1 GLN    20      65.830  90.620  83.599  1.00  0.00           O  
ATOM    287  NE2 GLN    20      65.573  88.840  84.889  1.00  0.00           N  
ATOM    288 HE21 GLN    20      65.108  88.367  85.650  1.00  0.00           H  
ATOM    289 HE22 GLN    20      66.393  88.557  84.372  1.00  0.00           H  
ATOM    290  C   GLN    20      61.523  92.415  85.168  1.00  0.00           C  
ATOM    291  O   GLN    20      61.543  93.474  84.502  1.00  0.00           O  
ATOM    292  N   PRO    21      61.570  92.438  86.522  1.00  0.00           N  
ATOM    293  CD  PRO    21      61.620  91.233  87.427  1.00  0.00           C  
ATOM    294  HD2 PRO    21      62.449  90.596  87.119  1.00  0.00           H  
ATOM    295  HD3 PRO    21      60.674  90.716  87.263  1.00  0.00           H  
ATOM    296  CG  PRO    21      61.766  91.673  88.918  1.00  0.00           C  
ATOM    297  HG2 PRO    21      62.829  91.614  89.148  1.00  0.00           H  
ATOM    298  HG3 PRO    21      61.304  90.995  89.637  1.00  0.00           H  
ATOM    299  CB  PRO    21      61.170  93.099  88.844  1.00  0.00           C  
ATOM    300  HB2 PRO    21      61.487  93.759  89.651  1.00  0.00           H  
ATOM    301  HB3 PRO    21      60.093  92.936  88.804  1.00  0.00           H  
ATOM    302  CA  PRO    21      61.625  93.626  87.443  1.00  0.00           C  
ATOM    303  HA  PRO    21      60.834  94.307  87.131  1.00  0.00           H  
ATOM    304  C   PRO    21      62.986  94.335  87.511  1.00  0.00           C  
ATOM    305  O   PRO    21      64.096  93.718  87.526  1.00  0.00           O  
ATOM    306  N   GLY    22      63.021  95.664  87.712  1.00  0.00           N  
ATOM    307  H   GLY    22      62.149  96.173  87.729  1.00  0.00           H  
ATOM    308  CA  GLY    22      64.203  96.441  87.864  1.00  0.00           C  
ATOM    309  HA2 GLY    22      65.056  95.890  87.467  1.00  0.00           H  
ATOM    310  HA3 GLY    22      64.101  97.326  87.237  1.00  0.00           H  
ATOM    311  C   GLY    22      64.545  96.819  89.340  1.00  0.00           C  
ATOM    312  O   GLY    22      63.671  96.871  90.194  1.00  0.00           O  
ATOM    313  N   GLN    23      65.815  97.231  89.551  1.00  0.00           N  
ATOM    314  H   GLN    23      66.541  96.961  88.902  1.00  0.00           H  
ATOM    315  CA  GLN    23      66.347  97.835  90.796  1.00  0.00           C  
ATOM    316  HA  GLN    23      65.551  98.428  91.246  1.00  0.00           H  
ATOM    317  CB  GLN    23      66.777  96.725  91.720  1.00  0.00           C  
ATOM    318  HB2 GLN    23      66.132  95.853  91.617  1.00  0.00           H  
ATOM    319  HB3 GLN    23      67.754  96.338  91.432  1.00  0.00           H  
ATOM    320  CG  GLN    23      67.005  97.133  93.258  1.00  0.00           C  
ATOM    321  HG2 GLN    23      67.666  96.420  93.752  1.00  0.00           H  
ATOM    322  HG3 GLN    23      67.555  98.074  93.285  1.00  0.00           H  
ATOM    323  CD  GLN    23      65.606  97.115  93.936  1.00  0.00           C  
ATOM    324  OE1 GLN    23      64.519  97.351  93.420  1.00  0.00           O  
ATOM    325  NE2 GLN    23      65.579  96.976  95.245  1.00  0.00           N  
ATOM    326 HE21 GLN    23      66.346  96.758  95.865  1.00  0.00           H  
ATOM    327 HE22 GLN    23      64.735  97.270  95.717  1.00  0.00           H  
ATOM    328  C   GLN    23      67.473  98.830  90.468  1.00  0.00           C  
ATOM    329  O   GLN    23      68.363  98.558  89.732  1.00  0.00           O  
ATOM    330  N   GLY    24      67.407 100.001  91.084  1.00  0.00           N  
ATOM    331  H   GLY    24      66.653 100.098  91.750  1.00  0.00           H  
ATOM    332  CA  GLY    24      68.298 101.214  90.908  1.00  0.00           C  
ATOM    333  HA2 GLY    24      67.861 101.715  90.044  1.00  0.00           H  
ATOM    334  HA3 GLY    24      68.140 101.845  91.783  1.00  0.00           H  
ATOM    335  C   GLY    24      69.848 100.973  90.754  1.00  0.00           C  
ATOM    336  O   GLY    24      70.397 100.176  91.501  1.00  0.00           O  
ATOM    337  N   TYR    25      70.497 101.642  89.832  1.00  0.00           N  
ATOM    338  H   TYR    25      69.949 102.186  89.181  1.00  0.00           H  
ATOM    339  CA  TYR    25      71.889 101.285  89.437  1.00  0.00           C  
ATOM    340  HA  TYR    25      72.344 100.853  90.328  1.00  0.00           H  
ATOM    341  CB  TYR    25      71.867 100.281  88.321  1.00  0.00           C  
ATOM    342  HB2 TYR    25      71.145  99.516  88.606  1.00  0.00           H  
ATOM    343  HB3 TYR    25      71.393 100.824  87.504  1.00  0.00           H  
ATOM    344  CG  TYR    25      73.223  99.758  87.935  1.00  0.00           C  
ATOM    345  CD1 TYR    25      73.916  98.919  88.857  1.00  0.00           C  
ATOM    346  HD1 TYR    25      73.520  98.706  89.839  1.00  0.00           H  
ATOM    347  CE1 TYR    25      75.226  98.520  88.478  1.00  0.00           C  
ATOM    348  HE1 TYR    25      75.910  98.097  89.199  1.00  0.00           H  
ATOM    349  CZ  TYR    25      75.759  98.746  87.169  1.00  0.00           C  
ATOM    350  OH  TYR    25      77.061  98.323  86.832  1.00  0.00           O  
ATOM    351  HH  TYR    25      77.483  97.665  87.390  1.00  0.00           H  
ATOM    352  CE2 TYR    25      75.003  99.473  86.253  1.00  0.00           C  
ATOM    353  HE2 TYR    25      75.448  99.640  85.283  1.00  0.00           H  
ATOM    354  CD2 TYR    25      73.767 100.026  86.681  1.00  0.00           C  
ATOM    355  HD2 TYR    25      73.201 100.659  86.015  1.00  0.00           H  
ATOM    356  C   TYR    25      72.830 102.393  89.041  1.00  0.00           C  
ATOM    357  O   TYR    25      72.468 103.264  88.276  1.00  0.00           O  
ATOM    358  N   SER    26      74.089 102.365  89.581  1.00  0.00           N  
ATOM    359  H   SER    26      74.238 101.618  90.244  1.00  0.00           H  
ATOM    360  CA  SER    26      75.174 103.175  89.176  1.00  0.00           C  
ATOM    361  HA  SER    26      74.843 103.812  88.356  1.00  0.00           H  
ATOM    362  CB  SER    26      75.585 104.059  90.279  1.00  0.00           C  
ATOM    363  HB2 SER    26      74.779 104.757  90.503  1.00  0.00           H  
ATOM    364  HB3 SER    26      75.946 103.556  91.176  1.00  0.00           H  
ATOM    365  OG  SER    26      76.676 104.817  89.822  1.00  0.00           O  
ATOM    366  HG  SER    26      76.889 105.500  90.461  1.00  0.00           H  
ATOM    367  C   SER    26      76.321 102.224  88.754  1.00  0.00           C  
ATOM    368  O   SER    26      76.841 101.506  89.580  1.00  0.00           O  
ATOM    369  N   GLN    27      76.803 102.450  87.507  1.00  0.00           N  
ATOM    370  H   GLN    27      76.282 103.075  86.908  1.00  0.00           H  
ATOM    371  CA  GLN    27      78.067 101.919  86.972  1.00  0.00           C  
ATOM    372  HA  GLN    27      77.928 100.839  87.015  1.00  0.00           H  
ATOM    373  CB  GLN    27      78.289 102.345  85.528  1.00  0.00           C  
ATOM    374  HB2 GLN    27      78.224 103.432  85.585  1.00  0.00           H  
ATOM    375  HB3 GLN    27      79.307 102.206  85.164  1.00  0.00           H  
ATOM    376  CG  GLN    27      77.225 101.835  84.522  1.00  0.00           C  
ATOM    377  HG2 GLN    27      77.343 100.773  84.303  1.00  0.00           H  
ATOM    378  HG3 GLN    27      76.227 101.958  84.943  1.00  0.00           H  
ATOM    379  CD  GLN    27      77.152 102.646  83.170  1.00  0.00           C  
ATOM    380  OE1 GLN    27      77.857 103.571  82.851  1.00  0.00           O  
ATOM    381  NE2 GLN    27      76.271 102.274  82.227  1.00  0.00           N  
ATOM    382 HE21 GLN    27      75.541 101.608  82.435  1.00  0.00           H  
ATOM    383 HE22 GLN    27      76.331 102.677  81.303  1.00  0.00           H  
ATOM    384  C   GLN    27      79.309 102.318  87.781  1.00  0.00           C  
ATOM    385  O   GLN    27      80.186 101.470  87.987  1.00  0.00           O  
ATOM    386  N   GLN    28      79.334 103.530  88.412  1.00  0.00           N  
ATOM    387  H   GLN    28      78.516 104.079  88.189  1.00  0.00           H  
ATOM    388  CA  GLN    28      80.401 104.052  89.320  1.00  0.00           C  
ATOM    389  HA  GLN    28      81.402 103.931  88.906  1.00  0.00           H  
ATOM    390  CB  GLN    28      80.251 105.541  89.442  1.00  0.00           C  
ATOM    391  HB2 GLN    28      79.443 105.720  90.152  1.00  0.00           H  
ATOM    392  HB3 GLN    28      81.099 105.946  89.994  1.00  0.00           H  
ATOM    393  CG  GLN    28      80.003 106.284  88.164  1.00  0.00           C  
ATOM    394  HG2 GLN    28      80.370 107.298  88.317  1.00  0.00           H  
ATOM    395  HG3 GLN    28      80.477 105.730  87.353  1.00  0.00           H  
ATOM    396  CD  GLN    28      78.523 106.606  87.831  1.00  0.00           C  
ATOM    397  OE1 GLN    28      77.859 105.862  87.091  1.00  0.00           O  
ATOM    398  NE2 GLN    28      77.963 107.593  88.502  1.00  0.00           N  
ATOM    399 HE21 GLN    28      76.960 107.707  88.532  1.00  0.00           H  
ATOM    400 HE22 GLN    28      78.512 108.116  89.170  1.00  0.00           H  
ATOM    401  C   GLN    28      80.397 103.358  90.676  1.00  0.00           C  
ATOM    402  O   GLN    28      81.439 103.386  91.320  1.00  0.00           O  
ATOM    403  N   SER    29      79.389 102.476  91.014  1.00  0.00           N  
ATOM    404  H   SER    29      78.500 102.496  90.535  1.00  0.00           H  
ATOM    405  CA  SER    29      79.495 101.573  92.179  1.00  0.00           C  
ATOM    406  HA  SER    29      79.727 102.101  93.104  1.00  0.00           H  
ATOM    407  CB  SER    29      78.114 100.876  92.514  1.00  0.00           C  
ATOM    408  HB2 SER    29      78.046 100.498  93.534  1.00  0.00           H  
ATOM    409  HB3 SER    29      77.402 101.692  92.389  1.00  0.00           H  
ATOM    410  OG  SER    29      77.765  99.822  91.529  1.00  0.00           O  
ATOM    411  HG  SER    29      77.476 100.241  90.715  1.00  0.00           H  
ATOM    412  C   SER    29      80.556 100.450  92.016  1.00  0.00           C  
ATOM    413  O   SER    29      81.063 100.013  93.059  1.00  0.00           O  
ATOM    414  N   SER    30      80.818  99.891  90.830  1.00  0.00           N  
ATOM    415  H   SER    30      80.344 100.185  89.988  1.00  0.00           H  
ATOM    416  CA  SER    30      81.718  98.799  90.636  1.00  0.00           C  
ATOM    417  HA  SER    30      82.270  98.743  91.574  1.00  0.00           H  
ATOM    418  CB  SER    30      80.871  97.506  90.493  1.00  0.00           C  
ATOM    419  HB2 SER    30      80.048  97.532  91.207  1.00  0.00           H  
ATOM    420  HB3 SER    30      80.436  97.447  89.495  1.00  0.00           H  
ATOM    421  OG  SER    30      81.614  96.310  90.700  1.00  0.00           O  
ATOM    422  HG  SER    30      81.849  96.420  91.624  1.00  0.00           H  
ATOM    423  C   SER    30      82.637  98.991  89.437  1.00  0.00           C  
ATOM    424  O   SER    30      82.059  98.964  88.373  1.00  0.00           O  
ATOM    425  N   GLN    31      83.931  99.118  89.499  1.00  0.00           N  
ATOM    426  H   GLN    31      84.491  99.237  88.666  1.00  0.00           H  
ATOM    427  CA  GLN    31      84.642  99.349  90.789  1.00  0.00           C  
ATOM    428  HA  GLN    31      84.372  98.546  91.476  1.00  0.00           H  
ATOM    429  CB  GLN    31      86.172  99.272  90.476  1.00  0.00           C  
ATOM    430  HB2 GLN    31      86.342 100.119  89.811  1.00  0.00           H  
ATOM    431  HB3 GLN    31      86.815  99.482  91.330  1.00  0.00           H  
ATOM    432  CG  GLN    31      86.758  97.910  89.976  1.00  0.00           C  
ATOM    433  HG2 GLN    31      86.311  97.504  89.068  1.00  0.00           H  
ATOM    434  HG3 GLN    31      87.818  98.041  89.755  1.00  0.00           H  
ATOM    435  CD  GLN    31      86.655  96.768  91.028  1.00  0.00           C  
ATOM    436  OE1 GLN    31      86.070  96.827  92.157  1.00  0.00           O  
ATOM    437  NE2 GLN    31      87.131  95.614  90.729  1.00  0.00           N  
ATOM    438 HE21 GLN    31      86.772  94.852  91.286  1.00  0.00           H  
ATOM    439 HE22 GLN    31      87.588  95.504  89.836  1.00  0.00           H  
ATOM    440  C   GLN    31      84.309 100.707  91.439  1.00  0.00           C  
ATOM    441  O   GLN    31      83.889 101.660  90.756  1.00  0.00           O  
ATOM    442  N   PRO    32      84.527 100.860  92.777  1.00  0.00           N  
ATOM    443  CD  PRO    32      84.842  99.817  93.703  1.00  0.00           C  
ATOM    444  HD2 PRO    32      85.884  99.502  93.662  1.00  0.00           H  
ATOM    445  HD3 PRO    32      84.195  98.945  93.610  1.00  0.00           H  
ATOM    446  CG  PRO    32      84.500 100.394  95.131  1.00  0.00           C  
ATOM    447  HG2 PRO    32      85.405 100.826  95.560  1.00  0.00           H  
ATOM    448  HG3 PRO    32      83.950  99.703  95.769  1.00  0.00           H  
ATOM    449  CB  PRO    32      83.617 101.589  94.790  1.00  0.00           C  
ATOM    450  HB2 PRO    32      83.782 102.374  95.528  1.00  0.00           H  
ATOM    451  HB3 PRO    32      82.627 101.146  94.684  1.00  0.00           H  
ATOM    452  CA  PRO    32      84.205 102.099  93.483  1.00  0.00           C  
ATOM    453  HA  PRO    32      83.387 102.605  92.970  1.00  0.00           H  
ATOM    454  C   PRO    32      85.356 103.123  93.727  1.00  0.00           C  
ATOM    455  O   PRO    32      86.502 102.770  93.754  1.00  0.00           O  
ATOM    456  N   TYR    33      85.049 104.370  94.040  1.00  0.00           N  
ATOM    457  H   TYR    33      84.075 104.632  93.989  1.00  0.00           H  
ATOM    458  CA  TYR    33      86.020 105.394  94.442  1.00  0.00           C  
ATOM    459  HA  TYR    33      87.052 105.046  94.483  1.00  0.00           H  
ATOM    460  CB  TYR    33      85.950 106.520  93.425  1.00  0.00           C  
ATOM    461  HB2 TYR    33      85.036 107.111  93.370  1.00  0.00           H  
ATOM    462  HB3 TYR    33      86.759 107.211  93.659  1.00  0.00           H  
ATOM    463  CG  TYR    33      86.243 106.005  92.021  1.00  0.00           C  
ATOM    464  CD1 TYR    33      87.602 105.686  91.694  1.00  0.00           C  
ATOM    465  HD1 TYR    33      88.325 105.948  92.452  1.00  0.00           H  
ATOM    466  CE1 TYR    33      87.911 104.985  90.538  1.00  0.00           C  
ATOM    467  HE1 TYR    33      88.950 104.826  90.289  1.00  0.00           H  
ATOM    468  CZ  TYR    33      86.849 104.624  89.637  1.00  0.00           C  
ATOM    469  OH  TYR    33      87.125 103.733  88.600  1.00  0.00           O  
ATOM    470  HH  TYR    33      86.479 103.750  87.890  1.00  0.00           H  
ATOM    471  CE2 TYR    33      85.509 104.896  90.011  1.00  0.00           C  
ATOM    472  HE2 TYR    33      84.660 104.362  89.611  1.00  0.00           H  
ATOM    473  CD2 TYR    33      85.196 105.761  91.137  1.00  0.00           C  
ATOM    474  HD2 TYR    33      84.162 105.875  91.427  1.00  0.00           H  
ATOM    475  C   TYR    33      85.674 105.902  95.894  1.00  0.00           C  
ATOM    476  O   TYR    33      86.429 106.696  96.397  1.00  0.00           O  
ATOM    477  N   GLY    34      84.508 105.555  96.355  1.00  0.00           N  
ATOM    478  H   GLY    34      83.904 104.933  95.837  1.00  0.00           H  
ATOM    479  CA  GLY    34      84.087 105.752  97.699  1.00  0.00           C  
ATOM    480  HA2 GLY    34      84.728 105.064  98.250  1.00  0.00           H  
ATOM    481  HA3 GLY    34      83.964 106.799  97.973  1.00  0.00           H  
ATOM    482  C   GLY    34      82.649 105.194  97.825  1.00  0.00           C  
ATOM    483  O   GLY    34      82.239 104.334  97.017  1.00  0.00           O  
ATOM    484  N   GLN    35      81.838 105.641  98.788  1.00  0.00           N  
ATOM    485  H   GLN    35      82.318 106.239  99.444  1.00  0.00           H  
ATOM    486  CA  GLN    35      80.423 105.258  99.058  1.00  0.00           C  
ATOM    487  HA  GLN    35      79.953 104.996  98.110  1.00  0.00           H  
ATOM    488  CB  GLN    35      80.313 103.962  99.886  1.00  0.00           C  
ATOM    489  HB2 GLN    35      80.891 103.173  99.406  1.00  0.00           H  
ATOM    490  HB3 GLN    35      80.769 103.998 100.875  1.00  0.00           H  
ATOM    491  CG  GLN    35      78.887 103.594 100.131  1.00  0.00           C  
ATOM    492  HG2 GLN    35      78.368 104.382 100.675  1.00  0.00           H  
ATOM    493  HG3 GLN    35      78.538 103.279  99.147  1.00  0.00           H  
ATOM    494  CD  GLN    35      78.672 102.345 100.991  1.00  0.00           C  
ATOM    495  OE1 GLN    35      79.350 102.084 101.966  1.00  0.00           O  
ATOM    496  NE2 GLN    35      77.817 101.440 100.601  1.00  0.00           N  
ATOM    497 HE21 GLN    35      77.395 101.506  99.686  1.00  0.00           H  
ATOM    498 HE22 GLN    35      77.918 100.573 101.109  1.00  0.00           H  
ATOM    499  C   GLN    35      79.572 106.475  99.603  1.00  0.00           C  
ATOM    500  O   GLN    35      79.895 107.026 100.701  1.00  0.00           O  
ATOM    501  N   GLN    36      78.582 107.036  98.878  1.00  0.00           N  
ATOM    502  H   GLN    36      78.241 107.896  99.284  1.00  0.00           H  
ATOM    503  CA  GLN    36      78.334 106.824  97.417  1.00  0.00           C  
ATOM    504  HA  GLN    36      78.010 105.792  97.289  1.00  0.00           H  
ATOM    505  CB  GLN    36      77.204 107.781  96.963  1.00  0.00           C  
ATOM    506  HB2 GLN    36      76.401 107.694  97.695  1.00  0.00           H  
ATOM    507  HB3 GLN    36      77.710 108.744  97.041  1.00  0.00           H  
ATOM    508  CG  GLN    36      76.623 107.632  95.454  1.00  0.00           C  
ATOM    509  HG2 GLN    36      75.875 108.420  95.365  1.00  0.00           H  
ATOM    510  HG3 GLN    36      77.408 107.685  94.700  1.00  0.00           H  
ATOM    511  CD  GLN    36      75.912 106.298  95.164  1.00  0.00           C  
ATOM    512  OE1 GLN    36      76.090 105.301  95.881  1.00  0.00           O  
ATOM    513  NE2 GLN    36      75.107 106.216  94.140  1.00  0.00           N  
ATOM    514 HE21 GLN    36      74.863 106.984  93.530  1.00  0.00           H  
ATOM    515 HE22 GLN    36      74.851 105.285  93.844  1.00  0.00           H  
ATOM    516  C   GLN    36      79.605 106.917  96.566  1.00  0.00           C  
ATOM    517  O   GLN    36      80.478 107.646  96.995  1.00  0.00           O  
ATOM    518  N   SER    37      79.732 106.215  95.401  1.00  0.00           N  
ATOM    519  H   SER    37      79.057 105.483  95.232  1.00  0.00           H  
ATOM    520  CA  SER    37      80.924 106.417  94.562  1.00  0.00           C  
ATOM    521  HA  SER    37      81.813 106.748  95.099  1.00  0.00           H  
ATOM    522  CB  SER    37      81.292 105.085  93.937  1.00  0.00           C  
ATOM    523  HB2 SER    37      81.271 104.267  94.658  1.00  0.00           H  
ATOM    524  HB3 SER    37      80.549 104.852  93.175  1.00  0.00           H  
ATOM    525  OG  SER    37      82.451 105.247  93.122  1.00  0.00           O  
ATOM    526  HG  SER    37      82.409 104.531  92.485  1.00  0.00           H  
ATOM    527  C   SER    37      80.638 107.356  93.402  1.00  0.00           C  
ATOM    528  O   SER    37      79.872 106.998  92.470  1.00  0.00           O  
ATOM    529  N   TYR    38      81.191 108.576  93.395  1.00  0.00           N  
ATOM    530  H   TYR    38      81.734 108.873  94.193  1.00  0.00           H  
ATOM    531  CA  TYR    38      80.924 109.543  92.257  1.00  0.00           C  
ATOM    532  HA  TYR    38      79.928 109.404  91.836  1.00  0.00           H  
ATOM    533  CB  TYR    38      80.899 110.987  92.714  1.00  0.00           C  
ATOM    534  HB2 TYR    38      81.913 111.378  92.789  1.00  0.00           H  
ATOM    535  HB3 TYR    38      80.421 111.707  92.050  1.00  0.00           H  
ATOM    536  CG  TYR    38      80.152 111.150  94.049  1.00  0.00           C  
ATOM    537  CD1 TYR    38      80.903 111.272  95.214  1.00  0.00           C  
ATOM    538  HD1 TYR    38      81.973 111.136  95.150  1.00  0.00           H  
ATOM    539  CE1 TYR    38      80.258 111.384  96.443  1.00  0.00           C  
ATOM    540  HE1 TYR    38      80.668 111.652  97.406  1.00  0.00           H  
ATOM    541  CZ  TYR    38      78.856 111.166  96.568  1.00  0.00           C  
ATOM    542  OH  TYR    38      78.272 111.331  97.697  1.00  0.00           O  
ATOM    543  HH  TYR    38      78.838 111.052  98.421  1.00  0.00           H  
ATOM    544  CE2 TYR    38      78.075 111.005  95.387  1.00  0.00           C  
ATOM    545  HE2 TYR    38      77.025 110.757  95.439  1.00  0.00           H  
ATOM    546  CD2 TYR    38      78.767 111.028  94.200  1.00  0.00           C  
ATOM    547  HD2 TYR    38      78.209 110.769  93.313  1.00  0.00           H  
ATOM    548  C   TYR    38      81.799 109.293  91.012  1.00  0.00           C  
ATOM    549  O   TYR    38      81.364 108.948  89.875  1.00  0.00           O  
ATOM    550  N   SER    39      83.112 109.375  91.254  1.00  0.00           N  
ATOM    551  H   SER    39      83.424 109.139  92.185  1.00  0.00           H  
ATOM    552  CA  SER    39      84.200 109.499  90.271  1.00  0.00           C  
ATOM    553  HA  SER    39      84.087 108.879  89.383  1.00  0.00           H  
ATOM    554  CB  SER    39      84.221 111.037  89.907  1.00  0.00           C  
ATOM    555  HB2 SER    39      84.306 111.657  90.800  1.00  0.00           H  
ATOM    556  HB3 SER    39      85.095 111.287  89.305  1.00  0.00           H  
ATOM    557  OG  SER    39      83.138 111.409  89.102  1.00  0.00           O  
ATOM    558  HG  SER    39      83.133 110.809  88.353  1.00  0.00           H  
ATOM    559  C   SER    39      85.511 109.175  90.906  1.00  0.00           C  
ATOM    560  O   SER    39      85.664 109.414  92.104  1.00  0.00           O  
ATOM    561  N   GLY    40      86.451 108.723  90.057  1.00  0.00           N  
ATOM    562  H   GLY    40      86.181 108.438  89.127  1.00  0.00           H  
ATOM    563  CA  GLY    40      87.919 108.743  90.356  1.00  0.00           C  
ATOM    564  HA2 GLY    40      87.929 108.330  91.365  1.00  0.00           H  
ATOM    565  HA3 GLY    40      88.435 108.040  89.701  1.00  0.00           H  
ATOM    566  C   GLY    40      88.662 110.099  90.323  1.00  0.00           C  
ATOM    567  O   GLY    40      88.064 111.114  90.025  1.00  0.00           O  
ATOM    568  N   TYR    41      89.940 110.170  90.721  1.00  0.00           N  
ATOM    569  H   TYR    41      90.273 111.114  90.853  1.00  0.00           H  
ATOM    570  CA  TYR    41      90.941 109.134  90.987  1.00  0.00           C  
ATOM    571  HA  TYR    41      90.507 108.212  91.374  1.00  0.00           H  
ATOM    572  CB  TYR    41      91.765 108.823  89.717  1.00  0.00           C  
ATOM    573  HB2 TYR    41      92.276 109.764  89.517  1.00  0.00           H  
ATOM    574  HB3 TYR    41      92.591 108.127  89.859  1.00  0.00           H  
ATOM    575  CG  TYR    41      90.966 108.404  88.481  1.00  0.00           C  
ATOM    576  CD1 TYR    41      90.442 109.410  87.616  1.00  0.00           C  
ATOM    577  HD1 TYR    41      90.634 110.447  87.850  1.00  0.00           H  
ATOM    578  CE1 TYR    41      89.853 109.003  86.411  1.00  0.00           C  
ATOM    579  HE1 TYR    41      89.509 109.697  85.659  1.00  0.00           H  
ATOM    580  CZ  TYR    41      89.575 107.645  86.261  1.00  0.00           C  
ATOM    581  OH  TYR    41      88.572 107.259  85.455  1.00  0.00           O  
ATOM    582  HH  TYR    41      88.468 106.308  85.374  1.00  0.00           H  
ATOM    583  CE2 TYR    41      90.029 106.686  87.178  1.00  0.00           C  
ATOM    584  HE2 TYR    41      89.854 105.630  87.032  1.00  0.00           H  
ATOM    585  CD2 TYR    41      90.733 107.066  88.310  1.00  0.00           C  
ATOM    586  HD2 TYR    41      91.136 106.346  89.007  1.00  0.00           H  
ATOM    587  C   TYR    41      92.008 109.587  92.032  1.00  0.00           C  
ATOM    588  O   TYR    41      92.282 110.754  92.196  1.00  0.00           O  
ATOM    589  N   SER    42      92.636 108.530  92.636  1.00  0.00           N  
ATOM    590  H   SER    42      92.335 107.573  92.525  1.00  0.00           H  
ATOM    591  CA  SER    42      93.933 108.757  93.375  1.00  0.00           C  
ATOM    592  HA  SER    42      93.608 109.328  94.245  1.00  0.00           H  
ATOM    593  CB  SER    42      94.336 107.409  93.958  1.00  0.00           C  
ATOM    594  HB2 SER    42      93.619 107.103  94.720  1.00  0.00           H  
ATOM    595  HB3 SER    42      94.226 106.659  93.175  1.00  0.00           H  
ATOM    596  OG  SER    42      95.662 107.333  94.314  1.00  0.00           O  
ATOM    597  HG  SER    42      95.683 106.525  94.832  1.00  0.00           H  
ATOM    598  C   SER    42      94.990 109.458  92.589  1.00  0.00           C  
ATOM    599  O   SER    42      95.217 108.988  91.462  1.00  0.00           O  
ATOM    600  N   GLN    43      95.719 110.416  93.199  1.00  0.00           N  
ATOM    601  H   GLN    43      95.442 110.657  94.140  1.00  0.00           H  
ATOM    602  CA  GLN    43      96.750 111.265  92.590  1.00  0.00           C  
ATOM    603  HA  GLN    43      97.463 110.532  92.212  1.00  0.00           H  
ATOM    604  CB  GLN    43      96.087 112.012  91.336  1.00  0.00           C  
ATOM    605  HB2 GLN    43      95.621 111.302  90.654  1.00  0.00           H  
ATOM    606  HB3 GLN    43      95.223 112.594  91.654  1.00  0.00           H  
ATOM    607  CG  GLN    43      97.091 112.880  90.461  1.00  0.00           C  
ATOM    608  HG2 GLN    43      96.613 113.481  89.688  1.00  0.00           H  
ATOM    609  HG3 GLN    43      97.331 113.702  91.136  1.00  0.00           H  
ATOM    610  CD  GLN    43      98.438 112.327  89.964  1.00  0.00           C  
ATOM    611  OE1 GLN    43      98.550 111.219  89.463  1.00  0.00           O  
ATOM    612  NE2 GLN    43      99.531 113.067  90.070  1.00  0.00           N  
ATOM    613 HE21 GLN    43      99.525 113.695  90.861  1.00  0.00           H  
ATOM    614 HE22 GLN    43     100.431 112.748  89.740  1.00  0.00           H  
ATOM    615  C   GLN    43      97.365 112.223  93.601  1.00  0.00           C  
ATOM    616  O   GLN    43      96.629 112.976  94.290  1.00  0.00           O  
ATOM    617  N   SER    44      98.643 112.119  93.882  1.00  0.00           N  
ATOM    618  H   SER    44      99.100 111.306  93.494  1.00  0.00           H  
ATOM    619  CA  SER    44      99.562 113.064  94.562  1.00  0.00           C  
ATOM    620  HA  SER    44      99.224 113.187  95.591  1.00  0.00           H  
ATOM    621  CB  SER    44     100.995 112.490  94.561  1.00  0.00           C  
ATOM    622  HB2 SER    44     101.073 111.532  95.075  1.00  0.00           H  
ATOM    623  HB3 SER    44     101.461 112.560  93.578  1.00  0.00           H  
ATOM    624  OG  SER    44     101.654 113.456  95.370  1.00  0.00           O  
ATOM    625  HG  SER    44     101.553 113.299  96.312  1.00  0.00           H  
ATOM    626  C   SER    44      99.583 114.488  93.965  1.00  0.00           C  
ATOM    627  O   SER    44      99.680 114.606  92.778  1.00  0.00           O  
ATOM    628  N   THR    45      99.696 115.551  94.828  1.00  0.00           N  
ATOM    629  H   THR    45      99.432 115.344  95.780  1.00  0.00           H  
ATOM    630  CA  THR    45      99.946 116.859  94.323  1.00  0.00           C  
ATOM    631  HA  THR    45      99.362 116.944  93.407  1.00  0.00           H  
ATOM    632  CB  THR    45      99.589 117.985  95.255  1.00  0.00           C  
ATOM    633  HB  THR    45      98.571 117.916  95.639  1.00  0.00           H  
ATOM    634  CG2 THR    45     100.537 118.344  96.389  1.00  0.00           C  
ATOM    635 HG21 THR    45     100.216 119.220  96.953  1.00  0.00           H  
ATOM    636 HG22 THR    45     100.687 117.455  97.002  1.00  0.00           H  
ATOM    637 HG23 THR    45     101.468 118.785  96.034  1.00  0.00           H  
ATOM    638  OG1 THR    45      99.412 119.046  94.397  1.00  0.00           O  
ATOM    639  HG1 THR    45      98.721 118.767  93.792  1.00  0.00           H  
ATOM    640  C   THR    45     101.357 116.952  93.801  1.00  0.00           C  
ATOM    641  O   THR    45     101.598 117.721  92.845  1.00  0.00           O  
ATOM    642  N   ASP    46     102.349 116.174  94.354  1.00  0.00           N  
ATOM    643  H   ASP    46     102.095 115.636  95.171  1.00  0.00           H  
ATOM    644  CA  ASP    46     103.771 116.271  94.006  1.00  0.00           C  
ATOM    645  HA  ASP    46     103.853 116.386  92.925  1.00  0.00           H  
ATOM    646  CB  ASP    46     104.378 117.490  94.706  1.00  0.00           C  
ATOM    647  HB2 ASP    46     103.626 118.278  94.690  1.00  0.00           H  
ATOM    648  HB3 ASP    46     104.603 117.178  95.726  1.00  0.00           H  
ATOM    649  CG  ASP    46     105.652 118.046  94.096  1.00  0.00           C  
ATOM    650  OD1 ASP    46     106.230 117.409  93.167  1.00  0.00           O  
ATOM    651  OD2 ASP    46     106.098 119.161  94.516  1.00  0.00           O  
ATOM    652  C   ASP    46     104.599 115.051  94.333  1.00  0.00           C  
ATOM    653  O   ASP    46     104.800 114.623  95.433  1.00  0.00           O  
ATOM    654  N   THR    47     105.241 114.451  93.316  1.00  0.00           N  
ATOM    655  H   THR    47     105.220 114.945  92.435  1.00  0.00           H  
ATOM    656  CA  THR    47     106.236 113.369  93.442  1.00  0.00           C  
ATOM    657  HA  THR    47     106.290 113.083  94.493  1.00  0.00           H  
ATOM    658  CB  THR    47     105.787 112.082  92.784  1.00  0.00           C  
ATOM    659  HB  THR    47     106.540 111.320  92.981  1.00  0.00           H  
ATOM    660  CG2 THR    47     104.448 111.597  93.318  1.00  0.00           C  
ATOM    661 HG21 THR    47     104.309 110.518  93.253  1.00  0.00           H  
ATOM    662 HG22 THR    47     104.324 111.666  94.399  1.00  0.00           H  
ATOM    663 HG23 THR    47     103.620 112.168  92.899  1.00  0.00           H  
ATOM    664  OG1 THR    47     105.539 112.156  91.352  1.00  0.00           O  
ATOM    665  HG1 THR    47     104.749 112.688  91.229  1.00  0.00           H  
ATOM    666  C   THR    47     107.678 113.735  93.094  1.00  0.00           C  
ATOM    667  O   THR    47     108.453 112.882  92.725  1.00  0.00           O  
ATOM    668  N   SER    48     108.051 115.000  93.244  1.00  0.00           N  
ATOM    669  H   SER    48     107.364 115.622  93.645  1.00  0.00           H  
ATOM    670  CA  SER    48     109.396 115.594  92.842  1.00  0.00           C  
ATOM    671  HA  SER    48     109.977 115.055  92.095  1.00  0.00           H  
ATOM    672  CB  SER    48     109.176 116.934  92.233  1.00  0.00           C  
ATOM    673  HB2 SER    48     110.169 117.257  91.921  1.00  0.00           H  
ATOM    674  HB3 SER    48     108.537 116.770  91.365  1.00  0.00           H  
ATOM    675  OG  SER    48     108.740 117.913  93.148  1.00  0.00           O  
ATOM    676  HG  SER    48     107.799 117.767  93.268  1.00  0.00           H  
ATOM    677  C   SER    48     110.400 115.669  93.978  1.00  0.00           C  
ATOM    678  O   SER    48     109.950 115.716  95.124  1.00  0.00           O  
ATOM    679  N   GLY    49     111.674 115.664  93.685  1.00  0.00           N  
ATOM    680  H   GLY    49     111.899 115.464  92.721  1.00  0.00           H  
ATOM    681  CA  GLY    49     112.793 115.775  94.613  1.00  0.00           C  
ATOM    682  HA2 GLY    49     113.600 116.244  94.050  1.00  0.00           H  
ATOM    683  HA3 GLY    49     112.517 116.459  95.416  1.00  0.00           H  
ATOM    684  C   GLY    49     113.255 114.477  95.359  1.00  0.00           C  
ATOM    685  O   GLY    49     112.531 113.544  95.594  1.00  0.00           O  
ATOM    686  N   TYR    50     114.529 114.365  95.662  1.00  0.00           N  
ATOM    687  H   TYR    50     114.751 113.560  96.230  1.00  0.00           H  
ATOM    688  CA  TYR    50     115.585 115.379  95.654  1.00  0.00           C  
ATOM    689  HA  TYR    50     115.462 115.795  94.654  1.00  0.00           H  
ATOM    690  CB  TYR    50     115.399 116.364  96.825  1.00  0.00           C  
ATOM    691  HB2 TYR    50     114.339 116.604  96.902  1.00  0.00           H  
ATOM    692  HB3 TYR    50     115.654 115.864  97.759  1.00  0.00           H  
ATOM    693  CG  TYR    50     116.349 117.612  96.695  1.00  0.00           C  
ATOM    694  CD1 TYR    50     117.642 117.702  97.311  1.00  0.00           C  
ATOM    695  HD1 TYR    50     117.925 116.920  98.000  1.00  0.00           H  
ATOM    696  CE1 TYR    50     118.449 118.839  97.215  1.00  0.00           C  
ATOM    697  HE1 TYR    50     119.238 118.910  97.949  1.00  0.00           H  
ATOM    698  CZ  TYR    50     117.972 119.915  96.511  1.00  0.00           C  
ATOM    699  OH  TYR    50     118.634 121.124  96.535  1.00  0.00           O  
ATOM    700  HH  TYR    50     119.584 121.052  96.417  1.00  0.00           H  
ATOM    701  CE2 TYR    50     116.718 119.894  95.888  1.00  0.00           C  
ATOM    702  HE2 TYR    50     116.383 120.727  95.287  1.00  0.00           H  
ATOM    703  CD2 TYR    50     115.928 118.754  96.012  1.00  0.00           C  
ATOM    704  HD2 TYR    50     114.918 118.791  95.629  1.00  0.00           H  
ATOM    705  C   TYR    50     117.036 114.746  95.688  1.00  0.00           C  
ATOM    706  O   TYR    50     117.268 113.876  96.493  1.00  0.00           O  
ATOM    707  N   GLY    51     117.934 115.018  94.772  1.00  0.00           N  
ATOM    708  H   GLY    51     118.757 114.432  94.783  1.00  0.00           H  
ATOM    709  CA  GLY    51     117.846 115.884  93.631  1.00  0.00           C  
ATOM    710  HA2 GLY    51     116.972 115.610  93.039  1.00  0.00           H  
ATOM    711  HA3 GLY    51     117.787 116.904  94.011  1.00  0.00           H  
ATOM    712  C   GLY    51     118.988 115.755  92.750  1.00  0.00           C  
ATOM    713  O   GLY    51     119.674 114.765  92.879  1.00  0.00           O  
ATOM    714  N   GLN    52     119.180 116.680  91.792  1.00  0.00           N  
ATOM    715  H   GLN    52     118.658 117.532  91.935  1.00  0.00           H  
ATOM    716  CA  GLN    52     120.182 116.664  90.602  1.00  0.00           C  
ATOM    717  HA  GLN    52     119.863 117.498  89.978  1.00  0.00           H  
ATOM    718  CB  GLN    52     121.660 117.049  91.036  1.00  0.00           C  
ATOM    719  HB2 GLN    52     121.514 117.918  91.678  1.00  0.00           H  
ATOM    720  HB3 GLN    52     122.043 116.192  91.591  1.00  0.00           H  
ATOM    721  CG  GLN    52     122.577 117.325  89.833  1.00  0.00           C  
ATOM    722  HG2 GLN    52     122.672 116.420  89.233  1.00  0.00           H  
ATOM    723  HG3 GLN    52     122.251 118.186  89.250  1.00  0.00           H  
ATOM    724  CD  GLN    52     124.006 117.595  90.210  1.00  0.00           C  
ATOM    725  OE1 GLN    52     124.449 117.268  91.316  1.00  0.00           O  
ATOM    726  NE2 GLN    52     124.748 118.465  89.494  1.00  0.00           N  
ATOM    727 HE21 GLN    52     124.270 119.009  88.791  1.00  0.00           H  
ATOM    728 HE22 GLN    52     125.712 118.636  89.744  1.00  0.00           H  
ATOM    729  C   GLN    52     120.141 115.310  89.804  1.00  0.00           C  
ATOM    730  O   GLN    52     121.057 114.475  89.937  1.00  0.00           O  
ATOM    731  N   SER    53     119.037 114.883  89.242  1.00  0.00           N  
ATOM    732  H   SER    53     119.094 113.900  89.014  1.00  0.00           H  
ATOM    733  CA  SER    53     117.758 115.579  88.864  1.00  0.00           C  
ATOM    734  HA  SER    53     117.897 116.656  88.767  1.00  0.00           H  
ATOM    735  CB  SER    53     117.459 115.109  87.450  1.00  0.00           C  
ATOM    736  HB2 SER    53     118.354 115.160  86.830  1.00  0.00           H  
ATOM    737  HB3 SER    53     117.083 114.091  87.356  1.00  0.00           H  
ATOM    738  OG  SER    53     116.449 115.995  86.967  1.00  0.00           O  
ATOM    739  HG  SER    53     116.870 116.831  86.751  1.00  0.00           H  
ATOM    740  C   SER    53     116.566 115.264  89.786  1.00  0.00           C  
ATOM    741  O   SER    53     116.314 114.136  90.166  1.00  0.00           O  
ATOM    742  N   SER    54     115.880 116.298  90.221  1.00  0.00           N  
ATOM    743  H   SER    54     116.221 117.178  89.861  1.00  0.00           H  
ATOM    744  CA  SER    54     114.716 116.197  91.214  1.00  0.00           C  
ATOM    745  HA  SER    54     114.958 115.482  92.000  1.00  0.00           H  
ATOM    746  CB  SER    54     114.342 117.553  91.912  1.00  0.00           C  
ATOM    747  HB2 SER    54     114.109 118.177  91.050  1.00  0.00           H  
ATOM    748  HB3 SER    54     113.383 117.503  92.429  1.00  0.00           H  
ATOM    749  OG  SER    54     115.355 118.061  92.774  1.00  0.00           O  
ATOM    750  HG  SER    54     115.535 118.971  92.527  1.00  0.00           H  
ATOM    751  C   SER    54     113.441 115.704  90.481  1.00  0.00           C  
ATOM    752  O   SER    54     112.344 115.766  91.071  1.00  0.00           O  
ATOM    753  N   TYR    55     113.439 115.367  89.169  1.00  0.00           N  
ATOM    754  H   TYR    55     114.280 115.521  88.631  1.00  0.00           H  
ATOM    755  CA  TYR    55     112.251 114.903  88.439  1.00  0.00           C  
ATOM    756  HA  TYR    55     111.395 114.811  89.108  1.00  0.00           H  
ATOM    757  CB  TYR    55     111.746 115.986  87.475  1.00  0.00           C  
ATOM    758  HB2 TYR    55     112.354 115.866  86.579  1.00  0.00           H  
ATOM    759  HB3 TYR    55     110.672 116.018  87.293  1.00  0.00           H  
ATOM    760  CG  TYR    55     112.081 117.420  88.019  1.00  0.00           C  
ATOM    761  CD1 TYR    55     113.307 118.027  87.676  1.00  0.00           C  
ATOM    762  HD1 TYR    55     113.964 117.588  86.940  1.00  0.00           H  
ATOM    763  CE1 TYR    55     113.762 119.096  88.389  1.00  0.00           C  
ATOM    764  HE1 TYR    55     114.751 119.492  88.209  1.00  0.00           H  
ATOM    765  CZ  TYR    55     112.967 119.683  89.446  1.00  0.00           C  
ATOM    766  OH  TYR    55     113.380 120.665  90.222  1.00  0.00           O  
ATOM    767  HH  TYR    55     114.170 121.128  89.936  1.00  0.00           H  
ATOM    768  CE2 TYR    55     111.764 119.096  89.745  1.00  0.00           C  
ATOM    769  HE2 TYR    55     111.248 119.447  90.627  1.00  0.00           H  
ATOM    770  CD2 TYR    55     111.325 117.930  89.102  1.00  0.00           C  
ATOM    771  HD2 TYR    55     110.435 117.486  89.524  1.00  0.00           H  
ATOM    772  C   TYR    55     112.305 113.502  87.751  1.00  0.00           C  
ATOM    773  O   TYR    55     113.297 113.242  87.035  1.00  0.00           O  
ATOM    774  N   SER    56     111.404 112.536  87.956  1.00  0.00           N  
ATOM    775  H   SER    56     111.680 111.636  87.591  1.00  0.00           H  
ATOM    776  CA  SER    56     110.286 112.546  88.892  1.00  0.00           C  
ATOM    777  HA  SER    56     109.799 111.572  88.851  1.00  0.00           H  
ATOM    778  CB  SER    56     110.744 112.697  90.377  1.00  0.00           C  
ATOM    779  HB2 SER    56     110.726 113.730  90.724  1.00  0.00           H  
ATOM    780  HB3 SER    56     110.007 112.233  91.033  1.00  0.00           H  
ATOM    781  OG  SER    56     111.960 112.080  90.578  1.00  0.00           O  
ATOM    782  HG  SER    56     112.036 111.259  90.086  1.00  0.00           H  
ATOM    783  C   SER    56     109.140 113.541  88.463  1.00  0.00           C  
ATOM    784  O   SER    56     108.762 114.374  89.307  1.00  0.00           O  
ATOM    785  N   SER    57     108.625 113.609  87.253  1.00  0.00           N  
ATOM    786  H   SER    57     107.981 114.380  87.140  1.00  0.00           H  
ATOM    787  CA  SER    57     108.978 112.860  86.077  1.00  0.00           C  
ATOM    788  HA  SER    57     109.517 111.948  86.335  1.00  0.00           H  
ATOM    789  CB  SER    57     107.720 112.358  85.419  1.00  0.00           C  
ATOM    790  HB2 SER    57     107.256 111.666  86.122  1.00  0.00           H  
ATOM    791  HB3 SER    57     106.966 113.124  85.238  1.00  0.00           H  
ATOM    792  OG  SER    57     107.839 111.740  84.213  1.00  0.00           O  
ATOM    793  HG  SER    57     107.169 112.049  83.599  1.00  0.00           H  
ATOM    794  C   SER    57     109.829 113.727  85.180  1.00  0.00           C  
ATOM    795  O   SER    57     109.644 114.955  85.231  1.00  0.00           O  
ATOM    796  N   TYR    58     110.806 113.165  84.490  1.00  0.00           N  
ATOM    797  H   TYR    58     111.071 112.206  84.660  1.00  0.00           H  
ATOM    798  CA  TYR    58     111.825 113.935  83.678  1.00  0.00           C  
ATOM    799  HA  TYR    58     112.254 114.744  84.268  1.00  0.00           H  
ATOM    800  CB  TYR    58     113.026 112.979  83.339  1.00  0.00           C  
ATOM    801  HB2 TYR    58     113.403 112.431  84.202  1.00  0.00           H  
ATOM    802  HB3 TYR    58     112.858 112.241  82.554  1.00  0.00           H  
ATOM    803  CG  TYR    58     114.157 113.800  82.893  1.00  0.00           C  
ATOM    804  CD1 TYR    58     114.379 114.007  81.526  1.00  0.00           C  
ATOM    805  HD1 TYR    58     113.777 113.499  80.787  1.00  0.00           H  
ATOM    806  CE1 TYR    58     115.403 114.782  81.111  1.00  0.00           C  
ATOM    807  HE1 TYR    58     115.742 114.850  80.088  1.00  0.00           H  
ATOM    808  CZ  TYR    58     116.254 115.387  82.091  1.00  0.00           C  
ATOM    809  OH  TYR    58     117.279 116.203  81.697  1.00  0.00           O  
ATOM    810  HH  TYR    58     117.798 116.591  82.406  1.00  0.00           H  
ATOM    811  CE2 TYR    58     116.034 115.211  83.495  1.00  0.00           C  
ATOM    812  HE2 TYR    58     116.684 115.717  84.194  1.00  0.00           H  
ATOM    813  CD2 TYR    58     114.945 114.375  83.900  1.00  0.00           C  
ATOM    814  HD2 TYR    58     114.700 114.335  84.951  1.00  0.00           H  
ATOM    815  C   TYR    58     111.283 114.552  82.396  1.00  0.00           C  
ATOM    816  O   TYR    58     110.653 113.975  81.560  1.00  0.00           O  
ATOM    817  N   GLY    59     111.478 115.850  82.151  1.00  0.00           N  
ATOM    818  H   GLY    59     111.344 116.162  81.200  1.00  0.00           H  
ATOM    819  CA  GLY    59     111.931 116.823  83.081  1.00  0.00           C  
ATOM    820  HA2 GLY    59     111.387 116.698  84.017  1.00  0.00           H  
ATOM    821  HA3 GLY    59     113.008 116.707  83.203  1.00  0.00           H  
ATOM    822  C   GLY    59     111.587 118.266  82.644  1.00  0.00           C  
ATOM    823  O   GLY    59     111.342 118.482  81.478  1.00  0.00           O  
ATOM    824  N   GLN    60     111.652 119.377  83.426  1.00  0.00           N  
ATOM    825  H   GLN    60     111.452 120.268  82.994  1.00  0.00           H  
ATOM    826  CA  GLN    60     111.747 119.432  84.961  1.00  0.00           C  
ATOM    827  HA  GLN    60     112.281 118.559  85.338  1.00  0.00           H  
ATOM    828  CB  GLN    60     112.613 120.707  85.336  1.00  0.00           C  
ATOM    829  HB2 GLN    60     112.138 121.553  84.839  1.00  0.00           H  
ATOM    830  HB3 GLN    60     112.565 120.889  86.409  1.00  0.00           H  
ATOM    831  CG  GLN    60     114.115 120.754  84.861  1.00  0.00           C  
ATOM    832  HG2 GLN    60     114.779 119.928  85.114  1.00  0.00           H  
ATOM    833  HG3 GLN    60     114.060 120.816  83.774  1.00  0.00           H  
ATOM    834  CD  GLN    60     114.824 122.035  85.359  1.00  0.00           C  
ATOM    835  OE1 GLN    60     114.473 122.574  86.399  1.00  0.00           O  
ATOM    836  NE2 GLN    60     115.651 122.657  84.531  1.00  0.00           N  
ATOM    837 HE21 GLN    60     116.034 122.143  83.751  1.00  0.00           H  
ATOM    838 HE22 GLN    60     115.961 123.572  84.827  1.00  0.00           H  
ATOM    839  C   GLN    60     110.293 119.448  85.553  1.00  0.00           C  
ATOM    840  O   GLN    60     109.509 118.577  85.190  1.00  0.00           O  
ATOM    841  N   SER    61     110.015 120.402  86.413  1.00  0.00           N  
ATOM    842  H   SER    61     110.818 120.967  86.648  1.00  0.00           H  
ATOM    843  CA  SER    61     108.848 120.563  87.293  1.00  0.00           C  
ATOM    844  HA  SER    61     108.765 119.664  87.903  1.00  0.00           H  
ATOM    845  CB  SER    61     109.083 121.687  88.312  1.00  0.00           C  
ATOM    846  HB2 SER    61     110.055 121.540  88.783  1.00  0.00           H  
ATOM    847  HB3 SER    61     109.227 122.645  87.811  1.00  0.00           H  
ATOM    848  OG  SER    61     107.908 121.766  89.185  1.00  0.00           O  
ATOM    849  HG  SER    61     108.054 122.379  89.909  1.00  0.00           H  
ATOM    850  C   SER    61     107.623 120.713  86.415  1.00  0.00           C  
ATOM    851  O   SER    61     107.463 121.647  85.650  1.00  0.00           O  
ATOM    852  N   GLN    62     106.749 119.745  86.445  1.00  0.00           N  
ATOM    853  H   GLN    62     106.834 118.897  86.988  1.00  0.00           H  
ATOM    854  CA  GLN    62     105.415 119.921  85.742  1.00  0.00           C  
ATOM    855  HA  GLN    62     105.664 119.993  84.683  1.00  0.00           H  
ATOM    856  CB  GLN    62     104.745 118.557  85.779  1.00  0.00           C  
ATOM    857  HB2 GLN    62     104.026 118.633  84.963  1.00  0.00           H  
ATOM    858  HB3 GLN    62     105.461 117.778  85.519  1.00  0.00           H  
ATOM    859  CG  GLN    62     103.903 118.151  86.991  1.00  0.00           C  
ATOM    860  HG2 GLN    62     104.413 117.869  87.912  1.00  0.00           H  
ATOM    861  HG3 GLN    62     103.227 118.956  87.279  1.00  0.00           H  
ATOM    862  CD  GLN    62     103.005 117.014  86.740  1.00  0.00           C  
ATOM    863  OE1 GLN    62     102.896 116.424  85.669  1.00  0.00           O  
ATOM    864  NE2 GLN    62     102.402 116.451  87.803  1.00  0.00           N  
ATOM    865 HE21 GLN    62     101.711 115.737  87.619  1.00  0.00           H  
ATOM    866 HE22 GLN    62     102.494 116.896  88.705  1.00  0.00           H  
ATOM    867  C   GLN    62     104.548 121.132  86.243  1.00  0.00           C  
ATOM    868  O   GLN    62     103.806 121.734  85.489  1.00  0.00           O  
ATOM    869  N   ASN    63     104.641 121.469  87.534  1.00  0.00           N  
ATOM    870  H   ASN    63     105.144 120.905  88.203  1.00  0.00           H  
ATOM    871  CA  ASN    63     103.884 122.522  88.157  1.00  0.00           C  
ATOM    872  HA  ASN    63     103.061 122.824  87.509  1.00  0.00           H  
ATOM    873  CB  ASN    63     103.235 122.044  89.458  1.00  0.00           C  
ATOM    874  HB2 ASN    63     103.988 121.640  90.135  1.00  0.00           H  
ATOM    875  HB3 ASN    63     102.688 122.853  89.943  1.00  0.00           H  
ATOM    876  CG  ASN    63     102.195 121.044  89.068  1.00  0.00           C  
ATOM    877  OD1 ASN    63     101.464 121.075  88.091  1.00  0.00           O  
ATOM    878  ND2 ASN    63     101.934 120.113  89.924  1.00  0.00           N  
ATOM    879 HD21 ASN    63     101.102 119.575  89.725  1.00  0.00           H  
ATOM    880 HD22 ASN    63     102.363 120.176  90.836  1.00  0.00           H  
ATOM    881  C   ASN    63     104.568 123.831  88.298  1.00  0.00           C  
ATOM    882  O   ASN    63     104.004 124.770  88.838  1.00  0.00           O  
ATOM    883  N   THR    64     105.850 123.922  87.908  1.00  0.00           N  
ATOM    884  H   THR    64     106.226 123.042  87.583  1.00  0.00           H  
ATOM    885  CA  THR    64     106.534 125.215  87.605  1.00  0.00           C  
ATOM    886  HA  THR    64     105.872 126.075  87.707  1.00  0.00           H  
ATOM    887  CB  THR    64     107.693 125.417  88.538  1.00  0.00           C  
ATOM    888  HB  THR    64     108.346 124.559  88.376  1.00  0.00           H  
ATOM    889  CG2 THR    64     108.547 126.699  88.318  1.00  0.00           C  
ATOM    890 HG21 THR    64     109.446 126.737  88.934  1.00  0.00           H  
ATOM    891 HG22 THR    64     108.904 126.697  87.288  1.00  0.00           H  
ATOM    892 HG23 THR    64     107.905 127.552  88.535  1.00  0.00           H  
ATOM    893  OG1 THR    64     107.263 125.496  89.859  1.00  0.00           O  
ATOM    894  HG1 THR    64     106.613 124.793  89.932  1.00  0.00           H  
ATOM    895  C   THR    64     107.141 125.142  86.234  1.00  0.00           C  
ATOM    896  O   THR    64     108.057 124.317  85.969  1.00  0.00           O  
ATOM    897  N   GLY    65     106.747 125.921  85.198  1.00  0.00           N  
ATOM    898  H   GLY    65     107.198 125.750  84.311  1.00  0.00           H  
ATOM    899  CA  GLY    65     105.521 126.738  85.063  1.00  0.00           C  
ATOM    900  HA2 GLY    65     105.571 127.302  85.994  1.00  0.00           H  
ATOM    901  HA3 GLY    65     105.811 127.418  84.261  1.00  0.00           H  
ATOM    902  C   GLY    65     104.208 126.003  84.863  1.00  0.00           C  
ATOM    903  O   GLY    65     104.166 124.799  84.825  1.00  0.00           O  
ATOM    904  N   TYR    66     103.092 126.789  84.732  1.00  0.00           N  
ATOM    905  H   TYR    66     103.357 127.763  84.688  1.00  0.00           H  
ATOM    906  CA  TYR    66     101.768 126.217  84.296  1.00  0.00           C  
ATOM    907  HA  TYR    66     101.504 125.379  84.942  1.00  0.00           H  
ATOM    908  CB  TYR    66     100.757 127.329  84.379  1.00  0.00           C  
ATOM    909  HB2 TYR    66      99.785 126.859  84.523  1.00  0.00           H  
ATOM    910  HB3 TYR    66     101.051 127.852  85.290  1.00  0.00           H  
ATOM    911  CG  TYR    66     100.556 128.235  83.171  1.00  0.00           C  
ATOM    912  CD1 TYR    66     101.601 128.984  82.585  1.00  0.00           C  
ATOM    913  HD1 TYR    66     102.607 128.829  82.948  1.00  0.00           H  
ATOM    914  CE1 TYR    66     101.412 129.826  81.481  1.00  0.00           C  
ATOM    915  HE1 TYR    66     102.240 130.299  80.974  1.00  0.00           H  
ATOM    916  CZ  TYR    66     100.136 129.935  80.897  1.00  0.00           C  
ATOM    917  OH  TYR    66      99.942 130.632  79.769  1.00  0.00           O  
ATOM    918  HH  TYR    66     100.622 131.260  79.513  1.00  0.00           H  
ATOM    919  CE2 TYR    66      99.098 129.106  81.423  1.00  0.00           C  
ATOM    920  HE2 TYR    66      98.179 129.135  80.856  1.00  0.00           H  
ATOM    921  CD2 TYR    66      99.309 128.265  82.496  1.00  0.00           C  
ATOM    922  HD2 TYR    66      98.449 127.669  82.767  1.00  0.00           H  
ATOM    923  C   TYR    66     101.798 125.558  82.894  1.00  0.00           C  
ATOM    924  O   TYR    66     102.563 125.998  82.015  1.00  0.00           O  
ATOM    925  N   GLY    67     100.864 124.651  82.652  1.00  0.00           N  
ATOM    926  H   GLY    67     100.265 124.427  83.433  1.00  0.00           H  
ATOM    927  CA  GLY    67     100.547 124.053  81.343  1.00  0.00           C  
ATOM    928  HA2 GLY    67     101.324 124.390  80.656  1.00  0.00           H  
ATOM    929  HA3 GLY    67     100.529 122.973  81.484  1.00  0.00           H  
ATOM    930  C   GLY    67      99.216 124.522  80.772  1.00  0.00           C  
ATOM    931  O   GLY    67      98.564 125.420  81.294  1.00  0.00           O  
ATOM    932  N   THR    68      98.774 123.862  79.724  1.00  0.00           N  
ATOM    933  H   THR    68      99.317 123.152  79.253  1.00  0.00           H  
ATOM    934  CA  THR    68      97.384 124.021  79.167  1.00  0.00           C  
ATOM    935  HA  THR    68      96.690 123.905  79.998  1.00  0.00           H  
ATOM    936  CB  THR    68      97.159 125.519  78.659  1.00  0.00           C  
ATOM    937  HB  THR    68      97.325 126.220  79.477  1.00  0.00           H  
ATOM    938  CG2 THR    68      98.134 125.884  77.562  1.00  0.00           C  
ATOM    939 HG21 THR    68      97.937 125.495  76.563  1.00  0.00           H  
ATOM    940 HG22 THR    68      98.061 126.954  77.367  1.00  0.00           H  
ATOM    941 HG23 THR    68      99.189 125.812  77.827  1.00  0.00           H  
ATOM    942  OG1 THR    68      95.823 125.766  78.181  1.00  0.00           O  
ATOM    943  HG1 THR    68      95.258 125.773  78.957  1.00  0.00           H  
ATOM    944  C   THR    68      97.081 122.904  78.109  1.00  0.00           C  
ATOM    945  O   THR    68      98.007 122.536  77.392  1.00  0.00           O  
ATOM    946  N   GLN    69      95.845 122.417  77.924  1.00  0.00           N  
ATOM    947  H   GLN    69      95.158 122.580  78.645  1.00  0.00           H  
ATOM    948  CA  GLN    69      95.343 121.571  76.844  1.00  0.00           C  
ATOM    949  HA  GLN    69      96.148 121.026  76.350  1.00  0.00           H  
ATOM    950  CB  GLN    69      94.225 120.609  77.293  1.00  0.00           C  
ATOM    951  HB2 GLN    69      94.581 120.129  78.205  1.00  0.00           H  
ATOM    952  HB3 GLN    69      93.386 121.193  77.671  1.00  0.00           H  
ATOM    953  CG  GLN    69      93.733 119.589  76.224  1.00  0.00           C  
ATOM    954  HG2 GLN    69      92.946 118.954  76.632  1.00  0.00           H  
ATOM    955  HG3 GLN    69      93.381 120.127  75.343  1.00  0.00           H  
ATOM    956  CD  GLN    69      94.861 118.639  75.738  1.00  0.00           C  
ATOM    957  OE1 GLN    69      96.035 118.769  75.958  1.00  0.00           O  
ATOM    958  NE2 GLN    69      94.452 117.620  75.083  1.00  0.00           N  
ATOM    959 HE21 GLN    69      93.461 117.519  74.918  1.00  0.00           H  
ATOM    960 HE22 GLN    69      95.058 116.937  74.652  1.00  0.00           H  
ATOM    961  C   GLN    69      94.841 122.491  75.698  1.00  0.00           C  
ATOM    962  O   GLN    69      93.646 122.774  75.622  1.00  0.00           O  
ATOM    963  N   SER    70      95.840 122.936  74.878  1.00  0.00           N  
ATOM    964  H   SER    70      96.734 122.642  75.246  1.00  0.00           H  
ATOM    965  CA  SER    70      95.595 123.791  73.713  1.00  0.00           C  
ATOM    966  HA  SER    70      94.722 124.430  73.841  1.00  0.00           H  
ATOM    967  CB  SER    70      96.804 124.639  73.463  1.00  0.00           C  
ATOM    968  HB2 SER    70      96.623 125.198  72.545  1.00  0.00           H  
ATOM    969  HB3 SER    70      96.999 125.381  74.238  1.00  0.00           H  
ATOM    970  OG  SER    70      97.973 123.932  73.139  1.00  0.00           O  
ATOM    971  HG  SER    70      98.565 123.837  73.888  1.00  0.00           H  
ATOM    972  C   SER    70      95.108 122.988  72.498  1.00  0.00           C  
ATOM    973  O   SER    70      94.439 123.498  71.586  1.00  0.00           O  
ATOM    974  N   THR    71      95.423 121.677  72.448  1.00  0.00           N  
ATOM    975  H   THR    71      96.000 121.267  73.169  1.00  0.00           H  
ATOM    976  CA  THR    71      95.080 120.811  71.264  1.00  0.00           C  
ATOM    977  HA  THR    71      95.233 121.380  70.346  1.00  0.00           H  
ATOM    978  CB  THR    71      96.040 119.587  71.212  1.00  0.00           C  
ATOM    979  HB  THR    71      95.667 118.960  72.022  1.00  0.00           H  
ATOM    980  CG2 THR    71      95.886 118.833  69.859  1.00  0.00           C  
ATOM    981 HG21 THR    71      96.282 119.508  69.100  1.00  0.00           H  
ATOM    982 HG22 THR    71      96.441 117.902  69.973  1.00  0.00           H  
ATOM    983 HG23 THR    71      94.849 118.641  69.586  1.00  0.00           H  
ATOM    984  OG1 THR    71      97.379 119.971  71.446  1.00  0.00           O  
ATOM    985  HG1 THR    71      97.434 120.254  72.361  1.00  0.00           H  
ATOM    986  C   THR    71      93.634 120.243  71.351  1.00  0.00           C  
ATOM    987  O   THR    71      93.202 119.824  72.433  1.00  0.00           O  
ATOM    988  N   PRO    72      92.851 120.313  70.230  1.00  0.00           N  
ATOM    989  CD  PRO    72      93.131 120.979  68.963  1.00  0.00           C  
ATOM    990  HD2 PRO    72      93.761 120.468  68.235  1.00  0.00           H  
ATOM    991  HD3 PRO    72      93.765 121.859  69.069  1.00  0.00           H  
ATOM    992  CG  PRO    72      91.744 121.319  68.382  1.00  0.00           C  
ATOM    993  HG2 PRO    72      91.854 120.856  67.401  1.00  0.00           H  
ATOM    994  HG3 PRO    72      91.544 122.390  68.345  1.00  0.00           H  
ATOM    995  CB  PRO    72      90.706 120.749  69.303  1.00  0.00           C  
ATOM    996  HB2 PRO    72      90.016 120.151  68.708  1.00  0.00           H  
ATOM    997  HB3 PRO    72      90.178 121.557  69.809  1.00  0.00           H  
ATOM    998  CA  PRO    72      91.415 119.880  70.347  1.00  0.00           C  
ATOM    999  HA  PRO    72      90.976 120.088  71.322  1.00  0.00           H  
ATOM   1000  C   PRO    72      91.277 118.364  69.997  1.00  0.00           C  
ATOM   1001  O   PRO    72      91.971 117.876  69.099  1.00  0.00           O  
ATOM   1002  N   GLN    73      90.385 117.593  70.654  1.00  0.00           N  
ATOM   1003  H   GLN    73      89.751 118.035  71.304  1.00  0.00           H  
ATOM   1004  CA  GLN    73      89.973 116.209  70.233  1.00  0.00           C  
ATOM   1005  HA  GLN    73      90.940 115.720  70.349  1.00  0.00           H  
ATOM   1006  CB  GLN    73      89.067 115.633  71.267  1.00  0.00           C  
ATOM   1007  HB2 GLN    73      89.253 114.560  71.315  1.00  0.00           H  
ATOM   1008  HB3 GLN    73      89.429 115.995  72.229  1.00  0.00           H  
ATOM   1009  CG  GLN    73      87.561 115.978  71.357  1.00  0.00           C  
ATOM   1010  HG2 GLN    73      87.217 115.576  72.310  1.00  0.00           H  
ATOM   1011  HG3 GLN    73      87.348 117.006  71.063  1.00  0.00           H  
ATOM   1012  CD  GLN    73      86.771 115.080  70.435  1.00  0.00           C  
ATOM   1013  OE1 GLN    73      87.321 114.463  69.531  1.00  0.00           O  
ATOM   1014  NE2 GLN    73      85.484 115.026  70.607  1.00  0.00           N  
ATOM   1015 HE21 GLN    73      85.080 115.741  71.196  1.00  0.00           H  
ATOM   1016 HE22 GLN    73      84.965 114.422  69.987  1.00  0.00           H  
ATOM   1017  C   GLN    73      89.606 116.160  68.694  1.00  0.00           C  
ATOM   1018  O   GLN    73      88.785 117.028  68.325  1.00  0.00           O  
ATOM   1019  N   GLY    74      90.200 115.298  67.887  1.00  0.00           N  
ATOM   1020  H   GLY    74      90.788 114.645  68.384  1.00  0.00           H  
ATOM   1021  CA  GLY    74      90.079 115.121  66.471  1.00  0.00           C  
ATOM   1022  HA2 GLY    74      89.890 116.081  65.990  1.00  0.00           H  
ATOM   1023  HA3 GLY    74      91.016 114.808  66.010  1.00  0.00           H  
ATOM   1024  C   GLY    74      89.063 114.004  66.062  1.00  0.00           C  
ATOM   1025  O   GLY    74      89.136 113.542  64.924  1.00  0.00           O  
ATOM   1026  N   TYR    75      88.196 113.553  67.022  1.00  0.00           N  
ATOM   1027  H   TYR    75      88.011 114.024  67.896  1.00  0.00           H  
ATOM   1028  CA  TYR    75      87.193 112.467  66.758  1.00  0.00           C  
ATOM   1029  HA  TYR    75      87.546 111.859  65.924  1.00  0.00           H  
ATOM   1030  CB  TYR    75      87.097 111.554  68.029  1.00  0.00           C  
ATOM   1031  HB2 TYR    75      86.522 112.036  68.821  1.00  0.00           H  
ATOM   1032  HB3 TYR    75      86.543 110.639  67.820  1.00  0.00           H  
ATOM   1033  CG  TYR    75      88.467 111.114  68.556  1.00  0.00           C  
ATOM   1034  CD1 TYR    75      88.819 111.479  69.862  1.00  0.00           C  
ATOM   1035  HD1 TYR    75      88.151 112.103  70.437  1.00  0.00           H  
ATOM   1036  CE1 TYR    75      90.016 110.985  70.432  1.00  0.00           C  
ATOM   1037  HE1 TYR    75      90.337 111.259  71.426  1.00  0.00           H  
ATOM   1038  CZ  TYR    75      90.849 110.172  69.591  1.00  0.00           C  
ATOM   1039  OH  TYR    75      92.084 109.758  70.099  1.00  0.00           O  
ATOM   1040  HH  TYR    75      92.195 108.841  69.840  1.00  0.00           H  
ATOM   1041  CE2 TYR    75      90.429 109.647  68.322  1.00  0.00           C  
ATOM   1042  HE2 TYR    75      90.975 108.837  67.861  1.00  0.00           H  
ATOM   1043  CD2 TYR    75      89.301 110.280  67.736  1.00  0.00           C  
ATOM   1044  HD2 TYR    75      88.859 109.926  66.816  1.00  0.00           H  
ATOM   1045  C   TYR    75      85.820 112.936  66.342  1.00  0.00           C  
ATOM   1046  O   TYR    75      84.870 112.215  66.141  1.00  0.00           O  
ATOM   1047  N   GLY    76      85.639 114.285  66.204  1.00  0.00           N  
ATOM   1048  H   GLY    76      86.473 114.854  66.200  1.00  0.00           H  
ATOM   1049  CA  GLY    76      84.282 114.932  66.234  1.00  0.00           C  
ATOM   1050  HA2 GLY    76      84.456 116.006  66.304  1.00  0.00           H  
ATOM   1051  HA3 GLY    76      83.716 114.743  65.322  1.00  0.00           H  
ATOM   1052  C   GLY    76      83.375 114.465  67.424  1.00  0.00           C  
ATOM   1053  O   GLY    76      83.754 114.485  68.544  1.00  0.00           O  
ATOM   1054  N   SER    77      82.131 114.067  67.121  1.00  0.00           N  
ATOM   1055  H   SER    77      81.795 113.944  66.177  1.00  0.00           H  
ATOM   1056  CA  SER    77      81.091 113.922  68.238  1.00  0.00           C  
ATOM   1057  HA  SER    77      81.527 114.077  69.225  1.00  0.00           H  
ATOM   1058  CB  SER    77      80.172 115.136  68.137  1.00  0.00           C  
ATOM   1059  HB2 SER    77      79.373 114.974  68.861  1.00  0.00           H  
ATOM   1060  HB3 SER    77      80.802 116.007  68.318  1.00  0.00           H  
ATOM   1061  OG  SER    77      79.510 115.195  66.889  1.00  0.00           O  
ATOM   1062  HG  SER    77      78.947 114.434  66.731  1.00  0.00           H  
ATOM   1063  C   SER    77      80.318 112.592  68.153  1.00  0.00           C  
ATOM   1064  O   SER    77      79.150 112.612  67.852  1.00  0.00           O  
ATOM   1065  N   THR    78      80.914 111.462  68.579  1.00  0.00           N  
ATOM   1066  H   THR    78      80.269 110.696  68.707  1.00  0.00           H  
ATOM   1067  CA  THR    78      82.291 111.227  68.872  1.00  0.00           C  
ATOM   1068  HA  THR    78      82.972 112.028  68.584  1.00  0.00           H  
ATOM   1069  CB  THR    78      82.488 111.139  70.430  1.00  0.00           C  
ATOM   1070  HB  THR    78      81.874 110.363  70.887  1.00  0.00           H  
ATOM   1071  CG2 THR    78      84.028 110.994  70.771  1.00  0.00           C  
ATOM   1072 HG21 THR    78      84.259 109.937  70.641  1.00  0.00           H  
ATOM   1073 HG22 THR    78      84.552 111.719  70.147  1.00  0.00           H  
ATOM   1074 HG23 THR    78      84.120 111.184  71.840  1.00  0.00           H  
ATOM   1075  OG1 THR    78      82.122 112.394  71.022  1.00  0.00           O  
ATOM   1076  HG1 THR    78      81.524 112.210  71.751  1.00  0.00           H  
ATOM   1077  C   THR    78      82.697 109.846  68.265  1.00  0.00           C  
ATOM   1078  O   THR    78      82.052 108.819  68.741  1.00  0.00           O  
ATOM   1079  N   GLY    79      83.695 109.867  67.414  1.00  0.00           N  
ATOM   1080  H   GLY    79      83.684 110.786  66.995  1.00  0.00           H  
ATOM   1081  CA  GLY    79      84.214 108.723  66.748  1.00  0.00           C  
ATOM   1082  HA2 GLY    79      83.388 108.045  66.533  1.00  0.00           H  
ATOM   1083  HA3 GLY    79      84.785 109.056  65.881  1.00  0.00           H  
ATOM   1084  C   GLY    79      85.086 107.855  67.593  1.00  0.00           C  
ATOM   1085  O   GLY    79      85.121 108.069  68.800  1.00  0.00           O  
ATOM   1086  N   GLY    80      85.879 106.857  67.114  1.00  0.00           N  
ATOM   1087  H   GLY    80      86.375 106.220  67.721  1.00  0.00           H  
ATOM   1088  CA  GLY    80      86.041 106.571  65.677  1.00  0.00           C  
ATOM   1089  HA2 GLY    80      86.552 107.362  65.127  1.00  0.00           H  
ATOM   1090  HA3 GLY    80      86.629 105.660  65.566  1.00  0.00           H  
ATOM   1091  C   GLY    80      84.791 106.171  64.848  1.00  0.00           C  
ATOM   1092  O   GLY    80      83.844 105.682  65.458  1.00  0.00           O  
ATOM   1093  N   TYR    81      84.783 106.498  63.557  1.00  0.00           N  
ATOM   1094  H   TYR    81      85.574 106.937  63.108  1.00  0.00           H  
ATOM   1095  CA  TYR    81      83.665 106.245  62.674  1.00  0.00           C  
ATOM   1096  HA  TYR    81      82.788 105.951  63.251  1.00  0.00           H  
ATOM   1097  CB  TYR    81      83.193 107.471  61.929  1.00  0.00           C  
ATOM   1098  HB2 TYR    81      84.028 108.012  61.483  1.00  0.00           H  
ATOM   1099  HB3 TYR    81      82.592 107.129  61.087  1.00  0.00           H  
ATOM   1100  CG  TYR    81      82.619 108.449  62.931  1.00  0.00           C  
ATOM   1101  CD1 TYR    81      81.277 108.235  63.400  1.00  0.00           C  
ATOM   1102  HD1 TYR    81      80.695 107.408  63.020  1.00  0.00           H  
ATOM   1103  CE1 TYR    81      80.624 109.201  64.240  1.00  0.00           C  
ATOM   1104  HE1 TYR    81      79.636 108.951  64.598  1.00  0.00           H  
ATOM   1105  CZ  TYR    81      81.364 110.352  64.590  1.00  0.00           C  
ATOM   1106  OH  TYR    81      80.746 111.389  65.220  1.00  0.00           O  
ATOM   1107  HH  TYR    81      79.877 111.142  65.543  1.00  0.00           H  
ATOM   1108  CE2 TYR    81      82.755 110.441  64.292  1.00  0.00           C  
ATOM   1109  HE2 TYR    81      83.319 111.265  64.702  1.00  0.00           H  
ATOM   1110  CD2 TYR    81      83.384 109.495  63.445  1.00  0.00           C  
ATOM   1111  HD2 TYR    81      84.422 109.628  63.178  1.00  0.00           H  
ATOM   1112  C   TYR    81      84.059 105.203  61.677  1.00  0.00           C  
ATOM   1113  O   TYR    81      84.824 105.611  60.788  1.00  0.00           O  
ATOM   1114  N   GLY    82      83.548 103.991  61.682  1.00  0.00           N  
ATOM   1115  H   GLY    82      83.827 103.463  60.867  1.00  0.00           H  
ATOM   1116  CA  GLY    82      82.676 103.232  62.672  1.00  0.00           C  
ATOM   1117  HA2 GLY    82      82.356 102.278  62.252  1.00  0.00           H  
ATOM   1118  HA3 GLY    82      83.327 103.037  63.524  1.00  0.00           H  
ATOM   1119  C   GLY    82      81.320 103.904  63.102  1.00  0.00           C  
ATOM   1120  O   GLY    82      80.827 104.877  62.525  1.00  0.00           O  
ATOM   1121  N   SER    83      80.769 103.343  64.194  1.00  0.00           N  
ATOM   1122  H   SER    83      81.333 102.680  64.706  1.00  0.00           H  
ATOM   1123  CA  SER    83      79.794 104.035  65.083  1.00  0.00           C  
ATOM   1124  HA  SER    83      79.292 103.283  65.691  1.00  0.00           H  
ATOM   1125  CB  SER    83      80.599 104.886  66.094  1.00  0.00           C  
ATOM   1126  HB2 SER    83      81.366 105.492  65.611  1.00  0.00           H  
ATOM   1127  HB3 SER    83      79.897 105.553  66.594  1.00  0.00           H  
ATOM   1128  OG  SER    83      81.209 103.884  66.922  1.00  0.00           O  
ATOM   1129  HG  SER    83      80.507 103.622  67.522  1.00  0.00           H  
ATOM   1130  C   SER    83      78.683 104.849  64.377  1.00  0.00           C  
ATOM   1131  O   SER    83      78.706 106.070  64.288  1.00  0.00           O  
ATOM   1132  N   SER    84      77.776 104.141  63.746  1.00  0.00           N  
ATOM   1133  H   SER    84      77.108 104.706  63.241  1.00  0.00           H  
ATOM   1134  CA  SER    84      77.308 102.742  63.955  1.00  0.00           C  
ATOM   1135  HA  SER    84      78.160 102.169  64.322  1.00  0.00           H  
ATOM   1136  CB  SER    84      76.156 102.609  64.910  1.00  0.00           C  
ATOM   1137  HB2 SER    84      75.497 103.456  64.719  1.00  0.00           H  
ATOM   1138  HB3 SER    84      75.568 101.710  64.729  1.00  0.00           H  
ATOM   1139  OG  SER    84      76.678 102.729  66.230  1.00  0.00           O  
ATOM   1140  HG  SER    84      75.986 102.746  66.896  1.00  0.00           H  
ATOM   1141  C   SER    84      76.930 102.088  62.587  1.00  0.00           C  
ATOM   1142  O   SER    84      76.590 102.773  61.623  1.00  0.00           O  
ATOM   1143  N   GLN    85      76.916 100.778  62.538  1.00  0.00           N  
ATOM   1144  H   GLN    85      77.299 100.292  63.336  1.00  0.00           H  
ATOM   1145  CA  GLN    85      76.797  99.988  61.350  1.00  0.00           C  
ATOM   1146  HA  GLN    85      77.511 100.186  60.551  1.00  0.00           H  
ATOM   1147  CB  GLN    85      77.063  98.532  61.699  1.00  0.00           C  
ATOM   1148  HB2 GLN    85      78.086  98.317  62.007  1.00  0.00           H  
ATOM   1149  HB3 GLN    85      76.604  98.285  62.656  1.00  0.00           H  
ATOM   1150  CG  GLN    85      76.564  97.502  60.761  1.00  0.00           C  
ATOM   1151  HG2 GLN    85      76.993  96.538  61.033  1.00  0.00           H  
ATOM   1152  HG3 GLN    85      75.477  97.448  60.706  1.00  0.00           H  
ATOM   1153  CD  GLN    85      77.002  97.672  59.271  1.00  0.00           C  
ATOM   1154  OE1 GLN    85      78.082  98.058  59.062  1.00  0.00           O  
ATOM   1155  NE2 GLN    85      76.168  97.309  58.329  1.00  0.00           N  
ATOM   1156 HE21 GLN    85      76.450  97.511  57.381  1.00  0.00           H  
ATOM   1157 HE22 GLN    85      75.194  97.167  58.553  1.00  0.00           H  
ATOM   1158  C   GLN    85      75.436 100.309  60.680  1.00  0.00           C  
ATOM   1159  O   GLN    85      75.420 100.649  59.492  1.00  0.00           O  
ATOM   1160  N   SER    86      74.318 100.064  61.344  1.00  0.00           N  
ATOM   1161  H   SER    86      74.329  99.764  62.308  1.00  0.00           H  
ATOM   1162  CA  SER    86      73.087 100.860  61.053  1.00  0.00           C  
ATOM   1163  HA  SER    86      72.341 100.643  61.817  1.00  0.00           H  
ATOM   1164  CB  SER    86      73.308 102.385  61.193  1.00  0.00           C  
ATOM   1165  HB2 SER    86      73.854 102.840  60.366  1.00  0.00           H  
ATOM   1166  HB3 SER    86      72.305 102.803  61.120  1.00  0.00           H  
ATOM   1167  OG  SER    86      73.876 102.768  62.448  1.00  0.00           O  
ATOM   1168  HG  SER    86      73.472 102.300  63.182  1.00  0.00           H  
ATOM   1169  C   SER    86      72.380 100.490  59.688  1.00  0.00           C  
ATOM   1170  O   SER    86      71.605 101.280  59.159  1.00  0.00           O  
ATOM   1171  N   SER    87      72.633  99.288  59.158  1.00  0.00           N  
ATOM   1172  H   SER    87      73.295  98.693  59.636  1.00  0.00           H  
ATOM   1173  CA  SER    87      72.113  98.775  57.917  1.00  0.00           C  
ATOM   1174  HA  SER    87      71.056  98.952  57.721  1.00  0.00           H  
ATOM   1175  CB  SER    87      72.925  99.383  56.742  1.00  0.00           C  
ATOM   1176  HB2 SER    87      72.747 100.455  56.651  1.00  0.00           H  
ATOM   1177  HB3 SER    87      73.993  99.224  56.891  1.00  0.00           H  
ATOM   1178  OG  SER    87      72.426  98.809  55.597  1.00  0.00           O  
ATOM   1179  HG  SER    87      72.319  99.584  55.041  1.00  0.00           H  
ATOM   1180  C   SER    87      72.200  97.180  57.941  1.00  0.00           C  
ATOM   1181  O   SER    87      73.174  96.624  58.523  1.00  0.00           O  
ATOM   1182  N   GLN    88      71.085  96.553  57.440  1.00  0.00           N  
ATOM   1183  H   GLN    88      70.405  97.094  56.926  1.00  0.00           H  
ATOM   1184  CA  GLN    88      70.862  95.121  57.716  1.00  0.00           C  
ATOM   1185  HA  GLN    88      71.746  94.738  58.225  1.00  0.00           H  
ATOM   1186  CB  GLN    88      69.764  94.875  58.763  1.00  0.00           C  
ATOM   1187  HB2 GLN    88      69.836  93.826  59.050  1.00  0.00           H  
ATOM   1188  HB3 GLN    88      69.946  95.424  59.687  1.00  0.00           H  
ATOM   1189  CG  GLN    88      68.403  95.359  58.363  1.00  0.00           C  
ATOM   1190  HG2 GLN    88      67.891  95.791  59.223  1.00  0.00           H  
ATOM   1191  HG3 GLN    88      68.449  96.197  57.667  1.00  0.00           H  
ATOM   1192  CD  GLN    88      67.511  94.325  57.827  1.00  0.00           C  
ATOM   1193  OE1 GLN    88      67.163  94.355  56.680  1.00  0.00           O  
ATOM   1194  NE2 GLN    88      67.181  93.279  58.582  1.00  0.00           N  
ATOM   1195 HE21 GLN    88      67.485  93.168  59.539  1.00  0.00           H  
ATOM   1196 HE22 GLN    88      66.547  92.621  58.152  1.00  0.00           H  
ATOM   1197  C   GLN    88      70.678  94.261  56.468  1.00  0.00           C  
ATOM   1198  O   GLN    88      70.341  94.710  55.346  1.00  0.00           O  
ATOM   1199  N   SER    89      71.209  93.061  56.552  1.00  0.00           N  
ATOM   1200  H   SER    89      71.757  92.889  57.383  1.00  0.00           H  
ATOM   1201  CA  SER    89      71.404  92.139  55.484  1.00  0.00           C  
ATOM   1202  HA  SER    89      72.208  92.472  54.827  1.00  0.00           H  
ATOM   1203  CB  SER    89      72.051  90.842  56.087  1.00  0.00           C  
ATOM   1204  HB2 SER    89      73.021  91.121  56.497  1.00  0.00           H  
ATOM   1205  HB3 SER    89      71.412  90.428  56.867  1.00  0.00           H  
ATOM   1206  OG  SER    89      72.241  89.810  55.099  1.00  0.00           O  
ATOM   1207  HG  SER    89      72.539  89.085  55.653  1.00  0.00           H  
ATOM   1208  C   SER    89      70.200  91.696  54.687  1.00  0.00           C  
ATOM   1209  O   SER    89      69.136  91.464  55.321  1.00  0.00           O  
ATOM   1210  N   SER    90      70.314  91.580  53.337  1.00  0.00           N  
ATOM   1211  H   SER    90      71.262  91.572  52.988  1.00  0.00           H  
ATOM   1212  CA  SER    90      69.196  91.164  52.519  1.00  0.00           C  
ATOM   1213  HA  SER    90      68.423  91.814  52.929  1.00  0.00           H  
ATOM   1214  CB  SER    90      69.447  91.482  51.086  1.00  0.00           C  
ATOM   1215  HB2 SER    90      68.556  91.450  50.460  1.00  0.00           H  
ATOM   1216  HB3 SER    90      69.799  92.513  51.094  1.00  0.00           H  
ATOM   1217  OG  SER    90      70.400  90.678  50.506  1.00  0.00           O  
ATOM   1218  HG  SER    90      70.583  91.060  49.645  1.00  0.00           H  
ATOM   1219  C   SER    90      68.759  89.712  52.620  1.00  0.00           C  
ATOM   1220  O   SER    90      67.707  89.347  52.190  1.00  0.00           O  
ATOM   1221  N   TYR    91      69.628  88.832  53.180  1.00  0.00           N  
ATOM   1222  H   TYR    91      70.512  89.158  53.545  1.00  0.00           H  
ATOM   1223  CA  TYR    91      69.360  87.414  53.325  1.00  0.00           C  
ATOM   1224  HA  TYR    91      68.990  87.069  52.359  1.00  0.00           H  
ATOM   1225  CB  TYR    91      70.696  86.696  53.544  1.00  0.00           C  
ATOM   1226  HB2 TYR    91      71.461  87.172  52.930  1.00  0.00           H  
ATOM   1227  HB3 TYR    91      71.035  86.768  54.577  1.00  0.00           H  
ATOM   1228  CG  TYR    91      70.587  85.233  53.368  1.00  0.00           C  
ATOM   1229  CD1 TYR    91      70.453  84.376  54.493  1.00  0.00           C  
ATOM   1230  HD1 TYR    91      70.690  84.790  55.462  1.00  0.00           H  
ATOM   1231  CE1 TYR    91      70.228  82.957  54.345  1.00  0.00           C  
ATOM   1232  HE1 TYR    91      70.287  82.293  55.195  1.00  0.00           H  
ATOM   1233  CZ  TYR    91      70.176  82.459  53.022  1.00  0.00           C  
ATOM   1234  OH  TYR    91      70.177  81.133  52.698  1.00  0.00           O  
ATOM   1235  HH  TYR    91      70.048  80.588  53.478  1.00  0.00           H  
ATOM   1236  CE2 TYR    91      70.298  83.351  51.952  1.00  0.00           C  
ATOM   1237  HE2 TYR    91      70.192  82.941  50.959  1.00  0.00           H  
ATOM   1238  CD2 TYR    91      70.466  84.721  52.058  1.00  0.00           C  
ATOM   1239  HD2 TYR    91      70.517  85.360  51.189  1.00  0.00           H  
ATOM   1240  C   TYR    91      68.323  87.017  54.384  1.00  0.00           C  
ATOM   1241  O   TYR    91      68.381  87.682  55.434  1.00  0.00           O  
ATOM   1242  N   GLY    92      67.368  86.124  54.234  1.00  0.00           N  
ATOM   1243  H   GLY    92      66.835  85.955  55.075  1.00  0.00           H  
ATOM   1244  CA  GLY    92      67.099  85.243  53.040  1.00  0.00           C  
ATOM   1245  HA2 GLY    92      66.134  85.560  52.646  1.00  0.00           H  
ATOM   1246  HA3 GLY    92      67.845  85.331  52.249  1.00  0.00           H  
ATOM   1247  C   GLY    92      66.911  83.723  53.335  1.00  0.00           C  
ATOM   1248  O   GLY    92      67.000  83.191  54.446  1.00  0.00           O  
ATOM   1249  N   GLN    93      66.656  83.018  52.238  1.00  0.00           N  
ATOM   1250  H   GLN    93      66.652  83.459  51.329  1.00  0.00           H  
ATOM   1251  CA  GLN    93      66.546  81.576  52.075  1.00  0.00           C  
ATOM   1252  HA  GLN    93      67.132  81.017  52.805  1.00  0.00           H  
ATOM   1253  CB  GLN    93      65.096  81.159  52.291  1.00  0.00           C  
ATOM   1254  HB2 GLN    93      64.450  81.701  51.600  1.00  0.00           H  
ATOM   1255  HB3 GLN    93      64.969  80.107  52.035  1.00  0.00           H  
ATOM   1256  CG  GLN    93      64.392  81.134  53.651  1.00  0.00           C  
ATOM   1257  HG2 GLN    93      63.594  80.402  53.528  1.00  0.00           H  
ATOM   1258  HG3 GLN    93      65.090  80.904  54.456  1.00  0.00           H  
ATOM   1259  CD  GLN    93      63.600  82.420  54.006  1.00  0.00           C  
ATOM   1260  OE1 GLN    93      63.382  83.307  53.180  1.00  0.00           O  
ATOM   1261  NE2 GLN    93      63.082  82.531  55.168  1.00  0.00           N  
ATOM   1262 HE21 GLN    93      62.689  83.441  55.357  1.00  0.00           H  
ATOM   1263 HE22 GLN    93      63.273  81.994  56.002  1.00  0.00           H  
ATOM   1264  C   GLN    93      67.069  81.199  50.726  1.00  0.00           C  
ATOM   1265  O   GLN    93      66.757  81.825  49.712  1.00  0.00           O  
ATOM   1266  N   GLN    94      67.889  80.130  50.661  1.00  0.00           N  
ATOM   1267  H   GLN    94      67.993  79.634  51.535  1.00  0.00           H  
ATOM   1268  CA  GLN    94      68.367  79.473  49.370  1.00  0.00           C  
ATOM   1269  HA  GLN    94      69.143  80.093  48.921  1.00  0.00           H  
ATOM   1270  CB  GLN    94      68.937  78.009  49.582  1.00  0.00           C  
ATOM   1271  HB2 GLN    94      68.289  77.310  50.110  1.00  0.00           H  
ATOM   1272  HB3 GLN    94      69.153  77.611  48.591  1.00  0.00           H  
ATOM   1273  CG  GLN    94      70.302  78.147  50.396  1.00  0.00           C  
ATOM   1274  HG2 GLN    94      70.839  79.043  50.085  1.00  0.00           H  
ATOM   1275  HG3 GLN    94      70.116  78.304  51.459  1.00  0.00           H  
ATOM   1276  CD  GLN    94      71.207  76.875  50.327  1.00  0.00           C  
ATOM   1277  OE1 GLN    94      70.754  75.758  50.546  1.00  0.00           O  
ATOM   1278  NE2 GLN    94      72.501  76.995  50.178  1.00  0.00           N  
ATOM   1279 HE21 GLN    94      72.884  77.874  49.863  1.00  0.00           H  
ATOM   1280 HE22 GLN    94      73.076  76.177  50.032  1.00  0.00           H  
ATOM   1281  C   GLN    94      67.196  79.568  48.365  1.00  0.00           C  
ATOM   1282  O   GLN    94      66.031  79.199  48.680  1.00  0.00           O  
ATOM   1283  N   SER    95      67.581  79.927  47.113  1.00  0.00           N  
ATOM   1284  H   SER    95      68.535  80.148  46.869  1.00  0.00           H  
ATOM   1285  CA  SER    95      66.566  79.904  45.997  1.00  0.00           C  
ATOM   1286  HA  SER    95      65.707  80.521  46.261  1.00  0.00           H  
ATOM   1287  CB  SER    95      67.100  80.498  44.724  1.00  0.00           C  
ATOM   1288  HB2 SER    95      67.437  81.500  44.990  1.00  0.00           H  
ATOM   1289  HB3 SER    95      67.809  79.829  44.235  1.00  0.00           H  
ATOM   1290  OG  SER    95      66.092  80.736  43.769  1.00  0.00           O  
ATOM   1291  HG  SER    95      65.579  81.470  44.114  1.00  0.00           H  
ATOM   1292  C   SER    95      65.999  78.498  45.826  1.00  0.00           C  
ATOM   1293  O   SER    95      66.630  77.502  46.130  1.00  0.00           O  
ATOM   1294  N   SER    96      64.710  78.373  45.492  1.00  0.00           N  
ATOM   1295  H   SER    96      64.332  79.247  45.154  1.00  0.00           H  
ATOM   1296  CA  SER    96      63.960  77.073  45.105  1.00  0.00           C  
ATOM   1297  HA  SER    96      64.529  76.494  44.377  1.00  0.00           H  
ATOM   1298  CB  SER    96      63.789  76.137  46.275  1.00  0.00           C  
ATOM   1299  HB2 SER    96      64.696  75.920  46.840  1.00  0.00           H  
ATOM   1300  HB3 SER    96      62.974  76.552  46.868  1.00  0.00           H  
ATOM   1301  OG  SER    96      63.390  74.847  45.811  1.00  0.00           O  
ATOM   1302  HG  SER    96      62.504  74.873  45.442  1.00  0.00           H  
ATOM   1303  C   SER    96      62.637  77.434  44.454  1.00  0.00           C  
ATOM   1304  O   SER    96      61.779  77.992  45.103  1.00  0.00           O  
ATOM   1305  N   TYR    97      62.257  77.121  43.198  1.00  0.00           N  
ATOM   1306  H   TYR    97      61.353  77.524  42.994  1.00  0.00           H  
ATOM   1307  CA  TYR    97      62.930  76.360  42.070  1.00  0.00           C  
ATOM   1308  HA  TYR    97      62.197  76.327  41.264  1.00  0.00           H  
ATOM   1309  CB  TYR    97      64.075  77.225  41.515  1.00  0.00           C  
ATOM   1310  HB2 TYR    97      64.745  77.604  42.287  1.00  0.00           H  
ATOM   1311  HB3 TYR    97      64.749  76.655  40.875  1.00  0.00           H  
ATOM   1312  CG  TYR    97      63.536  78.224  40.621  1.00  0.00           C  
ATOM   1313  CD1 TYR    97      63.667  79.529  41.022  1.00  0.00           C  
ATOM   1314  HD1 TYR    97      64.248  79.684  41.919  1.00  0.00           H  
ATOM   1315  CE1 TYR    97      63.029  80.614  40.358  1.00  0.00           C  
ATOM   1316  HE1 TYR    97      63.102  81.664  40.597  1.00  0.00           H  
ATOM   1317  CZ  TYR    97      62.182  80.241  39.318  1.00  0.00           C  
ATOM   1318  OH  TYR    97      61.489  81.228  38.632  1.00  0.00           O  
ATOM   1319  HH  TYR    97      61.558  82.126  38.964  1.00  0.00           H  
ATOM   1320  CE2 TYR    97      62.003  78.892  38.849  1.00  0.00           C  
ATOM   1321  HE2 TYR    97      61.381  78.636  38.005  1.00  0.00           H  
ATOM   1322  CD2 TYR    97      62.759  77.905  39.504  1.00  0.00           C  
ATOM   1323  HD2 TYR    97      62.547  76.899  39.173  1.00  0.00           H  
ATOM   1324  C   TYR    97      63.252  74.916  42.408  1.00  0.00           C  
ATOM   1325  O   TYR    97      64.399  74.489  42.400  1.00  0.00           O  
ATOM   1326  N   PRO    98      62.263  74.127  42.904  1.00  0.00           N  
ATOM   1327  CD  PRO    98      62.442  72.724  43.308  1.00  0.00           C  
ATOM   1328  HD2 PRO    98      62.934  72.671  44.279  1.00  0.00           H  
ATOM   1329  HD3 PRO    98      63.021  72.138  42.594  1.00  0.00           H  
ATOM   1330  CG  PRO    98      61.059  72.097  43.427  1.00  0.00           C  
ATOM   1331  HG2 PRO    98      60.757  72.175  44.472  1.00  0.00           H  
ATOM   1332  HG3 PRO    98      61.143  71.076  43.055  1.00  0.00           H  
ATOM   1333  CB  PRO    98      60.278  72.987  42.373  1.00  0.00           C  
ATOM   1334  HB2 PRO    98      59.194  72.944  42.472  1.00  0.00           H  
ATOM   1335  HB3 PRO    98      60.641  72.623  41.412  1.00  0.00           H  
ATOM   1336  CA  PRO    98      60.833  74.360  42.635  1.00  0.00           C  
ATOM   1337  HA  PRO    98      60.585  75.008  41.794  1.00  0.00           H  
ATOM   1338  C   PRO    98      60.020  74.848  43.785  1.00  0.00           C  
ATOM   1339  O   PRO    98      60.536  74.849  44.916  1.00  0.00           O  
ATOM   1340  N   GLY    99      58.806  75.421  43.523  1.00  0.00           N  
ATOM   1341  H   GLY    99      58.532  75.415  42.551  1.00  0.00           H  
ATOM   1342  CA  GLY    99      57.847  75.851  44.468  1.00  0.00           C  
ATOM   1343  HA2 GLY    99      58.454  76.475  45.123  1.00  0.00           H  
ATOM   1344  HA3 GLY    99      57.073  76.395  43.927  1.00  0.00           H  
ATOM   1345  C   GLY    99      57.299  74.673  45.221  1.00  0.00           C  
ATOM   1346  O   GLY    99      57.568  73.487  44.922  1.00  0.00           O  
ATOM   1347  N   TYR   100      56.354  74.902  46.121  1.00  0.00           N  
ATOM   1348  H   TYR   100      56.036  75.861  46.120  1.00  0.00           H  
ATOM   1349  CA  TYR   100      55.804  73.999  47.181  1.00  0.00           C  
ATOM   1350  HA  TYR   100      56.040  72.977  46.885  1.00  0.00           H  
ATOM   1351  CB  TYR   100      56.455  74.309  48.495  1.00  0.00           C  
ATOM   1352  HB2 TYR   100      56.184  73.563  49.242  1.00  0.00           H  
ATOM   1353  HB3 TYR   100      57.540  74.292  48.393  1.00  0.00           H  
ATOM   1354  CG  TYR   100      56.194  75.706  49.071  1.00  0.00           C  
ATOM   1355  CD1 TYR   100      56.879  76.775  48.518  1.00  0.00           C  
ATOM   1356  HD1 TYR   100      57.680  76.593  47.818  1.00  0.00           H  
ATOM   1357  CE1 TYR   100      56.636  78.153  48.945  1.00  0.00           C  
ATOM   1358  HE1 TYR   100      57.173  79.002  48.550  1.00  0.00           H  
ATOM   1359  CZ  TYR   100      55.756  78.330  49.983  1.00  0.00           C  
ATOM   1360  OH  TYR   100      55.713  79.565  50.556  1.00  0.00           O  
ATOM   1361  HH  TYR   100      54.831  79.629  50.928  1.00  0.00           H  
ATOM   1362  CE2 TYR   100      55.032  77.209  50.607  1.00  0.00           C  
ATOM   1363  HE2 TYR   100      54.382  77.435  51.439  1.00  0.00           H  
ATOM   1364  CD2 TYR   100      55.209  75.902  50.107  1.00  0.00           C  
ATOM   1365  HD2 TYR   100      54.637  75.087  50.526  1.00  0.00           H  
ATOM   1366  C   TYR   100      54.271  74.029  47.284  1.00  0.00           C  
ATOM   1367  O   TYR   100      53.660  73.158  47.925  1.00  0.00           O  
ATOM   1368  N   GLY   101      53.592  74.882  46.477  1.00  0.00           N  
ATOM   1369  H   GLY   101      54.137  75.568  45.974  1.00  0.00           H  
ATOM   1370  CA  GLY   101      52.152  75.047  46.659  1.00  0.00           C  
ATOM   1371  HA2 GLY   101      51.858  74.988  47.707  1.00  0.00           H  
ATOM   1372  HA3 GLY   101      51.875  76.022  46.259  1.00  0.00           H  
ATOM   1373  C   GLY   101      51.285  74.030  45.980  1.00  0.00           C  
ATOM   1374  O   GLY   101      50.082  74.218  46.064  1.00  0.00           O  
ATOM   1375  N   GLN   102      51.777  72.945  45.409  1.00  0.00           N  
ATOM   1376  H   GLN   102      52.768  72.781  45.515  1.00  0.00           H  
ATOM   1377  CA  GLN   102      50.949  71.870  44.893  1.00  0.00           C  
ATOM   1378  HA  GLN   102      50.182  72.275  44.233  1.00  0.00           H  
ATOM   1379  CB  GLN   102      51.868  70.921  44.089  1.00  0.00           C  
ATOM   1380  HB2 GLN   102      52.426  70.338  44.821  1.00  0.00           H  
ATOM   1381  HB3 GLN   102      51.234  70.282  43.474  1.00  0.00           H  
ATOM   1382  CG  GLN   102      52.945  71.528  43.104  1.00  0.00           C  
ATOM   1383  HG2 GLN   102      53.247  70.817  42.335  1.00  0.00           H  
ATOM   1384  HG3 GLN   102      52.573  72.319  42.453  1.00  0.00           H  
ATOM   1385  CD  GLN   102      54.258  71.917  43.767  1.00  0.00           C  
ATOM   1386  OE1 GLN   102      54.469  71.694  44.990  1.00  0.00           O  
ATOM   1387  NE2 GLN   102      55.181  72.488  43.034  1.00  0.00           N  
ATOM   1388 HE21 GLN   102      54.862  72.899  42.169  1.00  0.00           H  
ATOM   1389 HE22 GLN   102      56.008  72.838  43.497  1.00  0.00           H  
ATOM   1390  C   GLN   102      50.292  71.014  46.011  1.00  0.00           C  
ATOM   1391  O   GLN   102      50.793  71.059  47.186  1.00  0.00           O  
ATOM   1392  N   GLN   103      49.276  70.169  45.645  1.00  0.00           N  
ATOM   1393  H   GLN   103      48.894  70.072  44.715  1.00  0.00           H  
ATOM   1394  CA  GLN   103      48.991  68.989  46.377  1.00  0.00           C  
ATOM   1395  HA  GLN   103      48.695  69.269  47.388  1.00  0.00           H  
ATOM   1396  CB  GLN   103      47.816  68.273  45.667  1.00  0.00           C  
ATOM   1397  HB2 GLN   103      46.924  68.899  45.648  1.00  0.00           H  
ATOM   1398  HB3 GLN   103      48.115  68.101  44.633  1.00  0.00           H  
ATOM   1399  CG  GLN   103      47.452  66.921  46.236  1.00  0.00           C  
ATOM   1400  HG2 GLN   103      46.848  66.305  45.570  1.00  0.00           H  
ATOM   1401  HG3 GLN   103      48.336  66.311  46.425  1.00  0.00           H  
ATOM   1402  CD  GLN   103      46.696  67.017  47.578  1.00  0.00           C  
ATOM   1403  OE1 GLN   103      46.025  67.980  47.891  1.00  0.00           O  
ATOM   1404  NE2 GLN   103      46.875  66.066  48.460  1.00  0.00           N  
ATOM   1405 HE21 GLN   103      46.554  66.260  49.398  1.00  0.00           H  
ATOM   1406 HE22 GLN   103      47.533  65.309  48.336  1.00  0.00           H  
ATOM   1407  C   GLN   103      50.270  68.075  46.351  1.00  0.00           C  
ATOM   1408  O   GLN   103      50.791  67.853  45.256  1.00  0.00           O  
ATOM   1409  N   PRO   104      50.718  67.528  47.499  1.00  0.00           N  
ATOM   1410  CD  PRO   104      50.166  67.811  48.814  1.00  0.00           C  
ATOM   1411  HD2 PRO   104      49.087  67.667  48.883  1.00  0.00           H  
ATOM   1412  HD3 PRO   104      50.464  68.807  49.141  1.00  0.00           H  
ATOM   1413  CG  PRO   104      50.861  66.737  49.738  1.00  0.00           C  
ATOM   1414  HG2 PRO   104      50.331  65.785  49.766  1.00  0.00           H  
ATOM   1415  HG3 PRO   104      50.947  67.052  50.778  1.00  0.00           H  
ATOM   1416  CB  PRO   104      52.238  66.531  49.068  1.00  0.00           C  
ATOM   1417  HB2 PRO   104      52.617  65.559  49.382  1.00  0.00           H  
ATOM   1418  HB3 PRO   104      52.985  67.265  49.371  1.00  0.00           H  
ATOM   1419  CA  PRO   104      51.866  66.657  47.584  1.00  0.00           C  
ATOM   1420  HA  PRO   104      52.706  67.150  47.095  1.00  0.00           H  
ATOM   1421  C   PRO   104      51.633  65.350  46.800  1.00  0.00           C  
ATOM   1422  O   PRO   104      50.523  64.829  46.821  1.00  0.00           O  
ATOM   1423  N   ALA   105      52.689  64.900  46.149  1.00  0.00           N  
ATOM   1424  H   ALA   105      53.553  65.411  46.253  1.00  0.00           H  
ATOM   1425  CA  ALA   105      52.706  63.522  45.677  1.00  0.00           C  
ATOM   1426  HA  ALA   105      51.851  63.295  45.040  1.00  0.00           H  
ATOM   1427  CB  ALA   105      53.873  63.278  44.725  1.00  0.00           C  
ATOM   1428  HB1 ALA   105      53.807  62.274  44.305  1.00  0.00           H  
ATOM   1429  HB2 ALA   105      53.766  63.973  43.892  1.00  0.00           H  
ATOM   1430  HB3 ALA   105      54.796  63.408  45.290  1.00  0.00           H  
ATOM   1431  C   ALA   105      52.601  62.454  46.827  1.00  0.00           C  
ATOM   1432  O   ALA   105      53.069  62.674  47.963  1.00  0.00           O  
ATOM   1433  N   PRO   106      51.946  61.285  46.599  1.00  0.00           N  
ATOM   1434  CD  PRO   106      51.208  60.965  45.361  1.00  0.00           C  
ATOM   1435  HD2 PRO   106      51.819  61.106  44.470  1.00  0.00           H  
ATOM   1436  HD3 PRO   106      50.292  61.551  45.439  1.00  0.00           H  
ATOM   1437  CG  PRO   106      50.765  59.534  45.495  1.00  0.00           C  
ATOM   1438  HG2 PRO   106      51.418  59.019  44.790  1.00  0.00           H  
ATOM   1439  HG3 PRO   106      49.728  59.434  45.175  1.00  0.00           H  
ATOM   1440  CB  PRO   106      51.041  59.097  46.899  1.00  0.00           C  
ATOM   1441  HB2 PRO   106      51.382  58.073  47.050  1.00  0.00           H  
ATOM   1442  HB3 PRO   106      50.137  59.249  47.488  1.00  0.00           H  
ATOM   1443  CA  PRO   106      52.050  60.081  47.464  1.00  0.00           C  
ATOM   1444  HA  PRO   106      51.813  60.355  48.492  1.00  0.00           H  
ATOM   1445  C   PRO   106      53.458  59.515  47.357  1.00  0.00           C  
ATOM   1446  O   PRO   106      54.270  59.964  46.500  1.00  0.00           O  
ATOM   1447  N   SER   107      53.886  58.614  48.314  1.00  0.00           N  
ATOM   1448  H   SER   107      53.169  58.342  48.971  1.00  0.00           H  
ATOM   1449  CA  SER   107      55.225  57.967  48.366  1.00  0.00           C  
ATOM   1450  HA  SER   107      55.957  58.731  48.628  1.00  0.00           H  
ATOM   1451  CB  SER   107      55.329  57.069  49.562  1.00  0.00           C  
ATOM   1452  HB2 SER   107      55.091  57.631  50.465  1.00  0.00           H  
ATOM   1453  HB3 SER   107      54.566  56.295  49.481  1.00  0.00           H  
ATOM   1454  OG  SER   107      56.612  56.430  49.731  1.00  0.00           O  
ATOM   1455  HG  SER   107      56.524  55.958  50.562  1.00  0.00           H  
ATOM   1456  C   SER   107      55.732  57.310  47.131  1.00  0.00           C  
ATOM   1457  O   SER   107      54.989  56.723  46.353  1.00  0.00           O  
ATOM   1458  N   SER   108      57.079  57.306  47.009  1.00  0.00           N  
ATOM   1459  H   SER   108      57.626  57.765  47.723  1.00  0.00           H  
ATOM   1460  CA  SER   108      57.817  56.538  46.003  1.00  0.00           C  
ATOM   1461  HA  SER   108      57.262  55.682  45.621  1.00  0.00           H  
ATOM   1462  CB  SER   108      57.882  57.326  44.708  1.00  0.00           C  
ATOM   1463  HB2 SER   108      58.442  56.667  44.045  1.00  0.00           H  
ATOM   1464  HB3 SER   108      56.880  57.482  44.310  1.00  0.00           H  
ATOM   1465  OG  SER   108      58.602  58.489  44.826  1.00  0.00           O  
ATOM   1466  HG  SER   108      57.989  59.150  45.158  1.00  0.00           H  
ATOM   1467  C   SER   108      59.046  55.895  46.531  1.00  0.00           C  
ATOM   1468  O   SER   108      59.958  55.524  45.720  1.00  0.00           O  
ATOM   1469  N   THR   109      59.136  55.732  47.826  1.00  0.00           N  
ATOM   1470  H   THR   109      58.464  56.187  48.427  1.00  0.00           H  
ATOM   1471  CA  THR   109      60.387  55.186  48.432  1.00  0.00           C  
ATOM   1472  HA  THR   109      61.157  55.925  48.214  1.00  0.00           H  
ATOM   1473  CB  THR   109      60.306  55.196  49.952  1.00  0.00           C  
ATOM   1474  HB  THR   109      61.258  54.959  50.425  1.00  0.00           H  
ATOM   1475  CG2 THR   109      60.054  56.647  50.339  1.00  0.00           C  
ATOM   1476 HG21 THR   109      59.258  57.042  49.708  1.00  0.00           H  
ATOM   1477 HG22 THR   109      59.716  56.731  51.372  1.00  0.00           H  
ATOM   1478 HG23 THR   109      61.068  57.047  50.313  1.00  0.00           H  
ATOM   1479  OG1 THR   109      59.226  54.454  50.388  1.00  0.00           O  
ATOM   1480  HG1 THR   109      59.488  53.549  50.570  1.00  0.00           H  
ATOM   1481  C   THR   109      60.988  53.866  47.904  1.00  0.00           C  
ATOM   1482  O   THR   109      60.143  53.092  47.378  1.00  0.00           O  
ATOM   1483  N   SER   110      62.285  53.728  47.969  1.00  0.00           N  
ATOM   1484  H   SER   110      62.771  54.452  48.480  1.00  0.00           H  
ATOM   1485  CA  SER   110      63.035  52.571  47.413  1.00  0.00           C  
ATOM   1486  HA  SER   110      62.706  52.366  46.395  1.00  0.00           H  
ATOM   1487  CB  SER   110      64.507  52.952  47.395  1.00  0.00           C  
ATOM   1488  HB2 SER   110      64.679  53.857  46.812  1.00  0.00           H  
ATOM   1489  HB3 SER   110      64.887  53.120  48.403  1.00  0.00           H  
ATOM   1490  OG  SER   110      65.214  51.940  46.727  1.00  0.00           O  
ATOM   1491  HG  SER   110      65.840  51.621  47.381  1.00  0.00           H  
ATOM   1492  C   SER   110      62.760  51.277  48.274  1.00  0.00           C  
ATOM   1493  O   SER   110      62.226  51.287  49.372  1.00  0.00           O  
ATOM   1494  N   GLY   111      63.090  50.146  47.656  1.00  0.00           N  
ATOM   1495  H   GLY   111      63.684  50.214  46.842  1.00  0.00           H  
ATOM   1496  CA  GLY   111      62.892  48.786  48.251  1.00  0.00           C  
ATOM   1497  HA2 GLY   111      63.289  48.123  47.482  1.00  0.00           H  
ATOM   1498  HA3 GLY   111      63.550  48.759  49.119  1.00  0.00           H  
ATOM   1499  C   GLY   111      61.533  48.376  48.606  1.00  0.00           C  
ATOM   1500  O   GLY   111      60.519  49.060  48.284  1.00  0.00           O  
ATOM   1501  N   SER   112      61.376  47.157  49.133  1.00  0.00           N  
ATOM   1502  H   SER   112      60.403  46.898  49.061  1.00  0.00           H  
ATOM   1503  CA  SER   112      62.276  46.192  49.769  1.00  0.00           C  
ATOM   1504  HA  SER   112      61.667  45.299  49.908  1.00  0.00           H  
ATOM   1505  CB  SER   112      63.424  45.688  48.887  1.00  0.00           C  
ATOM   1506  HB2 SER   112      64.311  46.307  49.025  1.00  0.00           H  
ATOM   1507  HB3 SER   112      63.748  44.721  49.273  1.00  0.00           H  
ATOM   1508  OG  SER   112      63.003  45.602  47.532  1.00  0.00           O  
ATOM   1509  HG  SER   112      62.372  44.882  47.463  1.00  0.00           H  
ATOM   1510  C   SER   112      62.758  46.646  51.192  1.00  0.00           C  
ATOM   1511  O   SER   112      62.496  47.758  51.571  1.00  0.00           O  
ATOM   1512  N   TYR   113      63.427  45.850  52.010  1.00  0.00           N  
ATOM   1513  H   TYR   113      63.820  46.185  52.878  1.00  0.00           H  
ATOM   1514  CA  TYR   113      63.610  44.436  51.921  1.00  0.00           C  
ATOM   1515  HA  TYR   113      63.150  44.061  51.007  1.00  0.00           H  
ATOM   1516  CB  TYR   113      65.130  44.161  51.921  1.00  0.00           C  
ATOM   1517  HB2 TYR   113      65.501  44.160  52.946  1.00  0.00           H  
ATOM   1518  HB3 TYR   113      65.190  43.124  51.589  1.00  0.00           H  
ATOM   1519  CG  TYR   113      66.015  44.932  50.934  1.00  0.00           C  
ATOM   1520  CD1 TYR   113      66.540  44.259  49.819  1.00  0.00           C  
ATOM   1521  HD1 TYR   113      66.369  43.201  49.689  1.00  0.00           H  
ATOM   1522  CE1 TYR   113      67.288  44.942  48.859  1.00  0.00           C  
ATOM   1523  HE1 TYR   113      67.568  44.473  47.928  1.00  0.00           H  
ATOM   1524  CZ  TYR   113      67.767  46.264  49.130  1.00  0.00           C  
ATOM   1525  OH  TYR   113      68.394  46.903  48.144  1.00  0.00           O  
ATOM   1526  HH  TYR   113      68.026  47.789  48.147  1.00  0.00           H  
ATOM   1527  CE2 TYR   113      67.379  46.908  50.308  1.00  0.00           C  
ATOM   1528  HE2 TYR   113      67.619  47.955  50.411  1.00  0.00           H  
ATOM   1529  CD2 TYR   113      66.354  46.321  51.145  1.00  0.00           C  
ATOM   1530  HD2 TYR   113      65.961  46.951  51.930  1.00  0.00           H  
ATOM   1531  C   TYR   113      62.953  43.648  53.135  1.00  0.00           C  
ATOM   1532  O   TYR   113      63.480  42.647  53.687  1.00  0.00           O  
ATOM   1533  N   GLY   114      61.786  44.156  53.516  1.00  0.00           N  
ATOM   1534  H   GLY   114      61.393  44.940  53.013  1.00  0.00           H  
ATOM   1535  CA  GLY   114      60.956  43.473  54.545  1.00  0.00           C  
ATOM   1536  HA2 GLY   114      59.996  43.979  54.647  1.00  0.00           H  
ATOM   1537  HA3 GLY   114      60.704  42.460  54.231  1.00  0.00           H  
ATOM   1538  C   GLY   114      61.684  43.387  55.937  1.00  0.00           C  
ATOM   1539  O   GLY   114      62.586  44.085  56.327  1.00  0.00           O  
ATOM   1540  N   SER   115      61.218  42.419  56.737  1.00  0.00           N  
ATOM   1541  H   SER   115      61.752  42.252  57.578  1.00  0.00           H  
ATOM   1542  CA  SER   115      60.041  41.629  56.609  1.00  0.00           C  
ATOM   1543  HA  SER   115      60.047  41.101  55.656  1.00  0.00           H  
ATOM   1544  CB  SER   115      59.974  40.747  57.852  1.00  0.00           C  
ATOM   1545  HB2 SER   115      59.722  41.335  58.735  1.00  0.00           H  
ATOM   1546  HB3 SER   115      59.271  39.939  57.649  1.00  0.00           H  
ATOM   1547  OG  SER   115      61.242  40.139  58.014  1.00  0.00           O  
ATOM   1548  HG  SER   115      61.329  39.487  57.315  1.00  0.00           H  
ATOM   1549  C   SER   115      58.722  42.438  56.655  1.00  0.00           C  
ATOM   1550  O   SER   115      57.694  42.104  56.016  1.00  0.00           O  
ATOM   1551  N   SER   116      58.717  43.525  57.499  1.00  0.00           N  
ATOM   1552  H   SER   116      59.428  43.550  58.216  1.00  0.00           H  
ATOM   1553  CA  SER   116      57.576  44.535  57.613  1.00  0.00           C  
ATOM   1554  HA  SER   116      57.799  45.257  58.398  1.00  0.00           H  
ATOM   1555  CB  SER   116      57.363  45.307  56.308  1.00  0.00           C  
ATOM   1556  HB2 SER   116      56.888  44.694  55.542  1.00  0.00           H  
ATOM   1557  HB3 SER   116      56.674  46.133  56.485  1.00  0.00           H  
ATOM   1558  OG  SER   116      58.602  45.758  55.830  1.00  0.00           O  
ATOM   1559  HG  SER   116      59.136  46.232  56.471  1.00  0.00           H  
ATOM   1560  C   SER   116      56.307  43.867  58.058  1.00  0.00           C  
ATOM   1561  O   SER   116      55.209  44.206  57.652  1.00  0.00           O  
ATOM   1562  N   SER   117      56.411  42.918  58.950  1.00  0.00           N  
ATOM   1563  H   SER   117      57.337  42.791  59.332  1.00  0.00           H  
ATOM   1564  CA  SER   117      55.386  41.950  59.417  1.00  0.00           C  
ATOM   1565  HA  SER   117      54.902  41.729  58.465  1.00  0.00           H  
ATOM   1566  CB  SER   117      55.988  40.640  59.953  1.00  0.00           C  
ATOM   1567  HB2 SER   117      56.419  40.845  60.933  1.00  0.00           H  
ATOM   1568  HB3 SER   117      55.229  39.857  59.969  1.00  0.00           H  
ATOM   1569  OG  SER   117      56.957  40.209  59.050  1.00  0.00           O  
ATOM   1570  HG  SER   117      56.823  39.389  58.571  1.00  0.00           H  
ATOM   1571  C   SER   117      54.312  42.571  60.340  1.00  0.00           C  
ATOM   1572  O   SER   117      53.214  41.947  60.498  1.00  0.00           O  
ATOM   1573  N   GLN   118      54.609  43.696  61.013  1.00  0.00           N  
ATOM   1574  H   GLN   118      55.558  44.034  60.936  1.00  0.00           H  
ATOM   1575  CA  GLN   118      53.684  44.487  61.809  1.00  0.00           C  
ATOM   1576  HA  GLN   118      54.225  45.412  62.010  1.00  0.00           H  
ATOM   1577  CB  GLN   118      52.359  44.758  61.028  1.00  0.00           C  
ATOM   1578  HB2 GLN   118      51.829  43.815  60.896  1.00  0.00           H  
ATOM   1579  HB3 GLN   118      51.667  45.399  61.575  1.00  0.00           H  
ATOM   1580  CG  GLN   118      52.576  45.430  59.674  1.00  0.00           C  
ATOM   1581  HG2 GLN   118      53.024  44.693  59.009  1.00  0.00           H  
ATOM   1582  HG3 GLN   118      51.659  45.655  59.128  1.00  0.00           H  
ATOM   1583  CD  GLN   118      53.375  46.767  59.707  1.00  0.00           C  
ATOM   1584  OE1 GLN   118      53.393  47.479  60.684  1.00  0.00           O  
ATOM   1585  NE2 GLN   118      54.080  47.101  58.632  1.00  0.00           N  
ATOM   1586 HE21 GLN   118      54.236  46.475  57.855  1.00  0.00           H  
ATOM   1587 HE22 GLN   118      54.585  47.969  58.529  1.00  0.00           H  
ATOM   1588  C   GLN   118      53.412  43.919  63.275  1.00  0.00           C  
ATOM   1589  O   GLN   118      53.242  42.716  63.502  1.00  0.00           O  
ATOM   1590  N   SER   119      53.283  44.687  64.356  1.00  0.00           N  
ATOM   1591  H   SER   119      53.026  44.209  65.208  1.00  0.00           H  
ATOM   1592  CA  SER   119      53.648  46.094  64.564  1.00  0.00           C  
ATOM   1593  HA  SER   119      53.244  46.725  63.773  1.00  0.00           H  
ATOM   1594  CB  SER   119      53.089  46.531  65.960  1.00  0.00           C  
ATOM   1595  HB2 SER   119      53.558  45.862  66.682  1.00  0.00           H  
ATOM   1596  HB3 SER   119      53.417  47.557  66.126  1.00  0.00           H  
ATOM   1597  OG  SER   119      51.652  46.521  66.054  1.00  0.00           O  
ATOM   1598  HG  SER   119      51.338  45.755  65.567  1.00  0.00           H  
ATOM   1599  C   SER   119      55.142  46.430  64.479  1.00  0.00           C  
ATOM   1600  O   SER   119      56.004  45.518  64.571  1.00  0.00           O  
ATOM   1601  N   SER   120      55.512  47.705  64.532  1.00  0.00           N  
ATOM   1602  H   SER   120      54.805  48.411  64.385  1.00  0.00           H  
ATOM   1603  CA  SER   120      56.863  48.113  64.627  1.00  0.00           C  
ATOM   1604  HA  SER   120      57.354  47.957  63.666  1.00  0.00           H  
ATOM   1605  CB  SER   120      56.772  49.624  64.937  1.00  0.00           C  
ATOM   1606  HB2 SER   120      56.287  50.063  64.065  1.00  0.00           H  
ATOM   1607  HB3 SER   120      56.244  49.847  65.863  1.00  0.00           H  
ATOM   1608  OG  SER   120      58.080  50.050  65.036  1.00  0.00           O  
ATOM   1609  HG  SER   120      58.116  50.906  64.602  1.00  0.00           H  
ATOM   1610  C   SER   120      57.621  47.336  65.746  1.00  0.00           C  
ATOM   1611  O   SER   120      57.137  47.111  66.899  1.00  0.00           O  
ATOM   1612  N   SER   121      58.867  46.826  65.554  1.00  0.00           N  
ATOM   1613  H   SER   121      59.246  46.357  66.364  1.00  0.00           H  
ATOM   1614  CA  SER   121      59.723  47.069  64.402  1.00  0.00           C  
ATOM   1615  HA  SER   121      59.254  47.795  63.738  1.00  0.00           H  
ATOM   1616  CB  SER   121      61.032  47.739  64.899  1.00  0.00           C  
ATOM   1617  HB2 SER   121      60.807  48.780  65.130  1.00  0.00           H  
ATOM   1618  HB3 SER   121      61.327  47.313  65.858  1.00  0.00           H  
ATOM   1619  OG  SER   121      62.077  47.694  63.925  1.00  0.00           O  
ATOM   1620  HG  SER   121      62.375  46.810  63.700  1.00  0.00           H  
ATOM   1621  C   SER   121      60.038  45.778  63.539  1.00  0.00           C  
ATOM   1622  O   SER   121      60.370  45.912  62.351  1.00  0.00           O  
ATOM   1623  N   TYR   122      59.772  44.600  64.169  1.00  0.00           N  
ATOM   1624  H   TYR   122      59.456  44.664  65.126  1.00  0.00           H  
ATOM   1625  CA  TYR   122      60.272  43.299  63.698  1.00  0.00           C  
ATOM   1626  HA  TYR   122      60.480  43.372  62.631  1.00  0.00           H  
ATOM   1627  CB  TYR   122      61.633  43.026  64.330  1.00  0.00           C  
ATOM   1628  HB2 TYR   122      61.414  42.711  65.350  1.00  0.00           H  
ATOM   1629  HB3 TYR   122      62.119  42.183  63.839  1.00  0.00           H  
ATOM   1630  CG  TYR   122      62.674  44.182  64.365  1.00  0.00           C  
ATOM   1631  CD1 TYR   122      62.972  44.715  65.634  1.00  0.00           C  
ATOM   1632  HD1 TYR   122      62.313  44.380  66.422  1.00  0.00           H  
ATOM   1633  CE1 TYR   122      64.010  45.592  65.874  1.00  0.00           C  
ATOM   1634  HE1 TYR   122      64.190  45.861  66.905  1.00  0.00           H  
ATOM   1635  CZ  TYR   122      64.733  46.082  64.759  1.00  0.00           C  
ATOM   1636  OH  TYR   122      65.762  47.002  64.880  1.00  0.00           O  
ATOM   1637  HH  TYR   122      66.116  47.201  65.750  1.00  0.00           H  
ATOM   1638  CE2 TYR   122      64.388  45.611  63.430  1.00  0.00           C  
ATOM   1639  HE2 TYR   122      64.950  45.991  62.590  1.00  0.00           H  
ATOM   1640  CD2 TYR   122      63.371  44.669  63.238  1.00  0.00           C  
ATOM   1641  HD2 TYR   122      63.243  44.244  62.254  1.00  0.00           H  
ATOM   1642  C   TYR   122      59.362  42.127  63.939  1.00  0.00           C  
ATOM   1643  O   TYR   122      58.867  41.989  65.054  1.00  0.00           O  
ATOM   1644  N   GLY   123      59.100  41.192  63.013  1.00  0.00           N  
ATOM   1645  H   GLY   123      58.324  40.589  63.248  1.00  0.00           H  
ATOM   1646  CA  GLY   123      59.529  40.947  61.583  1.00  0.00           C  
ATOM   1647  HA2 GLY   123      58.690  41.300  60.983  1.00  0.00           H  
ATOM   1648  HA3 GLY   123      60.485  41.344  61.243  1.00  0.00           H  
ATOM   1649  C   GLY   123      59.493  39.473  61.308  1.00  0.00           C  
ATOM   1650  O   GLY   123      58.566  38.765  61.764  1.00  0.00           O  
ATOM   1651  N   GLN   124      60.476  38.962  60.535  1.00  0.00           N  
ATOM   1652  H   GLN   124      61.149  39.567  60.087  1.00  0.00           H  
ATOM   1653  CA  GLN   124      60.842  37.584  60.522  1.00  0.00           C  
ATOM   1654  HA  GLN   124      60.415  37.067  61.382  1.00  0.00           H  
ATOM   1655  CB  GLN   124      60.067  36.924  59.306  1.00  0.00           C  
ATOM   1656  HB2 GLN   124      59.024  36.845  59.612  1.00  0.00           H  
ATOM   1657  HB3 GLN   124      60.098  37.685  58.526  1.00  0.00           H  
ATOM   1658  CG  GLN   124      60.700  35.639  58.854  1.00  0.00           C  
ATOM   1659  HG2 GLN   124      60.181  35.229  57.987  1.00  0.00           H  
ATOM   1660  HG3 GLN   124      61.772  35.746  58.687  1.00  0.00           H  
ATOM   1661  CD  GLN   124      60.645  34.594  59.917  1.00  0.00           C  
ATOM   1662  OE1 GLN   124      59.536  34.189  60.368  1.00  0.00           O  
ATOM   1663  NE2 GLN   124      61.757  34.108  60.417  1.00  0.00           N  
ATOM   1664 HE21 GLN   124      62.633  34.126  59.915  1.00  0.00           H  
ATOM   1665 HE22 GLN   124      61.715  33.361  61.096  1.00  0.00           H  
ATOM   1666  C   GLN   124      62.385  37.411  60.649  1.00  0.00           C  
ATOM   1667  O   GLN   124      63.062  37.940  59.713  1.00  0.00           O  
ATOM   1668  N   PRO   125      62.915  36.822  61.703  1.00  0.00           N  
ATOM   1669  CD  PRO   125      64.208  36.257  61.771  1.00  0.00           C  
ATOM   1670  HD2 PRO   125      64.854  36.988  62.259  1.00  0.00           H  
ATOM   1671  HD3 PRO   125      64.453  35.931  60.760  1.00  0.00           H  
ATOM   1672  CG  PRO   125      64.145  34.999  62.670  1.00  0.00           C  
ATOM   1673  HG2 PRO   125      65.128  34.786  63.089  1.00  0.00           H  
ATOM   1674  HG3 PRO   125      63.772  34.201  62.029  1.00  0.00           H  
ATOM   1675  CB  PRO   125      63.158  35.451  63.754  1.00  0.00           C  
ATOM   1676  HB2 PRO   125      63.639  36.076  64.506  1.00  0.00           H  
ATOM   1677  HB3 PRO   125      62.646  34.599  64.201  1.00  0.00           H  
ATOM   1678  CA  PRO   125      62.237  36.323  62.919  1.00  0.00           C  
ATOM   1679  HA  PRO   125      61.461  35.586  62.709  1.00  0.00           H  
ATOM   1680  C   PRO   125      61.493  37.465  63.758  1.00  0.00           C  
ATOM   1681  O   PRO   125      61.929  38.600  63.813  1.00  0.00           O  
ATOM   1682  N   GLN   126      60.345  37.081  64.268  1.00  0.00           N  
ATOM   1683  H   GLN   126      60.055  36.119  64.167  1.00  0.00           H  
ATOM   1684  CA  GLN   126      59.347  37.858  65.021  1.00  0.00           C  
ATOM   1685  HA  GLN   126      59.145  38.748  64.425  1.00  0.00           H  
ATOM   1686  CB  GLN   126      58.100  36.937  65.104  1.00  0.00           C  
ATOM   1687  HB2 GLN   126      57.337  37.531  65.607  1.00  0.00           H  
ATOM   1688  HB3 GLN   126      57.808  36.716  64.078  1.00  0.00           H  
ATOM   1689  CG  GLN   126      58.344  35.624  65.915  1.00  0.00           C  
ATOM   1690  HG2 GLN   126      57.692  34.913  65.409  1.00  0.00           H  
ATOM   1691  HG3 GLN   126      59.373  35.273  65.847  1.00  0.00           H  
ATOM   1692  CD  GLN   126      57.940  35.820  67.319  1.00  0.00           C  
ATOM   1693  OE1 GLN   126      58.269  36.767  67.983  1.00  0.00           O  
ATOM   1694  NE2 GLN   126      57.077  34.996  67.843  1.00  0.00           N  
ATOM   1695 HE21 GLN   126      56.769  34.244  67.243  1.00  0.00           H  
ATOM   1696 HE22 GLN   126      56.959  34.982  68.846  1.00  0.00           H  
ATOM   1697  C   GLN   126      59.977  38.378  66.372  1.00  0.00           C  
ATOM   1698  O   GLN   126      60.869  37.698  66.913  1.00  0.00           O  
ATOM   1699  N   SER   127      59.692  39.606  66.872  1.00  0.00           N  
ATOM   1700  H   SER   127      59.029  40.259  66.479  1.00  0.00           H  
ATOM   1701  CA  SER   127      60.232  40.055  68.159  1.00  0.00           C  
ATOM   1702  HA  SER   127      59.642  40.927  68.440  1.00  0.00           H  
ATOM   1703  CB  SER   127      59.955  39.137  69.350  1.00  0.00           C  
ATOM   1704  HB2 SER   127      60.483  38.204  69.156  1.00  0.00           H  
ATOM   1705  HB3 SER   127      60.301  39.691  70.222  1.00  0.00           H  
ATOM   1706  OG  SER   127      58.503  38.876  69.454  1.00  0.00           O  
ATOM   1707  HG  SER   127      58.312  38.149  68.857  1.00  0.00           H  
ATOM   1708  C   SER   127      61.623  40.639  68.191  1.00  0.00           C  
ATOM   1709  O   SER   127      61.883  41.451  69.005  1.00  0.00           O  
ATOM   1710  N   GLY   128      62.485  40.233  67.261  1.00  0.00           N  
ATOM   1711  H   GLY   128      62.237  39.410  66.732  1.00  0.00           H  
ATOM   1712  CA  GLY   128      63.889  40.741  67.079  1.00  0.00           C  
ATOM   1713  HA2 GLY   128      63.886  41.749  66.666  1.00  0.00           H  
ATOM   1714  HA3 GLY   128      64.291  40.796  68.091  1.00  0.00           H  
ATOM   1715  C   GLY   128      64.788  39.775  66.307  1.00  0.00           C  
ATOM   1716  O   GLY   128      64.397  38.612  66.030  1.00  0.00           O  
ATOM   1717  N   SER   129      66.005  40.139  65.935  1.00  0.00           N  
ATOM   1718  H   SER   129      66.525  39.442  65.421  1.00  0.00           H  
ATOM   1719  CA  SER   129      66.556  41.557  65.936  1.00  0.00           C  
ATOM   1720  HA  SER   129      67.641  41.601  65.850  1.00  0.00           H  
ATOM   1721  CB  SER   129      66.087  42.391  64.751  1.00  0.00           C  
ATOM   1722  HB2 SER   129      65.011  42.481  64.596  1.00  0.00           H  
ATOM   1723  HB3 SER   129      66.475  43.406  64.668  1.00  0.00           H  
ATOM   1724  OG  SER   129      66.627  41.767  63.632  1.00  0.00           O  
ATOM   1725  HG  SER   129      66.000  41.080  63.393  1.00  0.00           H  
ATOM   1726  C   SER   129      66.508  42.336  67.283  1.00  0.00           C  
ATOM   1727  O   SER   129      65.903  43.413  67.379  1.00  0.00           O  
ATOM   1728  N   TYR   130      66.920  41.722  68.371  1.00  0.00           N  
ATOM   1729  H   TYR   130      67.344  40.810  68.280  1.00  0.00           H  
ATOM   1730  CA  TYR   130      66.658  42.221  69.804  1.00  0.00           C  
ATOM   1731  HA  TYR   130      65.632  42.589  69.832  1.00  0.00           H  
ATOM   1732  CB  TYR   130      66.831  40.981  70.724  1.00  0.00           C  
ATOM   1733  HB2 TYR   130      67.813  40.522  70.615  1.00  0.00           H  
ATOM   1734  HB3 TYR   130      66.838  41.253  71.779  1.00  0.00           H  
ATOM   1735  CG  TYR   130      65.834  39.908  70.552  1.00  0.00           C  
ATOM   1736  CD1 TYR   130      64.595  40.197  71.148  1.00  0.00           C  
ATOM   1737  HD1 TYR   130      64.421  41.205  71.494  1.00  0.00           H  
ATOM   1738  CE1 TYR   130      63.557  39.270  71.193  1.00  0.00           C  
ATOM   1739  HE1 TYR   130      62.573  39.514  71.565  1.00  0.00           H  
ATOM   1740  CZ  TYR   130      63.776  38.085  70.556  1.00  0.00           C  
ATOM   1741  OH  TYR   130      62.671  37.188  70.494  1.00  0.00           O  
ATOM   1742  HH  TYR   130      62.784  36.580  69.759  1.00  0.00           H  
ATOM   1743  CE2 TYR   130      64.967  37.826  69.860  1.00  0.00           C  
ATOM   1744  HE2 TYR   130      65.041  36.955  69.226  1.00  0.00           H  
ATOM   1745  CD2 TYR   130      66.088  38.644  69.942  1.00  0.00           C  
ATOM   1746  HD2 TYR   130      67.036  38.349  69.516  1.00  0.00           H  
ATOM   1747  C   TYR   130      67.659  43.371  70.102  1.00  0.00           C  
ATOM   1748  O   TYR   130      68.813  43.166  69.740  1.00  0.00           O  
ATOM   1749  N   SER   131      67.334  44.474  70.714  1.00  0.00           N  
ATOM   1750  H   SER   131      68.024  45.209  70.784  1.00  0.00           H  
ATOM   1751  CA  SER   131      65.992  44.766  71.284  1.00  0.00           C  
ATOM   1752  HA  SER   131      66.192  45.755  71.696  1.00  0.00           H  
ATOM   1753  CB  SER   131      64.910  45.203  70.160  1.00  0.00           C  
ATOM   1754  HB2 SER   131      64.878  44.431  69.391  1.00  0.00           H  
ATOM   1755  HB3 SER   131      63.942  45.242  70.661  1.00  0.00           H  
ATOM   1756  OG  SER   131      65.290  46.488  69.707  1.00  0.00           O  
ATOM   1757  HG  SER   131      64.741  47.109  70.192  1.00  0.00           H  
ATOM   1758  C   SER   131      65.450  43.858  72.410  1.00  0.00           C  
ATOM   1759  O   SER   131      64.286  43.517  72.228  1.00  0.00           O  
ATOM   1760  N   GLN   132      66.087  43.400  73.483  1.00  0.00           N  
ATOM   1761  H   GLN   132      65.525  42.822  74.091  1.00  0.00           H  
ATOM   1762  CA  GLN   132      67.311  44.023  73.927  1.00  0.00           C  
ATOM   1763  HA  GLN   132      67.945  44.103  73.044  1.00  0.00           H  
ATOM   1764  CB  GLN   132      67.066  45.478  74.567  1.00  0.00           C  
ATOM   1765  HB2 GLN   132      68.007  45.960  74.834  1.00  0.00           H  
ATOM   1766  HB3 GLN   132      66.507  46.034  73.814  1.00  0.00           H  
ATOM   1767  CG  GLN   132      66.230  45.388  75.825  1.00  0.00           C  
ATOM   1768  HG2 GLN   132      65.326  44.787  75.731  1.00  0.00           H  
ATOM   1769  HG3 GLN   132      66.777  44.781  76.546  1.00  0.00           H  
ATOM   1770  CD  GLN   132      65.985  46.719  76.482  1.00  0.00           C  
ATOM   1771  OE1 GLN   132      66.122  47.835  75.898  1.00  0.00           O  
ATOM   1772  NE2 GLN   132      65.426  46.644  77.637  1.00  0.00           N  
ATOM   1773 HE21 GLN   132      65.077  45.718  77.838  1.00  0.00           H  
ATOM   1774 HE22 GLN   132      65.233  47.414  78.262  1.00  0.00           H  
ATOM   1775  C   GLN   132      68.214  43.255  74.948  1.00  0.00           C  
ATOM   1776  O   GLN   132      67.888  42.180  75.509  1.00  0.00           O  
ATOM   1777  N   GLN   133      69.433  43.753  75.109  1.00  0.00           N  
ATOM   1778  H   GLN   133      69.748  44.604  74.664  1.00  0.00           H  
ATOM   1779  CA  GLN   133      70.356  43.359  76.167  1.00  0.00           C  
ATOM   1780  HA  GLN   133      71.315  43.795  75.884  1.00  0.00           H  
ATOM   1781  CB  GLN   133      69.993  43.987  77.553  1.00  0.00           C  
ATOM   1782  HB2 GLN   133      69.168  43.363  77.896  1.00  0.00           H  
ATOM   1783  HB3 GLN   133      70.891  43.819  78.147  1.00  0.00           H  
ATOM   1784  CG  GLN   133      69.541  45.479  77.627  1.00  0.00           C  
ATOM   1785  HG2 GLN   133      70.358  46.006  77.136  1.00  0.00           H  
ATOM   1786  HG3 GLN   133      68.628  45.630  77.051  1.00  0.00           H  
ATOM   1787  CD  GLN   133      69.229  45.923  79.050  1.00  0.00           C  
ATOM   1788  OE1 GLN   133      68.505  45.307  79.850  1.00  0.00           O  
ATOM   1789  NE2 GLN   133      69.611  47.086  79.441  1.00  0.00           N  
ATOM   1790 HE21 GLN   133      70.241  47.671  78.911  1.00  0.00           H  
ATOM   1791 HE22 GLN   133      69.513  47.262  80.431  1.00  0.00           H  
ATOM   1792  C   GLN   133      70.779  41.847  76.191  1.00  0.00           C  
ATOM   1793  O   GLN   133      70.661  41.225  77.260  1.00  0.00           O  
ATOM   1794  N   PRO   134      71.214  41.200  75.104  1.00  0.00           N  
ATOM   1795  CD  PRO   134      71.449  39.795  75.143  1.00  0.00           C  
ATOM   1796  HD2 PRO   134      70.499  39.273  75.256  1.00  0.00           H  
ATOM   1797  HD3 PRO   134      72.079  39.668  76.023  1.00  0.00           H  
ATOM   1798  CG  PRO   134      72.039  39.413  73.826  1.00  0.00           C  
ATOM   1799  HG2 PRO   134      71.219  39.228  73.131  1.00  0.00           H  
ATOM   1800  HG3 PRO   134      72.786  38.626  73.922  1.00  0.00           H  
ATOM   1801  CB  PRO   134      72.688  40.762  73.473  1.00  0.00           C  
ATOM   1802  HB2 PRO   134      72.975  40.789  72.422  1.00  0.00           H  
ATOM   1803  HB3 PRO   134      73.642  40.778  74.000  1.00  0.00           H  
ATOM   1804  CA  PRO   134      71.728  41.800  73.902  1.00  0.00           C  
ATOM   1805  HA  PRO   134      72.323  42.652  74.228  1.00  0.00           H  
ATOM   1806  C   PRO   134      70.640  42.069  72.823  1.00  0.00           C  
ATOM   1807  O   PRO   134      69.575  41.413  72.750  1.00  0.00           O  
ATOM   1808  N   SER   135      70.878  42.875  71.778  1.00  0.00           N  
ATOM   1809  H   SER   135      70.201  42.865  71.028  1.00  0.00           H  
ATOM   1810  CA  SER   135      71.911  43.970  71.639  1.00  0.00           C  
ATOM   1811  HA  SER   135      72.886  43.481  71.651  1.00  0.00           H  
ATOM   1812  CB  SER   135      71.704  44.718  70.332  1.00  0.00           C  
ATOM   1813  HB2 SER   135      70.654  44.965  70.176  1.00  0.00           H  
ATOM   1814  HB3 SER   135      72.173  45.700  70.391  1.00  0.00           H  
ATOM   1815  OG  SER   135      72.158  43.816  69.311  1.00  0.00           O  
ATOM   1816  HG  SER   135      71.897  44.137  68.445  1.00  0.00           H  
ATOM   1817  C   SER   135      71.821  45.070  72.725  1.00  0.00           C  
ATOM   1818  O   SER   135      70.731  45.455  73.131  1.00  0.00           O  
ATOM   1819  N   TYR   136      72.928  45.662  73.062  1.00  0.00           N  
ATOM   1820  H   TYR   136      73.771  45.238  72.702  1.00  0.00           H  
ATOM   1821  CA  TYR   136      73.079  46.832  74.029  1.00  0.00           C  
ATOM   1822  HA  TYR   136      72.110  47.053  74.479  1.00  0.00           H  
ATOM   1823  CB  TYR   136      74.043  46.657  75.177  1.00  0.00           C  
ATOM   1824  HB2 TYR   136      75.083  46.704  74.854  1.00  0.00           H  
ATOM   1825  HB3 TYR   136      73.898  47.422  75.940  1.00  0.00           H  
ATOM   1826  CG  TYR   136      74.014  45.292  75.859  1.00  0.00           C  
ATOM   1827  CD1 TYR   136      73.475  45.110  77.116  1.00  0.00           C  
ATOM   1828  HD1 TYR   136      72.976  45.963  77.551  1.00  0.00           H  
ATOM   1829  CE1 TYR   136      73.519  43.827  77.681  1.00  0.00           C  
ATOM   1830  HE1 TYR   136      73.163  43.718  78.695  1.00  0.00           H  
ATOM   1831  CZ  TYR   136      73.987  42.681  77.007  1.00  0.00           C  
ATOM   1832  OH  TYR   136      73.945  41.404  77.513  1.00  0.00           O  
ATOM   1833  HH  TYR   136      74.293  40.715  76.943  1.00  0.00           H  
ATOM   1834  CE2 TYR   136      74.544  42.906  75.724  1.00  0.00           C  
ATOM   1835  HE2 TYR   136      74.945  42.068  75.174  1.00  0.00           H  
ATOM   1836  CD2 TYR   136      74.655  44.211  75.272  1.00  0.00           C  
ATOM   1837  HD2 TYR   136      75.169  44.436  74.350  1.00  0.00           H  
ATOM   1838  C   TYR   136      73.376  48.082  73.237  1.00  0.00           C  
ATOM   1839  O   TYR   136      74.477  48.459  72.850  1.00  0.00           O  
ATOM   1840  N   GLY   137      72.408  48.873  72.735  1.00  0.00           N  
ATOM   1841  H   GLY   137      72.696  49.446  71.954  1.00  0.00           H  
ATOM   1842  CA  GLY   137      70.954  48.949  73.049  1.00  0.00           C  
ATOM   1843  HA2 GLY   137      70.445  49.664  72.402  1.00  0.00           H  
ATOM   1844  HA3 GLY   137      70.522  48.000  72.730  1.00  0.00           H  
ATOM   1845  C   GLY   137      70.651  49.216  74.498  1.00  0.00           C  
ATOM   1846  O   GLY   137      71.607  49.662  75.227  1.00  0.00           O  
ATOM   1847  N   GLY   138      69.401  49.065  74.955  1.00  0.00           N  
ATOM   1848  H   GLY   138      68.696  48.691  74.336  1.00  0.00           H  
ATOM   1849  CA  GLY   138      68.893  49.409  76.266  1.00  0.00           C  
ATOM   1850  HA2 GLY   138      68.130  48.635  76.350  1.00  0.00           H  
ATOM   1851  HA3 GLY   138      69.664  49.324  77.032  1.00  0.00           H  
ATOM   1852  C   GLY   138      68.277  50.838  76.442  1.00  0.00           C  
ATOM   1853  O   GLY   138      68.289  51.731  75.596  1.00  0.00           O  
ATOM   1854  N   GLN   139      67.531  51.056  77.539  1.00  0.00           N  
ATOM   1855  H   GLN   139      67.038  51.936  77.503  1.00  0.00           H  
ATOM   1856  CA  GLN   139      67.399  50.144  78.703  1.00  0.00           C  
ATOM   1857  HA  GLN   139      67.952  49.207  78.632  1.00  0.00           H  
ATOM   1858  CB  GLN   139      67.872  50.826  79.964  1.00  0.00           C  
ATOM   1859  HB2 GLN   139      67.026  51.441  80.271  1.00  0.00           H  
ATOM   1860  HB3 GLN   139      67.895  50.047  80.726  1.00  0.00           H  
ATOM   1861  CG  GLN   139      69.123  51.684  79.926  1.00  0.00           C  
ATOM   1862  HG2 GLN   139      68.920  52.533  79.272  1.00  0.00           H  
ATOM   1863  HG3 GLN   139      69.260  52.195  80.879  1.00  0.00           H  
ATOM   1864  CD  GLN   139      70.349  50.991  79.547  1.00  0.00           C  
ATOM   1865  OE1 GLN   139      71.017  51.355  78.574  1.00  0.00           O  
ATOM   1866  NE2 GLN   139      70.543  49.816  80.103  1.00  0.00           N  
ATOM   1867 HE21 GLN   139      69.941  49.500  80.850  1.00  0.00           H  
ATOM   1868 HE22 GLN   139      71.418  49.372  79.862  1.00  0.00           H  
ATOM   1869  C   GLN   139      65.941  49.695  78.928  1.00  0.00           C  
ATOM   1870  O   GLN   139      65.650  48.702  79.660  1.00  0.00           O  
ATOM   1871  N   GLN   140      65.003  50.412  78.322  1.00  0.00           N  
ATOM   1872  H   GLN   140      65.322  51.157  77.719  1.00  0.00           H  
ATOM   1873  CA  GLN   140      63.551  50.288  78.634  1.00  0.00           C  
ATOM   1874  HA  GLN   140      63.148  51.179  78.151  1.00  0.00           H  
ATOM   1875  CB  GLN   140      62.815  49.092  78.084  1.00  0.00           C  
ATOM   1876  HB2 GLN   140      63.142  48.135  78.491  1.00  0.00           H  
ATOM   1877  HB3 GLN   140      61.762  49.077  78.364  1.00  0.00           H  
ATOM   1878  CG  GLN   140      62.783  48.928  76.566  1.00  0.00           C  
ATOM   1879  HG2 GLN   140      62.520  49.898  76.145  1.00  0.00           H  
ATOM   1880  HG3 GLN   140      63.729  48.601  76.134  1.00  0.00           H  
ATOM   1881  CD  GLN   140      61.685  47.929  76.178  1.00  0.00           C  
ATOM   1882  OE1 GLN   140      61.067  47.186  76.920  1.00  0.00           O  
ATOM   1883  NE2 GLN   140      61.369  47.896  74.904  1.00  0.00           N  
ATOM   1884 HE21 GLN   140      61.787  48.537  74.245  1.00  0.00           H  
ATOM   1885 HE22 GLN   140      60.529  47.364  74.726  1.00  0.00           H  
ATOM   1886  C   GLN   140      63.313  50.579  80.187  1.00  0.00           C  
ATOM   1887  O   GLN   140      62.511  49.901  80.847  1.00  0.00           O  
ATOM   1888  N   GLN   141      63.921  51.620  80.725  1.00  0.00           N  
ATOM   1889  H   GLN   141      64.388  52.282  80.122  1.00  0.00           H  
ATOM   1890  CA  GLN   141      64.006  51.905  82.136  1.00  0.00           C  
ATOM   1891  HA  GLN   141      63.092  51.714  82.699  1.00  0.00           H  
ATOM   1892  CB  GLN   141      65.031  51.005  82.952  1.00  0.00           C  
ATOM   1893  HB2 GLN   141      66.023  51.064  82.505  1.00  0.00           H  
ATOM   1894  HB3 GLN   141      65.261  51.473  83.910  1.00  0.00           H  
ATOM   1895  CG  GLN   141      64.723  49.573  83.134  1.00  0.00           C  
ATOM   1896  HG2 GLN   141      63.647  49.589  83.307  1.00  0.00           H  
ATOM   1897  HG3 GLN   141      64.980  49.059  82.207  1.00  0.00           H  
ATOM   1898  CD  GLN   141      65.452  48.984  84.346  1.00  0.00           C  
ATOM   1899  OE1 GLN   141      64.865  48.769  85.403  1.00  0.00           O  
ATOM   1900  NE2 GLN   141      66.742  48.870  84.314  1.00  0.00           N  
ATOM   1901 HE21 GLN   141      67.309  48.822  83.479  1.00  0.00           H  
ATOM   1902 HE22 GLN   141      67.080  48.716  85.253  1.00  0.00           H  
ATOM   1903  C   GLN   141      64.504  53.402  82.167  1.00  0.00           C  
ATOM   1904  O   GLN   141      65.512  53.682  81.501  1.00  0.00           O  
ATOM   1905  N   SER   142      63.807  54.314  82.887  1.00  0.00           N  
ATOM   1906  H   SER   142      64.148  55.265  82.859  1.00  0.00           H  
ATOM   1907  CA  SER   142      62.570  54.163  83.634  1.00  0.00           C  
ATOM   1908  HA  SER   142      62.390  55.177  83.989  1.00  0.00           H  
ATOM   1909  CB  SER   142      61.312  53.926  82.683  1.00  0.00           C  
ATOM   1910  HB2 SER   142      61.278  52.871  82.409  1.00  0.00           H  
ATOM   1911  HB3 SER   142      60.404  54.177  83.233  1.00  0.00           H  
ATOM   1912  OG  SER   142      61.455  54.870  81.655  1.00  0.00           O  
ATOM   1913  HG  SER   142      62.062  54.559  80.979  1.00  0.00           H  
ATOM   1914  C   SER   142      62.548  53.132  84.754  1.00  0.00           C  
ATOM   1915  O   SER   142      61.746  52.168  84.819  1.00  0.00           O  
ATOM   1916  N   TYR   143      63.432  53.401  85.757  1.00  0.00           N  
ATOM   1917  H   TYR   143      63.995  54.226  85.608  1.00  0.00           H  
ATOM   1918  CA  TYR   143      63.793  52.577  86.943  1.00  0.00           C  
ATOM   1919  HA  TYR   143      63.768  51.549  86.580  1.00  0.00           H  
ATOM   1920  CB  TYR   143      65.229  52.913  87.429  1.00  0.00           C  
ATOM   1921  HB2 TYR   143      65.210  53.909  87.871  1.00  0.00           H  
ATOM   1922  HB3 TYR   143      65.527  52.168  88.166  1.00  0.00           H  
ATOM   1923  CG  TYR   143      66.244  52.901  86.270  1.00  0.00           C  
ATOM   1924  CD1 TYR   143      66.939  51.720  85.944  1.00  0.00           C  
ATOM   1925  HD1 TYR   143      66.739  50.811  86.493  1.00  0.00           H  
ATOM   1926  CE1 TYR   143      67.961  51.773  84.940  1.00  0.00           C  
ATOM   1927  HE1 TYR   143      68.537  50.905  84.658  1.00  0.00           H  
ATOM   1928  CZ  TYR   143      68.161  52.945  84.222  1.00  0.00           C  
ATOM   1929  OH  TYR   143      69.195  52.974  83.299  1.00  0.00           O  
ATOM   1930  HH  TYR   143      69.894  52.379  83.580  1.00  0.00           H  
ATOM   1931  CE2 TYR   143      67.379  54.075  84.421  1.00  0.00           C  
ATOM   1932  HE2 TYR   143      67.553  54.952  83.814  1.00  0.00           H  
ATOM   1933  CD2 TYR   143      66.492  54.030  85.541  1.00  0.00           C  
ATOM   1934  HD2 TYR   143      66.064  54.974  85.846  1.00  0.00           H  
ATOM   1935  C   TYR   143      62.832  52.776  88.087  1.00  0.00           C  
ATOM   1936  O   TYR   143      62.965  53.567  89.012  1.00  0.00           O  
ATOM   1937  N   GLY   144      61.724  52.085  87.960  1.00  0.00           N  
ATOM   1938  H   GLY   144      61.687  51.457  87.169  1.00  0.00           H  
ATOM   1939  CA  GLY   144      60.509  52.392  88.697  1.00  0.00           C  
ATOM   1940  HA2 GLY   144      59.845  51.530  88.639  1.00  0.00           H  
ATOM   1941  HA3 GLY   144      60.802  52.612  89.724  1.00  0.00           H  
ATOM   1942  C   GLY   144      59.858  53.680  88.270  1.00  0.00           C  
ATOM   1943  O   GLY   144      60.533  54.528  87.584  1.00  0.00           O  
ATOM   1944  N   GLN   145      58.563  53.811  88.593  1.00  0.00           N  
ATOM   1945  H   GLN   145      58.030  53.076  89.038  1.00  0.00           H  
ATOM   1946  CA  GLN   145      57.741  54.997  88.415  1.00  0.00           C  
ATOM   1947  HA  GLN   145      57.635  55.155  87.342  1.00  0.00           H  
ATOM   1948  CB  GLN   145      56.385  54.653  89.014  1.00  0.00           C  
ATOM   1949  HB2 GLN   145      55.898  53.865  88.439  1.00  0.00           H  
ATOM   1950  HB3 GLN   145      56.549  54.202  89.993  1.00  0.00           H  
ATOM   1951  CG  GLN   145      55.351  55.771  89.187  1.00  0.00           C  
ATOM   1952  HG2 GLN   145      55.844  56.458  89.875  1.00  0.00           H  
ATOM   1953  HG3 GLN   145      55.267  56.290  88.232  1.00  0.00           H  
ATOM   1954  CD  GLN   145      53.991  55.351  89.656  1.00  0.00           C  
ATOM   1955  OE1 GLN   145      53.712  54.292  90.116  1.00  0.00           O  
ATOM   1956  NE2 GLN   145      53.045  56.249  89.534  1.00  0.00           N  
ATOM   1957 HE21 GLN   145      52.209  56.089  90.076  1.00  0.00           H  
ATOM   1958 HE22 GLN   145      53.435  57.156  89.317  1.00  0.00           H  
ATOM   1959  C   GLN   145      58.429  56.277  89.078  1.00  0.00           C  
ATOM   1960  O   GLN   145      58.887  56.270  90.221  1.00  0.00           O  
ATOM   1961  N   GLN   146      58.365  57.426  88.382  1.00  0.00           N  
ATOM   1962  H   GLN   146      57.725  57.436  87.600  1.00  0.00           H  
ATOM   1963  CA  GLN   146      58.862  58.732  88.901  1.00  0.00           C  
ATOM   1964  HA  GLN   146      59.886  58.442  89.136  1.00  0.00           H  
ATOM   1965  CB  GLN   146      58.856  59.797  87.772  1.00  0.00           C  
ATOM   1966  HB2 GLN   146      59.437  59.383  86.948  1.00  0.00           H  
ATOM   1967  HB3 GLN   146      57.830  59.880  87.414  1.00  0.00           H  
ATOM   1968  CG  GLN   146      59.427  61.206  88.111  1.00  0.00           C  
ATOM   1969  HG2 GLN   146      59.338  61.787  87.193  1.00  0.00           H  
ATOM   1970  HG3 GLN   146      58.804  61.666  88.878  1.00  0.00           H  
ATOM   1971  CD  GLN   146      60.852  61.248  88.604  1.00  0.00           C  
ATOM   1972  OE1 GLN   146      61.439  60.246  88.879  1.00  0.00           O  
ATOM   1973  NE2 GLN   146      61.401  62.382  88.827  1.00  0.00           N  
ATOM   1974 HE21 GLN   146      61.074  63.275  88.488  1.00  0.00           H  
ATOM   1975 HE22 GLN   146      62.332  62.355  89.218  1.00  0.00           H  
ATOM   1976  C   GLN   146      58.324  59.127  90.281  1.00  0.00           C  
ATOM   1977  O   GLN   146      57.091  59.214  90.524  1.00  0.00           O  
ATOM   1978  N   GLN   147      59.318  59.447  91.178  1.00  0.00           N  
ATOM   1979  H   GLN   147      60.244  59.077  91.017  1.00  0.00           H  
ATOM   1980  CA  GLN   147      59.058  60.192  92.427  1.00  0.00           C  
ATOM   1981  HA  GLN   147      58.493  59.526  93.080  1.00  0.00           H  
ATOM   1982  CB  GLN   147      60.417  60.425  93.180  1.00  0.00           C  
ATOM   1983  HB2 GLN   147      60.143  61.038  94.038  1.00  0.00           H  
ATOM   1984  HB3 GLN   147      60.875  59.483  93.483  1.00  0.00           H  
ATOM   1985  CG  GLN   147      61.578  61.166  92.412  1.00  0.00           C  
ATOM   1986  HG2 GLN   147      62.058  60.431  91.766  1.00  0.00           H  
ATOM   1987  HG3 GLN   147      61.077  61.923  91.809  1.00  0.00           H  
ATOM   1988  CD  GLN   147      62.524  61.903  93.319  1.00  0.00           C  
ATOM   1989  OE1 GLN   147      63.213  61.416  94.192  1.00  0.00           O  
ATOM   1990  NE2 GLN   147      62.475  63.199  93.289  1.00  0.00           N  
ATOM   1991 HE21 GLN   147      61.900  63.604  92.564  1.00  0.00           H  
ATOM   1992 HE22 GLN   147      62.903  63.824  93.957  1.00  0.00           H  
ATOM   1993  C   GLN   147      58.205  61.478  92.272  1.00  0.00           C  
ATOM   1994  O   GLN   147      58.302  62.107  91.252  1.00  0.00           O  
ATOM   1995  N   SER   148      57.393  61.757  93.266  1.00  0.00           N  
ATOM   1996  H   SER   148      57.525  61.235  94.120  1.00  0.00           H  
ATOM   1997  CA  SER   148      56.674  63.040  93.330  1.00  0.00           C  
ATOM   1998  HA  SER   148      56.104  63.168  92.410  1.00  0.00           H  
ATOM   1999  CB  SER   148      55.604  62.967  94.403  1.00  0.00           C  
ATOM   2000  HB2 SER   148      54.895  63.786  94.285  1.00  0.00           H  
ATOM   2001  HB3 SER   148      55.050  62.034  94.292  1.00  0.00           H  
ATOM   2002  OG  SER   148      56.094  63.063  95.689  1.00  0.00           O  
ATOM   2003  HG  SER   148      56.563  62.271  95.961  1.00  0.00           H  
ATOM   2004  C   SER   148      57.573  64.301  93.475  1.00  0.00           C  
ATOM   2005  O   SER   148      58.800  64.065  93.707  1.00  0.00           O  
ATOM   2006  N   TYR   149      57.063  65.520  93.369  1.00  0.00           N  
ATOM   2007  H   TYR   149      56.151  65.749  92.999  1.00  0.00           H  
ATOM   2008  CA  TYR   149      57.738  66.818  93.565  1.00  0.00           C  
ATOM   2009  HA  TYR   149      58.414  66.816  94.420  1.00  0.00           H  
ATOM   2010  CB  TYR   149      58.627  67.081  92.303  1.00  0.00           C  
ATOM   2011  HB2 TYR   149      59.401  66.317  92.370  1.00  0.00           H  
ATOM   2012  HB3 TYR   149      58.070  66.885  91.387  1.00  0.00           H  
ATOM   2013  CG  TYR   149      59.201  68.453  92.163  1.00  0.00           C  
ATOM   2014  CD1 TYR   149      58.849  69.170  90.967  1.00  0.00           C  
ATOM   2015  HD1 TYR   149      58.096  68.828  90.273  1.00  0.00           H  
ATOM   2016  CE1 TYR   149      59.291  70.485  90.727  1.00  0.00           C  
ATOM   2017  HE1 TYR   149      58.934  71.066  89.890  1.00  0.00           H  
ATOM   2018  CZ  TYR   149      60.074  71.120  91.718  1.00  0.00           C  
ATOM   2019  OH  TYR   149      60.392  72.437  91.492  1.00  0.00           O  
ATOM   2020  HH  TYR   149      60.818  72.509  90.635  1.00  0.00           H  
ATOM   2021  CE2 TYR   149      60.428  70.454  92.864  1.00  0.00           C  
ATOM   2022  HE2 TYR   149      61.071  70.992  93.546  1.00  0.00           H  
ATOM   2023  CD2 TYR   149      60.027  69.107  93.105  1.00  0.00           C  
ATOM   2024  HD2 TYR   149      60.263  68.504  93.969  1.00  0.00           H  
ATOM   2025  C   TYR   149      56.682  67.987  93.627  1.00  0.00           C  
ATOM   2026  O   TYR   149      55.621  67.885  92.956  1.00  0.00           O  
ATOM   2027  N   ASN   150      57.060  69.077  94.243  1.00  0.00           N  
ATOM   2028  H   ASN   150      57.964  69.075  94.695  1.00  0.00           H  
ATOM   2029  CA  ASN   150      56.254  70.326  94.290  1.00  0.00           C  
ATOM   2030  HA  ASN   150      55.297  70.259  93.772  1.00  0.00           H  
ATOM   2031  CB  ASN   150      55.803  70.474  95.752  1.00  0.00           C  
ATOM   2032  HB2 ASN   150      56.691  70.566  96.378  1.00  0.00           H  
ATOM   2033  HB3 ASN   150      55.248  71.364  96.049  1.00  0.00           H  
ATOM   2034  CG  ASN   150      54.921  69.384  96.345  1.00  0.00           C  
ATOM   2035  OD1 ASN   150      54.093  68.794  95.717  1.00  0.00           O  
ATOM   2036  ND2 ASN   150      55.290  68.936  97.559  1.00  0.00           N  
ATOM   2037 HD21 ASN   150      54.607  68.381  98.056  1.00  0.00           H  
ATOM   2038 HD22 ASN   150      56.076  69.309  98.073  1.00  0.00           H  
ATOM   2039  C   ASN   150      56.994  71.559  93.715  1.00  0.00           C  
ATOM   2040  O   ASN   150      57.844  72.055  94.450  1.00  0.00           O  
ATOM   2041  N   PRO   151      56.724  72.040  92.481  1.00  0.00           N  
ATOM   2042  CD  PRO   151      55.784  71.483  91.558  1.00  0.00           C  
ATOM   2043  HD2 PRO   151      54.750  71.610  91.880  1.00  0.00           H  
ATOM   2044  HD3 PRO   151      56.042  70.443  91.358  1.00  0.00           H  
ATOM   2045  CG  PRO   151      55.942  72.196  90.223  1.00  0.00           C  
ATOM   2046  HG2 PRO   151      54.939  72.318  89.814  1.00  0.00           H  
ATOM   2047  HG3 PRO   151      56.600  71.592  89.600  1.00  0.00           H  
ATOM   2048  CB  PRO   151      56.606  73.451  90.568  1.00  0.00           C  
ATOM   2049  HB2 PRO   151      55.956  74.288  90.311  1.00  0.00           H  
ATOM   2050  HB3 PRO   151      57.463  73.508  89.898  1.00  0.00           H  
ATOM   2051  CA  PRO   151      57.122  73.327  92.044  1.00  0.00           C  
ATOM   2052  HA  PRO   151      58.201  73.176  92.014  1.00  0.00           H  
ATOM   2053  C   PRO   151      56.674  74.530  92.939  1.00  0.00           C  
ATOM   2054  O   PRO   151      55.457  74.467  93.210  1.00  0.00           O  
ATOM   2055  N   PRO   152      57.494  75.517  93.292  1.00  0.00           N  
ATOM   2056  CD  PRO   152      58.923  75.526  92.876  1.00  0.00           C  
ATOM   2057  HD2 PRO   152      58.997  75.312  91.810  1.00  0.00           H  
ATOM   2058  HD3 PRO   152      59.571  74.768  93.315  1.00  0.00           H  
ATOM   2059  CG  PRO   152      59.456  76.894  93.271  1.00  0.00           C  
ATOM   2060  HG2 PRO   152      59.424  77.545  92.397  1.00  0.00           H  
ATOM   2061  HG3 PRO   152      60.508  76.892  93.555  1.00  0.00           H  
ATOM   2062  CB  PRO   152      58.445  77.418  94.305  1.00  0.00           C  
ATOM   2063  HB2 PRO   152      58.584  78.462  94.586  1.00  0.00           H  
ATOM   2064  HB3 PRO   152      58.610  76.797  95.185  1.00  0.00           H  
ATOM   2065  CA  PRO   152      57.096  76.874  93.837  1.00  0.00           C  
ATOM   2066  HA  PRO   152      56.408  76.726  94.670  1.00  0.00           H  
ATOM   2067  C   PRO   152      56.376  77.716  92.750  1.00  0.00           C  
ATOM   2068  O   PRO   152      56.335  77.437  91.533  1.00  0.00           O  
ATOM   2069  N   GLN   153      55.768  78.783  93.220  1.00  0.00           N  
ATOM   2070  H   GLN   153      55.858  79.020  94.197  1.00  0.00           H  
ATOM   2071  CA  GLN   153      55.118  79.826  92.390  1.00  0.00           C  
ATOM   2072  HA  GLN   153      55.199  79.519  91.348  1.00  0.00           H  
ATOM   2073  CB  GLN   153      53.645  80.121  92.813  1.00  0.00           C  
ATOM   2074  HB2 GLN   153      53.535  80.416  93.857  1.00  0.00           H  
ATOM   2075  HB3 GLN   153      53.306  80.984  92.240  1.00  0.00           H  
ATOM   2076  CG  GLN   153      52.721  78.992  92.363  1.00  0.00           C  
ATOM   2077  HG2 GLN   153      51.854  79.357  91.812  1.00  0.00           H  
ATOM   2078  HG3 GLN   153      53.282  78.436  91.612  1.00  0.00           H  
ATOM   2079  CD  GLN   153      52.279  78.050  93.491  1.00  0.00           C  
ATOM   2080  OE1 GLN   153      52.800  78.058  94.639  1.00  0.00           O  
ATOM   2081  NE2 GLN   153      51.347  77.152  93.223  1.00  0.00           N  
ATOM   2082 HE21 GLN   153      51.034  77.056  92.267  1.00  0.00           H  
ATOM   2083 HE22 GLN   153      51.047  76.560  93.984  1.00  0.00           H  
ATOM   2084  C   GLN   153      55.819  81.132  92.501  1.00  0.00           C  
ATOM   2085  O   GLN   153      56.410  81.526  93.531  1.00  0.00           O  
ATOM   2086  N   GLY   154      55.767  81.925  91.462  1.00  0.00           N  
ATOM   2087  H   GLY   154      55.306  81.549  90.645  1.00  0.00           H  
ATOM   2088  CA  GLY   154      56.495  83.169  91.259  1.00  0.00           C  
ATOM   2089  HA2 GLY   154      57.561  83.012  91.424  1.00  0.00           H  
ATOM   2090  HA3 GLY   154      56.357  83.585  90.261  1.00  0.00           H  
ATOM   2091  C   GLY   154      56.070  84.279  92.256  1.00  0.00           C  
ATOM   2092  O   GLY   154      54.965  84.292  92.882  1.00  0.00           O  
ATOM   2093  N   TYR   155      56.950  85.260  92.465  1.00  0.00           N  
ATOM   2094  H   TYR   155      57.732  85.402  91.841  1.00  0.00           H  
ATOM   2095  CA  TYR   155      56.712  86.172  93.555  1.00  0.00           C  
ATOM   2096  HA  TYR   155      56.407  85.653  94.463  1.00  0.00           H  
ATOM   2097  CB  TYR   155      58.006  86.973  93.903  1.00  0.00           C  
ATOM   2098  HB2 TYR   155      58.320  87.472  92.987  1.00  0.00           H  
ATOM   2099  HB3 TYR   155      57.792  87.787  94.596  1.00  0.00           H  
ATOM   2100  CG  TYR   155      59.070  86.087  94.484  1.00  0.00           C  
ATOM   2101  CD1 TYR   155      58.958  85.437  95.736  1.00  0.00           C  
ATOM   2102  HD1 TYR   155      58.011  85.465  96.256  1.00  0.00           H  
ATOM   2103  CE1 TYR   155      59.943  84.626  96.261  1.00  0.00           C  
ATOM   2104  HE1 TYR   155      59.957  84.278  97.284  1.00  0.00           H  
ATOM   2105  CZ  TYR   155      61.158  84.446  95.555  1.00  0.00           C  
ATOM   2106  OH  TYR   155      62.199  83.828  96.196  1.00  0.00           O  
ATOM   2107  HH  TYR   155      61.886  83.637  97.083  1.00  0.00           H  
ATOM   2108  CE2 TYR   155      61.323  85.167  94.332  1.00  0.00           C  
ATOM   2109  HE2 TYR   155      62.223  85.137  93.735  1.00  0.00           H  
ATOM   2110  CD2 TYR   155      60.322  85.991  93.821  1.00  0.00           C  
ATOM   2111  HD2 TYR   155      60.474  86.492  92.876  1.00  0.00           H  
ATOM   2112  C   TYR   155      55.534  87.115  93.151  1.00  0.00           C  
ATOM   2113  O   TYR   155      55.232  87.323  91.971  1.00  0.00           O  
ATOM   2114  N   GLY   156      54.882  87.768  94.091  1.00  0.00           N  
ATOM   2115  H   GLY   156      53.980  88.137  93.827  1.00  0.00           H  
ATOM   2116  CA  GLY   156      55.117  87.785  95.528  1.00  0.00           C  
ATOM   2117  HA2 GLY   156      55.370  86.747  95.746  1.00  0.00           H  
ATOM   2118  HA3 GLY   156      55.975  88.408  95.782  1.00  0.00           H  
ATOM   2119  C   GLY   156      53.908  88.118  96.387  1.00  0.00           C  
ATOM   2120  O   GLY   156      52.824  88.234  95.795  1.00  0.00           O  
ATOM   2121  N   GLN   157      54.017  88.394  97.689  1.00  0.00           N  
ATOM   2122  H   GLN   157      54.930  88.293  98.110  1.00  0.00           H  
ATOM   2123  CA  GLN   157      52.919  88.855  98.536  1.00  0.00           C  
ATOM   2124  HA  GLN   157      51.974  88.591  98.061  1.00  0.00           H  
ATOM   2125  CB  GLN   157      52.985  88.237  99.934  1.00  0.00           C  
ATOM   2126  HB2 GLN   157      54.012  88.329 100.287  1.00  0.00           H  
ATOM   2127  HB3 GLN   157      52.381  88.809 100.638  1.00  0.00           H  
ATOM   2128  CG  GLN   157      52.460  86.803  99.918  1.00  0.00           C  
ATOM   2129  HG2 GLN   157      51.401  86.791  99.658  1.00  0.00           H  
ATOM   2130  HG3 GLN   157      53.069  86.284  99.178  1.00  0.00           H  
ATOM   2131  CD  GLN   157      52.776  86.045 101.221  1.00  0.00           C  
ATOM   2132  OE1 GLN   157      53.892  85.700 101.625  1.00  0.00           O  
ATOM   2133  NE2 GLN   157      51.792  85.717 102.002  1.00  0.00           N  
ATOM   2134 HE21 GLN   157      50.816  85.944 101.873  1.00  0.00           H  
ATOM   2135 HE22 GLN   157      51.998  85.203 102.847  1.00  0.00           H  
ATOM   2136  C   GLN   157      52.884  90.419  98.701  1.00  0.00           C  
ATOM   2137  O   GLN   157      53.757  90.927  99.452  1.00  0.00           O  
ATOM   2138  N   GLN   158      51.917  91.187  98.182  1.00  0.00           N  
ATOM   2139  H   GLN   158      51.914  92.151  98.485  1.00  0.00           H  
ATOM   2140  CA  GLN   158      50.606  90.938  97.464  1.00  0.00           C  
ATOM   2141  HA  GLN   158      50.356  89.877  97.497  1.00  0.00           H  
ATOM   2142  CB  GLN   158      49.395  91.698  98.090  1.00  0.00           C  
ATOM   2143  HB2 GLN   158      49.458  92.780  98.208  1.00  0.00           H  
ATOM   2144  HB3 GLN   158      48.511  91.425  97.513  1.00  0.00           H  
ATOM   2145  CG  GLN   158      49.089  90.987  99.473  1.00  0.00           C  
ATOM   2146  HG2 GLN   158      48.088  91.286  99.783  1.00  0.00           H  
ATOM   2147  HG3 GLN   158      49.077  89.898  99.417  1.00  0.00           H  
ATOM   2148  CD  GLN   158      50.087  91.317 100.626  1.00  0.00           C  
ATOM   2149  OE1 GLN   158      50.697  92.400 100.698  1.00  0.00           O  
ATOM   2150  NE2 GLN   158      50.139  90.446 101.589  1.00  0.00           N  
ATOM   2151 HE21 GLN   158      49.538  89.644 101.467  1.00  0.00           H  
ATOM   2152 HE22 GLN   158      50.391  90.723 102.527  1.00  0.00           H  
ATOM   2153  C   GLN   158      50.745  91.172  96.003  1.00  0.00           C  
ATOM   2154  O   GLN   158      51.376  92.201  95.634  1.00  0.00           O  
ATOM   2155  N   ASN   159      50.114  90.281  95.158  1.00  0.00           N  
ATOM   2156  H   ASN   159      49.648  89.497  95.592  1.00  0.00           H  
ATOM   2157  CA  ASN   159      49.911  90.506  93.744  1.00  0.00           C  
ATOM   2158  HA  ASN   159      50.929  90.212  93.490  1.00  0.00           H  
ATOM   2159  CB  ASN   159      48.793  89.571  93.240  1.00  0.00           C  
ATOM   2160  HB2 ASN   159      49.149  88.583  93.533  1.00  0.00           H  
ATOM   2161  HB3 ASN   159      47.844  89.855  93.695  1.00  0.00           H  
ATOM   2162  CG  ASN   159      48.824  89.472  91.767  1.00  0.00           C  
ATOM   2163  OD1 ASN   159      48.020  89.927  91.071  1.00  0.00           O  
ATOM   2164  ND2 ASN   159      49.916  88.958  91.211  1.00  0.00           N  
ATOM   2165 HD21 ASN   159      50.577  88.415  91.748  1.00  0.00           H  
ATOM   2166 HD22 ASN   159      50.032  88.983  90.208  1.00  0.00           H  
ATOM   2167  C   ASN   159      49.491  91.967  93.408  1.00  0.00           C  
ATOM   2168  O   ASN   159      48.570  92.511  93.988  1.00  0.00           O  
ATOM   2169  N   GLN   160      50.146  92.772  92.562  1.00  0.00           N  
ATOM   2170  H   GLN   160      49.845  93.736  92.542  1.00  0.00           H  
ATOM   2171  CA  GLN   160      51.254  92.395  91.724  1.00  0.00           C  
ATOM   2172  HA  GLN   160      51.355  91.311  91.677  1.00  0.00           H  
ATOM   2173  CB  GLN   160      51.198  93.009  90.298  1.00  0.00           C  
ATOM   2174  HB2 GLN   160      50.410  92.392  89.866  1.00  0.00           H  
ATOM   2175  HB3 GLN   160      50.809  94.027  90.307  1.00  0.00           H  
ATOM   2176  CG  GLN   160      52.566  92.995  89.561  1.00  0.00           C  
ATOM   2177  HG2 GLN   160      52.402  93.456  88.587  1.00  0.00           H  
ATOM   2178  HG3 GLN   160      53.299  93.635  90.051  1.00  0.00           H  
ATOM   2179  CD  GLN   160      53.107  91.536  89.336  1.00  0.00           C  
ATOM   2180  OE1 GLN   160      53.517  90.863  90.292  1.00  0.00           O  
ATOM   2181  NE2 GLN   160      53.274  91.111  88.155  1.00  0.00           N  
ATOM   2182 HE21 GLN   160      53.026  91.678  87.357  1.00  0.00           H  
ATOM   2183 HE22 GLN   160      53.298  90.109  88.036  1.00  0.00           H  
ATOM   2184  C   GLN   160      52.431  93.029  92.552  1.00  0.00           C  
ATOM   2185  O   GLN   160      52.449  94.250  92.802  1.00  0.00           O  
ATOM   2186  N   TYR   161      53.387  92.189  93.010  1.00  0.00           N  
ATOM   2187  H   TYR   161      53.323  91.210  92.767  1.00  0.00           H  
ATOM   2188  CA  TYR   161      54.461  92.669  93.892  1.00  0.00           C  
ATOM   2189  HA  TYR   161      54.090  93.460  94.544  1.00  0.00           H  
ATOM   2190  CB  TYR   161      54.750  91.380  94.754  1.00  0.00           C  
ATOM   2191  HB2 TYR   161      53.797  91.059  95.174  1.00  0.00           H  
ATOM   2192  HB3 TYR   161      55.041  90.559  94.100  1.00  0.00           H  
ATOM   2193  CG  TYR   161      55.756  91.571  95.861  1.00  0.00           C  
ATOM   2194  CD1 TYR   161      57.083  91.080  95.720  1.00  0.00           C  
ATOM   2195  HD1 TYR   161      57.344  90.598  94.789  1.00  0.00           H  
ATOM   2196  CE1 TYR   161      57.974  91.145  96.822  1.00  0.00           C  
ATOM   2197  HE1 TYR   161      59.004  90.879  96.641  1.00  0.00           H  
ATOM   2198  CZ  TYR   161      57.565  91.665  98.056  1.00  0.00           C  
ATOM   2199  OH  TYR   161      58.501  91.821  99.085  1.00  0.00           O  
ATOM   2200  HH  TYR   161      58.167  92.401  99.772  1.00  0.00           H  
ATOM   2201  CE2 TYR   161      56.227  92.147  98.179  1.00  0.00           C  
ATOM   2202  HE2 TYR   161      55.861  92.569  99.103  1.00  0.00           H  
ATOM   2203  CD2 TYR   161      55.365  92.187  97.088  1.00  0.00           C  
ATOM   2204  HD2 TYR   161      54.371  92.597  97.186  1.00  0.00           H  
ATOM   2205  C   TYR   161      55.744  93.187  93.155  1.00  0.00           C  
ATOM   2206  O   TYR   161      56.383  94.142  93.628  1.00  0.00           O  
ATOM   2207  N   ASN   162      56.116  92.511  92.056  1.00  0.00           N  
ATOM   2208  H   ASN   162      55.645  91.642  91.848  1.00  0.00           H  
ATOM   2209  CA  ASN   162      57.235  92.822  91.194  1.00  0.00           C  
ATOM   2210  HA  ASN   162      58.145  92.798  91.793  1.00  0.00           H  
ATOM   2211  CB  ASN   162      57.554  91.659  90.280  1.00  0.00           C  
ATOM   2212  HB2 ASN   162      57.014  91.703  89.334  1.00  0.00           H  
ATOM   2213  HB3 ASN   162      58.595  91.686  89.955  1.00  0.00           H  
ATOM   2214  CG  ASN   162      57.353  90.289  90.968  1.00  0.00           C  
ATOM   2215  OD1 ASN   162      57.862  90.031  92.027  1.00  0.00           O  
ATOM   2216  ND2 ASN   162      56.581  89.370  90.374  1.00  0.00           N  
ATOM   2217 HD21 ASN   162      56.362  88.521  90.875  1.00  0.00           H  
ATOM   2218 HD22 ASN   162      55.987  89.556  89.578  1.00  0.00           H  
ATOM   2219  C   ASN   162      57.018  94.128  90.448  1.00  0.00           C  
ATOM   2220  O   ASN   162      55.979  94.395  89.897  1.00  0.00           O  
ATOM   2221  N   SER   163      58.066  95.000  90.470  1.00  0.00           N  
ATOM   2222  H   SER   163      58.863  94.782  91.052  1.00  0.00           H  
ATOM   2223  CA  SER   163      58.104  96.208  89.624  1.00  0.00           C  
ATOM   2224  HA  SER   163      57.202  96.780  89.841  1.00  0.00           H  
ATOM   2225  CB  SER   163      59.137  97.158  90.172  1.00  0.00           C  
ATOM   2226  HB2 SER   163      59.233  97.977  89.459  1.00  0.00           H  
ATOM   2227  HB3 SER   163      58.800  97.487  91.155  1.00  0.00           H  
ATOM   2228  OG  SER   163      60.440  96.522  90.163  1.00  0.00           O  
ATOM   2229  HG  SER   163      60.795  96.593  91.053  1.00  0.00           H  
ATOM   2230  C   SER   163      58.337  95.937  88.091  1.00  0.00           C  
ATOM   2231  O   SER   163      58.561  94.822  87.675  1.00  0.00           O  
ATOM   2232  N   SER   164      58.054  97.006  87.317  1.00  0.00           N  
ATOM   2233  H   SER   164      57.845  97.832  87.858  1.00  0.00           H  
ATOM   2234  CA  SER   164      58.497  97.211  85.906  1.00  0.00           C  
ATOM   2235  HA  SER   164      58.101  98.148  85.514  1.00  0.00           H  
ATOM   2236  CB  SER   164      57.676  96.137  85.196  1.00  0.00           C  
ATOM   2237  HB2 SER   164      58.168  95.170  85.306  1.00  0.00           H  
ATOM   2238  HB3 SER   164      56.692  96.075  85.662  1.00  0.00           H  
ATOM   2239  OG  SER   164      57.605  96.492  83.820  1.00  0.00           O  
ATOM   2240  HG  SER   164      57.053  97.275  83.886  1.00  0.00           H  
ATOM   2241  C   SER   164      60.006  97.125  85.657  1.00  0.00           C  
ATOM   2242  O   SER   164      60.804  97.257  86.610  1.00  0.00           O  
ATOM   2243  N   SER   165      60.444  96.921  84.420  1.00  0.00           N  
ATOM   2244  H   SER   165      59.772  96.971  83.667  1.00  0.00           H  
ATOM   2245  CA  SER   165      61.855  96.663  84.001  1.00  0.00           C  
ATOM   2246  HA  SER   165      62.200  95.942  84.741  1.00  0.00           H  
ATOM   2247  CB  SER   165      61.908  96.010  82.599  1.00  0.00           C  
ATOM   2248  HB2 SER   165      62.862  95.515  82.415  1.00  0.00           H  
ATOM   2249  HB3 SER   165      61.158  95.220  82.633  1.00  0.00           H  
ATOM   2250  OG  SER   165      61.511  96.960  81.571  1.00  0.00           O  
ATOM   2251  HG  SER   165      60.660  97.334  81.810  1.00  0.00           H  
ATOM   2252  C   SER   165      62.762  97.876  83.934  1.00  0.00           C  
ATOM   2253  O   SER   165      62.341  99.028  83.956  1.00  0.00           O  
ATOM   2254  N   GLY   166      64.040  97.527  83.903  1.00  0.00           N  
ATOM   2255  H   GLY   166      64.328  96.559  83.902  1.00  0.00           H  
ATOM   2256  CA  GLY   166      65.152  98.466  83.847  1.00  0.00           C  
ATOM   2257  HA2 GLY   166      65.891  98.282  83.067  1.00  0.00           H  
ATOM   2258  HA3 GLY   166      64.813  99.497  83.751  1.00  0.00           H  
ATOM   2259  C   GLY   166      66.033  98.327  85.021  1.00  0.00           C  
ATOM   2260  O   GLY   166      66.247  97.206  85.497  1.00  0.00           O  
ATOM   2261  N   GLY   167      66.428  99.439  85.624  1.00  0.00           N  
ATOM   2262  H   GLY   167      66.110 100.333  85.280  1.00  0.00           H  
ATOM   2263  CA  GLY   167      67.438  99.507  86.695  1.00  0.00           C  
ATOM   2264  HA2 GLY   167      67.617 100.550  86.954  1.00  0.00           H  
ATOM   2265  HA3 GLY   167      67.035  98.954  87.543  1.00  0.00           H  
ATOM   2266  C   GLY   167      68.780  98.851  86.357  1.00  0.00           C  
ATOM   2267  O   GLY   167      69.693  99.556  85.887  1.00  0.00           O  
ATOM   2268  N   GLY   168      68.905  97.603  86.668  1.00  0.00           N  
ATOM   2269  H   GLY   168      68.061  97.222  87.070  1.00  0.00           H  
ATOM   2270  CA  GLY   168      70.128  96.824  86.363  1.00  0.00           C  
ATOM   2271  HA2 GLY   168      70.961  97.253  86.919  1.00  0.00           H  
ATOM   2272  HA3 GLY   168      69.829  95.829  86.692  1.00  0.00           H  
ATOM   2273  C   GLY   168      70.353  96.758  84.837  1.00  0.00           C  
ATOM   2274  O   GLY   168      69.365  96.603  84.132  1.00  0.00           O  
ATOM   2275  N   GLY   169      71.603  96.719  84.354  1.00  0.00           N  
ATOM   2276  H   GLY   169      71.682  96.496  83.372  1.00  0.00           H  
ATOM   2277  CA  GLY   169      72.902  96.493  85.079  1.00  0.00           C  
ATOM   2278  HA2 GLY   169      72.848  97.061  86.007  1.00  0.00           H  
ATOM   2279  HA3 GLY   169      72.961  95.419  85.257  1.00  0.00           H  
ATOM   2280  C   GLY   169      74.078  96.983  84.195  1.00  0.00           C  
ATOM   2281  O   GLY   169      73.802  97.641  83.188  1.00  0.00           O  
ATOM   2282  N   GLY   170      75.284  96.745  84.551  1.00  0.00           N  
ATOM   2283  H   GLY   170      75.441  96.171  85.367  1.00  0.00           H  
ATOM   2284  CA  GLY   170      76.502  97.095  83.838  1.00  0.00           C  
ATOM   2285  HA2 GLY   170      76.423  96.952  82.761  1.00  0.00           H  
ATOM   2286  HA3 GLY   170      76.619  98.164  84.017  1.00  0.00           H  
ATOM   2287  C   GLY   170      77.758  96.296  84.355  1.00  0.00           C  
ATOM   2288  O   GLY   170      77.593  95.471  85.317  1.00  0.00           O  
ATOM   2289  N   GLY   171      78.938  96.444  83.714  1.00  0.00           N  
ATOM   2290  H   GLY   171      79.808  96.071  84.067  1.00  0.00           H  
ATOM   2291  CA  GLY   171      79.105  97.476  82.605  1.00  0.00           C  
ATOM   2292  HA2 GLY   171      80.072  97.248  82.156  1.00  0.00           H  
ATOM   2293  HA3 GLY   171      78.450  97.323  81.747  1.00  0.00           H  
ATOM   2294  C   GLY   171      79.140  98.945  83.212  1.00  0.00           C  
ATOM   2295  O   GLY   171      79.196  99.141  84.411  1.00  0.00           O  
ATOM   2296  N   GLY   172      79.085  99.977  82.357  1.00  0.00           N  
ATOM   2297  H   GLY   172      79.109 100.863  82.842  1.00  0.00           H  
ATOM   2298  CA  GLY   172      78.771  99.987  80.938  1.00  0.00           C  
ATOM   2299  HA2 GLY   172      77.778  99.593  80.720  1.00  0.00           H  
ATOM   2300  HA3 GLY   172      78.754 101.025  80.605  1.00  0.00           H  
ATOM   2301  C   GLY   172      79.799  99.467  80.006  1.00  0.00           C  
ATOM   2302  O   GLY   172      80.872  99.074  80.387  1.00  0.00           O  
ATOM   2303  N   GLY   173      79.391  99.510  78.731  1.00  0.00           N  
ATOM   2304  H   GLY   173      78.522  99.999  78.572  1.00  0.00           H  
ATOM   2305  CA  GLY   173      80.056  98.955  77.559  1.00  0.00           C  
ATOM   2306  HA2 GLY   173      80.618  98.046  77.774  1.00  0.00           H  
ATOM   2307  HA3 GLY   173      79.349  98.670  76.779  1.00  0.00           H  
ATOM   2308  C   GLY   173      81.150  99.920  76.967  1.00  0.00           C  
ATOM   2309  O   GLY   173      81.269 101.046  77.404  1.00  0.00           O  
ATOM   2310  N   GLY   174      82.010  99.463  75.969  1.00  0.00           N  
ATOM   2311  H   GLY   174      82.682 100.129  75.615  1.00  0.00           H  
ATOM   2312  CA  GLY   174      81.802  98.247  75.255  1.00  0.00           C  
ATOM   2313  HA2 GLY   174      81.557  97.424  75.926  1.00  0.00           H  
ATOM   2314  HA3 GLY   174      81.116  98.502  74.447  1.00  0.00           H  
ATOM   2315  C   GLY   174      83.079  97.868  74.445  1.00  0.00           C  
ATOM   2316  O   GLY   174      83.977  98.612  74.138  1.00  0.00           O  
ATOM   2317  N   GLY   175      83.165  96.541  74.266  1.00  0.00           N  
ATOM   2318  H   GLY   175      82.573  95.917  74.795  1.00  0.00           H  
ATOM   2319  CA  GLY   175      84.220  95.880  73.508  1.00  0.00           C  
ATOM   2320  HA2 GLY   175      85.177  96.297  73.820  1.00  0.00           H  
ATOM   2321  HA3 GLY   175      84.182  94.810  73.713  1.00  0.00           H  
ATOM   2322  C   GLY   175      84.094  96.130  71.999  1.00  0.00           C  
ATOM   2323  O   GLY   175      85.069  95.948  71.290  1.00  0.00           O  
ATOM   2324  N   ASN   176      82.980  96.695  71.511  1.00  0.00           N  
ATOM   2325  H   ASN   176      82.165  96.727  72.106  1.00  0.00           H  
ATOM   2326  CA  ASN   176      82.810  97.119  70.071  1.00  0.00           C  
ATOM   2327  HA  ASN   176      83.803  97.442  69.757  1.00  0.00           H  
ATOM   2328  CB  ASN   176      82.227  96.015  69.242  1.00  0.00           C  
ATOM   2329  HB2 ASN   176      81.304  95.748  69.756  1.00  0.00           H  
ATOM   2330  HB3 ASN   176      82.035  96.487  68.278  1.00  0.00           H  
ATOM   2331  CG  ASN   176      83.250  94.877  69.048  1.00  0.00           C  
ATOM   2332  OD1 ASN   176      84.036  94.907  68.090  1.00  0.00           O  
ATOM   2333  ND2 ASN   176      83.225  93.865  69.868  1.00  0.00           N  
ATOM   2334 HD21 ASN   176      83.966  93.181  69.808  1.00  0.00           H  
ATOM   2335 HD22 ASN   176      82.491  93.738  70.550  1.00  0.00           H  
ATOM   2336  C   ASN   176      81.779  98.293  70.112  1.00  0.00           C  
ATOM   2337  O   ASN   176      81.013  98.416  71.068  1.00  0.00           O  
ATOM   2338  N   TYR   177      81.883  99.293  69.245  1.00  0.00           N  
ATOM   2339  H   TYR   177      82.592  99.284  68.525  1.00  0.00           H  
ATOM   2340  CA  TYR   177      81.027 100.431  69.204  1.00  0.00           C  
ATOM   2341  HA  TYR   177      80.181 100.273  69.873  1.00  0.00           H  
ATOM   2342  CB  TYR   177      81.797 101.715  69.609  1.00  0.00           C  
ATOM   2343  HB2 TYR   177      82.671 101.864  68.975  1.00  0.00           H  
ATOM   2344  HB3 TYR   177      81.092 102.519  69.398  1.00  0.00           H  
ATOM   2345  CG  TYR   177      82.292 101.840  71.028  1.00  0.00           C  
ATOM   2346  CD1 TYR   177      81.332 102.132  72.080  1.00  0.00           C  
ATOM   2347  HD1 TYR   177      80.265 102.180  71.918  1.00  0.00           H  
ATOM   2348  CE1 TYR   177      81.733 102.306  73.333  1.00  0.00           C  
ATOM   2349  HE1 TYR   177      81.040 102.461  74.147  1.00  0.00           H  
ATOM   2350  CZ  TYR   177      83.075 102.188  73.715  1.00  0.00           C  
ATOM   2351  OH  TYR   177      83.542 102.412  75.010  1.00  0.00           O  
ATOM   2352  HH  TYR   177      82.867 102.785  75.582  1.00  0.00           H  
ATOM   2353  CE2 TYR   177      83.995 101.926  72.659  1.00  0.00           C  
ATOM   2354  HE2 TYR   177      85.040 101.858  72.923  1.00  0.00           H  
ATOM   2355  CD2 TYR   177      83.626 101.775  71.313  1.00  0.00           C  
ATOM   2356  HD2 TYR   177      84.385 101.410  70.637  1.00  0.00           H  
ATOM   2357  C   TYR   177      80.469 100.578  67.739  1.00  0.00           C  
ATOM   2358  O   TYR   177      81.307 100.420  66.810  1.00  0.00           O  
ATOM   2359  N   GLY   178      79.210 100.920  67.467  1.00  0.00           N  
ATOM   2360  H   GLY   178      78.947 100.942  66.492  1.00  0.00           H  
ATOM   2361  CA  GLY   178      78.207 101.317  68.421  1.00  0.00           C  
ATOM   2362  HA2 GLY   178      77.255 101.152  67.916  1.00  0.00           H  
ATOM   2363  HA3 GLY   178      78.161 100.708  69.324  1.00  0.00           H  
ATOM   2364  C   GLY   178      78.370 102.712  69.013  1.00  0.00           C  
ATOM   2365  O   GLY   178      79.103 103.490  68.433  1.00  0.00           O  
ATOM   2366  N   GLN   179      77.707 103.086  70.160  1.00  0.00           N  
ATOM   2367  H   GLN   179      77.424 102.320  70.755  1.00  0.00           H  
ATOM   2368  CA  GLN   179      77.681 104.390  70.751  1.00  0.00           C  
ATOM   2369  HA  GLN   179      78.611 104.871  70.447  1.00  0.00           H  
ATOM   2370  CB  GLN   179      76.421 105.200  70.313  1.00  0.00           C  
ATOM   2371  HB2 GLN   179      75.532 104.642  70.608  1.00  0.00           H  
ATOM   2372  HB3 GLN   179      76.419 106.121  70.895  1.00  0.00           H  
ATOM   2373  CG  GLN   179      76.289 105.376  68.834  1.00  0.00           C  
ATOM   2374  HG2 GLN   179      76.133 104.384  68.410  1.00  0.00           H  
ATOM   2375  HG3 GLN   179      75.277 105.770  68.742  1.00  0.00           H  
ATOM   2376  CD  GLN   179      77.439 106.275  68.232  1.00  0.00           C  
ATOM   2377  OE1 GLN   179      78.288 106.874  68.791  1.00  0.00           O  
ATOM   2378  NE2 GLN   179      77.427 106.334  66.925  1.00  0.00           N  
ATOM   2379 HE21 GLN   179      76.621 106.023  66.402  1.00  0.00           H  
ATOM   2380 HE22 GLN   179      77.945 107.076  66.477  1.00  0.00           H  
ATOM   2381  C   GLN   179      77.672 104.201  72.219  1.00  0.00           C  
ATOM   2382  O   GLN   179      77.241 103.196  72.707  1.00  0.00           O  
ATOM   2383  N   ASP   180      78.301 105.029  73.059  1.00  0.00           N  
ATOM   2384  H   ASP   180      78.370 104.697  74.010  1.00  0.00           H  
ATOM   2385  CA  ASP   180      78.868 106.390  72.783  1.00  0.00           C  
ATOM   2386  HA  ASP   180      79.169 106.577  71.752  1.00  0.00           H  
ATOM   2387  CB  ASP   180      77.816 107.376  73.276  1.00  0.00           C  
ATOM   2388  HB2 ASP   180      76.870 107.139  72.789  1.00  0.00           H  
ATOM   2389  HB3 ASP   180      77.588 107.241  74.334  1.00  0.00           H  
ATOM   2390  CG  ASP   180      78.183 108.824  73.097  1.00  0.00           C  
ATOM   2391  OD1 ASP   180      77.381 109.611  73.659  1.00  0.00           O  
ATOM   2392  OD2 ASP   180      79.196 109.160  72.450  1.00  0.00           O  
ATOM   2393  C   ASP   180      80.244 106.700  73.500  1.00  0.00           C  
ATOM   2394  O   ASP   180      80.347 106.752  74.671  1.00  0.00           O  
ATOM   2395  N   GLN   181      81.339 106.904  72.755  1.00  0.00           N  
ATOM   2396  H   GLN   181      81.267 106.859  71.749  1.00  0.00           H  
ATOM   2397  CA  GLN   181      82.756 107.020  73.181  1.00  0.00           C  
ATOM   2398  HA  GLN   181      82.953 106.273  73.950  1.00  0.00           H  
ATOM   2399  CB  GLN   181      83.601 106.564  71.947  1.00  0.00           C  
ATOM   2400  HB2 GLN   181      83.085 107.031  71.108  1.00  0.00           H  
ATOM   2401  HB3 GLN   181      84.562 107.077  71.907  1.00  0.00           H  
ATOM   2402  CG  GLN   181      83.687 105.113  71.701  1.00  0.00           C  
ATOM   2403  HG2 GLN   181      84.220 104.720  72.567  1.00  0.00           H  
ATOM   2404  HG3 GLN   181      82.716 104.620  71.760  1.00  0.00           H  
ATOM   2405  CD  GLN   181      84.325 104.776  70.342  1.00  0.00           C  
ATOM   2406  OE1 GLN   181      85.390 104.155  70.232  1.00  0.00           O  
ATOM   2407  NE2 GLN   181      83.625 105.101  69.264  1.00  0.00           N  
ATOM   2408 HE21 GLN   181      82.706 105.456  69.484  1.00  0.00           H  
ATOM   2409 HE22 GLN   181      83.838 104.718  68.354  1.00  0.00           H  
ATOM   2410  C   GLN   181      83.062 108.410  73.844  1.00  0.00           C  
ATOM   2411  O   GLN   181      84.174 108.654  74.307  1.00  0.00           O  
ATOM   2412  N   SER   182      82.118 109.350  73.850  1.00  0.00           N  
ATOM   2413  H   SER   182      81.215 109.105  73.469  1.00  0.00           H  
ATOM   2414  CA  SER   182      82.121 110.617  74.500  1.00  0.00           C  
ATOM   2415  HA  SER   182      82.922 111.239  74.100  1.00  0.00           H  
ATOM   2416  CB  SER   182      80.703 111.198  74.239  1.00  0.00           C  
ATOM   2417  HB2 SER   182      79.893 110.671  74.742  1.00  0.00           H  
ATOM   2418  HB3 SER   182      80.646 112.170  74.727  1.00  0.00           H  
ATOM   2419  OG  SER   182      80.388 111.442  72.915  1.00  0.00           O  
ATOM   2420  HG  SER   182      79.890 110.690  72.589  1.00  0.00           H  
ATOM   2421  C   SER   182      82.529 110.584  76.002  1.00  0.00           C  
ATOM   2422  O   SER   182      82.106 109.771  76.782  1.00  0.00           O  
ATOM   2423  N   SER   183      83.404 111.450  76.530  1.00  0.00           N  
ATOM   2424  H   SER   183      83.373 111.431  77.540  1.00  0.00           H  
ATOM   2425  CA  SER   183      84.261 112.422  75.892  1.00  0.00           C  
ATOM   2426  HA  SER   183      84.542 112.266  74.850  1.00  0.00           H  
ATOM   2427  CB  SER   183      83.540 113.783  76.006  1.00  0.00           C  
ATOM   2428  HB2 SER   183      82.497 113.574  75.767  1.00  0.00           H  
ATOM   2429  HB3 SER   183      83.490 114.120  77.042  1.00  0.00           H  
ATOM   2430  OG  SER   183      84.114 114.805  75.167  1.00  0.00           O  
ATOM   2431  HG  SER   183      83.764 114.548  74.311  1.00  0.00           H  
ATOM   2432  C   SER   183      85.656 112.472  76.616  1.00  0.00           C  
ATOM   2433  O   SER   183      86.102 111.458  77.177  1.00  0.00           O  
ATOM   2434  N   MET   184      86.382 113.617  76.461  1.00  0.00           N  
ATOM   2435  H   MET   184      85.873 114.366  76.013  1.00  0.00           H  
ATOM   2436  CA  MET   184      87.906 113.705  76.696  1.00  0.00           C  
ATOM   2437  HA  MET   184      88.155 113.222  77.641  1.00  0.00           H  
ATOM   2438  CB  MET   184      88.656 112.892  75.601  1.00  0.00           C  
ATOM   2439  HB2 MET   184      89.730 112.874  75.787  1.00  0.00           H  
ATOM   2440  HB3 MET   184      88.367 111.847  75.707  1.00  0.00           H  
ATOM   2441  CG  MET   184      88.496 113.313  74.137  1.00  0.00           C  
ATOM   2442  HG2 MET   184      88.575 114.400  74.153  1.00  0.00           H  
ATOM   2443  HG3 MET   184      89.391 112.975  73.615  1.00  0.00           H  
ATOM   2444  SD  MET   184      87.044 112.773  73.080  1.00  0.00           S  
ATOM   2445  CE  MET   184      87.078 110.971  73.327  1.00  0.00           C  
ATOM   2446  HE1 MET   184      87.247 110.756  74.382  1.00  0.00           H  
ATOM   2447  HE2 MET   184      86.051 110.639  73.178  1.00  0.00           H  
ATOM   2448  HE3 MET   184      87.836 110.440  72.750  1.00  0.00           H  
ATOM   2449  C   MET   184      88.317 115.162  76.736  1.00  0.00           C  
ATOM   2450  O   MET   184      87.701 116.070  76.097  1.00  0.00           O  
ATOM   2451  N   SER   185      89.565 115.325  77.313  1.00  0.00           N  
ATOM   2452  H   SER   185      90.130 114.532  77.581  1.00  0.00           H  
ATOM   2453  CA  SER   185      90.163 116.659  77.607  1.00  0.00           C  
ATOM   2454  HA  SER   185      89.424 117.125  78.259  1.00  0.00           H  
ATOM   2455  CB  SER   185      91.406 116.459  78.421  1.00  0.00           C  
ATOM   2456  HB2 SER   185      91.160 115.925  79.339  1.00  0.00           H  
ATOM   2457  HB3 SER   185      92.069 115.847  77.809  1.00  0.00           H  
ATOM   2458  OG  SER   185      92.136 117.615  78.705  1.00  0.00           O  
ATOM   2459  HG  SER   185      91.621 118.116  79.342  1.00  0.00           H  
ATOM   2460  C   SER   185      90.480 117.396  76.345  1.00  0.00           C  
ATOM   2461  O   SER   185      91.345 117.186  75.541  1.00  0.00           O  
ATOM   2462  N   SER   186      89.686 118.387  76.093  1.00  0.00           N  
ATOM   2463  H   SER   186      88.979 118.502  76.805  1.00  0.00           H  
ATOM   2464  CA  SER   186      89.531 119.267  74.922  1.00  0.00           C  
ATOM   2465  HA  SER   186      90.521 119.389  74.482  1.00  0.00           H  
ATOM   2466  CB  SER   186      88.634 118.439  73.923  1.00  0.00           C  
ATOM   2467  HB2 SER   186      89.068 117.439  73.880  1.00  0.00           H  
ATOM   2468  HB3 SER   186      87.593 118.271  74.197  1.00  0.00           H  
ATOM   2469  OG  SER   186      88.646 119.121  72.709  1.00  0.00           O  
ATOM   2470  HG  SER   186      88.043 119.864  72.627  1.00  0.00           H  
ATOM   2471  C   SER   186      88.843 120.627  75.233  1.00  0.00           C  
ATOM   2472  O   SER   186      87.762 120.679  75.859  1.00  0.00           O  
ATOM   2473  N   GLY   187      89.203 121.731  74.502  1.00  0.00           N  
ATOM   2474  H   GLY   187      88.829 122.633  74.760  1.00  0.00           H  
ATOM   2475  CA  GLY   187      90.205 121.778  73.468  1.00  0.00           C  
ATOM   2476  HA2 GLY   187      91.186 121.991  73.893  1.00  0.00           H  
ATOM   2477  HA3 GLY   187      90.237 120.859  72.883  1.00  0.00           H  
ATOM   2478  C   GLY   187      89.867 122.828  72.445  1.00  0.00           C  
ATOM   2479  O   GLY   187      90.689 123.278  71.698  1.00  0.00           O  
ATOM   2480  N   GLY   188      88.573 123.196  72.291  1.00  0.00           N  
ATOM   2481  H   GLY   188      87.755 122.862  72.781  1.00  0.00           H  
ATOM   2482  CA  GLY   188      88.202 124.245  71.340  1.00  0.00           C  
ATOM   2483  HA2 GLY   188      88.424 125.187  71.842  1.00  0.00           H  
ATOM   2484  HA3 GLY   188      88.857 123.990  70.507  1.00  0.00           H  
ATOM   2485  C   GLY   188      86.661 124.168  71.011  1.00  0.00           C  
ATOM   2486  O   GLY   188      85.816 123.815  71.860  1.00  0.00           O  
ATOM   2487  N   GLY   189      86.193 124.587  69.867  1.00  0.00           N  
ATOM   2488  H   GLY   189      85.290 124.239  69.577  1.00  0.00           H  
ATOM   2489  CA  GLY   189      87.069 125.146  68.867  1.00  0.00           C  
ATOM   2490  HA2 GLY   189      87.900 124.464  68.687  1.00  0.00           H  
ATOM   2491  HA3 GLY   189      86.403 125.284  68.016  1.00  0.00           H  
ATOM   2492  C   GLY   189      87.630 126.530  69.099  1.00  0.00           C  
ATOM   2493  O   GLY   189      87.734 127.046  70.199  1.00  0.00           O  
ATOM   2494  N   SER   190      87.977 127.144  68.013  1.00  0.00           N  
ATOM   2495  H   SER   190      87.926 126.696  67.110  1.00  0.00           H  
ATOM   2496  CA  SER   190      88.450 128.588  67.955  1.00  0.00           C  
ATOM   2497  HA  SER   190      89.331 128.645  68.594  1.00  0.00           H  
ATOM   2498  CB  SER   190      88.824 128.938  66.514  1.00  0.00           C  
ATOM   2499  HB2 SER   190      88.039 128.719  65.791  1.00  0.00           H  
ATOM   2500  HB3 SER   190      88.968 130.011  66.383  1.00  0.00           H  
ATOM   2501  OG  SER   190      89.980 128.161  66.052  1.00  0.00           O  
ATOM   2502  HG  SER   190      90.765 128.444  66.527  1.00  0.00           H  
ATOM   2503  C   SER   190      87.352 129.536  68.444  1.00  0.00           C  
ATOM   2504  O   SER   190      86.181 129.364  68.074  1.00  0.00           O  
ATOM   2505  N   GLY   191      87.544 130.642  69.165  1.00  0.00           N  
ATOM   2506  H   GLY   191      86.785 131.280  69.356  1.00  0.00           H  
ATOM   2507  CA  GLY   191      88.874 131.109  69.621  1.00  0.00           C  
ATOM   2508  HA2 GLY   191      88.676 131.882  70.363  1.00  0.00           H  
ATOM   2509  HA3 GLY   191      89.398 130.313  70.152  1.00  0.00           H  
ATOM   2510  C   GLY   191      89.800 131.666  68.523  1.00  0.00           C  
ATOM   2511  O   GLY   191      89.326 132.232  67.568  1.00  0.00           O  
ATOM   2512  N   GLY   192      91.137 131.716  68.837  1.00  0.00           N  
ATOM   2513  H   GLY   192      91.514 131.315  69.684  1.00  0.00           H  
ATOM   2514  CA  GLY   192      92.142 131.930  67.803  1.00  0.00           C  
ATOM   2515  HA2 GLY   192      91.917 132.934  67.445  1.00  0.00           H  
ATOM   2516  HA3 GLY   192      93.079 132.114  68.327  1.00  0.00           H  
ATOM   2517  C   GLY   192      92.288 130.899  66.709  1.00  0.00           C  
ATOM   2518  O   GLY   192      92.206 129.680  66.947  1.00  0.00           O  
ATOM   2519  N   GLY   193      92.659 131.381  65.491  1.00  0.00           N  
ATOM   2520  H   GLY   193      92.917 132.355  65.419  1.00  0.00           H  
ATOM   2521  CA  GLY   193      92.676 130.646  64.281  1.00  0.00           C  
ATOM   2522  HA2 GLY   193      92.897 131.317  63.452  1.00  0.00           H  
ATOM   2523  HA3 GLY   193      93.424 129.858  64.377  1.00  0.00           H  
ATOM   2524  C   GLY   193      91.360 130.033  63.874  1.00  0.00           C  
ATOM   2525  O   GLY   193      90.266 130.490  64.338  1.00  0.00           O  
ATOM   2526  N   TYR   194      91.319 128.996  62.997  1.00  0.00           N  
ATOM   2527  H   TYR   194      92.158 128.581  62.616  1.00  0.00           H  
ATOM   2528  CA  TYR   194      90.152 128.154  62.606  1.00  0.00           C  
ATOM   2529  HA  TYR   194      89.227 128.670  62.863  1.00  0.00           H  
ATOM   2530  CB  TYR   194      90.139 127.929  61.083  1.00  0.00           C  
ATOM   2531  HB2 TYR   194      91.131 127.579  60.798  1.00  0.00           H  
ATOM   2532  HB3 TYR   194      89.476 127.102  60.829  1.00  0.00           H  
ATOM   2533  CG  TYR   194      89.853 129.110  60.092  1.00  0.00           C  
ATOM   2534  CD1 TYR   194      89.512 130.444  60.613  1.00  0.00           C  
ATOM   2535  HD1 TYR   194      89.361 130.580  61.674  1.00  0.00           H  
ATOM   2536  CE1 TYR   194      89.108 131.429  59.637  1.00  0.00           C  
ATOM   2537  HE1 TYR   194      88.625 132.327  59.993  1.00  0.00           H  
ATOM   2538  CZ  TYR   194      89.167 131.151  58.255  1.00  0.00           C  
ATOM   2539  OH  TYR   194      88.736 132.092  57.326  1.00  0.00           O  
ATOM   2540  HH  TYR   194      88.300 132.894  57.625  1.00  0.00           H  
ATOM   2541  CE2 TYR   194      89.675 129.897  57.772  1.00  0.00           C  
ATOM   2542  HE2 TYR   194      89.769 129.607  56.735  1.00  0.00           H  
ATOM   2543  CD2 TYR   194      89.946 128.890  58.676  1.00  0.00           C  
ATOM   2544  HD2 TYR   194      90.244 127.907  58.343  1.00  0.00           H  
ATOM   2545  C   TYR   194      90.206 126.817  63.411  1.00  0.00           C  
ATOM   2546  O   TYR   194      91.337 126.291  63.507  1.00  0.00           O  
ATOM   2547  N   GLY   195      89.111 126.197  63.906  1.00  0.00           N  
ATOM   2548  H   GLY   195      89.141 125.330  64.422  1.00  0.00           H  
ATOM   2549  CA  GLY   195      87.713 126.473  63.540  1.00  0.00           C  
ATOM   2550  HA2 GLY   195      87.678 127.552  63.388  1.00  0.00           H  
ATOM   2551  HA3 GLY   195      87.500 125.996  62.583  1.00  0.00           H  
ATOM   2552  C   GLY   195      86.694 125.924  64.609  1.00  0.00           C  
ATOM   2553  O   GLY   195      87.140 125.598  65.727  1.00  0.00           O  
ATOM   2554  N   ASN   196      85.391 125.869  64.315  1.00  0.00           N  
ATOM   2555  H   ASN   196      85.118 126.066  63.363  1.00  0.00           H  
ATOM   2556  CA  ASN   196      84.357 125.521  65.295  1.00  0.00           C  
ATOM   2557  HA  ASN   196      84.659 124.627  65.841  1.00  0.00           H  
ATOM   2558  CB  ASN   196      84.160 126.664  66.339  1.00  0.00           C  
ATOM   2559  HB2 ASN   196      85.178 126.812  66.701  1.00  0.00           H  
ATOM   2560  HB3 ASN   196      83.876 127.619  65.899  1.00  0.00           H  
ATOM   2561  CG  ASN   196      83.239 126.357  67.484  1.00  0.00           C  
ATOM   2562  OD1 ASN   196      83.312 125.400  68.196  1.00  0.00           O  
ATOM   2563  ND2 ASN   196      82.353 127.316  67.756  1.00  0.00           N  
ATOM   2564 HD21 ASN   196      81.697 126.946  68.429  1.00  0.00           H  
ATOM   2565 HD22 ASN   196      82.256 128.168  67.222  1.00  0.00           H  
ATOM   2566  C   ASN   196      83.019 125.112  64.621  1.00  0.00           C  
ATOM   2567  O   ASN   196      82.669 125.512  63.453  1.00  0.00           O  
ATOM   2568  N   GLN   197      82.216 124.334  65.325  1.00  0.00           N  
ATOM   2569  H   GLN   197      82.570 123.994  66.208  1.00  0.00           H  
ATOM   2570  CA  GLN   197      80.932 123.788  64.803  1.00  0.00           C  
ATOM   2571  HA  GLN   197      80.482 124.569  64.189  1.00  0.00           H  
ATOM   2572  CB  GLN   197      81.188 122.590  63.923  1.00  0.00           C  
ATOM   2573  HB2 GLN   197      81.894 122.807  63.121  1.00  0.00           H  
ATOM   2574  HB3 GLN   197      81.914 121.967  64.446  1.00  0.00           H  
ATOM   2575  CG  GLN   197      80.021 121.802  63.249  1.00  0.00           C  
ATOM   2576  HG2 GLN   197      79.060 122.184  63.594  1.00  0.00           H  
ATOM   2577  HG3 GLN   197      79.988 121.978  62.174  1.00  0.00           H  
ATOM   2578  CD  GLN   197      79.864 120.358  63.633  1.00  0.00           C  
ATOM   2579  OE1 GLN   197      79.522 119.476  62.871  1.00  0.00           O  
ATOM   2580  NE2 GLN   197      80.089 120.012  64.886  1.00  0.00           N  
ATOM   2581 HE21 GLN   197      80.131 120.786  65.534  1.00  0.00           H  
ATOM   2582 HE22 GLN   197      79.669 119.132  65.150  1.00  0.00           H  
ATOM   2583  C   GLN   197      79.984 123.515  65.986  1.00  0.00           C  
ATOM   2584  O   GLN   197      79.781 122.371  66.411  1.00  0.00           O  
ATOM   2585  N   ASP   198      79.618 124.621  66.661  1.00  0.00           N  
ATOM   2586  H   ASP   198      79.881 125.402  66.077  1.00  0.00           H  
ATOM   2587  CA  ASP   198      78.536 124.664  67.709  1.00  0.00           C  
ATOM   2588  HA  ASP   198      79.011 124.191  68.568  1.00  0.00           H  
ATOM   2589  CB  ASP   198      78.137 126.099  68.072  1.00  0.00           C  
ATOM   2590  HB2 ASP   198      77.665 126.605  67.229  1.00  0.00           H  
ATOM   2591  HB3 ASP   198      77.371 126.117  68.847  1.00  0.00           H  
ATOM   2592  CG  ASP   198      79.321 126.981  68.537  1.00  0.00           C  
ATOM   2593  OD1 ASP   198      80.187 126.462  69.310  1.00  0.00           O  
ATOM   2594  OD2 ASP   198      79.396 128.173  68.185  1.00  0.00           O  
ATOM   2595  C   ASP   198      77.286 123.870  67.292  1.00  0.00           C  
ATOM   2596  O   ASP   198      76.897 123.885  66.119  1.00  0.00           O  
ATOM   2597  N   GLN   199      76.640 123.179  68.204  1.00  0.00           N  
ATOM   2598  H   GLN   199      77.057 123.182  69.123  1.00  0.00           H  
ATOM   2599  CA  GLN   199      75.462 122.287  68.018  1.00  0.00           C  
ATOM   2600  HA  GLN   199      75.065 122.451  67.016  1.00  0.00           H  
ATOM   2601  CB  GLN   199      75.923 120.846  67.925  1.00  0.00           C  
ATOM   2602  HB2 GLN   199      76.562 120.625  68.781  1.00  0.00           H  
ATOM   2603  HB3 GLN   199      75.110 120.122  67.964  1.00  0.00           H  
ATOM   2604  CG  GLN   199      76.759 120.552  66.656  1.00  0.00           C  
ATOM   2605  HG2 GLN   199      77.494 121.347  66.537  1.00  0.00           H  
ATOM   2606  HG3 GLN   199      77.210 119.572  66.806  1.00  0.00           H  
ATOM   2607  CD  GLN   199      75.929 120.344  65.371  1.00  0.00           C  
ATOM   2608  OE1 GLN   199      74.730 120.583  65.279  1.00  0.00           O  
ATOM   2609  NE2 GLN   199      76.592 119.980  64.327  1.00  0.00           N  
ATOM   2610 HE21 GLN   199      77.553 119.674  64.372  1.00  0.00           H  
ATOM   2611 HE22 GLN   199      76.044 119.960  63.479  1.00  0.00           H  
ATOM   2612  C   GLN   199      74.361 122.509  69.091  1.00  0.00           C  
ATOM   2613  O   GLN   199      74.573 122.258  70.297  1.00  0.00           O  
ATOM   2614  N   SER   200      73.182 123.030  68.742  1.00  0.00           N  
ATOM   2615  H   SER   200      72.617 122.978  69.578  1.00  0.00           H  
ATOM   2616  CA  SER   200      72.707 123.590  67.516  1.00  0.00           C  
ATOM   2617  HA  SER   200      72.701 122.758  66.812  1.00  0.00           H  
ATOM   2618  CB  SER   200      71.279 124.148  67.800  1.00  0.00           C  
ATOM   2619  HB2 SER   200      70.874 124.461  66.837  1.00  0.00           H  
ATOM   2620  HB3 SER   200      70.709 123.344  68.265  1.00  0.00           H  
ATOM   2621  OG  SER   200      71.180 125.205  68.736  1.00  0.00           O  
ATOM   2622  HG  SER   200      70.259 125.275  68.998  1.00  0.00           H  
ATOM   2623  C   SER   200      73.581 124.662  66.895  1.00  0.00           C  
ATOM   2624  O   SER   200      74.476 125.245  67.536  1.00  0.00           O  
ATOM   2625  N   GLY   201      73.414 125.039  65.655  1.00  0.00           N  
ATOM   2626  H   GLY   201      72.947 124.421  65.006  1.00  0.00           H  
ATOM   2627  CA  GLY   201      74.185 126.015  64.935  1.00  0.00           C  
ATOM   2628  HA2 GLY   201      74.553 126.840  65.545  1.00  0.00           H  
ATOM   2629  HA3 GLY   201      75.056 125.527  64.495  1.00  0.00           H  
ATOM   2630  C   GLY   201      73.364 126.646  63.771  1.00  0.00           C  
ATOM   2631  O   GLY   201      72.159 126.457  63.734  1.00  0.00           O  
ATOM   2632  N   GLY   202      73.940 127.409  62.829  1.00  0.00           N  
ATOM   2633  H   GLY   202      73.345 127.841  62.136  1.00  0.00           H  
ATOM   2634  CA  GLY   202      75.412 127.579  62.671  1.00  0.00           C  
ATOM   2635  HA2 GLY   202      75.852 126.582  62.666  1.00  0.00           H  
ATOM   2636  HA3 GLY   202      75.590 127.935  61.657  1.00  0.00           H  
ATOM   2637  C   GLY   202      76.128 128.462  63.579  1.00  0.00           C  
ATOM   2638  O   GLY   202      75.578 128.949  64.568  1.00  0.00           O  
ATOM   2639  N   GLY   203      77.390 128.745  63.221  1.00  0.00           N  
ATOM   2640  H   GLY   203      77.837 129.386  63.860  1.00  0.00           H  
ATOM   2641  CA  GLY   203      78.173 128.316  62.023  1.00  0.00           C  
ATOM   2642  HA2 GLY   203      78.525 127.285  62.055  1.00  0.00           H  
ATOM   2643  HA3 GLY   203      77.519 128.516  61.174  1.00  0.00           H  
ATOM   2644  C   GLY   203      79.484 129.212  61.908  1.00  0.00           C  
ATOM   2645  O   GLY   203      79.571 130.452  62.220  1.00  0.00           O  
ATOM   2646  N   GLY   204      80.575 128.576  61.478  1.00  0.00           N  
ATOM   2647  H   GLY   204      80.399 127.588  61.359  1.00  0.00           H  
ATOM   2648  CA  GLY   204      81.980 129.027  61.412  1.00  0.00           C  
ATOM   2649  HA2 GLY   204      82.564 128.263  60.898  1.00  0.00           H  
ATOM   2650  HA3 GLY   204      82.147 129.972  60.896  1.00  0.00           H  
ATOM   2651  C   GLY   204      82.552 129.163  62.837  1.00  0.00           C  
ATOM   2652  O   GLY   204      81.901 128.719  63.780  1.00  0.00           O  
ATOM   2653  N   SER   205      83.746 129.639  63.054  1.00  0.00           N  
ATOM   2654  H   SER   205      83.985 129.812  64.020  1.00  0.00           H  
ATOM   2655  CA  SER   205      84.874 129.964  62.073  1.00  0.00           C  
ATOM   2656  HA  SER   205      84.444 130.590  61.291  1.00  0.00           H  
ATOM   2657  CB  SER   205      86.037 130.809  62.685  1.00  0.00           C  
ATOM   2658  HB2 SER   205      86.735 130.951  61.860  1.00  0.00           H  
ATOM   2659  HB3 SER   205      85.650 131.756  63.063  1.00  0.00           H  
ATOM   2660  OG  SER   205      86.702 130.166  63.669  1.00  0.00           O  
ATOM   2661  HG  SER   205      86.185 130.186  64.477  1.00  0.00           H  
ATOM   2662  C   SER   205      85.463 128.848  61.268  1.00  0.00           C  
ATOM   2663  O   SER   205      85.250 127.716  61.734  1.00  0.00           O  
ATOM   2664  N   GLY   206      86.052 129.122  60.130  1.00  0.00           N  
ATOM   2665  H   GLY   206      86.119 130.084  59.830  1.00  0.00           H  
ATOM   2666  CA  GLY   206      86.699 127.987  59.394  1.00  0.00           C  
ATOM   2667  HA2 GLY   206      87.349 128.415  58.631  1.00  0.00           H  
ATOM   2668  HA3 GLY   206      87.097 127.404  60.225  1.00  0.00           H  
ATOM   2669  C   GLY   206      85.727 127.164  58.540  1.00  0.00           C  
ATOM   2670  O   GLY   206      84.593 127.484  58.574  1.00  0.00           O  
ATOM   2671  N   GLY   207      86.070 126.181  57.767  1.00  0.00           N  
ATOM   2672  H   GLY   207      85.368 125.686  57.236  1.00  0.00           H  
ATOM   2673  CA  GLY   207      87.436 125.654  57.704  1.00  0.00           C  
ATOM   2674  HA2 GLY   207      87.966 125.706  58.655  1.00  0.00           H  
ATOM   2675  HA3 GLY   207      87.238 124.609  57.468  1.00  0.00           H  
ATOM   2676  C   GLY   207      88.322 126.194  56.644  1.00  0.00           C  
ATOM   2677  O   GLY   207      88.144 127.374  56.159  1.00  0.00           O  
ATOM   2678  N   TYR   208      89.205 125.317  56.213  1.00  0.00           N  
ATOM   2679  H   TYR   208      89.402 124.465  56.719  1.00  0.00           H  
ATOM   2680  CA  TYR   208      89.924 125.412  54.913  1.00  0.00           C  
ATOM   2681  HA  TYR   208      89.249 125.808  54.155  1.00  0.00           H  
ATOM   2682  CB  TYR   208      91.081 126.452  54.993  1.00  0.00           C  
ATOM   2683  HB2 TYR   208      90.766 127.415  55.396  1.00  0.00           H  
ATOM   2684  HB3 TYR   208      91.860 126.091  55.664  1.00  0.00           H  
ATOM   2685  CG  TYR   208      91.609 126.826  53.610  1.00  0.00           C  
ATOM   2686  CD1 TYR   208      90.958 127.963  52.976  1.00  0.00           C  
ATOM   2687  HD1 TYR   208      90.052 128.355  53.413  1.00  0.00           H  
ATOM   2688  CE1 TYR   208      91.377 128.456  51.754  1.00  0.00           C  
ATOM   2689  HE1 TYR   208      90.882 129.225  51.181  1.00  0.00           H  
ATOM   2690  CZ  TYR   208      92.588 127.942  51.318  1.00  0.00           C  
ATOM   2691  OH  TYR   208      93.115 128.394  50.124  1.00  0.00           O  
ATOM   2692  HH  TYR   208      93.118 129.354  50.114  1.00  0.00           H  
ATOM   2693  CE2 TYR   208      93.300 126.942  51.935  1.00  0.00           C  
ATOM   2694  HE2 TYR   208      94.274 126.630  51.587  1.00  0.00           H  
ATOM   2695  CD2 TYR   208      92.790 126.310  53.078  1.00  0.00           C  
ATOM   2696  HD2 TYR   208      93.437 125.615  53.592  1.00  0.00           H  
ATOM   2697  C   TYR   208      90.468 124.090  54.534  1.00  0.00           C  
ATOM   2698  O   TYR   208      91.135 123.468  55.407  1.00  0.00           O  
ATOM   2699  N   GLY   209      90.227 123.697  53.273  1.00  0.00           N  
ATOM   2700  H   GLY   209      89.826 124.441  52.719  1.00  0.00           H  
ATOM   2701  CA  GLY   209      90.563 122.393  52.598  1.00  0.00           C  
ATOM   2702  HA2 GLY   209      90.640 121.557  53.293  1.00  0.00           H  
ATOM   2703  HA3 GLY   209      89.914 122.314  51.726  1.00  0.00           H  
ATOM   2704  C   GLY   209      92.025 122.501  52.034  1.00  0.00           C  
ATOM   2705  O   GLY   209      92.822 123.397  52.373  1.00  0.00           O  
ATOM   2706  N   GLN   210      92.498 121.595  51.187  1.00  0.00           N  
ATOM   2707  H   GLN   210      93.448 121.742  50.877  1.00  0.00           H  
ATOM   2708  CA  GLN   210      91.907 120.460  50.606  1.00  0.00           C  
ATOM   2709  HA  GLN   210      92.568 120.087  49.824  1.00  0.00           H  
ATOM   2710  CB  GLN   210      91.752 119.367  51.668  1.00  0.00           C  
ATOM   2711  HB2 GLN   210      90.979 119.620  52.395  1.00  0.00           H  
ATOM   2712  HB3 GLN   210      91.384 118.498  51.124  1.00  0.00           H  
ATOM   2713  CG  GLN   210      93.047 119.001  52.415  1.00  0.00           C  
ATOM   2714  HG2 GLN   210      93.435 119.930  52.833  1.00  0.00           H  
ATOM   2715  HG3 GLN   210      92.836 118.438  53.324  1.00  0.00           H  
ATOM   2716  CD  GLN   210      94.252 118.362  51.715  1.00  0.00           C  
ATOM   2717  OE1 GLN   210      94.452 118.490  50.471  1.00  0.00           O  
ATOM   2718  NE2 GLN   210      95.077 117.762  52.444  1.00  0.00           N  
ATOM   2719 HE21 GLN   210      96.037 117.699  52.137  1.00  0.00           H  
ATOM   2720 HE22 GLN   210      94.909 117.541  53.415  1.00  0.00           H  
ATOM   2721  C   GLN   210      90.583 120.656  49.855  1.00  0.00           C  
ATOM   2722  O   GLN   210      89.537 120.072  50.131  1.00  0.00           O  
ATOM   2723  N   GLN   211      90.542 121.595  48.984  1.00  0.00           N  
ATOM   2724  H   GLN   211      91.420 122.036  48.751  1.00  0.00           H  
ATOM   2725  CA  GLN   211      89.402 121.918  48.133  1.00  0.00           C  
ATOM   2726  HA  GLN   211      88.564 122.145  48.793  1.00  0.00           H  
ATOM   2727  CB  GLN   211      89.771 123.163  47.328  1.00  0.00           C  
ATOM   2728  HB2 GLN   211      90.744 122.949  46.885  1.00  0.00           H  
ATOM   2729  HB3 GLN   211      89.068 123.245  46.499  1.00  0.00           H  
ATOM   2730  CG  GLN   211      89.743 124.352  48.248  1.00  0.00           C  
ATOM   2731  HG2 GLN   211      89.723 125.266  47.655  1.00  0.00           H  
ATOM   2732  HG3 GLN   211      88.877 124.309  48.908  1.00  0.00           H  
ATOM   2733  CD  GLN   211      91.066 124.576  49.037  1.00  0.00           C  
ATOM   2734  OE1 GLN   211      92.097 124.025  48.745  1.00  0.00           O  
ATOM   2735  NE2 GLN   211      91.057 125.344  50.143  1.00  0.00           N  
ATOM   2736 HE21 GLN   211      90.153 125.585  50.522  1.00  0.00           H  
ATOM   2737 HE22 GLN   211      91.877 125.363  50.733  1.00  0.00           H  
ATOM   2738  C   GLN   211      89.058 120.735  47.254  1.00  0.00           C  
ATOM   2739  O   GLN   211      87.889 120.381  47.086  1.00  0.00           O  
ATOM   2740  N   ASP   212      90.118 120.120  46.738  1.00  0.00           N  
ATOM   2741  H   ASP   212      91.040 120.242  47.130  1.00  0.00           H  
ATOM   2742  CA  ASP   212      89.845 118.857  45.948  1.00  0.00           C  
ATOM   2743  HA  ASP   212      89.131 118.990  45.135  1.00  0.00           H  
ATOM   2744  CB  ASP   212      91.117 118.532  45.030  1.00  0.00           C  
ATOM   2745  HB2 ASP   212      90.842 117.708  44.371  1.00  0.00           H  
ATOM   2746  HB3 ASP   212      91.299 119.371  44.358  1.00  0.00           H  
ATOM   2747  CG  ASP   212      92.417 118.223  45.723  1.00  0.00           C  
ATOM   2748  OD1 ASP   212      93.237 117.652  44.963  1.00  0.00           O  
ATOM   2749  OD2 ASP   212      92.585 118.522  46.954  1.00  0.00           O  
ATOM   2750  C   ASP   212      89.341 117.622  46.769  1.00  0.00           C  
ATOM   2751  O   ASP   212      89.253 116.483  46.254  1.00  0.00           O  
ATOM   2752  N   ARG   213      89.182 117.678  48.098  1.00  0.00           N  
ATOM   2753  H   ARG   213      89.265 118.549  48.604  1.00  0.00           H  
ATOM   2754  CA  ARG   213      88.729 116.527  48.916  1.00  0.00           C  
ATOM   2755  HA  ARG   213      87.936 115.964  48.423  1.00  0.00           H  
ATOM   2756  CB  ARG   213      89.926 115.600  49.184  1.00  0.00           C  
ATOM   2757  HB2 ARG   213      90.502 115.627  48.259  1.00  0.00           H  
ATOM   2758  HB3 ARG   213      90.517 116.158  49.910  1.00  0.00           H  
ATOM   2759  CG  ARG   213      89.776 114.107  49.638  1.00  0.00           C  
ATOM   2760  HG2 ARG   213      90.795 113.735  49.743  1.00  0.00           H  
ATOM   2761  HG3 ARG   213      89.232 114.164  50.580  1.00  0.00           H  
ATOM   2762  CD  ARG   213      89.012 113.261  48.711  1.00  0.00           C  
ATOM   2763  HD2 ARG   213      87.945 113.473  48.782  1.00  0.00           H  
ATOM   2764  HD3 ARG   213      89.158 113.491  47.656  1.00  0.00           H  
ATOM   2765  NE  ARG   213      89.132 111.799  49.036  1.00  0.00           N  
ATOM   2766  HE  ARG   213      88.690 111.465  49.880  1.00  0.00           H  
ATOM   2767  CZ  ARG   213      89.514 110.816  48.230  1.00  0.00           C  
ATOM   2768  NH1 ARG   213      89.510 110.839  46.999  1.00  0.00           N  
ATOM   2769 HH11 ARG   213      89.950 110.091  46.484  1.00  0.00           H  
ATOM   2770 HH12 ARG   213      88.962 111.578  46.581  1.00  0.00           H  
ATOM   2771  NH2 ARG   213      89.990 109.766  48.768  1.00  0.00           N  
ATOM   2772 HH21 ARG   213      90.481 109.069  48.227  1.00  0.00           H  
ATOM   2773 HH22 ARG   213      89.999 109.648  49.771  1.00  0.00           H  
ATOM   2774  C   ARG   213      88.121 117.077  50.257  1.00  0.00           C  
ATOM   2775  O   ARG   213      88.626 116.810  51.344  1.00  0.00           O  
ATOM   2776  N   GLY   214      86.957 117.709  50.302  1.00  0.00           N  
ATOM   2777  H   GLY   214      86.637 117.926  51.235  1.00  0.00           H  
ATOM   2778  CA  GLY   214      85.975 117.995  49.246  1.00  0.00           C  
ATOM   2779  HA2 GLY   214      86.042 119.047  48.967  1.00  0.00           H  
ATOM   2780  HA3 GLY   214      86.161 117.322  48.409  1.00  0.00           H  
ATOM   2781  C   GLY   214      84.630 117.746  49.763  1.00  0.00           C  
ATOM   2782  O   GLY   214      83.968 118.668  50.339  1.00  0.00           O  
ATOM   2783  OXT GLY   214      84.155 116.583  49.857  1.00  0.00           O  
TER    2784      GLY   214 
END   
