# Supplementary material for: Visualization of oligomerization, clustering, and density transition of intrinsically disordered proteins
Source: Natl Sci Rev. 2026 Feb 14;13(7):nwag107. doi: 10.1093/nsr/nwag107 (PMC13114874; doi:10.1093/nsr/nwag107)
Supplement: nwag107_Supplemental_Files [file nwag107_supplemental_files.zip › SI-MD-Structures/MD-Sturctures/frame185.pdb]

CRYST1  135.122  149.287  136.885  90.00  90.00  90.00               1
ATOM      1  N   MET     1      26.156  89.148  92.783  1.00  0.00           N  
ATOM      2  H1  MET     1      25.237  89.551  92.895  1.00  0.00           H  
ATOM      3  H2  MET     1      26.105  88.157  92.594  1.00  0.00           H  
ATOM      4  H3  MET     1      26.680  89.407  93.607  1.00  0.00           H  
ATOM      5  CA  MET     1      26.747  89.626  91.483  1.00  0.00           C  
ATOM      6  HA  MET     1      27.784  89.342  91.307  1.00  0.00           H  
ATOM      7  CB  MET     1      25.945  88.991  90.344  1.00  0.00           C  
ATOM      8  HB2 MET     1      26.038  87.927  90.562  1.00  0.00           H  
ATOM      9  HB3 MET     1      24.915  89.342  90.410  1.00  0.00           H  
ATOM     10  CG  MET     1      26.594  89.241  89.009  1.00  0.00           C  
ATOM     11  HG2 MET     1      26.546  90.277  88.675  1.00  0.00           H  
ATOM     12  HG3 MET     1      27.663  89.043  89.081  1.00  0.00           H  
ATOM     13  SD  MET     1      25.941  88.225  87.675  1.00  0.00           S  
ATOM     14  CE  MET     1      24.313  88.917  87.586  1.00  0.00           C  
ATOM     15  HE1 MET     1      24.383  89.950  87.247  1.00  0.00           H  
ATOM     16  HE2 MET     1      23.677  88.472  86.820  1.00  0.00           H  
ATOM     17  HE3 MET     1      23.764  88.795  88.519  1.00  0.00           H  
ATOM     18  C   MET     1      26.649  91.153  91.371  1.00  0.00           C  
ATOM     19  O   MET     1      25.531  91.658  91.217  1.00  0.00           O  
ATOM     20  N   ALA     2      27.783  91.872  91.559  1.00  0.00           N  
ATOM     21  H   ALA     2      27.777  92.836  91.859  1.00  0.00           H  
ATOM     22  CA  ALA     2      29.197  91.351  91.576  1.00  0.00           C  
ATOM     23  HA  ALA     2      29.847  92.208  91.755  1.00  0.00           H  
ATOM     24  CB  ALA     2      29.567  90.566  92.913  1.00  0.00           C  
ATOM     25  HB1 ALA     2      29.627  91.276  93.738  1.00  0.00           H  
ATOM     26  HB2 ALA     2      28.831  89.809  93.184  1.00  0.00           H  
ATOM     27  HB3 ALA     2      30.511  90.033  92.798  1.00  0.00           H  
ATOM     28  C   ALA     2      29.654  90.818  90.194  1.00  0.00           C  
ATOM     29  O   ALA     2      30.085  89.687  90.110  1.00  0.00           O  
ATOM     30  N   SER     3      29.559  91.463  89.069  1.00  0.00           N  
ATOM     31  H   SER     3      29.918  91.002  88.245  1.00  0.00           H  
ATOM     32  CA  SER     3      29.278  92.904  88.850  1.00  0.00           C  
ATOM     33  HA  SER     3      28.816  93.332  89.739  1.00  0.00           H  
ATOM     34  CB  SER     3      30.649  93.603  88.552  1.00  0.00           C  
ATOM     35  HB2 SER     3      31.311  93.122  89.273  1.00  0.00           H  
ATOM     36  HB3 SER     3      31.002  93.275  87.574  1.00  0.00           H  
ATOM     37  OG  SER     3      30.670  95.006  88.643  1.00  0.00           O  
ATOM     38  HG  SER     3      31.389  95.190  89.252  1.00  0.00           H  
ATOM     39  C   SER     3      28.347  93.209  87.749  1.00  0.00           C  
ATOM     40  O   SER     3      27.950  92.374  86.917  1.00  0.00           O  
ATOM     41  N   ASN     4      27.769  94.402  87.828  1.00  0.00           N  
ATOM     42  H   ASN     4      28.086  95.095  88.491  1.00  0.00           H  
ATOM     43  CA  ASN     4      26.966  94.880  86.756  1.00  0.00           C  
ATOM     44  HA  ASN     4      27.165  94.276  85.871  1.00  0.00           H  
ATOM     45  CB  ASN     4      25.510  94.757  87.225  1.00  0.00           C  
ATOM     46  HB2 ASN     4      25.321  95.326  88.135  1.00  0.00           H  
ATOM     47  HB3 ASN     4      24.823  95.187  86.496  1.00  0.00           H  
ATOM     48  CG  ASN     4      25.045  93.297  87.479  1.00  0.00           C  
ATOM     49  OD1 ASN     4      24.717  92.546  86.570  1.00  0.00           O  
ATOM     50  ND2 ASN     4      24.860  92.940  88.733  1.00  0.00           N  
ATOM     51 HD21 ASN     4      24.375  92.069  88.895  1.00  0.00           H  
ATOM     52 HD22 ASN     4      25.080  93.624  89.443  1.00  0.00           H  
ATOM     53  C   ASN     4      27.393  96.337  86.354  1.00  0.00           C  
ATOM     54  O   ASN     4      26.594  97.259  86.492  1.00  0.00           O  
ATOM     55  N   ASP     5      28.602  96.621  85.879  1.00  0.00           N  
ATOM     56  H   ASP     5      28.831  97.605  85.889  1.00  0.00           H  
ATOM     57  CA  ASP     5      29.626  95.810  85.148  1.00  0.00           C  
ATOM     58  HA  ASP     5      29.426  94.766  85.390  1.00  0.00           H  
ATOM     59  CB  ASP     5      29.624  95.934  83.610  1.00  0.00           C  
ATOM     60  HB2 ASP     5      30.027  96.914  83.356  1.00  0.00           H  
ATOM     61  HB3 ASP     5      30.325  95.237  83.150  1.00  0.00           H  
ATOM     62  CG  ASP     5      28.302  95.632  82.938  1.00  0.00           C  
ATOM     63  OD1 ASP     5      27.681  94.597  83.251  1.00  0.00           O  
ATOM     64  OD2 ASP     5      27.800  96.411  82.095  1.00  0.00           O  
ATOM     65  C   ASP     5      31.103  96.007  85.576  1.00  0.00           C  
ATOM     66  O   ASP     5      31.414  97.112  85.997  1.00  0.00           O  
ATOM     67  N   TYR     6      31.911  94.972  85.514  1.00  0.00           N  
ATOM     68  H   TYR     6      31.561  94.071  85.223  1.00  0.00           H  
ATOM     69  CA  TYR     6      33.330  95.027  85.961  1.00  0.00           C  
ATOM     70  HA  TYR     6      33.376  95.394  86.986  1.00  0.00           H  
ATOM     71  CB  TYR     6      33.983  93.617  85.830  1.00  0.00           C  
ATOM     72  HB2 TYR     6      33.738  93.204  84.852  1.00  0.00           H  
ATOM     73  HB3 TYR     6      35.060  93.738  85.947  1.00  0.00           H  
ATOM     74  CG  TYR     6      33.609  92.654  86.986  1.00  0.00           C  
ATOM     75  CD1 TYR     6      32.970  91.438  86.718  1.00  0.00           C  
ATOM     76  HD1 TYR     6      32.693  91.117  85.725  1.00  0.00           H  
ATOM     77  CE1 TYR     6      32.746  90.539  87.767  1.00  0.00           C  
ATOM     78  HE1 TYR     6      32.352  89.547  87.600  1.00  0.00           H  
ATOM     79  CZ  TYR     6      33.126  90.870  89.081  1.00  0.00           C  
ATOM     80  OH  TYR     6      32.881  89.960  90.138  1.00  0.00           O  
ATOM     81  HH  TYR     6      32.147  89.354  90.009  1.00  0.00           H  
ATOM     82  CE2 TYR     6      33.751  92.067  89.348  1.00  0.00           C  
ATOM     83  HE2 TYR     6      34.113  92.221  90.353  1.00  0.00           H  
ATOM     84  CD2 TYR     6      33.987  92.966  88.313  1.00  0.00           C  
ATOM     85  HD2 TYR     6      34.552  93.876  88.451  1.00  0.00           H  
ATOM     86  C   TYR     6      34.101  96.043  85.093  1.00  0.00           C  
ATOM     87  O   TYR     6      33.819  96.244  83.903  1.00  0.00           O  
ATOM     88  N   THR     7      35.011  96.825  85.638  1.00  0.00           N  
ATOM     89  H   THR     7      35.122  96.654  86.627  1.00  0.00           H  
ATOM     90  CA  THR     7      35.883  97.827  84.978  1.00  0.00           C  
ATOM     91  HA  THR     7      35.302  98.521  84.370  1.00  0.00           H  
ATOM     92  CB  THR     7      36.678  98.633  85.988  1.00  0.00           C  
ATOM     93  HB  THR     7      35.864  98.916  86.655  1.00  0.00           H  
ATOM     94  CG2 THR     7      37.722  97.900  86.825  1.00  0.00           C  
ATOM     95 HG21 THR     7      38.460  97.456  86.157  1.00  0.00           H  
ATOM     96 HG22 THR     7      38.313  98.521  87.498  1.00  0.00           H  
ATOM     97 HG23 THR     7      37.348  97.133  87.503  1.00  0.00           H  
ATOM     98  OG1 THR     7      37.272  99.756  85.351  1.00  0.00           O  
ATOM     99  HG1 THR     7      36.628 100.445  85.170  1.00  0.00           H  
ATOM    100  C   THR     7      36.849  97.181  84.030  1.00  0.00           C  
ATOM    101  O   THR     7      37.279  96.088  84.293  1.00  0.00           O  
ATOM    102  N   GLN     8      37.245  97.755  82.894  1.00  0.00           N  
ATOM    103  H   GLN     8      37.032  98.713  82.656  1.00  0.00           H  
ATOM    104  CA  GLN     8      38.030  97.057  81.856  1.00  0.00           C  
ATOM    105  HA  GLN     8      38.606  96.183  82.162  1.00  0.00           H  
ATOM    106  CB  GLN     8      37.092  96.486  80.868  1.00  0.00           C  
ATOM    107  HB2 GLN     8      36.350  97.217  80.548  1.00  0.00           H  
ATOM    108  HB3 GLN     8      37.519  96.242  79.895  1.00  0.00           H  
ATOM    109  CG  GLN     8      36.299  95.270  81.270  1.00  0.00           C  
ATOM    110  HG2 GLN     8      37.005  94.507  81.598  1.00  0.00           H  
ATOM    111  HG3 GLN     8      35.529  95.576  81.978  1.00  0.00           H  
ATOM    112  CD  GLN     8      35.467  94.833  79.997  1.00  0.00           C  
ATOM    113  OE1 GLN     8      35.150  95.727  79.112  1.00  0.00           O  
ATOM    114  NE2 GLN     8      34.989  93.596  79.965  1.00  0.00           N  
ATOM    115 HE21 GLN     8      35.292  93.004  80.725  1.00  0.00           H  
ATOM    116 HE22 GLN     8      34.552  93.345  79.090  1.00  0.00           H  
ATOM    117  C   GLN     8      38.923  98.040  81.028  1.00  0.00           C  
ATOM    118  O   GLN     8      38.459  98.722  80.138  1.00  0.00           O  
ATOM    119  N   GLN     9      40.201  98.195  81.359  1.00  0.00           N  
ATOM    120  H   GLN     9      40.564  98.982  80.840  1.00  0.00           H  
ATOM    121  CA  GLN     9      41.164  97.463  82.180  1.00  0.00           C  
ATOM    122  HA  GLN     9      42.025  98.103  81.986  1.00  0.00           H  
ATOM    123  CB  GLN     9      41.002  97.583  83.740  1.00  0.00           C  
ATOM    124  HB2 GLN     9      40.056  97.090  83.965  1.00  0.00           H  
ATOM    125  HB3 GLN     9      41.840  97.113  84.255  1.00  0.00           H  
ATOM    126  CG  GLN     9      40.842  99.075  84.180  1.00  0.00           C  
ATOM    127  HG2 GLN     9      40.082  99.593  83.596  1.00  0.00           H  
ATOM    128  HG3 GLN     9      40.408  98.999  85.177  1.00  0.00           H  
ATOM    129  CD  GLN     9      42.140  99.945  84.205  1.00  0.00           C  
ATOM    130  OE1 GLN     9      43.204  99.430  83.936  1.00  0.00           O  
ATOM    131  NE2 GLN     9      41.982 101.180  84.588  1.00  0.00           N  
ATOM    132 HE21 GLN     9      41.077 101.556  84.832  1.00  0.00           H  
ATOM    133 HE22 GLN     9      42.837 101.717  84.578  1.00  0.00           H  
ATOM    134  C   GLN     9      41.547  96.075  81.535  1.00  0.00           C  
ATOM    135  O   GLN     9      40.707  95.380  80.930  1.00  0.00           O  
ATOM    136  N   ALA    10      42.776  95.505  81.617  1.00  0.00           N  
ATOM    137  H   ALA    10      42.829  94.640  81.099  1.00  0.00           H  
ATOM    138  CA  ALA    10      43.948  96.188  82.197  1.00  0.00           C  
ATOM    139  HA  ALA    10      43.634  96.524  83.186  1.00  0.00           H  
ATOM    140  CB  ALA    10      45.111  95.152  82.250  1.00  0.00           C  
ATOM    141  HB1 ALA    10      44.742  94.282  82.793  1.00  0.00           H  
ATOM    142  HB2 ALA    10      45.433  94.858  81.252  1.00  0.00           H  
ATOM    143  HB3 ALA    10      45.967  95.580  82.772  1.00  0.00           H  
ATOM    144  C   ALA    10      44.357  97.393  81.315  1.00  0.00           C  
ATOM    145  O   ALA    10      43.800  97.682  80.263  1.00  0.00           O  
ATOM    146  N   THR    11      45.258  98.190  81.855  1.00  0.00           N  
ATOM    147  H   THR    11      45.795  97.829  82.631  1.00  0.00           H  
ATOM    148  CA  THR    11      45.842  99.403  81.288  1.00  0.00           C  
ATOM    149  HA  THR    11      45.653  99.395  80.215  1.00  0.00           H  
ATOM    150  CB  THR    11      45.263 100.716  81.948  1.00  0.00           C  
ATOM    151  HB  THR    11      45.326 100.633  83.033  1.00  0.00           H  
ATOM    152  CG2 THR    11      45.905 102.013  81.481  1.00  0.00           C  
ATOM    153 HG21 THR    11      46.902 102.048  81.922  1.00  0.00           H  
ATOM    154 HG22 THR    11      46.004 102.136  80.402  1.00  0.00           H  
ATOM    155 HG23 THR    11      45.456 102.900  81.927  1.00  0.00           H  
ATOM    156  OG1 THR    11      43.915 100.936  81.736  1.00  0.00           O  
ATOM    157  HG1 THR    11      43.505 100.260  82.281  1.00  0.00           H  
ATOM    158  C   THR    11      47.398  99.305  81.328  1.00  0.00           C  
ATOM    159  O   THR    11      47.926  99.580  82.373  1.00  0.00           O  
ATOM    160  N   GLN    12      48.127  98.916  80.306  1.00  0.00           N  
ATOM    161  H   GLN    12      49.125  98.919  80.464  1.00  0.00           H  
ATOM    162  CA  GLN    12      47.678  98.376  79.003  1.00  0.00           C  
ATOM    163  HA  GLN    12      47.065  99.105  78.474  1.00  0.00           H  
ATOM    164  CB  GLN    12      48.860  98.336  78.039  1.00  0.00           C  
ATOM    165  HB2 GLN    12      48.384  98.200  77.068  1.00  0.00           H  
ATOM    166  HB3 GLN    12      49.326  99.315  78.141  1.00  0.00           H  
ATOM    167  CG  GLN    12      49.963  97.304  78.361  1.00  0.00           C  
ATOM    168  HG2 GLN    12      50.318  97.301  79.392  1.00  0.00           H  
ATOM    169  HG3 GLN    12      49.474  96.338  78.240  1.00  0.00           H  
ATOM    170  CD  GLN    12      51.137  97.448  77.280  1.00  0.00           C  
ATOM    171  OE1 GLN    12      51.237  98.446  76.550  1.00  0.00           O  
ATOM    172  NE2 GLN    12      52.169  96.658  77.420  1.00  0.00           N  
ATOM    173 HE21 GLN    12      52.984  96.998  76.931  1.00  0.00           H  
ATOM    174 HE22 GLN    12      52.088  95.752  77.859  1.00  0.00           H  
ATOM    175  C   GLN    12      46.866  97.095  79.055  1.00  0.00           C  
ATOM    176  O   GLN    12      46.902  96.362  80.093  1.00  0.00           O  
ATOM    177  N   SER    13      46.154  96.760  77.951  1.00  0.00           N  
ATOM    178  H   SER    13      45.933  97.486  77.285  1.00  0.00           H  
ATOM    179  CA  SER    13      45.586  95.407  77.691  1.00  0.00           C  
ATOM    180  HA  SER    13      44.794  95.264  78.426  1.00  0.00           H  
ATOM    181  CB  SER    13      45.027  95.281  76.263  1.00  0.00           C  
ATOM    182  HB2 SER    13      44.216  95.991  76.101  1.00  0.00           H  
ATOM    183  HB3 SER    13      45.826  95.529  75.564  1.00  0.00           H  
ATOM    184  OG  SER    13      44.517  93.999  75.886  1.00  0.00           O  
ATOM    185  HG  SER    13      43.667  93.900  76.321  1.00  0.00           H  
ATOM    186  C   SER    13      46.634  94.275  77.806  1.00  0.00           C  
ATOM    187  O   SER    13      47.763  94.529  77.407  1.00  0.00           O  
ATOM    188  N   TYR    14      46.319  93.099  78.398  1.00  0.00           N  
ATOM    189  H   TYR    14      45.428  93.011  78.865  1.00  0.00           H  
ATOM    190  CA  TYR    14      47.263  92.097  78.791  1.00  0.00           C  
ATOM    191  HA  TYR    14      48.172  92.607  79.113  1.00  0.00           H  
ATOM    192  CB  TYR    14      46.740  91.324  80.013  1.00  0.00           C  
ATOM    193  HB2 TYR    14      46.142  92.036  80.583  1.00  0.00           H  
ATOM    194  HB3 TYR    14      46.000  90.614  79.644  1.00  0.00           H  
ATOM    195  CG  TYR    14      47.699  90.561  80.850  1.00  0.00           C  
ATOM    196  CD1 TYR    14      48.407  91.147  81.904  1.00  0.00           C  
ATOM    197  HD1 TYR    14      48.220  92.188  82.121  1.00  0.00           H  
ATOM    198  CE1 TYR    14      49.304  90.318  82.629  1.00  0.00           C  
ATOM    199  HE1 TYR    14      49.875  90.658  83.480  1.00  0.00           H  
ATOM    200  CZ  TYR    14      49.522  88.953  82.314  1.00  0.00           C  
ATOM    201  OH  TYR    14      50.351  88.198  82.966  1.00  0.00           O  
ATOM    202  HH  TYR    14      50.684  88.606  83.768  1.00  0.00           H  
ATOM    203  CE2 TYR    14      48.763  88.411  81.238  1.00  0.00           C  
ATOM    204  HE2 TYR    14      48.879  87.365  80.993  1.00  0.00           H  
ATOM    205  CD2 TYR    14      47.867  89.191  80.480  1.00  0.00           C  
ATOM    206  HD2 TYR    14      47.377  88.707  79.649  1.00  0.00           H  
ATOM    207  C   TYR    14      47.581  91.063  77.677  1.00  0.00           C  
ATOM    208  O   TYR    14      46.628  90.710  76.952  1.00  0.00           O  
ATOM    209  N   GLY    15      48.847  90.620  77.448  1.00  0.00           N  
ATOM    210  H   GLY    15      48.909  90.091  76.590  1.00  0.00           H  
ATOM    211  CA  GLY    15      50.058  90.931  78.170  1.00  0.00           C  
ATOM    212  HA2 GLY    15      50.779  91.389  77.493  1.00  0.00           H  
ATOM    213  HA3 GLY    15      49.848  91.547  79.045  1.00  0.00           H  
ATOM    214  C   GLY    15      50.819  89.767  78.826  1.00  0.00           C  
ATOM    215  O   GLY    15      51.595  89.915  79.742  1.00  0.00           O  
ATOM    216  N   ALA    16      50.563  88.646  78.285  1.00  0.00           N  
ATOM    217  H   ALA    16      49.885  88.607  77.538  1.00  0.00           H  
ATOM    218  CA  ALA    16      51.031  87.308  78.754  1.00  0.00           C  
ATOM    219  HA  ALA    16      51.022  87.457  79.834  1.00  0.00           H  
ATOM    220  CB  ALA    16      50.028  86.213  78.323  1.00  0.00           C  
ATOM    221  HB1 ALA    16      50.176  85.334  78.952  1.00  0.00           H  
ATOM    222  HB2 ALA    16      49.038  86.576  78.599  1.00  0.00           H  
ATOM    223  HB3 ALA    16      49.961  85.988  77.259  1.00  0.00           H  
ATOM    224  C   ALA    16      52.485  86.964  78.387  1.00  0.00           C  
ATOM    225  O   ALA    16      52.743  86.048  77.610  1.00  0.00           O  
ATOM    226  N   TYR    17      53.427  87.578  79.118  1.00  0.00           N  
ATOM    227  H   TYR    17      53.178  88.370  79.694  1.00  0.00           H  
ATOM    228  CA  TYR    17      54.859  87.421  79.115  1.00  0.00           C  
ATOM    229  HA  TYR    17      55.045  86.349  79.040  1.00  0.00           H  
ATOM    230  CB  TYR    17      55.373  88.055  77.797  1.00  0.00           C  
ATOM    231  HB2 TYR    17      55.024  87.402  76.996  1.00  0.00           H  
ATOM    232  HB3 TYR    17      54.981  89.066  77.677  1.00  0.00           H  
ATOM    233  CG  TYR    17      56.889  87.996  77.685  1.00  0.00           C  
ATOM    234  CD1 TYR    17      57.520  89.201  78.100  1.00  0.00           C  
ATOM    235  HD1 TYR    17      56.898  90.064  78.290  1.00  0.00           H  
ATOM    236  CE1 TYR    17      58.937  89.292  78.060  1.00  0.00           C  
ATOM    237  HE1 TYR    17      59.315  90.280  78.277  1.00  0.00           H  
ATOM    238  CZ  TYR    17      59.644  88.196  77.477  1.00  0.00           C  
ATOM    239  OH  TYR    17      61.006  88.225  77.244  1.00  0.00           O  
ATOM    240  HH  TYR    17      61.236  87.718  76.462  1.00  0.00           H  
ATOM    241  CE2 TYR    17      59.025  86.983  77.185  1.00  0.00           C  
ATOM    242  HE2 TYR    17      59.622  86.169  76.804  1.00  0.00           H  
ATOM    243  CD2 TYR    17      57.626  86.892  77.312  1.00  0.00           C  
ATOM    244  HD2 TYR    17      57.127  86.023  76.910  1.00  0.00           H  
ATOM    245  C   TYR    17      55.523  87.917  80.368  1.00  0.00           C  
ATOM    246  O   TYR    17      55.076  88.974  80.800  1.00  0.00           O  
ATOM    247  N   PRO    18      56.522  87.250  80.978  1.00  0.00           N  
ATOM    248  CD  PRO    18      56.985  85.989  80.558  1.00  0.00           C  
ATOM    249  HD2 PRO    18      57.607  86.027  79.664  1.00  0.00           H  
ATOM    250  HD3 PRO    18      56.133  85.323  80.425  1.00  0.00           H  
ATOM    251  CG  PRO    18      57.856  85.467  81.805  1.00  0.00           C  
ATOM    252  HG2 PRO    18      58.875  85.308  81.450  1.00  0.00           H  
ATOM    253  HG3 PRO    18      57.506  84.514  82.202  1.00  0.00           H  
ATOM    254  CB  PRO    18      57.647  86.546  82.878  1.00  0.00           C  
ATOM    255  HB2 PRO    18      58.550  86.736  83.457  1.00  0.00           H  
ATOM    256  HB3 PRO    18      56.809  86.399  83.560  1.00  0.00           H  
ATOM    257  CA  PRO    18      57.297  87.830  82.131  1.00  0.00           C  
ATOM    258  HA  PRO    18      56.608  88.416  82.739  1.00  0.00           H  
ATOM    259  C   PRO    18      58.590  88.605  81.637  1.00  0.00           C  
ATOM    260  O   PRO    18      59.663  88.107  81.476  1.00  0.00           O  
ATOM    261  N   THR    19      58.415  89.917  81.561  1.00  0.00           N  
ATOM    262  H   THR    19      57.566  90.406  81.805  1.00  0.00           H  
ATOM    263  CA  THR    19      59.512  90.954  81.417  1.00  0.00           C  
ATOM    264  HA  THR    19      59.951  90.800  80.431  1.00  0.00           H  
ATOM    265  CB  THR    19      59.088  92.413  81.481  1.00  0.00           C  
ATOM    266  HB  THR    19      58.770  92.484  82.521  1.00  0.00           H  
ATOM    267  CG2 THR    19      60.076  93.510  81.344  1.00  0.00           C  
ATOM    268 HG21 THR    19      59.567  94.431  81.630  1.00  0.00           H  
ATOM    269 HG22 THR    19      60.941  93.155  81.904  1.00  0.00           H  
ATOM    270 HG23 THR    19      60.512  93.543  80.346  1.00  0.00           H  
ATOM    271  OG1 THR    19      57.991  92.758  80.670  1.00  0.00           O  
ATOM    272  HG1 THR    19      57.302  92.244  81.098  1.00  0.00           H  
ATOM    273  C   THR    19      60.521  90.750  82.493  1.00  0.00           C  
ATOM    274  O   THR    19      60.189  90.722  83.654  1.00  0.00           O  
ATOM    275  N   GLN    20      61.806  90.619  82.116  1.00  0.00           N  
ATOM    276  H   GLN    20      61.934  90.608  81.114  1.00  0.00           H  
ATOM    277  CA  GLN    20      62.893  90.465  83.081  1.00  0.00           C  
ATOM    278  HA  GLN    20      62.613  89.719  83.825  1.00  0.00           H  
ATOM    279  CB  GLN    20      64.098  89.946  82.276  1.00  0.00           C  
ATOM    280  HB2 GLN    20      63.895  89.038  81.709  1.00  0.00           H  
ATOM    281  HB3 GLN    20      64.252  90.680  81.485  1.00  0.00           H  
ATOM    282  CG  GLN    20      65.440  89.924  83.027  1.00  0.00           C  
ATOM    283  HG2 GLN    20      65.599  91.002  83.033  1.00  0.00           H  
ATOM    284  HG3 GLN    20      65.340  89.590  84.060  1.00  0.00           H  
ATOM    285  CD  GLN    20      66.638  89.354  82.341  1.00  0.00           C  
ATOM    286  OE1 GLN    20      66.752  89.161  81.156  1.00  0.00           O  
ATOM    287  NE2 GLN    20      67.582  88.882  83.160  1.00  0.00           N  
ATOM    288 HE21 GLN    20      67.429  89.009  84.151  1.00  0.00           H  
ATOM    289 HE22 GLN    20      68.431  88.604  82.691  1.00  0.00           H  
ATOM    290  C   GLN    20      63.082  91.847  83.816  1.00  0.00           C  
ATOM    291  O   GLN    20      63.238  92.922  83.201  1.00  0.00           O  
ATOM    292  N   PRO    21      63.026  91.843  85.181  1.00  0.00           N  
ATOM    293  CD  PRO    21      62.681  90.711  85.994  1.00  0.00           C  
ATOM    294  HD2 PRO    21      63.292  89.816  85.879  1.00  0.00           H  
ATOM    295  HD3 PRO    21      61.653  90.360  85.912  1.00  0.00           H  
ATOM    296  CG  PRO    21      62.945  91.153  87.446  1.00  0.00           C  
ATOM    297  HG2 PRO    21      63.968  90.901  87.724  1.00  0.00           H  
ATOM    298  HG3 PRO    21      62.149  90.645  87.991  1.00  0.00           H  
ATOM    299  CB  PRO    21      63.005  92.694  87.374  1.00  0.00           C  
ATOM    300  HB2 PRO    21      63.743  93.128  88.049  1.00  0.00           H  
ATOM    301  HB3 PRO    21      62.024  93.109  87.609  1.00  0.00           H  
ATOM    302  CA  PRO    21      63.347  93.057  85.884  1.00  0.00           C  
ATOM    303  HA  PRO    21      62.765  93.941  85.626  1.00  0.00           H  
ATOM    304  C   PRO    21      64.824  93.470  85.750  1.00  0.00           C  
ATOM    305  O   PRO    21      65.753  92.641  85.833  1.00  0.00           O  
ATOM    306  N   GLY    22      65.029  94.812  85.640  1.00  0.00           N  
ATOM    307  H   GLY    22      64.307  95.499  85.472  1.00  0.00           H  
ATOM    308  CA  GLY    22      66.379  95.377  85.846  1.00  0.00           C  
ATOM    309  HA2 GLY    22      67.050  94.543  85.640  1.00  0.00           H  
ATOM    310  HA3 GLY    22      66.604  96.191  85.157  1.00  0.00           H  
ATOM    311  C   GLY    22      66.574  95.906  87.311  1.00  0.00           C  
ATOM    312  O   GLY    22      66.222  95.376  88.357  1.00  0.00           O  
ATOM    313  N   GLN    23      67.226  97.015  87.346  1.00  0.00           N  
ATOM    314  H   GLN    23      67.477  97.523  86.510  1.00  0.00           H  
ATOM    315  CA  GLN    23      67.748  97.615  88.591  1.00  0.00           C  
ATOM    316  HA  GLN    23      66.933  97.768  89.298  1.00  0.00           H  
ATOM    317  CB  GLN    23      68.839  96.737  89.280  1.00  0.00           C  
ATOM    318  HB2 GLN    23      68.407  95.755  89.473  1.00  0.00           H  
ATOM    319  HB3 GLN    23      69.702  96.678  88.617  1.00  0.00           H  
ATOM    320  CG  GLN    23      69.383  97.326  90.696  1.00  0.00           C  
ATOM    321  HG2 GLN    23      69.880  96.516  91.230  1.00  0.00           H  
ATOM    322  HG3 GLN    23      70.154  98.080  90.538  1.00  0.00           H  
ATOM    323  CD  GLN    23      68.228  97.885  91.571  1.00  0.00           C  
ATOM    324  OE1 GLN    23      67.130  97.447  91.609  1.00  0.00           O  
ATOM    325  NE2 GLN    23      68.533  98.866  92.441  1.00  0.00           N  
ATOM    326 HE21 GLN    23      69.488  99.146  92.614  1.00  0.00           H  
ATOM    327 HE22 GLN    23      67.824  98.980  93.151  1.00  0.00           H  
ATOM    328  C   GLN    23      68.360  98.977  88.193  1.00  0.00           C  
ATOM    329  O   GLN    23      69.370  99.045  87.517  1.00  0.00           O  
ATOM    330  N   GLY    24      67.819 100.100  88.668  1.00  0.00           N  
ATOM    331  H   GLY    24      66.957 100.019  89.189  1.00  0.00           H  
ATOM    332  CA  GLY    24      68.594 101.324  88.880  1.00  0.00           C  
ATOM    333  HA2 GLY    24      68.661 101.842  87.923  1.00  0.00           H  
ATOM    334  HA3 GLY    24      67.961 101.969  89.490  1.00  0.00           H  
ATOM    335  C   GLY    24      69.946 101.104  89.593  1.00  0.00           C  
ATOM    336  O   GLY    24      70.090 100.394  90.594  1.00  0.00           O  
ATOM    337  N   TYR    25      70.876 101.823  89.030  1.00  0.00           N  
ATOM    338  H   TYR    25      70.568 102.336  88.217  1.00  0.00           H  
ATOM    339  CA  TYR    25      72.327 101.517  89.135  1.00  0.00           C  
ATOM    340  HA  TYR    25      72.590 101.477  90.192  1.00  0.00           H  
ATOM    341  CB  TYR    25      72.597 100.149  88.458  1.00  0.00           C  
ATOM    342  HB2 TYR    25      72.341  99.335  89.135  1.00  0.00           H  
ATOM    343  HB3 TYR    25      72.130  99.971  87.489  1.00  0.00           H  
ATOM    344  CG  TYR    25      74.145  99.842  88.219  1.00  0.00           C  
ATOM    345  CD1 TYR    25      74.817  99.135  89.184  1.00  0.00           C  
ATOM    346  HD1 TYR    25      74.297  98.858  90.088  1.00  0.00           H  
ATOM    347  CE1 TYR    25      76.219  98.879  89.014  1.00  0.00           C  
ATOM    348  HE1 TYR    25      76.703  98.238  89.736  1.00  0.00           H  
ATOM    349  CZ  TYR    25      76.867  99.305  87.848  1.00  0.00           C  
ATOM    350  OH  TYR    25      78.206  98.979  87.767  1.00  0.00           O  
ATOM    351  HH  TYR    25      78.452  98.781  86.860  1.00  0.00           H  
ATOM    352  CE2 TYR    25      76.179 100.120  86.890  1.00  0.00           C  
ATOM    353  HE2 TYR    25      76.768 100.562  86.100  1.00  0.00           H  
ATOM    354  CD2 TYR    25      74.824 100.397  87.068  1.00  0.00           C  
ATOM    355  HD2 TYR    25      74.293 101.064  86.404  1.00  0.00           H  
ATOM    356  C   TYR    25      73.145 102.687  88.584  1.00  0.00           C  
ATOM    357  O   TYR    25      72.955 103.154  87.469  1.00  0.00           O  
ATOM    358  N   SER    26      74.060 103.222  89.382  1.00  0.00           N  
ATOM    359  H   SER    26      74.300 102.773  90.254  1.00  0.00           H  
ATOM    360  CA  SER    26      74.878 104.449  89.135  1.00  0.00           C  
ATOM    361  HA  SER    26      74.363 105.151  88.479  1.00  0.00           H  
ATOM    362  CB  SER    26      75.173 105.339  90.387  1.00  0.00           C  
ATOM    363  HB2 SER    26      74.260 105.788  90.777  1.00  0.00           H  
ATOM    364  HB3 SER    26      75.594 104.792  91.231  1.00  0.00           H  
ATOM    365  OG  SER    26      75.979 106.453  90.078  1.00  0.00           O  
ATOM    366  HG  SER    26      76.156 106.869  90.926  1.00  0.00           H  
ATOM    367  C   SER    26      76.305 104.152  88.644  1.00  0.00           C  
ATOM    368  O   SER    26      77.048 103.508  89.358  1.00  0.00           O  
ATOM    369  N   GLN    27      76.751 104.570  87.433  1.00  0.00           N  
ATOM    370  H   GLN    27      76.042 105.057  86.904  1.00  0.00           H  
ATOM    371  CA  GLN    27      78.069 104.225  86.795  1.00  0.00           C  
ATOM    372  HA  GLN    27      78.218 103.146  86.826  1.00  0.00           H  
ATOM    373  CB  GLN    27      78.125 104.645  85.276  1.00  0.00           C  
ATOM    374  HB2 GLN    27      77.941 105.698  85.066  1.00  0.00           H  
ATOM    375  HB3 GLN    27      79.091 104.491  84.796  1.00  0.00           H  
ATOM    376  CG  GLN    27      77.207 103.745  84.375  1.00  0.00           C  
ATOM    377  HG2 GLN    27      77.270 102.705  84.692  1.00  0.00           H  
ATOM    378  HG3 GLN    27      76.175 104.019  84.594  1.00  0.00           H  
ATOM    379  CD  GLN    27      77.463 103.889  82.898  1.00  0.00           C  
ATOM    380  OE1 GLN    27      78.102 104.781  82.452  1.00  0.00           O  
ATOM    381  NE2 GLN    27      77.075 102.895  82.170  1.00  0.00           N  
ATOM    382 HE21 GLN    27      76.641 102.088  82.593  1.00  0.00           H  
ATOM    383 HE22 GLN    27      77.345 102.898  81.196  1.00  0.00           H  
ATOM    384  C   GLN    27      79.192 104.797  87.638  1.00  0.00           C  
ATOM    385  O   GLN    27      80.222 104.130  87.895  1.00  0.00           O  
ATOM    386  N   GLN    28      79.001 106.067  88.006  1.00  0.00           N  
ATOM    387  H   GLN    28      78.324 106.655  87.541  1.00  0.00           H  
ATOM    388  CA  GLN    28      79.800 106.746  89.020  1.00  0.00           C  
ATOM    389  HA  GLN    28      80.793 106.933  88.610  1.00  0.00           H  
ATOM    390  CB  GLN    28      79.179 108.155  89.254  1.00  0.00           C  
ATOM    391  HB2 GLN    28      78.236 108.097  89.796  1.00  0.00           H  
ATOM    392  HB3 GLN    28      79.862 108.769  89.841  1.00  0.00           H  
ATOM    393  CG  GLN    28      79.100 108.871  87.906  1.00  0.00           C  
ATOM    394  HG2 GLN    28      79.114 109.954  88.028  1.00  0.00           H  
ATOM    395  HG3 GLN    28      79.995 108.609  87.342  1.00  0.00           H  
ATOM    396  CD  GLN    28      77.827 108.728  87.128  1.00  0.00           C  
ATOM    397  OE1 GLN    28      77.801 108.999  85.973  1.00  0.00           O  
ATOM    398  NE2 GLN    28      76.706 108.162  87.610  1.00  0.00           N  
ATOM    399 HE21 GLN    28      75.875 108.312  87.056  1.00  0.00           H  
ATOM    400 HE22 GLN    28      76.554 108.052  88.603  1.00  0.00           H  
ATOM    401  C   GLN    28      80.067 105.999  90.406  1.00  0.00           C  
ATOM    402  O   GLN    28      81.089 106.214  91.057  1.00  0.00           O  
ATOM    403  N   SER    29      79.262 105.017  90.787  1.00  0.00           N  
ATOM    404  H   SER    29      78.348 104.919  90.368  1.00  0.00           H  
ATOM    405  CA  SER    29      79.573 104.120  91.938  1.00  0.00           C  
ATOM    406  HA  SER    29      79.899 104.702  92.801  1.00  0.00           H  
ATOM    407  CB  SER    29      78.299 103.339  92.341  1.00  0.00           C  
ATOM    408  HB2 SER    29      78.365 102.846  93.310  1.00  0.00           H  
ATOM    409  HB3 SER    29      77.464 104.038  92.387  1.00  0.00           H  
ATOM    410  OG  SER    29      77.924 102.304  91.437  1.00  0.00           O  
ATOM    411  HG  SER    29      77.774 102.739  90.594  1.00  0.00           H  
ATOM    412  C   SER    29      80.630 103.053  91.716  1.00  0.00           C  
ATOM    413  O   SER    29      81.043 102.407  92.640  1.00  0.00           O  
ATOM    414  N   SER    30      80.952 102.800  90.470  1.00  0.00           N  
ATOM    415  H   SER    30      80.380 103.266  89.779  1.00  0.00           H  
ATOM    416  CA  SER    30      81.518 101.535  89.992  1.00  0.00           C  
ATOM    417  HA  SER    30      81.962 100.890  90.751  1.00  0.00           H  
ATOM    418  CB  SER    30      80.463 100.689  89.312  1.00  0.00           C  
ATOM    419  HB2 SER    30      79.681 100.491  90.045  1.00  0.00           H  
ATOM    420  HB3 SER    30      80.066 101.238  88.458  1.00  0.00           H  
ATOM    421  OG  SER    30      80.997  99.479  88.737  1.00  0.00           O  
ATOM    422  HG  SER    30      80.506  98.767  89.156  1.00  0.00           H  
ATOM    423  C   SER    30      82.677 101.807  88.951  1.00  0.00           C  
ATOM    424  O   SER    30      82.371 102.220  87.807  1.00  0.00           O  
ATOM    425  N   GLN    31      83.994 101.539  89.182  1.00  0.00           N  
ATOM    426  H   GLN    31      84.590 101.359  88.387  1.00  0.00           H  
ATOM    427  CA  GLN    31      84.621 101.756  90.494  1.00  0.00           C  
ATOM    428  HA  GLN    31      84.228 100.971  91.141  1.00  0.00           H  
ATOM    429  CB  GLN    31      86.161 101.549  90.388  1.00  0.00           C  
ATOM    430  HB2 GLN    31      86.533 102.281  89.670  1.00  0.00           H  
ATOM    431  HB3 GLN    31      86.670 101.777  91.324  1.00  0.00           H  
ATOM    432  CG  GLN    31      86.629 100.144  89.958  1.00  0.00           C  
ATOM    433  HG2 GLN    31      86.221 100.115  88.948  1.00  0.00           H  
ATOM    434  HG3 GLN    31      87.716 100.055  89.953  1.00  0.00           H  
ATOM    435  CD  GLN    31      85.980  99.015  90.650  1.00  0.00           C  
ATOM    436  OE1 GLN    31      85.038  98.386  90.228  1.00  0.00           O  
ATOM    437  NE2 GLN    31      86.454  98.735  91.883  1.00  0.00           N  
ATOM    438 HE21 GLN    31      86.206  97.841  92.280  1.00  0.00           H  
ATOM    439 HE22 GLN    31      87.298  99.232  92.132  1.00  0.00           H  
ATOM    440  C   GLN    31      84.210 103.149  91.189  1.00  0.00           C  
ATOM    441  O   GLN    31      83.888 104.134  90.459  1.00  0.00           O  
ATOM    442  N   PRO    32      84.281 103.358  92.544  1.00  0.00           N  
ATOM    443  CD  PRO    32      84.476 102.364  93.651  1.00  0.00           C  
ATOM    444  HD2 PRO    32      85.538 102.164  93.798  1.00  0.00           H  
ATOM    445  HD3 PRO    32      83.896 101.476  93.402  1.00  0.00           H  
ATOM    446  CG  PRO    32      83.851 103.078  94.882  1.00  0.00           C  
ATOM    447  HG2 PRO    32      84.776 103.382  95.373  1.00  0.00           H  
ATOM    448  HG3 PRO    32      83.283 102.456  95.573  1.00  0.00           H  
ATOM    449  CB  PRO    32      83.110 104.342  94.368  1.00  0.00           C  
ATOM    450  HB2 PRO    32      83.023 105.124  95.123  1.00  0.00           H  
ATOM    451  HB3 PRO    32      82.127 104.088  93.972  1.00  0.00           H  
ATOM    452  CA  PRO    32      83.945 104.663  93.063  1.00  0.00           C  
ATOM    453  HA  PRO    32      83.234 105.139  92.387  1.00  0.00           H  
ATOM    454  C   PRO    32      85.161 105.488  93.304  1.00  0.00           C  
ATOM    455  O   PRO    32      86.220 104.968  93.552  1.00  0.00           O  
ATOM    456  N   TYR    33      84.964 106.770  93.364  1.00  0.00           N  
ATOM    457  H   TYR    33      84.056 107.142  93.123  1.00  0.00           H  
ATOM    458  CA  TYR    33      85.832 107.801  93.911  1.00  0.00           C  
ATOM    459  HA  TYR    33      86.813 107.459  93.580  1.00  0.00           H  
ATOM    460  CB  TYR    33      85.545 109.165  93.261  1.00  0.00           C  
ATOM    461  HB2 TYR    33      84.596 109.533  93.650  1.00  0.00           H  
ATOM    462  HB3 TYR    33      86.317 109.868  93.573  1.00  0.00           H  
ATOM    463  CG  TYR    33      85.547 108.980  91.770  1.00  0.00           C  
ATOM    464  CD1 TYR    33      86.771 108.804  91.100  1.00  0.00           C  
ATOM    465  HD1 TYR    33      87.703 108.822  91.645  1.00  0.00           H  
ATOM    466  CE1 TYR    33      86.823 108.790  89.692  1.00  0.00           C  
ATOM    467  HE1 TYR    33      87.772 108.749  89.176  1.00  0.00           H  
ATOM    468  CZ  TYR    33      85.635 108.809  88.966  1.00  0.00           C  
ATOM    469  OH  TYR    33      85.619 108.781  87.633  1.00  0.00           O  
ATOM    470  HH  TYR    33      84.744 108.536  87.324  1.00  0.00           H  
ATOM    471  CE2 TYR    33      84.415 108.959  89.633  1.00  0.00           C  
ATOM    472  HE2 TYR    33      83.538 109.088  89.016  1.00  0.00           H  
ATOM    473  CD2 TYR    33      84.401 109.003  91.019  1.00  0.00           C  
ATOM    474  HD2 TYR    33      83.416 109.159  91.433  1.00  0.00           H  
ATOM    475  C   TYR    33      85.753 107.868  95.449  1.00  0.00           C  
ATOM    476  O   TYR    33      86.673 108.365  96.136  1.00  0.00           O  
ATOM    477  N   GLY    34      84.661 107.400  96.127  1.00  0.00           N  
ATOM    478  H   GLY    34      83.935 107.028  95.532  1.00  0.00           H  
ATOM    479  CA  GLY    34      84.453 107.797  97.540  1.00  0.00           C  
ATOM    480  HA2 GLY    34      85.020 107.101  98.159  1.00  0.00           H  
ATOM    481  HA3 GLY    34      84.971 108.740  97.716  1.00  0.00           H  
ATOM    482  C   GLY    34      82.951 107.886  98.049  1.00  0.00           C  
ATOM    483  O   GLY    34      82.212 106.982  97.651  1.00  0.00           O  
ATOM    484  N   GLN    35      82.660 108.809  99.003  1.00  0.00           N  
ATOM    485  H   GLN    35      83.374 109.462  99.293  1.00  0.00           H  
ATOM    486  CA  GLN    35      81.438 108.742  99.751  1.00  0.00           C  
ATOM    487  HA  GLN    35      80.674 108.180  99.215  1.00  0.00           H  
ATOM    488  CB  GLN    35      81.537 107.919 101.073  1.00  0.00           C  
ATOM    489  HB2 GLN    35      82.157 108.476 101.775  1.00  0.00           H  
ATOM    490  HB3 GLN    35      80.561 107.874 101.554  1.00  0.00           H  
ATOM    491  CG  GLN    35      81.944 106.443 100.945  1.00  0.00           C  
ATOM    492  HG2 GLN    35      81.671 105.905 101.853  1.00  0.00           H  
ATOM    493  HG3 GLN    35      81.397 106.133 100.055  1.00  0.00           H  
ATOM    494  CD  GLN    35      83.435 106.395 100.795  1.00  0.00           C  
ATOM    495  OE1 GLN    35      84.161 107.288 101.168  1.00  0.00           O  
ATOM    496  NE2 GLN    35      83.910 105.383 100.175  1.00  0.00           N  
ATOM    497 HE21 GLN    35      83.257 104.657  99.917  1.00  0.00           H  
ATOM    498 HE22 GLN    35      84.891 105.207 100.009  1.00  0.00           H  
ATOM    499  C   GLN    35      80.950 110.178 100.011  1.00  0.00           C  
ATOM    500  O   GLN    35      81.466 110.804 100.903  1.00  0.00           O  
ATOM    501  N   GLN    36      79.916 110.616  99.315  1.00  0.00           N  
ATOM    502  H   GLN    36      79.690 111.538  99.660  1.00  0.00           H  
ATOM    503  CA  GLN    36      79.343 110.148  98.080  1.00  0.00           C  
ATOM    504  HA  GLN    36      79.122 109.084  98.160  1.00  0.00           H  
ATOM    505  CB  GLN    36      77.990 110.910  97.774  1.00  0.00           C  
ATOM    506  HB2 GLN    36      77.209 110.758  98.519  1.00  0.00           H  
ATOM    507  HB3 GLN    36      78.286 111.946  97.933  1.00  0.00           H  
ATOM    508  CG  GLN    36      77.198 110.852  96.440  1.00  0.00           C  
ATOM    509  HG2 GLN    36      76.315 111.475  96.580  1.00  0.00           H  
ATOM    510  HG3 GLN    36      77.851 111.224  95.651  1.00  0.00           H  
ATOM    511  CD  GLN    36      76.823 109.471  96.110  1.00  0.00           C  
ATOM    512  OE1 GLN    36      77.656 108.624  95.907  1.00  0.00           O  
ATOM    513  NE2 GLN    36      75.530 109.223  95.914  1.00  0.00           N  
ATOM    514 HE21 GLN    36      74.858 109.976  95.877  1.00  0.00           H  
ATOM    515 HE22 GLN    36      75.279 108.304  95.578  1.00  0.00           H  
ATOM    516  C   GLN    36      80.374 110.177  96.896  1.00  0.00           C  
ATOM    517  O   GLN    36      81.199 111.083  96.866  1.00  0.00           O  
ATOM    518  N   SER    37      80.376 109.160  96.029  1.00  0.00           N  
ATOM    519  H   SER    37      79.640 108.494  96.216  1.00  0.00           H  
ATOM    520  CA  SER    37      81.038 109.183  94.736  1.00  0.00           C  
ATOM    521  HA  SER    37      82.067 109.435  94.993  1.00  0.00           H  
ATOM    522  CB  SER    37      81.045 107.686  94.169  1.00  0.00           C  
ATOM    523  HB2 SER    37      81.340 107.107  95.044  1.00  0.00           H  
ATOM    524  HB3 SER    37      80.068 107.395  93.786  1.00  0.00           H  
ATOM    525  OG  SER    37      82.059 107.479  93.230  1.00  0.00           O  
ATOM    526  HG  SER    37      81.825 106.962  92.456  1.00  0.00           H  
ATOM    527  C   SER    37      80.455 110.103  93.596  1.00  0.00           C  
ATOM    528  O   SER    37      79.209 110.241  93.567  1.00  0.00           O  
ATOM    529  N   TYR    38      81.247 110.736  92.720  1.00  0.00           N  
ATOM    530  H   TYR    38      82.231 110.885  92.890  1.00  0.00           H  
ATOM    531  CA  TYR    38      80.761 111.571  91.661  1.00  0.00           C  
ATOM    532  HA  TYR    38      79.809 111.186  91.296  1.00  0.00           H  
ATOM    533  CB  TYR    38      80.653 113.044  92.062  1.00  0.00           C  
ATOM    534  HB2 TYR    38      81.618 113.456  92.359  1.00  0.00           H  
ATOM    535  HB3 TYR    38      80.265 113.462  91.133  1.00  0.00           H  
ATOM    536  CG  TYR    38      79.750 113.362  93.174  1.00  0.00           C  
ATOM    537  CD1 TYR    38      80.211 113.513  94.502  1.00  0.00           C  
ATOM    538  HD1 TYR    38      81.256 113.347  94.716  1.00  0.00           H  
ATOM    539  CE1 TYR    38      79.257 113.823  95.465  1.00  0.00           C  
ATOM    540  HE1 TYR    38      79.648 113.948  96.464  1.00  0.00           H  
ATOM    541  CZ  TYR    38      77.893 114.030  95.227  1.00  0.00           C  
ATOM    542  OH  TYR    38      77.074 114.387  96.238  1.00  0.00           O  
ATOM    543  HH  TYR    38      77.427 114.376  97.131  1.00  0.00           H  
ATOM    544  CE2 TYR    38      77.410 113.749  93.947  1.00  0.00           C  
ATOM    545  HE2 TYR    38      76.370 113.857  93.679  1.00  0.00           H  
ATOM    546  CD2 TYR    38      78.349 113.513  92.925  1.00  0.00           C  
ATOM    547  HD2 TYR    38      77.907 113.472  91.941  1.00  0.00           H  
ATOM    548  C   TYR    38      81.767 111.408  90.528  1.00  0.00           C  
ATOM    549  O   TYR    38      81.427 110.775  89.551  1.00  0.00           O  
ATOM    550  N   SER    39      83.081 111.885  90.716  1.00  0.00           N  
ATOM    551  H   SER    39      83.371 112.212  91.626  1.00  0.00           H  
ATOM    552  CA  SER    39      84.045 112.245  89.610  1.00  0.00           C  
ATOM    553  HA  SER    39      84.046 111.498  88.816  1.00  0.00           H  
ATOM    554  CB  SER    39      83.615 113.536  88.913  1.00  0.00           C  
ATOM    555  HB2 SER    39      83.447 114.369  89.596  1.00  0.00           H  
ATOM    556  HB3 SER    39      84.408 113.910  88.266  1.00  0.00           H  
ATOM    557  OG  SER    39      82.492 113.157  88.111  1.00  0.00           O  
ATOM    558  HG  SER    39      82.754 113.469  87.242  1.00  0.00           H  
ATOM    559  C   SER    39      85.499 112.345  90.094  1.00  0.00           C  
ATOM    560  O   SER    39      85.768 112.660  91.266  1.00  0.00           O  
ATOM    561  N   GLY    40      86.458 112.246  89.181  1.00  0.00           N  
ATOM    562  H   GLY    40      86.165 112.141  88.220  1.00  0.00           H  
ATOM    563  CA  GLY    40      87.866 112.020  89.412  1.00  0.00           C  
ATOM    564  HA2 GLY    40      87.942 111.608  90.418  1.00  0.00           H  
ATOM    565  HA3 GLY    40      88.181 111.186  88.785  1.00  0.00           H  
ATOM    566  C   GLY    40      88.739 113.269  89.306  1.00  0.00           C  
ATOM    567  O   GLY    40      88.225 114.378  89.460  1.00  0.00           O  
ATOM    568  N   TYR    41      90.030 113.084  89.108  1.00  0.00           N  
ATOM    569  H   TYR    41      90.458 113.992  88.990  1.00  0.00           H  
ATOM    570  CA  TYR    41      90.899 111.902  89.279  1.00  0.00           C  
ATOM    571  HA  TYR    41      90.394 111.144  89.879  1.00  0.00           H  
ATOM    572  CB  TYR    41      91.408 111.384  87.945  1.00  0.00           C  
ATOM    573  HB2 TYR    41      91.817 112.171  87.311  1.00  0.00           H  
ATOM    574  HB3 TYR    41      92.087 110.533  88.009  1.00  0.00           H  
ATOM    575  CG  TYR    41      90.243 110.883  87.166  1.00  0.00           C  
ATOM    576  CD1 TYR    41      89.511 111.754  86.347  1.00  0.00           C  
ATOM    577  HD1 TYR    41      89.771 112.801  86.303  1.00  0.00           H  
ATOM    578  CE1 TYR    41      88.370 111.313  85.626  1.00  0.00           C  
ATOM    579  HE1 TYR    41      87.693 111.989  85.124  1.00  0.00           H  
ATOM    580  CZ  TYR    41      87.966 109.996  85.784  1.00  0.00           C  
ATOM    581  OH  TYR    41      86.956 109.515  85.080  1.00  0.00           O  
ATOM    582  HH  TYR    41      86.597 108.681  85.391  1.00  0.00           H  
ATOM    583  CE2 TYR    41      88.753 109.079  86.476  1.00  0.00           C  
ATOM    584  HE2 TYR    41      88.365 108.073  86.526  1.00  0.00           H  
ATOM    585  CD2 TYR    41      89.812 109.524  87.289  1.00  0.00           C  
ATOM    586  HD2 TYR    41      90.469 108.830  87.793  1.00  0.00           H  
ATOM    587  C   TYR    41      92.171 112.284  90.092  1.00  0.00           C  
ATOM    588  O   TYR    41      92.837 113.240  89.845  1.00  0.00           O  
ATOM    589  N   SER    42      92.587 111.417  91.020  1.00  0.00           N  
ATOM    590  H   SER    42      91.980 110.622  91.166  1.00  0.00           H  
ATOM    591  CA  SER    42      93.783 111.610  91.875  1.00  0.00           C  
ATOM    592  HA  SER    42      93.681 112.476  92.529  1.00  0.00           H  
ATOM    593  CB  SER    42      93.913 110.329  92.648  1.00  0.00           C  
ATOM    594  HB2 SER    42      93.046 110.207  93.298  1.00  0.00           H  
ATOM    595  HB3 SER    42      94.090 109.492  91.973  1.00  0.00           H  
ATOM    596  OG  SER    42      95.031 110.503  93.515  1.00  0.00           O  
ATOM    597  HG  SER    42      94.821 110.551  94.451  1.00  0.00           H  
ATOM    598  C   SER    42      94.975 111.850  90.972  1.00  0.00           C  
ATOM    599  O   SER    42      95.095 111.374  89.877  1.00  0.00           O  
ATOM    600  N   GLN    43      95.890 112.641  91.479  1.00  0.00           N  
ATOM    601  H   GLN    43      95.810 113.095  92.377  1.00  0.00           H  
ATOM    602  CA  GLN    43      97.143 113.079  90.682  1.00  0.00           C  
ATOM    603  HA  GLN    43      97.573 112.159  90.285  1.00  0.00           H  
ATOM    604  CB  GLN    43      96.759 113.933  89.430  1.00  0.00           C  
ATOM    605  HB2 GLN    43      96.136 113.418  88.698  1.00  0.00           H  
ATOM    606  HB3 GLN    43      96.247 114.822  89.799  1.00  0.00           H  
ATOM    607  CG  GLN    43      97.849 114.533  88.629  1.00  0.00           C  
ATOM    608  HG2 GLN    43      97.418 115.023  87.755  1.00  0.00           H  
ATOM    609  HG3 GLN    43      98.400 115.285  89.194  1.00  0.00           H  
ATOM    610  CD  GLN    43      98.909 113.524  88.160  1.00  0.00           C  
ATOM    611  OE1 GLN    43      98.573 112.504  87.562  1.00  0.00           O  
ATOM    612  NE2 GLN    43     100.135 113.590  88.562  1.00  0.00           N  
ATOM    613 HE21 GLN    43     100.430 114.257  89.260  1.00  0.00           H  
ATOM    614 HE22 GLN    43     100.763 112.857  88.267  1.00  0.00           H  
ATOM    615  C   GLN    43      98.111 113.849  91.636  1.00  0.00           C  
ATOM    616  O   GLN    43      97.765 114.831  92.308  1.00  0.00           O  
ATOM    617  N   SER    44      99.385 113.445  91.756  1.00  0.00           N  
ATOM    618  H   SER    44      99.729 112.571  91.387  1.00  0.00           H  
ATOM    619  CA  SER    44     100.356 114.142  92.551  1.00  0.00           C  
ATOM    620  HA  SER    44      99.944 114.541  93.479  1.00  0.00           H  
ATOM    621  CB  SER    44     101.568 113.222  92.820  1.00  0.00           C  
ATOM    622  HB2 SER    44     101.311 112.330  93.391  1.00  0.00           H  
ATOM    623  HB3 SER    44     102.002 112.834  91.898  1.00  0.00           H  
ATOM    624  OG  SER    44     102.516 113.986  93.423  1.00  0.00           O  
ATOM    625  HG  SER    44     103.279 113.412  93.522  1.00  0.00           H  
ATOM    626  C   SER    44     100.857 115.380  91.747  1.00  0.00           C  
ATOM    627  O   SER    44     100.936 115.430  90.533  1.00  0.00           O  
ATOM    628  N   THR    45     100.919 116.511  92.440  1.00  0.00           N  
ATOM    629  H   THR    45     100.997 116.396  93.440  1.00  0.00           H  
ATOM    630  CA  THR    45     100.885 117.901  91.830  1.00  0.00           C  
ATOM    631  HA  THR    45     100.584 117.857  90.784  1.00  0.00           H  
ATOM    632  CB  THR    45      99.842 118.743  92.608  1.00  0.00           C  
ATOM    633  HB  THR    45      98.877 118.252  92.727  1.00  0.00           H  
ATOM    634  CG2 THR    45     100.289 119.169  93.997  1.00  0.00           C  
ATOM    635 HG21 THR    45      99.405 119.727  94.306  1.00  0.00           H  
ATOM    636 HG22 THR    45     100.411 118.266  94.594  1.00  0.00           H  
ATOM    637 HG23 THR    45     101.154 119.833  93.974  1.00  0.00           H  
ATOM    638  OG1 THR    45      99.526 119.913  91.903  1.00  0.00           O  
ATOM    639  HG1 THR    45      98.724 119.817  91.383  1.00  0.00           H  
ATOM    640  C   THR    45     102.259 118.654  91.699  1.00  0.00           C  
ATOM    641  O   THR    45     102.468 119.782  91.155  1.00  0.00           O  
ATOM    642  N   ASP    46     103.301 117.982  92.175  1.00  0.00           N  
ATOM    643  H   ASP    46     103.104 117.191  92.772  1.00  0.00           H  
ATOM    644  CA  ASP    46     104.662 118.236  91.753  1.00  0.00           C  
ATOM    645  HA  ASP    46     104.482 118.541  90.722  1.00  0.00           H  
ATOM    646  CB  ASP    46     105.358 119.284  92.581  1.00  0.00           C  
ATOM    647  HB2 ASP    46     104.808 120.225  92.569  1.00  0.00           H  
ATOM    648  HB3 ASP    46     105.517 118.916  93.594  1.00  0.00           H  
ATOM    649  CG  ASP    46     106.699 119.738  92.020  1.00  0.00           C  
ATOM    650  OD1 ASP    46     107.117 119.220  90.975  1.00  0.00           O  
ATOM    651  OD2 ASP    46     107.345 120.552  92.654  1.00  0.00           O  
ATOM    652  C   ASP    46     105.529 116.978  91.680  1.00  0.00           C  
ATOM    653  O   ASP    46     106.026 116.509  92.669  1.00  0.00           O  
ATOM    654  N   THR    47     105.781 116.444  90.480  1.00  0.00           N  
ATOM    655  H   THR    47     105.307 116.921  89.727  1.00  0.00           H  
ATOM    656  CA  THR    47     106.577 115.261  90.057  1.00  0.00           C  
ATOM    657  HA  THR    47     106.821 114.660  90.933  1.00  0.00           H  
ATOM    658  CB  THR    47     105.766 114.336  89.086  1.00  0.00           C  
ATOM    659  HB  THR    47     106.420 113.588  88.639  1.00  0.00           H  
ATOM    660  CG2 THR    47     104.598 113.641  89.861  1.00  0.00           C  
ATOM    661 HG21 THR    47     104.018 114.384  90.409  1.00  0.00           H  
ATOM    662 HG22 THR    47     104.008 113.126  89.103  1.00  0.00           H  
ATOM    663 HG23 THR    47     105.080 112.809  90.375  1.00  0.00           H  
ATOM    664  OG1 THR    47     105.182 115.092  88.122  1.00  0.00           O  
ATOM    665  HG1 THR    47     105.869 115.319  87.492  1.00  0.00           H  
ATOM    666  C   THR    47     107.882 115.769  89.474  1.00  0.00           C  
ATOM    667  O   THR    47     108.620 114.959  89.008  1.00  0.00           O  
ATOM    668  N   SER    48     108.125 117.089  89.342  1.00  0.00           N  
ATOM    669  H   SER    48     107.400 117.758  89.560  1.00  0.00           H  
ATOM    670  CA  SER    48     109.382 117.650  88.765  1.00  0.00           C  
ATOM    671  HA  SER    48     109.517 117.072  87.852  1.00  0.00           H  
ATOM    672  CB  SER    48     109.322 119.118  88.546  1.00  0.00           C  
ATOM    673  HB2 SER    48     109.981 119.502  87.768  1.00  0.00           H  
ATOM    674  HB3 SER    48     108.355 119.371  88.111  1.00  0.00           H  
ATOM    675  OG  SER    48     109.398 119.869  89.777  1.00  0.00           O  
ATOM    676  HG  SER    48     108.533 119.706  90.161  1.00  0.00           H  
ATOM    677  C   SER    48     110.556 117.252  89.638  1.00  0.00           C  
ATOM    678  O   SER    48     110.357 117.024  90.881  1.00  0.00           O  
ATOM    679  N   GLY    49     111.749 117.325  89.153  1.00  0.00           N  
ATOM    680  H   GLY    49     111.859 117.366  88.150  1.00  0.00           H  
ATOM    681  CA  GLY    49     113.012 117.335  89.925  1.00  0.00           C  
ATOM    682  HA2 GLY    49     113.684 118.111  89.559  1.00  0.00           H  
ATOM    683  HA3 GLY    49     112.846 117.556  90.979  1.00  0.00           H  
ATOM    684  C   GLY    49     113.706 115.991  89.794  1.00  0.00           C  
ATOM    685  O   GLY    49     113.057 114.995  89.834  1.00  0.00           O  
ATOM    686  N   TYR    50     115.066 115.943  89.617  1.00  0.00           N  
ATOM    687  H   TYR    50     115.520 115.079  89.878  1.00  0.00           H  
ATOM    688  CA  TYR    50     116.007 117.079  89.625  1.00  0.00           C  
ATOM    689  HA  TYR    50     115.590 117.876  89.010  1.00  0.00           H  
ATOM    690  CB  TYR    50     116.175 117.651  91.052  1.00  0.00           C  
ATOM    691  HB2 TYR    50     115.256 118.114  91.411  1.00  0.00           H  
ATOM    692  HB3 TYR    50     116.421 116.843  91.741  1.00  0.00           H  
ATOM    693  CG  TYR    50     117.171 118.833  91.078  1.00  0.00           C  
ATOM    694  CD1 TYR    50     118.502 118.597  91.397  1.00  0.00           C  
ATOM    695  HD1 TYR    50     118.887 117.594  91.511  1.00  0.00           H  
ATOM    696  CE1 TYR    50     119.449 119.652  91.490  1.00  0.00           C  
ATOM    697  HE1 TYR    50     120.444 119.387  91.816  1.00  0.00           H  
ATOM    698  CZ  TYR    50     119.085 121.000  91.133  1.00  0.00           C  
ATOM    699  OH  TYR    50     120.035 121.936  91.100  1.00  0.00           O  
ATOM    700  HH  TYR    50     120.825 121.628  91.550  1.00  0.00           H  
ATOM    701  CE2 TYR    50     117.754 121.252  90.684  1.00  0.00           C  
ATOM    702  HE2 TYR    50     117.482 122.274  90.467  1.00  0.00           H  
ATOM    703  CD2 TYR    50     116.836 120.142  90.617  1.00  0.00           C  
ATOM    704  HD2 TYR    50     115.836 120.304  90.244  1.00  0.00           H  
ATOM    705  C   TYR    50     117.383 116.633  89.142  1.00  0.00           C  
ATOM    706  O   TYR    50     117.816 115.556  89.659  1.00  0.00           O  
ATOM    707  N   GLY    51     118.009 117.166  88.092  1.00  0.00           N  
ATOM    708  H   GLY    51     118.765 116.555  87.817  1.00  0.00           H  
ATOM    709  CA  GLY    51     117.727 118.412  87.365  1.00  0.00           C  
ATOM    710  HA2 GLY    51     116.670 118.494  87.111  1.00  0.00           H  
ATOM    711  HA3 GLY    51     117.964 119.312  87.933  1.00  0.00           H  
ATOM    712  C   GLY    51     118.511 118.559  86.090  1.00  0.00           C  
ATOM    713  O   GLY    51     119.374 117.721  85.885  1.00  0.00           O  
ATOM    714  N   GLN    52     118.294 119.642  85.351  1.00  0.00           N  
ATOM    715  H   GLN    52     117.658 120.336  85.719  1.00  0.00           H  
ATOM    716  CA  GLN    52     118.901 119.895  84.023  1.00  0.00           C  
ATOM    717  HA  GLN    52     118.309 120.719  83.624  1.00  0.00           H  
ATOM    718  CB  GLN    52     120.293 120.483  84.202  1.00  0.00           C  
ATOM    719  HB2 GLN    52     120.270 121.137  85.074  1.00  0.00           H  
ATOM    720  HB3 GLN    52     120.996 119.675  84.405  1.00  0.00           H  
ATOM    721  CG  GLN    52     120.844 121.331  82.985  1.00  0.00           C  
ATOM    722  HG2 GLN    52     120.432 121.009  82.028  1.00  0.00           H  
ATOM    723  HG3 GLN    52     120.562 122.383  83.035  1.00  0.00           H  
ATOM    724  CD  GLN    52     122.360 121.249  82.798  1.00  0.00           C  
ATOM    725  OE1 GLN    52     123.021 120.237  82.736  1.00  0.00           O  
ATOM    726  NE2 GLN    52     123.046 122.363  82.751  1.00  0.00           N  
ATOM    727 HE21 GLN    52     122.573 123.228  82.534  1.00  0.00           H  
ATOM    728 HE22 GLN    52     124.051 122.412  82.838  1.00  0.00           H  
ATOM    729  C   GLN    52     118.893 118.756  82.992  1.00  0.00           C  
ATOM    730  O   GLN    52     119.883 118.267  82.428  1.00  0.00           O  
ATOM    731  N   SER    53     117.730 118.215  82.682  1.00  0.00           N  
ATOM    732  H   SER    53     117.753 117.456  82.016  1.00  0.00           H  
ATOM    733  CA  SER    53     116.393 118.746  82.965  1.00  0.00           C  
ATOM    734  HA  SER    53     116.379 119.831  83.065  1.00  0.00           H  
ATOM    735  CB  SER    53     115.602 118.470  81.706  1.00  0.00           C  
ATOM    736  HB2 SER    53     116.226 118.600  80.822  1.00  0.00           H  
ATOM    737  HB3 SER    53     115.281 117.435  81.587  1.00  0.00           H  
ATOM    738  OG  SER    53     114.496 119.360  81.534  1.00  0.00           O  
ATOM    739  HG  SER    53     114.743 120.092  80.965  1.00  0.00           H  
ATOM    740  C   SER    53     115.714 118.224  84.252  1.00  0.00           C  
ATOM    741  O   SER    53     116.187 117.214  84.771  1.00  0.00           O  
ATOM    742  N   SER    54     114.683 118.930  84.752  1.00  0.00           N  
ATOM    743  H   SER    54     114.329 119.719  84.230  1.00  0.00           H  
ATOM    744  CA  SER    54     114.007 118.418  85.915  1.00  0.00           C  
ATOM    745  HA  SER    54     114.678 117.702  86.389  1.00  0.00           H  
ATOM    746  CB  SER    54     113.673 119.650  86.805  1.00  0.00           C  
ATOM    747  HB2 SER    54     113.265 120.366  86.092  1.00  0.00           H  
ATOM    748  HB3 SER    54     112.871 119.405  87.501  1.00  0.00           H  
ATOM    749  OG  SER    54     114.825 120.127  87.483  1.00  0.00           O  
ATOM    750  HG  SER    54     114.487 120.812  88.064  1.00  0.00           H  
ATOM    751  C   SER    54     112.713 117.648  85.542  1.00  0.00           C  
ATOM    752  O   SER    54     111.939 117.287  86.426  1.00  0.00           O  
ATOM    753  N   TYR    55     112.378 117.437  84.233  1.00  0.00           N  
ATOM    754  H   TYR    55     113.045 117.664  83.510  1.00  0.00           H  
ATOM    755  CA  TYR    55     111.170 116.877  83.683  1.00  0.00           C  
ATOM    756  HA  TYR    55     110.689 116.384  84.528  1.00  0.00           H  
ATOM    757  CB  TYR    55     110.260 117.961  83.112  1.00  0.00           C  
ATOM    758  HB2 TYR    55     110.717 118.188  82.148  1.00  0.00           H  
ATOM    759  HB3 TYR    55     109.292 117.497  82.922  1.00  0.00           H  
ATOM    760  CG  TYR    55     110.270 119.317  83.842  1.00  0.00           C  
ATOM    761  CD1 TYR    55     111.372 120.227  83.791  1.00  0.00           C  
ATOM    762  HD1 TYR    55     112.213 119.970  83.164  1.00  0.00           H  
ATOM    763  CE1 TYR    55     111.342 121.428  84.413  1.00  0.00           C  
ATOM    764  HE1 TYR    55     112.149 122.141  84.492  1.00  0.00           H  
ATOM    765  CZ  TYR    55     110.286 121.691  85.346  1.00  0.00           C  
ATOM    766  OH  TYR    55     110.310 122.857  86.126  1.00  0.00           O  
ATOM    767  HH  TYR    55     109.605 122.693  86.756  1.00  0.00           H  
ATOM    768  CE2 TYR    55     109.215 120.761  85.532  1.00  0.00           C  
ATOM    769  HE2 TYR    55     108.454 121.120  86.209  1.00  0.00           H  
ATOM    770  CD2 TYR    55     109.140 119.643  84.654  1.00  0.00           C  
ATOM    771  HD2 TYR    55     108.231 119.061  84.606  1.00  0.00           H  
ATOM    772  C   TYR    55     111.488 115.791  82.621  1.00  0.00           C  
ATOM    773  O   TYR    55     112.139 116.114  81.614  1.00  0.00           O  
ATOM    774  N   SER    56     111.079 114.491  82.635  1.00  0.00           N  
ATOM    775  H   SER    56     111.281 114.041  81.753  1.00  0.00           H  
ATOM    776  CA  SER    56     110.188 113.737  83.544  1.00  0.00           C  
ATOM    777  HA  SER    56     109.841 112.819  83.070  1.00  0.00           H  
ATOM    778  CB  SER    56     110.942 113.280  84.770  1.00  0.00           C  
ATOM    779  HB2 SER    56     111.504 114.086  85.242  1.00  0.00           H  
ATOM    780  HB3 SER    56     110.281 112.771  85.472  1.00  0.00           H  
ATOM    781  OG  SER    56     111.953 112.345  84.435  1.00  0.00           O  
ATOM    782  HG  SER    56     112.747 112.817  84.174  1.00  0.00           H  
ATOM    783  C   SER    56     108.881 114.538  83.873  1.00  0.00           C  
ATOM    784  O   SER    56     108.605 114.816  85.010  1.00  0.00           O  
ATOM    785  N   SER    57     107.958 114.651  82.896  1.00  0.00           N  
ATOM    786  H   SER    57     107.062 115.016  83.183  1.00  0.00           H  
ATOM    787  CA  SER    57     108.069 114.299  81.465  1.00  0.00           C  
ATOM    788  HA  SER    57     108.839 113.548  81.287  1.00  0.00           H  
ATOM    789  CB  SER    57     106.769 113.641  80.873  1.00  0.00           C  
ATOM    790  HB2 SER    57     106.239 112.967  81.546  1.00  0.00           H  
ATOM    791  HB3 SER    57     106.066 114.449  80.668  1.00  0.00           H  
ATOM    792  OG  SER    57     107.038 113.013  79.607  1.00  0.00           O  
ATOM    793  HG  SER    57     107.496 112.194  79.809  1.00  0.00           H  
ATOM    794  C   SER    57     108.440 115.401  80.572  1.00  0.00           C  
ATOM    795  O   SER    57     107.947 116.512  80.680  1.00  0.00           O  
ATOM    796  N   TYR    58     109.407 115.186  79.697  1.00  0.00           N  
ATOM    797  H   TYR    58     109.654 114.251  79.404  1.00  0.00           H  
ATOM    798  CA  TYR    58     110.159 116.339  78.945  1.00  0.00           C  
ATOM    799  HA  TYR    58     110.604 116.975  79.710  1.00  0.00           H  
ATOM    800  CB  TYR    58     111.341 115.770  78.218  1.00  0.00           C  
ATOM    801  HB2 TYR    58     111.784 115.225  79.051  1.00  0.00           H  
ATOM    802  HB3 TYR    58     110.973 115.160  77.393  1.00  0.00           H  
ATOM    803  CG  TYR    58     112.186 116.859  77.704  1.00  0.00           C  
ATOM    804  CD1 TYR    58     112.090 117.220  76.361  1.00  0.00           C  
ATOM    805  HD1 TYR    58     111.430 116.733  75.659  1.00  0.00           H  
ATOM    806  CE1 TYR    58     112.901 118.213  75.786  1.00  0.00           C  
ATOM    807  HE1 TYR    58     112.638 118.427  74.760  1.00  0.00           H  
ATOM    808  CZ  TYR    58     113.924 118.836  76.556  1.00  0.00           C  
ATOM    809  OH  TYR    58     114.654 119.756  75.935  1.00  0.00           O  
ATOM    810  HH  TYR    58     114.629 119.682  74.978  1.00  0.00           H  
ATOM    811  CE2 TYR    58     114.005 118.442  77.943  1.00  0.00           C  
ATOM    812  HE2 TYR    58     114.724 118.888  78.614  1.00  0.00           H  
ATOM    813  CD2 TYR    58     113.153 117.493  78.546  1.00  0.00           C  
ATOM    814  HD2 TYR    58     113.271 117.317  79.605  1.00  0.00           H  
ATOM    815  C   TYR    58     109.288 117.198  77.958  1.00  0.00           C  
ATOM    816  O   TYR    58     108.635 116.567  77.124  1.00  0.00           O  
ATOM    817  N   GLY    59     109.114 118.548  78.033  1.00  0.00           N  
ATOM    818  H   GLY    59     108.373 119.017  77.533  1.00  0.00           H  
ATOM    819  CA  GLY    59     109.708 119.513  79.003  1.00  0.00           C  
ATOM    820  HA2 GLY    59     109.328 119.304  80.003  1.00  0.00           H  
ATOM    821  HA3 GLY    59     110.792 119.405  78.971  1.00  0.00           H  
ATOM    822  C   GLY    59     109.420 120.924  78.500  1.00  0.00           C  
ATOM    823  O   GLY    59     109.018 121.171  77.365  1.00  0.00           O  
ATOM    824  N   GLN    60     109.503 121.926  79.360  1.00  0.00           N  
ATOM    825  H   GLN    60     109.421 122.836  78.930  1.00  0.00           H  
ATOM    826  CA  GLN    60     109.765 122.006  80.840  1.00  0.00           C  
ATOM    827  HA  GLN    60     110.317 121.099  81.090  1.00  0.00           H  
ATOM    828  CB  GLN    60     110.713 123.199  81.198  1.00  0.00           C  
ATOM    829  HB2 GLN    60     110.209 124.115  80.889  1.00  0.00           H  
ATOM    830  HB3 GLN    60     110.865 123.233  82.277  1.00  0.00           H  
ATOM    831  CG  GLN    60     112.036 123.148  80.433  1.00  0.00           C  
ATOM    832  HG2 GLN    60     112.582 122.231  80.656  1.00  0.00           H  
ATOM    833  HG3 GLN    60     111.880 123.311  79.367  1.00  0.00           H  
ATOM    834  CD  GLN    60     112.842 124.222  80.947  1.00  0.00           C  
ATOM    835  OE1 GLN    60     113.043 125.303  80.410  1.00  0.00           O  
ATOM    836  NE2 GLN    60     113.522 124.093  82.071  1.00  0.00           N  
ATOM    837 HE21 GLN    60     113.686 123.217  82.547  1.00  0.00           H  
ATOM    838 HE22 GLN    60     113.919 124.910  82.514  1.00  0.00           H  
ATOM    839  C   GLN    60     108.427 121.878  81.687  1.00  0.00           C  
ATOM    840  O   GLN    60     107.575 121.041  81.384  1.00  0.00           O  
ATOM    841  N   SER    61     108.186 122.780  82.656  1.00  0.00           N  
ATOM    842  H   SER    61     108.803 123.512  82.980  1.00  0.00           H  
ATOM    843  CA  SER    61     106.961 122.719  83.500  1.00  0.00           C  
ATOM    844  HA  SER    61     106.835 121.732  83.945  1.00  0.00           H  
ATOM    845  CB  SER    61     107.120 123.683  84.713  1.00  0.00           C  
ATOM    846  HB2 SER    61     107.965 123.271  85.266  1.00  0.00           H  
ATOM    847  HB3 SER    61     107.366 124.689  84.374  1.00  0.00           H  
ATOM    848  OG  SER    61     105.939 123.629  85.532  1.00  0.00           O  
ATOM    849  HG  SER    61     105.848 122.765  85.940  1.00  0.00           H  
ATOM    850  C   SER    61     105.691 122.865  82.647  1.00  0.00           C  
ATOM    851  O   SER    61     105.633 123.704  81.819  1.00  0.00           O  
ATOM    852  N   GLN    62     104.645 122.144  82.987  1.00  0.00           N  
ATOM    853  H   GLN    62     104.792 121.552  83.792  1.00  0.00           H  
ATOM    854  CA  GLN    62     103.234 122.321  82.473  1.00  0.00           C  
ATOM    855  HA  GLN    62     103.471 122.346  81.409  1.00  0.00           H  
ATOM    856  CB  GLN    62     102.554 120.984  82.756  1.00  0.00           C  
ATOM    857  HB2 GLN    62     101.731 120.718  82.093  1.00  0.00           H  
ATOM    858  HB3 GLN    62     103.388 120.282  82.747  1.00  0.00           H  
ATOM    859  CG  GLN    62     102.065 120.964  84.228  1.00  0.00           C  
ATOM    860  HG2 GLN    62     102.923 120.988  84.900  1.00  0.00           H  
ATOM    861  HG3 GLN    62     101.430 121.825  84.438  1.00  0.00           H  
ATOM    862  CD  GLN    62     101.218 119.766  84.564  1.00  0.00           C  
ATOM    863  OE1 GLN    62     100.712 119.072  83.697  1.00  0.00           O  
ATOM    864  NE2 GLN    62     100.918 119.613  85.837  1.00  0.00           N  
ATOM    865 HE21 GLN    62     100.084 119.091  86.062  1.00  0.00           H  
ATOM    866 HE22 GLN    62     101.412 120.136  86.546  1.00  0.00           H  
ATOM    867  C   GLN    62     102.566 123.645  82.916  1.00  0.00           C  
ATOM    868  O   GLN    62     101.721 124.108  82.225  1.00  0.00           O  
ATOM    869  N   ASN    63     103.144 124.323  83.930  1.00  0.00           N  
ATOM    870  H   ASN    63     103.981 123.907  84.311  1.00  0.00           H  
ATOM    871  CA  ASN    63     102.873 125.702  84.344  1.00  0.00           C  
ATOM    872  HA  ASN    63     101.906 125.986  83.930  1.00  0.00           H  
ATOM    873  CB  ASN    63     102.790 125.722  85.886  1.00  0.00           C  
ATOM    874  HB2 ASN    63     103.783 125.880  86.307  1.00  0.00           H  
ATOM    875  HB3 ASN    63     102.158 126.569  86.151  1.00  0.00           H  
ATOM    876  CG  ASN    63     102.136 124.446  86.420  1.00  0.00           C  
ATOM    877  OD1 ASN    63     100.971 124.284  86.076  1.00  0.00           O  
ATOM    878  ND2 ASN    63     102.813 123.664  87.236  1.00  0.00           N  
ATOM    879 HD21 ASN    63     102.463 122.758  87.514  1.00  0.00           H  
ATOM    880 HD22 ASN    63     103.799 123.795  87.407  1.00  0.00           H  
ATOM    881  C   ASN    63     103.925 126.731  83.833  1.00  0.00           C  
ATOM    882  O   ASN    63     104.225 127.681  84.554  1.00  0.00           O  
ATOM    883  N   THR    64     104.564 126.509  82.673  1.00  0.00           N  
ATOM    884  H   THR    64     104.587 125.589  82.257  1.00  0.00           H  
ATOM    885  CA  THR    64     105.582 127.320  81.993  1.00  0.00           C  
ATOM    886  HA  THR    64     105.485 128.318  82.420  1.00  0.00           H  
ATOM    887  CB  THR    64     106.962 126.827  82.314  1.00  0.00           C  
ATOM    888  HB  THR    64     107.086 125.805  81.955  1.00  0.00           H  
ATOM    889  CG2 THR    64     108.063 127.688  81.697  1.00  0.00           C  
ATOM    890 HG21 THR    64     108.002 127.508  80.624  1.00  0.00           H  
ATOM    891 HG22 THR    64     107.903 128.763  81.790  1.00  0.00           H  
ATOM    892 HG23 THR    64     109.063 127.375  81.996  1.00  0.00           H  
ATOM    893  OG1 THR    64     107.189 126.782  83.680  1.00  0.00           O  
ATOM    894  HG1 THR    64     107.259 127.716  83.891  1.00  0.00           H  
ATOM    895  C   THR    64     105.247 127.400  80.493  1.00  0.00           C  
ATOM    896  O   THR    64     105.869 126.703  79.731  1.00  0.00           O  
ATOM    897  N   GLY    65     104.407 128.341  80.133  1.00  0.00           N  
ATOM    898  H   GLY    65     104.332 128.480  79.135  1.00  0.00           H  
ATOM    899  CA  GLY    65     103.461 129.094  80.946  1.00  0.00           C  
ATOM    900  HA2 GLY    65     103.960 129.511  81.820  1.00  0.00           H  
ATOM    901  HA3 GLY    65     103.165 129.911  80.288  1.00  0.00           H  
ATOM    902  C   GLY    65     102.182 128.318  81.254  1.00  0.00           C  
ATOM    903  O   GLY    65     102.186 127.090  81.190  1.00  0.00           O  
ATOM    904  N   TYR    66     101.040 128.941  81.541  1.00  0.00           N  
ATOM    905  H   TYR    66     101.089 129.947  81.622  1.00  0.00           H  
ATOM    906  CA  TYR    66      99.765 128.178  81.688  1.00  0.00           C  
ATOM    907  HA  TYR    66      99.841 127.453  82.499  1.00  0.00           H  
ATOM    908  CB  TYR    66      98.582 129.146  82.072  1.00  0.00           C  
ATOM    909  HB2 TYR    66      97.675 128.546  82.012  1.00  0.00           H  
ATOM    910  HB3 TYR    66      98.681 129.384  83.131  1.00  0.00           H  
ATOM    911  CG  TYR    66      98.406 130.355  81.194  1.00  0.00           C  
ATOM    912  CD1 TYR    66      99.040 131.551  81.625  1.00  0.00           C  
ATOM    913  HD1 TYR    66      99.609 131.522  82.542  1.00  0.00           H  
ATOM    914  CE1 TYR    66      98.874 132.679  80.741  1.00  0.00           C  
ATOM    915  HE1 TYR    66      99.248 133.637  81.069  1.00  0.00           H  
ATOM    916  CZ  TYR    66      98.225 132.613  79.516  1.00  0.00           C  
ATOM    917  OH  TYR    66      98.100 133.748  78.710  1.00  0.00           O  
ATOM    918  HH  TYR    66      97.774 133.504  77.840  1.00  0.00           H  
ATOM    919  CE2 TYR    66      97.649 131.371  79.127  1.00  0.00           C  
ATOM    920  HE2 TYR    66      97.170 131.263  78.166  1.00  0.00           H  
ATOM    921  CD2 TYR    66      97.687 130.263  79.997  1.00  0.00           C  
ATOM    922  HD2 TYR    66      97.218 129.359  79.638  1.00  0.00           H  
ATOM    923  C   TYR    66      99.294 127.381  80.464  1.00  0.00           C  
ATOM    924  O   TYR    66      99.625 127.699  79.303  1.00  0.00           O  
ATOM    925  N   GLY    67      98.517 126.348  80.778  1.00  0.00           N  
ATOM    926  H   GLY    67      98.214 126.157  81.722  1.00  0.00           H  
ATOM    927  CA  GLY    67      97.889 125.486  79.702  1.00  0.00           C  
ATOM    928  HA2 GLY    67      98.618 124.747  79.370  1.00  0.00           H  
ATOM    929  HA3 GLY    67      97.085 124.915  80.167  1.00  0.00           H  
ATOM    930  C   GLY    67      97.285 126.231  78.555  1.00  0.00           C  
ATOM    931  O   GLY    67      96.499 127.149  78.751  1.00  0.00           O  
ATOM    932  N   THR    68      97.605 125.803  77.347  1.00  0.00           N  
ATOM    933  H   THR    68      98.120 124.938  77.267  1.00  0.00           H  
ATOM    934  CA  THR    68      96.960 126.219  76.068  1.00  0.00           C  
ATOM    935  HA  THR    68      95.873 126.212  76.152  1.00  0.00           H  
ATOM    936  CB  THR    68      97.376 127.646  75.679  1.00  0.00           C  
ATOM    937  HB  THR    68      97.147 128.314  76.509  1.00  0.00           H  
ATOM    938  CG2 THR    68      98.870 127.850  75.369  1.00  0.00           C  
ATOM    939 HG21 THR    68      99.408 127.223  76.080  1.00  0.00           H  
ATOM    940 HG22 THR    68      99.120 127.509  74.365  1.00  0.00           H  
ATOM    941 HG23 THR    68      99.094 128.901  75.555  1.00  0.00           H  
ATOM    942  OG1 THR    68      96.662 128.250  74.653  1.00  0.00           O  
ATOM    943  HG1 THR    68      95.770 128.496  74.907  1.00  0.00           H  
ATOM    944  C   THR    68      97.358 125.295  74.889  1.00  0.00           C  
ATOM    945  O   THR    68      98.431 124.612  74.804  1.00  0.00           O  
ATOM    946  N   GLN    69      96.461 125.379  73.945  1.00  0.00           N  
ATOM    947  H   GLN    69      95.635 125.955  74.018  1.00  0.00           H  
ATOM    948  CA  GLN    69      96.589 124.479  72.803  1.00  0.00           C  
ATOM    949  HA  GLN    69      97.611 124.171  72.585  1.00  0.00           H  
ATOM    950  CB  GLN    69      95.759 123.282  73.268  1.00  0.00           C  
ATOM    951  HB2 GLN    69      96.235 122.843  74.145  1.00  0.00           H  
ATOM    952  HB3 GLN    69      94.800 123.675  73.607  1.00  0.00           H  
ATOM    953  CG  GLN    69      95.499 122.150  72.230  1.00  0.00           C  
ATOM    954  HG2 GLN    69      95.092 121.266  72.721  1.00  0.00           H  
ATOM    955  HG3 GLN    69      94.778 122.431  71.462  1.00  0.00           H  
ATOM    956  CD  GLN    69      96.824 121.709  71.606  1.00  0.00           C  
ATOM    957  OE1 GLN    69      97.446 122.289  70.717  1.00  0.00           O  
ATOM    958  NE2 GLN    69      97.288 120.606  71.993  1.00  0.00           N  
ATOM    959 HE21 GLN    69      96.799 120.079  72.703  1.00  0.00           H  
ATOM    960 HE22 GLN    69      98.031 120.182  71.456  1.00  0.00           H  
ATOM    961  C   GLN    69      96.169 125.222  71.517  1.00  0.00           C  
ATOM    962  O   GLN    69      95.001 125.560  71.358  1.00  0.00           O  
ATOM    963  N   SER    70      97.176 125.419  70.657  1.00  0.00           N  
ATOM    964  H   SER    70      98.126 125.156  70.876  1.00  0.00           H  
ATOM    965  CA  SER    70      96.878 126.140  69.420  1.00  0.00           C  
ATOM    966  HA  SER    70      96.194 126.956  69.651  1.00  0.00           H  
ATOM    967  CB  SER    70      98.104 126.722  68.767  1.00  0.00           C  
ATOM    968  HB2 SER    70      97.833 127.145  67.799  1.00  0.00           H  
ATOM    969  HB3 SER    70      98.483 127.525  69.400  1.00  0.00           H  
ATOM    970  OG  SER    70      99.038 125.597  68.625  1.00  0.00           O  
ATOM    971  HG  SER    70      99.284 125.391  69.530  1.00  0.00           H  
ATOM    972  C   SER    70      96.126 125.298  68.330  1.00  0.00           C  
ATOM    973  O   SER    70      95.739 125.836  67.260  1.00  0.00           O  
ATOM    974  N   THR    71      95.987 124.050  68.603  1.00  0.00           N  
ATOM    975  H   THR    71      96.137 123.669  69.526  1.00  0.00           H  
ATOM    976  CA  THR    71      95.903 123.058  67.577  1.00  0.00           C  
ATOM    977  HA  THR    71      95.670 123.394  66.567  1.00  0.00           H  
ATOM    978  CB  THR    71      97.230 122.400  67.359  1.00  0.00           C  
ATOM    979  HB  THR    71      97.548 121.899  68.273  1.00  0.00           H  
ATOM    980  CG2 THR    71      97.194 121.387  66.201  1.00  0.00           C  
ATOM    981 HG21 THR    71      96.226 120.896  66.099  1.00  0.00           H  
ATOM    982 HG22 THR    71      97.373 121.827  65.220  1.00  0.00           H  
ATOM    983 HG23 THR    71      98.017 120.744  66.511  1.00  0.00           H  
ATOM    984  OG1 THR    71      98.065 123.321  66.849  1.00  0.00           O  
ATOM    985  HG1 THR    71      98.464 123.676  67.647  1.00  0.00           H  
ATOM    986  C   THR    71      94.845 121.943  67.924  1.00  0.00           C  
ATOM    987  O   THR    71      95.068 121.209  68.893  1.00  0.00           O  
ATOM    988  N   PRO    72      93.867 121.736  67.014  1.00  0.00           N  
ATOM    989  CD  PRO    72      93.447 122.554  65.855  1.00  0.00           C  
ATOM    990  HD2 PRO    72      94.200 122.662  65.074  1.00  0.00           H  
ATOM    991  HD3 PRO    72      93.229 123.488  66.373  1.00  0.00           H  
ATOM    992  CG  PRO    72      92.122 121.941  65.346  1.00  0.00           C  
ATOM    993  HG2 PRO    72      92.398 121.259  64.541  1.00  0.00           H  
ATOM    994  HG3 PRO    72      91.420 122.713  65.032  1.00  0.00           H  
ATOM    995  CB  PRO    72      91.562 121.196  66.550  1.00  0.00           C  
ATOM    996  HB2 PRO    72      91.007 120.368  66.109  1.00  0.00           H  
ATOM    997  HB3 PRO    72      90.790 121.705  67.127  1.00  0.00           H  
ATOM    998  CA  PRO    72      92.732 120.874  67.397  1.00  0.00           C  
ATOM    999  HA  PRO    72      92.439 121.050  68.432  1.00  0.00           H  
ATOM   1000  C   PRO    72      93.033 119.396  67.342  1.00  0.00           C  
ATOM   1001  O   PRO    72      93.861 118.914  66.627  1.00  0.00           O  
ATOM   1002  N   GLN    73      92.412 118.638  68.239  1.00  0.00           N  
ATOM   1003  H   GLN    73      91.792 119.086  68.898  1.00  0.00           H  
ATOM   1004  CA  GLN    73      92.488 117.166  68.176  1.00  0.00           C  
ATOM   1005  HA  GLN    73      93.534 116.887  68.299  1.00  0.00           H  
ATOM   1006  CB  GLN    73      91.669 116.659  69.436  1.00  0.00           C  
ATOM   1007  HB2 GLN    73      91.826 115.593  69.600  1.00  0.00           H  
ATOM   1008  HB3 GLN    73      92.130 117.169  70.281  1.00  0.00           H  
ATOM   1009  CG  GLN    73      90.182 116.971  69.466  1.00  0.00           C  
ATOM   1010  HG2 GLN    73      89.988 117.246  70.503  1.00  0.00           H  
ATOM   1011  HG3 GLN    73      89.931 117.911  68.975  1.00  0.00           H  
ATOM   1012  CD  GLN    73      89.305 115.831  69.102  1.00  0.00           C  
ATOM   1013  OE1 GLN    73      89.646 115.129  68.142  1.00  0.00           O  
ATOM   1014  NE2 GLN    73      88.263 115.522  69.849  1.00  0.00           N  
ATOM   1015 HE21 GLN    73      87.941 116.025  70.663  1.00  0.00           H  
ATOM   1016 HE22 GLN    73      87.707 114.709  69.624  1.00  0.00           H  
ATOM   1017  C   GLN    73      91.975 116.539  66.892  1.00  0.00           C  
ATOM   1018  O   GLN    73      90.954 116.940  66.303  1.00  0.00           O  
ATOM   1019  N   GLY    74      92.634 115.457  66.546  1.00  0.00           N  
ATOM   1020  H   GLY    74      93.430 115.122  67.069  1.00  0.00           H  
ATOM   1021  CA  GLY    74      92.348 114.753  65.307  1.00  0.00           C  
ATOM   1022  HA2 GLY    74      91.836 115.395  64.591  1.00  0.00           H  
ATOM   1023  HA3 GLY    74      93.291 114.382  64.904  1.00  0.00           H  
ATOM   1024  C   GLY    74      91.479 113.522  65.334  1.00  0.00           C  
ATOM   1025  O   GLY    74      91.555 112.779  64.312  1.00  0.00           O  
ATOM   1026  N   TYR    75      90.620 113.334  66.370  1.00  0.00           N  
ATOM   1027  H   TYR    75      90.383 113.938  67.144  1.00  0.00           H  
ATOM   1028  CA  TYR    75      89.768 112.093  66.497  1.00  0.00           C  
ATOM   1029  HA  TYR    75      89.825 111.528  65.566  1.00  0.00           H  
ATOM   1030  CB  TYR    75      90.191 111.227  67.678  1.00  0.00           C  
ATOM   1031  HB2 TYR    75      89.962 111.855  68.539  1.00  0.00           H  
ATOM   1032  HB3 TYR    75      89.494 110.389  67.657  1.00  0.00           H  
ATOM   1033  CG  TYR    75      91.599 110.694  67.672  1.00  0.00           C  
ATOM   1034  CD1 TYR    75      92.664 111.439  68.277  1.00  0.00           C  
ATOM   1035  HD1 TYR    75      92.393 112.413  68.656  1.00  0.00           H  
ATOM   1036  CE1 TYR    75      93.915 110.885  68.394  1.00  0.00           C  
ATOM   1037  HE1 TYR    75      94.668 111.402  68.969  1.00  0.00           H  
ATOM   1038  CZ  TYR    75      94.158 109.570  67.817  1.00  0.00           C  
ATOM   1039  OH  TYR    75      95.428 109.128  67.849  1.00  0.00           O  
ATOM   1040  HH  TYR    75      95.760 109.212  68.745  1.00  0.00           H  
ATOM   1041  CE2 TYR    75      93.126 108.840  67.237  1.00  0.00           C  
ATOM   1042  HE2 TYR    75      93.338 107.844  66.877  1.00  0.00           H  
ATOM   1043  CD2 TYR    75      91.823 109.380  67.159  1.00  0.00           C  
ATOM   1044  HD2 TYR    75      90.991 108.822  66.756  1.00  0.00           H  
ATOM   1045  C   TYR    75      88.243 112.356  66.574  1.00  0.00           C  
ATOM   1046  O   TYR    75      87.488 111.444  66.857  1.00  0.00           O  
ATOM   1047  N   GLY    76      87.884 113.628  66.270  1.00  0.00           N  
ATOM   1048  H   GLY    76      88.616 114.279  66.025  1.00  0.00           H  
ATOM   1049  CA  GLY    76      86.545 114.123  66.331  1.00  0.00           C  
ATOM   1050  HA2 GLY    76      86.561 115.199  66.157  1.00  0.00           H  
ATOM   1051  HA3 GLY    76      85.934 113.565  65.622  1.00  0.00           H  
ATOM   1052  C   GLY    76      85.729 113.790  67.656  1.00  0.00           C  
ATOM   1053  O   GLY    76      86.261 113.717  68.791  1.00  0.00           O  
ATOM   1054  N   SER    77      84.375 113.741  67.482  1.00  0.00           N  
ATOM   1055  H   SER    77      84.057 113.794  66.525  1.00  0.00           H  
ATOM   1056  CA  SER    77      83.364 113.535  68.587  1.00  0.00           C  
ATOM   1057  HA  SER    77      83.867 113.426  69.548  1.00  0.00           H  
ATOM   1058  CB  SER    77      82.435 114.757  68.861  1.00  0.00           C  
ATOM   1059  HB2 SER    77      81.682 114.655  69.642  1.00  0.00           H  
ATOM   1060  HB3 SER    77      83.098 115.449  69.380  1.00  0.00           H  
ATOM   1061  OG  SER    77      81.933 115.316  67.677  1.00  0.00           O  
ATOM   1062  HG  SER    77      82.311 116.192  67.572  1.00  0.00           H  
ATOM   1063  C   SER    77      82.601 112.136  68.367  1.00  0.00           C  
ATOM   1064  O   SER    77      81.382 112.081  68.030  1.00  0.00           O  
ATOM   1065  N   THR    78      83.221 110.979  68.510  1.00  0.00           N  
ATOM   1066  H   THR    78      82.588 110.194  68.577  1.00  0.00           H  
ATOM   1067  CA  THR    78      84.574 110.656  68.880  1.00  0.00           C  
ATOM   1068  HA  THR    78      85.235 111.268  68.266  1.00  0.00           H  
ATOM   1069  CB  THR    78      84.905 110.601  70.416  1.00  0.00           C  
ATOM   1070  HB  THR    78      84.614 109.603  70.741  1.00  0.00           H  
ATOM   1071  CG2 THR    78      86.452 110.945  70.649  1.00  0.00           C  
ATOM   1072 HG21 THR    78      86.715 111.850  70.101  1.00  0.00           H  
ATOM   1073 HG22 THR    78      86.559 111.042  71.729  1.00  0.00           H  
ATOM   1074 HG23 THR    78      87.029 110.091  70.294  1.00  0.00           H  
ATOM   1075  OG1 THR    78      84.156 111.394  71.177  1.00  0.00           O  
ATOM   1076  HG1 THR    78      83.336 110.896  71.199  1.00  0.00           H  
ATOM   1077  C   THR    78      84.894 109.255  68.415  1.00  0.00           C  
ATOM   1078  O   THR    78      84.141 108.278  68.505  1.00  0.00           O  
ATOM   1079  N   GLY    79      86.134 109.152  67.923  1.00  0.00           N  
ATOM   1080  H   GLY    79      86.463 110.048  67.593  1.00  0.00           H  
ATOM   1081  CA  GLY    79      86.761 107.896  67.563  1.00  0.00           C  
ATOM   1082  HA2 GLY    79      85.926 107.340  67.136  1.00  0.00           H  
ATOM   1083  HA3 GLY    79      87.380 108.216  66.724  1.00  0.00           H  
ATOM   1084  C   GLY    79      87.502 107.154  68.573  1.00  0.00           C  
ATOM   1085  O   GLY    79      87.502 107.529  69.731  1.00  0.00           O  
ATOM   1086  N   GLY    80      88.361 106.184  68.219  1.00  0.00           N  
ATOM   1087  H   GLY    80      88.751 105.605  68.949  1.00  0.00           H  
ATOM   1088  CA  GLY    80      88.580 105.659  66.838  1.00  0.00           C  
ATOM   1089  HA2 GLY    80      89.104 106.372  66.202  1.00  0.00           H  
ATOM   1090  HA3 GLY    80      89.354 104.893  66.887  1.00  0.00           H  
ATOM   1091  C   GLY    80      87.382 105.091  66.098  1.00  0.00           C  
ATOM   1092  O   GLY    80      86.614 104.273  66.666  1.00  0.00           O  
ATOM   1093  N   TYR    81      87.058 105.629  64.971  1.00  0.00           N  
ATOM   1094  H   TYR    81      87.706 106.218  64.467  1.00  0.00           H  
ATOM   1095  CA  TYR    81      85.934 105.222  64.107  1.00  0.00           C  
ATOM   1096  HA  TYR    81      84.990 105.220  64.653  1.00  0.00           H  
ATOM   1097  CB  TYR    81      85.794 106.222  63.002  1.00  0.00           C  
ATOM   1098  HB2 TYR    81      86.724 106.130  62.442  1.00  0.00           H  
ATOM   1099  HB3 TYR    81      85.043 105.852  62.304  1.00  0.00           H  
ATOM   1100  CG  TYR    81      85.504 107.564  63.605  1.00  0.00           C  
ATOM   1101  CD1 TYR    81      84.161 107.723  64.157  1.00  0.00           C  
ATOM   1102  HD1 TYR    81      83.373 107.040  63.876  1.00  0.00           H  
ATOM   1103  CE1 TYR    81      83.797 108.895  64.794  1.00  0.00           C  
ATOM   1104  HE1 TYR    81      82.764 109.114  65.025  1.00  0.00           H  
ATOM   1105  CZ  TYR    81      84.749 109.938  64.931  1.00  0.00           C  
ATOM   1106  OH  TYR    81      84.437 111.085  65.581  1.00  0.00           O  
ATOM   1107  HH  TYR    81      83.518 111.360  65.548  1.00  0.00           H  
ATOM   1108  CE2 TYR    81      86.083 109.774  64.462  1.00  0.00           C  
ATOM   1109  HE2 TYR    81      86.815 110.560  64.572  1.00  0.00           H  
ATOM   1110  CD2 TYR    81      86.441 108.540  63.902  1.00  0.00           C  
ATOM   1111  HD2 TYR    81      87.473 108.461  63.593  1.00  0.00           H  
ATOM   1112  C   TYR    81      86.214 103.738  63.506  1.00  0.00           C  
ATOM   1113  O   TYR    81      87.069 103.659  62.639  1.00  0.00           O  
ATOM   1114  N   GLY    82      85.614 102.649  64.005  1.00  0.00           N  
ATOM   1115  H   GLY    82      85.780 101.862  63.393  1.00  0.00           H  
ATOM   1116  CA  GLY    82      84.406 102.468  64.923  1.00  0.00           C  
ATOM   1117  HA2 GLY    82      84.021 101.491  64.630  1.00  0.00           H  
ATOM   1118  HA3 GLY    82      84.799 102.582  65.933  1.00  0.00           H  
ATOM   1119  C   GLY    82      83.148 103.415  64.623  1.00  0.00           C  
ATOM   1120  O   GLY    82      83.002 103.973  63.575  1.00  0.00           O  
ATOM   1121  N   SER    83      82.322 103.548  65.683  1.00  0.00           N  
ATOM   1122  H   SER    83      82.626 103.038  66.501  1.00  0.00           H  
ATOM   1123  CA  SER    83      81.217 104.519  65.860  1.00  0.00           C  
ATOM   1124  HA  SER    83      80.458 104.045  66.482  1.00  0.00           H  
ATOM   1125  CB  SER    83      81.758 105.672  66.698  1.00  0.00           C  
ATOM   1126  HB2 SER    83      82.723 106.004  66.315  1.00  0.00           H  
ATOM   1127  HB3 SER    83      81.115 106.551  66.684  1.00  0.00           H  
ATOM   1128  OG  SER    83      81.942 105.210  67.997  1.00  0.00           O  
ATOM   1129  HG  SER    83      81.102 105.058  68.437  1.00  0.00           H  
ATOM   1130  C   SER    83      80.458 104.884  64.629  1.00  0.00           C  
ATOM   1131  O   SER    83      80.390 106.082  64.354  1.00  0.00           O  
ATOM   1132  N   SER    84      79.743 104.017  63.859  1.00  0.00           N  
ATOM   1133  H   SER    84      79.327 104.457  63.051  1.00  0.00           H  
ATOM   1134  CA  SER    84      79.439 102.613  64.078  1.00  0.00           C  
ATOM   1135  HA  SER    84      80.230 102.176  64.686  1.00  0.00           H  
ATOM   1136  CB  SER    84      78.090 102.424  64.831  1.00  0.00           C  
ATOM   1137  HB2 SER    84      77.263 102.912  64.315  1.00  0.00           H  
ATOM   1138  HB3 SER    84      77.876 101.373  65.020  1.00  0.00           H  
ATOM   1139  OG  SER    84      78.320 103.026  66.072  1.00  0.00           O  
ATOM   1140  HG  SER    84      77.469 103.238  66.463  1.00  0.00           H  
ATOM   1141  C   SER    84      79.181 101.852  62.780  1.00  0.00           C  
ATOM   1142  O   SER    84      78.986 102.471  61.705  1.00  0.00           O  
ATOM   1143  N   GLN    85      79.234 100.503  62.844  1.00  0.00           N  
ATOM   1144  H   GLN    85      79.607 100.036  63.658  1.00  0.00           H  
ATOM   1145  CA  GLN    85      79.106  99.523  61.727  1.00  0.00           C  
ATOM   1146  HA  GLN    85      80.049  99.404  61.193  1.00  0.00           H  
ATOM   1147  CB  GLN    85      78.859  98.158  62.421  1.00  0.00           C  
ATOM   1148  HB2 GLN    85      79.790  97.943  62.945  1.00  0.00           H  
ATOM   1149  HB3 GLN    85      78.094  98.239  63.193  1.00  0.00           H  
ATOM   1150  CG  GLN    85      78.568  96.829  61.599  1.00  0.00           C  
ATOM   1151  HG2 GLN    85      78.738  95.974  62.252  1.00  0.00           H  
ATOM   1152  HG3 GLN    85      77.517  96.852  61.309  1.00  0.00           H  
ATOM   1153  CD  GLN    85      79.311  96.536  60.344  1.00  0.00           C  
ATOM   1154  OE1 GLN    85      80.314  97.160  59.913  1.00  0.00           O  
ATOM   1155  NE2 GLN    85      78.952  95.482  59.656  1.00  0.00           N  
ATOM   1156 HE21 GLN    85      79.364  95.231  58.769  1.00  0.00           H  
ATOM   1157 HE22 GLN    85      78.059  95.038  59.817  1.00  0.00           H  
ATOM   1158  C   GLN    85      78.083  99.812  60.594  1.00  0.00           C  
ATOM   1159  O   GLN    85      78.503  99.750  59.463  1.00  0.00           O  
ATOM   1160  N   SER    86      76.819 100.130  60.877  1.00  0.00           N  
ATOM   1161  H   SER    86      76.554  99.929  61.830  1.00  0.00           H  
ATOM   1162  CA  SER    86      75.797 100.744  59.960  1.00  0.00           C  
ATOM   1163  HA  SER    86      74.751 100.665  60.256  1.00  0.00           H  
ATOM   1164  CB  SER    86      76.111 102.290  59.845  1.00  0.00           C  
ATOM   1165  HB2 SER    86      77.116 102.438  59.451  1.00  0.00           H  
ATOM   1166  HB3 SER    86      75.350 102.724  59.195  1.00  0.00           H  
ATOM   1167  OG  SER    86      75.977 102.817  61.152  1.00  0.00           O  
ATOM   1168  HG  SER    86      76.199 102.182  61.836  1.00  0.00           H  
ATOM   1169  C   SER    86      75.650  99.972  58.669  1.00  0.00           C  
ATOM   1170  O   SER    86      75.588 100.526  57.540  1.00  0.00           O  
ATOM   1171  N   SER    87      75.445  98.655  58.837  1.00  0.00           N  
ATOM   1172  H   SER    87      75.197  98.279  59.741  1.00  0.00           H  
ATOM   1173  CA  SER    87      75.503  97.803  57.639  1.00  0.00           C  
ATOM   1174  HA  SER    87      74.707  98.151  56.981  1.00  0.00           H  
ATOM   1175  CB  SER    87      76.978  97.864  57.194  1.00  0.00           C  
ATOM   1176  HB2 SER    87      77.335  98.894  57.170  1.00  0.00           H  
ATOM   1177  HB3 SER    87      77.550  97.163  57.801  1.00  0.00           H  
ATOM   1178  OG  SER    87      77.074  97.326  55.895  1.00  0.00           O  
ATOM   1179  HG  SER    87      76.870  98.047  55.294  1.00  0.00           H  
ATOM   1180  C   SER    87      75.350  96.276  58.001  1.00  0.00           C  
ATOM   1181  O   SER    87      75.657  95.952  59.128  1.00  0.00           O  
ATOM   1182  N   GLN    88      74.993  95.424  57.030  1.00  0.00           N  
ATOM   1183  H   GLN    88      74.836  95.641  56.056  1.00  0.00           H  
ATOM   1184  CA  GLN    88      74.780  94.001  57.347  1.00  0.00           C  
ATOM   1185  HA  GLN    88      75.622  93.682  57.963  1.00  0.00           H  
ATOM   1186  CB  GLN    88      73.527  93.880  58.215  1.00  0.00           C  
ATOM   1187  HB2 GLN    88      73.335  92.847  58.505  1.00  0.00           H  
ATOM   1188  HB3 GLN    88      73.573  94.543  59.080  1.00  0.00           H  
ATOM   1189  CG  GLN    88      72.202  94.315  57.592  1.00  0.00           C  
ATOM   1190  HG2 GLN    88      72.280  95.384  57.397  1.00  0.00           H  
ATOM   1191  HG3 GLN    88      72.021  93.863  56.617  1.00  0.00           H  
ATOM   1192  CD  GLN    88      70.992  94.132  58.640  1.00  0.00           C  
ATOM   1193  OE1 GLN    88      70.883  93.070  59.340  1.00  0.00           O  
ATOM   1194  NE2 GLN    88      70.109  95.088  58.721  1.00  0.00           N  
ATOM   1195 HE21 GLN    88      70.193  95.846  58.059  1.00  0.00           H  
ATOM   1196 HE22 GLN    88      69.298  94.838  59.269  1.00  0.00           H  
ATOM   1197  C   GLN    88      74.715  93.146  56.110  1.00  0.00           C  
ATOM   1198  O   GLN    88      74.351  93.620  55.024  1.00  0.00           O  
ATOM   1199  N   SER    89      74.953  91.817  56.206  1.00  0.00           N  
ATOM   1200  H   SER    89      75.484  91.389  56.951  1.00  0.00           H  
ATOM   1201  CA  SER    89      74.666  90.849  55.108  1.00  0.00           C  
ATOM   1202  HA  SER    89      75.291  91.044  54.236  1.00  0.00           H  
ATOM   1203  CB  SER    89      75.140  89.375  55.448  1.00  0.00           C  
ATOM   1204  HB2 SER    89      76.203  89.325  55.679  1.00  0.00           H  
ATOM   1205  HB3 SER    89      74.621  89.009  56.334  1.00  0.00           H  
ATOM   1206  OG  SER    89      74.897  88.383  54.474  1.00  0.00           O  
ATOM   1207  HG  SER    89      75.603  88.371  53.823  1.00  0.00           H  
ATOM   1208  C   SER    89      73.191  91.074  54.514  1.00  0.00           C  
ATOM   1209  O   SER    89      72.181  91.160  55.274  1.00  0.00           O  
ATOM   1210  N   SER    90      73.084  91.172  53.180  1.00  0.00           N  
ATOM   1211  H   SER    90      73.926  91.222  52.626  1.00  0.00           H  
ATOM   1212  CA  SER    90      71.809  91.268  52.504  1.00  0.00           C  
ATOM   1213  HA  SER    90      71.151  91.897  53.105  1.00  0.00           H  
ATOM   1214  CB  SER    90      72.026  91.973  51.111  1.00  0.00           C  
ATOM   1215  HB2 SER    90      71.128  91.871  50.501  1.00  0.00           H  
ATOM   1216  HB3 SER    90      72.224  93.035  51.248  1.00  0.00           H  
ATOM   1217  OG  SER    90      73.038  91.423  50.347  1.00  0.00           O  
ATOM   1218  HG  SER    90      72.616  90.790  49.762  1.00  0.00           H  
ATOM   1219  C   SER    90      71.081  89.916  52.292  1.00  0.00           C  
ATOM   1220  O   SER    90      69.879  89.968  51.989  1.00  0.00           O  
ATOM   1221  N   TYR    91      71.801  88.821  52.538  1.00  0.00           N  
ATOM   1222  H   TYR    91      72.745  88.975  52.863  1.00  0.00           H  
ATOM   1223  CA  TYR    91      71.186  87.417  52.598  1.00  0.00           C  
ATOM   1224  HA  TYR    91      70.745  87.318  51.606  1.00  0.00           H  
ATOM   1225  CB  TYR    91      72.394  86.498  52.631  1.00  0.00           C  
ATOM   1226  HB2 TYR    91      73.038  86.813  51.810  1.00  0.00           H  
ATOM   1227  HB3 TYR    91      72.863  86.704  53.593  1.00  0.00           H  
ATOM   1228  CG  TYR    91      72.126  85.014  52.486  1.00  0.00           C  
ATOM   1229  CD1 TYR    91      72.147  84.101  53.573  1.00  0.00           C  
ATOM   1230  HD1 TYR    91      72.320  84.379  54.602  1.00  0.00           H  
ATOM   1231  CE1 TYR    91      72.039  82.712  53.313  1.00  0.00           C  
ATOM   1232  HE1 TYR    91      72.244  82.002  54.101  1.00  0.00           H  
ATOM   1233  CZ  TYR    91      71.764  82.244  52.023  1.00  0.00           C  
ATOM   1234  OH  TYR    91      71.567  80.904  51.894  1.00  0.00           O  
ATOM   1235  HH  TYR    91      71.763  80.410  52.694  1.00  0.00           H  
ATOM   1236  CE2 TYR    91      71.640  83.139  50.921  1.00  0.00           C  
ATOM   1237  HE2 TYR    91      71.325  82.791  49.948  1.00  0.00           H  
ATOM   1238  CD2 TYR    91      71.916  84.480  51.175  1.00  0.00           C  
ATOM   1239  HD2 TYR    91      71.837  85.134  50.319  1.00  0.00           H  
ATOM   1240  C   TYR    91      70.222  87.224  53.810  1.00  0.00           C  
ATOM   1241  O   TYR    91      70.401  87.759  54.845  1.00  0.00           O  
ATOM   1242  N   GLY    92      69.160  86.449  53.579  1.00  0.00           N  
ATOM   1243  H   GLY    92      68.480  86.441  54.325  1.00  0.00           H  
ATOM   1244  CA  GLY    92      68.860  85.676  52.359  1.00  0.00           C  
ATOM   1245  HA2 GLY    92      67.932  86.116  51.994  1.00  0.00           H  
ATOM   1246  HA3 GLY    92      69.585  85.738  51.548  1.00  0.00           H  
ATOM   1247  C   GLY    92      68.416  84.244  52.684  1.00  0.00           C  
ATOM   1248  O   GLY    92      68.571  83.748  53.800  1.00  0.00           O  
ATOM   1249  N   GLN    93      67.825  83.565  51.609  1.00  0.00           N  
ATOM   1250  H   GLN    93      67.872  83.877  50.649  1.00  0.00           H  
ATOM   1251  CA  GLN    93      67.209  82.257  51.647  1.00  0.00           C  
ATOM   1252  HA  GLN    93      67.871  81.681  52.294  1.00  0.00           H  
ATOM   1253  CB  GLN    93      65.754  82.274  52.200  1.00  0.00           C  
ATOM   1254  HB2 GLN    93      65.152  82.919  51.560  1.00  0.00           H  
ATOM   1255  HB3 GLN    93      65.365  81.271  52.025  1.00  0.00           H  
ATOM   1256  CG  GLN    93      65.683  82.720  53.685  1.00  0.00           C  
ATOM   1257  HG2 GLN    93      64.748  82.404  54.149  1.00  0.00           H  
ATOM   1258  HG3 GLN    93      66.481  82.328  54.316  1.00  0.00           H  
ATOM   1259  CD  GLN    93      65.611  84.265  53.907  1.00  0.00           C  
ATOM   1260  OE1 GLN    93      65.307  85.065  53.032  1.00  0.00           O  
ATOM   1261  NE2 GLN    93      65.611  84.642  55.165  1.00  0.00           N  
ATOM   1262 HE21 GLN    93      65.306  85.577  55.392  1.00  0.00           H  
ATOM   1263 HE22 GLN    93      65.784  83.888  55.815  1.00  0.00           H  
ATOM   1264  C   GLN    93      67.334  81.585  50.234  1.00  0.00           C  
ATOM   1265  O   GLN    93      67.366  82.275  49.153  1.00  0.00           O  
ATOM   1266  N   GLN    94      67.683  80.268  50.241  1.00  0.00           N  
ATOM   1267  H   GLN    94      67.983  79.757  51.059  1.00  0.00           H  
ATOM   1268  CA  GLN    94      67.767  79.553  48.997  1.00  0.00           C  
ATOM   1269  HA  GLN    94      68.536  80.089  48.441  1.00  0.00           H  
ATOM   1270  CB  GLN    94      68.227  78.107  49.237  1.00  0.00           C  
ATOM   1271  HB2 GLN    94      67.376  77.634  49.726  1.00  0.00           H  
ATOM   1272  HB3 GLN    94      68.454  77.602  48.299  1.00  0.00           H  
ATOM   1273  CG  GLN    94      69.465  77.950  50.127  1.00  0.00           C  
ATOM   1274  HG2 GLN    94      70.352  78.396  49.676  1.00  0.00           H  
ATOM   1275  HG3 GLN    94      69.262  78.427  51.085  1.00  0.00           H  
ATOM   1276  CD  GLN    94      69.881  76.537  50.307  1.00  0.00           C  
ATOM   1277  OE1 GLN    94      69.107  75.578  50.496  1.00  0.00           O  
ATOM   1278  NE2 GLN    94      71.120  76.195  50.090  1.00  0.00           N  
ATOM   1279 HE21 GLN    94      71.835  76.857  49.823  1.00  0.00           H  
ATOM   1280 HE22 GLN    94      71.346  75.232  50.298  1.00  0.00           H  
ATOM   1281  C   GLN    94      66.374  79.450  48.274  1.00  0.00           C  
ATOM   1282  O   GLN    94      65.292  79.226  48.862  1.00  0.00           O  
ATOM   1283  N   SER    95      66.403  79.565  46.936  1.00  0.00           N  
ATOM   1284  H   SER    95      67.234  79.851  46.439  1.00  0.00           H  
ATOM   1285  CA  SER    95      65.453  78.919  45.975  1.00  0.00           C  
ATOM   1286  HA  SER    95      64.499  79.402  46.187  1.00  0.00           H  
ATOM   1287  CB  SER    95      65.951  79.114  44.529  1.00  0.00           C  
ATOM   1288  HB2 SER    95      66.322  80.136  44.446  1.00  0.00           H  
ATOM   1289  HB3 SER    95      66.761  78.401  44.376  1.00  0.00           H  
ATOM   1290  OG  SER    95      64.850  78.930  43.603  1.00  0.00           O  
ATOM   1291  HG  SER    95      65.113  79.039  42.686  1.00  0.00           H  
ATOM   1292  C   SER    95      65.332  77.407  46.242  1.00  0.00           C  
ATOM   1293  O   SER    95      66.356  76.723  46.577  1.00  0.00           O  
ATOM   1294  N   SER    96      64.168  76.802  46.020  1.00  0.00           N  
ATOM   1295  H   SER    96      63.405  77.415  45.773  1.00  0.00           H  
ATOM   1296  CA  SER    96      63.783  75.408  46.253  1.00  0.00           C  
ATOM   1297  HA  SER    96      64.714  74.936  45.941  1.00  0.00           H  
ATOM   1298  CB  SER    96      63.489  75.081  47.738  1.00  0.00           C  
ATOM   1299  HB2 SER    96      62.630  75.702  47.993  1.00  0.00           H  
ATOM   1300  HB3 SER    96      63.326  74.012  47.874  1.00  0.00           H  
ATOM   1301  OG  SER    96      64.592  75.470  48.577  1.00  0.00           O  
ATOM   1302  HG  SER    96      64.677  76.417  48.716  1.00  0.00           H  
ATOM   1303  C   SER    96      62.583  75.094  45.400  1.00  0.00           C  
ATOM   1304  O   SER    96      61.406  75.554  45.537  1.00  0.00           O  
ATOM   1305  N   TYR    97      62.755  74.299  44.299  1.00  0.00           N  
ATOM   1306  H   TYR    97      61.914  74.296  43.740  1.00  0.00           H  
ATOM   1307  CA  TYR    97      63.912  73.499  43.917  1.00  0.00           C  
ATOM   1308  HA  TYR    97      63.649  72.775  43.146  1.00  0.00           H  
ATOM   1309  CB  TYR    97      65.035  74.366  43.365  1.00  0.00           C  
ATOM   1310  HB2 TYR    97      65.360  75.168  44.027  1.00  0.00           H  
ATOM   1311  HB3 TYR    97      65.939  73.762  43.279  1.00  0.00           H  
ATOM   1312  CG  TYR    97      64.744  75.031  42.074  1.00  0.00           C  
ATOM   1313  CD1 TYR    97      64.024  76.207  42.129  1.00  0.00           C  
ATOM   1314  HD1 TYR    97      63.761  76.628  43.088  1.00  0.00           H  
ATOM   1315  CE1 TYR    97      63.796  76.854  40.925  1.00  0.00           C  
ATOM   1316  HE1 TYR    97      63.394  77.857  40.956  1.00  0.00           H  
ATOM   1317  CZ  TYR    97      64.384  76.419  39.683  1.00  0.00           C  
ATOM   1318  OH  TYR    97      64.048  77.075  38.524  1.00  0.00           O  
ATOM   1319  HH  TYR    97      63.138  77.348  38.664  1.00  0.00           H  
ATOM   1320  CE2 TYR    97      65.040  75.175  39.676  1.00  0.00           C  
ATOM   1321  HE2 TYR    97      65.399  74.713  38.768  1.00  0.00           H  
ATOM   1322  CD2 TYR    97      65.206  74.482  40.878  1.00  0.00           C  
ATOM   1323  HD2 TYR    97      65.681  73.513  40.921  1.00  0.00           H  
ATOM   1324  C   TYR    97      64.294  72.420  45.022  1.00  0.00           C  
ATOM   1325  O   TYR    97      65.502  72.222  45.243  1.00  0.00           O  
ATOM   1326  N   PRO    98      63.319  71.726  45.650  1.00  0.00           N  
ATOM   1327  CD  PRO    98      63.766  70.747  46.644  1.00  0.00           C  
ATOM   1328  HD2 PRO    98      64.253  71.242  47.485  1.00  0.00           H  
ATOM   1329  HD3 PRO    98      64.553  70.110  46.241  1.00  0.00           H  
ATOM   1330  CG  PRO    98      62.538  69.954  47.009  1.00  0.00           C  
ATOM   1331  HG2 PRO    98      62.124  70.416  47.905  1.00  0.00           H  
ATOM   1332  HG3 PRO    98      62.682  68.924  47.335  1.00  0.00           H  
ATOM   1333  CB  PRO    98      61.619  70.038  45.801  1.00  0.00           C  
ATOM   1334  HB2 PRO    98      60.593  69.685  45.909  1.00  0.00           H  
ATOM   1335  HB3 PRO    98      62.089  69.409  45.045  1.00  0.00           H  
ATOM   1336  CA  PRO    98      61.920  71.487  45.307  1.00  0.00           C  
ATOM   1337  HA  PRO    98      61.815  71.547  44.223  1.00  0.00           H  
ATOM   1338  C   PRO    98      60.955  72.409  46.052  1.00  0.00           C  
ATOM   1339  O   PRO    98      61.278  72.922  47.121  1.00  0.00           O  
ATOM   1340  N   GLY    99      59.912  72.850  45.311  1.00  0.00           N  
ATOM   1341  H   GLY    99      59.859  72.344  44.438  1.00  0.00           H  
ATOM   1342  CA  GLY    99      58.830  73.633  45.640  1.00  0.00           C  
ATOM   1343  HA2 GLY    99      59.140  74.512  46.205  1.00  0.00           H  
ATOM   1344  HA3 GLY    99      58.317  74.055  44.776  1.00  0.00           H  
ATOM   1345  C   GLY    99      57.761  72.803  46.308  1.00  0.00           C  
ATOM   1346  O   GLY    99      57.541  71.685  45.798  1.00  0.00           O  
ATOM   1347  N   TYR   100      56.966  73.208  47.300  1.00  0.00           N  
ATOM   1348  H   TYR   100      57.037  74.192  47.517  1.00  0.00           H  
ATOM   1349  CA  TYR   100      56.104  72.277  48.114  1.00  0.00           C  
ATOM   1350  HA  TYR   100      56.329  71.244  47.848  1.00  0.00           H  
ATOM   1351  CB  TYR   100      56.425  72.411  49.567  1.00  0.00           C  
ATOM   1352  HB2 TYR   100      55.799  71.733  50.147  1.00  0.00           H  
ATOM   1353  HB3 TYR   100      57.462  72.103  49.696  1.00  0.00           H  
ATOM   1354  CG  TYR   100      56.351  73.876  50.074  1.00  0.00           C  
ATOM   1355  CD1 TYR   100      57.566  74.673  50.240  1.00  0.00           C  
ATOM   1356  HD1 TYR   100      58.524  74.276  49.937  1.00  0.00           H  
ATOM   1357  CE1 TYR   100      57.540  75.942  50.900  1.00  0.00           C  
ATOM   1358  HE1 TYR   100      58.400  76.588  50.998  1.00  0.00           H  
ATOM   1359  CZ  TYR   100      56.317  76.392  51.315  1.00  0.00           C  
ATOM   1360  OH  TYR   100      56.356  77.596  51.928  1.00  0.00           O  
ATOM   1361  HH  TYR   100      57.160  78.107  51.808  1.00  0.00           H  
ATOM   1362  CE2 TYR   100      55.096  75.676  51.137  1.00  0.00           C  
ATOM   1363  HE2 TYR   100      54.213  76.152  51.537  1.00  0.00           H  
ATOM   1364  CD2 TYR   100      55.130  74.415  50.506  1.00  0.00           C  
ATOM   1365  HD2 TYR   100      54.239  73.879  50.217  1.00  0.00           H  
ATOM   1366  C   TYR   100      54.623  72.434  47.895  1.00  0.00           C  
ATOM   1367  O   TYR   100      53.783  71.631  48.283  1.00  0.00           O  
ATOM   1368  N   GLY   101      54.211  73.518  47.223  1.00  0.00           N  
ATOM   1369  H   GLY   101      54.920  74.155  46.888  1.00  0.00           H  
ATOM   1370  CA  GLY   101      52.799  73.701  46.796  1.00  0.00           C  
ATOM   1371  HA2 GLY   101      52.194  73.398  47.651  1.00  0.00           H  
ATOM   1372  HA3 GLY   101      52.563  74.730  46.525  1.00  0.00           H  
ATOM   1373  C   GLY   101      52.366  72.843  45.556  1.00  0.00           C  
ATOM   1374  O   GLY   101      51.188  72.661  45.292  1.00  0.00           O  
ATOM   1375  N   GLN   102      53.342  72.342  44.742  1.00  0.00           N  
ATOM   1376  H   GLN   102      54.266  72.561  45.088  1.00  0.00           H  
ATOM   1377  CA  GLN   102      53.145  71.434  43.646  1.00  0.00           C  
ATOM   1378  HA  GLN   102      52.262  71.777  43.107  1.00  0.00           H  
ATOM   1379  CB  GLN   102      54.382  71.353  42.751  1.00  0.00           C  
ATOM   1380  HB2 GLN   102      55.319  71.157  43.272  1.00  0.00           H  
ATOM   1381  HB3 GLN   102      54.338  70.706  41.875  1.00  0.00           H  
ATOM   1382  CG  GLN   102      54.627  72.751  42.122  1.00  0.00           C  
ATOM   1383  HG2 GLN   102      55.177  72.639  41.188  1.00  0.00           H  
ATOM   1384  HG3 GLN   102      53.653  73.149  41.836  1.00  0.00           H  
ATOM   1385  CD  GLN   102      55.413  73.791  42.877  1.00  0.00           C  
ATOM   1386  OE1 GLN   102      55.866  73.529  43.954  1.00  0.00           O  
ATOM   1387  NE2 GLN   102      55.716  74.934  42.291  1.00  0.00           N  
ATOM   1388 HE21 GLN   102      55.455  75.348  41.407  1.00  0.00           H  
ATOM   1389 HE22 GLN   102      56.461  75.373  42.813  1.00  0.00           H  
ATOM   1390  C   GLN   102      52.672  70.080  44.211  1.00  0.00           C  
ATOM   1391  O   GLN   102      53.205  69.619  45.225  1.00  0.00           O  
ATOM   1392  N   GLN   103      51.786  69.469  43.441  1.00  0.00           N  
ATOM   1393  H   GLN   103      51.419  69.948  42.631  1.00  0.00           H  
ATOM   1394  CA  GLN   103      51.369  68.109  43.615  1.00  0.00           C  
ATOM   1395  HA  GLN   103      50.804  68.060  44.546  1.00  0.00           H  
ATOM   1396  CB  GLN   103      50.357  67.789  42.497  1.00  0.00           C  
ATOM   1397  HB2 GLN   103      49.465  68.394  42.658  1.00  0.00           H  
ATOM   1398  HB3 GLN   103      50.780  68.067  41.531  1.00  0.00           H  
ATOM   1399  CG  GLN   103      49.969  66.267  42.377  1.00  0.00           C  
ATOM   1400  HG2 GLN   103      49.298  66.145  41.527  1.00  0.00           H  
ATOM   1401  HG3 GLN   103      50.879  65.668  42.368  1.00  0.00           H  
ATOM   1402  CD  GLN   103      49.151  65.821  43.527  1.00  0.00           C  
ATOM   1403  OE1 GLN   103      48.251  66.551  43.949  1.00  0.00           O  
ATOM   1404  NE2 GLN   103      49.342  64.622  44.056  1.00  0.00           N  
ATOM   1405 HE21 GLN   103      48.817  64.375  44.883  1.00  0.00           H  
ATOM   1406 HE22 GLN   103      50.145  64.099  43.741  1.00  0.00           H  
ATOM   1407  C   GLN   103      52.603  67.162  43.754  1.00  0.00           C  
ATOM   1408  O   GLN   103      53.513  67.233  42.897  1.00  0.00           O  
ATOM   1409  N   PRO   104      52.705  66.376  44.803  1.00  0.00           N  
ATOM   1410  CD  PRO   104      51.833  66.362  45.984  1.00  0.00           C  
ATOM   1411  HD2 PRO   104      50.783  66.310  45.694  1.00  0.00           H  
ATOM   1412  HD3 PRO   104      51.963  67.308  46.510  1.00  0.00           H  
ATOM   1413  CG  PRO   104      52.239  65.135  46.797  1.00  0.00           C  
ATOM   1414  HG2 PRO   104      51.686  64.266  46.438  1.00  0.00           H  
ATOM   1415  HG3 PRO   104      52.153  65.246  47.878  1.00  0.00           H  
ATOM   1416  CB  PRO   104      53.704  64.873  46.363  1.00  0.00           C  
ATOM   1417  HB2 PRO   104      53.919  63.805  46.408  1.00  0.00           H  
ATOM   1418  HB3 PRO   104      54.395  65.469  46.959  1.00  0.00           H  
ATOM   1419  CA  PRO   104      53.730  65.277  44.884  1.00  0.00           C  
ATOM   1420  HA  PRO   104      54.729  65.555  44.546  1.00  0.00           H  
ATOM   1421  C   PRO   104      53.333  64.087  43.982  1.00  0.00           C  
ATOM   1422  O   PRO   104      52.197  63.746  43.808  1.00  0.00           O  
ATOM   1423  N   ALA   105      54.419  63.492  43.444  1.00  0.00           N  
ATOM   1424  H   ALA   105      55.291  63.968  43.628  1.00  0.00           H  
ATOM   1425  CA  ALA   105      54.457  62.306  42.527  1.00  0.00           C  
ATOM   1426  HA  ALA   105      53.595  62.415  41.869  1.00  0.00           H  
ATOM   1427  CB  ALA   105      55.800  62.496  41.734  1.00  0.00           C  
ATOM   1428  HB1 ALA   105      55.711  63.414  41.154  1.00  0.00           H  
ATOM   1429  HB2 ALA   105      56.607  62.694  42.439  1.00  0.00           H  
ATOM   1430  HB3 ALA   105      56.006  61.620  41.119  1.00  0.00           H  
ATOM   1431  C   ALA   105      54.437  60.946  43.285  1.00  0.00           C  
ATOM   1432  O   ALA   105      54.887  60.931  44.433  1.00  0.00           O  
ATOM   1433  N   PRO   106      53.974  59.848  42.601  1.00  0.00           N  
ATOM   1434  CD  PRO   106      53.459  59.931  41.263  1.00  0.00           C  
ATOM   1435  HD2 PRO   106      54.291  60.287  40.657  1.00  0.00           H  
ATOM   1436  HD3 PRO   106      52.620  60.617  41.142  1.00  0.00           H  
ATOM   1437  CG  PRO   106      53.142  58.537  40.801  1.00  0.00           C  
ATOM   1438  HG2 PRO   106      54.023  58.174  40.272  1.00  0.00           H  
ATOM   1439  HG3 PRO   106      52.193  58.497  40.268  1.00  0.00           H  
ATOM   1440  CB  PRO   106      52.992  57.677  42.018  1.00  0.00           C  
ATOM   1441  HB2 PRO   106      53.589  56.766  41.988  1.00  0.00           H  
ATOM   1442  HB3 PRO   106      51.974  57.368  42.256  1.00  0.00           H  
ATOM   1443  CA  PRO   106      53.523  58.573  43.200  1.00  0.00           C  
ATOM   1444  HA  PRO   106      52.713  58.779  43.899  1.00  0.00           H  
ATOM   1445  C   PRO   106      54.604  57.936  44.052  1.00  0.00           C  
ATOM   1446  O   PRO   106      55.733  57.751  43.645  1.00  0.00           O  
ATOM   1447  N   SER   107      54.306  57.387  45.232  1.00  0.00           N  
ATOM   1448  H   SER   107      53.365  57.504  45.579  1.00  0.00           H  
ATOM   1449  CA  SER   107      55.304  56.763  46.174  1.00  0.00           C  
ATOM   1450  HA  SER   107      56.013  57.503  46.544  1.00  0.00           H  
ATOM   1451  CB  SER   107      54.497  56.345  47.427  1.00  0.00           C  
ATOM   1452  HB2 SER   107      54.327  57.324  47.875  1.00  0.00           H  
ATOM   1453  HB3 SER   107      53.577  55.815  47.184  1.00  0.00           H  
ATOM   1454  OG  SER   107      55.269  55.573  48.279  1.00  0.00           O  
ATOM   1455  HG  SER   107      54.784  55.476  49.102  1.00  0.00           H  
ATOM   1456  C   SER   107      56.167  55.636  45.545  1.00  0.00           C  
ATOM   1457  O   SER   107      55.640  54.865  44.787  1.00  0.00           O  
ATOM   1458  N   SER   108      57.475  55.641  45.904  1.00  0.00           N  
ATOM   1459  H   SER   108      57.755  56.269  46.644  1.00  0.00           H  
ATOM   1460  CA  SER   108      58.427  54.651  45.472  1.00  0.00           C  
ATOM   1461  HA  SER   108      58.006  53.646  45.498  1.00  0.00           H  
ATOM   1462  CB  SER   108      59.085  55.033  44.109  1.00  0.00           C  
ATOM   1463  HB2 SER   108      59.230  54.099  43.567  1.00  0.00           H  
ATOM   1464  HB3 SER   108      58.399  55.679  43.560  1.00  0.00           H  
ATOM   1465  OG  SER   108      60.299  55.755  44.014  1.00  0.00           O  
ATOM   1466  HG  SER   108      60.859  55.487  43.281  1.00  0.00           H  
ATOM   1467  C   SER   108      59.518  54.442  46.546  1.00  0.00           C  
ATOM   1468  O   SER   108      59.889  55.388  47.262  1.00  0.00           O  
ATOM   1469  N   THR   109      60.078  53.244  46.686  1.00  0.00           N  
ATOM   1470  H   THR   109      60.055  52.596  45.912  1.00  0.00           H  
ATOM   1471  CA  THR   109      60.885  52.843  47.867  1.00  0.00           C  
ATOM   1472  HA  THR   109      61.303  53.716  48.370  1.00  0.00           H  
ATOM   1473  CB  THR   109      59.838  52.342  48.833  1.00  0.00           C  
ATOM   1474  HB  THR   109      59.147  51.726  48.257  1.00  0.00           H  
ATOM   1475  CG2 THR   109      60.327  51.443  49.920  1.00  0.00           C  
ATOM   1476 HG21 THR   109      59.423  51.277  50.505  1.00  0.00           H  
ATOM   1477 HG22 THR   109      60.743  50.513  49.534  1.00  0.00           H  
ATOM   1478 HG23 THR   109      60.914  52.038  50.619  1.00  0.00           H  
ATOM   1479  OG1 THR   109      59.209  53.466  49.390  1.00  0.00           O  
ATOM   1480  HG1 THR   109      59.941  53.846  49.883  1.00  0.00           H  
ATOM   1481  C   THR   109      61.973  51.734  47.515  1.00  0.00           C  
ATOM   1482  O   THR   109      61.864  51.028  46.600  1.00  0.00           O  
ATOM   1483  N   SER   110      63.046  51.730  48.281  1.00  0.00           N  
ATOM   1484  H   SER   110      63.017  52.257  49.143  1.00  0.00           H  
ATOM   1485  CA  SER   110      64.104  50.868  48.098  1.00  0.00           C  
ATOM   1486  HA  SER   110      64.489  50.875  47.078  1.00  0.00           H  
ATOM   1487  CB  SER   110      65.261  51.287  48.969  1.00  0.00           C  
ATOM   1488  HB2 SER   110      65.438  52.351  48.815  1.00  0.00           H  
ATOM   1489  HB3 SER   110      65.042  51.109  50.022  1.00  0.00           H  
ATOM   1490  OG  SER   110      66.406  50.478  48.608  1.00  0.00           O  
ATOM   1491  HG  SER   110      66.565  49.869  49.332  1.00  0.00           H  
ATOM   1492  C   SER   110      63.916  49.342  48.517  1.00  0.00           C  
ATOM   1493  O   SER   110      63.437  49.028  49.567  1.00  0.00           O  
ATOM   1494  N   GLY   111      64.399  48.389  47.601  1.00  0.00           N  
ATOM   1495  H   GLY   111      64.651  48.658  46.661  1.00  0.00           H  
ATOM   1496  CA  GLY   111      64.387  46.966  47.890  1.00  0.00           C  
ATOM   1497  HA2 GLY   111      64.965  46.516  47.082  1.00  0.00           H  
ATOM   1498  HA3 GLY   111      65.052  46.811  48.740  1.00  0.00           H  
ATOM   1499  C   GLY   111      62.978  46.315  48.101  1.00  0.00           C  
ATOM   1500  O   GLY   111      61.955  46.799  47.707  1.00  0.00           O  
ATOM   1501  N   SER   112      62.838  45.245  48.889  1.00  0.00           N  
ATOM   1502  H   SER   112      61.898  44.875  48.881  1.00  0.00           H  
ATOM   1503  CA  SER   112      63.777  44.261  49.433  1.00  0.00           C  
ATOM   1504  HA  SER   112      63.165  43.365  49.530  1.00  0.00           H  
ATOM   1505  CB  SER   112      64.991  43.869  48.573  1.00  0.00           C  
ATOM   1506  HB2 SER   112      65.747  44.633  48.393  1.00  0.00           H  
ATOM   1507  HB3 SER   112      65.402  43.014  49.108  1.00  0.00           H  
ATOM   1508  OG  SER   112      64.547  43.409  47.312  1.00  0.00           O  
ATOM   1509  HG  SER   112      65.298  42.898  47.003  1.00  0.00           H  
ATOM   1510  C   SER   112      64.276  44.608  50.795  1.00  0.00           C  
ATOM   1511  O   SER   112      64.819  45.666  50.992  1.00  0.00           O  
ATOM   1512  N   TYR   113      64.146  43.677  51.741  1.00  0.00           N  
ATOM   1513  H   TYR   113      64.364  44.013  52.668  1.00  0.00           H  
ATOM   1514  CA  TYR   113      64.019  42.206  51.517  1.00  0.00           C  
ATOM   1515  HA  TYR   113      63.790  41.968  50.478  1.00  0.00           H  
ATOM   1516  CB  TYR   113      65.371  41.555  51.911  1.00  0.00           C  
ATOM   1517  HB2 TYR   113      65.551  41.677  52.979  1.00  0.00           H  
ATOM   1518  HB3 TYR   113      65.195  40.488  51.771  1.00  0.00           H  
ATOM   1519  CG  TYR   113      66.620  41.953  51.075  1.00  0.00           C  
ATOM   1520  CD1 TYR   113      67.121  41.202  50.035  1.00  0.00           C  
ATOM   1521  HD1 TYR   113      66.722  40.211  49.872  1.00  0.00           H  
ATOM   1522  CE1 TYR   113      68.235  41.576  49.304  1.00  0.00           C  
ATOM   1523  HE1 TYR   113      68.699  40.933  48.571  1.00  0.00           H  
ATOM   1524  CZ  TYR   113      68.795  42.866  49.565  1.00  0.00           C  
ATOM   1525  OH  TYR   113      70.002  43.133  49.010  1.00  0.00           O  
ATOM   1526  HH  TYR   113      70.263  44.035  49.210  1.00  0.00           H  
ATOM   1527  CE2 TYR   113      68.287  43.677  50.599  1.00  0.00           C  
ATOM   1528  HE2 TYR   113      68.793  44.558  50.965  1.00  0.00           H  
ATOM   1529  CD2 TYR   113      67.277  43.188  51.349  1.00  0.00           C  
ATOM   1530  HD2 TYR   113      66.894  43.753  52.186  1.00  0.00           H  
ATOM   1531  C   TYR   113      62.888  41.652  52.444  1.00  0.00           C  
ATOM   1532  O   TYR   113      62.506  40.451  52.383  1.00  0.00           O  
ATOM   1533  N   GLY   114      62.220  42.347  53.313  1.00  0.00           N  
ATOM   1534  H   GLY   114      62.520  43.307  53.409  1.00  0.00           H  
ATOM   1535  CA  GLY   114      61.199  41.942  54.211  1.00  0.00           C  
ATOM   1536  HA2 GLY   114      60.538  42.739  54.552  1.00  0.00           H  
ATOM   1537  HA3 GLY   114      60.448  41.307  53.742  1.00  0.00           H  
ATOM   1538  C   GLY   114      61.798  41.010  55.324  1.00  0.00           C  
ATOM   1539  O   GLY   114      62.907  41.236  55.827  1.00  0.00           O  
ATOM   1540  N   SER   115      60.965  40.086  55.882  1.00  0.00           N  
ATOM   1541  H   SER   115      61.297  39.622  56.715  1.00  0.00           H  
ATOM   1542  CA  SER   115      59.643  39.736  55.483  1.00  0.00           C  
ATOM   1543  HA  SER   115      59.563  39.837  54.401  1.00  0.00           H  
ATOM   1544  CB  SER   115      59.409  38.273  55.824  1.00  0.00           C  
ATOM   1545  HB2 SER   115      59.284  38.233  56.906  1.00  0.00           H  
ATOM   1546  HB3 SER   115      58.464  37.857  55.474  1.00  0.00           H  
ATOM   1547  OG  SER   115      60.560  37.592  55.365  1.00  0.00           O  
ATOM   1548  HG  SER   115      60.767  37.805  54.452  1.00  0.00           H  
ATOM   1549  C   SER   115      58.511  40.587  56.034  1.00  0.00           C  
ATOM   1550  O   SER   115      57.366  40.230  55.833  1.00  0.00           O  
ATOM   1551  N   SER   116      58.781  41.611  56.787  1.00  0.00           N  
ATOM   1552  H   SER   116      59.749  41.788  57.016  1.00  0.00           H  
ATOM   1553  CA  SER   116      57.823  42.544  57.431  1.00  0.00           C  
ATOM   1554  HA  SER   116      58.316  42.799  58.369  1.00  0.00           H  
ATOM   1555  CB  SER   116      57.595  43.770  56.540  1.00  0.00           C  
ATOM   1556  HB2 SER   116      57.276  43.291  55.614  1.00  0.00           H  
ATOM   1557  HB3 SER   116      56.875  44.447  57.000  1.00  0.00           H  
ATOM   1558  OG  SER   116      58.797  44.560  56.356  1.00  0.00           O  
ATOM   1559  HG  SER   116      59.029  44.815  57.252  1.00  0.00           H  
ATOM   1560  C   SER   116      56.458  42.063  57.838  1.00  0.00           C  
ATOM   1561  O   SER   116      55.399  42.538  57.370  1.00  0.00           O  
ATOM   1562  N   SER   117      56.404  41.046  58.681  1.00  0.00           N  
ATOM   1563  H   SER   117      57.217  40.753  59.205  1.00  0.00           H  
ATOM   1564  CA  SER   117      55.147  40.226  58.945  1.00  0.00           C  
ATOM   1565  HA  SER   117      54.462  40.279  58.099  1.00  0.00           H  
ATOM   1566  CB  SER   117      55.567  38.833  59.219  1.00  0.00           C  
ATOM   1567  HB2 SER   117      56.127  38.821  60.155  1.00  0.00           H  
ATOM   1568  HB3 SER   117      54.634  38.280  59.317  1.00  0.00           H  
ATOM   1569  OG  SER   117      56.462  38.384  58.233  1.00  0.00           O  
ATOM   1570  HG  SER   117      57.290  38.859  58.332  1.00  0.00           H  
ATOM   1571  C   SER   117      54.319  40.892  60.138  1.00  0.00           C  
ATOM   1572  O   SER   117      53.096  40.677  60.224  1.00  0.00           O  
ATOM   1573  N   GLN   118      54.925  41.664  60.995  1.00  0.00           N  
ATOM   1574  H   GLN   118      55.914  41.812  60.848  1.00  0.00           H  
ATOM   1575  CA  GLN   118      54.358  42.284  62.218  1.00  0.00           C  
ATOM   1576  HA  GLN   118      55.163  43.007  62.350  1.00  0.00           H  
ATOM   1577  CB  GLN   118      53.008  43.016  61.884  1.00  0.00           C  
ATOM   1578  HB2 GLN   118      52.243  42.241  61.836  1.00  0.00           H  
ATOM   1579  HB3 GLN   118      52.859  43.709  62.712  1.00  0.00           H  
ATOM   1580  CG  GLN   118      52.883  43.889  60.648  1.00  0.00           C  
ATOM   1581  HG2 GLN   118      53.366  43.539  59.736  1.00  0.00           H  
ATOM   1582  HG3 GLN   118      51.822  43.866  60.399  1.00  0.00           H  
ATOM   1583  CD  GLN   118      53.484  45.242  60.910  1.00  0.00           C  
ATOM   1584  OE1 GLN   118      54.552  45.405  61.500  1.00  0.00           O  
ATOM   1585  NE2 GLN   118      52.899  46.252  60.364  1.00  0.00           N  
ATOM   1586 HE21 GLN   118      52.053  46.061  59.847  1.00  0.00           H  
ATOM   1587 HE22 GLN   118      53.189  47.138  60.753  1.00  0.00           H  
ATOM   1588  C   GLN   118      54.262  41.281  63.406  1.00  0.00           C  
ATOM   1589  O   GLN   118      54.296  40.084  63.167  1.00  0.00           O  
ATOM   1590  N   SER   119      54.159  41.705  64.665  1.00  0.00           N  
ATOM   1591  H   SER   119      53.850  40.968  65.283  1.00  0.00           H  
ATOM   1592  CA  SER   119      54.265  43.098  65.190  1.00  0.00           C  
ATOM   1593  HA  SER   119      53.557  43.704  64.627  1.00  0.00           H  
ATOM   1594  CB  SER   119      53.750  42.997  66.628  1.00  0.00           C  
ATOM   1595  HB2 SER   119      54.415  42.315  67.157  1.00  0.00           H  
ATOM   1596  HB3 SER   119      53.641  43.977  67.093  1.00  0.00           H  
ATOM   1597  OG  SER   119      52.508  42.334  66.775  1.00  0.00           O  
ATOM   1598  HG  SER   119      51.893  42.977  66.413  1.00  0.00           H  
ATOM   1599  C   SER   119      55.629  43.796  64.948  1.00  0.00           C  
ATOM   1600  O   SER   119      56.551  43.127  64.490  1.00  0.00           O  
ATOM   1601  N   SER   120      55.725  45.032  65.284  1.00  0.00           N  
ATOM   1602  H   SER   120      54.904  45.548  65.566  1.00  0.00           H  
ATOM   1603  CA  SER   120      57.036  45.664  65.607  1.00  0.00           C  
ATOM   1604  HA  SER   120      57.611  45.479  64.700  1.00  0.00           H  
ATOM   1605  CB  SER   120      56.760  47.170  65.826  1.00  0.00           C  
ATOM   1606  HB2 SER   120      56.289  47.689  64.991  1.00  0.00           H  
ATOM   1607  HB3 SER   120      55.984  47.364  66.566  1.00  0.00           H  
ATOM   1608  OG  SER   120      57.887  48.025  66.114  1.00  0.00           O  
ATOM   1609  HG  SER   120      57.568  48.409  66.934  1.00  0.00           H  
ATOM   1610  C   SER   120      57.739  45.086  66.868  1.00  0.00           C  
ATOM   1611  O   SER   120      57.006  44.723  67.795  1.00  0.00           O  
ATOM   1612  N   SER   121      59.061  45.034  66.898  1.00  0.00           N  
ATOM   1613  H   SER   121      59.295  44.721  67.829  1.00  0.00           H  
ATOM   1614  CA  SER   121      59.921  45.001  65.721  1.00  0.00           C  
ATOM   1615  HA  SER   121      59.582  45.804  65.066  1.00  0.00           H  
ATOM   1616  CB  SER   121      61.324  45.304  66.313  1.00  0.00           C  
ATOM   1617  HB2 SER   121      61.350  46.222  66.900  1.00  0.00           H  
ATOM   1618  HB3 SER   121      61.669  44.440  66.881  1.00  0.00           H  
ATOM   1619  OG  SER   121      62.158  45.505  65.197  1.00  0.00           O  
ATOM   1620  HG  SER   121      62.082  44.750  64.609  1.00  0.00           H  
ATOM   1621  C   SER   121      59.834  43.630  64.970  1.00  0.00           C  
ATOM   1622  O   SER   121      60.166  43.489  63.748  1.00  0.00           O  
ATOM   1623  N   TYR   122      59.449  42.554  65.692  1.00  0.00           N  
ATOM   1624  H   TYR   122      59.328  42.577  66.695  1.00  0.00           H  
ATOM   1625  CA  TYR   122      59.444  41.183  65.137  1.00  0.00           C  
ATOM   1626  HA  TYR   122      59.168  41.186  64.083  1.00  0.00           H  
ATOM   1627  CB  TYR   122      60.821  40.505  65.192  1.00  0.00           C  
ATOM   1628  HB2 TYR   122      61.251  40.474  66.193  1.00  0.00           H  
ATOM   1629  HB3 TYR   122      60.743  39.446  64.949  1.00  0.00           H  
ATOM   1630  CG  TYR   122      61.957  41.166  64.405  1.00  0.00           C  
ATOM   1631  CD1 TYR   122      62.887  42.007  65.028  1.00  0.00           C  
ATOM   1632  HD1 TYR   122      62.921  42.159  66.097  1.00  0.00           H  
ATOM   1633  CE1 TYR   122      63.964  42.516  64.240  1.00  0.00           C  
ATOM   1634  HE1 TYR   122      64.728  42.989  64.838  1.00  0.00           H  
ATOM   1635  CZ  TYR   122      64.137  42.200  62.858  1.00  0.00           C  
ATOM   1636  OH  TYR   122      65.242  42.531  62.164  1.00  0.00           O  
ATOM   1637  HH  TYR   122      66.026  42.917  62.562  1.00  0.00           H  
ATOM   1638  CE2 TYR   122      63.190  41.394  62.221  1.00  0.00           C  
ATOM   1639  HE2 TYR   122      63.500  41.085  61.233  1.00  0.00           H  
ATOM   1640  CD2 TYR   122      62.088  40.867  62.969  1.00  0.00           C  
ATOM   1641  HD2 TYR   122      61.479  40.119  62.482  1.00  0.00           H  
ATOM   1642  C   TYR   122      58.333  40.387  65.862  1.00  0.00           C  
ATOM   1643  O   TYR   122      58.162  40.668  67.043  1.00  0.00           O  
ATOM   1644  N   GLY   123      57.697  39.452  65.241  1.00  0.00           N  
ATOM   1645  H   GLY   123      57.038  38.886  65.755  1.00  0.00           H  
ATOM   1646  CA  GLY   123      57.838  39.056  63.838  1.00  0.00           C  
ATOM   1647  HA2 GLY   123      57.149  39.713  63.308  1.00  0.00           H  
ATOM   1648  HA3 GLY   123      58.854  39.227  63.483  1.00  0.00           H  
ATOM   1649  C   GLY   123      57.380  37.577  63.578  1.00  0.00           C  
ATOM   1650  O   GLY   123      57.147  36.774  64.448  1.00  0.00           O  
ATOM   1651  N   GLN   124      57.493  37.071  62.324  1.00  0.00           N  
ATOM   1652  H   GLN   124      57.744  37.745  61.615  1.00  0.00           H  
ATOM   1653  CA  GLN   124      57.475  35.653  62.018  1.00  0.00           C  
ATOM   1654  HA  GLN   124      57.123  35.019  62.831  1.00  0.00           H  
ATOM   1655  CB  GLN   124      56.452  35.492  60.839  1.00  0.00           C  
ATOM   1656  HB2 GLN   124      55.465  35.835  61.150  1.00  0.00           H  
ATOM   1657  HB3 GLN   124      56.778  36.287  60.168  1.00  0.00           H  
ATOM   1658  CG  GLN   124      56.406  34.156  60.148  1.00  0.00           C  
ATOM   1659  HG2 GLN   124      55.467  34.131  59.595  1.00  0.00           H  
ATOM   1660  HG3 GLN   124      57.118  34.133  59.322  1.00  0.00           H  
ATOM   1661  CD  GLN   124      56.474  32.987  61.077  1.00  0.00           C  
ATOM   1662  OE1 GLN   124      55.849  32.876  62.112  1.00  0.00           O  
ATOM   1663  NE2 GLN   124      57.123  31.968  60.573  1.00  0.00           N  
ATOM   1664 HE21 GLN   124      57.528  32.141  59.664  1.00  0.00           H  
ATOM   1665 HE22 GLN   124      57.359  31.122  61.071  1.00  0.00           H  
ATOM   1666  C   GLN   124      58.898  35.170  61.553  1.00  0.00           C  
ATOM   1667  O   GLN   124      59.306  35.554  60.431  1.00  0.00           O  
ATOM   1668  N   PRO   125      59.657  34.353  62.280  1.00  0.00           N  
ATOM   1669  CD  PRO   125      60.851  33.747  61.639  1.00  0.00           C  
ATOM   1670  HD2 PRO   125      61.531  34.390  61.081  1.00  0.00           H  
ATOM   1671  HD3 PRO   125      60.450  32.987  60.967  1.00  0.00           H  
ATOM   1672  CG  PRO   125      61.608  33.047  62.823  1.00  0.00           C  
ATOM   1673  HG2 PRO   125      62.093  33.804  63.439  1.00  0.00           H  
ATOM   1674  HG3 PRO   125      62.293  32.285  62.450  1.00  0.00           H  
ATOM   1675  CB  PRO   125      60.466  32.558  63.683  1.00  0.00           C  
ATOM   1676  HB2 PRO   125      60.916  32.318  64.646  1.00  0.00           H  
ATOM   1677  HB3 PRO   125      60.084  31.584  63.377  1.00  0.00           H  
ATOM   1678  CA  PRO   125      59.443  33.733  63.567  1.00  0.00           C  
ATOM   1679  HA  PRO   125      58.458  33.268  63.568  1.00  0.00           H  
ATOM   1680  C   PRO   125      59.575  34.746  64.709  1.00  0.00           C  
ATOM   1681  O   PRO   125      60.117  35.860  64.624  1.00  0.00           O  
ATOM   1682  N   GLN   126      59.138  34.400  65.858  1.00  0.00           N  
ATOM   1683  H   GLN   126      58.828  33.442  65.925  1.00  0.00           H  
ATOM   1684  CA  GLN   126      59.130  35.284  67.117  1.00  0.00           C  
ATOM   1685  HA  GLN   126      58.556  36.175  66.863  1.00  0.00           H  
ATOM   1686  CB  GLN   126      58.284  34.593  68.238  1.00  0.00           C  
ATOM   1687  HB2 GLN   126      58.154  35.226  69.116  1.00  0.00           H  
ATOM   1688  HB3 GLN   126      57.276  34.467  67.844  1.00  0.00           H  
ATOM   1689  CG  GLN   126      58.783  33.161  68.571  1.00  0.00           C  
ATOM   1690  HG2 GLN   126      57.889  32.566  68.757  1.00  0.00           H  
ATOM   1691  HG3 GLN   126      59.237  32.815  67.642  1.00  0.00           H  
ATOM   1692  CD  GLN   126      59.776  33.099  69.792  1.00  0.00           C  
ATOM   1693  OE1 GLN   126      59.513  33.715  70.790  1.00  0.00           O  
ATOM   1694  NE2 GLN   126      60.772  32.339  69.723  1.00  0.00           N  
ATOM   1695 HE21 GLN   126      60.887  31.749  68.912  1.00  0.00           H  
ATOM   1696 HE22 GLN   126      61.444  32.284  70.476  1.00  0.00           H  
ATOM   1697  C   GLN   126      60.596  35.692  67.555  1.00  0.00           C  
ATOM   1698  O   GLN   126      61.515  34.883  67.344  1.00  0.00           O  
ATOM   1699  N   SER   127      60.723  36.861  68.309  1.00  0.00           N  
ATOM   1700  H   SER   127      59.885  37.401  68.467  1.00  0.00           H  
ATOM   1701  CA  SER   127      61.946  37.358  68.925  1.00  0.00           C  
ATOM   1702  HA  SER   127      61.653  38.291  69.407  1.00  0.00           H  
ATOM   1703  CB  SER   127      62.399  36.427  70.078  1.00  0.00           C  
ATOM   1704  HB2 SER   127      62.880  35.523  69.705  1.00  0.00           H  
ATOM   1705  HB3 SER   127      63.181  36.942  70.636  1.00  0.00           H  
ATOM   1706  OG  SER   127      61.274  36.181  70.935  1.00  0.00           O  
ATOM   1707  HG  SER   127      60.920  35.306  70.764  1.00  0.00           H  
ATOM   1708  C   SER   127      63.114  37.829  68.028  1.00  0.00           C  
ATOM   1709  O   SER   127      64.138  38.301  68.475  1.00  0.00           O  
ATOM   1710  N   GLY   128      62.983  37.786  66.652  1.00  0.00           N  
ATOM   1711  H   GLY   128      62.193  37.346  66.203  1.00  0.00           H  
ATOM   1712  CA  GLY   128      64.020  38.270  65.741  1.00  0.00           C  
ATOM   1713  HA2 GLY   128      63.520  38.429  64.785  1.00  0.00           H  
ATOM   1714  HA3 GLY   128      64.449  39.206  66.098  1.00  0.00           H  
ATOM   1715  C   GLY   128      65.152  37.237  65.563  1.00  0.00           C  
ATOM   1716  O   GLY   128      65.054  36.101  66.074  1.00  0.00           O  
ATOM   1717  N   SER   129      66.239  37.495  64.856  1.00  0.00           N  
ATOM   1718  H   SER   129      66.769  36.645  64.727  1.00  0.00           H  
ATOM   1719  CA  SER   129      66.743  38.789  64.361  1.00  0.00           C  
ATOM   1720  HA  SER   129      67.743  38.617  63.962  1.00  0.00           H  
ATOM   1721  CB  SER   129      65.959  39.261  63.108  1.00  0.00           C  
ATOM   1722  HB2 SER   129      64.991  39.701  63.348  1.00  0.00           H  
ATOM   1723  HB3 SER   129      66.541  40.048  62.629  1.00  0.00           H  
ATOM   1724  OG  SER   129      65.817  38.278  62.131  1.00  0.00           O  
ATOM   1725  HG  SER   129      66.465  38.564  61.483  1.00  0.00           H  
ATOM   1726  C   SER   129      66.878  39.883  65.403  1.00  0.00           C  
ATOM   1727  O   SER   129      66.318  40.971  65.276  1.00  0.00           O  
ATOM   1728  N   TYR   130      67.552  39.527  66.533  1.00  0.00           N  
ATOM   1729  H   TYR   130      67.984  38.614  66.518  1.00  0.00           H  
ATOM   1730  CA  TYR   130      67.815  40.382  67.638  1.00  0.00           C  
ATOM   1731  HA  TYR   130      66.880  40.856  67.936  1.00  0.00           H  
ATOM   1732  CB  TYR   130      68.395  39.570  68.834  1.00  0.00           C  
ATOM   1733  HB2 TYR   130      69.313  39.063  68.539  1.00  0.00           H  
ATOM   1734  HB3 TYR   130      68.723  40.200  69.661  1.00  0.00           H  
ATOM   1735  CG  TYR   130      67.491  38.503  69.353  1.00  0.00           C  
ATOM   1736  CD1 TYR   130      66.821  38.665  70.568  1.00  0.00           C  
ATOM   1737  HD1 TYR   130      66.917  39.643  71.015  1.00  0.00           H  
ATOM   1738  CE1 TYR   130      66.058  37.609  71.076  1.00  0.00           C  
ATOM   1739  HE1 TYR   130      65.498  37.805  71.978  1.00  0.00           H  
ATOM   1740  CZ  TYR   130      65.964  36.324  70.346  1.00  0.00           C  
ATOM   1741  OH  TYR   130      65.171  35.306  70.844  1.00  0.00           O  
ATOM   1742  HH  TYR   130      65.207  34.560  70.241  1.00  0.00           H  
ATOM   1743  CE2 TYR   130      66.648  36.244  69.121  1.00  0.00           C  
ATOM   1744  HE2 TYR   130      66.597  35.374  68.483  1.00  0.00           H  
ATOM   1745  CD2 TYR   130      67.499  37.257  68.666  1.00  0.00           C  
ATOM   1746  HD2 TYR   130      68.062  37.128  67.753  1.00  0.00           H  
ATOM   1747  C   TYR   130      68.737  41.627  67.299  1.00  0.00           C  
ATOM   1748  O   TYR   130      69.697  41.452  66.517  1.00  0.00           O  
ATOM   1749  N   SER   131      68.513  42.864  67.826  1.00  0.00           N  
ATOM   1750  H   SER   131      68.985  43.613  67.339  1.00  0.00           H  
ATOM   1751  CA  SER   131      67.414  43.275  68.658  1.00  0.00           C  
ATOM   1752  HA  SER   131      67.632  44.325  68.851  1.00  0.00           H  
ATOM   1753  CB  SER   131      66.121  43.440  67.964  1.00  0.00           C  
ATOM   1754  HB2 SER   131      65.844  42.502  67.483  1.00  0.00           H  
ATOM   1755  HB3 SER   131      65.332  43.730  68.659  1.00  0.00           H  
ATOM   1756  OG  SER   131      66.251  44.471  67.028  1.00  0.00           O  
ATOM   1757  HG  SER   131      66.757  44.043  66.333  1.00  0.00           H  
ATOM   1758  C   SER   131      67.294  42.613  70.007  1.00  0.00           C  
ATOM   1759  O   SER   131      66.346  41.768  70.148  1.00  0.00           O  
ATOM   1760  N   GLN   132      68.045  42.901  71.080  1.00  0.00           N  
ATOM   1761  H   GLN   132      67.778  42.495  71.966  1.00  0.00           H  
ATOM   1762  CA  GLN   132      69.245  43.684  71.124  1.00  0.00           C  
ATOM   1763  HA  GLN   132      69.813  43.733  70.196  1.00  0.00           H  
ATOM   1764  CB  GLN   132      68.883  45.036  71.740  1.00  0.00           C  
ATOM   1765  HB2 GLN   132      69.717  45.717  71.574  1.00  0.00           H  
ATOM   1766  HB3 GLN   132      68.178  45.591  71.121  1.00  0.00           H  
ATOM   1767  CG  GLN   132      68.355  45.083  73.176  1.00  0.00           C  
ATOM   1768  HG2 GLN   132      67.265  45.085  73.146  1.00  0.00           H  
ATOM   1769  HG3 GLN   132      68.663  44.146  73.640  1.00  0.00           H  
ATOM   1770  CD  GLN   132      68.717  46.333  73.921  1.00  0.00           C  
ATOM   1771  OE1 GLN   132      69.210  47.355  73.472  1.00  0.00           O  
ATOM   1772  NE2 GLN   132      68.535  46.307  75.198  1.00  0.00           N  
ATOM   1773 HE21 GLN   132      68.159  45.537  75.732  1.00  0.00           H  
ATOM   1774 HE22 GLN   132      68.729  47.174  75.679  1.00  0.00           H  
ATOM   1775  C   GLN   132      70.272  42.931  71.859  1.00  0.00           C  
ATOM   1776  O   GLN   132      69.963  42.071  72.705  1.00  0.00           O  
ATOM   1777  N   GLN   133      71.516  43.416  71.767  1.00  0.00           N  
ATOM   1778  H   GLN   133      71.646  44.254  71.219  1.00  0.00           H  
ATOM   1779  CA  GLN   133      72.619  42.981  72.591  1.00  0.00           C  
ATOM   1780  HA  GLN   133      73.397  43.604  72.150  1.00  0.00           H  
ATOM   1781  CB  GLN   133      72.384  43.446  74.057  1.00  0.00           C  
ATOM   1782  HB2 GLN   133      71.653  42.819  74.567  1.00  0.00           H  
ATOM   1783  HB3 GLN   133      73.318  43.318  74.603  1.00  0.00           H  
ATOM   1784  CG  GLN   133      72.025  44.944  74.181  1.00  0.00           C  
ATOM   1785  HG2 GLN   133      72.617  45.578  73.521  1.00  0.00           H  
ATOM   1786  HG3 GLN   133      70.983  45.051  73.878  1.00  0.00           H  
ATOM   1787  CD  GLN   133      72.285  45.426  75.600  1.00  0.00           C  
ATOM   1788  OE1 GLN   133      73.201  46.248  75.793  1.00  0.00           O  
ATOM   1789  NE2 GLN   133      71.577  45.023  76.589  1.00  0.00           N  
ATOM   1790 HE21 GLN   133      70.755  44.467  76.400  1.00  0.00           H  
ATOM   1791 HE22 GLN   133      71.757  45.413  77.503  1.00  0.00           H  
ATOM   1792  C   GLN   133      73.103  41.504  72.355  1.00  0.00           C  
ATOM   1793  O   GLN   133      72.939  40.640  73.277  1.00  0.00           O  
ATOM   1794  N   PRO   134      73.564  41.084  71.161  1.00  0.00           N  
ATOM   1795  CD  PRO   134      74.251  39.781  71.047  1.00  0.00           C  
ATOM   1796  HD2 PRO   134      73.698  38.925  71.434  1.00  0.00           H  
ATOM   1797  HD3 PRO   134      75.252  39.795  71.479  1.00  0.00           H  
ATOM   1798  CG  PRO   134      74.319  39.487  69.573  1.00  0.00           C  
ATOM   1799  HG2 PRO   134      73.417  39.012  69.186  1.00  0.00           H  
ATOM   1800  HG3 PRO   134      75.110  38.862  69.158  1.00  0.00           H  
ATOM   1801  CB  PRO   134      74.391  40.876  68.951  1.00  0.00           C  
ATOM   1802  HB2 PRO   134      74.021  40.881  67.926  1.00  0.00           H  
ATOM   1803  HB3 PRO   134      75.412  41.256  68.935  1.00  0.00           H  
ATOM   1804  CA  PRO   134      73.530  41.718  69.837  1.00  0.00           C  
ATOM   1805  HA  PRO   134      73.956  42.712  69.970  1.00  0.00           H  
ATOM   1806  C   PRO   134      72.121  41.853  69.229  1.00  0.00           C  
ATOM   1807  O   PRO   134      71.323  40.967  69.335  1.00  0.00           O  
ATOM   1808  N   SER   135      71.791  42.898  68.440  1.00  0.00           N  
ATOM   1809  H   SER   135      70.888  42.932  67.989  1.00  0.00           H  
ATOM   1810  CA  SER   135      72.743  43.948  68.048  1.00  0.00           C  
ATOM   1811  HA  SER   135      73.719  43.503  67.853  1.00  0.00           H  
ATOM   1812  CB  SER   135      72.149  44.643  66.771  1.00  0.00           C  
ATOM   1813  HB2 SER   135      72.826  45.455  66.506  1.00  0.00           H  
ATOM   1814  HB3 SER   135      72.255  44.027  65.878  1.00  0.00           H  
ATOM   1815  OG  SER   135      70.869  45.141  67.059  1.00  0.00           O  
ATOM   1816  HG  SER   135      70.538  45.602  66.284  1.00  0.00           H  
ATOM   1817  C   SER   135      73.090  44.987  69.137  1.00  0.00           C  
ATOM   1818  O   SER   135      72.341  45.302  70.046  1.00  0.00           O  
ATOM   1819  N   TYR   136      74.379  45.489  69.074  1.00  0.00           N  
ATOM   1820  H   TYR   136      75.025  45.006  68.466  1.00  0.00           H  
ATOM   1821  CA  TYR   136      74.915  46.462  70.030  1.00  0.00           C  
ATOM   1822  HA  TYR   136      74.208  46.589  70.851  1.00  0.00           H  
ATOM   1823  CB  TYR   136      76.258  45.961  70.673  1.00  0.00           C  
ATOM   1824  HB2 TYR   136      76.788  45.677  69.764  1.00  0.00           H  
ATOM   1825  HB3 TYR   136      76.843  46.704  71.215  1.00  0.00           H  
ATOM   1826  CG  TYR   136      76.017  44.768  71.576  1.00  0.00           C  
ATOM   1827  CD1 TYR   136      75.643  44.924  72.923  1.00  0.00           C  
ATOM   1828  HD1 TYR   136      75.470  45.927  73.282  1.00  0.00           H  
ATOM   1829  CE1 TYR   136      75.832  43.894  73.801  1.00  0.00           C  
ATOM   1830  HE1 TYR   136      75.757  43.980  74.875  1.00  0.00           H  
ATOM   1831  CZ  TYR   136      76.146  42.560  73.412  1.00  0.00           C  
ATOM   1832  OH  TYR   136      76.342  41.606  74.280  1.00  0.00           O  
ATOM   1833  HH  TYR   136      76.276  41.905  75.190  1.00  0.00           H  
ATOM   1834  CE2 TYR   136      76.591  42.427  72.115  1.00  0.00           C  
ATOM   1835  HE2 TYR   136      76.787  41.413  71.799  1.00  0.00           H  
ATOM   1836  CD2 TYR   136      76.562  43.565  71.231  1.00  0.00           C  
ATOM   1837  HD2 TYR   136      76.810  43.538  70.181  1.00  0.00           H  
ATOM   1838  C   TYR   136      75.068  47.867  69.369  1.00  0.00           C  
ATOM   1839  O   TYR   136      76.162  48.094  68.783  1.00  0.00           O  
ATOM   1840  N   GLY   137      74.162  48.844  69.489  1.00  0.00           N  
ATOM   1841  H   GLY   137      74.276  49.746  69.049  1.00  0.00           H  
ATOM   1842  CA  GLY   137      72.986  48.833  70.226  1.00  0.00           C  
ATOM   1843  HA2 GLY   137      72.345  49.641  69.876  1.00  0.00           H  
ATOM   1844  HA3 GLY   137      72.521  47.852  70.136  1.00  0.00           H  
ATOM   1845  C   GLY   137      73.352  48.930  71.759  1.00  0.00           C  
ATOM   1846  O   GLY   137      74.460  49.141  72.136  1.00  0.00           O  
ATOM   1847  N   GLY   138      72.343  48.823  72.637  1.00  0.00           N  
ATOM   1848  H   GLY   138      71.420  48.731  72.239  1.00  0.00           H  
ATOM   1849  CA  GLY   138      72.440  48.979  74.082  1.00  0.00           C  
ATOM   1850  HA2 GLY   138      71.740  48.284  74.546  1.00  0.00           H  
ATOM   1851  HA3 GLY   138      73.442  48.661  74.369  1.00  0.00           H  
ATOM   1852  C   GLY   138      72.539  50.439  74.548  1.00  0.00           C  
ATOM   1853  O   GLY   138      73.099  51.257  73.818  1.00  0.00           O  
ATOM   1854  N   GLN   139      72.172  50.732  75.779  1.00  0.00           N  
ATOM   1855  H   GLN   139      72.234  51.726  75.944  1.00  0.00           H  
ATOM   1856  CA  GLN   139      71.512  49.883  76.814  1.00  0.00           C  
ATOM   1857  HA  GLN   139      71.825  48.840  76.787  1.00  0.00           H  
ATOM   1858  CB  GLN   139      71.842  50.391  78.209  1.00  0.00           C  
ATOM   1859  HB2 GLN   139      71.102  51.088  78.601  1.00  0.00           H  
ATOM   1860  HB3 GLN   139      71.756  49.519  78.858  1.00  0.00           H  
ATOM   1861  CG  GLN   139      73.279  50.972  78.364  1.00  0.00           C  
ATOM   1862  HG2 GLN   139      73.464  51.813  77.695  1.00  0.00           H  
ATOM   1863  HG3 GLN   139      73.375  51.304  79.397  1.00  0.00           H  
ATOM   1864  CD  GLN   139      74.324  49.911  78.196  1.00  0.00           C  
ATOM   1865  OE1 GLN   139      75.221  50.084  77.359  1.00  0.00           O  
ATOM   1866  NE2 GLN   139      74.375  48.815  78.873  1.00  0.00           N  
ATOM   1867 HE21 GLN   139      73.722  48.658  79.627  1.00  0.00           H  
ATOM   1868 HE22 GLN   139      75.146  48.187  78.695  1.00  0.00           H  
ATOM   1869  C   GLN   139      70.009  49.818  76.719  1.00  0.00           C  
ATOM   1870  O   GLN   139      69.319  48.785  76.988  1.00  0.00           O  
ATOM   1871  N   GLN   140      69.452  50.936  76.230  1.00  0.00           N  
ATOM   1872  H   GLN   140      70.094  51.691  76.033  1.00  0.00           H  
ATOM   1873  CA  GLN   140      68.010  51.326  76.192  1.00  0.00           C  
ATOM   1874  HA  GLN   140      68.000  52.390  75.957  1.00  0.00           H  
ATOM   1875  CB  GLN   140      67.123  50.522  75.216  1.00  0.00           C  
ATOM   1876  HB2 GLN   140      66.864  49.517  75.550  1.00  0.00           H  
ATOM   1877  HB3 GLN   140      66.195  51.093  75.178  1.00  0.00           H  
ATOM   1878  CG  GLN   140      67.703  50.419  73.768  1.00  0.00           C  
ATOM   1879  HG2 GLN   140      67.831  51.409  73.330  1.00  0.00           H  
ATOM   1880  HG3 GLN   140      68.704  49.988  73.784  1.00  0.00           H  
ATOM   1881  CD  GLN   140      66.738  49.683  72.843  1.00  0.00           C  
ATOM   1882  OE1 GLN   140      66.426  48.503  73.049  1.00  0.00           O  
ATOM   1883  NE2 GLN   140      66.169  50.322  71.800  1.00  0.00           N  
ATOM   1884 HE21 GLN   140      66.500  51.251  71.580  1.00  0.00           H  
ATOM   1885 HE22 GLN   140      65.384  49.979  71.266  1.00  0.00           H  
ATOM   1886  C   GLN   140      67.384  51.306  77.603  1.00  0.00           C  
ATOM   1887  O   GLN   140      66.268  50.710  77.889  1.00  0.00           O  
ATOM   1888  N   GLN   141      68.007  51.969  78.607  1.00  0.00           N  
ATOM   1889  H   GLN   141      68.844  52.511  78.447  1.00  0.00           H  
ATOM   1890  CA  GLN   141      67.424  52.123  79.971  1.00  0.00           C  
ATOM   1891  HA  GLN   141      66.429  51.694  80.085  1.00  0.00           H  
ATOM   1892  CB  GLN   141      68.307  51.392  80.988  1.00  0.00           C  
ATOM   1893  HB2 GLN   141      69.312  51.728  80.731  1.00  0.00           H  
ATOM   1894  HB3 GLN   141      67.908  51.547  81.991  1.00  0.00           H  
ATOM   1895  CG  GLN   141      68.456  49.884  80.879  1.00  0.00           C  
ATOM   1896  HG2 GLN   141      68.457  49.706  79.804  1.00  0.00           H  
ATOM   1897  HG3 GLN   141      69.443  49.556  81.204  1.00  0.00           H  
ATOM   1898  CD  GLN   141      67.332  49.167  81.637  1.00  0.00           C  
ATOM   1899  OE1 GLN   141      66.171  48.976  81.197  1.00  0.00           O  
ATOM   1900  NE2 GLN   141      67.534  48.729  82.893  1.00  0.00           N  
ATOM   1901 HE21 GLN   141      68.478  48.509  83.176  1.00  0.00           H  
ATOM   1902 HE22 GLN   141      66.718  48.617  83.478  1.00  0.00           H  
ATOM   1903  C   GLN   141      67.292  53.608  80.312  1.00  0.00           C  
ATOM   1904  O   GLN   141      68.221  54.360  80.150  1.00  0.00           O  
ATOM   1905  N   SER   142      66.151  54.094  80.763  1.00  0.00           N  
ATOM   1906  H   SER   142      66.267  55.087  80.906  1.00  0.00           H  
ATOM   1907  CA  SER   142      65.044  53.516  81.449  1.00  0.00           C  
ATOM   1908  HA  SER   142      64.483  54.376  81.814  1.00  0.00           H  
ATOM   1909  CB  SER   142      63.987  52.974  80.596  1.00  0.00           C  
ATOM   1910  HB2 SER   142      64.023  51.888  80.503  1.00  0.00           H  
ATOM   1911  HB3 SER   142      63.004  53.038  81.064  1.00  0.00           H  
ATOM   1912  OG  SER   142      63.898  53.608  79.301  1.00  0.00           O  
ATOM   1913  HG  SER   142      63.787  54.535  79.526  1.00  0.00           H  
ATOM   1914  C   SER   142      65.358  52.656  82.675  1.00  0.00           C  
ATOM   1915  O   SER   142      64.877  51.517  82.691  1.00  0.00           O  
ATOM   1916  N   TYR   143      66.214  53.092  83.549  1.00  0.00           N  
ATOM   1917  H   TYR   143      66.480  54.047  83.353  1.00  0.00           H  
ATOM   1918  CA  TYR   143      66.468  52.500  84.852  1.00  0.00           C  
ATOM   1919  HA  TYR   143      66.448  51.411  84.892  1.00  0.00           H  
ATOM   1920  CB  TYR   143      67.888  53.111  85.307  1.00  0.00           C  
ATOM   1921  HB2 TYR   143      67.795  54.179  85.501  1.00  0.00           H  
ATOM   1922  HB3 TYR   143      68.203  52.640  86.238  1.00  0.00           H  
ATOM   1923  CG  TYR   143      69.027  52.908  84.292  1.00  0.00           C  
ATOM   1924  CD1 TYR   143      69.706  51.718  84.285  1.00  0.00           C  
ATOM   1925  HD1 TYR   143      69.296  50.911  84.875  1.00  0.00           H  
ATOM   1926  CE1 TYR   143      70.767  51.435  83.421  1.00  0.00           C  
ATOM   1927  HE1 TYR   143      71.289  50.493  83.502  1.00  0.00           H  
ATOM   1928  CZ  TYR   143      71.191  52.409  82.564  1.00  0.00           C  
ATOM   1929  OH  TYR   143      72.193  52.121  81.707  1.00  0.00           O  
ATOM   1930  HH  TYR   143      72.432  51.201  81.840  1.00  0.00           H  
ATOM   1931  CE2 TYR   143      70.487  53.652  82.551  1.00  0.00           C  
ATOM   1932  HE2 TYR   143      70.805  54.457  81.905  1.00  0.00           H  
ATOM   1933  CD2 TYR   143      69.391  53.890  83.458  1.00  0.00           C  
ATOM   1934  HD2 TYR   143      68.990  54.891  83.389  1.00  0.00           H  
ATOM   1935  C   TYR   143      65.360  52.869  85.875  1.00  0.00           C  
ATOM   1936  O   TYR   143      65.492  53.749  86.745  1.00  0.00           O  
ATOM   1937  N   GLY   144      64.233  52.117  85.778  1.00  0.00           N  
ATOM   1938  H   GLY   144      64.219  51.379  85.089  1.00  0.00           H  
ATOM   1939  CA  GLY   144      63.005  52.197  86.600  1.00  0.00           C  
ATOM   1940  HA2 GLY   144      62.419  51.301  86.399  1.00  0.00           H  
ATOM   1941  HA3 GLY   144      63.276  52.147  87.654  1.00  0.00           H  
ATOM   1942  C   GLY   144      62.078  53.303  86.310  1.00  0.00           C  
ATOM   1943  O   GLY   144      62.372  54.200  85.527  1.00  0.00           O  
ATOM   1944  N   GLN   145      60.799  53.227  86.758  1.00  0.00           N  
ATOM   1945  H   GLN   145      60.601  52.396  87.296  1.00  0.00           H  
ATOM   1946  CA  GLN   145      59.602  54.036  86.396  1.00  0.00           C  
ATOM   1947  HA  GLN   145      59.302  53.778  85.380  1.00  0.00           H  
ATOM   1948  CB  GLN   145      58.532  53.727  87.383  1.00  0.00           C  
ATOM   1949  HB2 GLN   145      58.039  52.801  87.086  1.00  0.00           H  
ATOM   1950  HB3 GLN   145      58.918  53.606  88.395  1.00  0.00           H  
ATOM   1951  CG  GLN   145      57.345  54.758  87.589  1.00  0.00           C  
ATOM   1952  HG2 GLN   145      56.726  54.446  88.430  1.00  0.00           H  
ATOM   1953  HG3 GLN   145      57.607  55.738  87.989  1.00  0.00           H  
ATOM   1954  CD  GLN   145      56.366  54.992  86.403  1.00  0.00           C  
ATOM   1955  OE1 GLN   145      56.018  54.115  85.667  1.00  0.00           O  
ATOM   1956  NE2 GLN   145      55.798  56.185  86.232  1.00  0.00           N  
ATOM   1957 HE21 GLN   145      55.412  56.369  85.316  1.00  0.00           H  
ATOM   1958 HE22 GLN   145      56.022  56.908  86.900  1.00  0.00           H  
ATOM   1959  C   GLN   145      59.846  55.542  86.369  1.00  0.00           C  
ATOM   1960  O   GLN   145      60.668  56.030  87.193  1.00  0.00           O  
ATOM   1961  N   GLN   146      59.369  56.227  85.306  1.00  0.00           N  
ATOM   1962  H   GLN   146      58.854  55.733  84.591  1.00  0.00           H  
ATOM   1963  CA  GLN   146      59.400  57.708  85.261  1.00  0.00           C  
ATOM   1964  HA  GLN   146      60.447  57.870  85.007  1.00  0.00           H  
ATOM   1965  CB  GLN   146      58.436  58.227  84.177  1.00  0.00           C  
ATOM   1966  HB2 GLN   146      58.872  57.957  83.214  1.00  0.00           H  
ATOM   1967  HB3 GLN   146      57.555  57.590  84.261  1.00  0.00           H  
ATOM   1968  CG  GLN   146      58.136  59.775  84.166  1.00  0.00           C  
ATOM   1969  HG2 GLN   146      57.470  60.115  83.373  1.00  0.00           H  
ATOM   1970  HG3 GLN   146      57.723  60.119  85.115  1.00  0.00           H  
ATOM   1971  CD  GLN   146      59.436  60.471  83.799  1.00  0.00           C  
ATOM   1972  OE1 GLN   146      60.066  61.094  84.682  1.00  0.00           O  
ATOM   1973  NE2 GLN   146      59.967  60.416  82.548  1.00  0.00           N  
ATOM   1974 HE21 GLN   146      59.488  59.964  81.783  1.00  0.00           H  
ATOM   1975 HE22 GLN   146      60.792  60.982  82.406  1.00  0.00           H  
ATOM   1976  C   GLN   146      59.041  58.398  86.622  1.00  0.00           C  
ATOM   1977  O   GLN   146      58.011  58.056  87.210  1.00  0.00           O  
ATOM   1978  N   GLN   147      59.880  59.247  87.122  1.00  0.00           N  
ATOM   1979  H   GLN   147      60.761  59.452  86.673  1.00  0.00           H  
ATOM   1980  CA  GLN   147      59.635  59.938  88.449  1.00  0.00           C  
ATOM   1981  HA  GLN   147      59.592  59.245  89.289  1.00  0.00           H  
ATOM   1982  CB  GLN   147      60.806  60.885  88.830  1.00  0.00           C  
ATOM   1983  HB2 GLN   147      60.679  61.301  89.830  1.00  0.00           H  
ATOM   1984  HB3 GLN   147      61.724  60.298  88.804  1.00  0.00           H  
ATOM   1985  CG  GLN   147      61.091  61.983  87.798  1.00  0.00           C  
ATOM   1986  HG2 GLN   147      61.762  61.532  87.067  1.00  0.00           H  
ATOM   1987  HG3 GLN   147      60.186  62.257  87.256  1.00  0.00           H  
ATOM   1988  CD  GLN   147      61.808  63.221  88.415  1.00  0.00           C  
ATOM   1989  OE1 GLN   147      62.419  63.166  89.488  1.00  0.00           O  
ATOM   1990  NE2 GLN   147      62.028  64.212  87.545  1.00  0.00           N  
ATOM   1991 HE21 GLN   147      61.574  64.086  86.652  1.00  0.00           H  
ATOM   1992 HE22 GLN   147      62.507  65.057  87.822  1.00  0.00           H  
ATOM   1993  C   GLN   147      58.310  60.708  88.524  1.00  0.00           C  
ATOM   1994  O   GLN   147      57.703  61.118  87.477  1.00  0.00           O  
ATOM   1995  N   SER   148      57.842  61.010  89.728  1.00  0.00           N  
ATOM   1996  H   SER   148      58.212  60.533  90.538  1.00  0.00           H  
ATOM   1997  CA  SER   148      57.059  62.207  90.115  1.00  0.00           C  
ATOM   1998  HA  SER   148      56.247  62.323  89.397  1.00  0.00           H  
ATOM   1999  CB  SER   148      56.322  62.003  91.418  1.00  0.00           C  
ATOM   2000  HB2 SER   148      55.608  62.809  91.590  1.00  0.00           H  
ATOM   2001  HB3 SER   148      55.859  61.017  91.432  1.00  0.00           H  
ATOM   2002  OG  SER   148      57.246  61.940  92.446  1.00  0.00           O  
ATOM   2003  HG  SER   148      56.728  62.133  93.231  1.00  0.00           H  
ATOM   2004  C   SER   148      57.909  63.462  90.014  1.00  0.00           C  
ATOM   2005  O   SER   148      59.136  63.323  90.226  1.00  0.00           O  
ATOM   2006  N   TYR   149      57.359  64.618  89.559  1.00  0.00           N  
ATOM   2007  H   TYR   149      56.418  64.499  89.213  1.00  0.00           H  
ATOM   2008  CA  TYR   149      58.022  65.996  89.500  1.00  0.00           C  
ATOM   2009  HA  TYR   149      58.574  66.231  90.410  1.00  0.00           H  
ATOM   2010  CB  TYR   149      59.067  66.032  88.350  1.00  0.00           C  
ATOM   2011  HB2 TYR   149      59.930  65.511  88.766  1.00  0.00           H  
ATOM   2012  HB3 TYR   149      58.714  65.488  87.474  1.00  0.00           H  
ATOM   2013  CG  TYR   149      59.489  67.427  87.960  1.00  0.00           C  
ATOM   2014  CD1 TYR   149      58.859  67.911  86.840  1.00  0.00           C  
ATOM   2015  HD1 TYR   149      58.184  67.260  86.303  1.00  0.00           H  
ATOM   2016  CE1 TYR   149      59.173  69.208  86.372  1.00  0.00           C  
ATOM   2017  HE1 TYR   149      58.800  69.508  85.403  1.00  0.00           H  
ATOM   2018  CZ  TYR   149      60.104  70.044  87.044  1.00  0.00           C  
ATOM   2019  OH  TYR   149      60.254  71.335  86.623  1.00  0.00           O  
ATOM   2020  HH  TYR   149      61.109  71.643  86.932  1.00  0.00           H  
ATOM   2021  CE2 TYR   149      60.708  69.552  88.150  1.00  0.00           C  
ATOM   2022  HE2 TYR   149      61.417  70.139  88.716  1.00  0.00           H  
ATOM   2023  CD2 TYR   149      60.430  68.230  88.640  1.00  0.00           C  
ATOM   2024  HD2 TYR   149      60.880  67.917  89.571  1.00  0.00           H  
ATOM   2025  C   TYR   149      56.998  67.102  89.421  1.00  0.00           C  
ATOM   2026  O   TYR   149      56.092  66.987  88.581  1.00  0.00           O  
ATOM   2027  N   ASN   150      57.167  68.143  90.207  1.00  0.00           N  
ATOM   2028  H   ASN   150      58.040  68.262  90.702  1.00  0.00           H  
ATOM   2029  CA  ASN   150      56.126  69.168  90.351  1.00  0.00           C  
ATOM   2030  HA  ASN   150      55.392  69.267  89.552  1.00  0.00           H  
ATOM   2031  CB  ASN   150      55.380  68.911  91.624  1.00  0.00           C  
ATOM   2032  HB2 ASN   150      55.964  68.712  92.523  1.00  0.00           H  
ATOM   2033  HB3 ASN   150      54.807  69.797  91.901  1.00  0.00           H  
ATOM   2034  CG  ASN   150      54.440  67.714  91.424  1.00  0.00           C  
ATOM   2035  OD1 ASN   150      54.812  66.621  91.842  1.00  0.00           O  
ATOM   2036  ND2 ASN   150      53.270  67.940  90.850  1.00  0.00           N  
ATOM   2037 HD21 ASN   150      52.652  67.144  90.922  1.00  0.00           H  
ATOM   2038 HD22 ASN   150      53.038  68.862  90.508  1.00  0.00           H  
ATOM   2039  C   ASN   150      56.838  70.544  90.477  1.00  0.00           C  
ATOM   2040  O   ASN   150      57.247  70.916  91.618  1.00  0.00           O  
ATOM   2041  N   PRO   151      56.955  71.362  89.424  1.00  0.00           N  
ATOM   2042  CD  PRO   151      56.430  71.222  88.108  1.00  0.00           C  
ATOM   2043  HD2 PRO   151      55.411  70.848  88.014  1.00  0.00           H  
ATOM   2044  HD3 PRO   151      57.126  70.609  87.535  1.00  0.00           H  
ATOM   2045  CG  PRO   151      56.423  72.568  87.469  1.00  0.00           C  
ATOM   2046  HG2 PRO   151      55.573  73.175  87.783  1.00  0.00           H  
ATOM   2047  HG3 PRO   151      56.476  72.420  86.391  1.00  0.00           H  
ATOM   2048  CB  PRO   151      57.715  73.219  88.062  1.00  0.00           C  
ATOM   2049  HB2 PRO   151      57.563  74.272  88.299  1.00  0.00           H  
ATOM   2050  HB3 PRO   151      58.593  73.042  87.441  1.00  0.00           H  
ATOM   2051  CA  PRO   151      57.902  72.448  89.395  1.00  0.00           C  
ATOM   2052  HA  PRO   151      58.923  72.070  89.445  1.00  0.00           H  
ATOM   2053  C   PRO   151      57.719  73.475  90.566  1.00  0.00           C  
ATOM   2054  O   PRO   151      56.530  73.759  90.953  1.00  0.00           O  
ATOM   2055  N   PRO   152      58.744  74.231  91.004  1.00  0.00           N  
ATOM   2056  CD  PRO   152      60.072  74.247  90.486  1.00  0.00           C  
ATOM   2057  HD2 PRO   152      59.988  74.443  89.417  1.00  0.00           H  
ATOM   2058  HD3 PRO   152      60.422  73.228  90.653  1.00  0.00           H  
ATOM   2059  CG  PRO   152      60.784  75.408  91.225  1.00  0.00           C  
ATOM   2060  HG2 PRO   152      60.741  76.338  90.659  1.00  0.00           H  
ATOM   2061  HG3 PRO   152      61.858  75.286  91.370  1.00  0.00           H  
ATOM   2062  CB  PRO   152      60.021  75.523  92.546  1.00  0.00           C  
ATOM   2063  HB2 PRO   152      60.137  76.535  92.933  1.00  0.00           H  
ATOM   2064  HB3 PRO   152      60.414  74.754  93.210  1.00  0.00           H  
ATOM   2065  CA  PRO   152      58.616  75.275  92.044  1.00  0.00           C  
ATOM   2066  HA  PRO   152      57.914  74.954  92.814  1.00  0.00           H  
ATOM   2067  C   PRO   152      57.783  76.500  91.676  1.00  0.00           C  
ATOM   2068  O   PRO   152      57.733  76.936  90.547  1.00  0.00           O  
ATOM   2069  N   GLN   153      57.083  77.131  92.721  1.00  0.00           N  
ATOM   2070  H   GLN   153      57.088  76.692  93.631  1.00  0.00           H  
ATOM   2071  CA  GLN   153      56.384  78.463  92.527  1.00  0.00           C  
ATOM   2072  HA  GLN   153      56.107  78.489  91.473  1.00  0.00           H  
ATOM   2073  CB  GLN   153      55.043  78.526  93.326  1.00  0.00           C  
ATOM   2074  HB2 GLN   153      55.123  78.315  94.393  1.00  0.00           H  
ATOM   2075  HB3 GLN   153      54.704  79.559  93.238  1.00  0.00           H  
ATOM   2076  CG  GLN   153      53.976  77.613  92.760  1.00  0.00           C  
ATOM   2077  HG2 GLN   153      53.042  77.922  93.230  1.00  0.00           H  
ATOM   2078  HG3 GLN   153      53.959  77.731  91.677  1.00  0.00           H  
ATOM   2079  CD  GLN   153      54.198  76.168  93.234  1.00  0.00           C  
ATOM   2080  OE1 GLN   153      54.853  75.788  94.182  1.00  0.00           O  
ATOM   2081  NE2 GLN   153      53.439  75.327  92.634  1.00  0.00           N  
ATOM   2082 HE21 GLN   153      52.816  75.564  91.876  1.00  0.00           H  
ATOM   2083 HE22 GLN   153      53.569  74.362  92.906  1.00  0.00           H  
ATOM   2084  C   GLN   153      57.329  79.629  92.771  1.00  0.00           C  
ATOM   2085  O   GLN   153      58.098  79.636  93.771  1.00  0.00           O  
ATOM   2086  N   GLY   154      57.396  80.600  91.862  1.00  0.00           N  
ATOM   2087  H   GLY   154      56.697  80.641  91.134  1.00  0.00           H  
ATOM   2088  CA  GLY   154      58.160  81.834  92.005  1.00  0.00           C  
ATOM   2089  HA2 GLY   154      59.221  81.589  92.045  1.00  0.00           H  
ATOM   2090  HA3 GLY   154      58.108  82.360  91.052  1.00  0.00           H  
ATOM   2091  C   GLY   154      57.694  82.720  93.156  1.00  0.00           C  
ATOM   2092  O   GLY   154      56.551  82.701  93.611  1.00  0.00           O  
ATOM   2093  N   TYR   155      58.621  83.577  93.620  1.00  0.00           N  
ATOM   2094  H   TYR   155      59.505  83.615  93.134  1.00  0.00           H  
ATOM   2095  CA  TYR   155      58.218  84.733  94.484  1.00  0.00           C  
ATOM   2096  HA  TYR   155      57.768  84.317  95.386  1.00  0.00           H  
ATOM   2097  CB  TYR   155      59.492  85.559  94.991  1.00  0.00           C  
ATOM   2098  HB2 TYR   155      60.053  85.913  94.126  1.00  0.00           H  
ATOM   2099  HB3 TYR   155      59.067  86.472  95.410  1.00  0.00           H  
ATOM   2100  CG  TYR   155      60.512  84.893  95.931  1.00  0.00           C  
ATOM   2101  CD1 TYR   155      60.218  84.793  97.313  1.00  0.00           C  
ATOM   2102  HD1 TYR   155      59.270  85.154  97.683  1.00  0.00           H  
ATOM   2103  CE1 TYR   155      61.151  84.212  98.236  1.00  0.00           C  
ATOM   2104  HE1 TYR   155      60.891  84.195  99.284  1.00  0.00           H  
ATOM   2105  CZ  TYR   155      62.268  83.628  97.694  1.00  0.00           C  
ATOM   2106  OH  TYR   155      63.200  83.107  98.520  1.00  0.00           O  
ATOM   2107  HH  TYR   155      63.419  83.770  99.179  1.00  0.00           H  
ATOM   2108  CE2 TYR   155      62.487  83.595  96.322  1.00  0.00           C  
ATOM   2109  HE2 TYR   155      63.360  83.041  96.009  1.00  0.00           H  
ATOM   2110  CD2 TYR   155      61.665  84.301  95.431  1.00  0.00           C  
ATOM   2111  HD2 TYR   155      61.881  84.254  94.374  1.00  0.00           H  
ATOM   2112  C   TYR   155      57.180  85.598  93.577  1.00  0.00           C  
ATOM   2113  O   TYR   155      57.335  85.805  92.371  1.00  0.00           O  
ATOM   2114  N   GLY   156      56.109  86.152  94.284  1.00  0.00           N  
ATOM   2115  H   GLY   156      55.350  86.582  93.775  1.00  0.00           H  
ATOM   2116  CA  GLY   156      55.997  86.335  95.746  1.00  0.00           C  
ATOM   2117  HA2 GLY   156      56.194  85.409  96.286  1.00  0.00           H  
ATOM   2118  HA3 GLY   156      56.705  87.097  96.070  1.00  0.00           H  
ATOM   2119  C   GLY   156      54.590  86.866  96.057  1.00  0.00           C  
ATOM   2120  O   GLY   156      53.702  86.810  95.199  1.00  0.00           O  
ATOM   2121  N   GLN   157      54.348  87.561  97.187  1.00  0.00           N  
ATOM   2122  H   GLN   157      55.149  87.817  97.747  1.00  0.00           H  
ATOM   2123  CA  GLN   157      53.116  88.196  97.602  1.00  0.00           C  
ATOM   2124  HA  GLN   157      52.495  88.235  96.707  1.00  0.00           H  
ATOM   2125  CB  GLN   157      52.458  87.359  98.712  1.00  0.00           C  
ATOM   2126  HB2 GLN   157      53.100  87.163  99.570  1.00  0.00           H  
ATOM   2127  HB3 GLN   157      51.582  87.906  99.061  1.00  0.00           H  
ATOM   2128  CG  GLN   157      51.932  86.037  98.222  1.00  0.00           C  
ATOM   2129  HG2 GLN   157      51.614  86.149  97.186  1.00  0.00           H  
ATOM   2130  HG3 GLN   157      52.676  85.240  98.188  1.00  0.00           H  
ATOM   2131  CD  GLN   157      50.667  85.489  98.992  1.00  0.00           C  
ATOM   2132  OE1 GLN   157      49.540  85.608  98.519  1.00  0.00           O  
ATOM   2133  NE2 GLN   157      50.758  84.920 100.117  1.00  0.00           N  
ATOM   2134 HE21 GLN   157      51.584  84.989 100.693  1.00  0.00           H  
ATOM   2135 HE22 GLN   157      50.008  84.255 100.246  1.00  0.00           H  
ATOM   2136  C   GLN   157      53.332  89.708  97.898  1.00  0.00           C  
ATOM   2137  O   GLN   157      54.239  90.058  98.619  1.00  0.00           O  
ATOM   2138  N   GLN   158      52.472  90.633  97.667  1.00  0.00           N  
ATOM   2139  H   GLN   158      52.886  91.509  97.952  1.00  0.00           H  
ATOM   2140  CA  GLN   158      51.208  90.519  96.936  1.00  0.00           C  
ATOM   2141  HA  GLN   158      50.710  89.580  97.180  1.00  0.00           H  
ATOM   2142  CB  GLN   158      50.330  91.759  97.204  1.00  0.00           C  
ATOM   2143  HB2 GLN   158      50.759  92.674  96.794  1.00  0.00           H  
ATOM   2144  HB3 GLN   158      49.421  91.574  96.631  1.00  0.00           H  
ATOM   2145  CG  GLN   158      49.842  91.905  98.683  1.00  0.00           C  
ATOM   2146  HG2 GLN   158      50.753  91.979  99.276  1.00  0.00           H  
ATOM   2147  HG3 GLN   158      49.330  92.845  98.885  1.00  0.00           H  
ATOM   2148  CD  GLN   158      48.973  90.771  99.312  1.00  0.00           C  
ATOM   2149  OE1 GLN   158      49.505  89.806  99.757  1.00  0.00           O  
ATOM   2150  NE2 GLN   158      47.654  90.856  99.170  1.00  0.00           N  
ATOM   2151 HE21 GLN   158      47.205  91.707  98.862  1.00  0.00           H  
ATOM   2152 HE22 GLN   158      47.189  90.145  99.717  1.00  0.00           H  
ATOM   2153  C   GLN   158      51.486  90.398  95.402  1.00  0.00           C  
ATOM   2154  O   GLN   158      52.519  90.903  94.959  1.00  0.00           O  
ATOM   2155  N   ASN   159      50.554  89.993  94.507  1.00  0.00           N  
ATOM   2156  H   ASN   159      49.683  89.639  94.878  1.00  0.00           H  
ATOM   2157  CA  ASN   159      50.613  90.121  92.977  1.00  0.00           C  
ATOM   2158  HA  ASN   159      51.663  89.921  92.760  1.00  0.00           H  
ATOM   2159  CB  ASN   159      49.739  88.937  92.382  1.00  0.00           C  
ATOM   2160  HB2 ASN   159      50.012  88.026  92.915  1.00  0.00           H  
ATOM   2161  HB3 ASN   159      48.682  89.191  92.455  1.00  0.00           H  
ATOM   2162  CG  ASN   159      50.117  88.832  90.897  1.00  0.00           C  
ATOM   2163  OD1 ASN   159      49.504  89.519  90.073  1.00  0.00           O  
ATOM   2164  ND2 ASN   159      51.123  88.130  90.477  1.00  0.00           N  
ATOM   2165 HD21 ASN   159      51.649  87.611  91.165  1.00  0.00           H  
ATOM   2166 HD22 ASN   159      51.317  88.198  89.488  1.00  0.00           H  
ATOM   2167  C   ASN   159      50.170  91.474  92.363  1.00  0.00           C  
ATOM   2168  O   ASN   159      49.378  92.208  92.906  1.00  0.00           O  
ATOM   2169  N   GLN   160      50.790  91.893  91.269  1.00  0.00           N  
ATOM   2170  H   GLN   160      50.448  92.733  90.823  1.00  0.00           H  
ATOM   2171  CA  GLN   160      52.170  91.556  90.818  1.00  0.00           C  
ATOM   2172  HA  GLN   160      52.246  90.530  90.458  1.00  0.00           H  
ATOM   2173  CB  GLN   160      52.301  92.383  89.565  1.00  0.00           C  
ATOM   2174  HB2 GLN   160      51.455  92.050  88.964  1.00  0.00           H  
ATOM   2175  HB3 GLN   160      52.157  93.443  89.775  1.00  0.00           H  
ATOM   2176  CG  GLN   160      53.591  92.293  88.745  1.00  0.00           C  
ATOM   2177  HG2 GLN   160      53.515  93.071  87.985  1.00  0.00           H  
ATOM   2178  HG3 GLN   160      54.425  92.544  89.399  1.00  0.00           H  
ATOM   2179  CD  GLN   160      53.794  90.959  88.000  1.00  0.00           C  
ATOM   2180  OE1 GLN   160      53.141  89.928  88.361  1.00  0.00           O  
ATOM   2181  NE2 GLN   160      54.557  90.931  86.936  1.00  0.00           N  
ATOM   2182 HE21 GLN   160      54.937  91.813  86.625  1.00  0.00           H  
ATOM   2183 HE22 GLN   160      54.848  90.070  86.494  1.00  0.00           H  
ATOM   2184  C   GLN   160      53.318  91.797  91.842  1.00  0.00           C  
ATOM   2185  O   GLN   160      53.352  92.750  92.609  1.00  0.00           O  
ATOM   2186  N   TYR   161      54.350  90.996  91.641  1.00  0.00           N  
ATOM   2187  H   TYR   161      54.164  90.182  91.072  1.00  0.00           H  
ATOM   2188  CA  TYR   161      55.553  91.067  92.465  1.00  0.00           C  
ATOM   2189  HA  TYR   161      55.494  91.890  93.177  1.00  0.00           H  
ATOM   2190  CB  TYR   161      55.620  89.784  93.299  1.00  0.00           C  
ATOM   2191  HB2 TYR   161      54.693  89.756  93.873  1.00  0.00           H  
ATOM   2192  HB3 TYR   161      55.642  88.921  92.634  1.00  0.00           H  
ATOM   2193  CG  TYR   161      56.803  89.690  94.240  1.00  0.00           C  
ATOM   2194  CD1 TYR   161      58.037  89.080  93.793  1.00  0.00           C  
ATOM   2195  HD1 TYR   161      58.149  88.714  92.783  1.00  0.00           H  
ATOM   2196  CE1 TYR   161      59.086  88.943  94.685  1.00  0.00           C  
ATOM   2197  HE1 TYR   161      59.954  88.429  94.302  1.00  0.00           H  
ATOM   2198  CZ  TYR   161      58.935  89.231  96.059  1.00  0.00           C  
ATOM   2199  OH  TYR   161      59.941  88.989  97.022  1.00  0.00           O  
ATOM   2200  HH  TYR   161      59.640  88.996  97.933  1.00  0.00           H  
ATOM   2201  CE2 TYR   161      57.745  89.727  96.498  1.00  0.00           C  
ATOM   2202  HE2 TYR   161      57.679  90.090  97.513  1.00  0.00           H  
ATOM   2203  CD2 TYR   161      56.757  90.127  95.593  1.00  0.00           C  
ATOM   2204  HD2 TYR   161      55.871  90.572  96.022  1.00  0.00           H  
ATOM   2205  C   TYR   161      56.799  91.419  91.603  1.00  0.00           C  
ATOM   2206  O   TYR   161      57.741  91.940  92.143  1.00  0.00           O  
ATOM   2207  N   ASN   162      56.869  91.172  90.337  1.00  0.00           N  
ATOM   2208  H   ASN   162      56.215  90.438  90.107  1.00  0.00           H  
ATOM   2209  CA  ASN   162      58.063  91.435  89.515  1.00  0.00           C  
ATOM   2210  HA  ASN   162      59.008  91.131  89.966  1.00  0.00           H  
ATOM   2211  CB  ASN   162      58.060  90.563  88.186  1.00  0.00           C  
ATOM   2212  HB2 ASN   162      57.153  90.822  87.640  1.00  0.00           H  
ATOM   2213  HB3 ASN   162      58.988  90.779  87.657  1.00  0.00           H  
ATOM   2214  CG  ASN   162      57.993  89.061  88.406  1.00  0.00           C  
ATOM   2215  OD1 ASN   162      57.104  88.403  87.784  1.00  0.00           O  
ATOM   2216  ND2 ASN   162      58.688  88.441  89.337  1.00  0.00           N  
ATOM   2217 HD21 ASN   162      58.552  87.442  89.390  1.00  0.00           H  
ATOM   2218 HD22 ASN   162      59.421  89.000  89.749  1.00  0.00           H  
ATOM   2219  C   ASN   162      58.175  93.009  89.240  1.00  0.00           C  
ATOM   2220  O   ASN   162      57.185  93.639  88.975  1.00  0.00           O  
ATOM   2221  N   SER   163      59.365  93.595  89.443  1.00  0.00           N  
ATOM   2222  H   SER   163      60.123  93.113  89.905  1.00  0.00           H  
ATOM   2223  CA  SER   163      59.544  95.072  89.191  1.00  0.00           C  
ATOM   2224  HA  SER   163      58.652  95.583  89.554  1.00  0.00           H  
ATOM   2225  CB  SER   163      60.681  95.536  90.144  1.00  0.00           C  
ATOM   2226  HB2 SER   163      60.789  96.617  90.240  1.00  0.00           H  
ATOM   2227  HB3 SER   163      60.435  95.185  91.146  1.00  0.00           H  
ATOM   2228  OG  SER   163      61.938  94.994  89.771  1.00  0.00           O  
ATOM   2229  HG  SER   163      61.997  94.071  90.030  1.00  0.00           H  
ATOM   2230  C   SER   163      59.785  95.532  87.785  1.00  0.00           C  
ATOM   2231  O   SER   163      59.602  94.716  86.866  1.00  0.00           O  
ATOM   2232  N   SER   164      60.004  96.801  87.532  1.00  0.00           N  
ATOM   2233  H   SER   164      60.027  97.412  88.336  1.00  0.00           H  
ATOM   2234  CA  SER   164      60.212  97.467  86.268  1.00  0.00           C  
ATOM   2235  HA  SER   164      60.301  98.541  86.433  1.00  0.00           H  
ATOM   2236  CB  SER   164      58.844  97.376  85.503  1.00  0.00           C  
ATOM   2237  HB2 SER   164      58.670  96.373  85.115  1.00  0.00           H  
ATOM   2238  HB3 SER   164      58.027  97.711  86.142  1.00  0.00           H  
ATOM   2239  OG  SER   164      58.773  98.254  84.414  1.00  0.00           O  
ATOM   2240  HG  SER   164      58.820  99.146  84.767  1.00  0.00           H  
ATOM   2241  C   SER   164      61.474  97.005  85.539  1.00  0.00           C  
ATOM   2242  O   SER   164      62.532  96.698  86.155  1.00  0.00           O  
ATOM   2243  N   SER   165      61.576  97.086  84.220  1.00  0.00           N  
ATOM   2244  H   SER   165      60.844  97.598  83.749  1.00  0.00           H  
ATOM   2245  CA  SER   165      62.735  96.598  83.452  1.00  0.00           C  
ATOM   2246  HA  SER   165      63.095  95.660  83.875  1.00  0.00           H  
ATOM   2247  CB  SER   165      62.425  96.285  81.959  1.00  0.00           C  
ATOM   2248  HB2 SER   165      63.273  95.910  81.386  1.00  0.00           H  
ATOM   2249  HB3 SER   165      61.589  95.589  81.888  1.00  0.00           H  
ATOM   2250  OG  SER   165      61.984  97.436  81.297  1.00  0.00           O  
ATOM   2251  HG  SER   165      62.740  97.701  80.768  1.00  0.00           H  
ATOM   2252  C   SER   165      63.898  97.603  83.482  1.00  0.00           C  
ATOM   2253  O   SER   165      63.698  98.847  83.750  1.00  0.00           O  
ATOM   2254  N   GLY   166      65.110  97.191  83.168  1.00  0.00           N  
ATOM   2255  H   GLY   166      65.240  96.195  83.064  1.00  0.00           H  
ATOM   2256  CA  GLY   166      66.354  97.956  82.900  1.00  0.00           C  
ATOM   2257  HA2 GLY   166      67.232  97.318  82.806  1.00  0.00           H  
ATOM   2258  HA3 GLY   166      66.170  98.451  81.946  1.00  0.00           H  
ATOM   2259  C   GLY   166      66.683  98.989  84.022  1.00  0.00           C  
ATOM   2260  O   GLY   166      66.654  98.676  85.194  1.00  0.00           O  
ATOM   2261  N   GLY   167      67.159 100.110  83.556  1.00  0.00           N  
ATOM   2262  H   GLY   167      67.187 100.292  82.563  1.00  0.00           H  
ATOM   2263  CA  GLY   167      67.757 101.182  84.427  1.00  0.00           C  
ATOM   2264  HA2 GLY   167      67.577 102.152  83.963  1.00  0.00           H  
ATOM   2265  HA3 GLY   167      67.262 101.084  85.393  1.00  0.00           H  
ATOM   2266  C   GLY   167      69.260 101.037  84.636  1.00  0.00           C  
ATOM   2267  O   GLY   167      70.007 101.940  85.045  1.00  0.00           O  
ATOM   2268  N   GLY   168      69.854  99.878  84.421  1.00  0.00           N  
ATOM   2269  H   GLY   168      69.274  99.083  84.195  1.00  0.00           H  
ATOM   2270  CA  GLY   168      71.322  99.685  84.491  1.00  0.00           C  
ATOM   2271  HA2 GLY   168      71.648 100.337  85.302  1.00  0.00           H  
ATOM   2272  HA3 GLY   168      71.539  98.623  84.607  1.00  0.00           H  
ATOM   2273  C   GLY   168      72.015 100.221  83.186  1.00  0.00           C  
ATOM   2274  O   GLY   168      71.419 100.897  82.356  1.00  0.00           O  
ATOM   2275  N   GLY   169      73.292  99.951  82.974  1.00  0.00           N  
ATOM   2276  H   GLY   169      73.626 100.137  82.039  1.00  0.00           H  
ATOM   2277  CA  GLY   169      74.178  99.180  83.851  1.00  0.00           C  
ATOM   2278  HA2 GLY   169      73.951  99.561  84.846  1.00  0.00           H  
ATOM   2279  HA3 GLY   169      73.902  98.133  83.725  1.00  0.00           H  
ATOM   2280  C   GLY   169      75.666  99.334  83.564  1.00  0.00           C  
ATOM   2281  O   GLY   169      76.119 100.375  83.078  1.00  0.00           O  
ATOM   2282  N   GLY   170      76.428  98.259  83.807  1.00  0.00           N  
ATOM   2283  H   GLY   170      75.913  97.438  84.090  1.00  0.00           H  
ATOM   2284  CA  GLY   170      77.818  98.168  83.275  1.00  0.00           C  
ATOM   2285  HA2 GLY   170      78.150  97.142  83.113  1.00  0.00           H  
ATOM   2286  HA3 GLY   170      77.899  98.650  82.301  1.00  0.00           H  
ATOM   2287  C   GLY   170      78.811  98.817  84.208  1.00  0.00           C  
ATOM   2288  O   GLY   170      79.001  98.284  85.350  1.00  0.00           O  
ATOM   2289  N   GLY   171      79.431  99.882  83.849  1.00  0.00           N  
ATOM   2290  H   GLY   171      80.120 100.190  84.520  1.00  0.00           H  
ATOM   2291  CA  GLY   171      79.372 100.543  82.530  1.00  0.00           C  
ATOM   2292  HA2 GLY   171      79.780  99.807  81.837  1.00  0.00           H  
ATOM   2293  HA3 GLY   171      78.290 100.590  82.404  1.00  0.00           H  
ATOM   2294  C   GLY   171      80.149 101.906  82.368  1.00  0.00           C  
ATOM   2295  O   GLY   171      80.599 102.476  83.420  1.00  0.00           O  
ATOM   2296  N   GLY   172      80.288 102.475  81.165  1.00  0.00           N  
ATOM   2297  H   GLY   172      80.849 103.315  81.173  1.00  0.00           H  
ATOM   2298  CA  GLY   172      79.686 102.024  79.897  1.00  0.00           C  
ATOM   2299  HA2 GLY   172      78.821 101.405  80.137  1.00  0.00           H  
ATOM   2300  HA3 GLY   172      79.287 102.878  79.350  1.00  0.00           H  
ATOM   2301  C   GLY   172      80.673 101.229  79.052  1.00  0.00           C  
ATOM   2302  O   GLY   172      81.898 101.473  78.991  1.00  0.00           O  
ATOM   2303  N   GLY   173      80.159 100.316  78.276  1.00  0.00           N  
ATOM   2304  H   GLY   173      79.192 100.043  78.376  1.00  0.00           H  
ATOM   2305  CA  GLY   173      80.836  99.509  77.249  1.00  0.00           C  
ATOM   2306  HA2 GLY   173      81.636  98.936  77.717  1.00  0.00           H  
ATOM   2307  HA3 GLY   173      80.082  98.735  77.102  1.00  0.00           H  
ATOM   2308  C   GLY   173      81.316 100.223  75.976  1.00  0.00           C  
ATOM   2309  O   GLY   173      80.968 101.416  75.736  1.00  0.00           O  
ATOM   2310  N   GLY   174      82.063  99.611  75.124  1.00  0.00           N  
ATOM   2311  H   GLY   174      82.478 100.165  74.389  1.00  0.00           H  
ATOM   2312  CA  GLY   174      82.454  98.214  75.278  1.00  0.00           C  
ATOM   2313  HA2 GLY   174      82.939  98.013  76.233  1.00  0.00           H  
ATOM   2314  HA3 GLY   174      81.593  97.553  75.174  1.00  0.00           H  
ATOM   2315  C   GLY   174      83.477  97.824  74.217  1.00  0.00           C  
ATOM   2316  O   GLY   174      84.084  98.679  73.530  1.00  0.00           O  
ATOM   2317  N   GLY   175      83.588  96.479  74.027  1.00  0.00           N  
ATOM   2318  H   GLY   175      83.100  95.793  74.586  1.00  0.00           H  
ATOM   2319  CA  GLY   175      84.467  95.808  73.075  1.00  0.00           C  
ATOM   2320  HA2 GLY   175      85.478  96.052  73.401  1.00  0.00           H  
ATOM   2321  HA3 GLY   175      84.285  94.747  73.248  1.00  0.00           H  
ATOM   2322  C   GLY   175      84.343  96.199  71.548  1.00  0.00           C  
ATOM   2323  O   GLY   175      85.337  96.247  70.824  1.00  0.00           O  
ATOM   2324  N   ASN   176      83.145  96.540  71.127  1.00  0.00           N  
ATOM   2325  H   ASN   176      82.432  96.524  71.843  1.00  0.00           H  
ATOM   2326  CA  ASN   176      82.855  97.284  69.877  1.00  0.00           C  
ATOM   2327  HA  ASN   176      83.777  97.598  69.387  1.00  0.00           H  
ATOM   2328  CB  ASN   176      82.074  96.241  68.993  1.00  0.00           C  
ATOM   2329  HB2 ASN   176      81.016  96.320  69.244  1.00  0.00           H  
ATOM   2330  HB3 ASN   176      81.951  96.766  68.046  1.00  0.00           H  
ATOM   2331  CG  ASN   176      82.587  94.881  68.600  1.00  0.00           C  
ATOM   2332  OD1 ASN   176      83.780  94.753  68.207  1.00  0.00           O  
ATOM   2333  ND2 ASN   176      81.710  93.931  68.660  1.00  0.00           N  
ATOM   2334 HD21 ASN   176      81.968  93.006  68.348  1.00  0.00           H  
ATOM   2335 HD22 ASN   176      80.879  94.228  69.150  1.00  0.00           H  
ATOM   2336  C   ASN   176      82.044  98.564  70.038  1.00  0.00           C  
ATOM   2337  O   ASN   176      80.823  98.486  70.062  1.00  0.00           O  
ATOM   2338  N   TYR   177      82.664  99.797  70.000  1.00  0.00           N  
ATOM   2339  H   TYR   177      83.663  99.764  70.144  1.00  0.00           H  
ATOM   2340  CA  TYR   177      81.993 101.082  69.962  1.00  0.00           C  
ATOM   2341  HA  TYR   177      81.209 101.034  70.717  1.00  0.00           H  
ATOM   2342  CB  TYR   177      83.002 102.227  70.150  1.00  0.00           C  
ATOM   2343  HB2 TYR   177      83.850 102.072  69.483  1.00  0.00           H  
ATOM   2344  HB3 TYR   177      82.567 103.154  69.776  1.00  0.00           H  
ATOM   2345  CG  TYR   177      83.478 102.366  71.572  1.00  0.00           C  
ATOM   2346  CD1 TYR   177      82.623 102.883  72.558  1.00  0.00           C  
ATOM   2347  HD1 TYR   177      81.627 103.228  72.322  1.00  0.00           H  
ATOM   2348  CE1 TYR   177      83.051 102.980  73.839  1.00  0.00           C  
ATOM   2349  HE1 TYR   177      82.345 103.301  74.591  1.00  0.00           H  
ATOM   2350  CZ  TYR   177      84.396 102.621  74.227  1.00  0.00           C  
ATOM   2351  OH  TYR   177      84.836 102.619  75.506  1.00  0.00           O  
ATOM   2352  HH  TYR   177      85.551 101.984  75.593  1.00  0.00           H  
ATOM   2353  CE2 TYR   177      85.252 102.097  73.259  1.00  0.00           C  
ATOM   2354  HE2 TYR   177      86.199 101.635  73.495  1.00  0.00           H  
ATOM   2355  CD2 TYR   177      84.785 102.017  71.921  1.00  0.00           C  
ATOM   2356  HD2 TYR   177      85.495 101.602  71.220  1.00  0.00           H  
ATOM   2357  C   TYR   177      81.258 101.180  68.583  1.00  0.00           C  
ATOM   2358  O   TYR   177      81.827 100.793  67.529  1.00  0.00           O  
ATOM   2359  N   GLY   178      79.974 101.492  68.387  1.00  0.00           N  
ATOM   2360  H   GLY   178      79.640 101.402  67.438  1.00  0.00           H  
ATOM   2361  CA  GLY   178      79.101 101.993  69.370  1.00  0.00           C  
ATOM   2362  HA2 GLY   178      78.126 101.983  68.884  1.00  0.00           H  
ATOM   2363  HA3 GLY   178      79.190 101.327  70.228  1.00  0.00           H  
ATOM   2364  C   GLY   178      79.493 103.394  69.952  1.00  0.00           C  
ATOM   2365  O   GLY   178      80.097 104.199  69.305  1.00  0.00           O  
ATOM   2366  N   GLN   179      78.928 103.658  71.109  1.00  0.00           N  
ATOM   2367  H   GLN   179      78.221 103.042  71.484  1.00  0.00           H  
ATOM   2368  CA  GLN   179      78.971 104.936  71.806  1.00  0.00           C  
ATOM   2369  HA  GLN   179      79.795 105.527  71.407  1.00  0.00           H  
ATOM   2370  CB  GLN   179      77.610 105.642  71.618  1.00  0.00           C  
ATOM   2371  HB2 GLN   179      76.874 105.030  72.140  1.00  0.00           H  
ATOM   2372  HB3 GLN   179      77.723 106.608  72.110  1.00  0.00           H  
ATOM   2373  CG  GLN   179      77.171 105.945  70.132  1.00  0.00           C  
ATOM   2374  HG2 GLN   179      77.502 105.152  69.461  1.00  0.00           H  
ATOM   2375  HG3 GLN   179      76.089 106.001  70.019  1.00  0.00           H  
ATOM   2376  CD  GLN   179      77.764 107.170  69.418  1.00  0.00           C  
ATOM   2377  OE1 GLN   179      78.769 107.828  69.807  1.00  0.00           O  
ATOM   2378  NE2 GLN   179      77.040 107.611  68.436  1.00  0.00           N  
ATOM   2379 HE21 GLN   179      76.295 106.988  68.159  1.00  0.00           H  
ATOM   2380 HE22 GLN   179      77.334 108.438  67.935  1.00  0.00           H  
ATOM   2381  C   GLN   179      79.267 104.765  73.374  1.00  0.00           C  
ATOM   2382  O   GLN   179      78.814 103.824  74.004  1.00  0.00           O  
ATOM   2383  N   ASP   180      80.049 105.582  74.081  1.00  0.00           N  
ATOM   2384  H   ASP   180      80.214 105.307  75.039  1.00  0.00           H  
ATOM   2385  CA  ASP   180      80.515 106.901  73.724  1.00  0.00           C  
ATOM   2386  HA  ASP   180      80.251 107.171  72.702  1.00  0.00           H  
ATOM   2387  CB  ASP   180      79.866 107.884  74.739  1.00  0.00           C  
ATOM   2388  HB2 ASP   180      78.789 107.758  74.634  1.00  0.00           H  
ATOM   2389  HB3 ASP   180      79.986 107.604  75.786  1.00  0.00           H  
ATOM   2390  CG  ASP   180      80.364 109.369  74.646  1.00  0.00           C  
ATOM   2391  OD1 ASP   180      79.805 110.135  75.417  1.00  0.00           O  
ATOM   2392  OD2 ASP   180      81.228 109.734  73.846  1.00  0.00           O  
ATOM   2393  C   ASP   180      82.061 107.010  73.968  1.00  0.00           C  
ATOM   2394  O   ASP   180      82.531 106.736  75.068  1.00  0.00           O  
ATOM   2395  N   GLN   181      82.821 107.247  72.915  1.00  0.00           N  
ATOM   2396  H   GLN   181      82.416 107.412  72.004  1.00  0.00           H  
ATOM   2397  CA  GLN   181      84.316 107.214  72.923  1.00  0.00           C  
ATOM   2398  HA  GLN   181      84.649 106.516  73.690  1.00  0.00           H  
ATOM   2399  CB  GLN   181      84.857 106.790  71.515  1.00  0.00           C  
ATOM   2400  HB2 GLN   181      84.459 107.449  70.743  1.00  0.00           H  
ATOM   2401  HB3 GLN   181      85.939 106.923  71.509  1.00  0.00           H  
ATOM   2402  CG  GLN   181      84.584 105.293  71.100  1.00  0.00           C  
ATOM   2403  HG2 GLN   181      84.801 104.636  71.942  1.00  0.00           H  
ATOM   2404  HG3 GLN   181      83.514 105.189  70.916  1.00  0.00           H  
ATOM   2405  CD  GLN   181      85.418 104.790  69.904  1.00  0.00           C  
ATOM   2406  OE1 GLN   181      86.521 104.196  69.980  1.00  0.00           O  
ATOM   2407  NE2 GLN   181      84.761 104.751  68.775  1.00  0.00           N  
ATOM   2408 HE21 GLN   181      83.812 105.094  68.754  1.00  0.00           H  
ATOM   2409 HE22 GLN   181      85.280 104.430  67.970  1.00  0.00           H  
ATOM   2410  C   GLN   181      84.996 108.521  73.408  1.00  0.00           C  
ATOM   2411  O   GLN   181      86.221 108.512  73.515  1.00  0.00           O  
ATOM   2412  N   SER   182      84.176 109.550  73.695  1.00  0.00           N  
ATOM   2413  H   SER   182      83.185 109.376  73.607  1.00  0.00           H  
ATOM   2414  CA  SER   182      84.649 110.773  74.379  1.00  0.00           C  
ATOM   2415  HA  SER   182      85.045 111.461  73.632  1.00  0.00           H  
ATOM   2416  CB  SER   182      83.476 111.418  75.074  1.00  0.00           C  
ATOM   2417  HB2 SER   182      83.015 110.659  75.707  1.00  0.00           H  
ATOM   2418  HB3 SER   182      83.715 112.254  75.730  1.00  0.00           H  
ATOM   2419  OG  SER   182      82.534 111.899  74.114  1.00  0.00           O  
ATOM   2420  HG  SER   182      81.987 111.133  73.924  1.00  0.00           H  
ATOM   2421  C   SER   182      85.709 110.532  75.521  1.00  0.00           C  
ATOM   2422  O   SER   182      85.431 109.691  76.389  1.00  0.00           O  
ATOM   2423  N   SER   183      86.838 111.262  75.675  1.00  0.00           N  
ATOM   2424  H   SER   183      87.549 110.878  76.281  1.00  0.00           H  
ATOM   2425  CA  SER   183      87.302 112.280  74.678  1.00  0.00           C  
ATOM   2426  HA  SER   183      87.063 111.945  73.669  1.00  0.00           H  
ATOM   2427  CB  SER   183      86.451 113.548  74.910  1.00  0.00           C  
ATOM   2428  HB2 SER   183      85.401 113.261  74.959  1.00  0.00           H  
ATOM   2429  HB3 SER   183      86.650 113.979  75.891  1.00  0.00           H  
ATOM   2430  OG  SER   183      86.731 114.539  73.889  1.00  0.00           O  
ATOM   2431  HG  SER   183      86.212 114.290  73.121  1.00  0.00           H  
ATOM   2432  C   SER   183      88.800 112.617  74.835  1.00  0.00           C  
ATOM   2433  O   SER   183      89.521 111.878  75.472  1.00  0.00           O  
ATOM   2434  N   MET   184      89.275 113.694  74.210  1.00  0.00           N  
ATOM   2435  H   MET   184      88.665 114.292  73.671  1.00  0.00           H  
ATOM   2436  CA  MET   184      90.715 114.125  74.168  1.00  0.00           C  
ATOM   2437  HA  MET   184      91.081 113.984  75.185  1.00  0.00           H  
ATOM   2438  CB  MET   184      91.576 113.272  73.217  1.00  0.00           C  
ATOM   2439  HB2 MET   184      92.603 113.608  73.359  1.00  0.00           H  
ATOM   2440  HB3 MET   184      91.597 112.297  73.703  1.00  0.00           H  
ATOM   2441  CG  MET   184      91.007 113.223  71.748  1.00  0.00           C  
ATOM   2442  HG2 MET   184      90.843 114.236  71.381  1.00  0.00           H  
ATOM   2443  HG3 MET   184      91.722 112.746  71.077  1.00  0.00           H  
ATOM   2444  SD  MET   184      89.581 112.267  71.432  1.00  0.00           S  
ATOM   2445  CE  MET   184      90.530 110.670  71.702  1.00  0.00           C  
ATOM   2446  HE1 MET   184      91.580 110.671  71.407  1.00  0.00           H  
ATOM   2447  HE2 MET   184      90.557 110.394  72.756  1.00  0.00           H  
ATOM   2448  HE3 MET   184      90.020 109.940  71.075  1.00  0.00           H  
ATOM   2449  C   MET   184      90.779 115.616  73.885  1.00  0.00           C  
ATOM   2450  O   MET   184      89.949 116.145  73.186  1.00  0.00           O  
ATOM   2451  N   SER   185      91.634 116.320  74.620  1.00  0.00           N  
ATOM   2452  H   SER   185      92.418 115.798  74.984  1.00  0.00           H  
ATOM   2453  CA  SER   185      91.671 117.804  74.632  1.00  0.00           C  
ATOM   2454  HA  SER   185      90.741 118.165  75.073  1.00  0.00           H  
ATOM   2455  CB  SER   185      92.823 118.314  75.559  1.00  0.00           C  
ATOM   2456  HB2 SER   185      92.729 117.908  76.566  1.00  0.00           H  
ATOM   2457  HB3 SER   185      93.712 118.018  75.003  1.00  0.00           H  
ATOM   2458  OG  SER   185      92.834 119.671  75.677  1.00  0.00           O  
ATOM   2459  HG  SER   185      93.638 119.873  76.162  1.00  0.00           H  
ATOM   2460  C   SER   185      91.785 118.517  73.235  1.00  0.00           C  
ATOM   2461  O   SER   185      92.531 118.061  72.370  1.00  0.00           O  
ATOM   2462  N   SER   186      91.247 119.720  73.103  1.00  0.00           N  
ATOM   2463  H   SER   186      90.848 120.077  73.959  1.00  0.00           H  
ATOM   2464  CA  SER   186      91.410 120.604  71.960  1.00  0.00           C  
ATOM   2465  HA  SER   186      92.322 120.420  71.392  1.00  0.00           H  
ATOM   2466  CB  SER   186      90.182 120.586  71.051  1.00  0.00           C  
ATOM   2467  HB2 SER   186      89.755 119.600  71.235  1.00  0.00           H  
ATOM   2468  HB3 SER   186      89.521 121.360  71.442  1.00  0.00           H  
ATOM   2469  OG  SER   186      90.567 120.730  69.725  1.00  0.00           O  
ATOM   2470  HG  SER   186      89.825 120.638  69.123  1.00  0.00           H  
ATOM   2471  C   SER   186      91.527 122.024  72.612  1.00  0.00           C  
ATOM   2472  O   SER   186      91.187 122.257  73.740  1.00  0.00           O  
ATOM   2473  N   GLY   187      91.986 123.044  71.923  1.00  0.00           N  
ATOM   2474  H   GLY   187      91.947 123.940  72.387  1.00  0.00           H  
ATOM   2475  CA  GLY   187      92.454 123.054  70.530  1.00  0.00           C  
ATOM   2476  HA2 GLY   187      93.432 123.511  70.376  1.00  0.00           H  
ATOM   2477  HA3 GLY   187      92.601 122.041  70.157  1.00  0.00           H  
ATOM   2478  C   GLY   187      91.478 123.675  69.523  1.00  0.00           C  
ATOM   2479  O   GLY   187      91.761 123.820  68.336  1.00  0.00           O  
ATOM   2480  N   GLY   188      90.263 123.890  69.913  1.00  0.00           N  
ATOM   2481  H   GLY   188      90.059 123.957  70.900  1.00  0.00           H  
ATOM   2482  CA  GLY   188      89.093 124.263  69.059  1.00  0.00           C  
ATOM   2483  HA2 GLY   188      89.150 125.351  69.007  1.00  0.00           H  
ATOM   2484  HA3 GLY   188      89.284 123.845  68.071  1.00  0.00           H  
ATOM   2485  C   GLY   188      87.716 123.799  69.588  1.00  0.00           C  
ATOM   2486  O   GLY   188      87.712 123.030  70.528  1.00  0.00           O  
ATOM   2487  N   GLY   189      86.589 124.378  69.048  1.00  0.00           N  
ATOM   2488  H   GLY   189      85.713 124.036  69.416  1.00  0.00           H  
ATOM   2489  CA  GLY   189      86.536 125.123  67.782  1.00  0.00           C  
ATOM   2490  HA2 GLY   189      87.042 124.515  67.032  1.00  0.00           H  
ATOM   2491  HA3 GLY   189      85.475 125.217  67.550  1.00  0.00           H  
ATOM   2492  C   GLY   189      87.085 126.550  67.645  1.00  0.00           C  
ATOM   2493  O   GLY   189      87.522 127.203  68.628  1.00  0.00           O  
ATOM   2494  N   SER   190      87.062 127.007  66.389  1.00  0.00           N  
ATOM   2495  H   SER   190      86.586 126.518  65.645  1.00  0.00           H  
ATOM   2496  CA  SER   190      87.712 128.331  65.976  1.00  0.00           C  
ATOM   2497  HA  SER   190      88.616 128.452  66.573  1.00  0.00           H  
ATOM   2498  CB  SER   190      88.118 128.227  64.536  1.00  0.00           C  
ATOM   2499  HB2 SER   190      87.196 128.107  63.968  1.00  0.00           H  
ATOM   2500  HB3 SER   190      88.376 129.247  64.251  1.00  0.00           H  
ATOM   2501  OG  SER   190      88.989 127.178  64.183  1.00  0.00           O  
ATOM   2502  HG  SER   190      89.852 127.414  64.532  1.00  0.00           H  
ATOM   2503  C   SER   190      86.738 129.443  66.298  1.00  0.00           C  
ATOM   2504  O   SER   190      85.604 129.493  65.814  1.00  0.00           O  
ATOM   2505  N   GLY   191      87.067 130.443  67.177  1.00  0.00           N  
ATOM   2506  H   GLY   191      86.289 131.087  67.157  1.00  0.00           H  
ATOM   2507  CA  GLY   191      88.435 130.843  67.694  1.00  0.00           C  
ATOM   2508  HA2 GLY   191      88.238 131.723  68.307  1.00  0.00           H  
ATOM   2509  HA3 GLY   191      88.849 130.184  68.458  1.00  0.00           H  
ATOM   2510  C   GLY   191      89.436 131.118  66.557  1.00  0.00           C  
ATOM   2511  O   GLY   191      89.124 131.769  65.561  1.00  0.00           O  
ATOM   2512  N   GLY   192      90.670 130.600  66.683  1.00  0.00           N  
ATOM   2513  H   GLY   192      90.860 130.062  67.517  1.00  0.00           H  
ATOM   2514  CA  GLY   192      91.758 130.714  65.681  1.00  0.00           C  
ATOM   2515  HA2 GLY   192      91.741 131.696  65.208  1.00  0.00           H  
ATOM   2516  HA3 GLY   192      92.768 130.505  66.032  1.00  0.00           H  
ATOM   2517  C   GLY   192      91.684 129.776  64.452  1.00  0.00           C  
ATOM   2518  O   GLY   192      91.375 128.591  64.703  1.00  0.00           O  
ATOM   2519  N   GLY   193      91.971 130.192  63.216  1.00  0.00           N  
ATOM   2520  H   GLY   193      92.031 131.188  63.062  1.00  0.00           H  
ATOM   2521  CA  GLY   193      91.992 129.260  62.068  1.00  0.00           C  
ATOM   2522  HA2 GLY   193      92.521 129.629  61.190  1.00  0.00           H  
ATOM   2523  HA3 GLY   193      92.519 128.373  62.420  1.00  0.00           H  
ATOM   2524  C   GLY   193      90.599 128.833  61.666  1.00  0.00           C  
ATOM   2525  O   GLY   193      89.576 129.508  61.855  1.00  0.00           O  
ATOM   2526  N   TYR   194      90.536 127.641  61.144  1.00  0.00           N  
ATOM   2527  H   TYR   194      91.406 127.128  61.143  1.00  0.00           H  
ATOM   2528  CA  TYR   194      89.287 126.854  60.945  1.00  0.00           C  
ATOM   2529  HA  TYR   194      88.439 127.487  61.209  1.00  0.00           H  
ATOM   2530  CB  TYR   194      89.159 126.571  59.412  1.00  0.00           C  
ATOM   2531  HB2 TYR   194      89.928 125.874  59.080  1.00  0.00           H  
ATOM   2532  HB3 TYR   194      88.204 126.102  59.175  1.00  0.00           H  
ATOM   2533  CG  TYR   194      89.181 127.734  58.489  1.00  0.00           C  
ATOM   2534  CD1 TYR   194      88.503 128.892  58.802  1.00  0.00           C  
ATOM   2535  HD1 TYR   194      87.965 128.886  59.739  1.00  0.00           H  
ATOM   2536  CE1 TYR   194      88.312 129.796  57.811  1.00  0.00           C  
ATOM   2537  HE1 TYR   194      87.568 130.571  57.916  1.00  0.00           H  
ATOM   2538  CZ  TYR   194      88.804 129.702  56.505  1.00  0.00           C  
ATOM   2539  OH  TYR   194      88.586 130.668  55.595  1.00  0.00           O  
ATOM   2540  HH  TYR   194      88.766 130.456  54.676  1.00  0.00           H  
ATOM   2541  CE2 TYR   194      89.680 128.706  56.251  1.00  0.00           C  
ATOM   2542  HE2 TYR   194      90.298 128.767  55.367  1.00  0.00           H  
ATOM   2543  CD2 TYR   194      89.896 127.707  57.232  1.00  0.00           C  
ATOM   2544  HD2 TYR   194      90.492 126.838  56.994  1.00  0.00           H  
ATOM   2545  C   TYR   194      89.321 125.550  61.767  1.00  0.00           C  
ATOM   2546  O   TYR   194      90.371 124.985  62.004  1.00  0.00           O  
ATOM   2547  N   GLY   195      88.190 124.970  62.108  1.00  0.00           N  
ATOM   2548  H   GLY   195      88.232 124.093  62.606  1.00  0.00           H  
ATOM   2549  CA  GLY   195      86.817 125.337  61.732  1.00  0.00           C  
ATOM   2550  HA2 GLY   195      86.683 126.396  61.510  1.00  0.00           H  
ATOM   2551  HA3 GLY   195      86.462 124.695  60.926  1.00  0.00           H  
ATOM   2552  C   GLY   195      85.964 125.308  63.015  1.00  0.00           C  
ATOM   2553  O   GLY   195      86.492 125.163  64.152  1.00  0.00           O  
ATOM   2554  N   ASN   196      84.609 125.441  62.745  1.00  0.00           N  
ATOM   2555  H   ASN   196      84.309 125.576  61.790  1.00  0.00           H  
ATOM   2556  CA  ASN   196      83.700 125.493  63.861  1.00  0.00           C  
ATOM   2557  HA  ASN   196      84.006 124.826  64.667  1.00  0.00           H  
ATOM   2558  CB  ASN   196      83.674 126.943  64.470  1.00  0.00           C  
ATOM   2559  HB2 ASN   196      84.681 127.180  64.813  1.00  0.00           H  
ATOM   2560  HB3 ASN   196      83.359 127.631  63.685  1.00  0.00           H  
ATOM   2561  CG  ASN   196      82.645 127.004  65.620  1.00  0.00           C  
ATOM   2562  OD1 ASN   196      82.788 126.429  66.699  1.00  0.00           O  
ATOM   2563  ND2 ASN   196      81.512 127.617  65.322  1.00  0.00           N  
ATOM   2564 HD21 ASN   196      80.905 127.815  66.105  1.00  0.00           H  
ATOM   2565 HD22 ASN   196      81.379 128.026  64.408  1.00  0.00           H  
ATOM   2566  C   ASN   196      82.274 125.032  63.473  1.00  0.00           C  
ATOM   2567  O   ASN   196      81.903 125.091  62.320  1.00  0.00           O  
ATOM   2568  N   GLN   197      81.588 124.373  64.425  1.00  0.00           N  
ATOM   2569  H   GLN   197      82.183 124.169  65.215  1.00  0.00           H  
ATOM   2570  CA  GLN   197      80.245 123.825  64.332  1.00  0.00           C  
ATOM   2571  HA  GLN   197      79.813 124.261  63.432  1.00  0.00           H  
ATOM   2572  CB  GLN   197      80.362 122.320  64.058  1.00  0.00           C  
ATOM   2573  HB2 GLN   197      81.073 122.091  63.264  1.00  0.00           H  
ATOM   2574  HB3 GLN   197      80.647 121.727  64.926  1.00  0.00           H  
ATOM   2575  CG  GLN   197      78.951 121.734  63.744  1.00  0.00           C  
ATOM   2576  HG2 GLN   197      78.207 121.881  64.527  1.00  0.00           H  
ATOM   2577  HG3 GLN   197      78.643 122.323  62.880  1.00  0.00           H  
ATOM   2578  CD  GLN   197      78.806 120.343  63.157  1.00  0.00           C  
ATOM   2579  OE1 GLN   197      79.741 119.676  62.814  1.00  0.00           O  
ATOM   2580  NE2 GLN   197      77.633 119.869  63.052  1.00  0.00           N  
ATOM   2581 HE21 GLN   197      76.812 120.378  63.348  1.00  0.00           H  
ATOM   2582 HE22 GLN   197      77.500 118.984  62.584  1.00  0.00           H  
ATOM   2583  C   GLN   197      79.379 124.229  65.538  1.00  0.00           C  
ATOM   2584  O   GLN   197      79.406 123.596  66.590  1.00  0.00           O  
ATOM   2585  N   ASP   198      78.675 125.350  65.368  1.00  0.00           N  
ATOM   2586  H   ASP   198      78.708 125.983  64.582  1.00  0.00           H  
ATOM   2587  CA  ASP   198      77.610 125.771  66.334  1.00  0.00           C  
ATOM   2588  HA  ASP   198      78.064 125.967  67.306  1.00  0.00           H  
ATOM   2589  CB  ASP   198      76.974 127.040  65.845  1.00  0.00           C  
ATOM   2590  HB2 ASP   198      76.555 126.928  64.845  1.00  0.00           H  
ATOM   2591  HB3 ASP   198      76.119 127.301  66.469  1.00  0.00           H  
ATOM   2592  CG  ASP   198      77.999 128.216  66.008  1.00  0.00           C  
ATOM   2593  OD1 ASP   198      78.170 128.707  67.131  1.00  0.00           O  
ATOM   2594  OD2 ASP   198      78.679 128.644  65.000  1.00  0.00           O  
ATOM   2595  C   ASP   198      76.546 124.668  66.477  1.00  0.00           C  
ATOM   2596  O   ASP   198      76.261 123.977  65.510  1.00  0.00           O  
ATOM   2597  N   GLN   199      75.833 124.676  67.635  1.00  0.00           N  
ATOM   2598  H   GLN   199      76.201 125.210  68.409  1.00  0.00           H  
ATOM   2599  CA  GLN   199      74.677 123.787  67.820  1.00  0.00           C  
ATOM   2600  HA  GLN   199      74.464 123.180  66.940  1.00  0.00           H  
ATOM   2601  CB  GLN   199      75.105 122.745  68.850  1.00  0.00           C  
ATOM   2602  HB2 GLN   199      75.400 123.307  69.736  1.00  0.00           H  
ATOM   2603  HB3 GLN   199      74.340 122.155  69.355  1.00  0.00           H  
ATOM   2604  CG  GLN   199      76.186 121.736  68.305  1.00  0.00           C  
ATOM   2605  HG2 GLN   199      76.985 122.212  67.736  1.00  0.00           H  
ATOM   2606  HG3 GLN   199      76.656 121.409  69.232  1.00  0.00           H  
ATOM   2607  CD  GLN   199      75.675 120.515  67.463  1.00  0.00           C  
ATOM   2608  OE1 GLN   199      74.509 120.267  67.396  1.00  0.00           O  
ATOM   2609  NE2 GLN   199      76.531 119.781  66.771  1.00  0.00           N  
ATOM   2610 HE21 GLN   199      77.496 120.073  66.825  1.00  0.00           H  
ATOM   2611 HE22 GLN   199      76.216 119.106  66.089  1.00  0.00           H  
ATOM   2612  C   GLN   199      73.427 124.563  68.349  1.00  0.00           C  
ATOM   2613  O   GLN   199      73.432 125.188  69.406  1.00  0.00           O  
ATOM   2614  N   SER   200      72.299 124.435  67.679  1.00  0.00           N  
ATOM   2615  H   SER   200      71.470 124.959  67.918  1.00  0.00           H  
ATOM   2616  CA  SER   200      72.142 123.898  66.286  1.00  0.00           C  
ATOM   2617  HA  SER   200      72.520 122.877  66.308  1.00  0.00           H  
ATOM   2618  CB  SER   200      70.640 123.924  65.915  1.00  0.00           C  
ATOM   2619  HB2 SER   200      70.527 123.769  64.842  1.00  0.00           H  
ATOM   2620  HB3 SER   200      70.088 123.178  66.486  1.00  0.00           H  
ATOM   2621  OG  SER   200      70.094 125.196  66.252  1.00  0.00           O  
ATOM   2622  HG  SER   200      70.439 125.890  65.687  1.00  0.00           H  
ATOM   2623  C   SER   200      72.869 124.808  65.319  1.00  0.00           C  
ATOM   2624  O   SER   200      72.914 126.042  65.497  1.00  0.00           O  
ATOM   2625  N   GLY   201      73.200 124.266  64.141  1.00  0.00           N  
ATOM   2626  H   GLY   201      73.025 123.305  63.884  1.00  0.00           H  
ATOM   2627  CA  GLY   201      73.798 124.978  63.008  1.00  0.00           C  
ATOM   2628  HA2 GLY   201      74.549 125.630  63.453  1.00  0.00           H  
ATOM   2629  HA3 GLY   201      74.175 124.276  62.265  1.00  0.00           H  
ATOM   2630  C   GLY   201      72.851 125.852  62.159  1.00  0.00           C  
ATOM   2631  O   GLY   201      71.636 125.704  62.418  1.00  0.00           O  
ATOM   2632  N   GLY   202      73.196 126.686  61.130  1.00  0.00           N  
ATOM   2633  H   GLY   202      72.430 127.194  60.711  1.00  0.00           H  
ATOM   2634  CA  GLY   202      74.577 126.888  60.686  1.00  0.00           C  
ATOM   2635  HA2 GLY   202      75.109 125.937  60.660  1.00  0.00           H  
ATOM   2636  HA3 GLY   202      74.405 127.170  59.648  1.00  0.00           H  
ATOM   2637  C   GLY   202      75.293 128.032  61.450  1.00  0.00           C  
ATOM   2638  O   GLY   202      74.765 128.636  62.430  1.00  0.00           O  
ATOM   2639  N   GLY   203      76.481 128.359  61.003  1.00  0.00           N  
ATOM   2640  H   GLY   203      76.937 129.059  61.571  1.00  0.00           H  
ATOM   2641  CA  GLY   203      77.190 127.864  59.853  1.00  0.00           C  
ATOM   2642  HA2 GLY   203      77.374 126.793  59.936  1.00  0.00           H  
ATOM   2643  HA3 GLY   203      76.666 128.133  58.935  1.00  0.00           H  
ATOM   2644  C   GLY   203      78.661 128.439  59.767  1.00  0.00           C  
ATOM   2645  O   GLY   203      78.868 129.636  60.038  1.00  0.00           O  
ATOM   2646  N   GLY   204      79.710 127.592  59.384  1.00  0.00           N  
ATOM   2647  H   GLY   204      79.421 126.644  59.189  1.00  0.00           H  
ATOM   2648  CA  GLY   204      81.131 127.903  59.380  1.00  0.00           C  
ATOM   2649  HA2 GLY   204      81.674 127.018  59.048  1.00  0.00           H  
ATOM   2650  HA3 GLY   204      81.420 128.690  58.683  1.00  0.00           H  
ATOM   2651  C   GLY   204      81.663 128.184  60.798  1.00  0.00           C  
ATOM   2652  O   GLY   204      80.918 128.122  61.791  1.00  0.00           O  
ATOM   2653  N   SER   205      82.932 128.603  60.851  1.00  0.00           N  
ATOM   2654  H   SER   205      83.262 129.000  61.719  1.00  0.00           H  
ATOM   2655  CA  SER   205      83.929 128.723  59.747  1.00  0.00           C  
ATOM   2656  HA  SER   205      83.418 129.175  58.897  1.00  0.00           H  
ATOM   2657  CB  SER   205      85.125 129.617  60.063  1.00  0.00           C  
ATOM   2658  HB2 SER   205      85.616 129.830  59.114  1.00  0.00           H  
ATOM   2659  HB3 SER   205      84.752 130.612  60.304  1.00  0.00           H  
ATOM   2660  OG  SER   205      85.981 129.106  61.049  1.00  0.00           O  
ATOM   2661  HG  SER   205      85.827 129.549  61.887  1.00  0.00           H  
ATOM   2662  C   SER   205      84.505 127.359  59.275  1.00  0.00           C  
ATOM   2663  O   SER   205      84.446 126.387  60.025  1.00  0.00           O  
ATOM   2664  N   GLY   206      85.030 127.322  58.081  1.00  0.00           N  
ATOM   2665  H   GLY   206      85.115 128.180  57.555  1.00  0.00           H  
ATOM   2666  CA  GLY   206      85.511 126.107  57.425  1.00  0.00           C  
ATOM   2667  HA2 GLY   206      86.172 126.490  56.647  1.00  0.00           H  
ATOM   2668  HA3 GLY   206      86.109 125.575  58.164  1.00  0.00           H  
ATOM   2669  C   GLY   206      84.341 125.251  56.777  1.00  0.00           C  
ATOM   2670  O   GLY   206      83.189 125.689  56.579  1.00  0.00           O  
ATOM   2671  N   GLY   207      84.489 123.972  56.441  1.00  0.00           N  
ATOM   2672  H   GLY   207      83.676 123.498  56.074  1.00  0.00           H  
ATOM   2673  CA  GLY   207      85.648 123.177  56.631  1.00  0.00           C  
ATOM   2674  HA2 GLY   207      86.062 123.326  57.629  1.00  0.00           H  
ATOM   2675  HA3 GLY   207      85.351 122.128  56.621  1.00  0.00           H  
ATOM   2676  C   GLY   207      86.732 123.439  55.511  1.00  0.00           C  
ATOM   2677  O   GLY   207      86.574 124.366  54.701  1.00  0.00           O  
ATOM   2678  N   TYR   208      87.830 122.699  55.492  1.00  0.00           N  
ATOM   2679  H   TYR   208      87.899 121.926  56.139  1.00  0.00           H  
ATOM   2680  CA  TYR   208      89.036 122.982  54.635  1.00  0.00           C  
ATOM   2681  HA  TYR   208      88.698 123.171  53.616  1.00  0.00           H  
ATOM   2682  CB  TYR   208      89.716 124.362  55.048  1.00  0.00           C  
ATOM   2683  HB2 TYR   208      88.891 124.982  55.398  1.00  0.00           H  
ATOM   2684  HB3 TYR   208      90.302 124.262  55.961  1.00  0.00           H  
ATOM   2685  CG  TYR   208      90.625 125.107  53.978  1.00  0.00           C  
ATOM   2686  CD1 TYR   208      89.948 125.999  53.145  1.00  0.00           C  
ATOM   2687  HD1 TYR   208      88.896 126.146  53.338  1.00  0.00           H  
ATOM   2688  CE1 TYR   208      90.596 126.682  52.077  1.00  0.00           C  
ATOM   2689  HE1 TYR   208      90.070 127.493  51.595  1.00  0.00           H  
ATOM   2690  CZ  TYR   208      91.947 126.449  51.841  1.00  0.00           C  
ATOM   2691  OH  TYR   208      92.669 127.174  51.001  1.00  0.00           O  
ATOM   2692  HH  TYR   208      92.055 127.558  50.371  1.00  0.00           H  
ATOM   2693  CE2 TYR   208      92.614 125.454  52.663  1.00  0.00           C  
ATOM   2694  HE2 TYR   208      93.676 125.284  52.568  1.00  0.00           H  
ATOM   2695  CD2 TYR   208      91.968 124.785  53.676  1.00  0.00           C  
ATOM   2696  HD2 TYR   208      92.538 124.090  54.274  1.00  0.00           H  
ATOM   2697  C   TYR   208      89.949 121.790  54.561  1.00  0.00           C  
ATOM   2698  O   TYR   208      90.185 121.159  55.620  1.00  0.00           O  
ATOM   2699  N   GLY   209      90.411 121.432  53.391  1.00  0.00           N  
ATOM   2700  H   GLY   209      90.098 122.069  52.672  1.00  0.00           H  
ATOM   2701  CA  GLY   209      91.333 120.290  53.169  1.00  0.00           C  
ATOM   2702  HA2 GLY   209      91.178 119.628  54.021  1.00  0.00           H  
ATOM   2703  HA3 GLY   209      91.024 119.811  52.239  1.00  0.00           H  
ATOM   2704  C   GLY   209      92.807 120.728  53.042  1.00  0.00           C  
ATOM   2705  O   GLY   209      93.328 121.577  53.829  1.00  0.00           O  
ATOM   2706  N   GLN   210      93.598 120.545  51.960  1.00  0.00           N  
ATOM   2707  H   GLN   210      94.579 120.742  52.101  1.00  0.00           H  
ATOM   2708  CA  GLN   210      93.295 119.861  50.676  1.00  0.00           C  
ATOM   2709  HA  GLN   210      94.213 120.081  50.132  1.00  0.00           H  
ATOM   2710  CB  GLN   210      93.242 118.345  50.787  1.00  0.00           C  
ATOM   2711  HB2 GLN   210      92.268 118.045  51.172  1.00  0.00           H  
ATOM   2712  HB3 GLN   210      93.497 117.984  49.791  1.00  0.00           H  
ATOM   2713  CG  GLN   210      94.294 117.773  51.712  1.00  0.00           C  
ATOM   2714  HG2 GLN   210      95.281 118.121  51.409  1.00  0.00           H  
ATOM   2715  HG3 GLN   210      94.267 118.059  52.763  1.00  0.00           H  
ATOM   2716  CD  GLN   210      94.298 116.252  51.572  1.00  0.00           C  
ATOM   2717  OE1 GLN   210      95.108 115.685  50.885  1.00  0.00           O  
ATOM   2718  NE2 GLN   210      93.313 115.596  52.137  1.00  0.00           N  
ATOM   2719 HE21 GLN   210      93.251 114.591  52.057  1.00  0.00           H  
ATOM   2720 HE22 GLN   210      92.691 116.192  52.664  1.00  0.00           H  
ATOM   2721  C   GLN   210      92.102 120.370  49.807  1.00  0.00           C  
ATOM   2722  O   GLN   210      90.976 119.915  49.902  1.00  0.00           O  
ATOM   2723  N   GLN   211      92.402 121.274  48.835  1.00  0.00           N  
ATOM   2724  H   GLN   211      93.371 121.544  48.737  1.00  0.00           H  
ATOM   2725  CA  GLN   211      91.441 121.830  47.907  1.00  0.00           C  
ATOM   2726  HA  GLN   211      90.650 122.193  48.564  1.00  0.00           H  
ATOM   2727  CB  GLN   211      91.954 123.003  47.122  1.00  0.00           C  
ATOM   2728  HB2 GLN   211      92.702 122.588  46.446  1.00  0.00           H  
ATOM   2729  HB3 GLN   211      91.137 123.454  46.559  1.00  0.00           H  
ATOM   2730  CG  GLN   211      92.524 124.254  47.857  1.00  0.00           C  
ATOM   2731  HG2 GLN   211      92.748 124.971  47.067  1.00  0.00           H  
ATOM   2732  HG3 GLN   211      91.706 124.739  48.390  1.00  0.00           H  
ATOM   2733  CD  GLN   211      93.797 124.072  48.687  1.00  0.00           C  
ATOM   2734  OE1 GLN   211      94.468 123.032  48.658  1.00  0.00           O  
ATOM   2735  NE2 GLN   211      94.222 124.975  49.521  1.00  0.00           N  
ATOM   2736 HE21 GLN   211      93.648 125.764  49.781  1.00  0.00           H  
ATOM   2737 HE22 GLN   211      95.185 124.920  49.822  1.00  0.00           H  
ATOM   2738  C   GLN   211      90.716 120.751  47.154  1.00  0.00           C  
ATOM   2739  O   GLN   211      89.494 120.883  47.010  1.00  0.00           O  
ATOM   2740  N   ASP   212      91.422 119.769  46.710  1.00  0.00           N  
ATOM   2741  H   ASP   212      92.418 119.762  46.875  1.00  0.00           H  
ATOM   2742  CA  ASP   212      90.840 118.840  45.766  1.00  0.00           C  
ATOM   2743  HA  ASP   212      89.907 119.187  45.322  1.00  0.00           H  
ATOM   2744  CB  ASP   212      91.736 118.896  44.493  1.00  0.00           C  
ATOM   2745  HB2 ASP   212      91.125 118.591  43.643  1.00  0.00           H  
ATOM   2746  HB3 ASP   212      92.004 119.920  44.231  1.00  0.00           H  
ATOM   2747  CG  ASP   212      92.994 118.043  44.515  1.00  0.00           C  
ATOM   2748  OD1 ASP   212      93.571 117.797  43.442  1.00  0.00           O  
ATOM   2749  OD2 ASP   212      93.467 117.784  45.642  1.00  0.00           O  
ATOM   2750  C   ASP   212      90.697 117.390  46.236  1.00  0.00           C  
ATOM   2751  O   ASP   212      90.554 116.474  45.482  1.00  0.00           O  
ATOM   2752  N   ARG   213      90.759 117.181  47.553  1.00  0.00           N  
ATOM   2753  H   ARG   213      90.821 118.028  48.099  1.00  0.00           H  
ATOM   2754  CA  ARG   213      90.584 115.881  48.296  1.00  0.00           C  
ATOM   2755  HA  ARG   213      90.102 115.111  47.694  1.00  0.00           H  
ATOM   2756  CB  ARG   213      92.038 115.478  48.582  1.00  0.00           C  
ATOM   2757  HB2 ARG   213      92.648 115.591  47.685  1.00  0.00           H  
ATOM   2758  HB3 ARG   213      92.465 116.134  49.341  1.00  0.00           H  
ATOM   2759  CG  ARG   213      92.189 114.072  49.215  1.00  0.00           C  
ATOM   2760  HG2 ARG   213      93.255 114.043  49.442  1.00  0.00           H  
ATOM   2761  HG3 ARG   213      91.617 113.993  50.140  1.00  0.00           H  
ATOM   2762  CD  ARG   213      91.868 112.957  48.293  1.00  0.00           C  
ATOM   2763  HD2 ARG   213      90.841 113.115  47.962  1.00  0.00           H  
ATOM   2764  HD3 ARG   213      92.431 112.971  47.359  1.00  0.00           H  
ATOM   2765  NE  ARG   213      92.046 111.655  48.972  1.00  0.00           N  
ATOM   2766  HE  ARG   213      92.960 111.407  49.323  1.00  0.00           H  
ATOM   2767  CZ  ARG   213      91.096 110.886  49.423  1.00  0.00           C  
ATOM   2768  NH1 ARG   213      89.850 110.982  48.992  1.00  0.00           N  
ATOM   2769 HH11 ARG   213      89.194 110.397  49.490  1.00  0.00           H  
ATOM   2770 HH12 ARG   213      89.461 111.848  48.648  1.00  0.00           H  
ATOM   2771  NH2 ARG   213      91.336 109.975  50.295  1.00  0.00           N  
ATOM   2772 HH21 ARG   213      90.713 109.296  50.708  1.00  0.00           H  
ATOM   2773 HH22 ARG   213      92.317 109.832  50.484  1.00  0.00           H  
ATOM   2774  C   ARG   213      89.727 116.178  49.531  1.00  0.00           C  
ATOM   2775  O   ARG   213      90.232 116.620  50.584  1.00  0.00           O  
ATOM   2776  N   GLY   214      88.444 115.939  49.487  1.00  0.00           N  
ATOM   2777  H   GLY   214      87.917 116.072  50.338  1.00  0.00           H  
ATOM   2778  CA  GLY   214      87.648 115.437  48.354  1.00  0.00           C  
ATOM   2779  HA2 GLY   214      86.600 115.575  48.619  1.00  0.00           H  
ATOM   2780  HA3 GLY   214      87.868 115.931  47.408  1.00  0.00           H  
ATOM   2781  C   GLY   214      87.793 113.933  48.228  1.00  0.00           C  
ATOM   2782  O   GLY   214      87.134 113.419  47.301  1.00  0.00           O  
ATOM   2783  OXT GLY   214      88.725 113.343  48.762  1.00  0.00           O  
TER    2784      GLY   214 
END   
