# Supplementary material for: Visualization of oligomerization, clustering, and density transition of intrinsically disordered proteins
Source: Natl Sci Rev. 2026 Feb 14;13(7):nwag107. doi: 10.1093/nsr/nwag107 (PMC13114874; doi:10.1093/nsr/nwag107)
Supplement: nwag107_Supplemental_Files [file nwag107_supplemental_files.zip › SI-MD-Structures/MD-Sturctures/frame186.pdb]

CRYST1  135.062  149.221  136.825  90.00  90.00  90.00               1
ATOM      1  N   MET     1      27.741  91.293  93.354  1.00  0.00           N  
ATOM      2  H1  MET     1      27.752  92.103  93.958  1.00  0.00           H  
ATOM      3  H2  MET     1      27.206  90.575  93.820  1.00  0.00           H  
ATOM      4  H3  MET     1      28.672  90.900  93.369  1.00  0.00           H  
ATOM      5  CA  MET     1      27.027  91.432  92.043  1.00  0.00           C  
ATOM      6  HA  MET     1      27.783  91.883  91.399  1.00  0.00           H  
ATOM      7  CB  MET     1      26.689  90.047  91.386  1.00  0.00           C  
ATOM      8  HB2 MET     1      27.592  89.457  91.232  1.00  0.00           H  
ATOM      9  HB3 MET     1      26.092  89.436  92.064  1.00  0.00           H  
ATOM     10  CG  MET     1      26.039  90.077  89.986  1.00  0.00           C  
ATOM     11  HG2 MET     1      25.244  90.821  89.930  1.00  0.00           H  
ATOM     12  HG3 MET     1      26.854  90.457  89.369  1.00  0.00           H  
ATOM     13  SD  MET     1      25.213  88.454  89.543  1.00  0.00           S  
ATOM     14  CE  MET     1      24.009  88.146  90.863  1.00  0.00           C  
ATOM     15  HE1 MET     1      24.424  87.412  91.554  1.00  0.00           H  
ATOM     16  HE2 MET     1      23.869  89.071  91.423  1.00  0.00           H  
ATOM     17  HE3 MET     1      23.019  87.930  90.460  1.00  0.00           H  
ATOM     18  C   MET     1      25.896  92.394  91.963  1.00  0.00           C  
ATOM     19  O   MET     1      24.931  92.180  92.705  1.00  0.00           O  
ATOM     20  N   ALA     2      25.943  93.437  91.111  1.00  0.00           N  
ATOM     21  H   ALA     2      25.178  94.095  91.067  1.00  0.00           H  
ATOM     22  CA  ALA     2      27.156  93.835  90.409  1.00  0.00           C  
ATOM     23  HA  ALA     2      26.832  94.762  89.937  1.00  0.00           H  
ATOM     24  CB  ALA     2      28.164  94.392  91.514  1.00  0.00           C  
ATOM     25  HB1 ALA     2      27.795  95.147  92.207  1.00  0.00           H  
ATOM     26  HB2 ALA     2      28.498  93.641  92.230  1.00  0.00           H  
ATOM     27  HB3 ALA     2      29.085  94.700  91.019  1.00  0.00           H  
ATOM     28  C   ALA     2      27.780  92.972  89.249  1.00  0.00           C  
ATOM     29  O   ALA     2      28.534  92.070  89.588  1.00  0.00           O  
ATOM     30  N   SER     3      27.610  93.334  87.974  1.00  0.00           N  
ATOM     31  H   SER     3      27.855  92.697  87.230  1.00  0.00           H  
ATOM     32  CA  SER     3      26.923  94.525  87.308  1.00  0.00           C  
ATOM     33  HA  SER     3      25.977  94.622  87.841  1.00  0.00           H  
ATOM     34  CB  SER     3      27.754  95.806  87.372  1.00  0.00           C  
ATOM     35  HB2 SER     3      27.996  96.120  88.388  1.00  0.00           H  
ATOM     36  HB3 SER     3      28.705  95.668  86.858  1.00  0.00           H  
ATOM     37  OG  SER     3      27.061  96.801  86.760  1.00  0.00           O  
ATOM     38  HG  SER     3      26.503  97.166  87.450  1.00  0.00           H  
ATOM     39  C   SER     3      26.663  94.209  85.847  1.00  0.00           C  
ATOM     40  O   SER     3      27.368  93.376  85.296  1.00  0.00           O  
ATOM     41  N   ASN     4      25.706  94.840  85.153  1.00  0.00           N  
ATOM     42  H   ASN     4      25.070  95.483  85.602  1.00  0.00           H  
ATOM     43  CA  ASN     4      25.528  94.757  83.654  1.00  0.00           C  
ATOM     44  HA  ASN     4      26.187  93.988  83.250  1.00  0.00           H  
ATOM     45  CB  ASN     4      24.086  94.327  83.378  1.00  0.00           C  
ATOM     46  HB2 ASN     4      23.399  95.042  83.831  1.00  0.00           H  
ATOM     47  HB3 ASN     4      23.967  94.355  82.295  1.00  0.00           H  
ATOM     48  CG  ASN     4      23.804  92.978  83.844  1.00  0.00           C  
ATOM     49  OD1 ASN     4      23.471  92.729  84.997  1.00  0.00           O  
ATOM     50  ND2 ASN     4      23.970  92.032  82.972  1.00  0.00           N  
ATOM     51 HD21 ASN     4      23.730  91.116  83.323  1.00  0.00           H  
ATOM     52 HD22 ASN     4      24.117  92.099  81.975  1.00  0.00           H  
ATOM     53  C   ASN     4      25.918  96.131  83.073  1.00  0.00           C  
ATOM     54  O   ASN     4      25.127  97.042  82.917  1.00  0.00           O  
ATOM     55  N   ASP     5      27.136  96.434  82.778  1.00  0.00           N  
ATOM     56  H   ASP     5      27.204  97.385  82.445  1.00  0.00           H  
ATOM     57  CA  ASP     5      28.300  95.624  82.586  1.00  0.00           C  
ATOM     58  HA  ASP     5      28.218  94.691  83.143  1.00  0.00           H  
ATOM     59  CB  ASP     5      28.448  95.180  81.112  1.00  0.00           C  
ATOM     60  HB2 ASP     5      29.011  95.925  80.549  1.00  0.00           H  
ATOM     61  HB3 ASP     5      28.861  94.184  80.959  1.00  0.00           H  
ATOM     62  CG  ASP     5      27.009  94.884  80.494  1.00  0.00           C  
ATOM     63  OD1 ASP     5      26.539  93.765  80.690  1.00  0.00           O  
ATOM     64  OD2 ASP     5      26.461  95.738  79.753  1.00  0.00           O  
ATOM     65  C   ASP     5      29.545  96.330  83.071  1.00  0.00           C  
ATOM     66  O   ASP     5      29.669  97.580  83.112  1.00  0.00           O  
ATOM     67  N   TYR     6      30.571  95.543  83.314  1.00  0.00           N  
ATOM     68  H   TYR     6      30.431  94.548  83.417  1.00  0.00           H  
ATOM     69  CA  TYR     6      31.934  96.024  83.437  1.00  0.00           C  
ATOM     70  HA  TYR     6      31.963  96.921  84.056  1.00  0.00           H  
ATOM     71  CB  TYR     6      32.789  94.923  84.071  1.00  0.00           C  
ATOM     72  HB2 TYR     6      32.985  94.135  83.344  1.00  0.00           H  
ATOM     73  HB3 TYR     6      33.794  95.332  84.179  1.00  0.00           H  
ATOM     74  CG  TYR     6      32.332  94.325  85.433  1.00  0.00           C  
ATOM     75  CD1 TYR     6      31.806  93.041  85.512  1.00  0.00           C  
ATOM     76  HD1 TYR     6      31.709  92.418  84.634  1.00  0.00           H  
ATOM     77  CE1 TYR     6      31.477  92.485  86.738  1.00  0.00           C  
ATOM     78  HE1 TYR     6      30.979  91.539  86.588  1.00  0.00           H  
ATOM     79  CZ  TYR     6      31.628  93.223  87.907  1.00  0.00           C  
ATOM     80  OH  TYR     6      31.272  92.669  89.116  1.00  0.00           O  
ATOM     81  HH  TYR     6      30.970  91.763  89.024  1.00  0.00           H  
ATOM     82  CE2 TYR     6      32.216  94.499  87.846  1.00  0.00           C  
ATOM     83  HE2 TYR     6      32.150  95.233  88.636  1.00  0.00           H  
ATOM     84  CD2 TYR     6      32.580  95.054  86.577  1.00  0.00           C  
ATOM     85  HD2 TYR     6      33.021  96.040  86.589  1.00  0.00           H  
ATOM     86  C   TYR     6      32.599  96.469  82.097  1.00  0.00           C  
ATOM     87  O   TYR     6      32.384  95.664  81.161  1.00  0.00           O  
ATOM     88  N   THR     7      33.412  97.495  82.056  1.00  0.00           N  
ATOM     89  H   THR     7      33.456  98.010  82.924  1.00  0.00           H  
ATOM     90  CA  THR     7      34.179  98.040  80.849  1.00  0.00           C  
ATOM     91  HA  THR     7      33.400  97.935  80.094  1.00  0.00           H  
ATOM     92  CB  THR     7      34.448  99.617  80.885  1.00  0.00           C  
ATOM     93  HB  THR     7      33.536 100.143  81.167  1.00  0.00           H  
ATOM     94  CG2 THR     7      35.458 100.115  81.865  1.00  0.00           C  
ATOM     95 HG21 THR     7      36.511  99.953  81.635  1.00  0.00           H  
ATOM     96 HG22 THR     7      35.370 101.185  82.053  1.00  0.00           H  
ATOM     97 HG23 THR     7      35.267  99.589  82.801  1.00  0.00           H  
ATOM     98  OG1 THR     7      34.901 100.060  79.692  1.00  0.00           O  
ATOM     99  HG1 THR     7      34.293 100.056  78.949  1.00  0.00           H  
ATOM    100  C   THR     7      35.383  97.183  80.511  1.00  0.00           C  
ATOM    101  O   THR     7      36.054  96.735  81.457  1.00  0.00           O  
ATOM    102  N   GLN     8      35.725  96.997  79.261  1.00  0.00           N  
ATOM    103  H   GLN     8      35.124  97.335  78.522  1.00  0.00           H  
ATOM    104  CA  GLN     8      36.819  96.228  78.823  1.00  0.00           C  
ATOM    105  HA  GLN     8      37.518  96.087  79.647  1.00  0.00           H  
ATOM    106  CB  GLN     8      36.533  94.735  78.471  1.00  0.00           C  
ATOM    107  HB2 GLN     8      35.679  94.665  77.797  1.00  0.00           H  
ATOM    108  HB3 GLN     8      37.331  94.373  77.823  1.00  0.00           H  
ATOM    109  CG  GLN     8      36.495  93.740  79.732  1.00  0.00           C  
ATOM    110  HG2 GLN     8      37.217  94.140  80.444  1.00  0.00           H  
ATOM    111  HG3 GLN     8      35.513  93.587  80.180  1.00  0.00           H  
ATOM    112  CD  GLN     8      37.050  92.381  79.413  1.00  0.00           C  
ATOM    113  OE1 GLN     8      38.105  92.174  78.835  1.00  0.00           O  
ATOM    114  NE2 GLN     8      36.491  91.289  79.816  1.00  0.00           N  
ATOM    115 HE21 GLN     8      35.740  91.308  80.490  1.00  0.00           H  
ATOM    116 HE22 GLN     8      36.967  90.409  79.676  1.00  0.00           H  
ATOM    117  C   GLN     8      37.518  96.913  77.675  1.00  0.00           C  
ATOM    118  O   GLN     8      36.856  97.141  76.703  1.00  0.00           O  
ATOM    119  N   GLN     9      38.775  97.320  77.705  1.00  0.00           N  
ATOM    120  H   GLN     9      39.256  97.701  76.902  1.00  0.00           H  
ATOM    121  CA  GLN     9      39.635  97.524  78.888  1.00  0.00           C  
ATOM    122  HA  GLN     9      40.523  98.011  78.484  1.00  0.00           H  
ATOM    123  CB  GLN     9      39.047  98.435  79.905  1.00  0.00           C  
ATOM    124  HB2 GLN     9      38.125  98.108  80.384  1.00  0.00           H  
ATOM    125  HB3 GLN     9      39.759  98.640  80.704  1.00  0.00           H  
ATOM    126  CG  GLN     9      38.590  99.837  79.283  1.00  0.00           C  
ATOM    127  HG2 GLN     9      38.002  99.727  78.372  1.00  0.00           H  
ATOM    128  HG3 GLN     9      38.015 100.456  79.973  1.00  0.00           H  
ATOM    129  CD  GLN     9      39.810 100.676  78.852  1.00  0.00           C  
ATOM    130  OE1 GLN     9      40.968 100.296  79.024  1.00  0.00           O  
ATOM    131  NE2 GLN     9      39.615 101.841  78.293  1.00  0.00           N  
ATOM    132 HE21 GLN     9      38.709 102.223  78.061  1.00  0.00           H  
ATOM    133 HE22 GLN     9      40.384 102.443  78.034  1.00  0.00           H  
ATOM    134  C   GLN     9      40.202  96.229  79.534  1.00  0.00           C  
ATOM    135  O   GLN     9      39.583  95.158  79.230  1.00  0.00           O  
ATOM    136  N   ALA    10      41.264  96.272  80.339  1.00  0.00           N  
ATOM    137  H   ALA    10      41.471  95.367  80.737  1.00  0.00           H  
ATOM    138  CA  ALA    10      42.180  97.298  80.744  1.00  0.00           C  
ATOM    139  HA  ALA    10      41.654  98.250  80.818  1.00  0.00           H  
ATOM    140  CB  ALA    10      42.698  96.931  82.217  1.00  0.00           C  
ATOM    141  HB1 ALA    10      43.577  97.535  82.445  1.00  0.00           H  
ATOM    142  HB2 ALA    10      41.942  97.112  82.981  1.00  0.00           H  
ATOM    143  HB3 ALA    10      42.867  95.855  82.186  1.00  0.00           H  
ATOM    144  C   ALA    10      43.243  97.461  79.670  1.00  0.00           C  
ATOM    145  O   ALA    10      43.505  96.620  78.832  1.00  0.00           O  
ATOM    146  N   THR    11      43.967  98.573  79.817  1.00  0.00           N  
ATOM    147  H   THR    11      43.812  99.169  80.617  1.00  0.00           H  
ATOM    148  CA  THR    11      44.969  99.078  78.923  1.00  0.00           C  
ATOM    149  HA  THR    11      45.215  98.400  78.105  1.00  0.00           H  
ATOM    150  CB  THR    11      44.433 100.448  78.327  1.00  0.00           C  
ATOM    151  HB  THR    11      44.028 101.054  79.138  1.00  0.00           H  
ATOM    152  CG2 THR    11      45.378 101.277  77.505  1.00  0.00           C  
ATOM    153 HG21 THR    11      45.815 100.555  76.814  1.00  0.00           H  
ATOM    154 HG22 THR    11      44.776 101.978  76.927  1.00  0.00           H  
ATOM    155 HG23 THR    11      46.189 101.757  78.053  1.00  0.00           H  
ATOM    156  OG1 THR    11      43.309 100.122  77.487  1.00  0.00           O  
ATOM    157  HG1 THR    11      42.561 100.032  78.082  1.00  0.00           H  
ATOM    158  C   THR    11      46.295  99.380  79.643  1.00  0.00           C  
ATOM    159  O   THR    11      46.262  99.989  80.701  1.00  0.00           O  
ATOM    160  N   GLN    12      47.482  99.029  79.203  1.00  0.00           N  
ATOM    161  H   GLN    12      48.199  99.190  79.896  1.00  0.00           H  
ATOM    162  CA  GLN    12      47.852  98.108  78.114  1.00  0.00           C  
ATOM    163  HA  GLN    12      47.523  98.572  77.184  1.00  0.00           H  
ATOM    164  CB  GLN    12      49.402  98.002  78.204  1.00  0.00           C  
ATOM    165  HB2 GLN    12      49.859  97.658  77.276  1.00  0.00           H  
ATOM    166  HB3 GLN    12      49.849  98.986  78.345  1.00  0.00           H  
ATOM    167  CG  GLN    12      49.979  97.060  79.328  1.00  0.00           C  
ATOM    168  HG2 GLN    12      49.454  97.299  80.254  1.00  0.00           H  
ATOM    169  HG3 GLN    12      49.792  96.020  79.062  1.00  0.00           H  
ATOM    170  CD  GLN    12      51.451  97.327  79.667  1.00  0.00           C  
ATOM    171  OE1 GLN    12      51.910  98.461  79.792  1.00  0.00           O  
ATOM    172  NE2 GLN    12      52.172  96.270  79.915  1.00  0.00           N  
ATOM    173 HE21 GLN    12      53.082  96.388  80.337  1.00  0.00           H  
ATOM    174 HE22 GLN    12      51.677  95.390  79.949  1.00  0.00           H  
ATOM    175  C   GLN    12      47.222  96.722  78.296  1.00  0.00           C  
ATOM    176  O   GLN    12      46.810  96.316  79.401  1.00  0.00           O  
ATOM    177  N   SER    13      47.231  95.870  77.218  1.00  0.00           N  
ATOM    178  H   SER    13      47.668  96.211  76.374  1.00  0.00           H  
ATOM    179  CA  SER    13      46.710  94.448  77.196  1.00  0.00           C  
ATOM    180  HA  SER    13      45.641  94.533  77.391  1.00  0.00           H  
ATOM    181  CB  SER    13      46.691  93.984  75.761  1.00  0.00           C  
ATOM    182  HB2 SER    13      46.011  94.665  75.249  1.00  0.00           H  
ATOM    183  HB3 SER    13      47.675  94.162  75.327  1.00  0.00           H  
ATOM    184  OG  SER    13      46.320  92.667  75.524  1.00  0.00           O  
ATOM    185  HG  SER    13      45.371  92.591  75.646  1.00  0.00           H  
ATOM    186  C   SER    13      47.329  93.440  78.183  1.00  0.00           C  
ATOM    187  O   SER    13      48.561  93.328  78.244  1.00  0.00           O  
ATOM    188  N   TYR    14      46.488  92.675  78.899  1.00  0.00           N  
ATOM    189  H   TYR    14      45.494  92.774  78.750  1.00  0.00           H  
ATOM    190  CA  TYR    14      46.964  91.528  79.725  1.00  0.00           C  
ATOM    191  HA  TYR    14      47.641  91.873  80.507  1.00  0.00           H  
ATOM    192  CB  TYR    14      45.781  90.906  80.555  1.00  0.00           C  
ATOM    193  HB2 TYR    14      45.206  91.621  81.143  1.00  0.00           H  
ATOM    194  HB3 TYR    14      44.959  90.588  79.913  1.00  0.00           H  
ATOM    195  CG  TYR    14      46.182  89.760  81.386  1.00  0.00           C  
ATOM    196  CD1 TYR    14      46.426  89.978  82.800  1.00  0.00           C  
ATOM    197  HD1 TYR    14      46.411  91.009  83.121  1.00  0.00           H  
ATOM    198  CE1 TYR    14      46.683  88.899  83.637  1.00  0.00           C  
ATOM    199  HE1 TYR    14      46.825  89.105  84.688  1.00  0.00           H  
ATOM    200  CZ  TYR    14      46.796  87.630  83.021  1.00  0.00           C  
ATOM    201  OH  TYR    14      47.245  86.592  83.822  1.00  0.00           O  
ATOM    202  HH  TYR    14      47.378  85.808  83.284  1.00  0.00           H  
ATOM    203  CE2 TYR    14      46.458  87.357  81.659  1.00  0.00           C  
ATOM    204  HE2 TYR    14      46.533  86.413  81.139  1.00  0.00           H  
ATOM    205  CD2 TYR    14      46.026  88.425  80.891  1.00  0.00           C  
ATOM    206  HD2 TYR    14      45.635  88.304  79.892  1.00  0.00           H  
ATOM    207  C   TYR    14      47.679  90.444  78.765  1.00  0.00           C  
ATOM    208  O   TYR    14      47.333  90.330  77.604  1.00  0.00           O  
ATOM    209  N   GLY    15      48.725  89.794  79.257  1.00  0.00           N  
ATOM    210  H   GLY    15      49.224  89.273  78.551  1.00  0.00           H  
ATOM    211  CA  GLY    15      49.421  89.965  80.572  1.00  0.00           C  
ATOM    212  HA2 GLY    15      50.163  90.747  80.408  1.00  0.00           H  
ATOM    213  HA3 GLY    15      48.700  90.157  81.366  1.00  0.00           H  
ATOM    214  C   GLY    15      50.273  88.763  81.085  1.00  0.00           C  
ATOM    215  O   GLY    15      51.040  88.917  82.088  1.00  0.00           O  
ATOM    216  N   ALA    16      50.112  87.543  80.546  1.00  0.00           N  
ATOM    217  H   ALA    16      49.461  87.418  79.784  1.00  0.00           H  
ATOM    218  CA  ALA    16      50.828  86.402  80.955  1.00  0.00           C  
ATOM    219  HA  ALA    16      50.574  86.222  82.000  1.00  0.00           H  
ATOM    220  CB  ALA    16      50.363  85.171  80.082  1.00  0.00           C  
ATOM    221  HB1 ALA    16      50.986  84.328  80.379  1.00  0.00           H  
ATOM    222  HB2 ALA    16      49.327  84.868  80.228  1.00  0.00           H  
ATOM    223  HB3 ALA    16      50.545  85.387  79.029  1.00  0.00           H  
ATOM    224  C   ALA    16      52.378  86.430  81.041  1.00  0.00           C  
ATOM    225  O   ALA    16      53.004  85.787  81.876  1.00  0.00           O  
ATOM    226  N   TYR    17      53.009  87.107  80.105  1.00  0.00           N  
ATOM    227  H   TYR    17      52.460  87.421  79.317  1.00  0.00           H  
ATOM    228  CA  TYR    17      54.486  87.327  80.010  1.00  0.00           C  
ATOM    229  HA  TYR    17      54.905  86.346  79.784  1.00  0.00           H  
ATOM    230  CB  TYR    17      54.817  88.310  78.862  1.00  0.00           C  
ATOM    231  HB2 TYR    17      54.209  88.090  77.984  1.00  0.00           H  
ATOM    232  HB3 TYR    17      54.379  89.205  79.301  1.00  0.00           H  
ATOM    233  CG  TYR    17      56.353  88.399  78.699  1.00  0.00           C  
ATOM    234  CD1 TYR    17      57.135  89.473  79.265  1.00  0.00           C  
ATOM    235  HD1 TYR    17      56.666  90.262  79.834  1.00  0.00           H  
ATOM    236  CE1 TYR    17      58.579  89.472  79.077  1.00  0.00           C  
ATOM    237  HE1 TYR    17      59.132  90.311  79.473  1.00  0.00           H  
ATOM    238  CZ  TYR    17      59.144  88.436  78.289  1.00  0.00           C  
ATOM    239  OH  TYR    17      60.481  88.552  77.980  1.00  0.00           O  
ATOM    240  HH  TYR    17      60.776  87.887  77.353  1.00  0.00           H  
ATOM    241  CE2 TYR    17      58.369  87.479  77.586  1.00  0.00           C  
ATOM    242  HE2 TYR    17      58.792  86.752  76.909  1.00  0.00           H  
ATOM    243  CD2 TYR    17      56.973  87.489  77.863  1.00  0.00           C  
ATOM    244  HD2 TYR    17      56.350  86.691  77.487  1.00  0.00           H  
ATOM    245  C   TYR    17      55.090  87.771  81.349  1.00  0.00           C  
ATOM    246  O   TYR    17      54.706  88.721  81.997  1.00  0.00           O  
ATOM    247  N   PRO    18      56.243  87.159  81.719  1.00  0.00           N  
ATOM    248  CD  PRO    18      56.783  85.882  81.221  1.00  0.00           C  
ATOM    249  HD2 PRO    18      57.226  86.018  80.235  1.00  0.00           H  
ATOM    250  HD3 PRO    18      56.064  85.069  81.115  1.00  0.00           H  
ATOM    251  CG  PRO    18      57.831  85.425  82.207  1.00  0.00           C  
ATOM    252  HG2 PRO    18      58.761  85.624  81.675  1.00  0.00           H  
ATOM    253  HG3 PRO    18      57.746  84.354  82.395  1.00  0.00           H  
ATOM    254  CB  PRO    18      57.632  86.319  83.472  1.00  0.00           C  
ATOM    255  HB2 PRO    18      58.562  86.328  84.040  1.00  0.00           H  
ATOM    256  HB3 PRO    18      56.850  85.710  83.925  1.00  0.00           H  
ATOM    257  CA  PRO    18      57.007  87.572  82.900  1.00  0.00           C  
ATOM    258  HA  PRO    18      56.397  87.993  83.699  1.00  0.00           H  
ATOM    259  C   PRO    18      57.933  88.664  82.443  1.00  0.00           C  
ATOM    260  O   PRO    18      59.106  88.348  82.027  1.00  0.00           O  
ATOM    261  N   THR    19      57.520  89.874  82.487  1.00  0.00           N  
ATOM    262  H   THR    19      56.531  90.037  82.611  1.00  0.00           H  
ATOM    263  CA  THR    19      58.442  91.049  82.328  1.00  0.00           C  
ATOM    264  HA  THR    19      58.897  90.959  81.341  1.00  0.00           H  
ATOM    265  CB  THR    19      57.614  92.326  82.415  1.00  0.00           C  
ATOM    266  HB  THR    19      57.075  92.242  83.359  1.00  0.00           H  
ATOM    267  CG2 THR    19      58.579  93.520  82.366  1.00  0.00           C  
ATOM    268 HG21 THR    19      58.991  93.798  83.336  1.00  0.00           H  
ATOM    269 HG22 THR    19      59.316  93.324  81.587  1.00  0.00           H  
ATOM    270 HG23 THR    19      57.935  94.335  82.038  1.00  0.00           H  
ATOM    271  OG1 THR    19      56.740  92.238  81.289  1.00  0.00           O  
ATOM    272  HG1 THR    19      55.899  92.610  81.566  1.00  0.00           H  
ATOM    273  C   THR    19      59.543  90.922  83.342  1.00  0.00           C  
ATOM    274  O   THR    19      59.258  90.618  84.515  1.00  0.00           O  
ATOM    275  N   GLN    20      60.834  91.139  83.039  1.00  0.00           N  
ATOM    276  H   GLN    20      61.003  91.540  82.128  1.00  0.00           H  
ATOM    277  CA  GLN    20      61.915  91.232  84.021  1.00  0.00           C  
ATOM    278  HA  GLN    20      61.819  90.393  84.711  1.00  0.00           H  
ATOM    279  CB  GLN    20      63.271  91.016  83.327  1.00  0.00           C  
ATOM    280  HB2 GLN    20      63.051  90.200  82.639  1.00  0.00           H  
ATOM    281  HB3 GLN    20      63.445  91.934  82.766  1.00  0.00           H  
ATOM    282  CG  GLN    20      64.474  90.677  84.222  1.00  0.00           C  
ATOM    283  HG2 GLN    20      64.658  91.478  84.938  1.00  0.00           H  
ATOM    284  HG3 GLN    20      64.219  89.746  84.727  1.00  0.00           H  
ATOM    285  CD  GLN    20      65.741  90.337  83.490  1.00  0.00           C  
ATOM    286  OE1 GLN    20      65.910  90.540  82.244  1.00  0.00           O  
ATOM    287  NE2 GLN    20      66.820  89.908  84.181  1.00  0.00           N  
ATOM    288 HE21 GLN    20      66.752  89.988  85.185  1.00  0.00           H  
ATOM    289 HE22 GLN    20      67.685  89.797  83.672  1.00  0.00           H  
ATOM    290  C   GLN    20      61.802  92.561  84.813  1.00  0.00           C  
ATOM    291  O   GLN    20      61.569  93.621  84.252  1.00  0.00           O  
ATOM    292  N   PRO    21      62.116  92.480  86.128  1.00  0.00           N  
ATOM    293  CD  PRO    21      62.133  91.245  86.915  1.00  0.00           C  
ATOM    294  HD2 PRO    21      62.888  90.504  86.652  1.00  0.00           H  
ATOM    295  HD3 PRO    21      61.120  90.854  86.818  1.00  0.00           H  
ATOM    296  CG  PRO    21      62.466  91.670  88.405  1.00  0.00           C  
ATOM    297  HG2 PRO    21      63.530  91.548  88.607  1.00  0.00           H  
ATOM    298  HG3 PRO    21      61.834  91.135  89.114  1.00  0.00           H  
ATOM    299  CB  PRO    21      62.171  93.166  88.455  1.00  0.00           C  
ATOM    300  HB2 PRO    21      62.903  93.673  89.083  1.00  0.00           H  
ATOM    301  HB3 PRO    21      61.148  93.333  88.793  1.00  0.00           H  
ATOM    302  CA  PRO    21      62.251  93.664  87.010  1.00  0.00           C  
ATOM    303  HA  PRO    21      61.460  94.382  86.796  1.00  0.00           H  
ATOM    304  C   PRO    21      63.632  94.346  86.714  1.00  0.00           C  
ATOM    305  O   PRO    21      64.701  93.669  86.720  1.00  0.00           O  
ATOM    306  N   GLY    22      63.751  95.649  86.556  1.00  0.00           N  
ATOM    307  H   GLY    22      62.998  96.288  86.769  1.00  0.00           H  
ATOM    308  CA  GLY    22      65.089  96.267  86.343  1.00  0.00           C  
ATOM    309  HA2 GLY    22      65.518  95.694  85.521  1.00  0.00           H  
ATOM    310  HA3 GLY    22      64.855  97.317  86.167  1.00  0.00           H  
ATOM    311  C   GLY    22      65.842  96.323  87.654  1.00  0.00           C  
ATOM    312  O   GLY    22      65.256  96.202  88.728  1.00  0.00           O  
ATOM    313  N   GLN    23      67.195  96.589  87.557  1.00  0.00           N  
ATOM    314  H   GLN    23      67.684  96.522  86.676  1.00  0.00           H  
ATOM    315  CA  GLN    23      68.024  96.841  88.722  1.00  0.00           C  
ATOM    316  HA  GLN    23      67.346  97.089  89.538  1.00  0.00           H  
ATOM    317  CB  GLN    23      68.777  95.514  89.177  1.00  0.00           C  
ATOM    318  HB2 GLN    23      68.076  94.705  89.383  1.00  0.00           H  
ATOM    319  HB3 GLN    23      69.425  95.052  88.432  1.00  0.00           H  
ATOM    320  CG  GLN    23      69.695  95.852  90.401  1.00  0.00           C  
ATOM    321  HG2 GLN    23      70.626  96.270  90.021  1.00  0.00           H  
ATOM    322  HG3 GLN    23      69.175  96.587  91.015  1.00  0.00           H  
ATOM    323  CD  GLN    23      70.117  94.742  91.304  1.00  0.00           C  
ATOM    324  OE1 GLN    23      69.638  93.655  91.231  1.00  0.00           O  
ATOM    325  NE2 GLN    23      70.896  95.052  92.289  1.00  0.00           N  
ATOM    326 HE21 GLN    23      71.348  95.953  92.223  1.00  0.00           H  
ATOM    327 HE22 GLN    23      71.187  94.441  93.039  1.00  0.00           H  
ATOM    328  C   GLN    23      69.023  97.954  88.351  1.00  0.00           C  
ATOM    329  O   GLN    23      69.687  97.831  87.300  1.00  0.00           O  
ATOM    330  N   GLY    24      69.157  99.008  89.127  1.00  0.00           N  
ATOM    331  H   GLY    24      68.683  99.106  90.013  1.00  0.00           H  
ATOM    332  CA  GLY    24      69.927 100.172  88.807  1.00  0.00           C  
ATOM    333  HA2 GLY    24      69.760 100.465  87.770  1.00  0.00           H  
ATOM    334  HA3 GLY    24      69.648 101.030  89.417  1.00  0.00           H  
ATOM    335  C   GLY    24      71.447 100.024  89.024  1.00  0.00           C  
ATOM    336  O   GLY    24      71.916  99.310  89.940  1.00  0.00           O  
ATOM    337  N   TYR    25      72.240 100.838  88.284  1.00  0.00           N  
ATOM    338  H   TYR    25      71.784 101.500  87.672  1.00  0.00           H  
ATOM    339  CA  TYR    25      73.677 100.841  88.307  1.00  0.00           C  
ATOM    340  HA  TYR    25      73.900 100.342  89.251  1.00  0.00           H  
ATOM    341  CB  TYR    25      74.223 100.055  87.135  1.00  0.00           C  
ATOM    342  HB2 TYR    25      73.928  99.010  87.045  1.00  0.00           H  
ATOM    343  HB3 TYR    25      73.802 100.509  86.237  1.00  0.00           H  
ATOM    344  CG  TYR    25      75.715  99.988  87.157  1.00  0.00           C  
ATOM    345  CD1 TYR    25      76.316  99.137  88.121  1.00  0.00           C  
ATOM    346  HD1 TYR    25      75.660  98.629  88.812  1.00  0.00           H  
ATOM    347  CE1 TYR    25      77.717  99.010  88.095  1.00  0.00           C  
ATOM    348  HE1 TYR    25      78.138  98.346  88.836  1.00  0.00           H  
ATOM    349  CZ  TYR    25      78.562  99.871  87.357  1.00  0.00           C  
ATOM    350  OH  TYR    25      79.883  99.965  87.524  1.00  0.00           O  
ATOM    351  HH  TYR    25      80.141 100.852  87.262  1.00  0.00           H  
ATOM    352  CE2 TYR    25      77.918 100.689  86.351  1.00  0.00           C  
ATOM    353  HE2 TYR    25      78.453 101.299  85.639  1.00  0.00           H  
ATOM    354  CD2 TYR    25      76.483 100.736  86.246  1.00  0.00           C  
ATOM    355  HD2 TYR    25      76.048 101.336  85.461  1.00  0.00           H  
ATOM    356  C   TYR    25      74.258 102.295  88.231  1.00  0.00           C  
ATOM    357  O   TYR    25      73.661 103.160  87.614  1.00  0.00           O  
ATOM    358  N   SER    26      75.409 102.530  88.934  1.00  0.00           N  
ATOM    359  H   SER    26      75.885 101.785  89.422  1.00  0.00           H  
ATOM    360  CA  SER    26      76.130 103.789  88.926  1.00  0.00           C  
ATOM    361  HA  SER    26      75.473 104.604  88.625  1.00  0.00           H  
ATOM    362  CB  SER    26      76.689 104.233  90.322  1.00  0.00           C  
ATOM    363  HB2 SER    26      75.898 104.605  90.972  1.00  0.00           H  
ATOM    364  HB3 SER    26      77.280 103.454  90.805  1.00  0.00           H  
ATOM    365  OG  SER    26      77.561 105.384  90.153  1.00  0.00           O  
ATOM    366  HG  SER    26      77.504 105.901  90.960  1.00  0.00           H  
ATOM    367  C   SER    26      77.230 103.837  87.882  1.00  0.00           C  
ATOM    368  O   SER    26      78.222 103.194  88.098  1.00  0.00           O  
ATOM    369  N   GLN    27      77.115 104.722  86.892  1.00  0.00           N  
ATOM    370  H   GLN    27      76.189 105.126  86.866  1.00  0.00           H  
ATOM    371  CA  GLN    27      78.024 104.766  85.784  1.00  0.00           C  
ATOM    372  HA  GLN    27      78.037 103.783  85.315  1.00  0.00           H  
ATOM    373  CB  GLN    27      77.425 105.673  84.704  1.00  0.00           C  
ATOM    374  HB2 GLN    27      77.108 106.610  85.162  1.00  0.00           H  
ATOM    375  HB3 GLN    27      78.210 105.988  84.017  1.00  0.00           H  
ATOM    376  CG  GLN    27      76.231 104.964  83.974  1.00  0.00           C  
ATOM    377  HG2 GLN    27      76.698 104.110  83.483  1.00  0.00           H  
ATOM    378  HG3 GLN    27      75.381 104.638  84.573  1.00  0.00           H  
ATOM    379  CD  GLN    27      75.751 105.734  82.834  1.00  0.00           C  
ATOM    380  OE1 GLN    27      76.471 106.088  81.926  1.00  0.00           O  
ATOM    381  NE2 GLN    27      74.496 106.036  82.796  1.00  0.00           N  
ATOM    382 HE21 GLN    27      73.973 105.723  83.601  1.00  0.00           H  
ATOM    383 HE22 GLN    27      74.106 106.431  81.952  1.00  0.00           H  
ATOM    384  C   GLN    27      79.471 105.168  86.115  1.00  0.00           C  
ATOM    385  O   GLN    27      80.412 104.793  85.327  1.00  0.00           O  
ATOM    386  N   GLN    28      79.659 105.747  87.287  1.00  0.00           N  
ATOM    387  H   GLN    28      78.817 105.978  87.795  1.00  0.00           H  
ATOM    388  CA  GLN    28      80.946 106.131  87.825  1.00  0.00           C  
ATOM    389  HA  GLN    28      81.621 106.118  86.969  1.00  0.00           H  
ATOM    390  CB  GLN    28      80.822 107.629  88.225  1.00  0.00           C  
ATOM    391  HB2 GLN    28      79.959 107.810  88.866  1.00  0.00           H  
ATOM    392  HB3 GLN    28      81.757 107.816  88.753  1.00  0.00           H  
ATOM    393  CG  GLN    28      80.735 108.532  86.980  1.00  0.00           C  
ATOM    394  HG2 GLN    28      81.329 109.424  87.177  1.00  0.00           H  
ATOM    395  HG3 GLN    28      81.108 108.051  86.076  1.00  0.00           H  
ATOM    396  CD  GLN    28      79.295 109.036  86.812  1.00  0.00           C  
ATOM    397  OE1 GLN    28      78.866 109.758  87.708  1.00  0.00           O  
ATOM    398  NE2 GLN    28      78.623 108.656  85.726  1.00  0.00           N  
ATOM    399 HE21 GLN    28      77.785 109.204  85.591  1.00  0.00           H  
ATOM    400 HE22 GLN    28      79.183 108.367  84.937  1.00  0.00           H  
ATOM    401  C   GLN    28      81.404 105.244  88.989  1.00  0.00           C  
ATOM    402  O   GLN    28      82.445 105.505  89.560  1.00  0.00           O  
ATOM    403  N   SER    29      80.760 104.142  89.374  1.00  0.00           N  
ATOM    404  H   SER    29      79.995 103.831  88.792  1.00  0.00           H  
ATOM    405  CA  SER    29      81.284 103.322  90.542  1.00  0.00           C  
ATOM    406  HA  SER    29      81.603 104.057  91.281  1.00  0.00           H  
ATOM    407  CB  SER    29      80.031 102.646  91.155  1.00  0.00           C  
ATOM    408  HB2 SER    29      80.367 102.230  92.105  1.00  0.00           H  
ATOM    409  HB3 SER    29      79.217 103.330  91.394  1.00  0.00           H  
ATOM    410  OG  SER    29      79.503 101.594  90.345  1.00  0.00           O  
ATOM    411  HG  SER    29      79.231 102.059  89.551  1.00  0.00           H  
ATOM    412  C   SER    29      82.322 102.272  90.278  1.00  0.00           C  
ATOM    413  O   SER    29      82.829 101.788  91.271  1.00  0.00           O  
ATOM    414  N   SER    30      82.620 101.901  89.020  1.00  0.00           N  
ATOM    415  H   SER    30      82.118 102.389  88.292  1.00  0.00           H  
ATOM    416  CA  SER    30      83.831 101.079  88.705  1.00  0.00           C  
ATOM    417  HA  SER    30      84.525 101.206  89.537  1.00  0.00           H  
ATOM    418  CB  SER    30      83.433  99.642  88.871  1.00  0.00           C  
ATOM    419  HB2 SER    30      82.848  99.480  89.777  1.00  0.00           H  
ATOM    420  HB3 SER    30      82.758  99.420  88.045  1.00  0.00           H  
ATOM    421  OG  SER    30      84.524  98.799  88.968  1.00  0.00           O  
ATOM    422  HG  SER    30      84.251  98.001  89.426  1.00  0.00           H  
ATOM    423  C   SER    30      84.518 101.374  87.373  1.00  0.00           C  
ATOM    424  O   SER    30      83.857 101.354  86.341  1.00  0.00           O  
ATOM    425  N   GLN    31      85.786 101.772  87.291  1.00  0.00           N  
ATOM    426  H   GLN    31      86.116 102.053  86.378  1.00  0.00           H  
ATOM    427  CA  GLN    31      86.587 102.161  88.467  1.00  0.00           C  
ATOM    428  HA  GLN    31      86.542 101.357  89.202  1.00  0.00           H  
ATOM    429  CB  GLN    31      88.040 102.351  88.091  1.00  0.00           C  
ATOM    430  HB2 GLN    31      87.993 103.128  87.328  1.00  0.00           H  
ATOM    431  HB3 GLN    31      88.578 102.751  88.950  1.00  0.00           H  
ATOM    432  CG  GLN    31      88.746 101.044  87.651  1.00  0.00           C  
ATOM    433  HG2 GLN    31      88.361 100.749  86.675  1.00  0.00           H  
ATOM    434  HG3 GLN    31      89.806 101.267  87.525  1.00  0.00           H  
ATOM    435  CD  GLN    31      88.631  99.945  88.672  1.00  0.00           C  
ATOM    436  OE1 GLN    31      88.435 100.207  89.859  1.00  0.00           O  
ATOM    437  NE2 GLN    31      88.784  98.714  88.267  1.00  0.00           N  
ATOM    438 HE21 GLN    31      88.727  98.006  88.985  1.00  0.00           H  
ATOM    439 HE22 GLN    31      89.149  98.546  87.340  1.00  0.00           H  
ATOM    440  C   GLN    31      86.063 103.391  89.190  1.00  0.00           C  
ATOM    441  O   GLN    31      85.504 104.240  88.489  1.00  0.00           O  
ATOM    442  N   PRO    32      86.264 103.543  90.511  1.00  0.00           N  
ATOM    443  CD  PRO    32      86.621 102.519  91.480  1.00  0.00           C  
ATOM    444  HD2 PRO    32      87.635 102.184  91.262  1.00  0.00           H  
ATOM    445  HD3 PRO    32      85.837 101.764  91.432  1.00  0.00           H  
ATOM    446  CG  PRO    32      86.562 103.294  92.865  1.00  0.00           C  
ATOM    447  HG2 PRO    32      87.574 103.603  93.126  1.00  0.00           H  
ATOM    448  HG3 PRO    32      86.076 102.722  93.654  1.00  0.00           H  
ATOM    449  CB  PRO    32      85.767 104.512  92.619  1.00  0.00           C  
ATOM    450  HB2 PRO    32      86.012 105.269  93.364  1.00  0.00           H  
ATOM    451  HB3 PRO    32      84.749 104.201  92.856  1.00  0.00           H  
ATOM    452  CA  PRO    32      85.947 104.797  91.172  1.00  0.00           C  
ATOM    453  HA  PRO    32      85.000 105.146  90.759  1.00  0.00           H  
ATOM    454  C   PRO    32      87.014 105.941  90.988  1.00  0.00           C  
ATOM    455  O   PRO    32      88.195 105.732  91.003  1.00  0.00           O  
ATOM    456  N   TYR    33      86.529 107.163  90.887  1.00  0.00           N  
ATOM    457  H   TYR    33      85.528 107.266  90.791  1.00  0.00           H  
ATOM    458  CA  TYR    33      87.252 108.408  90.699  1.00  0.00           C  
ATOM    459  HA  TYR    33      88.304 108.249  90.466  1.00  0.00           H  
ATOM    460  CB  TYR    33      86.657 109.369  89.686  1.00  0.00           C  
ATOM    461  HB2 TYR    33      85.783 109.902  90.061  1.00  0.00           H  
ATOM    462  HB3 TYR    33      87.347 110.201  89.542  1.00  0.00           H  
ATOM    463  CG  TYR    33      86.302 108.758  88.367  1.00  0.00           C  
ATOM    464  CD1 TYR    33      87.317 108.612  87.348  1.00  0.00           C  
ATOM    465  HD1 TYR    33      88.341 108.937  87.458  1.00  0.00           H  
ATOM    466  CE1 TYR    33      87.015 108.284  86.034  1.00  0.00           C  
ATOM    467  HE1 TYR    33      87.771 108.200  85.267  1.00  0.00           H  
ATOM    468  CZ  TYR    33      85.691 107.990  85.617  1.00  0.00           C  
ATOM    469  OH  TYR    33      85.343 107.935  84.310  1.00  0.00           O  
ATOM    470  HH  TYR    33      86.069 107.567  83.801  1.00  0.00           H  
ATOM    471  CE2 TYR    33      84.609 108.180  86.546  1.00  0.00           C  
ATOM    472  HE2 TYR    33      83.566 108.191  86.267  1.00  0.00           H  
ATOM    473  CD2 TYR    33      84.924 108.524  87.862  1.00  0.00           C  
ATOM    474  HD2 TYR    33      84.182 108.790  88.601  1.00  0.00           H  
ATOM    475  C   TYR    33      87.341 109.094  92.144  1.00  0.00           C  
ATOM    476  O   TYR    33      86.653 110.066  92.295  1.00  0.00           O  
ATOM    477  N   GLY    34      88.074 108.533  93.133  1.00  0.00           N  
ATOM    478  H   GLY    34      88.395 107.609  92.884  1.00  0.00           H  
ATOM    479  CA  GLY    34      88.005 109.026  94.540  1.00  0.00           C  
ATOM    480  HA2 GLY    34      88.728 108.458  95.126  1.00  0.00           H  
ATOM    481  HA3 GLY    34      88.272 110.083  94.509  1.00  0.00           H  
ATOM    482  C   GLY    34      86.600 108.763  95.165  1.00  0.00           C  
ATOM    483  O   GLY    34      85.715 108.053  94.631  1.00  0.00           O  
ATOM    484  N   GLN    35      86.414 109.425  96.261  1.00  0.00           N  
ATOM    485  H   GLN    35      87.091 110.133  96.508  1.00  0.00           H  
ATOM    486  CA  GLN    35      85.212 109.354  97.098  1.00  0.00           C  
ATOM    487  HA  GLN    35      84.507 108.679  96.612  1.00  0.00           H  
ATOM    488  CB  GLN    35      85.649 108.698  98.455  1.00  0.00           C  
ATOM    489  HB2 GLN    35      86.565 109.141  98.846  1.00  0.00           H  
ATOM    490  HB3 GLN    35      84.959 108.978  99.251  1.00  0.00           H  
ATOM    491  CG  GLN    35      85.843 107.221  98.334  1.00  0.00           C  
ATOM    492  HG2 GLN    35      84.854 106.826  98.100  1.00  0.00           H  
ATOM    493  HG3 GLN    35      86.555 107.024  97.532  1.00  0.00           H  
ATOM    494  CD  GLN    35      86.142 106.448  99.596  1.00  0.00           C  
ATOM    495  OE1 GLN    35      86.309 107.076 100.641  1.00  0.00           O  
ATOM    496  NE2 GLN    35      86.160 105.187  99.502  1.00  0.00           N  
ATOM    497 HE21 GLN    35      86.069 104.715  98.614  1.00  0.00           H  
ATOM    498 HE22 GLN    35      86.504 104.682 100.306  1.00  0.00           H  
ATOM    499  C   GLN    35      84.570 110.698  97.361  1.00  0.00           C  
ATOM    500  O   GLN    35      85.214 111.549  97.913  1.00  0.00           O  
ATOM    501  N   GLN    36      83.294 110.995  97.014  1.00  0.00           N  
ATOM    502  H   GLN    36      83.032 111.884  97.417  1.00  0.00           H  
ATOM    503  CA  GLN    36      82.461 110.337  95.967  1.00  0.00           C  
ATOM    504  HA  GLN    36      82.469 109.276  96.216  1.00  0.00           H  
ATOM    505  CB  GLN    36      80.976 110.774  96.114  1.00  0.00           C  
ATOM    506  HB2 GLN    36      80.653 110.621  97.144  1.00  0.00           H  
ATOM    507  HB3 GLN    36      80.876 111.831  95.870  1.00  0.00           H  
ATOM    508  CG  GLN    36      80.071 110.092  95.056  1.00  0.00           C  
ATOM    509  HG2 GLN    36      79.105 110.595  95.080  1.00  0.00           H  
ATOM    510  HG3 GLN    36      80.450 110.221  94.042  1.00  0.00           H  
ATOM    511  CD  GLN    36      79.736 108.638  95.338  1.00  0.00           C  
ATOM    512  OE1 GLN    36      80.499 107.747  94.933  1.00  0.00           O  
ATOM    513  NE2 GLN    36      78.700 108.463  96.133  1.00  0.00           N  
ATOM    514 HE21 GLN    36      78.116 109.215  96.469  1.00  0.00           H  
ATOM    515 HE22 GLN    36      78.705 107.497  96.428  1.00  0.00           H  
ATOM    516  C   GLN    36      83.067 110.468  94.531  1.00  0.00           C  
ATOM    517  O   GLN    36      83.701 111.436  94.106  1.00  0.00           O  
ATOM    518  N   SER    37      82.859 109.380  93.769  1.00  0.00           N  
ATOM    519  H   SER    37      82.496 108.553  94.220  1.00  0.00           H  
ATOM    520  CA  SER    37      83.190 109.215  92.390  1.00  0.00           C  
ATOM    521  HA  SER    37      84.229 109.501  92.224  1.00  0.00           H  
ATOM    522  CB  SER    37      83.235 107.738  92.036  1.00  0.00           C  
ATOM    523  HB2 SER    37      83.902 107.268  92.759  1.00  0.00           H  
ATOM    524  HB3 SER    37      82.258 107.258  92.106  1.00  0.00           H  
ATOM    525  OG  SER    37      83.690 107.612  90.747  1.00  0.00           O  
ATOM    526  HG  SER    37      83.418 106.787  90.339  1.00  0.00           H  
ATOM    527  C   SER    37      82.270 110.045  91.463  1.00  0.00           C  
ATOM    528  O   SER    37      81.190 109.626  91.160  1.00  0.00           O  
ATOM    529  N   TYR    38      82.801 111.193  90.932  1.00  0.00           N  
ATOM    530  H   TYR    38      83.766 111.447  91.087  1.00  0.00           H  
ATOM    531  CA  TYR    38      82.130 111.968  89.836  1.00  0.00           C  
ATOM    532  HA  TYR    38      81.233 111.433  89.524  1.00  0.00           H  
ATOM    533  CB  TYR    38      81.711 113.400  90.347  1.00  0.00           C  
ATOM    534  HB2 TYR    38      82.662 113.900  90.529  1.00  0.00           H  
ATOM    535  HB3 TYR    38      81.270 113.921  89.497  1.00  0.00           H  
ATOM    536  CG  TYR    38      80.829 113.521  91.569  1.00  0.00           C  
ATOM    537  CD1 TYR    38      81.299 114.260  92.712  1.00  0.00           C  
ATOM    538  HD1 TYR    38      82.279 114.696  92.835  1.00  0.00           H  
ATOM    539  CE1 TYR    38      80.556 114.262  93.908  1.00  0.00           C  
ATOM    540  HE1 TYR    38      80.952 114.731  94.796  1.00  0.00           H  
ATOM    541  CZ  TYR    38      79.302 113.707  93.945  1.00  0.00           C  
ATOM    542  OH  TYR    38      78.614 113.831  95.057  1.00  0.00           O  
ATOM    543  HH  TYR    38      77.715 113.542  94.880  1.00  0.00           H  
ATOM    544  CE2 TYR    38      78.833 112.942  92.862  1.00  0.00           C  
ATOM    545  HE2 TYR    38      77.845 112.511  92.929  1.00  0.00           H  
ATOM    546  CD2 TYR    38      79.658 112.796  91.678  1.00  0.00           C  
ATOM    547  HD2 TYR    38      79.306 112.136  90.899  1.00  0.00           H  
ATOM    548  C   TYR    38      83.049 112.031  88.569  1.00  0.00           C  
ATOM    549  O   TYR    38      82.617 111.764  87.474  1.00  0.00           O  
ATOM    550  N   SER    39      84.308 112.451  88.819  1.00  0.00           N  
ATOM    551  H   SER    39      84.554 112.682  89.771  1.00  0.00           H  
ATOM    552  CA  SER    39      85.304 112.506  87.771  1.00  0.00           C  
ATOM    553  HA  SER    39      85.094 111.676  87.096  1.00  0.00           H  
ATOM    554  CB  SER    39      85.221 113.870  87.034  1.00  0.00           C  
ATOM    555  HB2 SER    39      84.958 114.630  87.770  1.00  0.00           H  
ATOM    556  HB3 SER    39      86.164 114.086  86.534  1.00  0.00           H  
ATOM    557  OG  SER    39      84.219 113.924  86.036  1.00  0.00           O  
ATOM    558  HG  SER    39      84.277 113.080  85.583  1.00  0.00           H  
ATOM    559  C   SER    39      86.775 112.368  88.314  1.00  0.00           C  
ATOM    560  O   SER    39      87.046 112.566  89.472  1.00  0.00           O  
ATOM    561  N   GLY    40      87.691 112.027  87.375  1.00  0.00           N  
ATOM    562  H   GLY    40      87.309 111.967  86.442  1.00  0.00           H  
ATOM    563  CA  GLY    40      89.152 112.023  87.596  1.00  0.00           C  
ATOM    564  HA2 GLY    40      89.448 111.592  88.552  1.00  0.00           H  
ATOM    565  HA3 GLY    40      89.660 111.607  86.725  1.00  0.00           H  
ATOM    566  C   GLY    40      89.714 113.433  87.707  1.00  0.00           C  
ATOM    567  O   GLY    40      89.025 114.427  87.544  1.00  0.00           O  
ATOM    568  N   TYR    41      91.003 113.567  88.008  1.00  0.00           N  
ATOM    569  H   TYR    41      91.207 114.544  88.158  1.00  0.00           H  
ATOM    570  CA  TYR    41      92.056 112.581  87.944  1.00  0.00           C  
ATOM    571  HA  TYR    41      91.758 111.658  88.441  1.00  0.00           H  
ATOM    572  CB  TYR    41      92.666 112.357  86.571  1.00  0.00           C  
ATOM    573  HB2 TYR    41      92.941 113.349  86.211  1.00  0.00           H  
ATOM    574  HB3 TYR    41      93.505 111.669  86.674  1.00  0.00           H  
ATOM    575  CG  TYR    41      91.791 111.711  85.579  1.00  0.00           C  
ATOM    576  CD1 TYR    41      91.440 112.396  84.417  1.00  0.00           C  
ATOM    577  HD1 TYR    41      91.698 113.434  84.267  1.00  0.00           H  
ATOM    578  CE1 TYR    41      90.860 111.765  83.363  1.00  0.00           C  
ATOM    579  HE1 TYR    41      90.581 112.261  82.446  1.00  0.00           H  
ATOM    580  CZ  TYR    41      90.399 110.423  83.541  1.00  0.00           C  
ATOM    581  OH  TYR    41      89.842 109.761  82.531  1.00  0.00           O  
ATOM    582  HH  TYR    41      90.074 108.829  82.540  1.00  0.00           H  
ATOM    583  CE2 TYR    41      90.834 109.740  84.615  1.00  0.00           C  
ATOM    584  HE2 TYR    41      90.523 108.707  84.567  1.00  0.00           H  
ATOM    585  CD2 TYR    41      91.514 110.315  85.664  1.00  0.00           C  
ATOM    586  HD2 TYR    41      91.703 109.808  86.598  1.00  0.00           H  
ATOM    587  C   TYR    41      93.179 113.076  88.813  1.00  0.00           C  
ATOM    588  O   TYR    41      93.937 113.991  88.565  1.00  0.00           O  
ATOM    589  N   SER    42      93.219 112.508  90.045  1.00  0.00           N  
ATOM    590  H   SER    42      92.551 111.795  90.301  1.00  0.00           H  
ATOM    591  CA  SER    42      94.131 112.894  91.155  1.00  0.00           C  
ATOM    592  HA  SER    42      94.110 113.968  91.338  1.00  0.00           H  
ATOM    593  CB  SER    42      93.703 112.404  92.516  1.00  0.00           C  
ATOM    594  HB2 SER    42      92.741 112.885  92.694  1.00  0.00           H  
ATOM    595  HB3 SER    42      93.483 111.345  92.380  1.00  0.00           H  
ATOM    596  OG  SER    42      94.626 112.625  93.563  1.00  0.00           O  
ATOM    597  HG  SER    42      94.661 113.509  93.936  1.00  0.00           H  
ATOM    598  C   SER    42      95.643 112.495  90.947  1.00  0.00           C  
ATOM    599  O   SER    42      95.998 111.509  90.362  1.00  0.00           O  
ATOM    600  N   GLN    43      96.535 113.324  91.486  1.00  0.00           N  
ATOM    601  H   GLN    43      96.160 114.041  92.090  1.00  0.00           H  
ATOM    602  CA  GLN    43      97.924 113.553  91.223  1.00  0.00           C  
ATOM    603  HA  GLN    43      98.472 112.618  91.338  1.00  0.00           H  
ATOM    604  CB  GLN    43      98.007 114.015  89.791  1.00  0.00           C  
ATOM    605  HB2 GLN    43      97.637 113.229  89.133  1.00  0.00           H  
ATOM    606  HB3 GLN    43      97.284 114.814  89.627  1.00  0.00           H  
ATOM    607  CG  GLN    43      99.368 114.512  89.185  1.00  0.00           C  
ATOM    608  HG2 GLN    43      99.250 114.686  88.116  1.00  0.00           H  
ATOM    609  HG3 GLN    43      99.653 115.433  89.693  1.00  0.00           H  
ATOM    610  CD  GLN    43     100.648 113.634  89.216  1.00  0.00           C  
ATOM    611  OE1 GLN    43     100.817 112.851  90.121  1.00  0.00           O  
ATOM    612  NE2 GLN    43     101.523 113.834  88.255  1.00  0.00           N  
ATOM    613 HE21 GLN    43     101.418 114.619  87.628  1.00  0.00           H  
ATOM    614 HE22 GLN    43     102.275 113.160  88.229  1.00  0.00           H  
ATOM    615  C   GLN    43      98.697 114.506  92.189  1.00  0.00           C  
ATOM    616  O   GLN    43      98.087 115.459  92.750  1.00  0.00           O  
ATOM    617  N   SER    44      99.998 114.268  92.338  1.00  0.00           N  
ATOM    618  H   SER    44     100.462 113.481  91.907  1.00  0.00           H  
ATOM    619  CA  SER    44     100.879 115.102  93.198  1.00  0.00           C  
ATOM    620  HA  SER    44     100.342 115.365  94.110  1.00  0.00           H  
ATOM    621  CB  SER    44     102.145 114.423  93.580  1.00  0.00           C  
ATOM    622  HB2 SER    44     101.989 113.402  93.928  1.00  0.00           H  
ATOM    623  HB3 SER    44     102.701 114.400  92.643  1.00  0.00           H  
ATOM    624  OG  SER    44     102.942 115.107  94.589  1.00  0.00           O  
ATOM    625  HG  SER    44     103.597 115.704  94.219  1.00  0.00           H  
ATOM    626  C   SER    44     101.142 116.403  92.462  1.00  0.00           C  
ATOM    627  O   SER    44     101.134 116.368  91.250  1.00  0.00           O  
ATOM    628  N   THR    45     101.251 117.544  93.167  1.00  0.00           N  
ATOM    629  H   THR    45     101.213 117.491  94.175  1.00  0.00           H  
ATOM    630  CA  THR    45     100.978 118.877  92.533  1.00  0.00           C  
ATOM    631  HA  THR    45     100.095 118.826  91.896  1.00  0.00           H  
ATOM    632  CB  THR    45     100.823 119.966  93.627  1.00  0.00           C  
ATOM    633  HB  THR    45     101.787 120.035  94.130  1.00  0.00           H  
ATOM    634  CG2 THR    45     100.388 121.428  93.259  1.00  0.00           C  
ATOM    635 HG21 THR    45      99.608 121.475  92.499  1.00  0.00           H  
ATOM    636 HG22 THR    45      99.985 122.008  94.089  1.00  0.00           H  
ATOM    637 HG23 THR    45     101.165 122.056  92.821  1.00  0.00           H  
ATOM    638  OG1 THR    45      99.916 119.632  94.761  1.00  0.00           O  
ATOM    639  HG1 THR    45     100.349 118.936  95.260  1.00  0.00           H  
ATOM    640  C   THR    45     102.033 119.409  91.539  1.00  0.00           C  
ATOM    641  O   THR    45     101.671 120.222  90.644  1.00  0.00           O  
ATOM    642  N   ASP    46     103.280 119.010  91.687  1.00  0.00           N  
ATOM    643  H   ASP    46     103.500 118.313  92.385  1.00  0.00           H  
ATOM    644  CA  ASP    46     104.401 119.580  91.009  1.00  0.00           C  
ATOM    645  HA  ASP    46     104.031 119.952  90.054  1.00  0.00           H  
ATOM    646  CB  ASP    46     104.965 120.659  91.896  1.00  0.00           C  
ATOM    647  HB2 ASP    46     104.265 121.493  91.950  1.00  0.00           H  
ATOM    648  HB3 ASP    46     105.079 120.287  92.914  1.00  0.00           H  
ATOM    649  CG  ASP    46     106.244 121.314  91.439  1.00  0.00           C  
ATOM    650  OD1 ASP    46     106.828 121.020  90.408  1.00  0.00           O  
ATOM    651  OD2 ASP    46     106.750 122.124  92.250  1.00  0.00           O  
ATOM    652  C   ASP    46     105.476 118.455  90.777  1.00  0.00           C  
ATOM    653  O   ASP    46     106.110 117.924  91.679  1.00  0.00           O  
ATOM    654  N   THR    47     105.657 118.124  89.532  1.00  0.00           N  
ATOM    655  H   THR    47     105.017 118.480  88.836  1.00  0.00           H  
ATOM    656  CA  THR    47     106.564 117.055  89.115  1.00  0.00           C  
ATOM    657  HA  THR    47     106.726 116.403  89.973  1.00  0.00           H  
ATOM    658  CB  THR    47     105.951 116.174  87.980  1.00  0.00           C  
ATOM    659  HB  THR    47     106.778 115.587  87.582  1.00  0.00           H  
ATOM    660  CG2 THR    47     104.962 115.149  88.457  1.00  0.00           C  
ATOM    661 HG21 THR    47     105.467 114.320  88.951  1.00  0.00           H  
ATOM    662 HG22 THR    47     104.280 115.580  89.191  1.00  0.00           H  
ATOM    663 HG23 THR    47     104.383 114.611  87.706  1.00  0.00           H  
ATOM    664  OG1 THR    47     105.322 116.924  86.957  1.00  0.00           O  
ATOM    665  HG1 THR    47     105.348 116.249  86.274  1.00  0.00           H  
ATOM    666  C   THR    47     107.934 117.600  88.673  1.00  0.00           C  
ATOM    667  O   THR    47     108.714 116.814  88.028  1.00  0.00           O  
ATOM    668  N   SER    48     108.189 118.851  88.938  1.00  0.00           N  
ATOM    669  H   SER    48     107.607 119.435  89.522  1.00  0.00           H  
ATOM    670  CA  SER    48     109.546 119.323  88.660  1.00  0.00           C  
ATOM    671  HA  SER    48     109.926 118.941  87.712  1.00  0.00           H  
ATOM    672  CB  SER    48     109.546 120.914  88.604  1.00  0.00           C  
ATOM    673  HB2 SER    48     110.546 121.247  88.324  1.00  0.00           H  
ATOM    674  HB3 SER    48     108.768 121.411  88.025  1.00  0.00           H  
ATOM    675  OG  SER    48     109.351 121.376  89.910  1.00  0.00           O  
ATOM    676  HG  SER    48     108.457 121.182  90.200  1.00  0.00           H  
ATOM    677  C   SER    48     110.642 118.873  89.696  1.00  0.00           C  
ATOM    678  O   SER    48     110.344 118.240  90.759  1.00  0.00           O  
ATOM    679  N   GLY    49     111.920 119.130  89.382  1.00  0.00           N  
ATOM    680  H   GLY    49     111.904 119.510  88.447  1.00  0.00           H  
ATOM    681  CA  GLY    49     113.147 118.581  89.983  1.00  0.00           C  
ATOM    682  HA2 GLY    49     114.016 119.163  89.676  1.00  0.00           H  
ATOM    683  HA3 GLY    49     113.085 118.553  91.071  1.00  0.00           H  
ATOM    684  C   GLY    49     113.401 117.097  89.605  1.00  0.00           C  
ATOM    685  O   GLY    49     112.484 116.306  89.360  1.00  0.00           O  
ATOM    686  N   TYR    50     114.661 116.626  89.520  1.00  0.00           N  
ATOM    687  H   TYR    50     114.674 115.630  89.351  1.00  0.00           H  
ATOM    688  CA  TYR    50     115.948 117.293  89.535  1.00  0.00           C  
ATOM    689  HA  TYR    50     115.817 118.268  89.065  1.00  0.00           H  
ATOM    690  CB  TYR    50     116.269 117.380  91.025  1.00  0.00           C  
ATOM    691  HB2 TYR    50     115.553 118.118  91.387  1.00  0.00           H  
ATOM    692  HB3 TYR    50     116.220 116.461  91.610  1.00  0.00           H  
ATOM    693  CG  TYR    50     117.603 118.077  91.377  1.00  0.00           C  
ATOM    694  CD1 TYR    50     118.681 117.269  91.779  1.00  0.00           C  
ATOM    695  HD1 TYR    50     118.608 116.231  92.068  1.00  0.00           H  
ATOM    696  CE1 TYR    50     119.854 117.953  92.142  1.00  0.00           C  
ATOM    697  HE1 TYR    50     120.665 117.349  92.523  1.00  0.00           H  
ATOM    698  CZ  TYR    50     120.065 119.340  91.932  1.00  0.00           C  
ATOM    699  OH  TYR    50     121.259 119.923  92.209  1.00  0.00           O  
ATOM    700  HH  TYR    50     121.992 119.369  92.487  1.00  0.00           H  
ATOM    701  CE2 TYR    50     119.057 120.112  91.398  1.00  0.00           C  
ATOM    702  HE2 TYR    50     119.278 121.132  91.119  1.00  0.00           H  
ATOM    703  CD2 TYR    50     117.787 119.506  91.277  1.00  0.00           C  
ATOM    704  HD2 TYR    50     116.911 120.062  90.977  1.00  0.00           H  
ATOM    705  C   TYR    50     116.867 116.333  88.840  1.00  0.00           C  
ATOM    706  O   TYR    50     116.795 115.126  89.020  1.00  0.00           O  
ATOM    707  N   GLY    51     117.720 116.752  87.830  1.00  0.00           N  
ATOM    708  H   GLY    51     118.329 115.998  87.548  1.00  0.00           H  
ATOM    709  CA  GLY    51     117.903 118.146  87.292  1.00  0.00           C  
ATOM    710  HA2 GLY    51     116.885 118.467  87.073  1.00  0.00           H  
ATOM    711  HA3 GLY    51     118.380 118.857  87.967  1.00  0.00           H  
ATOM    712  C   GLY    51     118.440 118.132  85.892  1.00  0.00           C  
ATOM    713  O   GLY    51     118.685 117.116  85.334  1.00  0.00           O  
ATOM    714  N   GLN    52     118.548 119.345  85.291  1.00  0.00           N  
ATOM    715  H   GLN    52     118.348 120.184  85.817  1.00  0.00           H  
ATOM    716  CA  GLN    52     119.261 119.553  84.038  1.00  0.00           C  
ATOM    717  HA  GLN    52     119.234 120.599  83.734  1.00  0.00           H  
ATOM    718  CB  GLN    52     120.765 119.280  84.246  1.00  0.00           C  
ATOM    719  HB2 GLN    52     121.061 119.694  85.210  1.00  0.00           H  
ATOM    720  HB3 GLN    52     120.918 118.202  84.299  1.00  0.00           H  
ATOM    721  CG  GLN    52     121.841 119.838  83.248  1.00  0.00           C  
ATOM    722  HG2 GLN    52     121.770 119.549  82.200  1.00  0.00           H  
ATOM    723  HG3 GLN    52     121.867 120.925  83.315  1.00  0.00           H  
ATOM    724  CD  GLN    52     123.191 119.380  83.746  1.00  0.00           C  
ATOM    725  OE1 GLN    52     123.824 119.922  84.675  1.00  0.00           O  
ATOM    726  NE2 GLN    52     123.870 118.463  83.098  1.00  0.00           N  
ATOM    727 HE21 GLN    52     123.573 117.964  82.272  1.00  0.00           H  
ATOM    728 HE22 GLN    52     124.860 118.410  83.288  1.00  0.00           H  
ATOM    729  C   GLN    52     118.796 118.779  82.807  1.00  0.00           C  
ATOM    730  O   GLN    52     119.462 118.039  82.053  1.00  0.00           O  
ATOM    731  N   SER    53     117.505 118.864  82.399  1.00  0.00           N  
ATOM    732  H   SER    53     117.257 118.267  81.622  1.00  0.00           H  
ATOM    733  CA  SER    53     116.426 119.670  82.915  1.00  0.00           C  
ATOM    734  HA  SER    53     116.874 120.644  83.112  1.00  0.00           H  
ATOM    735  CB  SER    53     115.396 119.840  81.790  1.00  0.00           C  
ATOM    736  HB2 SER    53     115.881 120.326  80.943  1.00  0.00           H  
ATOM    737  HB3 SER    53     114.902 118.918  81.483  1.00  0.00           H  
ATOM    738  OG  SER    53     114.385 120.685  82.281  1.00  0.00           O  
ATOM    739  HG  SER    53     114.329 121.335  81.577  1.00  0.00           H  
ATOM    740  C   SER    53     115.769 119.246  84.246  1.00  0.00           C  
ATOM    741  O   SER    53     115.722 118.033  84.503  1.00  0.00           O  
ATOM    742  N   SER    54     115.184 120.132  85.047  1.00  0.00           N  
ATOM    743  H   SER    54     115.311 121.081  84.724  1.00  0.00           H  
ATOM    744  CA  SER    54     114.203 119.809  86.094  1.00  0.00           C  
ATOM    745  HA  SER    54     114.275 118.757  86.372  1.00  0.00           H  
ATOM    746  CB  SER    54     114.419 120.739  87.217  1.00  0.00           C  
ATOM    747  HB2 SER    54     114.334 121.772  86.879  1.00  0.00           H  
ATOM    748  HB3 SER    54     113.629 120.594  87.955  1.00  0.00           H  
ATOM    749  OG  SER    54     115.662 120.639  87.850  1.00  0.00           O  
ATOM    750  HG  SER    54     116.263 121.104  87.264  1.00  0.00           H  
ATOM    751  C   SER    54     112.725 119.850  85.625  1.00  0.00           C  
ATOM    752  O   SER    54     111.830 119.687  86.556  1.00  0.00           O  
ATOM    753  N   TYR    55     112.431 119.942  84.348  1.00  0.00           N  
ATOM    754  H   TYR    55     113.225 119.859  83.729  1.00  0.00           H  
ATOM    755  CA  TYR    55     111.065 120.091  83.826  1.00  0.00           C  
ATOM    756  HA  TYR    55     110.401 119.873  84.663  1.00  0.00           H  
ATOM    757  CB  TYR    55     110.852 121.590  83.380  1.00  0.00           C  
ATOM    758  HB2 TYR    55     111.542 121.760  82.553  1.00  0.00           H  
ATOM    759  HB3 TYR    55     109.836 121.661  82.993  1.00  0.00           H  
ATOM    760  CG  TYR    55     110.966 122.693  84.523  1.00  0.00           C  
ATOM    761  CD1 TYR    55     112.210 123.331  84.746  1.00  0.00           C  
ATOM    762  HD1 TYR    55     113.074 122.991  84.195  1.00  0.00           H  
ATOM    763  CE1 TYR    55     112.395 124.128  85.829  1.00  0.00           C  
ATOM    764  HE1 TYR    55     113.341 124.572  86.100  1.00  0.00           H  
ATOM    765  CZ  TYR    55     111.363 124.349  86.696  1.00  0.00           C  
ATOM    766  OH  TYR    55     111.623 124.931  87.831  1.00  0.00           O  
ATOM    767  HH  TYR    55     110.963 124.592  88.439  1.00  0.00           H  
ATOM    768  CE2 TYR    55     110.097 123.852  86.490  1.00  0.00           C  
ATOM    769  HE2 TYR    55     109.363 124.100  87.242  1.00  0.00           H  
ATOM    770  CD2 TYR    55     109.903 122.982  85.396  1.00  0.00           C  
ATOM    771  HD2 TYR    55     108.958 122.477  85.258  1.00  0.00           H  
ATOM    772  C   TYR    55     110.827 119.084  82.634  1.00  0.00           C  
ATOM    773  O   TYR    55     111.678 119.060  81.743  1.00  0.00           O  
ATOM    774  N   SER    56     109.860 118.177  82.715  1.00  0.00           N  
ATOM    775  H   SER    56     109.758 117.613  81.884  1.00  0.00           H  
ATOM    776  CA  SER    56     108.686 117.949  83.542  1.00  0.00           C  
ATOM    777  HA  SER    56     108.096 117.254  82.945  1.00  0.00           H  
ATOM    778  CB  SER    56     109.117 117.096  84.698  1.00  0.00           C  
ATOM    779  HB2 SER    56     109.782 117.694  85.321  1.00  0.00           H  
ATOM    780  HB3 SER    56     108.236 116.833  85.284  1.00  0.00           H  
ATOM    781  OG  SER    56     109.869 115.928  84.270  1.00  0.00           O  
ATOM    782  HG  SER    56     109.877 115.559  85.156  1.00  0.00           H  
ATOM    783  C   SER    56     107.957 119.191  83.960  1.00  0.00           C  
ATOM    784  O   SER    56     108.037 119.729  85.064  1.00  0.00           O  
ATOM    785  N   SER    57     107.169 119.753  82.985  1.00  0.00           N  
ATOM    786  H   SER    57     106.857 120.683  83.228  1.00  0.00           H  
ATOM    787  CA  SER    57     107.018 119.495  81.509  1.00  0.00           C  
ATOM    788  HA  SER    57     107.172 118.439  81.286  1.00  0.00           H  
ATOM    789  CB  SER    57     105.581 119.912  81.075  1.00  0.00           C  
ATOM    790  HB2 SER    57     104.838 119.383  81.672  1.00  0.00           H  
ATOM    791  HB3 SER    57     105.302 120.944  81.288  1.00  0.00           H  
ATOM    792  OG  SER    57     105.395 119.708  79.770  1.00  0.00           O  
ATOM    793  HG  SER    57     104.439 119.623  79.743  1.00  0.00           H  
ATOM    794  C   SER    57     108.076 120.259  80.733  1.00  0.00           C  
ATOM    795  O   SER    57     108.302 121.397  81.022  1.00  0.00           O  
ATOM    796  N   TYR    58     108.807 119.558  79.891  1.00  0.00           N  
ATOM    797  H   TYR    58     108.583 118.596  79.681  1.00  0.00           H  
ATOM    798  CA  TYR    58     109.950 120.149  79.115  1.00  0.00           C  
ATOM    799  HA  TYR    58     110.519 120.645  79.901  1.00  0.00           H  
ATOM    800  CB  TYR    58     110.792 118.993  78.486  1.00  0.00           C  
ATOM    801  HB2 TYR    58     111.047 118.350  79.328  1.00  0.00           H  
ATOM    802  HB3 TYR    58     110.248 118.283  77.863  1.00  0.00           H  
ATOM    803  CG  TYR    58     112.075 119.373  77.797  1.00  0.00           C  
ATOM    804  CD1 TYR    58     112.141 119.340  76.383  1.00  0.00           C  
ATOM    805  HD1 TYR    58     111.352 119.087  75.690  1.00  0.00           H  
ATOM    806  CE1 TYR    58     113.374 119.613  75.734  1.00  0.00           C  
ATOM    807  HE1 TYR    58     113.401 119.515  74.659  1.00  0.00           H  
ATOM    808  CZ  TYR    58     114.624 119.801  76.495  1.00  0.00           C  
ATOM    809  OH  TYR    58     115.793 120.029  75.943  1.00  0.00           O  
ATOM    810  HH  TYR    58     115.807 120.027  74.984  1.00  0.00           H  
ATOM    811  CE2 TYR    58     114.449 119.863  77.878  1.00  0.00           C  
ATOM    812  HE2 TYR    58     115.373 119.990  78.423  1.00  0.00           H  
ATOM    813  CD2 TYR    58     113.242 119.667  78.556  1.00  0.00           C  
ATOM    814  HD2 TYR    58     113.132 119.767  79.626  1.00  0.00           H  
ATOM    815  C   TYR    58     109.406 121.108  78.019  1.00  0.00           C  
ATOM    816  O   TYR    58     108.669 120.728  77.139  1.00  0.00           O  
ATOM    817  N   GLY    59     109.832 122.338  77.941  1.00  0.00           N  
ATOM    818  H   GLY    59     109.617 122.878  77.115  1.00  0.00           H  
ATOM    819  CA  GLY    59     110.385 123.166  79.034  1.00  0.00           C  
ATOM    820  HA2 GLY    59     110.205 122.582  79.936  1.00  0.00           H  
ATOM    821  HA3 GLY    59     111.461 123.286  78.907  1.00  0.00           H  
ATOM    822  C   GLY    59     109.670 124.514  79.256  1.00  0.00           C  
ATOM    823  O   GLY    59     108.954 124.891  78.338  1.00  0.00           O  
ATOM    824  N   GLN    60     109.824 125.250  80.364  1.00  0.00           N  
ATOM    825  H   GLN    60     109.354 126.143  80.323  1.00  0.00           H  
ATOM    826  CA  GLN    60     110.261 124.810  81.649  1.00  0.00           C  
ATOM    827  HA  GLN    60     110.540 123.757  81.617  1.00  0.00           H  
ATOM    828  CB  GLN    60     111.486 125.610  82.112  1.00  0.00           C  
ATOM    829  HB2 GLN    60     111.403 126.687  81.965  1.00  0.00           H  
ATOM    830  HB3 GLN    60     111.756 125.430  83.152  1.00  0.00           H  
ATOM    831  CG  GLN    60     112.754 125.219  81.334  1.00  0.00           C  
ATOM    832  HG2 GLN    60     113.603 125.612  81.893  1.00  0.00           H  
ATOM    833  HG3 GLN    60     112.761 124.144  81.158  1.00  0.00           H  
ATOM    834  CD  GLN    60     112.952 125.827  79.949  1.00  0.00           C  
ATOM    835  OE1 GLN    60     112.332 126.770  79.486  1.00  0.00           O  
ATOM    836  NE2 GLN    60     114.061 125.561  79.306  1.00  0.00           N  
ATOM    837 HE21 GLN    60     114.554 124.721  79.572  1.00  0.00           H  
ATOM    838 HE22 GLN    60     114.371 126.044  78.475  1.00  0.00           H  
ATOM    839  C   GLN    60     109.099 124.901  82.603  1.00  0.00           C  
ATOM    840  O   GLN    60     108.021 124.238  82.377  1.00  0.00           O  
ATOM    841  N   SER    61     109.169 125.764  83.613  1.00  0.00           N  
ATOM    842  H   SER    61     110.031 126.275  83.738  1.00  0.00           H  
ATOM    843  CA  SER    61     108.071 126.161  84.477  1.00  0.00           C  
ATOM    844  HA  SER    61     107.667 125.263  84.942  1.00  0.00           H  
ATOM    845  CB  SER    61     108.590 127.033  85.640  1.00  0.00           C  
ATOM    846  HB2 SER    61     107.766 127.286  86.308  1.00  0.00           H  
ATOM    847  HB3 SER    61     109.452 126.567  86.116  1.00  0.00           H  
ATOM    848  OG  SER    61     109.068 128.204  85.105  1.00  0.00           O  
ATOM    849  HG  SER    61     109.981 128.036  84.860  1.00  0.00           H  
ATOM    850  C   SER    61     106.906 126.891  83.798  1.00  0.00           C  
ATOM    851  O   SER    61     107.013 127.396  82.649  1.00  0.00           O  
ATOM    852  N   GLN    62     105.757 127.078  84.364  1.00  0.00           N  
ATOM    853  H   GLN    62     105.690 126.849  85.346  1.00  0.00           H  
ATOM    854  CA  GLN    62     104.466 127.562  83.742  1.00  0.00           C  
ATOM    855  HA  GLN    62     104.291 127.157  82.746  1.00  0.00           H  
ATOM    856  CB  GLN    62     103.192 127.066  84.494  1.00  0.00           C  
ATOM    857  HB2 GLN    62     102.301 127.310  83.915  1.00  0.00           H  
ATOM    858  HB3 GLN    62     103.326 125.986  84.431  1.00  0.00           H  
ATOM    859  CG  GLN    62     103.006 127.505  85.969  1.00  0.00           C  
ATOM    860  HG2 GLN    62     103.851 127.093  86.519  1.00  0.00           H  
ATOM    861  HG3 GLN    62     103.049 128.590  86.068  1.00  0.00           H  
ATOM    862  CD  GLN    62     101.674 126.991  86.560  1.00  0.00           C  
ATOM    863  OE1 GLN    62     101.449 125.771  86.555  1.00  0.00           O  
ATOM    864  NE2 GLN    62     100.924 127.833  87.180  1.00  0.00           N  
ATOM    865 HE21 GLN    62     100.138 127.492  87.715  1.00  0.00           H  
ATOM    866 HE22 GLN    62     101.188 128.808  87.176  1.00  0.00           H  
ATOM    867  C   GLN    62     104.343 129.096  83.541  1.00  0.00           C  
ATOM    868  O   GLN    62     103.242 129.540  83.147  1.00  0.00           O  
ATOM    869  N   ASN    63     105.374 129.865  83.870  1.00  0.00           N  
ATOM    870  H   ASN    63     106.176 129.510  84.370  1.00  0.00           H  
ATOM    871  CA  ASN    63     105.528 131.227  83.443  1.00  0.00           C  
ATOM    872  HA  ASN    63     104.832 131.484  82.645  1.00  0.00           H  
ATOM    873  CB  ASN    63     105.148 132.241  84.581  1.00  0.00           C  
ATOM    874  HB2 ASN    63     105.803 132.245  85.453  1.00  0.00           H  
ATOM    875  HB3 ASN    63     105.221 133.234  84.138  1.00  0.00           H  
ATOM    876  CG  ASN    63     103.752 132.064  85.188  1.00  0.00           C  
ATOM    877  OD1 ASN    63     102.871 132.697  84.685  1.00  0.00           O  
ATOM    878  ND2 ASN    63     103.603 131.142  86.149  1.00  0.00           N  
ATOM    879 HD21 ASN    63     102.641 131.111  86.454  1.00  0.00           H  
ATOM    880 HD22 ASN    63     104.281 130.426  86.368  1.00  0.00           H  
ATOM    881  C   ASN    63     106.896 131.452  82.794  1.00  0.00           C  
ATOM    882  O   ASN    63     107.543 132.479  82.913  1.00  0.00           O  
ATOM    883  N   THR    64     107.306 130.464  82.100  1.00  0.00           N  
ATOM    884  H   THR    64     106.689 129.672  81.993  1.00  0.00           H  
ATOM    885  CA  THR    64     108.532 130.294  81.292  1.00  0.00           C  
ATOM    886  HA  THR    64     108.719 131.253  80.808  1.00  0.00           H  
ATOM    887  CB  THR    64     109.812 130.059  82.180  1.00  0.00           C  
ATOM    888  HB  THR    64     109.708 129.072  82.630  1.00  0.00           H  
ATOM    889  CG2 THR    64     111.125 130.055  81.466  1.00  0.00           C  
ATOM    890 HG21 THR    64     111.137 129.191  80.801  1.00  0.00           H  
ATOM    891 HG22 THR    64     111.143 131.011  80.943  1.00  0.00           H  
ATOM    892 HG23 THR    64     111.900 130.103  82.230  1.00  0.00           H  
ATOM    893  OG1 THR    64     109.846 131.086  83.134  1.00  0.00           O  
ATOM    894  HG1 THR    64     108.964 131.035  83.509  1.00  0.00           H  
ATOM    895  C   THR    64     108.311 129.298  80.135  1.00  0.00           C  
ATOM    896  O   THR    64     108.927 128.231  80.012  1.00  0.00           O  
ATOM    897  N   GLY    65     107.479 129.640  79.085  1.00  0.00           N  
ATOM    898  H   GLY    65     107.472 128.825  78.489  1.00  0.00           H  
ATOM    899  CA  GLY    65     106.444 130.643  78.998  1.00  0.00           C  
ATOM    900  HA2 GLY    65     106.872 131.506  79.510  1.00  0.00           H  
ATOM    901  HA3 GLY    65     106.430 130.848  77.928  1.00  0.00           H  
ATOM    902  C   GLY    65     105.050 130.255  79.620  1.00  0.00           C  
ATOM    903  O   GLY    65     104.965 129.434  80.530  1.00  0.00           O  
ATOM    904  N   TYR    66     103.979 131.005  79.293  1.00  0.00           N  
ATOM    905  H   TYR    66     104.075 131.773  78.644  1.00  0.00           H  
ATOM    906  CA  TYR    66     102.588 130.850  79.867  1.00  0.00           C  
ATOM    907  HA  TYR    66     102.487 131.054  80.933  1.00  0.00           H  
ATOM    908  CB  TYR    66     101.688 131.939  79.221  1.00  0.00           C  
ATOM    909  HB2 TYR    66     102.064 132.925  79.495  1.00  0.00           H  
ATOM    910  HB3 TYR    66     101.712 132.067  78.139  1.00  0.00           H  
ATOM    911  CG  TYR    66     100.193 131.802  79.454  1.00  0.00           C  
ATOM    912  CD1 TYR    66      99.291 131.471  78.401  1.00  0.00           C  
ATOM    913  HD1 TYR    66      99.693 131.331  77.408  1.00  0.00           H  
ATOM    914  CE1 TYR    66      97.926 131.545  78.629  1.00  0.00           C  
ATOM    915  HE1 TYR    66      97.313 131.328  77.767  1.00  0.00           H  
ATOM    916  CZ  TYR    66      97.389 131.744  79.941  1.00  0.00           C  
ATOM    917  OH  TYR    66      96.083 131.977  80.100  1.00  0.00           O  
ATOM    918  HH  TYR    66      95.493 131.406  79.603  1.00  0.00           H  
ATOM    919  CE2 TYR    66      98.283 131.895  81.001  1.00  0.00           C  
ATOM    920  HE2 TYR    66      97.869 132.126  81.972  1.00  0.00           H  
ATOM    921  CD2 TYR    66      99.675 131.924  80.769  1.00  0.00           C  
ATOM    922  HD2 TYR    66     100.367 132.099  81.579  1.00  0.00           H  
ATOM    923  C   TYR    66     101.905 129.456  79.716  1.00  0.00           C  
ATOM    924  O   TYR    66     101.962 128.821  78.698  1.00  0.00           O  
ATOM    925  N   GLY    67     101.277 128.944  80.805  1.00  0.00           N  
ATOM    926  H   GLY    67     101.353 129.403  81.701  1.00  0.00           H  
ATOM    927  CA  GLY    67     100.665 127.588  80.925  1.00  0.00           C  
ATOM    928  HA2 GLY    67     101.345 126.777  80.664  1.00  0.00           H  
ATOM    929  HA3 GLY    67     100.470 127.403  81.982  1.00  0.00           H  
ATOM    930  C   GLY    67      99.394 127.539  80.149  1.00  0.00           C  
ATOM    931  O   GLY    67      98.337 127.808  80.783  1.00  0.00           O  
ATOM    932  N   THR    68      99.479 127.098  78.842  1.00  0.00           N  
ATOM    933  H   THR    68     100.349 126.979  78.343  1.00  0.00           H  
ATOM    934  CA  THR    68      98.261 126.634  78.154  1.00  0.00           C  
ATOM    935  HA  THR    68      97.561 126.305  78.921  1.00  0.00           H  
ATOM    936  CB  THR    68      97.663 127.873  77.415  1.00  0.00           C  
ATOM    937  HB  THR    68      97.563 128.638  78.186  1.00  0.00           H  
ATOM    938  CG2 THR    68      98.536 128.350  76.251  1.00  0.00           C  
ATOM    939 HG21 THR    68      98.180 129.340  75.964  1.00  0.00           H  
ATOM    940 HG22 THR    68      99.536 128.387  76.684  1.00  0.00           H  
ATOM    941 HG23 THR    68      98.346 127.638  75.448  1.00  0.00           H  
ATOM    942  OG1 THR    68      96.411 127.631  76.766  1.00  0.00           O  
ATOM    943  HG1 THR    68      95.807 127.278  77.423  1.00  0.00           H  
ATOM    944  C   THR    68      98.387 125.448  77.176  1.00  0.00           C  
ATOM    945  O   THR    68      99.413 125.340  76.564  1.00  0.00           O  
ATOM    946  N   GLN    69      97.418 124.560  77.110  1.00  0.00           N  
ATOM    947  H   GLN    69      96.595 124.785  77.651  1.00  0.00           H  
ATOM    948  CA  GLN    69      97.317 123.377  76.180  1.00  0.00           C  
ATOM    949  HA  GLN    69      98.297 123.067  75.817  1.00  0.00           H  
ATOM    950  CB  GLN    69      96.720 122.092  76.949  1.00  0.00           C  
ATOM    951  HB2 GLN    69      97.542 121.835  77.618  1.00  0.00           H  
ATOM    952  HB3 GLN    69      95.827 122.411  77.486  1.00  0.00           H  
ATOM    953  CG  GLN    69      96.437 120.795  76.184  1.00  0.00           C  
ATOM    954  HG2 GLN    69      96.502 119.928  76.843  1.00  0.00           H  
ATOM    955  HG3 GLN    69      95.404 120.840  75.839  1.00  0.00           H  
ATOM    956  CD  GLN    69      97.348 120.396  74.995  1.00  0.00           C  
ATOM    957  OE1 GLN    69      98.565 120.719  75.033  1.00  0.00           O  
ATOM    958  NE2 GLN    69      96.807 119.795  73.948  1.00  0.00           N  
ATOM    959 HE21 GLN    69      95.822 119.619  73.811  1.00  0.00           H  
ATOM    960 HE22 GLN    69      97.436 119.690  73.165  1.00  0.00           H  
ATOM    961  C   GLN    69      96.477 123.837  74.969  1.00  0.00           C  
ATOM    962  O   GLN    69      95.316 123.647  75.049  1.00  0.00           O  
ATOM    963  N   SER    70      97.079 124.465  73.954  1.00  0.00           N  
ATOM    964  H   SER    70      98.087 124.424  73.904  1.00  0.00           H  
ATOM    965  CA  SER    70      96.464 125.096  72.733  1.00  0.00           C  
ATOM    966  HA  SER    70      95.466 125.498  72.910  1.00  0.00           H  
ATOM    967  CB  SER    70      97.422 126.221  72.257  1.00  0.00           C  
ATOM    968  HB2 SER    70      96.836 126.869  71.605  1.00  0.00           H  
ATOM    969  HB3 SER    70      97.767 126.873  73.059  1.00  0.00           H  
ATOM    970  OG  SER    70      98.545 125.749  71.574  1.00  0.00           O  
ATOM    971  HG  SER    70      98.323 125.472  70.682  1.00  0.00           H  
ATOM    972  C   SER    70      96.212 124.237  71.442  1.00  0.00           C  
ATOM    973  O   SER    70      95.557 124.788  70.508  1.00  0.00           O  
ATOM    974  N   THR    71      96.756 123.036  71.298  1.00  0.00           N  
ATOM    975  H   THR    71      97.506 122.751  71.912  1.00  0.00           H  
ATOM    976  CA  THR    71      96.303 122.112  70.254  1.00  0.00           C  
ATOM    977  HA  THR    71      96.155 122.701  69.349  1.00  0.00           H  
ATOM    978  CB  THR    71      97.295 121.035  69.954  1.00  0.00           C  
ATOM    979  HB  THR    71      97.526 120.630  70.939  1.00  0.00           H  
ATOM    980  CG2 THR    71      96.875 119.874  68.969  1.00  0.00           C  
ATOM    981 HG21 THR    71      97.750 119.232  68.861  1.00  0.00           H  
ATOM    982 HG22 THR    71      96.085 119.422  69.568  1.00  0.00           H  
ATOM    983 HG23 THR    71      96.371 120.241  68.075  1.00  0.00           H  
ATOM    984  OG1 THR    71      98.472 121.463  69.330  1.00  0.00           O  
ATOM    985  HG1 THR    71      98.778 122.135  69.943  1.00  0.00           H  
ATOM    986  C   THR    71      94.973 121.463  70.738  1.00  0.00           C  
ATOM    987  O   THR    71      95.025 120.742  71.792  1.00  0.00           O  
ATOM    988  N   PRO    72      93.855 121.443  69.958  1.00  0.00           N  
ATOM    989  CD  PRO    72      93.747 122.178  68.668  1.00  0.00           C  
ATOM    990  HD2 PRO    72      94.321 121.642  67.912  1.00  0.00           H  
ATOM    991  HD3 PRO    72      94.089 123.210  68.748  1.00  0.00           H  
ATOM    992  CG  PRO    72      92.224 122.164  68.372  1.00  0.00           C  
ATOM    993  HG2 PRO    72      92.068 121.506  67.516  1.00  0.00           H  
ATOM    994  HG3 PRO    72      91.795 123.113  68.049  1.00  0.00           H  
ATOM    995  CB  PRO    72      91.543 121.559  69.633  1.00  0.00           C  
ATOM    996  HB2 PRO    72      90.645 120.961  69.482  1.00  0.00           H  
ATOM    997  HB3 PRO    72      91.206 122.412  70.223  1.00  0.00           H  
ATOM    998  CA  PRO    72      92.669 120.748  70.262  1.00  0.00           C  
ATOM    999  HA  PRO    72      92.501 120.873  71.331  1.00  0.00           H  
ATOM   1000  C   PRO    72      92.655 119.246  69.874  1.00  0.00           C  
ATOM   1001  O   PRO    72      93.384 118.876  68.948  1.00  0.00           O  
ATOM   1002  N   GLN    73      91.949 118.393  70.589  1.00  0.00           N  
ATOM   1003  H   GLN    73      91.452 118.643  71.432  1.00  0.00           H  
ATOM   1004  CA  GLN    73      91.944 116.947  70.495  1.00  0.00           C  
ATOM   1005  HA  GLN    73      92.976 116.601  70.552  1.00  0.00           H  
ATOM   1006  CB  GLN    73      91.145 116.333  71.665  1.00  0.00           C  
ATOM   1007  HB2 GLN    73      91.348 115.267  71.772  1.00  0.00           H  
ATOM   1008  HB3 GLN    73      91.553 116.832  72.545  1.00  0.00           H  
ATOM   1009  CG  GLN    73      89.596 116.573  71.776  1.00  0.00           C  
ATOM   1010  HG2 GLN    73      89.396 116.292  72.809  1.00  0.00           H  
ATOM   1011  HG3 GLN    73      89.440 117.639  71.607  1.00  0.00           H  
ATOM   1012  CD  GLN    73      88.739 115.755  70.868  1.00  0.00           C  
ATOM   1013  OE1 GLN    73      89.215 114.858  70.210  1.00  0.00           O  
ATOM   1014  NE2 GLN    73      87.461 116.001  70.767  1.00  0.00           N  
ATOM   1015 HE21 GLN    73      87.010 116.679  71.364  1.00  0.00           H  
ATOM   1016 HE22 GLN    73      86.970 115.443  70.083  1.00  0.00           H  
ATOM   1017  C   GLN    73      91.449 116.428  69.112  1.00  0.00           C  
ATOM   1018  O   GLN    73      90.399 116.780  68.552  1.00  0.00           O  
ATOM   1019  N   GLY    74      92.177 115.442  68.501  1.00  0.00           N  
ATOM   1020  H   GLY    74      93.060 115.290  68.968  1.00  0.00           H  
ATOM   1021  CA  GLY    74      92.113 114.801  67.206  1.00  0.00           C  
ATOM   1022  HA2 GLY    74      91.731 115.536  66.498  1.00  0.00           H  
ATOM   1023  HA3 GLY    74      93.096 114.428  66.918  1.00  0.00           H  
ATOM   1024  C   GLY    74      91.104 113.596  67.095  1.00  0.00           C  
ATOM   1025  O   GLY    74      90.857 113.121  66.006  1.00  0.00           O  
ATOM   1026  N   TYR    75      90.597 113.026  68.177  1.00  0.00           N  
ATOM   1027  H   TYR    75      90.742 113.530  69.040  1.00  0.00           H  
ATOM   1028  CA  TYR    75      89.529 111.974  68.062  1.00  0.00           C  
ATOM   1029  HA  TYR    75      89.835 111.208  67.350  1.00  0.00           H  
ATOM   1030  CB  TYR    75      89.299 111.250  69.359  1.00  0.00           C  
ATOM   1031  HB2 TYR    75      88.917 111.954  70.099  1.00  0.00           H  
ATOM   1032  HB3 TYR    75      88.497 110.517  69.271  1.00  0.00           H  
ATOM   1033  CG  TYR    75      90.585 110.620  69.831  1.00  0.00           C  
ATOM   1034  CD1 TYR    75      91.438 111.338  70.650  1.00  0.00           C  
ATOM   1035  HD1 TYR    75      91.112 112.289  71.044  1.00  0.00           H  
ATOM   1036  CE1 TYR    75      92.725 110.801  70.973  1.00  0.00           C  
ATOM   1037  HE1 TYR    75      93.401 111.351  71.611  1.00  0.00           H  
ATOM   1038  CZ  TYR    75      93.130 109.578  70.462  1.00  0.00           C  
ATOM   1039  OH  TYR    75      94.471 109.286  70.605  1.00  0.00           O  
ATOM   1040  HH  TYR    75      94.678 108.505  70.087  1.00  0.00           H  
ATOM   1041  CE2 TYR    75      92.299 108.889  69.522  1.00  0.00           C  
ATOM   1042  HE2 TYR    75      92.725 107.993  69.096  1.00  0.00           H  
ATOM   1043  CD2 TYR    75      90.996 109.365  69.341  1.00  0.00           C  
ATOM   1044  HD2 TYR    75      90.248 108.806  68.796  1.00  0.00           H  
ATOM   1045  C   TYR    75      88.203 112.570  67.586  1.00  0.00           C  
ATOM   1046  O   TYR    75      87.381 111.749  67.002  1.00  0.00           O  
ATOM   1047  N   GLY    76      87.987 113.856  67.792  1.00  0.00           N  
ATOM   1048  H   GLY    76      88.575 114.367  68.434  1.00  0.00           H  
ATOM   1049  CA  GLY    76      86.749 114.510  67.527  1.00  0.00           C  
ATOM   1050  HA2 GLY    76      86.785 115.572  67.773  1.00  0.00           H  
ATOM   1051  HA3 GLY    76      86.522 114.420  66.465  1.00  0.00           H  
ATOM   1052  C   GLY    76      85.649 114.016  68.482  1.00  0.00           C  
ATOM   1053  O   GLY    76      85.830 113.666  69.663  1.00  0.00           O  
ATOM   1054  N   SER    77      84.449 114.062  67.922  1.00  0.00           N  
ATOM   1055  H   SER    77      84.270 114.356  66.973  1.00  0.00           H  
ATOM   1056  CA  SER    77      83.201 113.890  68.574  1.00  0.00           C  
ATOM   1057  HA  SER    77      83.384 113.480  69.567  1.00  0.00           H  
ATOM   1058  CB  SER    77      82.462 115.200  68.652  1.00  0.00           C  
ATOM   1059  HB2 SER    77      81.435 115.207  69.017  1.00  0.00           H  
ATOM   1060  HB3 SER    77      83.105 115.752  69.337  1.00  0.00           H  
ATOM   1061  OG  SER    77      82.419 115.829  67.391  1.00  0.00           O  
ATOM   1062  HG  SER    77      81.684 115.490  66.875  1.00  0.00           H  
ATOM   1063  C   SER    77      82.291 112.834  67.983  1.00  0.00           C  
ATOM   1064  O   SER    77      81.416 113.085  67.140  1.00  0.00           O  
ATOM   1065  N   THR    78      82.444 111.562  68.359  1.00  0.00           N  
ATOM   1066  H   THR    78      81.855 110.970  67.792  1.00  0.00           H  
ATOM   1067  CA  THR    78      83.696 111.043  68.957  1.00  0.00           C  
ATOM   1068  HA  THR    78      84.488 111.771  68.783  1.00  0.00           H  
ATOM   1069  CB  THR    78      83.435 110.718  70.442  1.00  0.00           C  
ATOM   1070  HB  THR    78      82.830 109.812  70.482  1.00  0.00           H  
ATOM   1071  CG2 THR    78      84.769 110.588  71.189  1.00  0.00           C  
ATOM   1072 HG21 THR    78      85.468 111.398  70.979  1.00  0.00           H  
ATOM   1073 HG22 THR    78      84.627 110.600  72.270  1.00  0.00           H  
ATOM   1074 HG23 THR    78      85.245 109.637  70.953  1.00  0.00           H  
ATOM   1075  OG1 THR    78      82.726 111.751  71.108  1.00  0.00           O  
ATOM   1076  HG1 THR    78      82.780 111.507  72.035  1.00  0.00           H  
ATOM   1077  C   THR    78      84.095 109.739  68.301  1.00  0.00           C  
ATOM   1078  O   THR    78      83.306 108.785  68.250  1.00  0.00           O  
ATOM   1079  N   GLY    79      85.464 109.624  68.088  1.00  0.00           N  
ATOM   1080  H   GLY    79      85.971 110.494  68.168  1.00  0.00           H  
ATOM   1081  CA  GLY    79      86.176 108.489  67.580  1.00  0.00           C  
ATOM   1082  HA2 GLY    79      85.411 107.727  67.433  1.00  0.00           H  
ATOM   1083  HA3 GLY    79      86.653 108.726  66.629  1.00  0.00           H  
ATOM   1084  C   GLY    79      87.212 107.888  68.569  1.00  0.00           C  
ATOM   1085  O   GLY    79      87.313 108.230  69.724  1.00  0.00           O  
ATOM   1086  N   GLY    80      88.184 107.100  68.087  1.00  0.00           N  
ATOM   1087  H   GLY    80      88.879 106.708  68.705  1.00  0.00           H  
ATOM   1088  CA  GLY    80      88.425 106.687  66.679  1.00  0.00           C  
ATOM   1089  HA2 GLY    80      88.791 107.543  66.112  1.00  0.00           H  
ATOM   1090  HA3 GLY    80      89.235 105.958  66.678  1.00  0.00           H  
ATOM   1091  C   GLY    80      87.200 106.007  66.093  1.00  0.00           C  
ATOM   1092  O   GLY    80      86.458 105.334  66.811  1.00  0.00           O  
ATOM   1093  N   TYR    81      86.889 106.177  64.778  1.00  0.00           N  
ATOM   1094  H   TYR    81      87.564 106.686  64.226  1.00  0.00           H  
ATOM   1095  CA  TYR    81      85.612 105.788  64.182  1.00  0.00           C  
ATOM   1096  HA  TYR    81      84.807 105.847  64.915  1.00  0.00           H  
ATOM   1097  CB  TYR    81      85.251 106.755  63.012  1.00  0.00           C  
ATOM   1098  HB2 TYR    81      86.149 106.850  62.403  1.00  0.00           H  
ATOM   1099  HB3 TYR    81      84.443 106.332  62.414  1.00  0.00           H  
ATOM   1100  CG  TYR    81      84.672 108.042  63.590  1.00  0.00           C  
ATOM   1101  CD1 TYR    81      83.420 108.064  64.281  1.00  0.00           C  
ATOM   1102  HD1 TYR    81      82.797 107.185  64.197  1.00  0.00           H  
ATOM   1103  CE1 TYR    81      83.030 109.243  64.960  1.00  0.00           C  
ATOM   1104  HE1 TYR    81      82.104 109.312  65.512  1.00  0.00           H  
ATOM   1105  CZ  TYR    81      83.924 110.354  65.007  1.00  0.00           C  
ATOM   1106  OH  TYR    81      83.565 111.528  65.597  1.00  0.00           O  
ATOM   1107  HH  TYR    81      84.271 112.177  65.544  1.00  0.00           H  
ATOM   1108  CE2 TYR    81      85.223 110.280  64.504  1.00  0.00           C  
ATOM   1109  HE2 TYR    81      85.895 111.118  64.622  1.00  0.00           H  
ATOM   1110  CD2 TYR    81      85.562 109.154  63.765  1.00  0.00           C  
ATOM   1111  HD2 TYR    81      86.587 109.001  63.462  1.00  0.00           H  
ATOM   1112  C   TYR    81      85.668 104.340  63.641  1.00  0.00           C  
ATOM   1113  O   TYR    81      86.493 104.105  62.797  1.00  0.00           O  
ATOM   1114  N   GLY    82      84.910 103.364  64.108  1.00  0.00           N  
ATOM   1115  H   GLY    82      85.101 102.431  63.773  1.00  0.00           H  
ATOM   1116  CA  GLY    82      83.843 103.426  65.237  1.00  0.00           C  
ATOM   1117  HA2 GLY    82      83.581 102.412  65.540  1.00  0.00           H  
ATOM   1118  HA3 GLY    82      84.267 104.088  65.992  1.00  0.00           H  
ATOM   1119  C   GLY    82      82.591 104.153  64.859  1.00  0.00           C  
ATOM   1120  O   GLY    82      82.425 104.815  63.852  1.00  0.00           O  
ATOM   1121  N   SER    83      81.615 104.107  65.750  1.00  0.00           N  
ATOM   1122  H   SER    83      81.795 103.707  66.659  1.00  0.00           H  
ATOM   1123  CA  SER    83      80.334 104.868  65.846  1.00  0.00           C  
ATOM   1124  HA  SER    83      79.579 104.166  66.200  1.00  0.00           H  
ATOM   1125  CB  SER    83      80.316 105.830  67.025  1.00  0.00           C  
ATOM   1126  HB2 SER    83      80.963 106.660  66.743  1.00  0.00           H  
ATOM   1127  HB3 SER    83      79.278 106.155  67.103  1.00  0.00           H  
ATOM   1128  OG  SER    83      80.921 105.308  68.112  1.00  0.00           O  
ATOM   1129  HG  SER    83      80.376 104.834  68.744  1.00  0.00           H  
ATOM   1130  C   SER    83      79.778 105.480  64.550  1.00  0.00           C  
ATOM   1131  O   SER    83      80.129 106.625  64.260  1.00  0.00           O  
ATOM   1132  N   SER    84      78.994 104.826  63.733  1.00  0.00           N  
ATOM   1133  H   SER    84      78.681 105.295  62.895  1.00  0.00           H  
ATOM   1134  CA  SER    84      78.653 103.363  63.741  1.00  0.00           C  
ATOM   1135  HA  SER    84      79.387 102.754  64.270  1.00  0.00           H  
ATOM   1136  CB  SER    84      77.232 103.262  64.340  1.00  0.00           C  
ATOM   1137  HB2 SER    84      76.563 103.854  63.715  1.00  0.00           H  
ATOM   1138  HB3 SER    84      76.977 102.202  64.362  1.00  0.00           H  
ATOM   1139  OG  SER    84      77.263 103.791  65.660  1.00  0.00           O  
ATOM   1140  HG  SER    84      76.944 104.695  65.715  1.00  0.00           H  
ATOM   1141  C   SER    84      78.515 102.785  62.341  1.00  0.00           C  
ATOM   1142  O   SER    84      78.462 103.477  61.309  1.00  0.00           O  
ATOM   1143  N   GLN    85      78.731 101.439  62.326  1.00  0.00           N  
ATOM   1144  H   GLN    85      78.849 100.902  63.174  1.00  0.00           H  
ATOM   1145  CA  GLN    85      78.708 100.698  61.024  1.00  0.00           C  
ATOM   1146  HA  GLN    85      79.514 100.964  60.340  1.00  0.00           H  
ATOM   1147  CB  GLN    85      78.963  99.181  61.373  1.00  0.00           C  
ATOM   1148  HB2 GLN    85      79.688  99.049  62.176  1.00  0.00           H  
ATOM   1149  HB3 GLN    85      78.077  98.870  61.927  1.00  0.00           H  
ATOM   1150  CG  GLN    85      79.078  98.154  60.187  1.00  0.00           C  
ATOM   1151  HG2 GLN    85      79.235  97.183  60.658  1.00  0.00           H  
ATOM   1152  HG3 GLN    85      78.197  97.965  59.574  1.00  0.00           H  
ATOM   1153  CD  GLN    85      80.168  98.521  59.198  1.00  0.00           C  
ATOM   1154  OE1 GLN    85      80.038  99.243  58.236  1.00  0.00           O  
ATOM   1155  NE2 GLN    85      81.338  97.975  59.429  1.00  0.00           N  
ATOM   1156 HE21 GLN    85      82.069  98.219  58.776  1.00  0.00           H  
ATOM   1157 HE22 GLN    85      81.553  97.323  60.170  1.00  0.00           H  
ATOM   1158  C   GLN    85      77.373 100.889  60.271  1.00  0.00           C  
ATOM   1159  O   GLN    85      77.364 101.156  59.086  1.00  0.00           O  
ATOM   1160  N   SER    86      76.284 100.904  61.033  1.00  0.00           N  
ATOM   1161  H   SER    86      76.275 100.639  62.008  1.00  0.00           H  
ATOM   1162  CA  SER    86      74.921 101.442  60.590  1.00  0.00           C  
ATOM   1163  HA  SER    86      74.264 101.486  61.458  1.00  0.00           H  
ATOM   1164  CB  SER    86      75.097 102.912  60.135  1.00  0.00           C  
ATOM   1165  HB2 SER    86      75.572 102.984  59.156  1.00  0.00           H  
ATOM   1166  HB3 SER    86      74.074 103.280  60.050  1.00  0.00           H  
ATOM   1167  OG  SER    86      75.787 103.645  61.098  1.00  0.00           O  
ATOM   1168  HG  SER    86      76.729 103.807  61.005  1.00  0.00           H  
ATOM   1169  C   SER    86      74.285 100.596  59.469  1.00  0.00           C  
ATOM   1170  O   SER    86      73.403 101.050  58.801  1.00  0.00           O  
ATOM   1171  N   SER    87      74.738  99.389  59.276  1.00  0.00           N  
ATOM   1172  H   SER    87      75.361  99.043  59.992  1.00  0.00           H  
ATOM   1173  CA  SER    87      74.535  98.579  58.073  1.00  0.00           C  
ATOM   1174  HA  SER    87      73.482  98.652  57.798  1.00  0.00           H  
ATOM   1175  CB  SER    87      75.376  99.140  56.988  1.00  0.00           C  
ATOM   1176  HB2 SER    87      75.084 100.157  56.725  1.00  0.00           H  
ATOM   1177  HB3 SER    87      76.421  99.190  57.296  1.00  0.00           H  
ATOM   1178  OG  SER    87      75.254  98.424  55.765  1.00  0.00           O  
ATOM   1179  HG  SER    87      75.668  98.870  55.022  1.00  0.00           H  
ATOM   1180  C   SER    87      74.744  97.073  58.253  1.00  0.00           C  
ATOM   1181  O   SER    87      75.220  96.604  59.299  1.00  0.00           O  
ATOM   1182  N   GLN    88      74.328  96.257  57.208  1.00  0.00           N  
ATOM   1183  H   GLN    88      73.867  96.619  56.386  1.00  0.00           H  
ATOM   1184  CA  GLN    88      74.256  94.794  57.287  1.00  0.00           C  
ATOM   1185  HA  GLN    88      75.054  94.431  57.935  1.00  0.00           H  
ATOM   1186  CB  GLN    88      73.035  94.366  57.979  1.00  0.00           C  
ATOM   1187  HB2 GLN    88      73.141  93.299  58.172  1.00  0.00           H  
ATOM   1188  HB3 GLN    88      72.851  94.995  58.850  1.00  0.00           H  
ATOM   1189  CG  GLN    88      71.713  94.545  57.083  1.00  0.00           C  
ATOM   1190  HG2 GLN    88      71.821  94.157  56.070  1.00  0.00           H  
ATOM   1191  HG3 GLN    88      70.974  93.885  57.538  1.00  0.00           H  
ATOM   1192  CD  GLN    88      71.311  96.022  56.958  1.00  0.00           C  
ATOM   1193  OE1 GLN    88      71.212  96.828  57.846  1.00  0.00           O  
ATOM   1194  NE2 GLN    88      71.060  96.427  55.742  1.00  0.00           N  
ATOM   1195 HE21 GLN    88      71.086  95.679  55.064  1.00  0.00           H  
ATOM   1196 HE22 GLN    88      70.845  97.395  55.552  1.00  0.00           H  
ATOM   1197  C   GLN    88      74.427  94.115  55.901  1.00  0.00           C  
ATOM   1198  O   GLN    88      74.161  94.804  54.911  1.00  0.00           O  
ATOM   1199  N   SER    89      74.861  92.868  55.889  1.00  0.00           N  
ATOM   1200  H   SER    89      75.152  92.426  56.749  1.00  0.00           H  
ATOM   1201  CA  SER    89      75.503  92.270  54.669  1.00  0.00           C  
ATOM   1202  HA  SER    89      76.384  92.865  54.430  1.00  0.00           H  
ATOM   1203  CB  SER    89      76.007  90.857  55.051  1.00  0.00           C  
ATOM   1204  HB2 SER    89      76.665  90.943  55.916  1.00  0.00           H  
ATOM   1205  HB3 SER    89      75.181  90.184  55.278  1.00  0.00           H  
ATOM   1206  OG  SER    89      76.728  90.380  54.007  1.00  0.00           O  
ATOM   1207  HG  SER    89      77.174  89.593  54.328  1.00  0.00           H  
ATOM   1208  C   SER    89      74.543  92.304  53.479  1.00  0.00           C  
ATOM   1209  O   SER    89      73.305  92.302  53.606  1.00  0.00           O  
ATOM   1210  N   SER    90      75.254  92.290  52.304  1.00  0.00           N  
ATOM   1211  H   SER    90      76.262  92.295  52.364  1.00  0.00           H  
ATOM   1212  CA  SER    90      74.732  91.956  50.967  1.00  0.00           C  
ATOM   1213  HA  SER    90      74.013  92.702  50.627  1.00  0.00           H  
ATOM   1214  CB  SER    90      75.991  91.934  50.033  1.00  0.00           C  
ATOM   1215  HB2 SER    90      75.723  91.844  48.980  1.00  0.00           H  
ATOM   1216  HB3 SER    90      76.526  92.882  50.085  1.00  0.00           H  
ATOM   1217  OG  SER    90      76.699  90.752  50.334  1.00  0.00           O  
ATOM   1218  HG  SER    90      77.641  90.918  50.257  1.00  0.00           H  
ATOM   1219  C   SER    90      73.909  90.685  51.030  1.00  0.00           C  
ATOM   1220  O   SER    90      73.042  90.423  50.142  1.00  0.00           O  
ATOM   1221  N   TYR    91      74.184  89.751  51.948  1.00  0.00           N  
ATOM   1222  H   TYR    91      74.930  89.929  52.606  1.00  0.00           H  
ATOM   1223  CA  TYR    91      73.568  88.418  52.068  1.00  0.00           C  
ATOM   1224  HA  TYR    91      72.518  88.418  51.778  1.00  0.00           H  
ATOM   1225  CB  TYR    91      74.306  87.457  51.104  1.00  0.00           C  
ATOM   1226  HB2 TYR    91      74.178  87.814  50.082  1.00  0.00           H  
ATOM   1227  HB3 TYR    91      75.362  87.312  51.331  1.00  0.00           H  
ATOM   1228  CG  TYR    91      73.763  86.025  51.182  1.00  0.00           C  
ATOM   1229  CD1 TYR    91      74.392  85.038  51.984  1.00  0.00           C  
ATOM   1230  HD1 TYR    91      75.297  85.376  52.465  1.00  0.00           H  
ATOM   1231  CE1 TYR    91      73.866  83.712  52.123  1.00  0.00           C  
ATOM   1232  HE1 TYR    91      74.393  82.934  52.656  1.00  0.00           H  
ATOM   1233  CZ  TYR    91      72.778  83.290  51.393  1.00  0.00           C  
ATOM   1234  OH  TYR    91      72.322  82.022  51.486  1.00  0.00           O  
ATOM   1235  HH  TYR    91      72.413  81.732  52.397  1.00  0.00           H  
ATOM   1236  CE2 TYR    91      72.170  84.221  50.562  1.00  0.00           C  
ATOM   1237  HE2 TYR    91      71.322  83.943  49.953  1.00  0.00           H  
ATOM   1238  CD2 TYR    91      72.694  85.555  50.435  1.00  0.00           C  
ATOM   1239  HD2 TYR    91      72.147  86.229  49.792  1.00  0.00           H  
ATOM   1240  C   TYR    91      73.683  87.922  53.511  1.00  0.00           C  
ATOM   1241  O   TYR    91      74.796  87.966  54.118  1.00  0.00           O  
ATOM   1242  N   GLY    92      72.663  87.401  54.161  1.00  0.00           N  
ATOM   1243  H   GLY    92      72.839  87.176  55.130  1.00  0.00           H  
ATOM   1244  CA  GLY    92      71.341  87.004  53.623  1.00  0.00           C  
ATOM   1245  HA2 GLY    92      70.656  87.847  53.722  1.00  0.00           H  
ATOM   1246  HA3 GLY    92      71.591  86.879  52.570  1.00  0.00           H  
ATOM   1247  C   GLY    92      70.638  85.771  54.189  1.00  0.00           C  
ATOM   1248  O   GLY    92      70.786  85.505  55.369  1.00  0.00           O  
ATOM   1249  N   GLN    93      69.912  85.052  53.312  1.00  0.00           N  
ATOM   1250  H   GLN    93      69.966  85.326  52.342  1.00  0.00           H  
ATOM   1251  CA  GLN    93      69.178  83.776  53.502  1.00  0.00           C  
ATOM   1252  HA  GLN    93      69.663  83.233  54.313  1.00  0.00           H  
ATOM   1253  CB  GLN    93      67.680  84.094  53.914  1.00  0.00           C  
ATOM   1254  HB2 GLN    93      67.304  84.897  53.280  1.00  0.00           H  
ATOM   1255  HB3 GLN    93      67.080  83.209  53.701  1.00  0.00           H  
ATOM   1256  CG  GLN    93      67.563  84.716  55.337  1.00  0.00           C  
ATOM   1257  HG2 GLN    93      66.638  84.440  55.842  1.00  0.00           H  
ATOM   1258  HG3 GLN    93      68.427  84.375  55.907  1.00  0.00           H  
ATOM   1259  CD  GLN    93      67.642  86.247  55.375  1.00  0.00           C  
ATOM   1260  OE1 GLN    93      67.692  86.992  54.379  1.00  0.00           O  
ATOM   1261  NE2 GLN    93      67.698  86.895  56.507  1.00  0.00           N  
ATOM   1262 HE21 GLN    93      67.454  87.875  56.519  1.00  0.00           H  
ATOM   1263 HE22 GLN    93      67.557  86.294  57.306  1.00  0.00           H  
ATOM   1264  C   GLN    93      69.200  82.893  52.261  1.00  0.00           C  
ATOM   1265  O   GLN    93      68.973  83.306  51.163  1.00  0.00           O  
ATOM   1266  N   GLN    94      69.393  81.604  52.512  1.00  0.00           N  
ATOM   1267  H   GLN    94      69.674  81.222  53.403  1.00  0.00           H  
ATOM   1268  CA  GLN    94      69.451  80.558  51.528  1.00  0.00           C  
ATOM   1269  HA  GLN    94      70.029  80.984  50.707  1.00  0.00           H  
ATOM   1270  CB  GLN    94      70.224  79.298  52.113  1.00  0.00           C  
ATOM   1271  HB2 GLN    94      71.198  79.568  52.521  1.00  0.00           H  
ATOM   1272  HB3 GLN    94      69.673  79.067  53.024  1.00  0.00           H  
ATOM   1273  CG  GLN    94      70.407  78.217  51.069  1.00  0.00           C  
ATOM   1274  HG2 GLN    94      69.526  77.577  51.034  1.00  0.00           H  
ATOM   1275  HG3 GLN    94      70.557  78.663  50.086  1.00  0.00           H  
ATOM   1276  CD  GLN    94      71.597  77.262  51.231  1.00  0.00           C  
ATOM   1277  OE1 GLN    94      72.493  77.365  52.028  1.00  0.00           O  
ATOM   1278  NE2 GLN    94      71.562  76.205  50.412  1.00  0.00           N  
ATOM   1279 HE21 GLN    94      70.774  76.162  49.781  1.00  0.00           H  
ATOM   1280 HE22 GLN    94      72.273  75.500  50.548  1.00  0.00           H  
ATOM   1281  C   GLN    94      68.069  80.259  50.915  1.00  0.00           C  
ATOM   1282  O   GLN    94      67.048  79.937  51.561  1.00  0.00           O  
ATOM   1283  N   SER    95      68.043  80.373  49.593  1.00  0.00           N  
ATOM   1284  H   SER    95      68.893  80.693  49.151  1.00  0.00           H  
ATOM   1285  CA  SER    95      66.819  80.084  48.808  1.00  0.00           C  
ATOM   1286  HA  SER    95      65.956  80.546  49.287  1.00  0.00           H  
ATOM   1287  CB  SER    95      67.091  80.656  47.417  1.00  0.00           C  
ATOM   1288  HB2 SER    95      67.331  81.718  47.451  1.00  0.00           H  
ATOM   1289  HB3 SER    95      67.966  80.157  47.001  1.00  0.00           H  
ATOM   1290  OG  SER    95      65.875  80.423  46.627  1.00  0.00           O  
ATOM   1291  HG  SER    95      65.284  81.179  46.669  1.00  0.00           H  
ATOM   1292  C   SER    95      66.514  78.540  48.783  1.00  0.00           C  
ATOM   1293  O   SER    95      67.416  77.746  48.704  1.00  0.00           O  
ATOM   1294  N   SER    96      65.205  78.186  48.769  1.00  0.00           N  
ATOM   1295  H   SER    96      64.558  78.943  48.601  1.00  0.00           H  
ATOM   1296  CA  SER    96      64.781  76.794  48.726  1.00  0.00           C  
ATOM   1297  HA  SER    96      65.681  76.199  48.572  1.00  0.00           H  
ATOM   1298  CB  SER    96      64.042  76.459  50.026  1.00  0.00           C  
ATOM   1299  HB2 SER    96      63.108  77.021  50.050  1.00  0.00           H  
ATOM   1300  HB3 SER    96      63.904  75.386  49.891  1.00  0.00           H  
ATOM   1301  OG  SER    96      64.849  76.764  51.112  1.00  0.00           O  
ATOM   1302  HG  SER    96      64.714  77.674  51.389  1.00  0.00           H  
ATOM   1303  C   SER    96      63.932  76.459  47.416  1.00  0.00           C  
ATOM   1304  O   SER    96      62.888  77.098  47.250  1.00  0.00           O  
ATOM   1305  N   TYR    97      64.177  75.459  46.620  1.00  0.00           N  
ATOM   1306  H   TYR    97      63.472  75.293  45.915  1.00  0.00           H  
ATOM   1307  CA  TYR    97      65.425  74.594  46.597  1.00  0.00           C  
ATOM   1308  HA  TYR    97      65.347  73.739  45.925  1.00  0.00           H  
ATOM   1309  CB  TYR    97      66.644  75.401  46.154  1.00  0.00           C  
ATOM   1310  HB2 TYR    97      66.905  76.066  46.977  1.00  0.00           H  
ATOM   1311  HB3 TYR    97      67.415  74.636  46.060  1.00  0.00           H  
ATOM   1312  CG  TYR    97      66.559  76.059  44.840  1.00  0.00           C  
ATOM   1313  CD1 TYR    97      66.812  77.448  44.844  1.00  0.00           C  
ATOM   1314  HD1 TYR    97      66.977  77.944  45.790  1.00  0.00           H  
ATOM   1315  CE1 TYR    97      66.720  78.173  43.628  1.00  0.00           C  
ATOM   1316  HE1 TYR    97      66.806  79.249  43.589  1.00  0.00           H  
ATOM   1317  CZ  TYR    97      66.475  77.441  42.451  1.00  0.00           C  
ATOM   1318  OH  TYR    97      66.392  78.076  41.252  1.00  0.00           O  
ATOM   1319  HH  TYR    97      66.461  79.028  41.350  1.00  0.00           H  
ATOM   1320  CE2 TYR    97      66.183  76.059  42.462  1.00  0.00           C  
ATOM   1321  HE2 TYR    97      65.833  75.570  41.564  1.00  0.00           H  
ATOM   1322  CD2 TYR    97      66.298  75.371  43.646  1.00  0.00           C  
ATOM   1323  HD2 TYR    97      66.153  74.301  43.615  1.00  0.00           H  
ATOM   1324  C   TYR    97      65.647  73.845  47.937  1.00  0.00           C  
ATOM   1325  O   TYR    97      66.693  73.934  48.512  1.00  0.00           O  
ATOM   1326  N   PRO    98      64.614  73.189  48.489  1.00  0.00           N  
ATOM   1327  CD  PRO    98      64.765  72.669  49.830  1.00  0.00           C  
ATOM   1328  HD2 PRO    98      64.754  73.492  50.543  1.00  0.00           H  
ATOM   1329  HD3 PRO    98      65.768  72.283  50.014  1.00  0.00           H  
ATOM   1330  CG  PRO    98      63.627  71.666  50.013  1.00  0.00           C  
ATOM   1331  HG2 PRO    98      62.859  72.045  50.687  1.00  0.00           H  
ATOM   1332  HG3 PRO    98      63.994  70.778  50.529  1.00  0.00           H  
ATOM   1333  CB  PRO    98      63.287  71.322  48.592  1.00  0.00           C  
ATOM   1334  HB2 PRO    98      62.265  70.969  48.455  1.00  0.00           H  
ATOM   1335  HB3 PRO    98      64.043  70.701  48.113  1.00  0.00           H  
ATOM   1336  CA  PRO    98      63.407  72.651  47.801  1.00  0.00           C  
ATOM   1337  HA  PRO    98      63.585  72.343  46.771  1.00  0.00           H  
ATOM   1338  C   PRO    98      62.214  73.589  47.926  1.00  0.00           C  
ATOM   1339  O   PRO    98      61.908  74.208  48.954  1.00  0.00           O  
ATOM   1340  N   GLY    99      61.421  73.752  46.839  1.00  0.00           N  
ATOM   1341  H   GLY    99      61.616  73.079  46.111  1.00  0.00           H  
ATOM   1342  CA  GLY    99      60.362  74.784  46.762  1.00  0.00           C  
ATOM   1343  HA2 GLY    99      60.652  75.673  47.323  1.00  0.00           H  
ATOM   1344  HA3 GLY    99      60.310  75.129  45.729  1.00  0.00           H  
ATOM   1345  C   GLY    99      59.030  74.311  47.357  1.00  0.00           C  
ATOM   1346  O   GLY    99      58.926  73.236  47.958  1.00  0.00           O  
ATOM   1347  N   TYR   100      57.984  75.162  47.256  1.00  0.00           N  
ATOM   1348  H   TYR   100      58.080  76.016  46.725  1.00  0.00           H  
ATOM   1349  CA  TYR   100      56.641  74.948  47.885  1.00  0.00           C  
ATOM   1350  HA  TYR   100      56.681  74.066  48.524  1.00  0.00           H  
ATOM   1351  CB  TYR   100      56.123  76.096  48.804  1.00  0.00           C  
ATOM   1352  HB2 TYR   100      55.163  75.764  49.200  1.00  0.00           H  
ATOM   1353  HB3 TYR   100      56.793  76.167  49.661  1.00  0.00           H  
ATOM   1354  CG  TYR   100      55.963  77.461  48.214  1.00  0.00           C  
ATOM   1355  CD1 TYR   100      54.867  77.773  47.404  1.00  0.00           C  
ATOM   1356  HD1 TYR   100      54.003  77.127  47.455  1.00  0.00           H  
ATOM   1357  CE1 TYR   100      54.700  79.051  46.829  1.00  0.00           C  
ATOM   1358  HE1 TYR   100      53.833  79.383  46.277  1.00  0.00           H  
ATOM   1359  CZ  TYR   100      55.754  80.014  46.995  1.00  0.00           C  
ATOM   1360  OH  TYR   100      55.698  81.137  46.371  1.00  0.00           O  
ATOM   1361  HH  TYR   100      55.002  81.168  45.711  1.00  0.00           H  
ATOM   1362  CE2 TYR   100      56.905  79.635  47.730  1.00  0.00           C  
ATOM   1363  HE2 TYR   100      57.727  80.331  47.649  1.00  0.00           H  
ATOM   1364  CD2 TYR   100      57.019  78.402  48.375  1.00  0.00           C  
ATOM   1365  HD2 TYR   100      57.859  78.073  48.969  1.00  0.00           H  
ATOM   1366  C   TYR   100      55.586  74.667  46.849  1.00  0.00           C  
ATOM   1367  O   TYR   100      54.674  74.012  47.166  1.00  0.00           O  
ATOM   1368  N   GLY   101      55.595  75.260  45.666  1.00  0.00           N  
ATOM   1369  H   GLY   101      56.363  75.886  45.469  1.00  0.00           H  
ATOM   1370  CA  GLY   101      54.471  75.122  44.740  1.00  0.00           C  
ATOM   1371  HA2 GLY   101      53.521  74.825  45.183  1.00  0.00           H  
ATOM   1372  HA3 GLY   101      54.186  76.154  44.537  1.00  0.00           H  
ATOM   1373  C   GLY   101      54.674  74.250  43.469  1.00  0.00           C  
ATOM   1374  O   GLY   101      53.924  74.406  42.540  1.00  0.00           O  
ATOM   1375  N   GLN   102      55.761  73.464  43.481  1.00  0.00           N  
ATOM   1376  H   GLN   102      56.178  73.359  44.395  1.00  0.00           H  
ATOM   1377  CA  GLN   102      56.079  72.490  42.456  1.00  0.00           C  
ATOM   1378  HA  GLN   102      56.016  73.062  41.530  1.00  0.00           H  
ATOM   1379  CB  GLN   102      57.467  71.831  42.593  1.00  0.00           C  
ATOM   1380  HB2 GLN   102      57.593  71.225  43.490  1.00  0.00           H  
ATOM   1381  HB3 GLN   102      57.594  71.137  41.761  1.00  0.00           H  
ATOM   1382  CG  GLN   102      58.683  72.734  42.457  1.00  0.00           C  
ATOM   1383  HG2 GLN   102      59.650  72.231  42.457  1.00  0.00           H  
ATOM   1384  HG3 GLN   102      58.531  73.290  41.531  1.00  0.00           H  
ATOM   1385  CD  GLN   102      58.713  73.777  43.549  1.00  0.00           C  
ATOM   1386  OE1 GLN   102      58.515  73.475  44.744  1.00  0.00           O  
ATOM   1387  NE2 GLN   102      58.660  75.063  43.267  1.00  0.00           N  
ATOM   1388 HE21 GLN   102      58.727  75.382  42.311  1.00  0.00           H  
ATOM   1389 HE22 GLN   102      58.555  75.740  44.009  1.00  0.00           H  
ATOM   1390  C   GLN   102      55.127  71.286  42.554  1.00  0.00           C  
ATOM   1391  O   GLN   102      54.932  70.812  43.695  1.00  0.00           O  
ATOM   1392  N   GLN   103      54.576  70.723  41.452  1.00  0.00           N  
ATOM   1393  H   GLN   103      54.632  71.207  40.567  1.00  0.00           H  
ATOM   1394  CA  GLN   103      53.810  69.468  41.507  1.00  0.00           C  
ATOM   1395  HA  GLN   103      52.813  69.699  41.882  1.00  0.00           H  
ATOM   1396  CB  GLN   103      53.690  69.049  40.022  1.00  0.00           C  
ATOM   1397  HB2 GLN   103      53.312  69.916  39.480  1.00  0.00           H  
ATOM   1398  HB3 GLN   103      54.700  68.950  39.626  1.00  0.00           H  
ATOM   1399  CG  GLN   103      52.987  67.766  39.557  1.00  0.00           C  
ATOM   1400  HG2 GLN   103      53.164  67.714  38.483  1.00  0.00           H  
ATOM   1401  HG3 GLN   103      53.193  66.799  40.017  1.00  0.00           H  
ATOM   1402  CD  GLN   103      51.488  67.852  39.744  1.00  0.00           C  
ATOM   1403  OE1 GLN   103      50.896  68.885  39.999  1.00  0.00           O  
ATOM   1404  NE2 GLN   103      50.714  66.760  39.645  1.00  0.00           N  
ATOM   1405 HE21 GLN   103      49.709  66.747  39.750  1.00  0.00           H  
ATOM   1406 HE22 GLN   103      51.231  65.910  39.473  1.00  0.00           H  
ATOM   1407  C   GLN   103      54.318  68.293  42.337  1.00  0.00           C  
ATOM   1408  O   GLN   103      55.512  68.068  42.266  1.00  0.00           O  
ATOM   1409  N   PRO   104      53.549  67.649  43.238  1.00  0.00           N  
ATOM   1410  CD  PRO   104      52.117  67.842  43.492  1.00  0.00           C  
ATOM   1411  HD2 PRO   104      51.503  67.877  42.592  1.00  0.00           H  
ATOM   1412  HD3 PRO   104      51.857  68.733  44.064  1.00  0.00           H  
ATOM   1413  CG  PRO   104      51.743  66.729  44.525  1.00  0.00           C  
ATOM   1414  HG2 PRO   104      51.488  65.810  43.998  1.00  0.00           H  
ATOM   1415  HG3 PRO   104      50.881  67.054  45.108  1.00  0.00           H  
ATOM   1416  CB  PRO   104      53.066  66.537  45.322  1.00  0.00           C  
ATOM   1417  HB2 PRO   104      53.274  65.578  45.798  1.00  0.00           H  
ATOM   1418  HB3 PRO   104      53.171  67.291  46.102  1.00  0.00           H  
ATOM   1419  CA  PRO   104      54.112  66.699  44.153  1.00  0.00           C  
ATOM   1420  HA  PRO   104      55.028  67.127  44.561  1.00  0.00           H  
ATOM   1421  C   PRO   104      54.407  65.333  43.602  1.00  0.00           C  
ATOM   1422  O   PRO   104      53.490  64.844  42.895  1.00  0.00           O  
ATOM   1423  N   ALA   105      55.543  64.720  43.861  1.00  0.00           N  
ATOM   1424  H   ALA   105      56.064  65.099  44.639  1.00  0.00           H  
ATOM   1425  CA  ALA   105      55.795  63.401  43.407  1.00  0.00           C  
ATOM   1426  HA  ALA   105      55.773  63.499  42.322  1.00  0.00           H  
ATOM   1427  CB  ALA   105      57.152  62.923  43.807  1.00  0.00           C  
ATOM   1428  HB1 ALA   105      57.548  62.211  43.082  1.00  0.00           H  
ATOM   1429  HB2 ALA   105      57.764  63.820  43.710  1.00  0.00           H  
ATOM   1430  HB3 ALA   105      57.193  62.603  44.848  1.00  0.00           H  
ATOM   1431  C   ALA   105      54.743  62.428  43.898  1.00  0.00           C  
ATOM   1432  O   ALA   105      54.339  62.492  45.073  1.00  0.00           O  
ATOM   1433  N   PRO   106      54.399  61.344  43.088  1.00  0.00           N  
ATOM   1434  CD  PRO   106      54.841  61.175  41.725  1.00  0.00           C  
ATOM   1435  HD2 PRO   106      55.839  61.593  41.596  1.00  0.00           H  
ATOM   1436  HD3 PRO   106      54.113  61.607  41.037  1.00  0.00           H  
ATOM   1437  CG  PRO   106      54.893  59.695  41.487  1.00  0.00           C  
ATOM   1438  HG2 PRO   106      55.902  59.289  41.551  1.00  0.00           H  
ATOM   1439  HG3 PRO   106      54.750  59.385  40.452  1.00  0.00           H  
ATOM   1440  CB  PRO   106      53.805  59.163  42.470  1.00  0.00           C  
ATOM   1441  HB2 PRO   106      53.959  58.146  42.832  1.00  0.00           H  
ATOM   1442  HB3 PRO   106      52.823  59.243  42.004  1.00  0.00           H  
ATOM   1443  CA  PRO   106      53.773  60.154  43.662  1.00  0.00           C  
ATOM   1444  HA  PRO   106      52.745  60.314  43.987  1.00  0.00           H  
ATOM   1445  C   PRO   106      54.550  59.595  44.843  1.00  0.00           C  
ATOM   1446  O   PRO   106      55.802  59.720  45.007  1.00  0.00           O  
ATOM   1447  N   SER   107      53.843  58.943  45.813  1.00  0.00           N  
ATOM   1448  H   SER   107      52.848  58.919  45.638  1.00  0.00           H  
ATOM   1449  CA  SER   107      54.377  58.091  46.909  1.00  0.00           C  
ATOM   1450  HA  SER   107      55.162  58.579  47.486  1.00  0.00           H  
ATOM   1451  CB  SER   107      53.272  57.768  47.875  1.00  0.00           C  
ATOM   1452  HB2 SER   107      52.829  58.694  48.241  1.00  0.00           H  
ATOM   1453  HB3 SER   107      52.501  57.294  47.267  1.00  0.00           H  
ATOM   1454  OG  SER   107      53.697  56.985  48.975  1.00  0.00           O  
ATOM   1455  HG  SER   107      53.828  57.636  49.668  1.00  0.00           H  
ATOM   1456  C   SER   107      55.148  56.888  46.373  1.00  0.00           C  
ATOM   1457  O   SER   107      54.937  56.519  45.200  1.00  0.00           O  
ATOM   1458  N   SER   108      55.832  56.140  47.283  1.00  0.00           N  
ATOM   1459  H   SER   108      55.799  56.297  48.280  1.00  0.00           H  
ATOM   1460  CA  SER   108      56.595  54.906  46.946  1.00  0.00           C  
ATOM   1461  HA  SER   108      55.965  54.275  46.319  1.00  0.00           H  
ATOM   1462  CB  SER   108      57.856  55.190  46.189  1.00  0.00           C  
ATOM   1463  HB2 SER   108      58.383  54.259  45.979  1.00  0.00           H  
ATOM   1464  HB3 SER   108      57.570  55.738  45.291  1.00  0.00           H  
ATOM   1465  OG  SER   108      58.813  55.995  46.925  1.00  0.00           O  
ATOM   1466  HG  SER   108      59.535  55.424  47.197  1.00  0.00           H  
ATOM   1467  C   SER   108      56.972  54.220  48.307  1.00  0.00           C  
ATOM   1468  O   SER   108      57.049  54.792  49.366  1.00  0.00           O  
ATOM   1469  N   THR   109      57.122  52.887  48.235  1.00  0.00           N  
ATOM   1470  H   THR   109      57.251  52.484  47.317  1.00  0.00           H  
ATOM   1471  CA  THR   109      57.623  52.080  49.399  1.00  0.00           C  
ATOM   1472  HA  THR   109      58.253  52.605  50.117  1.00  0.00           H  
ATOM   1473  CB  THR   109      56.462  51.599  50.275  1.00  0.00           C  
ATOM   1474  HB  THR   109      55.895  50.886  49.676  1.00  0.00           H  
ATOM   1475  CG2 THR   109      56.823  50.827  51.528  1.00  0.00           C  
ATOM   1476 HG21 THR   109      57.825  51.057  51.891  1.00  0.00           H  
ATOM   1477 HG22 THR   109      56.002  50.942  52.235  1.00  0.00           H  
ATOM   1478 HG23 THR   109      56.975  49.775  51.283  1.00  0.00           H  
ATOM   1479  OG1 THR   109      55.702  52.678  50.694  1.00  0.00           O  
ATOM   1480  HG1 THR   109      55.369  52.931  49.830  1.00  0.00           H  
ATOM   1481  C   THR   109      58.429  50.834  48.966  1.00  0.00           C  
ATOM   1482  O   THR   109      57.959  49.896  48.327  1.00  0.00           O  
ATOM   1483  N   SER   110      59.672  50.754  49.367  1.00  0.00           N  
ATOM   1484  H   SER   110      59.905  51.476  50.034  1.00  0.00           H  
ATOM   1485  CA  SER   110      60.720  49.725  49.060  1.00  0.00           C  
ATOM   1486  HA  SER   110      60.641  49.391  48.025  1.00  0.00           H  
ATOM   1487  CB  SER   110      62.103  50.320  49.273  1.00  0.00           C  
ATOM   1488  HB2 SER   110      62.229  51.332  48.886  1.00  0.00           H  
ATOM   1489  HB3 SER   110      62.184  50.548  50.336  1.00  0.00           H  
ATOM   1490  OG  SER   110      63.145  49.450  48.771  1.00  0.00           O  
ATOM   1491  HG  SER   110      63.978  49.647  49.206  1.00  0.00           H  
ATOM   1492  C   SER   110      60.478  48.449  49.926  1.00  0.00           C  
ATOM   1493  O   SER   110      59.983  48.522  51.056  1.00  0.00           O  
ATOM   1494  N   GLY   111      60.748  47.294  49.343  1.00  0.00           N  
ATOM   1495  H   GLY   111      61.175  47.422  48.437  1.00  0.00           H  
ATOM   1496  CA  GLY   111      60.455  45.959  49.793  1.00  0.00           C  
ATOM   1497  HA2 GLY   111      60.569  45.300  48.932  1.00  0.00           H  
ATOM   1498  HA3 GLY   111      61.185  45.650  50.541  1.00  0.00           H  
ATOM   1499  C   GLY   111      58.961  45.728  50.258  1.00  0.00           C  
ATOM   1500  O   GLY   111      58.045  46.291  49.641  1.00  0.00           O  
ATOM   1501  N   SER   112      58.680  44.937  51.288  1.00  0.00           N  
ATOM   1502  H   SER   112      57.702  44.820  51.512  1.00  0.00           H  
ATOM   1503  CA  SER   112      59.521  44.183  52.115  1.00  0.00           C  
ATOM   1504  HA  SER   112      58.782  43.602  52.666  1.00  0.00           H  
ATOM   1505  CB  SER   112      60.361  43.115  51.423  1.00  0.00           C  
ATOM   1506  HB2 SER   112      61.114  43.616  50.814  1.00  0.00           H  
ATOM   1507  HB3 SER   112      60.911  42.546  52.172  1.00  0.00           H  
ATOM   1508  OG  SER   112      59.553  42.243  50.630  1.00  0.00           O  
ATOM   1509  HG  SER   112      59.852  42.231  49.718  1.00  0.00           H  
ATOM   1510  C   SER   112      60.419  45.123  53.087  1.00  0.00           C  
ATOM   1511  O   SER   112      60.829  46.239  52.747  1.00  0.00           O  
ATOM   1512  N   TYR   113      60.720  44.544  54.271  1.00  0.00           N  
ATOM   1513  H   TYR   113      61.065  45.312  54.830  1.00  0.00           H  
ATOM   1514  CA  TYR   113      60.420  43.246  54.894  1.00  0.00           C  
ATOM   1515  HA  TYR   113      60.723  42.441  54.225  1.00  0.00           H  
ATOM   1516  CB  TYR   113      61.226  43.096  56.131  1.00  0.00           C  
ATOM   1517  HB2 TYR   113      60.763  43.630  56.961  1.00  0.00           H  
ATOM   1518  HB3 TYR   113      61.193  42.085  56.535  1.00  0.00           H  
ATOM   1519  CG  TYR   113      62.765  43.476  56.071  1.00  0.00           C  
ATOM   1520  CD1 TYR   113      63.618  42.824  55.134  1.00  0.00           C  
ATOM   1521  HD1 TYR   113      63.342  41.957  54.552  1.00  0.00           H  
ATOM   1522  CE1 TYR   113      64.970  43.192  55.056  1.00  0.00           C  
ATOM   1523  HE1 TYR   113      65.659  42.624  54.449  1.00  0.00           H  
ATOM   1524  CZ  TYR   113      65.477  44.304  55.784  1.00  0.00           C  
ATOM   1525  OH  TYR   113      66.717  44.802  55.624  1.00  0.00           O  
ATOM   1526  HH  TYR   113      67.335  44.169  55.253  1.00  0.00           H  
ATOM   1527  CE2 TYR   113      64.582  45.068  56.561  1.00  0.00           C  
ATOM   1528  HE2 TYR   113      64.863  46.019  56.991  1.00  0.00           H  
ATOM   1529  CD2 TYR   113      63.277  44.615  56.732  1.00  0.00           C  
ATOM   1530  HD2 TYR   113      62.640  45.314  57.253  1.00  0.00           H  
ATOM   1531  C   TYR   113      58.957  42.939  55.132  1.00  0.00           C  
ATOM   1532  O   TYR   113      58.169  43.875  55.377  1.00  0.00           O  
ATOM   1533  N   GLY   114      58.570  41.713  55.001  1.00  0.00           N  
ATOM   1534  H   GLY   114      59.241  41.110  54.544  1.00  0.00           H  
ATOM   1535  CA  GLY   114      57.202  41.188  55.323  1.00  0.00           C  
ATOM   1536  HA2 GLY   114      56.383  41.773  54.906  1.00  0.00           H  
ATOM   1537  HA3 GLY   114      57.101  40.190  54.898  1.00  0.00           H  
ATOM   1538  C   GLY   114      56.900  41.068  56.854  1.00  0.00           C  
ATOM   1539  O   GLY   114      57.812  41.247  57.709  1.00  0.00           O  
ATOM   1540  N   SER   115      55.730  40.737  57.308  1.00  0.00           N  
ATOM   1541  H   SER   115      55.540  40.963  58.274  1.00  0.00           H  
ATOM   1542  CA  SER   115      54.558  40.261  56.526  1.00  0.00           C  
ATOM   1543  HA  SER   115      54.398  40.743  55.562  1.00  0.00           H  
ATOM   1544  CB  SER   115      54.532  38.744  56.468  1.00  0.00           C  
ATOM   1545  HB2 SER   115      54.286  38.213  57.388  1.00  0.00           H  
ATOM   1546  HB3 SER   115      53.717  38.550  55.771  1.00  0.00           H  
ATOM   1547  OG  SER   115      55.732  38.227  55.924  1.00  0.00           O  
ATOM   1548  HG  SER   115      55.661  38.187  54.968  1.00  0.00           H  
ATOM   1549  C   SER   115      53.284  40.749  57.210  1.00  0.00           C  
ATOM   1550  O   SER   115      52.209  40.137  57.039  1.00  0.00           O  
ATOM   1551  N   SER   116      53.398  41.767  58.046  1.00  0.00           N  
ATOM   1552  H   SER   116      54.247  42.313  58.009  1.00  0.00           H  
ATOM   1553  CA  SER   116      52.279  42.235  58.950  1.00  0.00           C  
ATOM   1554  HA  SER   116      52.631  42.973  59.671  1.00  0.00           H  
ATOM   1555  CB  SER   116      51.244  42.910  58.061  1.00  0.00           C  
ATOM   1556  HB2 SER   116      50.952  42.205  57.283  1.00  0.00           H  
ATOM   1557  HB3 SER   116      50.348  43.120  58.645  1.00  0.00           H  
ATOM   1558  OG  SER   116      51.868  44.093  57.456  1.00  0.00           O  
ATOM   1559  HG  SER   116      51.807  44.731  58.171  1.00  0.00           H  
ATOM   1560  C   SER   116      51.710  41.066  59.831  1.00  0.00           C  
ATOM   1561  O   SER   116      50.496  41.128  60.099  1.00  0.00           O  
ATOM   1562  N   SER   117      52.524  40.105  60.338  1.00  0.00           N  
ATOM   1563  H   SER   117      53.509  40.249  60.165  1.00  0.00           H  
ATOM   1564  CA  SER   117      52.023  38.876  60.923  1.00  0.00           C  
ATOM   1565  HA  SER   117      51.311  38.492  60.192  1.00  0.00           H  
ATOM   1566  CB  SER   117      53.065  37.807  61.025  1.00  0.00           C  
ATOM   1567  HB2 SER   117      53.863  38.124  61.696  1.00  0.00           H  
ATOM   1568  HB3 SER   117      52.539  36.960  61.464  1.00  0.00           H  
ATOM   1569  OG  SER   117      53.664  37.380  59.798  1.00  0.00           O  
ATOM   1570  HG  SER   117      52.981  37.268  59.133  1.00  0.00           H  
ATOM   1571  C   SER   117      51.308  39.140  62.240  1.00  0.00           C  
ATOM   1572  O   SER   117      50.622  38.249  62.756  1.00  0.00           O  
ATOM   1573  N   GLN   118      51.492  40.303  62.898  1.00  0.00           N  
ATOM   1574  H   GLN   118      52.155  40.934  62.472  1.00  0.00           H  
ATOM   1575  CA  GLN   118      50.990  40.817  64.229  1.00  0.00           C  
ATOM   1576  HA  GLN   118      51.083  41.903  64.229  1.00  0.00           H  
ATOM   1577  CB  GLN   118      49.460  40.548  64.487  1.00  0.00           C  
ATOM   1578  HB2 GLN   118      49.334  39.475  64.634  1.00  0.00           H  
ATOM   1579  HB3 GLN   118      49.239  41.133  65.379  1.00  0.00           H  
ATOM   1580  CG  GLN   118      48.530  41.044  63.409  1.00  0.00           C  
ATOM   1581  HG2 GLN   118      48.747  40.459  62.515  1.00  0.00           H  
ATOM   1582  HG3 GLN   118      47.489  40.794  63.615  1.00  0.00           H  
ATOM   1583  CD  GLN   118      48.555  42.534  63.135  1.00  0.00           C  
ATOM   1584  OE1 GLN   118      48.808  43.331  64.080  1.00  0.00           O  
ATOM   1585  NE2 GLN   118      48.291  43.047  61.952  1.00  0.00           N  
ATOM   1586 HE21 GLN   118      47.874  42.458  61.246  1.00  0.00           H  
ATOM   1587 HE22 GLN   118      48.420  44.033  61.775  1.00  0.00           H  
ATOM   1588  C   GLN   118      51.919  40.320  65.402  1.00  0.00           C  
ATOM   1589  O   GLN   118      52.549  39.224  65.298  1.00  0.00           O  
ATOM   1590  N   SER   119      52.156  41.116  66.477  1.00  0.00           N  
ATOM   1591  H   SER   119      52.652  40.627  67.208  1.00  0.00           H  
ATOM   1592  CA  SER   119      51.741  42.526  66.754  1.00  0.00           C  
ATOM   1593  HA  SER   119      50.693  42.631  66.473  1.00  0.00           H  
ATOM   1594  CB  SER   119      51.556  42.734  68.300  1.00  0.00           C  
ATOM   1595  HB2 SER   119      52.531  42.477  68.714  1.00  0.00           H  
ATOM   1596  HB3 SER   119      51.345  43.792  68.457  1.00  0.00           H  
ATOM   1597  OG  SER   119      50.547  41.829  68.798  1.00  0.00           O  
ATOM   1598  HG  SER   119      50.700  41.843  69.745  1.00  0.00           H  
ATOM   1599  C   SER   119      52.641  43.530  66.029  1.00  0.00           C  
ATOM   1600  O   SER   119      53.367  43.096  65.105  1.00  0.00           O  
ATOM   1601  N   SER   120      52.709  44.820  66.518  1.00  0.00           N  
ATOM   1602  H   SER   120      51.966  45.154  67.115  1.00  0.00           H  
ATOM   1603  CA  SER   120      53.758  45.762  66.169  1.00  0.00           C  
ATOM   1604  HA  SER   120      54.539  45.159  65.707  1.00  0.00           H  
ATOM   1605  CB  SER   120      53.120  46.871  65.215  1.00  0.00           C  
ATOM   1606  HB2 SER   120      52.991  46.461  64.213  1.00  0.00           H  
ATOM   1607  HB3 SER   120      52.201  47.224  65.683  1.00  0.00           H  
ATOM   1608  OG  SER   120      53.992  48.054  65.107  1.00  0.00           O  
ATOM   1609  HG  SER   120      54.649  47.894  64.425  1.00  0.00           H  
ATOM   1610  C   SER   120      54.251  46.394  67.525  1.00  0.00           C  
ATOM   1611  O   SER   120      53.471  46.706  68.414  1.00  0.00           O  
ATOM   1612  N   SER   121      55.581  46.551  67.733  1.00  0.00           N  
ATOM   1613  H   SER   121      55.812  46.709  68.703  1.00  0.00           H  
ATOM   1614  CA  SER   121      56.674  46.355  66.688  1.00  0.00           C  
ATOM   1615  HA  SER   121      56.241  46.940  65.876  1.00  0.00           H  
ATOM   1616  CB  SER   121      57.872  47.113  67.256  1.00  0.00           C  
ATOM   1617  HB2 SER   121      57.640  48.159  67.454  1.00  0.00           H  
ATOM   1618  HB3 SER   121      58.040  46.804  68.287  1.00  0.00           H  
ATOM   1619  OG  SER   121      59.094  47.010  66.510  1.00  0.00           O  
ATOM   1620  HG  SER   121      59.823  47.047  67.134  1.00  0.00           H  
ATOM   1621  C   SER   121      57.032  44.932  66.208  1.00  0.00           C  
ATOM   1622  O   SER   121      57.597  44.721  65.179  1.00  0.00           O  
ATOM   1623  N   TYR   122      56.631  43.950  67.037  1.00  0.00           N  
ATOM   1624  H   TYR   122      56.394  44.304  67.952  1.00  0.00           H  
ATOM   1625  CA  TYR   122      56.670  42.520  66.773  1.00  0.00           C  
ATOM   1626  HA  TYR   122      56.612  42.427  65.689  1.00  0.00           H  
ATOM   1627  CB  TYR   122      58.018  41.881  67.245  1.00  0.00           C  
ATOM   1628  HB2 TYR   122      57.858  41.713  68.310  1.00  0.00           H  
ATOM   1629  HB3 TYR   122      58.046  40.857  66.872  1.00  0.00           H  
ATOM   1630  CG  TYR   122      59.252  42.633  66.998  1.00  0.00           C  
ATOM   1631  CD1 TYR   122      59.842  43.395  68.049  1.00  0.00           C  
ATOM   1632  HD1 TYR   122      59.579  43.244  69.086  1.00  0.00           H  
ATOM   1633  CE1 TYR   122      60.796  44.324  67.757  1.00  0.00           C  
ATOM   1634  HE1 TYR   122      61.205  44.952  68.534  1.00  0.00           H  
ATOM   1635  CZ  TYR   122      61.405  44.410  66.454  1.00  0.00           C  
ATOM   1636  OH  TYR   122      62.453  45.313  66.246  1.00  0.00           O  
ATOM   1637  HH  TYR   122      62.526  45.891  67.009  1.00  0.00           H  
ATOM   1638  CE2 TYR   122      60.797  43.713  65.368  1.00  0.00           C  
ATOM   1639  HE2 TYR   122      61.235  43.778  64.383  1.00  0.00           H  
ATOM   1640  CD2 TYR   122      59.751  42.786  65.683  1.00  0.00           C  
ATOM   1641  HD2 TYR   122      59.198  42.334  64.872  1.00  0.00           H  
ATOM   1642  C   TYR   122      55.528  41.695  67.394  1.00  0.00           C  
ATOM   1643  O   TYR   122      54.813  42.158  68.303  1.00  0.00           O  
ATOM   1644  N   GLY   123      55.194  40.513  66.843  1.00  0.00           N  
ATOM   1645  H   GLY   123      54.408  40.031  67.255  1.00  0.00           H  
ATOM   1646  CA  GLY   123      55.664  39.903  65.623  1.00  0.00           C  
ATOM   1647  HA2 GLY   123      54.838  39.772  64.923  1.00  0.00           H  
ATOM   1648  HA3 GLY   123      56.393  40.565  65.154  1.00  0.00           H  
ATOM   1649  C   GLY   123      56.171  38.526  65.908  1.00  0.00           C  
ATOM   1650  O   GLY   123      56.071  38.078  67.053  1.00  0.00           O  
ATOM   1651  N   GLN   124      56.730  37.886  64.881  1.00  0.00           N  
ATOM   1652  H   GLN   124      56.653  38.417  64.026  1.00  0.00           H  
ATOM   1653  CA  GLN   124      57.112  36.459  64.689  1.00  0.00           C  
ATOM   1654  HA  GLN   124      57.165  36.033  65.691  1.00  0.00           H  
ATOM   1655  CB  GLN   124      55.828  35.753  64.036  1.00  0.00           C  
ATOM   1656  HB2 GLN   124      55.206  35.527  64.903  1.00  0.00           H  
ATOM   1657  HB3 GLN   124      55.240  36.408  63.394  1.00  0.00           H  
ATOM   1658  CG  GLN   124      56.123  34.427  63.244  1.00  0.00           C  
ATOM   1659  HG2 GLN   124      55.229  33.915  62.888  1.00  0.00           H  
ATOM   1660  HG3 GLN   124      56.790  34.649  62.411  1.00  0.00           H  
ATOM   1661  CD  GLN   124      56.857  33.397  64.099  1.00  0.00           C  
ATOM   1662  OE1 GLN   124      56.790  33.358  65.327  1.00  0.00           O  
ATOM   1663  NE2 GLN   124      57.425  32.383  63.532  1.00  0.00           N  
ATOM   1664 HE21 GLN   124      57.320  32.300  62.531  1.00  0.00           H  
ATOM   1665 HE22 GLN   124      57.900  31.765  64.175  1.00  0.00           H  
ATOM   1666  C   GLN   124      58.378  36.395  63.819  1.00  0.00           C  
ATOM   1667  O   GLN   124      58.272  36.846  62.687  1.00  0.00           O  
ATOM   1668  N   PRO   125      59.512  35.839  64.217  1.00  0.00           N  
ATOM   1669  CD  PRO   125      60.602  35.327  63.349  1.00  0.00           C  
ATOM   1670  HD2 PRO   125      61.303  36.104  63.044  1.00  0.00           H  
ATOM   1671  HD3 PRO   125      60.202  34.899  62.430  1.00  0.00           H  
ATOM   1672  CG  PRO   125      61.296  34.227  64.031  1.00  0.00           C  
ATOM   1673  HG2 PRO   125      62.309  34.114  63.645  1.00  0.00           H  
ATOM   1674  HG3 PRO   125      60.695  33.327  63.900  1.00  0.00           H  
ATOM   1675  CB  PRO   125      61.222  34.697  65.420  1.00  0.00           C  
ATOM   1676  HB2 PRO   125      61.946  35.508  65.498  1.00  0.00           H  
ATOM   1677  HB3 PRO   125      61.379  33.944  66.193  1.00  0.00           H  
ATOM   1678  CA  PRO   125      59.777  35.341  65.528  1.00  0.00           C  
ATOM   1679  HA  PRO   125      59.072  34.533  65.724  1.00  0.00           H  
ATOM   1680  C   PRO   125      59.686  36.350  66.722  1.00  0.00           C  
ATOM   1681  O   PRO   125      59.742  37.578  66.551  1.00  0.00           O  
ATOM   1682  N   GLN   126      59.418  35.793  67.937  1.00  0.00           N  
ATOM   1683  H   GLN   126      59.190  34.811  67.995  1.00  0.00           H  
ATOM   1684  CA  GLN   126      59.048  36.610  69.131  1.00  0.00           C  
ATOM   1685  HA  GLN   126      58.172  37.139  68.755  1.00  0.00           H  
ATOM   1686  CB  GLN   126      58.583  35.708  70.259  1.00  0.00           C  
ATOM   1687  HB2 GLN   126      58.069  36.270  71.039  1.00  0.00           H  
ATOM   1688  HB3 GLN   126      57.866  35.050  69.770  1.00  0.00           H  
ATOM   1689  CG  GLN   126      59.608  34.924  71.055  1.00  0.00           C  
ATOM   1690  HG2 GLN   126      59.113  34.224  71.728  1.00  0.00           H  
ATOM   1691  HG3 GLN   126      60.167  34.354  70.313  1.00  0.00           H  
ATOM   1692  CD  GLN   126      60.486  35.702  71.935  1.00  0.00           C  
ATOM   1693  OE1 GLN   126      60.180  36.630  72.604  1.00  0.00           O  
ATOM   1694  NE2 GLN   126      61.753  35.302  71.855  1.00  0.00           N  
ATOM   1695 HE21 GLN   126      62.070  34.455  71.406  1.00  0.00           H  
ATOM   1696 HE22 GLN   126      62.338  35.717  72.566  1.00  0.00           H  
ATOM   1697  C   GLN   126      60.055  37.692  69.587  1.00  0.00           C  
ATOM   1698  O   GLN   126      61.279  37.411  69.628  1.00  0.00           O  
ATOM   1699  N   SER   127      59.556  38.889  69.931  1.00  0.00           N  
ATOM   1700  H   SER   127      58.567  39.064  70.035  1.00  0.00           H  
ATOM   1701  CA  SER   127      60.322  40.012  70.418  1.00  0.00           C  
ATOM   1702  HA  SER   127      59.579  40.808  70.369  1.00  0.00           H  
ATOM   1703  CB  SER   127      60.752  39.735  71.940  1.00  0.00           C  
ATOM   1704  HB2 SER   127      61.603  39.056  71.994  1.00  0.00           H  
ATOM   1705  HB3 SER   127      61.025  40.667  72.433  1.00  0.00           H  
ATOM   1706  OG  SER   127      59.640  39.122  72.706  1.00  0.00           O  
ATOM   1707  HG  SER   127      59.783  38.182  72.575  1.00  0.00           H  
ATOM   1708  C   SER   127      61.566  40.461  69.615  1.00  0.00           C  
ATOM   1709  O   SER   127      62.407  41.196  70.083  1.00  0.00           O  
ATOM   1710  N   GLY   128      61.601  40.118  68.301  1.00  0.00           N  
ATOM   1711  H   GLY   128      61.029  39.362  67.953  1.00  0.00           H  
ATOM   1712  CA  GLY   128      62.487  40.664  67.286  1.00  0.00           C  
ATOM   1713  HA2 GLY   128      61.955  40.840  66.351  1.00  0.00           H  
ATOM   1714  HA3 GLY   128      63.019  41.496  67.748  1.00  0.00           H  
ATOM   1715  C   GLY   128      63.506  39.635  66.898  1.00  0.00           C  
ATOM   1716  O   GLY   128      63.153  38.425  66.827  1.00  0.00           O  
ATOM   1717  N   SER   129      64.764  40.016  66.546  1.00  0.00           N  
ATOM   1718  H   SER   129      65.316  39.192  66.356  1.00  0.00           H  
ATOM   1719  CA  SER   129      65.385  41.410  66.413  1.00  0.00           C  
ATOM   1720  HA  SER   129      66.353  41.165  65.976  1.00  0.00           H  
ATOM   1721  CB  SER   129      64.647  42.342  65.486  1.00  0.00           C  
ATOM   1722  HB2 SER   129      63.793  42.823  65.964  1.00  0.00           H  
ATOM   1723  HB3 SER   129      65.293  43.135  65.109  1.00  0.00           H  
ATOM   1724  OG  SER   129      64.192  41.617  64.374  1.00  0.00           O  
ATOM   1725  HG  SER   129      64.938  41.217  63.920  1.00  0.00           H  
ATOM   1726  C   SER   129      65.655  42.080  67.807  1.00  0.00           C  
ATOM   1727  O   SER   129      65.278  43.211  67.984  1.00  0.00           O  
ATOM   1728  N   TYR   130      66.206  41.352  68.737  1.00  0.00           N  
ATOM   1729  H   TYR   130      66.395  40.396  68.472  1.00  0.00           H  
ATOM   1730  CA  TYR   130      66.473  41.882  70.075  1.00  0.00           C  
ATOM   1731  HA  TYR   130      65.540  42.181  70.552  1.00  0.00           H  
ATOM   1732  CB  TYR   130      67.075  40.769  70.960  1.00  0.00           C  
ATOM   1733  HB2 TYR   130      67.699  40.149  70.316  1.00  0.00           H  
ATOM   1734  HB3 TYR   130      67.719  41.206  71.723  1.00  0.00           H  
ATOM   1735  CG  TYR   130      66.102  39.858  71.657  1.00  0.00           C  
ATOM   1736  CD1 TYR   130      65.138  39.169  70.884  1.00  0.00           C  
ATOM   1737  HD1 TYR   130      65.168  39.315  69.814  1.00  0.00           H  
ATOM   1738  CE1 TYR   130      64.256  38.283  71.497  1.00  0.00           C  
ATOM   1739  HE1 TYR   130      63.556  37.753  70.868  1.00  0.00           H  
ATOM   1740  CZ  TYR   130      64.259  38.014  72.875  1.00  0.00           C  
ATOM   1741  OH  TYR   130      63.373  37.174  73.456  1.00  0.00           O  
ATOM   1742  HH  TYR   130      63.859  36.622  74.073  1.00  0.00           H  
ATOM   1743  CE2 TYR   130      65.244  38.681  73.682  1.00  0.00           C  
ATOM   1744  HE2 TYR   130      65.275  38.527  74.750  1.00  0.00           H  
ATOM   1745  CD2 TYR   130      66.196  39.549  73.050  1.00  0.00           C  
ATOM   1746  HD2 TYR   130      66.932  40.095  73.621  1.00  0.00           H  
ATOM   1747  C   TYR   130      67.460  43.132  70.002  1.00  0.00           C  
ATOM   1748  O   TYR   130      68.284  43.123  69.160  1.00  0.00           O  
ATOM   1749  N   SER   131      67.231  44.211  70.811  1.00  0.00           N  
ATOM   1750  H   SER   131      67.844  45.006  70.703  1.00  0.00           H  
ATOM   1751  CA  SER   131      66.105  44.500  71.763  1.00  0.00           C  
ATOM   1752  HA  SER   131      66.419  45.385  72.316  1.00  0.00           H  
ATOM   1753  CB  SER   131      64.701  44.828  71.103  1.00  0.00           C  
ATOM   1754  HB2 SER   131      64.245  44.023  70.528  1.00  0.00           H  
ATOM   1755  HB3 SER   131      63.989  45.151  71.863  1.00  0.00           H  
ATOM   1756  OG  SER   131      64.874  45.917  70.194  1.00  0.00           O  
ATOM   1757  HG  SER   131      65.419  45.657  69.448  1.00  0.00           H  
ATOM   1758  C   SER   131      65.951  43.438  72.909  1.00  0.00           C  
ATOM   1759  O   SER   131      64.953  42.786  73.082  1.00  0.00           O  
ATOM   1760  N   GLN   132      67.027  43.017  73.550  1.00  0.00           N  
ATOM   1761  H   GLN   132      66.743  42.281  74.182  1.00  0.00           H  
ATOM   1762  CA  GLN   132      68.226  43.870  73.824  1.00  0.00           C  
ATOM   1763  HA  GLN   132      68.677  44.335  72.947  1.00  0.00           H  
ATOM   1764  CB  GLN   132      67.833  45.018  74.844  1.00  0.00           C  
ATOM   1765  HB2 GLN   132      68.633  45.756  74.907  1.00  0.00           H  
ATOM   1766  HB3 GLN   132      66.965  45.525  74.421  1.00  0.00           H  
ATOM   1767  CG  GLN   132      67.396  44.638  76.264  1.00  0.00           C  
ATOM   1768  HG2 GLN   132      66.332  44.430  76.148  1.00  0.00           H  
ATOM   1769  HG3 GLN   132      67.884  43.701  76.534  1.00  0.00           H  
ATOM   1770  CD  GLN   132      67.550  45.821  77.261  1.00  0.00           C  
ATOM   1771  OE1 GLN   132      68.305  46.759  77.116  1.00  0.00           O  
ATOM   1772  NE2 GLN   132      66.847  45.691  78.431  1.00  0.00           N  
ATOM   1773 HE21 GLN   132      66.196  44.922  78.506  1.00  0.00           H  
ATOM   1774 HE22 GLN   132      67.058  46.309  79.201  1.00  0.00           H  
ATOM   1775  C   GLN   132      69.310  43.013  74.555  1.00  0.00           C  
ATOM   1776  O   GLN   132      69.168  42.035  75.279  1.00  0.00           O  
ATOM   1777  N   GLN   133      70.571  43.493  74.457  1.00  0.00           N  
ATOM   1778  H   GLN   133      70.802  44.257  73.838  1.00  0.00           H  
ATOM   1779  CA  GLN   133      71.768  42.962  75.177  1.00  0.00           C  
ATOM   1780  HA  GLN   133      72.610  43.511  74.756  1.00  0.00           H  
ATOM   1781  CB  GLN   133      71.755  43.466  76.591  1.00  0.00           C  
ATOM   1782  HB2 GLN   133      70.852  43.091  77.072  1.00  0.00           H  
ATOM   1783  HB3 GLN   133      72.627  43.025  77.074  1.00  0.00           H  
ATOM   1784  CG  GLN   133      71.722  44.967  76.677  1.00  0.00           C  
ATOM   1785  HG2 GLN   133      72.446  45.457  76.025  1.00  0.00           H  
ATOM   1786  HG3 GLN   133      70.688  45.297  76.581  1.00  0.00           H  
ATOM   1787  CD  GLN   133      72.087  45.440  78.020  1.00  0.00           C  
ATOM   1788  OE1 GLN   133      72.965  46.204  78.310  1.00  0.00           O  
ATOM   1789  NE2 GLN   133      71.408  44.908  79.010  1.00  0.00           N  
ATOM   1790 HE21 GLN   133      70.736  44.183  78.806  1.00  0.00           H  
ATOM   1791 HE22 GLN   133      71.520  45.218  79.965  1.00  0.00           H  
ATOM   1792  C   GLN   133      72.081  41.428  74.957  1.00  0.00           C  
ATOM   1793  O   GLN   133      72.031  40.658  75.969  1.00  0.00           O  
ATOM   1794  N   PRO   134      72.433  40.951  73.744  1.00  0.00           N  
ATOM   1795  CD  PRO   134      72.868  39.559  73.473  1.00  0.00           C  
ATOM   1796  HD2 PRO   134      72.062  38.863  73.705  1.00  0.00           H  
ATOM   1797  HD3 PRO   134      73.737  39.354  74.098  1.00  0.00           H  
ATOM   1798  CG  PRO   134      73.228  39.523  71.966  1.00  0.00           C  
ATOM   1799  HG2 PRO   134      72.425  39.165  71.321  1.00  0.00           H  
ATOM   1800  HG3 PRO   134      74.107  38.899  71.806  1.00  0.00           H  
ATOM   1801  CB  PRO   134      73.437  40.974  71.666  1.00  0.00           C  
ATOM   1802  HB2 PRO   134      73.344  41.263  70.619  1.00  0.00           H  
ATOM   1803  HB3 PRO   134      74.470  41.241  71.888  1.00  0.00           H  
ATOM   1804  CA  PRO   134      72.543  41.812  72.528  1.00  0.00           C  
ATOM   1805  HA  PRO   134      73.076  42.731  72.771  1.00  0.00           H  
ATOM   1806  C   PRO   134      71.216  42.090  71.894  1.00  0.00           C  
ATOM   1807  O   PRO   134      70.166  41.524  72.199  1.00  0.00           O  
ATOM   1808  N   SER   135      71.157  42.907  70.827  1.00  0.00           N  
ATOM   1809  H   SER   135      70.206  43.050  70.516  1.00  0.00           H  
ATOM   1810  CA  SER   135      72.126  43.909  70.380  1.00  0.00           C  
ATOM   1811  HA  SER   135      73.057  43.367  70.215  1.00  0.00           H  
ATOM   1812  CB  SER   135      71.498  44.565  69.146  1.00  0.00           C  
ATOM   1813  HB2 SER   135      72.194  45.196  68.594  1.00  0.00           H  
ATOM   1814  HB3 SER   135      71.246  43.798  68.414  1.00  0.00           H  
ATOM   1815  OG  SER   135      70.348  45.273  69.502  1.00  0.00           O  
ATOM   1816  HG  SER   135      69.902  45.784  68.823  1.00  0.00           H  
ATOM   1817  C   SER   135      72.473  45.021  71.455  1.00  0.00           C  
ATOM   1818  O   SER   135      71.804  45.223  72.490  1.00  0.00           O  
ATOM   1819  N   TYR   136      73.649  45.697  71.324  1.00  0.00           N  
ATOM   1820  H   TYR   136      74.300  45.440  70.595  1.00  0.00           H  
ATOM   1821  CA  TYR   136      74.187  46.471  72.482  1.00  0.00           C  
ATOM   1822  HA  TYR   136      73.606  46.362  73.398  1.00  0.00           H  
ATOM   1823  CB  TYR   136      75.650  46.023  72.880  1.00  0.00           C  
ATOM   1824  HB2 TYR   136      76.223  45.883  71.963  1.00  0.00           H  
ATOM   1825  HB3 TYR   136      76.123  46.790  73.494  1.00  0.00           H  
ATOM   1826  CG  TYR   136      75.783  44.779  73.643  1.00  0.00           C  
ATOM   1827  CD1 TYR   136      75.320  44.783  74.966  1.00  0.00           C  
ATOM   1828  HD1 TYR   136      74.988  45.668  75.487  1.00  0.00           H  
ATOM   1829  CE1 TYR   136      75.427  43.604  75.739  1.00  0.00           C  
ATOM   1830  HE1 TYR   136      75.052  43.606  76.752  1.00  0.00           H  
ATOM   1831  CZ  TYR   136      75.846  42.403  75.139  1.00  0.00           C  
ATOM   1832  OH  TYR   136      75.871  41.214  75.824  1.00  0.00           O  
ATOM   1833  HH  TYR   136      75.930  40.533  75.150  1.00  0.00           H  
ATOM   1834  CE2 TYR   136      76.320  42.410  73.805  1.00  0.00           C  
ATOM   1835  HE2 TYR   136      76.644  41.513  73.300  1.00  0.00           H  
ATOM   1836  CD2 TYR   136      76.294  43.641  73.094  1.00  0.00           C  
ATOM   1837  HD2 TYR   136      76.736  43.667  72.109  1.00  0.00           H  
ATOM   1838  C   TYR   136      74.142  47.957  72.108  1.00  0.00           C  
ATOM   1839  O   TYR   136      75.033  48.407  71.293  1.00  0.00           O  
ATOM   1840  N   GLY   137      73.220  48.784  72.653  1.00  0.00           N  
ATOM   1841  H   GLY   137      73.330  49.771  72.471  1.00  0.00           H  
ATOM   1842  CA  GLY   137      71.990  48.408  73.441  1.00  0.00           C  
ATOM   1843  HA2 GLY   137      71.333  49.244  73.202  1.00  0.00           H  
ATOM   1844  HA3 GLY   137      71.437  47.575  73.006  1.00  0.00           H  
ATOM   1845  C   GLY   137      72.094  48.200  74.900  1.00  0.00           C  
ATOM   1846  O   GLY   137      73.135  47.843  75.403  1.00  0.00           O  
ATOM   1847  N   GLY   138      70.984  48.524  75.599  1.00  0.00           N  
ATOM   1848  H   GLY   138      70.074  48.713  75.204  1.00  0.00           H  
ATOM   1849  CA  GLY   138      70.995  48.562  77.064  1.00  0.00           C  
ATOM   1850  HA2 GLY   138      69.982  48.331  77.394  1.00  0.00           H  
ATOM   1851  HA3 GLY   138      71.651  47.728  77.314  1.00  0.00           H  
ATOM   1852  C   GLY   138      71.530  49.820  77.669  1.00  0.00           C  
ATOM   1853  O   GLY   138      72.219  50.634  77.123  1.00  0.00           O  
ATOM   1854  N   GLN   139      71.241  50.025  78.954  1.00  0.00           N  
ATOM   1855  H   GLN   139      71.301  50.970  79.306  1.00  0.00           H  
ATOM   1856  CA  GLN   139      70.400  49.108  79.815  1.00  0.00           C  
ATOM   1857  HA  GLN   139      70.582  48.052  79.618  1.00  0.00           H  
ATOM   1858  CB  GLN   139      70.566  49.330  81.304  1.00  0.00           C  
ATOM   1859  HB2 GLN   139      70.256  50.368  81.427  1.00  0.00           H  
ATOM   1860  HB3 GLN   139      69.936  48.773  81.997  1.00  0.00           H  
ATOM   1861  CG  GLN   139      72.083  49.157  81.695  1.00  0.00           C  
ATOM   1862  HG2 GLN   139      72.733  49.766  81.068  1.00  0.00           H  
ATOM   1863  HG3 GLN   139      72.143  49.407  82.755  1.00  0.00           H  
ATOM   1864  CD  GLN   139      72.701  47.736  81.500  1.00  0.00           C  
ATOM   1865  OE1 GLN   139      71.966  46.792  81.324  1.00  0.00           O  
ATOM   1866  NE2 GLN   139      73.972  47.499  81.471  1.00  0.00           N  
ATOM   1867 HE21 GLN   139      74.561  48.251  81.798  1.00  0.00           H  
ATOM   1868 HE22 GLN   139      74.200  46.613  81.044  1.00  0.00           H  
ATOM   1869  C   GLN   139      68.885  49.266  79.563  1.00  0.00           C  
ATOM   1870  O   GLN   139      68.139  48.363  79.914  1.00  0.00           O  
ATOM   1871  N   GLN   140      68.496  50.476  79.083  1.00  0.00           N  
ATOM   1872  H   GLN   140      69.169  51.135  78.718  1.00  0.00           H  
ATOM   1873  CA  GLN   140      67.107  50.880  78.948  1.00  0.00           C  
ATOM   1874  HA  GLN   140      67.110  51.816  78.389  1.00  0.00           H  
ATOM   1875  CB  GLN   140      66.310  49.942  77.986  1.00  0.00           C  
ATOM   1876  HB2 GLN   140      66.163  48.958  78.430  1.00  0.00           H  
ATOM   1877  HB3 GLN   140      65.356  50.421  77.763  1.00  0.00           H  
ATOM   1878  CG  GLN   140      66.919  49.823  76.617  1.00  0.00           C  
ATOM   1879  HG2 GLN   140      66.956  50.859  76.281  1.00  0.00           H  
ATOM   1880  HG3 GLN   140      67.881  49.347  76.805  1.00  0.00           H  
ATOM   1881  CD  GLN   140      65.929  48.983  75.731  1.00  0.00           C  
ATOM   1882  OE1 GLN   140      66.332  47.962  75.137  1.00  0.00           O  
ATOM   1883  NE2 GLN   140      64.681  49.324  75.532  1.00  0.00           N  
ATOM   1884 HE21 GLN   140      64.396  50.228  75.879  1.00  0.00           H  
ATOM   1885 HE22 GLN   140      64.094  48.866  74.848  1.00  0.00           H  
ATOM   1886  C   GLN   140      66.482  51.091  80.284  1.00  0.00           C  
ATOM   1887  O   GLN   140      65.285  51.170  80.361  1.00  0.00           O  
ATOM   1888  N   GLN   141      67.240  51.375  81.312  1.00  0.00           N  
ATOM   1889  H   GLN   141      68.241  51.495  81.243  1.00  0.00           H  
ATOM   1890  CA  GLN   141      66.736  51.605  82.687  1.00  0.00           C  
ATOM   1891  HA  GLN   141      65.671  51.836  82.711  1.00  0.00           H  
ATOM   1892  CB  GLN   141      67.043  50.419  83.566  1.00  0.00           C  
ATOM   1893  HB2 GLN   141      68.123  50.334  83.687  1.00  0.00           H  
ATOM   1894  HB3 GLN   141      66.599  50.580  84.548  1.00  0.00           H  
ATOM   1895  CG  GLN   141      66.668  49.018  82.978  1.00  0.00           C  
ATOM   1896  HG2 GLN   141      67.292  48.679  82.151  1.00  0.00           H  
ATOM   1897  HG3 GLN   141      66.918  48.281  83.741  1.00  0.00           H  
ATOM   1898  CD  GLN   141      65.175  48.891  82.640  1.00  0.00           C  
ATOM   1899  OE1 GLN   141      64.281  49.644  82.968  1.00  0.00           O  
ATOM   1900  NE2 GLN   141      64.878  47.821  81.930  1.00  0.00           N  
ATOM   1901 HE21 GLN   141      65.572  47.149  81.633  1.00  0.00           H  
ATOM   1902 HE22 GLN   141      63.905  47.683  81.697  1.00  0.00           H  
ATOM   1903  C   GLN   141      67.539  52.830  83.194  1.00  0.00           C  
ATOM   1904  O   GLN   141      68.814  52.823  83.173  1.00  0.00           O  
ATOM   1905  N   SER   142      66.942  53.940  83.622  1.00  0.00           N  
ATOM   1906  H   SER   142      67.570  54.672  83.921  1.00  0.00           H  
ATOM   1907  CA  SER   142      65.489  54.293  83.823  1.00  0.00           C  
ATOM   1908  HA  SER   142      65.395  55.270  84.297  1.00  0.00           H  
ATOM   1909  CB  SER   142      64.829  54.576  82.455  1.00  0.00           C  
ATOM   1910  HB2 SER   142      64.759  53.657  81.874  1.00  0.00           H  
ATOM   1911  HB3 SER   142      63.845  54.988  82.680  1.00  0.00           H  
ATOM   1912  OG  SER   142      65.612  55.612  81.778  1.00  0.00           O  
ATOM   1913  HG  SER   142      66.474  55.345  81.451  1.00  0.00           H  
ATOM   1914  C   SER   142      64.632  53.362  84.670  1.00  0.00           C  
ATOM   1915  O   SER   142      63.487  53.082  84.345  1.00  0.00           O  
ATOM   1916  N   TYR   143      65.186  52.924  85.802  1.00  0.00           N  
ATOM   1917  H   TYR   143      66.137  53.208  85.988  1.00  0.00           H  
ATOM   1918  CA  TYR   143      64.695  51.893  86.675  1.00  0.00           C  
ATOM   1919  HA  TYR   143      64.398  51.020  86.094  1.00  0.00           H  
ATOM   1920  CB  TYR   143      65.634  51.537  87.794  1.00  0.00           C  
ATOM   1921  HB2 TYR   143      65.809  52.394  88.445  1.00  0.00           H  
ATOM   1922  HB3 TYR   143      65.219  50.759  88.435  1.00  0.00           H  
ATOM   1923  CG  TYR   143      67.000  50.957  87.389  1.00  0.00           C  
ATOM   1924  CD1 TYR   143      67.012  49.498  87.260  1.00  0.00           C  
ATOM   1925  HD1 TYR   143      66.125  48.962  87.564  1.00  0.00           H  
ATOM   1926  CE1 TYR   143      68.217  48.830  86.885  1.00  0.00           C  
ATOM   1927  HE1 TYR   143      68.304  47.753  86.860  1.00  0.00           H  
ATOM   1928  CZ  TYR   143      69.350  49.615  86.625  1.00  0.00           C  
ATOM   1929  OH  TYR   143      70.511  48.997  86.338  1.00  0.00           O  
ATOM   1930  HH  TYR   143      70.358  48.063  86.180  1.00  0.00           H  
ATOM   1931  CE2 TYR   143      69.402  51.014  86.806  1.00  0.00           C  
ATOM   1932  HE2 TYR   143      70.319  51.575  86.701  1.00  0.00           H  
ATOM   1933  CD2 TYR   143      68.172  51.693  87.113  1.00  0.00           C  
ATOM   1934  HD2 TYR   143      68.244  52.751  87.315  1.00  0.00           H  
ATOM   1935  C   TYR   143      63.436  52.476  87.310  1.00  0.00           C  
ATOM   1936  O   TYR   143      63.487  53.445  88.038  1.00  0.00           O  
ATOM   1937  N   GLY   144      62.257  51.808  87.060  1.00  0.00           N  
ATOM   1938  H   GLY   144      62.206  50.990  86.469  1.00  0.00           H  
ATOM   1939  CA  GLY   144      60.981  52.304  87.584  1.00  0.00           C  
ATOM   1940  HA2 GLY   144      60.171  51.575  87.585  1.00  0.00           H  
ATOM   1941  HA3 GLY   144      61.107  52.559  88.637  1.00  0.00           H  
ATOM   1942  C   GLY   144      60.448  53.605  86.879  1.00  0.00           C  
ATOM   1943  O   GLY   144      61.161  54.490  86.606  1.00  0.00           O  
ATOM   1944  N   GLN   145      59.136  53.640  86.713  1.00  0.00           N  
ATOM   1945  H   GLN   145      58.669  52.770  86.922  1.00  0.00           H  
ATOM   1946  CA  GLN   145      58.352  54.874  86.291  1.00  0.00           C  
ATOM   1947  HA  GLN   145      58.523  54.941  85.217  1.00  0.00           H  
ATOM   1948  CB  GLN   145      56.872  54.552  86.301  1.00  0.00           C  
ATOM   1949  HB2 GLN   145      56.671  53.723  85.622  1.00  0.00           H  
ATOM   1950  HB3 GLN   145      56.648  54.365  87.352  1.00  0.00           H  
ATOM   1951  CG  GLN   145      55.923  55.681  85.806  1.00  0.00           C  
ATOM   1952  HG2 GLN   145      54.910  55.419  86.109  1.00  0.00           H  
ATOM   1953  HG3 GLN   145      56.248  56.614  86.268  1.00  0.00           H  
ATOM   1954  CD  GLN   145      56.033  55.792  84.272  1.00  0.00           C  
ATOM   1955  OE1 GLN   145      56.995  55.384  83.680  1.00  0.00           O  
ATOM   1956  NE2 GLN   145      55.023  56.229  83.576  1.00  0.00           N  
ATOM   1957 HE21 GLN   145      55.247  56.565  82.650  1.00  0.00           H  
ATOM   1958 HE22 GLN   145      54.123  56.428  83.989  1.00  0.00           H  
ATOM   1959  C   GLN   145      58.588  56.184  87.078  1.00  0.00           C  
ATOM   1960  O   GLN   145      58.640  56.100  88.316  1.00  0.00           O  
ATOM   1961  N   GLN   146      58.732  57.294  86.357  1.00  0.00           N  
ATOM   1962  H   GLN   146      58.617  57.219  85.357  1.00  0.00           H  
ATOM   1963  CA  GLN   146      59.129  58.620  86.829  1.00  0.00           C  
ATOM   1964  HA  GLN   146      60.150  58.528  87.199  1.00  0.00           H  
ATOM   1965  CB  GLN   146      59.004  59.756  85.760  1.00  0.00           C  
ATOM   1966  HB2 GLN   146      59.532  59.472  84.850  1.00  0.00           H  
ATOM   1967  HB3 GLN   146      57.952  59.736  85.473  1.00  0.00           H  
ATOM   1968  CG  GLN   146      59.298  61.148  86.236  1.00  0.00           C  
ATOM   1969  HG2 GLN   146      58.889  61.820  85.481  1.00  0.00           H  
ATOM   1970  HG3 GLN   146      58.894  61.273  87.241  1.00  0.00           H  
ATOM   1971  CD  GLN   146      60.734  61.444  86.301  1.00  0.00           C  
ATOM   1972  OE1 GLN   146      61.468  61.188  87.222  1.00  0.00           O  
ATOM   1973  NE2 GLN   146      61.311  62.010  85.266  1.00  0.00           N  
ATOM   1974 HE21 GLN   146      60.787  62.156  84.415  1.00  0.00           H  
ATOM   1975 HE22 GLN   146      62.319  62.061  85.279  1.00  0.00           H  
ATOM   1976  C   GLN   146      58.260  58.982  88.052  1.00  0.00           C  
ATOM   1977  O   GLN   146      56.995  59.014  87.978  1.00  0.00           O  
ATOM   1978  N   GLN   147      58.875  59.375  89.137  1.00  0.00           N  
ATOM   1979  H   GLN   147      59.880  59.267  89.133  1.00  0.00           H  
ATOM   1980  CA  GLN   147      58.302  59.771  90.414  1.00  0.00           C  
ATOM   1981  HA  GLN   147      57.459  59.120  90.643  1.00  0.00           H  
ATOM   1982  CB  GLN   147      59.275  59.558  91.554  1.00  0.00           C  
ATOM   1983  HB2 GLN   147      58.803  59.757  92.516  1.00  0.00           H  
ATOM   1984  HB3 GLN   147      59.728  58.573  91.662  1.00  0.00           H  
ATOM   1985  CG  GLN   147      60.296  60.724  91.521  1.00  0.00           C  
ATOM   1986  HG2 GLN   147      60.766  60.730  90.538  1.00  0.00           H  
ATOM   1987  HG3 GLN   147      59.698  61.613  91.718  1.00  0.00           H  
ATOM   1988  CD  GLN   147      61.397  60.692  92.541  1.00  0.00           C  
ATOM   1989  OE1 GLN   147      61.267  60.225  93.670  1.00  0.00           O  
ATOM   1990  NE2 GLN   147      62.622  61.042  92.131  1.00  0.00           N  
ATOM   1991 HE21 GLN   147      62.910  61.367  91.219  1.00  0.00           H  
ATOM   1992 HE22 GLN   147      63.362  60.938  92.811  1.00  0.00           H  
ATOM   1993  C   GLN   147      57.598  61.195  90.377  1.00  0.00           C  
ATOM   1994  O   GLN   147      58.022  62.006  89.460  1.00  0.00           O  
ATOM   1995  N   SER   148      56.610  61.506  91.245  1.00  0.00           N  
ATOM   1996  H   SER   148      56.318  60.831  91.937  1.00  0.00           H  
ATOM   1997  CA  SER   148      56.008  62.835  91.212  1.00  0.00           C  
ATOM   1998  HA  SER   148      55.700  62.958  90.174  1.00  0.00           H  
ATOM   1999  CB  SER   148      54.671  62.869  91.969  1.00  0.00           C  
ATOM   2000  HB2 SER   148      54.308  63.887  91.830  1.00  0.00           H  
ATOM   2001  HB3 SER   148      53.936  62.194  91.531  1.00  0.00           H  
ATOM   2002  OG  SER   148      54.853  62.563  93.351  1.00  0.00           O  
ATOM   2003  HG  SER   148      55.046  61.629  93.457  1.00  0.00           H  
ATOM   2004  C   SER   148      56.853  63.973  91.755  1.00  0.00           C  
ATOM   2005  O   SER   148      57.752  63.752  92.585  1.00  0.00           O  
ATOM   2006  N   TYR   149      56.693  65.158  91.191  1.00  0.00           N  
ATOM   2007  H   TYR   149      55.999  65.361  90.486  1.00  0.00           H  
ATOM   2008  CA  TYR   149      57.610  66.354  91.443  1.00  0.00           C  
ATOM   2009  HA  TYR   149      58.007  66.218  92.449  1.00  0.00           H  
ATOM   2010  CB  TYR   149      58.790  66.360  90.443  1.00  0.00           C  
ATOM   2011  HB2 TYR   149      59.445  65.493  90.530  1.00  0.00           H  
ATOM   2012  HB3 TYR   149      58.362  66.153  89.462  1.00  0.00           H  
ATOM   2013  CG  TYR   149      59.612  67.620  90.605  1.00  0.00           C  
ATOM   2014  CD1 TYR   149      59.961  68.325  89.464  1.00  0.00           C  
ATOM   2015  HD1 TYR   149      59.645  67.966  88.495  1.00  0.00           H  
ATOM   2016  CE1 TYR   149      60.836  69.387  89.596  1.00  0.00           C  
ATOM   2017  HE1 TYR   149      61.030  69.979  88.714  1.00  0.00           H  
ATOM   2018  CZ  TYR   149      61.348  69.754  90.886  1.00  0.00           C  
ATOM   2019  OH  TYR   149      62.300  70.722  90.893  1.00  0.00           O  
ATOM   2020  HH  TYR   149      62.149  71.277  91.662  1.00  0.00           H  
ATOM   2021  CE2 TYR   149      61.179  68.936  92.012  1.00  0.00           C  
ATOM   2022  HE2 TYR   149      61.784  69.010  92.903  1.00  0.00           H  
ATOM   2023  CD2 TYR   149      60.225  67.891  91.851  1.00  0.00           C  
ATOM   2024  HD2 TYR   149      60.099  67.120  92.597  1.00  0.00           H  
ATOM   2025  C   TYR   149      56.903  67.710  91.408  1.00  0.00           C  
ATOM   2026  O   TYR   149      56.159  68.020  90.449  1.00  0.00           O  
ATOM   2027  N   ASN   150      57.264  68.527  92.435  1.00  0.00           N  
ATOM   2028  H   ASN   150      57.860  68.132  93.148  1.00  0.00           H  
ATOM   2029  CA  ASN   150      56.732  69.865  92.563  1.00  0.00           C  
ATOM   2030  HA  ASN   150      55.761  69.953  92.074  1.00  0.00           H  
ATOM   2031  CB  ASN   150      56.351  70.078  94.089  1.00  0.00           C  
ATOM   2032  HB2 ASN   150      56.837  69.329  94.715  1.00  0.00           H  
ATOM   2033  HB3 ASN   150      56.584  71.067  94.482  1.00  0.00           H  
ATOM   2034  CG  ASN   150      54.834  69.862  94.260  1.00  0.00           C  
ATOM   2035  OD1 ASN   150      54.115  70.819  94.242  1.00  0.00           O  
ATOM   2036  ND2 ASN   150      54.278  68.699  94.376  1.00  0.00           N  
ATOM   2037 HD21 ASN   150      53.275  68.682  94.489  1.00  0.00           H  
ATOM   2038 HD22 ASN   150      54.874  67.884  94.352  1.00  0.00           H  
ATOM   2039  C   ASN   150      57.770  70.957  92.179  1.00  0.00           C  
ATOM   2040  O   ASN   150      58.743  71.142  92.926  1.00  0.00           O  
ATOM   2041  N   PRO   151      57.480  71.753  91.106  1.00  0.00           N  
ATOM   2042  CD  PRO   151      56.170  71.762  90.391  1.00  0.00           C  
ATOM   2043  HD2 PRO   151      55.376  71.810  91.137  1.00  0.00           H  
ATOM   2044  HD3 PRO   151      56.195  70.919  89.700  1.00  0.00           H  
ATOM   2045  CG  PRO   151      56.210  73.059  89.569  1.00  0.00           C  
ATOM   2046  HG2 PRO   151      55.683  73.820  90.145  1.00  0.00           H  
ATOM   2047  HG3 PRO   151      55.609  72.950  88.666  1.00  0.00           H  
ATOM   2048  CB  PRO   151      57.671  73.316  89.363  1.00  0.00           C  
ATOM   2049  HB2 PRO   151      57.970  74.331  89.102  1.00  0.00           H  
ATOM   2050  HB3 PRO   151      58.112  72.646  88.624  1.00  0.00           H  
ATOM   2051  CA  PRO   151      58.281  72.913  90.648  1.00  0.00           C  
ATOM   2052  HA  PRO   151      59.286  72.555  90.426  1.00  0.00           H  
ATOM   2053  C   PRO   151      58.317  74.038  91.677  1.00  0.00           C  
ATOM   2054  O   PRO   151      57.371  74.049  92.495  1.00  0.00           O  
ATOM   2055  N   PRO   152      59.345  74.941  91.673  1.00  0.00           N  
ATOM   2056  CD  PRO   152      60.390  75.063  90.744  1.00  0.00           C  
ATOM   2057  HD2 PRO   152      60.153  74.922  89.690  1.00  0.00           H  
ATOM   2058  HD3 PRO   152      61.225  74.401  90.972  1.00  0.00           H  
ATOM   2059  CG  PRO   152      60.929  76.518  90.792  1.00  0.00           C  
ATOM   2060  HG2 PRO   152      60.401  77.204  90.130  1.00  0.00           H  
ATOM   2061  HG3 PRO   152      61.994  76.645  90.596  1.00  0.00           H  
ATOM   2062  CB  PRO   152      60.704  76.809  92.291  1.00  0.00           C  
ATOM   2063  HB2 PRO   152      60.574  77.849  92.592  1.00  0.00           H  
ATOM   2064  HB3 PRO   152      61.531  76.409  92.878  1.00  0.00           H  
ATOM   2065  CA  PRO   152      59.362  76.078  92.577  1.00  0.00           C  
ATOM   2066  HA  PRO   152      59.336  75.710  93.603  1.00  0.00           H  
ATOM   2067  C   PRO   152      58.133  76.887  92.246  1.00  0.00           C  
ATOM   2068  O   PRO   152      57.666  76.984  91.119  1.00  0.00           O  
ATOM   2069  N   GLN   153      57.645  77.599  93.228  1.00  0.00           N  
ATOM   2070  H   GLN   153      58.008  77.549  94.169  1.00  0.00           H  
ATOM   2071  CA  GLN   153      56.519  78.511  93.128  1.00  0.00           C  
ATOM   2072  HA  GLN   153      55.789  78.262  92.358  1.00  0.00           H  
ATOM   2073  CB  GLN   153      55.526  78.435  94.325  1.00  0.00           C  
ATOM   2074  HB2 GLN   153      56.032  78.783  95.226  1.00  0.00           H  
ATOM   2075  HB3 GLN   153      54.602  78.956  94.073  1.00  0.00           H  
ATOM   2076  CG  GLN   153      55.008  76.939  94.580  1.00  0.00           C  
ATOM   2077  HG2 GLN   153      53.993  76.774  94.222  1.00  0.00           H  
ATOM   2078  HG3 GLN   153      55.727  76.233  94.164  1.00  0.00           H  
ATOM   2079  CD  GLN   153      55.082  76.657  96.072  1.00  0.00           C  
ATOM   2080  OE1 GLN   153      54.675  77.529  96.847  1.00  0.00           O  
ATOM   2081  NE2 GLN   153      55.608  75.491  96.463  1.00  0.00           N  
ATOM   2082 HE21 GLN   153      55.879  74.801  95.776  1.00  0.00           H  
ATOM   2083 HE22 GLN   153      55.917  75.309  97.407  1.00  0.00           H  
ATOM   2084  C   GLN   153      56.913  79.978  92.952  1.00  0.00           C  
ATOM   2085  O   GLN   153      57.967  80.422  93.463  1.00  0.00           O  
ATOM   2086  N   GLY   154      55.991  80.818  92.332  1.00  0.00           N  
ATOM   2087  H   GLY   154      55.149  80.404  91.957  1.00  0.00           H  
ATOM   2088  CA  GLY   154      56.107  82.219  92.109  1.00  0.00           C  
ATOM   2089  HA2 GLY   154      57.074  82.521  91.707  1.00  0.00           H  
ATOM   2090  HA3 GLY   154      55.405  82.536  91.337  1.00  0.00           H  
ATOM   2091  C   GLY   154      56.083  83.193  93.307  1.00  0.00           C  
ATOM   2092  O   GLY   154      55.832  82.778  94.455  1.00  0.00           O  
ATOM   2093  N   TYR   155      56.375  84.494  93.042  1.00  0.00           N  
ATOM   2094  H   TYR   155      56.507  84.924  92.138  1.00  0.00           H  
ATOM   2095  CA  TYR   155      56.250  85.619  93.991  1.00  0.00           C  
ATOM   2096  HA  TYR   155      55.538  85.317  94.758  1.00  0.00           H  
ATOM   2097  CB  TYR   155      57.640  85.898  94.600  1.00  0.00           C  
ATOM   2098  HB2 TYR   155      58.406  85.979  93.829  1.00  0.00           H  
ATOM   2099  HB3 TYR   155      57.606  86.889  95.051  1.00  0.00           H  
ATOM   2100  CG  TYR   155      58.074  84.929  95.629  1.00  0.00           C  
ATOM   2101  CD1 TYR   155      57.645  85.177  96.934  1.00  0.00           C  
ATOM   2102  HD1 TYR   155      57.025  86.033  97.155  1.00  0.00           H  
ATOM   2103  CE1 TYR   155      58.041  84.225  97.955  1.00  0.00           C  
ATOM   2104  HE1 TYR   155      57.564  84.336  98.918  1.00  0.00           H  
ATOM   2105  CZ  TYR   155      58.828  83.098  97.698  1.00  0.00           C  
ATOM   2106  OH  TYR   155      59.091  82.119  98.549  1.00  0.00           O  
ATOM   2107  HH  TYR   155      58.945  82.411  99.451  1.00  0.00           H  
ATOM   2108  CE2 TYR   155      59.200  82.897  96.320  1.00  0.00           C  
ATOM   2109  HE2 TYR   155      59.684  81.978  96.025  1.00  0.00           H  
ATOM   2110  CD2 TYR   155      58.853  83.806  95.360  1.00  0.00           C  
ATOM   2111  HD2 TYR   155      59.014  83.564  94.320  1.00  0.00           H  
ATOM   2112  C   TYR   155      55.501  86.875  93.252  1.00  0.00           C  
ATOM   2113  O   TYR   155      55.944  87.186  92.151  1.00  0.00           O  
ATOM   2114  N   GLY   156      54.510  87.568  93.812  1.00  0.00           N  
ATOM   2115  H   GLY   156      54.245  88.431  93.359  1.00  0.00           H  
ATOM   2116  CA  GLY   156      53.671  87.195  94.972  1.00  0.00           C  
ATOM   2117  HA2 GLY   156      53.619  86.106  94.994  1.00  0.00           H  
ATOM   2118  HA3 GLY   156      54.068  87.488  95.944  1.00  0.00           H  
ATOM   2119  C   GLY   156      52.211  87.710  94.841  1.00  0.00           C  
ATOM   2120  O   GLY   156      51.674  87.833  93.731  1.00  0.00           O  
ATOM   2121  N   GLN   157      51.556  88.015  95.939  1.00  0.00           N  
ATOM   2122  H   GLN   157      52.087  87.961  96.797  1.00  0.00           H  
ATOM   2123  CA  GLN   157      50.213  88.620  96.006  1.00  0.00           C  
ATOM   2124  HA  GLN   157      50.127  89.347  95.199  1.00  0.00           H  
ATOM   2125  CB  GLN   157      49.066  87.549  95.787  1.00  0.00           C  
ATOM   2126  HB2 GLN   157      48.177  88.013  95.360  1.00  0.00           H  
ATOM   2127  HB3 GLN   157      49.447  86.799  95.094  1.00  0.00           H  
ATOM   2128  CG  GLN   157      48.809  86.764  97.058  1.00  0.00           C  
ATOM   2129  HG2 GLN   157      49.691  86.279  97.476  1.00  0.00           H  
ATOM   2130  HG3 GLN   157      48.483  87.396  97.885  1.00  0.00           H  
ATOM   2131  CD  GLN   157      47.800  85.585  96.905  1.00  0.00           C  
ATOM   2132  OE1 GLN   157      48.169  84.545  96.370  1.00  0.00           O  
ATOM   2133  NE2 GLN   157      46.551  85.717  97.283  1.00  0.00           N  
ATOM   2134 HE21 GLN   157      46.340  86.643  97.625  1.00  0.00           H  
ATOM   2135 HE22 GLN   157      45.953  84.921  97.111  1.00  0.00           H  
ATOM   2136  C   GLN   157      50.012  89.488  97.299  1.00  0.00           C  
ATOM   2137  O   GLN   157      50.781  89.325  98.232  1.00  0.00           O  
ATOM   2138  N   GLN   158      49.131  90.514  97.383  1.00  0.00           N  
ATOM   2139  H   GLN   158      49.302  91.189  98.114  1.00  0.00           H  
ATOM   2140  CA  GLN   158      48.288  91.114  96.346  1.00  0.00           C  
ATOM   2141  HA  GLN   158      47.969  90.321  95.669  1.00  0.00           H  
ATOM   2142  CB  GLN   158      47.012  91.727  97.045  1.00  0.00           C  
ATOM   2143  HB2 GLN   158      47.419  92.534  97.654  1.00  0.00           H  
ATOM   2144  HB3 GLN   158      46.350  92.145  96.286  1.00  0.00           H  
ATOM   2145  CG  GLN   158      46.260  90.732  97.920  1.00  0.00           C  
ATOM   2146  HG2 GLN   158      46.861  90.527  98.805  1.00  0.00           H  
ATOM   2147  HG3 GLN   158      45.355  91.281  98.181  1.00  0.00           H  
ATOM   2148  CD  GLN   158      45.915  89.426  97.342  1.00  0.00           C  
ATOM   2149  OE1 GLN   158      45.933  88.339  97.929  1.00  0.00           O  
ATOM   2150  NE2 GLN   158      45.463  89.428  96.175  1.00  0.00           N  
ATOM   2151 HE21 GLN   158      45.425  90.219  95.548  1.00  0.00           H  
ATOM   2152 HE22 GLN   158      45.216  88.509  95.837  1.00  0.00           H  
ATOM   2153  C   GLN   158      49.108  91.993  95.417  1.00  0.00           C  
ATOM   2154  O   GLN   158      50.093  92.609  95.810  1.00  0.00           O  
ATOM   2155  N   ASN   159      48.651  91.926  94.178  1.00  0.00           N  
ATOM   2156  H   ASN   159      47.747  91.487  94.083  1.00  0.00           H  
ATOM   2157  CA  ASN   159      49.227  92.646  93.031  1.00  0.00           C  
ATOM   2158  HA  ASN   159      50.183  92.183  92.784  1.00  0.00           H  
ATOM   2159  CB  ASN   159      48.320  92.278  91.826  1.00  0.00           C  
ATOM   2160  HB2 ASN   159      48.162  91.204  91.919  1.00  0.00           H  
ATOM   2161  HB3 ASN   159      47.341  92.746  91.926  1.00  0.00           H  
ATOM   2162  CG  ASN   159      48.854  92.813  90.511  1.00  0.00           C  
ATOM   2163  OD1 ASN   159      48.629  93.962  90.212  1.00  0.00           O  
ATOM   2164  ND2 ASN   159      49.575  92.096  89.777  1.00  0.00           N  
ATOM   2165 HD21 ASN   159      49.758  91.138  90.036  1.00  0.00           H  
ATOM   2166 HD22 ASN   159      49.877  92.543  88.923  1.00  0.00           H  
ATOM   2167  C   ASN   159      49.324  94.201  93.145  1.00  0.00           C  
ATOM   2168  O   ASN   159      48.457  94.821  93.795  1.00  0.00           O  
ATOM   2169  N   GLN   160      50.342  94.821  92.534  1.00  0.00           N  
ATOM   2170  H   GLN   160      50.537  95.774  92.804  1.00  0.00           H  
ATOM   2171  CA  GLN   160      51.550  94.266  91.896  1.00  0.00           C  
ATOM   2172  HA  GLN   160      51.237  93.339  91.415  1.00  0.00           H  
ATOM   2173  CB  GLN   160      52.009  95.215  90.718  1.00  0.00           C  
ATOM   2174  HB2 GLN   160      51.230  95.473  90.001  1.00  0.00           H  
ATOM   2175  HB3 GLN   160      52.198  96.211  91.117  1.00  0.00           H  
ATOM   2176  CG  GLN   160      53.320  94.835  90.087  1.00  0.00           C  
ATOM   2177  HG2 GLN   160      53.489  95.502  89.242  1.00  0.00           H  
ATOM   2178  HG3 GLN   160      54.078  94.958  90.860  1.00  0.00           H  
ATOM   2179  CD  GLN   160      53.278  93.435  89.489  1.00  0.00           C  
ATOM   2180  OE1 GLN   160      53.536  92.525  90.218  1.00  0.00           O  
ATOM   2181  NE2 GLN   160      52.846  93.222  88.282  1.00  0.00           N  
ATOM   2182 HE21 GLN   160      52.883  94.035  87.685  1.00  0.00           H  
ATOM   2183 HE22 GLN   160      52.494  92.285  88.149  1.00  0.00           H  
ATOM   2184  C   GLN   160      52.628  93.926  93.025  1.00  0.00           C  
ATOM   2185  O   GLN   160      52.774  94.763  93.944  1.00  0.00           O  
ATOM   2186  N   TYR   161      53.391  92.843  92.871  1.00  0.00           N  
ATOM   2187  H   TYR   161      53.339  92.373  91.979  1.00  0.00           H  
ATOM   2188  CA  TYR   161      54.444  92.347  93.796  1.00  0.00           C  
ATOM   2189  HA  TYR   161      54.414  92.875  94.749  1.00  0.00           H  
ATOM   2190  CB  TYR   161      54.170  90.883  94.203  1.00  0.00           C  
ATOM   2191  HB2 TYR   161      53.124  90.822  94.502  1.00  0.00           H  
ATOM   2192  HB3 TYR   161      54.269  90.272  93.306  1.00  0.00           H  
ATOM   2193  CG  TYR   161      54.893  90.312  95.404  1.00  0.00           C  
ATOM   2194  CD1 TYR   161      56.233  89.957  95.266  1.00  0.00           C  
ATOM   2195  HD1 TYR   161      56.727  89.987  94.306  1.00  0.00           H  
ATOM   2196  CE1 TYR   161      56.947  89.406  96.338  1.00  0.00           C  
ATOM   2197  HE1 TYR   161      57.945  89.033  96.159  1.00  0.00           H  
ATOM   2198  CZ  TYR   161      56.347  89.169  97.572  1.00  0.00           C  
ATOM   2199  OH  TYR   161      56.951  88.529  98.620  1.00  0.00           O  
ATOM   2200  HH  TYR   161      56.234  88.063  99.057  1.00  0.00           H  
ATOM   2201  CE2 TYR   161      54.994  89.579  97.719  1.00  0.00           C  
ATOM   2202  HE2 TYR   161      54.532  89.437  98.685  1.00  0.00           H  
ATOM   2203  CD2 TYR   161      54.221  90.010  96.590  1.00  0.00           C  
ATOM   2204  HD2 TYR   161      53.199  90.286  96.800  1.00  0.00           H  
ATOM   2205  C   TYR   161      55.886  92.540  93.210  1.00  0.00           C  
ATOM   2206  O   TYR   161      56.812  92.475  93.991  1.00  0.00           O  
ATOM   2207  N   ASN   162      55.994  92.736  91.899  1.00  0.00           N  
ATOM   2208  H   ASN   162      55.126  92.792  91.387  1.00  0.00           H  
ATOM   2209  CA  ASN   162      57.206  92.940  91.173  1.00  0.00           C  
ATOM   2210  HA  ASN   162      58.015  92.715  91.869  1.00  0.00           H  
ATOM   2211  CB  ASN   162      57.261  91.956  90.004  1.00  0.00           C  
ATOM   2212  HB2 ASN   162      56.548  92.325  89.266  1.00  0.00           H  
ATOM   2213  HB3 ASN   162      58.235  91.869  89.523  1.00  0.00           H  
ATOM   2214  CG  ASN   162      56.910  90.539  90.391  1.00  0.00           C  
ATOM   2215  OD1 ASN   162      55.901  89.934  89.939  1.00  0.00           O  
ATOM   2216  ND2 ASN   162      57.627  89.960  91.349  1.00  0.00           N  
ATOM   2217 HD21 ASN   162      57.346  88.991  91.391  1.00  0.00           H  
ATOM   2218 HD22 ASN   162      58.565  90.249  91.585  1.00  0.00           H  
ATOM   2219  C   ASN   162      57.341  94.419  90.651  1.00  0.00           C  
ATOM   2220  O   ASN   162      56.411  95.036  90.201  1.00  0.00           O  
ATOM   2221  N   SER   163      58.577  94.960  90.665  1.00  0.00           N  
ATOM   2222  H   SER   163      59.352  94.358  90.907  1.00  0.00           H  
ATOM   2223  CA  SER   163      58.973  96.262  90.257  1.00  0.00           C  
ATOM   2224  HA  SER   163      58.170  96.891  90.643  1.00  0.00           H  
ATOM   2225  CB  SER   163      60.360  96.522  90.992  1.00  0.00           C  
ATOM   2226  HB2 SER   163      60.417  97.598  91.157  1.00  0.00           H  
ATOM   2227  HB3 SER   163      60.298  96.128  92.006  1.00  0.00           H  
ATOM   2228  OG  SER   163      61.479  95.973  90.359  1.00  0.00           O  
ATOM   2229  HG  SER   163      61.563  95.063  90.653  1.00  0.00           H  
ATOM   2230  C   SER   163      59.036  96.410  88.734  1.00  0.00           C  
ATOM   2231  O   SER   163      59.209  95.414  88.009  1.00  0.00           O  
ATOM   2232  N   SER   164      58.889  97.646  88.248  1.00  0.00           N  
ATOM   2233  H   SER   164      58.553  98.351  88.887  1.00  0.00           H  
ATOM   2234  CA  SER   164      58.958  97.991  86.853  1.00  0.00           C  
ATOM   2235  HA  SER   164      58.854  99.060  86.665  1.00  0.00           H  
ATOM   2236  CB  SER   164      57.752  97.454  86.129  1.00  0.00           C  
ATOM   2237  HB2 SER   164      57.742  96.368  86.223  1.00  0.00           H  
ATOM   2238  HB3 SER   164      56.845  97.872  86.565  1.00  0.00           H  
ATOM   2239  OG  SER   164      57.640  97.818  84.725  1.00  0.00           O  
ATOM   2240  HG  SER   164      56.717  97.617  84.558  1.00  0.00           H  
ATOM   2241  C   SER   164      60.343  97.629  86.178  1.00  0.00           C  
ATOM   2242  O   SER   164      61.421  97.607  86.835  1.00  0.00           O  
ATOM   2243  N   SER   165      60.251  97.276  84.930  1.00  0.00           N  
ATOM   2244  H   SER   165      59.310  97.262  84.564  1.00  0.00           H  
ATOM   2245  CA  SER   165      61.350  97.053  83.965  1.00  0.00           C  
ATOM   2246  HA  SER   165      62.011  96.260  84.317  1.00  0.00           H  
ATOM   2247  CB  SER   165      60.806  96.623  82.667  1.00  0.00           C  
ATOM   2248  HB2 SER   165      61.555  96.517  81.882  1.00  0.00           H  
ATOM   2249  HB3 SER   165      60.263  95.682  82.749  1.00  0.00           H  
ATOM   2250  OG  SER   165      59.782  97.587  82.271  1.00  0.00           O  
ATOM   2251  HG  SER   165      60.186  98.347  81.846  1.00  0.00           H  
ATOM   2252  C   SER   165      62.292  98.208  83.774  1.00  0.00           C  
ATOM   2253  O   SER   165      61.880  99.308  83.918  1.00  0.00           O  
ATOM   2254  N   GLY   166      63.530  97.990  83.422  1.00  0.00           N  
ATOM   2255  H   GLY   166      63.723  97.007  83.291  1.00  0.00           H  
ATOM   2256  CA  GLY   166      64.525  98.965  83.111  1.00  0.00           C  
ATOM   2257  HA2 GLY   166      64.664  99.037  82.032  1.00  0.00           H  
ATOM   2258  HA3 GLY   166      64.221  99.914  83.553  1.00  0.00           H  
ATOM   2259  C   GLY   166      65.810  98.523  83.855  1.00  0.00           C  
ATOM   2260  O   GLY   166      66.248  97.366  83.693  1.00  0.00           O  
ATOM   2261  N   GLY   167      66.422  99.442  84.600  1.00  0.00           N  
ATOM   2262  H   GLY   167      66.003 100.360  84.630  1.00  0.00           H  
ATOM   2263  CA  GLY   167      67.694  99.316  85.208  1.00  0.00           C  
ATOM   2264  HA2 GLY   167      67.922 100.135  85.890  1.00  0.00           H  
ATOM   2265  HA3 GLY   167      67.558  98.533  85.954  1.00  0.00           H  
ATOM   2266  C   GLY   167      68.890  99.104  84.228  1.00  0.00           C  
ATOM   2267  O   GLY   167      68.786  99.123  82.954  1.00  0.00           O  
ATOM   2268  N   GLY   168      70.119  98.851  84.778  1.00  0.00           N  
ATOM   2269  H   GLY   168      70.144  98.702  85.777  1.00  0.00           H  
ATOM   2270  CA  GLY   168      71.274  98.490  83.996  1.00  0.00           C  
ATOM   2271  HA2 GLY   168      71.267  98.969  83.017  1.00  0.00           H  
ATOM   2272  HA3 GLY   168      72.046  98.864  84.669  1.00  0.00           H  
ATOM   2273  C   GLY   168      71.363  96.946  83.710  1.00  0.00           C  
ATOM   2274  O   GLY   168      70.339  96.267  83.611  1.00  0.00           O  
ATOM   2275  N   GLY   169      72.542  96.402  83.469  1.00  0.00           N  
ATOM   2276  H   GLY   169      72.441  95.454  83.135  1.00  0.00           H  
ATOM   2277  CA  GLY   169      73.925  96.872  83.845  1.00  0.00           C  
ATOM   2278  HA2 GLY   169      73.800  97.495  84.731  1.00  0.00           H  
ATOM   2279  HA3 GLY   169      74.598  96.038  84.042  1.00  0.00           H  
ATOM   2280  C   GLY   169      74.512  97.886  82.804  1.00  0.00           C  
ATOM   2281  O   GLY   169      73.852  98.453  81.914  1.00  0.00           O  
ATOM   2282  N   GLY   170      75.800  98.189  82.993  1.00  0.00           N  
ATOM   2283  H   GLY   170      76.433  97.850  83.703  1.00  0.00           H  
ATOM   2284  CA  GLY   170      76.535  98.805  81.904  1.00  0.00           C  
ATOM   2285  HA2 GLY   170      76.061  99.725  81.563  1.00  0.00           H  
ATOM   2286  HA3 GLY   170      77.528  99.062  82.272  1.00  0.00           H  
ATOM   2287  C   GLY   170      76.722  97.946  80.657  1.00  0.00           C  
ATOM   2288  O   GLY   170      76.809  96.747  80.788  1.00  0.00           O  
ATOM   2289  N   GLY   171      76.759  98.470  79.441  1.00  0.00           N  
ATOM   2290  H   GLY   171      76.752  97.824  78.664  1.00  0.00           H  
ATOM   2291  CA  GLY   171      76.624  99.899  79.005  1.00  0.00           C  
ATOM   2292  HA2 GLY   171      76.459  99.880  77.928  1.00  0.00           H  
ATOM   2293  HA3 GLY   171      75.780 100.436  79.439  1.00  0.00           H  
ATOM   2294  C   GLY   171      77.971 100.687  79.350  1.00  0.00           C  
ATOM   2295  O   GLY   171      78.510 100.527  80.469  1.00  0.00           O  
ATOM   2296  N   GLY   172      78.577 101.482  78.456  1.00  0.00           N  
ATOM   2297  H   GLY   172      79.375 102.016  78.770  1.00  0.00           H  
ATOM   2298  CA  GLY   172      78.447 101.580  77.008  1.00  0.00           C  
ATOM   2299  HA2 GLY   172      77.424 101.606  76.633  1.00  0.00           H  
ATOM   2300  HA3 GLY   172      78.940 102.508  76.720  1.00  0.00           H  
ATOM   2301  C   GLY   172      79.153 100.366  76.292  1.00  0.00           C  
ATOM   2302  O   GLY   172      79.507  99.408  76.977  1.00  0.00           O  
ATOM   2303  N   GLY   173      79.328 100.403  74.978  1.00  0.00           N  
ATOM   2304  H   GLY   173      79.006 101.217  74.473  1.00  0.00           H  
ATOM   2305  CA  GLY   173      79.770  99.114  74.294  1.00  0.00           C  
ATOM   2306  HA2 GLY   173      80.832  99.133  74.540  1.00  0.00           H  
ATOM   2307  HA3 GLY   173      79.176  98.302  74.715  1.00  0.00           H  
ATOM   2308  C   GLY   173      79.557  99.286  72.770  1.00  0.00           C  
ATOM   2309  O   GLY   173      79.261 100.353  72.244  1.00  0.00           O  
ATOM   2310  N   GLY   174      79.746  98.229  72.002  1.00  0.00           N  
ATOM   2311  H   GLY   174      79.622  98.346  71.007  1.00  0.00           H  
ATOM   2312  CA  GLY   174      79.982  96.875  72.444  1.00  0.00           C  
ATOM   2313  HA2 GLY   174      79.783  96.771  73.510  1.00  0.00           H  
ATOM   2314  HA3 GLY   174      79.279  96.277  71.864  1.00  0.00           H  
ATOM   2315  C   GLY   174      81.401  96.577  71.999  1.00  0.00           C  
ATOM   2316  O   GLY   174      82.288  97.416  71.945  1.00  0.00           O  
ATOM   2317  N   GLY   175      81.614  95.372  71.535  1.00  0.00           N  
ATOM   2318  H   GLY   175      80.784  94.805  71.427  1.00  0.00           H  
ATOM   2319  CA  GLY   175      82.892  95.008  70.784  1.00  0.00           C  
ATOM   2320  HA2 GLY   175      83.716  95.087  71.493  1.00  0.00           H  
ATOM   2321  HA3 GLY   175      82.767  93.990  70.414  1.00  0.00           H  
ATOM   2322  C   GLY   175      83.237  95.849  69.584  1.00  0.00           C  
ATOM   2323  O   GLY   175      84.423  96.192  69.340  1.00  0.00           O  
ATOM   2324  N   ASN   176      82.170  96.305  68.889  1.00  0.00           N  
ATOM   2325  H   ASN   176      81.202  96.080  69.066  1.00  0.00           H  
ATOM   2326  CA  ASN   176      82.276  97.428  67.938  1.00  0.00           C  
ATOM   2327  HA  ASN   176      83.326  97.722  67.936  1.00  0.00           H  
ATOM   2328  CB  ASN   176      81.745  97.079  66.628  1.00  0.00           C  
ATOM   2329  HB2 ASN   176      80.718  96.717  66.689  1.00  0.00           H  
ATOM   2330  HB3 ASN   176      81.794  98.062  66.161  1.00  0.00           H  
ATOM   2331  CG  ASN   176      82.589  96.064  65.874  1.00  0.00           C  
ATOM   2332  OD1 ASN   176      83.641  96.400  65.307  1.00  0.00           O  
ATOM   2333  ND2 ASN   176      82.117  94.831  65.754  1.00  0.00           N  
ATOM   2334 HD21 ASN   176      82.682  94.178  65.230  1.00  0.00           H  
ATOM   2335 HD22 ASN   176      81.266  94.603  66.247  1.00  0.00           H  
ATOM   2336  C   ASN   176      81.413  98.585  68.557  1.00  0.00           C  
ATOM   2337  O   ASN   176      80.235  98.389  68.895  1.00  0.00           O  
ATOM   2338  N   TYR   177      81.989  99.769  68.840  1.00  0.00           N  
ATOM   2339  H   TYR   177      82.991  99.890  68.808  1.00  0.00           H  
ATOM   2340  CA  TYR   177      81.211 100.992  69.016  1.00  0.00           C  
ATOM   2341  HA  TYR   177      80.421 100.813  69.746  1.00  0.00           H  
ATOM   2342  CB  TYR   177      82.172 102.111  69.466  1.00  0.00           C  
ATOM   2343  HB2 TYR   177      82.908 102.234  68.671  1.00  0.00           H  
ATOM   2344  HB3 TYR   177      81.714 103.099  69.427  1.00  0.00           H  
ATOM   2345  CG  TYR   177      82.927 101.925  70.770  1.00  0.00           C  
ATOM   2346  CD1 TYR   177      82.238 101.988  71.950  1.00  0.00           C  
ATOM   2347  HD1 TYR   177      81.167 102.128  71.917  1.00  0.00           H  
ATOM   2348  CE1 TYR   177      82.904 101.785  73.192  1.00  0.00           C  
ATOM   2349  HE1 TYR   177      82.321 101.831  74.100  1.00  0.00           H  
ATOM   2350  CZ  TYR   177      84.287 101.725  73.222  1.00  0.00           C  
ATOM   2351  OH  TYR   177      84.947 101.684  74.402  1.00  0.00           O  
ATOM   2352  HH  TYR   177      85.836 101.349  74.264  1.00  0.00           H  
ATOM   2353  CE2 TYR   177      85.002 101.686  72.042  1.00  0.00           C  
ATOM   2354  HE2 TYR   177      86.064 101.496  72.094  1.00  0.00           H  
ATOM   2355  CD2 TYR   177      84.358 101.766  70.803  1.00  0.00           C  
ATOM   2356  HD2 TYR   177      84.864 101.742  69.849  1.00  0.00           H  
ATOM   2357  C   TYR   177      80.346 101.494  67.802  1.00  0.00           C  
ATOM   2358  O   TYR   177      80.896 101.382  66.705  1.00  0.00           O  
ATOM   2359  N   GLY   178      79.074 101.914  67.994  1.00  0.00           N  
ATOM   2360  H   GLY   178      78.596 102.249  67.170  1.00  0.00           H  
ATOM   2361  CA  GLY   178      78.377 101.956  69.225  1.00  0.00           C  
ATOM   2362  HA2 GLY   178      77.337 101.978  68.902  1.00  0.00           H  
ATOM   2363  HA3 GLY   178      78.535 101.067  69.836  1.00  0.00           H  
ATOM   2364  C   GLY   178      78.618 103.204  70.132  1.00  0.00           C  
ATOM   2365  O   GLY   178      78.953 104.233  69.547  1.00  0.00           O  
ATOM   2366  N   GLN   179      78.303 103.220  71.370  1.00  0.00           N  
ATOM   2367  H   GLN   179      77.967 102.366  71.793  1.00  0.00           H  
ATOM   2368  CA  GLN   179      78.366 104.481  72.226  1.00  0.00           C  
ATOM   2369  HA  GLN   179      79.057 105.173  71.745  1.00  0.00           H  
ATOM   2370  CB  GLN   179      76.991 104.968  72.412  1.00  0.00           C  
ATOM   2371  HB2 GLN   179      76.294 104.191  72.727  1.00  0.00           H  
ATOM   2372  HB3 GLN   179      77.010 105.685  73.232  1.00  0.00           H  
ATOM   2373  CG  GLN   179      76.366 105.690  71.225  1.00  0.00           C  
ATOM   2374  HG2 GLN   179      76.416 104.990  70.391  1.00  0.00           H  
ATOM   2375  HG3 GLN   179      75.382 106.021  71.559  1.00  0.00           H  
ATOM   2376  CD  GLN   179      77.116 106.951  70.883  1.00  0.00           C  
ATOM   2377  OE1 GLN   179      76.888 107.980  71.473  1.00  0.00           O  
ATOM   2378  NE2 GLN   179      78.067 106.952  69.982  1.00  0.00           N  
ATOM   2379 HE21 GLN   179      78.430 106.105  69.569  1.00  0.00           H  
ATOM   2380 HE22 GLN   179      78.678 107.755  69.959  1.00  0.00           H  
ATOM   2381  C   GLN   179      78.954 104.165  73.606  1.00  0.00           C  
ATOM   2382  O   GLN   179      78.583 103.148  74.244  1.00  0.00           O  
ATOM   2383  N   ASP   180      79.900 104.985  74.155  1.00  0.00           N  
ATOM   2384  H   ASP   180      80.070 104.842  75.140  1.00  0.00           H  
ATOM   2385  CA  ASP   180      80.551 106.223  73.667  1.00  0.00           C  
ATOM   2386  HA  ASP   180      80.652 106.149  72.584  1.00  0.00           H  
ATOM   2387  CB  ASP   180      79.744 107.448  74.155  1.00  0.00           C  
ATOM   2388  HB2 ASP   180      78.788 107.356  73.640  1.00  0.00           H  
ATOM   2389  HB3 ASP   180      79.657 107.452  75.242  1.00  0.00           H  
ATOM   2390  CG  ASP   180      80.354 108.784  73.782  1.00  0.00           C  
ATOM   2391  OD1 ASP   180      80.275 109.824  74.511  1.00  0.00           O  
ATOM   2392  OD2 ASP   180      81.081 108.809  72.789  1.00  0.00           O  
ATOM   2393  C   ASP   180      82.010 106.311  74.113  1.00  0.00           C  
ATOM   2394  O   ASP   180      82.225 106.081  75.313  1.00  0.00           O  
ATOM   2395  N   GLN   181      82.909 106.652  73.206  1.00  0.00           N  
ATOM   2396  H   GLN   181      82.627 106.670  72.236  1.00  0.00           H  
ATOM   2397  CA  GLN   181      84.317 106.570  73.501  1.00  0.00           C  
ATOM   2398  HA  GLN   181      84.392 105.638  74.062  1.00  0.00           H  
ATOM   2399  CB  GLN   181      85.254 106.394  72.288  1.00  0.00           C  
ATOM   2400  HB2 GLN   181      84.940 107.151  71.570  1.00  0.00           H  
ATOM   2401  HB3 GLN   181      86.268 106.512  72.669  1.00  0.00           H  
ATOM   2402  CG  GLN   181      85.057 104.991  71.765  1.00  0.00           C  
ATOM   2403  HG2 GLN   181      85.470 104.405  72.585  1.00  0.00           H  
ATOM   2404  HG3 GLN   181      84.059 104.601  71.562  1.00  0.00           H  
ATOM   2405  CD  GLN   181      85.787 104.794  70.565  1.00  0.00           C  
ATOM   2406  OE1 GLN   181      86.967 104.624  70.510  1.00  0.00           O  
ATOM   2407  NE2 GLN   181      85.236 104.832  69.331  1.00  0.00           N  
ATOM   2408 HE21 GLN   181      84.240 104.991  69.293  1.00  0.00           H  
ATOM   2409 HE22 GLN   181      85.856 104.949  68.543  1.00  0.00           H  
ATOM   2410  C   GLN   181      84.807 107.800  74.289  1.00  0.00           C  
ATOM   2411  O   GLN   181      85.958 107.872  74.656  1.00  0.00           O  
ATOM   2412  N   SER   182      83.951 108.738  74.534  1.00  0.00           N  
ATOM   2413  H   SER   182      83.035 108.674  74.112  1.00  0.00           H  
ATOM   2414  CA  SER   182      84.233 109.964  75.195  1.00  0.00           C  
ATOM   2415  HA  SER   182      85.015 110.521  74.678  1.00  0.00           H  
ATOM   2416  CB  SER   182      83.111 110.897  75.071  1.00  0.00           C  
ATOM   2417  HB2 SER   182      82.374 110.560  75.800  1.00  0.00           H  
ATOM   2418  HB3 SER   182      83.454 111.818  75.542  1.00  0.00           H  
ATOM   2419  OG  SER   182      82.548 111.172  73.810  1.00  0.00           O  
ATOM   2420  HG  SER   182      81.691 110.760  73.940  1.00  0.00           H  
ATOM   2421  C   SER   182      84.651 109.745  76.639  1.00  0.00           C  
ATOM   2422  O   SER   182      84.309 108.743  77.256  1.00  0.00           O  
ATOM   2423  N   SER   183      85.261 110.642  77.400  1.00  0.00           N  
ATOM   2424  H   SER   183      85.539 110.300  78.309  1.00  0.00           H  
ATOM   2425  CA  SER   183      85.785 111.950  76.994  1.00  0.00           C  
ATOM   2426  HA  SER   183      85.259 112.452  76.182  1.00  0.00           H  
ATOM   2427  CB  SER   183      85.679 112.896  78.172  1.00  0.00           C  
ATOM   2428  HB2 SER   183      84.690 112.782  78.617  1.00  0.00           H  
ATOM   2429  HB3 SER   183      86.444 112.743  78.933  1.00  0.00           H  
ATOM   2430  OG  SER   183      85.745 114.255  77.679  1.00  0.00           O  
ATOM   2431  HG  SER   183      84.898 114.504  77.304  1.00  0.00           H  
ATOM   2432  C   SER   183      87.337 111.794  76.704  1.00  0.00           C  
ATOM   2433  O   SER   183      87.907 110.683  76.827  1.00  0.00           O  
ATOM   2434  N   MET   184      87.913 112.900  76.272  1.00  0.00           N  
ATOM   2435  H   MET   184      87.323 113.691  76.057  1.00  0.00           H  
ATOM   2436  CA  MET   184      89.303 113.070  76.036  1.00  0.00           C  
ATOM   2437  HA  MET   184      89.875 112.543  76.799  1.00  0.00           H  
ATOM   2438  CB  MET   184      89.687 112.586  74.596  1.00  0.00           C  
ATOM   2439  HB2 MET   184      90.698 112.978  74.480  1.00  0.00           H  
ATOM   2440  HB3 MET   184      89.701 111.497  74.569  1.00  0.00           H  
ATOM   2441  CG  MET   184      88.868 113.103  73.392  1.00  0.00           C  
ATOM   2442  HG2 MET   184      88.606 114.144  73.580  1.00  0.00           H  
ATOM   2443  HG3 MET   184      89.381 113.038  72.433  1.00  0.00           H  
ATOM   2444  SD  MET   184      87.197 112.327  73.199  1.00  0.00           S  
ATOM   2445  CE  MET   184      87.726 110.621  72.810  1.00  0.00           C  
ATOM   2446  HE1 MET   184      86.956 109.976  72.384  1.00  0.00           H  
ATOM   2447  HE2 MET   184      88.526 110.902  72.126  1.00  0.00           H  
ATOM   2448  HE3 MET   184      87.964 110.199  73.787  1.00  0.00           H  
ATOM   2449  C   MET   184      89.604 114.570  76.291  1.00  0.00           C  
ATOM   2450  O   MET   184      88.824 115.476  75.945  1.00  0.00           O  
ATOM   2451  N   SER   185      90.678 114.883  77.002  1.00  0.00           N  
ATOM   2452  H   SER   185      91.266 114.130  77.330  1.00  0.00           H  
ATOM   2453  CA  SER   185      91.058 116.310  77.365  1.00  0.00           C  
ATOM   2454  HA  SER   185      90.242 116.696  77.976  1.00  0.00           H  
ATOM   2455  CB  SER   185      92.337 116.280  78.179  1.00  0.00           C  
ATOM   2456  HB2 SER   185      92.164 115.603  79.015  1.00  0.00           H  
ATOM   2457  HB3 SER   185      93.084 115.828  77.527  1.00  0.00           H  
ATOM   2458  OG  SER   185      92.796 117.539  78.685  1.00  0.00           O  
ATOM   2459  HG  SER   185      93.556 117.708  78.124  1.00  0.00           H  
ATOM   2460  C   SER   185      91.344 117.230  76.174  1.00  0.00           C  
ATOM   2461  O   SER   185      92.037 116.861  75.231  1.00  0.00           O  
ATOM   2462  N   SER   186      90.716 118.408  76.238  1.00  0.00           N  
ATOM   2463  H   SER   186      89.986 118.515  76.928  1.00  0.00           H  
ATOM   2464  CA  SER   186      91.060 119.542  75.348  1.00  0.00           C  
ATOM   2465  HA  SER   186      92.094 119.394  75.037  1.00  0.00           H  
ATOM   2466  CB  SER   186      90.121 119.397  74.180  1.00  0.00           C  
ATOM   2467  HB2 SER   186      89.972 118.363  73.870  1.00  0.00           H  
ATOM   2468  HB3 SER   186      89.167 119.821  74.494  1.00  0.00           H  
ATOM   2469  OG  SER   186      90.538 119.988  72.878  1.00  0.00           O  
ATOM   2470  HG  SER   186      89.707 120.102  72.411  1.00  0.00           H  
ATOM   2471  C   SER   186      90.862 120.901  76.014  1.00  0.00           C  
ATOM   2472  O   SER   186      90.123 120.913  77.011  1.00  0.00           O  
ATOM   2473  N   GLY   187      91.426 122.086  75.535  1.00  0.00           N  
ATOM   2474  H   GLY   187      91.316 123.002  75.947  1.00  0.00           H  
ATOM   2475  CA  GLY   187      92.265 122.149  74.399  1.00  0.00           C  
ATOM   2476  HA2 GLY   187      93.220 122.551  74.736  1.00  0.00           H  
ATOM   2477  HA3 GLY   187      92.471 121.194  73.917  1.00  0.00           H  
ATOM   2478  C   GLY   187      91.735 123.057  73.209  1.00  0.00           C  
ATOM   2479  O   GLY   187      92.452 123.436  72.303  1.00  0.00           O  
ATOM   2480  N   GLY   188      90.418 123.360  73.233  1.00  0.00           N  
ATOM   2481  H   GLY   188      89.807 122.998  73.951  1.00  0.00           H  
ATOM   2482  CA  GLY   188      89.650 123.984  72.206  1.00  0.00           C  
ATOM   2483  HA2 GLY   188      89.728 123.324  71.342  1.00  0.00           H  
ATOM   2484  HA3 GLY   188      88.635 123.992  72.603  1.00  0.00           H  
ATOM   2485  C   GLY   188      90.093 125.363  71.879  1.00  0.00           C  
ATOM   2486  O   GLY   188      90.701 126.071  72.661  1.00  0.00           O  
ATOM   2487  N   GLY   189      89.631 125.951  70.834  1.00  0.00           N  
ATOM   2488  H   GLY   189      89.771 126.951  70.825  1.00  0.00           H  
ATOM   2489  CA  GLY   189      88.757 125.386  69.775  1.00  0.00           C  
ATOM   2490  HA2 GLY   189      89.236 124.787  69.001  1.00  0.00           H  
ATOM   2491  HA3 GLY   189      87.930 124.909  70.302  1.00  0.00           H  
ATOM   2492  C   GLY   189      88.000 126.549  69.108  1.00  0.00           C  
ATOM   2493  O   GLY   189      87.609 127.476  69.809  1.00  0.00           O  
ATOM   2494  N   SER   190      87.853 126.563  67.763  1.00  0.00           N  
ATOM   2495  H   SER   190      88.253 125.826  67.201  1.00  0.00           H  
ATOM   2496  CA  SER   190      87.171 127.607  66.914  1.00  0.00           C  
ATOM   2497  HA  SER   190      87.838 128.460  66.794  1.00  0.00           H  
ATOM   2498  CB  SER   190      86.935 126.881  65.522  1.00  0.00           C  
ATOM   2499  HB2 SER   190      86.251 126.051  65.699  1.00  0.00           H  
ATOM   2500  HB3 SER   190      86.396 127.556  64.857  1.00  0.00           H  
ATOM   2501  OG  SER   190      88.125 126.407  64.991  1.00  0.00           O  
ATOM   2502  HG  SER   190      88.463 127.120  64.443  1.00  0.00           H  
ATOM   2503  C   SER   190      85.803 128.134  67.470  1.00  0.00           C  
ATOM   2504  O   SER   190      84.940 127.329  67.778  1.00  0.00           O  
ATOM   2505  N   GLY   191      85.605 129.466  67.573  1.00  0.00           N  
ATOM   2506  H   GLY   191      84.755 129.789  68.012  1.00  0.00           H  
ATOM   2507  CA  GLY   191      86.438 130.566  67.102  1.00  0.00           C  
ATOM   2508  HA2 GLY   191      86.088 131.566  67.358  1.00  0.00           H  
ATOM   2509  HA3 GLY   191      87.440 130.566  67.533  1.00  0.00           H  
ATOM   2510  C   GLY   191      86.674 130.586  65.590  1.00  0.00           C  
ATOM   2511  O   GLY   191      85.879 130.005  64.809  1.00  0.00           O  
ATOM   2512  N   GLY   192      87.849 131.160  65.209  1.00  0.00           N  
ATOM   2513  H   GLY   192      88.481 131.427  65.950  1.00  0.00           H  
ATOM   2514  CA  GLY   192      88.297 131.159  63.795  1.00  0.00           C  
ATOM   2515  HA2 GLY   192      87.519 131.361  63.059  1.00  0.00           H  
ATOM   2516  HA3 GLY   192      89.059 131.921  63.631  1.00  0.00           H  
ATOM   2517  C   GLY   192      88.964 129.828  63.350  1.00  0.00           C  
ATOM   2518  O   GLY   192      88.746 128.761  63.930  1.00  0.00           O  
ATOM   2519  N   GLY   193      89.770 130.045  62.293  1.00  0.00           N  
ATOM   2520  H   GLY   193      89.693 130.881  61.732  1.00  0.00           H  
ATOM   2521  CA  GLY   193      90.513 128.977  61.525  1.00  0.00           C  
ATOM   2522  HA2 GLY   193      91.045 129.483  60.719  1.00  0.00           H  
ATOM   2523  HA3 GLY   193      91.190 128.509  62.240  1.00  0.00           H  
ATOM   2524  C   GLY   193      89.560 127.913  61.016  1.00  0.00           C  
ATOM   2525  O   GLY   193      88.659 128.213  60.279  1.00  0.00           O  
ATOM   2526  N   TYR   194      89.872 126.642  61.227  1.00  0.00           N  
ATOM   2527  H   TYR   194      90.732 126.456  61.724  1.00  0.00           H  
ATOM   2528  CA  TYR   194      89.210 125.522  60.598  1.00  0.00           C  
ATOM   2529  HA  TYR   194      88.215 125.846  60.292  1.00  0.00           H  
ATOM   2530  CB  TYR   194      89.988 125.047  59.348  1.00  0.00           C  
ATOM   2531  HB2 TYR   194      91.035 124.802  59.527  1.00  0.00           H  
ATOM   2532  HB3 TYR   194      89.569 124.075  59.087  1.00  0.00           H  
ATOM   2533  CG  TYR   194      89.982 126.053  58.135  1.00  0.00           C  
ATOM   2534  CD1 TYR   194      89.123 125.936  56.992  1.00  0.00           C  
ATOM   2535  HD1 TYR   194      88.493 125.073  56.836  1.00  0.00           H  
ATOM   2536  CE1 TYR   194      89.178 126.992  56.071  1.00  0.00           C  
ATOM   2537  HE1 TYR   194      88.625 126.909  55.147  1.00  0.00           H  
ATOM   2538  CZ  TYR   194      89.993 128.158  56.249  1.00  0.00           C  
ATOM   2539  OH  TYR   194      90.118 128.959  55.174  1.00  0.00           O  
ATOM   2540  HH  TYR   194      90.894 129.516  55.274  1.00  0.00           H  
ATOM   2541  CE2 TYR   194      90.853 128.153  57.327  1.00  0.00           C  
ATOM   2542  HE2 TYR   194      91.598 128.929  57.424  1.00  0.00           H  
ATOM   2543  CD2 TYR   194      90.843 127.105  58.236  1.00  0.00           C  
ATOM   2544  HD2 TYR   194      91.569 127.070  59.035  1.00  0.00           H  
ATOM   2545  C   TYR   194      89.069 124.251  61.509  1.00  0.00           C  
ATOM   2546  O   TYR   194      89.917 123.429  61.467  1.00  0.00           O  
ATOM   2547  N   GLY   195      88.003 124.030  62.232  1.00  0.00           N  
ATOM   2548  H   GLY   195      87.926 123.103  62.625  1.00  0.00           H  
ATOM   2549  CA  GLY   195      86.839 124.912  62.486  1.00  0.00           C  
ATOM   2550  HA2 GLY   195      87.200 125.897  62.781  1.00  0.00           H  
ATOM   2551  HA3 GLY   195      86.280 125.093  61.569  1.00  0.00           H  
ATOM   2552  C   GLY   195      85.957 124.257  63.553  1.00  0.00           C  
ATOM   2553  O   GLY   195      86.390 123.562  64.489  1.00  0.00           O  
ATOM   2554  N   ASN   196      84.605 124.338  63.408  1.00  0.00           N  
ATOM   2555  H   ASN   196      84.226 124.769  62.577  1.00  0.00           H  
ATOM   2556  CA  ASN   196      83.621 123.572  64.269  1.00  0.00           C  
ATOM   2557  HA  ASN   196      84.072 122.583  64.344  1.00  0.00           H  
ATOM   2558  CB  ASN   196      83.475 124.101  65.732  1.00  0.00           C  
ATOM   2559  HB2 ASN   196      84.469 124.145  66.176  1.00  0.00           H  
ATOM   2560  HB3 ASN   196      83.067 125.111  65.691  1.00  0.00           H  
ATOM   2561  CG  ASN   196      82.720 123.201  66.604  1.00  0.00           C  
ATOM   2562  OD1 ASN   196      83.286 122.305  67.179  1.00  0.00           O  
ATOM   2563  ND2 ASN   196      81.439 123.327  66.760  1.00  0.00           N  
ATOM   2564 HD21 ASN   196      80.983 122.673  67.380  1.00  0.00           H  
ATOM   2565 HD22 ASN   196      80.904 124.086  66.363  1.00  0.00           H  
ATOM   2566  C   ASN   196      82.260 123.401  63.571  1.00  0.00           C  
ATOM   2567  O   ASN   196      81.599 124.377  63.245  1.00  0.00           O  
ATOM   2568  N   GLN   197      81.785 122.179  63.577  1.00  0.00           N  
ATOM   2569  H   GLN   197      82.343 121.476  64.039  1.00  0.00           H  
ATOM   2570  CA  GLN   197      80.548 121.816  62.850  1.00  0.00           C  
ATOM   2571  HA  GLN   197      80.489 122.382  61.920  1.00  0.00           H  
ATOM   2572  CB  GLN   197      80.803 120.310  62.628  1.00  0.00           C  
ATOM   2573  HB2 GLN   197      81.737 120.209  62.075  1.00  0.00           H  
ATOM   2574  HB3 GLN   197      81.056 119.784  63.548  1.00  0.00           H  
ATOM   2575  CG  GLN   197      79.574 119.536  62.061  1.00  0.00           C  
ATOM   2576  HG2 GLN   197      78.837 119.384  62.850  1.00  0.00           H  
ATOM   2577  HG3 GLN   197      79.173 120.157  61.260  1.00  0.00           H  
ATOM   2578  CD  GLN   197      79.905 118.191  61.402  1.00  0.00           C  
ATOM   2579  OE1 GLN   197      80.945 117.610  61.558  1.00  0.00           O  
ATOM   2580  NE2 GLN   197      79.038 117.684  60.589  1.00  0.00           N  
ATOM   2581 HE21 GLN   197      78.178 118.163  60.362  1.00  0.00           H  
ATOM   2582 HE22 GLN   197      79.275 116.754  60.276  1.00  0.00           H  
ATOM   2583  C   GLN   197      79.297 122.110  63.694  1.00  0.00           C  
ATOM   2584  O   GLN   197      79.061 121.432  64.665  1.00  0.00           O  
ATOM   2585  N   ASP   198      78.436 123.076  63.276  1.00  0.00           N  
ATOM   2586  H   ASP   198      78.821 123.773  62.655  1.00  0.00           H  
ATOM   2587  CA  ASP   198      77.151 123.406  63.791  1.00  0.00           C  
ATOM   2588  HA  ASP   198      77.240 123.820  64.795  1.00  0.00           H  
ATOM   2589  CB  ASP   198      76.508 124.482  62.978  1.00  0.00           C  
ATOM   2590  HB2 ASP   198      76.501 124.115  61.952  1.00  0.00           H  
ATOM   2591  HB3 ASP   198      75.531 124.680  63.418  1.00  0.00           H  
ATOM   2592  CG  ASP   198      77.298 125.820  62.915  1.00  0.00           C  
ATOM   2593  OD1 ASP   198      78.402 125.963  63.519  1.00  0.00           O  
ATOM   2594  OD2 ASP   198      76.713 126.838  62.462  1.00  0.00           O  
ATOM   2595  C   ASP   198      76.199 122.201  63.945  1.00  0.00           C  
ATOM   2596  O   ASP   198      75.989 121.379  63.012  1.00  0.00           O  
ATOM   2597  N   GLN   199      75.551 122.138  65.123  1.00  0.00           N  
ATOM   2598  H   GLN   199      75.570 122.988  65.667  1.00  0.00           H  
ATOM   2599  CA  GLN   199      74.615 121.185  65.672  1.00  0.00           C  
ATOM   2600  HA  GLN   199      74.214 120.636  64.821  1.00  0.00           H  
ATOM   2601  CB  GLN   199      75.345 120.284  66.685  1.00  0.00           C  
ATOM   2602  HB2 GLN   199      75.801 120.872  67.482  1.00  0.00           H  
ATOM   2603  HB3 GLN   199      74.649 119.588  67.153  1.00  0.00           H  
ATOM   2604  CG  GLN   199      76.525 119.400  66.046  1.00  0.00           C  
ATOM   2605  HG2 GLN   199      77.011 120.022  65.295  1.00  0.00           H  
ATOM   2606  HG3 GLN   199      77.299 119.138  66.768  1.00  0.00           H  
ATOM   2607  CD  GLN   199      75.997 118.112  65.358  1.00  0.00           C  
ATOM   2608  OE1 GLN   199      74.803 117.834  65.402  1.00  0.00           O  
ATOM   2609  NE2 GLN   199      76.820 117.297  64.821  1.00  0.00           N  
ATOM   2610 HE21 GLN   199      77.816 117.457  64.878  1.00  0.00           H  
ATOM   2611 HE22 GLN   199      76.382 116.615  64.220  1.00  0.00           H  
ATOM   2612  C   GLN   199      73.351 121.873  66.378  1.00  0.00           C  
ATOM   2613  O   GLN   199      73.441 122.258  67.532  1.00  0.00           O  
ATOM   2614  N   SER   200      72.198 121.935  65.752  1.00  0.00           N  
ATOM   2615  H   SER   200      71.385 122.096  66.328  1.00  0.00           H  
ATOM   2616  CA  SER   200      71.794 121.564  64.394  1.00  0.00           C  
ATOM   2617  HA  SER   200      71.988 120.504  64.232  1.00  0.00           H  
ATOM   2618  CB  SER   200      70.424 121.972  64.066  1.00  0.00           C  
ATOM   2619  HB2 SER   200      70.363 123.060  64.075  1.00  0.00           H  
ATOM   2620  HB3 SER   200      70.351 121.576  63.053  1.00  0.00           H  
ATOM   2621  OG  SER   200      69.478 121.334  64.931  1.00  0.00           O  
ATOM   2622  HG  SER   200      69.294 121.965  65.631  1.00  0.00           H  
ATOM   2623  C   SER   200      72.719 122.338  63.481  1.00  0.00           C  
ATOM   2624  O   SER   200      72.973 123.565  63.637  1.00  0.00           O  
ATOM   2625  N   GLY   201      73.191 121.595  62.454  1.00  0.00           N  
ATOM   2626  H   GLY   201      73.044 120.608  62.301  1.00  0.00           H  
ATOM   2627  CA  GLY   201      73.647 122.217  61.198  1.00  0.00           C  
ATOM   2628  HA2 GLY   201      73.985 123.230  61.418  1.00  0.00           H  
ATOM   2629  HA3 GLY   201      74.490 121.639  60.818  1.00  0.00           H  
ATOM   2630  C   GLY   201      72.465 122.244  60.104  1.00  0.00           C  
ATOM   2631  O   GLY   201      71.267 122.093  60.468  1.00  0.00           O  
ATOM   2632  N   GLY   202      72.787 122.525  58.818  1.00  0.00           N  
ATOM   2633  H   GLY   202      72.105 122.487  58.074  1.00  0.00           H  
ATOM   2634  CA  GLY   202      74.146 122.977  58.401  1.00  0.00           C  
ATOM   2635  HA2 GLY   202      74.797 122.212  58.825  1.00  0.00           H  
ATOM   2636  HA3 GLY   202      74.227 122.887  57.318  1.00  0.00           H  
ATOM   2637  C   GLY   202      74.398 124.431  58.935  1.00  0.00           C  
ATOM   2638  O   GLY   202      73.589 124.927  59.776  1.00  0.00           O  
ATOM   2639  N   GLY   203      75.459 125.128  58.601  1.00  0.00           N  
ATOM   2640  H   GLY   203      75.493 126.045  59.023  1.00  0.00           H  
ATOM   2641  CA  GLY   203      76.539 124.582  57.790  1.00  0.00           C  
ATOM   2642  HA2 GLY   203      76.574 123.520  58.032  1.00  0.00           H  
ATOM   2643  HA3 GLY   203      76.423 124.804  56.729  1.00  0.00           H  
ATOM   2644  C   GLY   203      77.945 125.057  58.209  1.00  0.00           C  
ATOM   2645  O   GLY   203      78.015 126.001  58.994  1.00  0.00           O  
ATOM   2646  N   GLY   204      79.006 124.354  57.736  1.00  0.00           N  
ATOM   2647  H   GLY   204      78.804 123.550  57.158  1.00  0.00           H  
ATOM   2648  CA  GLY   204      80.412 124.567  58.071  1.00  0.00           C  
ATOM   2649  HA2 GLY   204      81.008 123.814  57.555  1.00  0.00           H  
ATOM   2650  HA3 GLY   204      80.735 125.553  57.736  1.00  0.00           H  
ATOM   2651  C   GLY   204      80.625 124.370  59.629  1.00  0.00           C  
ATOM   2652  O   GLY   204      79.698 123.916  60.242  1.00  0.00           O  
ATOM   2653  N   SER   205      81.823 124.569  60.166  1.00  0.00           N  
ATOM   2654  H   SER   205      81.948 124.405  61.155  1.00  0.00           H  
ATOM   2655  CA  SER   205      83.062 124.828  59.466  1.00  0.00           C  
ATOM   2656  HA  SER   205      82.835 124.780  58.401  1.00  0.00           H  
ATOM   2657  CB  SER   205      83.686 126.231  59.795  1.00  0.00           C  
ATOM   2658  HB2 SER   205      84.620 126.411  59.262  1.00  0.00           H  
ATOM   2659  HB3 SER   205      82.990 127.007  59.479  1.00  0.00           H  
ATOM   2660  OG  SER   205      83.800 126.498  61.175  1.00  0.00           O  
ATOM   2661  HG  SER   205      84.296 127.295  61.377  1.00  0.00           H  
ATOM   2662  C   SER   205      84.170 123.758  59.685  1.00  0.00           C  
ATOM   2663  O   SER   205      84.156 123.005  60.637  1.00  0.00           O  
ATOM   2664  N   GLY   206      85.155 123.766  58.751  1.00  0.00           N  
ATOM   2665  H   GLY   206      84.955 124.296  57.915  1.00  0.00           H  
ATOM   2666  CA  GLY   206      86.250 122.854  58.722  1.00  0.00           C  
ATOM   2667  HA2 GLY   206      86.994 123.276  58.047  1.00  0.00           H  
ATOM   2668  HA3 GLY   206      86.731 122.811  59.699  1.00  0.00           H  
ATOM   2669  C   GLY   206      85.906 121.433  58.254  1.00  0.00           C  
ATOM   2670  O   GLY   206      84.737 120.957  58.324  1.00  0.00           O  
ATOM   2671  N   GLY   207      86.909 120.635  57.847  1.00  0.00           N  
ATOM   2672  H   GLY   207      86.782 119.649  57.667  1.00  0.00           H  
ATOM   2673  CA  GLY   207      88.309 120.981  58.105  1.00  0.00           C  
ATOM   2674  HA2 GLY   207      88.420 121.443  59.085  1.00  0.00           H  
ATOM   2675  HA3 GLY   207      88.876 120.050  58.095  1.00  0.00           H  
ATOM   2676  C   GLY   207      89.096 121.687  56.957  1.00  0.00           C  
ATOM   2677  O   GLY   207      88.540 121.865  55.837  1.00  0.00           O  
ATOM   2678  N   TYR   208      90.377 121.986  57.078  1.00  0.00           N  
ATOM   2679  H   TYR   208      90.861 121.724  57.925  1.00  0.00           H  
ATOM   2680  CA  TYR   208      91.163 122.691  56.057  1.00  0.00           C  
ATOM   2681  HA  TYR   208      90.740 123.667  55.816  1.00  0.00           H  
ATOM   2682  CB  TYR   208      92.538 123.007  56.674  1.00  0.00           C  
ATOM   2683  HB2 TYR   208      92.522 123.594  57.592  1.00  0.00           H  
ATOM   2684  HB3 TYR   208      92.969 122.056  56.986  1.00  0.00           H  
ATOM   2685  CG  TYR   208      93.420 123.538  55.578  1.00  0.00           C  
ATOM   2686  CD1 TYR   208      93.308 124.916  55.225  1.00  0.00           C  
ATOM   2687  HD1 TYR   208      92.553 125.553  55.661  1.00  0.00           H  
ATOM   2688  CE1 TYR   208      94.095 125.482  54.215  1.00  0.00           C  
ATOM   2689  HE1 TYR   208      93.981 126.529  53.978  1.00  0.00           H  
ATOM   2690  CZ  TYR   208      95.051 124.644  53.598  1.00  0.00           C  
ATOM   2691  OH  TYR   208      95.736 125.184  52.554  1.00  0.00           O  
ATOM   2692  HH  TYR   208      95.738 126.143  52.504  1.00  0.00           H  
ATOM   2693  CE2 TYR   208      95.201 123.305  53.968  1.00  0.00           C  
ATOM   2694  HE2 TYR   208      95.808 122.643  53.367  1.00  0.00           H  
ATOM   2695  CD2 TYR   208      94.390 122.720  54.988  1.00  0.00           C  
ATOM   2696  HD2 TYR   208      94.462 121.670  55.230  1.00  0.00           H  
ATOM   2697  C   TYR   208      91.235 122.012  54.706  1.00  0.00           C  
ATOM   2698  O   TYR   208      91.467 120.812  54.611  1.00  0.00           O  
ATOM   2699  N   GLY   209      91.061 122.773  53.629  1.00  0.00           N  
ATOM   2700  H   GLY   209      90.811 123.742  53.763  1.00  0.00           H  
ATOM   2701  CA  GLY   209      91.035 122.265  52.247  1.00  0.00           C  
ATOM   2702  HA2 GLY   209      90.955 121.178  52.241  1.00  0.00           H  
ATOM   2703  HA3 GLY   209      90.229 122.692  51.649  1.00  0.00           H  
ATOM   2704  C   GLY   209      92.388 122.598  51.604  1.00  0.00           C  
ATOM   2705  O   GLY   209      92.900 123.728  51.710  1.00  0.00           O  
ATOM   2706  N   GLN   210      92.895 121.715  50.774  1.00  0.00           N  
ATOM   2707  H   GLN   210      93.824 121.953  50.456  1.00  0.00           H  
ATOM   2708  CA  GLN   210      92.379 120.384  50.363  1.00  0.00           C  
ATOM   2709  HA  GLN   210      92.914 120.178  49.436  1.00  0.00           H  
ATOM   2710  CB  GLN   210      92.789 119.394  51.474  1.00  0.00           C  
ATOM   2711  HB2 GLN   210      92.197 119.612  52.363  1.00  0.00           H  
ATOM   2712  HB3 GLN   210      92.466 118.419  51.108  1.00  0.00           H  
ATOM   2713  CG  GLN   210      94.294 119.371  51.950  1.00  0.00           C  
ATOM   2714  HG2 GLN   210      94.561 120.358  52.327  1.00  0.00           H  
ATOM   2715  HG3 GLN   210      94.478 118.752  52.828  1.00  0.00           H  
ATOM   2716  CD  GLN   210      95.264 119.073  50.802  1.00  0.00           C  
ATOM   2717  OE1 GLN   210      95.691 119.834  49.965  1.00  0.00           O  
ATOM   2718  NE2 GLN   210      95.927 117.911  50.829  1.00  0.00           N  
ATOM   2719 HE21 GLN   210      96.752 117.840  50.251  1.00  0.00           H  
ATOM   2720 HE22 GLN   210      95.773 117.167  51.495  1.00  0.00           H  
ATOM   2721  C   GLN   210      90.953 120.130  49.764  1.00  0.00           C  
ATOM   2722  O   GLN   210      90.248 119.249  50.167  1.00  0.00           O  
ATOM   2723  N   GLN   211      90.564 120.949  48.807  1.00  0.00           N  
ATOM   2724  H   GLN   211      91.268 121.531  48.376  1.00  0.00           H  
ATOM   2725  CA  GLN   211      89.147 120.974  48.332  1.00  0.00           C  
ATOM   2726  HA  GLN   211      88.562 121.203  49.223  1.00  0.00           H  
ATOM   2727  CB  GLN   211      88.994 122.156  47.379  1.00  0.00           C  
ATOM   2728  HB2 GLN   211      89.906 122.344  46.812  1.00  0.00           H  
ATOM   2729  HB3 GLN   211      88.252 121.975  46.601  1.00  0.00           H  
ATOM   2730  CG  GLN   211      88.614 123.448  48.144  1.00  0.00           C  
ATOM   2731  HG2 GLN   211      88.345 124.258  47.466  1.00  0.00           H  
ATOM   2732  HG3 GLN   211      87.697 123.313  48.718  1.00  0.00           H  
ATOM   2733  CD  GLN   211      89.716 124.112  48.964  1.00  0.00           C  
ATOM   2734  OE1 GLN   211      90.873 123.951  48.665  1.00  0.00           O  
ATOM   2735  NE2 GLN   211      89.485 124.797  50.062  1.00  0.00           N  
ATOM   2736 HE21 GLN   211      88.504 124.912  50.274  1.00  0.00           H  
ATOM   2737 HE22 GLN   211      90.248 125.170  50.609  1.00  0.00           H  
ATOM   2738  C   GLN   211      88.712 119.726  47.664  1.00  0.00           C  
ATOM   2739  O   GLN   211      87.517 119.388  47.714  1.00  0.00           O  
ATOM   2740  N   ASP   212      89.594 118.935  47.006  1.00  0.00           N  
ATOM   2741  H   ASP   212      90.475 119.408  46.863  1.00  0.00           H  
ATOM   2742  CA  ASP   212      89.278 117.599  46.379  1.00  0.00           C  
ATOM   2743  HA  ASP   212      88.267 117.293  46.648  1.00  0.00           H  
ATOM   2744  CB  ASP   212      89.054 117.622  44.788  1.00  0.00           C  
ATOM   2745  HB2 ASP   212      88.486 116.737  44.501  1.00  0.00           H  
ATOM   2746  HB3 ASP   212      88.516 118.517  44.474  1.00  0.00           H  
ATOM   2747  CG  ASP   212      90.366 117.744  43.963  1.00  0.00           C  
ATOM   2748  OD1 ASP   212      90.131 117.688  42.719  1.00  0.00           O  
ATOM   2749  OD2 ASP   212      91.535 117.858  44.430  1.00  0.00           O  
ATOM   2750  C   ASP   212      90.257 116.505  46.785  1.00  0.00           C  
ATOM   2751  O   ASP   212      90.402 115.468  46.121  1.00  0.00           O  
ATOM   2752  N   ARG   213      90.821 116.705  47.975  1.00  0.00           N  
ATOM   2753  H   ARG   213      90.742 117.590  48.456  1.00  0.00           H  
ATOM   2754  CA  ARG   213      91.534 115.750  48.736  1.00  0.00           C  
ATOM   2755  HA  ARG   213      91.291 114.764  48.338  1.00  0.00           H  
ATOM   2756  CB  ARG   213      93.073 115.994  48.621  1.00  0.00           C  
ATOM   2757  HB2 ARG   213      93.296 116.335  47.610  1.00  0.00           H  
ATOM   2758  HB3 ARG   213      93.354 116.851  49.234  1.00  0.00           H  
ATOM   2759  CG  ARG   213      94.062 114.871  48.863  1.00  0.00           C  
ATOM   2760  HG2 ARG   213      95.001 115.166  48.396  1.00  0.00           H  
ATOM   2761  HG3 ARG   213      94.357 114.768  49.908  1.00  0.00           H  
ATOM   2762  CD  ARG   213      93.705 113.512  48.288  1.00  0.00           C  
ATOM   2763  HD2 ARG   213      93.007 113.136  49.035  1.00  0.00           H  
ATOM   2764  HD3 ARG   213      93.098 113.493  47.383  1.00  0.00           H  
ATOM   2765  NE  ARG   213      94.769 112.505  48.148  1.00  0.00           N  
ATOM   2766  HE  ARG   213      95.702 112.750  48.445  1.00  0.00           H  
ATOM   2767  CZ  ARG   213      94.688 111.338  47.538  1.00  0.00           C  
ATOM   2768  NH1 ARG   213      93.551 110.898  46.983  1.00  0.00           N  
ATOM   2769 HH11 ARG   213      93.517 110.003  46.516  1.00  0.00           H  
ATOM   2770 HH12 ARG   213      92.741 111.501  46.986  1.00  0.00           H  
ATOM   2771  NH2 ARG   213      95.772 110.621  47.403  1.00  0.00           N  
ATOM   2772 HH21 ARG   213      95.672 109.753  46.895  1.00  0.00           H  
ATOM   2773 HH22 ARG   213      96.675 110.981  47.676  1.00  0.00           H  
ATOM   2774  C   ARG   213      91.125 115.646  50.181  1.00  0.00           C  
ATOM   2775  O   ARG   213      91.971 115.717  51.068  1.00  0.00           O  
ATOM   2776  N   GLY   214      89.833 115.508  50.542  1.00  0.00           N  
ATOM   2777  H   GLY   214      89.713 115.462  51.544  1.00  0.00           H  
ATOM   2778  CA  GLY   214      88.582 115.489  49.776  1.00  0.00           C  
ATOM   2779  HA2 GLY   214      87.810 115.441  50.544  1.00  0.00           H  
ATOM   2780  HA3 GLY   214      88.494 116.362  49.129  1.00  0.00           H  
ATOM   2781  C   GLY   214      88.342 114.211  48.900  1.00  0.00           C  
ATOM   2782  O   GLY   214      87.322 114.297  48.164  1.00  0.00           O  
ATOM   2783  OXT GLY   214      89.083 113.223  48.962  1.00  0.00           O  
TER    2784      GLY   214 
END   
