# Supplementary material for: Visualization of oligomerization, clustering, and density transition of intrinsically disordered proteins
Source: Natl Sci Rev. 2026 Feb 14;13(7):nwag107. doi: 10.1093/nsr/nwag107 (PMC13114874; doi:10.1093/nsr/nwag107)
Supplement: nwag107_Supplemental_Files [file nwag107_supplemental_files.zip › SI-MD-Structures/MD-Sturctures/frame187.pdb]

CRYST1  135.128  149.294  136.892  90.00  90.00  90.00               1
ATOM      1  N   MET     1      31.559  98.252  92.225  1.00  0.00           N  
ATOM      2  H1  MET     1      32.487  97.918  92.444  1.00  0.00           H  
ATOM      3  H2  MET     1      31.536  99.174  91.814  1.00  0.00           H  
ATOM      4  H3  MET     1      31.101  98.368  93.118  1.00  0.00           H  
ATOM      5  CA  MET     1      30.831  97.286  91.442  1.00  0.00           C  
ATOM      6  HA  MET     1      31.560  96.902  90.729  1.00  0.00           H  
ATOM      7  CB  MET     1      30.391  96.090  92.276  1.00  0.00           C  
ATOM      8  HB2 MET     1      31.266  95.617  92.722  1.00  0.00           H  
ATOM      9  HB3 MET     1      29.654  96.474  92.981  1.00  0.00           H  
ATOM     10  CG  MET     1      29.697  95.039  91.408  1.00  0.00           C  
ATOM     11  HG2 MET     1      28.687  95.403  91.217  1.00  0.00           H  
ATOM     12  HG3 MET     1      30.083  95.000  90.390  1.00  0.00           H  
ATOM     13  SD  MET     1      29.747  93.417  92.158  1.00  0.00           S  
ATOM     14  CE  MET     1      28.824  93.766  93.757  1.00  0.00           C  
ATOM     15  HE1 MET     1      27.750  93.790  93.574  1.00  0.00           H  
ATOM     16  HE2 MET     1      29.054  93.044  94.540  1.00  0.00           H  
ATOM     17  HE3 MET     1      29.247  94.723  94.063  1.00  0.00           H  
ATOM     18  C   MET     1      29.640  97.957  90.746  1.00  0.00           C  
ATOM     19  O   MET     1      28.661  98.081  91.453  1.00  0.00           O  
ATOM     20  N   ALA     2      29.683  98.472  89.496  1.00  0.00           N  
ATOM     21  H   ALA     2      28.811  98.755  89.073  1.00  0.00           H  
ATOM     22  CA  ALA     2      30.799  98.594  88.552  1.00  0.00           C  
ATOM     23  HA  ALA     2      30.426  99.423  87.951  1.00  0.00           H  
ATOM     24  CB  ALA     2      32.060  99.074  89.241  1.00  0.00           C  
ATOM     25  HB1 ALA     2      32.715  99.625  88.565  1.00  0.00           H  
ATOM     26  HB2 ALA     2      31.756  99.721  90.063  1.00  0.00           H  
ATOM     27  HB3 ALA     2      32.610  98.175  89.520  1.00  0.00           H  
ATOM     28  C   ALA     2      30.977  97.335  87.732  1.00  0.00           C  
ATOM     29  O   ALA     2      31.333  96.253  88.302  1.00  0.00           O  
ATOM     30  N   SER     3      30.845  97.266  86.437  1.00  0.00           N  
ATOM     31  H   SER     3      31.012  96.389  85.964  1.00  0.00           H  
ATOM     32  CA  SER     3      30.691  98.319  85.394  1.00  0.00           C  
ATOM     33  HA  SER     3      30.065  99.078  85.863  1.00  0.00           H  
ATOM     34  CB  SER     3      32.072  98.841  85.013  1.00  0.00           C  
ATOM     35  HB2 SER     3      32.527  99.145  85.956  1.00  0.00           H  
ATOM     36  HB3 SER     3      32.705  98.024  84.665  1.00  0.00           H  
ATOM     37  OG  SER     3      32.154 100.010  84.129  1.00  0.00           O  
ATOM     38  HG  SER     3      33.030 100.321  84.369  1.00  0.00           H  
ATOM     39  C   SER     3      30.033  97.863  84.091  1.00  0.00           C  
ATOM     40  O   SER     3      29.894  96.685  83.913  1.00  0.00           O  
ATOM     41  N   ASN     4      29.763  98.745  83.150  1.00  0.00           N  
ATOM     42  H   ASN     4      29.883  99.715  83.404  1.00  0.00           H  
ATOM     43  CA  ASN     4      29.383  98.439  81.760  1.00  0.00           C  
ATOM     44  HA  ASN     4      29.907  97.542  81.427  1.00  0.00           H  
ATOM     45  CB  ASN     4      27.945  98.061  81.659  1.00  0.00           C  
ATOM     46  HB2 ASN     4      27.337  98.850  82.101  1.00  0.00           H  
ATOM     47  HB3 ASN     4      27.609  98.001  80.623  1.00  0.00           H  
ATOM     48  CG  ASN     4      27.576  96.804  82.357  1.00  0.00           C  
ATOM     49  OD1 ASN     4      27.098  96.773  83.471  1.00  0.00           O  
ATOM     50  ND2 ASN     4      27.858  95.696  81.760  1.00  0.00           N  
ATOM     51 HD21 ASN     4      27.376  94.851  82.031  1.00  0.00           H  
ATOM     52 HD22 ASN     4      28.207  95.763  80.814  1.00  0.00           H  
ATOM     53  C   ASN     4      29.753  99.593  80.794  1.00  0.00           C  
ATOM     54  O   ASN     4      28.865 100.290  80.301  1.00  0.00           O  
ATOM     55  N   ASP     5      31.076  99.714  80.445  1.00  0.00           N  
ATOM     56  H   ASP     5      31.339 100.595  80.027  1.00  0.00           H  
ATOM     57  CA  ASP     5      32.208  98.758  80.803  1.00  0.00           C  
ATOM     58  HA  ASP     5      31.891  98.032  81.551  1.00  0.00           H  
ATOM     59  CB  ASP     5      32.639  98.004  79.544  1.00  0.00           C  
ATOM     60  HB2 ASP     5      32.585  98.626  78.651  1.00  0.00           H  
ATOM     61  HB3 ASP     5      33.669  97.850  79.864  1.00  0.00           H  
ATOM     62  CG  ASP     5      31.846  96.750  79.258  1.00  0.00           C  
ATOM     63  OD1 ASP     5      31.893  95.880  80.132  1.00  0.00           O  
ATOM     64  OD2 ASP     5      31.127  96.688  78.224  1.00  0.00           O  
ATOM     65  C   ASP     5      33.393  99.581  81.376  1.00  0.00           C  
ATOM     66  O   ASP     5      33.486 100.814  81.178  1.00  0.00           O  
ATOM     67  N   TYR     6      34.223  98.913  82.171  1.00  0.00           N  
ATOM     68  H   TYR     6      34.090  97.914  82.234  1.00  0.00           H  
ATOM     69  CA  TYR     6      35.515  99.556  82.600  1.00  0.00           C  
ATOM     70  HA  TYR     6      35.305 100.419  83.231  1.00  0.00           H  
ATOM     71  CB  TYR     6      36.417  98.594  83.355  1.00  0.00           C  
ATOM     72  HB2 TYR     6      36.577  97.665  82.808  1.00  0.00           H  
ATOM     73  HB3 TYR     6      37.399  99.043  83.503  1.00  0.00           H  
ATOM     74  CG  TYR     6      35.805  98.234  84.773  1.00  0.00           C  
ATOM     75  CD1 TYR     6      35.107  97.044  84.951  1.00  0.00           C  
ATOM     76  HD1 TYR     6      34.948  96.494  84.035  1.00  0.00           H  
ATOM     77  CE1 TYR     6      34.674  96.569  86.231  1.00  0.00           C  
ATOM     78  HE1 TYR     6      34.237  95.596  86.402  1.00  0.00           H  
ATOM     79  CZ  TYR     6      34.995  97.320  87.367  1.00  0.00           C  
ATOM     80  OH  TYR     6      34.631  96.885  88.570  1.00  0.00           O  
ATOM     81  HH  TYR     6      34.374  95.973  88.413  1.00  0.00           H  
ATOM     82  CE2 TYR     6      35.741  98.517  87.179  1.00  0.00           C  
ATOM     83  HE2 TYR     6      35.999  99.043  88.086  1.00  0.00           H  
ATOM     84  CD2 TYR     6      36.115  99.038  85.920  1.00  0.00           C  
ATOM     85  HD2 TYR     6      36.764  99.890  85.789  1.00  0.00           H  
ATOM     86  C   TYR     6      36.243 100.019  81.318  1.00  0.00           C  
ATOM     87  O   TYR     6      36.265  99.409  80.265  1.00  0.00           O  
ATOM     88  N   THR     7      36.858 101.192  81.385  1.00  0.00           N  
ATOM     89  H   THR     7      36.707 101.759  82.207  1.00  0.00           H  
ATOM     90  CA  THR     7      37.937 101.673  80.489  1.00  0.00           C  
ATOM     91  HA  THR     7      37.552 101.939  79.504  1.00  0.00           H  
ATOM     92  CB  THR     7      38.537 102.974  80.995  1.00  0.00           C  
ATOM     93  HB  THR     7      37.683 103.651  80.969  1.00  0.00           H  
ATOM     94  CG2 THR     7      39.141 102.904  82.463  1.00  0.00           C  
ATOM     95 HG21 THR     7      38.442 102.403  83.134  1.00  0.00           H  
ATOM     96 HG22 THR     7      40.054 102.318  82.563  1.00  0.00           H  
ATOM     97 HG23 THR     7      39.202 103.945  82.781  1.00  0.00           H  
ATOM     98  OG1 THR     7      39.486 103.441  80.098  1.00  0.00           O  
ATOM     99  HG1 THR     7      39.696 104.373  80.194  1.00  0.00           H  
ATOM    100  C   THR     7      39.033 100.568  80.287  1.00  0.00           C  
ATOM    101  O   THR     7      39.384  99.775  81.179  1.00  0.00           O  
ATOM    102  N   GLN     8      39.589 100.546  79.051  1.00  0.00           N  
ATOM    103  H   GLN     8      39.265 101.248  78.401  1.00  0.00           H  
ATOM    104  CA  GLN     8      40.736  99.672  78.568  1.00  0.00           C  
ATOM    105  HA  GLN     8      41.319  99.294  79.408  1.00  0.00           H  
ATOM    106  CB  GLN     8      40.246  98.393  77.835  1.00  0.00           C  
ATOM    107  HB2 GLN     8      39.849  98.739  76.880  1.00  0.00           H  
ATOM    108  HB3 GLN     8      41.047  97.678  77.644  1.00  0.00           H  
ATOM    109  CG  GLN     8      39.148  97.684  78.577  1.00  0.00           C  
ATOM    110  HG2 GLN     8      39.673  97.324  79.462  1.00  0.00           H  
ATOM    111  HG3 GLN     8      38.311  98.302  78.903  1.00  0.00           H  
ATOM    112  CD  GLN     8      38.627  96.529  77.765  1.00  0.00           C  
ATOM    113  OE1 GLN     8      39.378  95.582  77.671  1.00  0.00           O  
ATOM    114  NE2 GLN     8      37.441  96.535  77.124  1.00  0.00           N  
ATOM    115 HE21 GLN     8      36.749  97.254  77.283  1.00  0.00           H  
ATOM    116 HE22 GLN     8      37.234  95.730  76.551  1.00  0.00           H  
ATOM    117  C   GLN     8      41.782 100.432  77.713  1.00  0.00           C  
ATOM    118  O   GLN     8      41.291 100.932  76.725  1.00  0.00           O  
ATOM    119  N   GLN     9      43.042 100.466  77.998  1.00  0.00           N  
ATOM    120  H   GLN     9      43.671 100.864  77.316  1.00  0.00           H  
ATOM    121  CA  GLN     9      43.680 100.371  79.348  1.00  0.00           C  
ATOM    122  HA  GLN     9      44.696 100.740  79.203  1.00  0.00           H  
ATOM    123  CB  GLN     9      43.110 101.369  80.327  1.00  0.00           C  
ATOM    124  HB2 GLN     9      42.089 101.043  80.530  1.00  0.00           H  
ATOM    125  HB3 GLN     9      43.705 101.447  81.237  1.00  0.00           H  
ATOM    126  CG  GLN     9      43.150 102.845  79.728  1.00  0.00           C  
ATOM    127  HG2 GLN     9      42.648 102.896  78.761  1.00  0.00           H  
ATOM    128  HG3 GLN     9      42.742 103.518  80.481  1.00  0.00           H  
ATOM    129  CD  GLN     9      44.536 103.430  79.477  1.00  0.00           C  
ATOM    130  OE1 GLN     9      45.524 103.057  80.093  1.00  0.00           O  
ATOM    131  NE2 GLN     9      44.571 104.479  78.644  1.00  0.00           N  
ATOM    132 HE21 GLN     9      43.745 104.888  78.231  1.00  0.00           H  
ATOM    133 HE22 GLN     9      45.464 104.948  78.691  1.00  0.00           H  
ATOM    134  C   GLN     9      43.999  98.922  79.754  1.00  0.00           C  
ATOM    135  O   GLN     9      43.252  98.018  79.497  1.00  0.00           O  
ATOM    136  N   ALA    10      45.101  98.650  80.479  1.00  0.00           N  
ATOM    137  H   ALA    10      45.212  97.682  80.744  1.00  0.00           H  
ATOM    138  CA  ALA    10      46.123  99.546  80.983  1.00  0.00           C  
ATOM    139  HA  ALA    10      45.626 100.440  81.359  1.00  0.00           H  
ATOM    140  CB  ALA    10      46.819  98.730  82.191  1.00  0.00           C  
ATOM    141  HB1 ALA    10      47.555  99.272  82.785  1.00  0.00           H  
ATOM    142  HB2 ALA    10      46.133  98.390  82.967  1.00  0.00           H  
ATOM    143  HB3 ALA    10      47.407  97.942  81.721  1.00  0.00           H  
ATOM    144  C   ALA    10      47.129 100.015  79.895  1.00  0.00           C  
ATOM    145  O   ALA    10      47.097  99.577  78.764  1.00  0.00           O  
ATOM    146  N   THR    11      48.035 100.926  80.303  1.00  0.00           N  
ATOM    147  H   THR    11      47.825 101.312  81.212  1.00  0.00           H  
ATOM    148  CA  THR    11      49.114 101.511  79.564  1.00  0.00           C  
ATOM    149  HA  THR    11      49.105 100.979  78.612  1.00  0.00           H  
ATOM    150  CB  THR    11      48.842 103.025  79.301  1.00  0.00           C  
ATOM    151  HB  THR    11      48.537 103.487  80.239  1.00  0.00           H  
ATOM    152  CG2 THR    11      49.919 103.979  78.605  1.00  0.00           C  
ATOM    153 HG21 THR    11      50.175 103.482  77.669  1.00  0.00           H  
ATOM    154 HG22 THR    11      49.491 104.941  78.323  1.00  0.00           H  
ATOM    155 HG23 THR    11      50.698 104.179  79.340  1.00  0.00           H  
ATOM    156  OG1 THR    11      47.748 103.037  78.476  1.00  0.00           O  
ATOM    157  HG1 THR    11      46.991 102.809  79.020  1.00  0.00           H  
ATOM    158  C   THR    11      50.429 101.393  80.307  1.00  0.00           C  
ATOM    159  O   THR    11      50.631 102.088  81.305  1.00  0.00           O  
ATOM    160  N   GLN    12      51.298 100.516  79.780  1.00  0.00           N  
ATOM    161  H   GLN    12      52.235 100.659  80.128  1.00  0.00           H  
ATOM    162  CA  GLN    12      51.099  99.309  78.980  1.00  0.00           C  
ATOM    163  HA  GLN    12      50.793  99.636  77.986  1.00  0.00           H  
ATOM    164  CB  GLN    12      52.418  98.611  78.851  1.00  0.00           C  
ATOM    165  HB2 GLN    12      52.296  97.842  78.088  1.00  0.00           H  
ATOM    166  HB3 GLN    12      53.161  99.295  78.442  1.00  0.00           H  
ATOM    167  CG  GLN    12      52.943  97.917  80.109  1.00  0.00           C  
ATOM    168  HG2 GLN    12      53.382  98.667  80.768  1.00  0.00           H  
ATOM    169  HG3 GLN    12      52.077  97.471  80.596  1.00  0.00           H  
ATOM    170  CD  GLN    12      54.072  96.879  79.847  1.00  0.00           C  
ATOM    171  OE1 GLN    12      54.752  96.881  78.833  1.00  0.00           O  
ATOM    172  NE2 GLN    12      54.351  95.919  80.732  1.00  0.00           N  
ATOM    173 HE21 GLN    12      55.163  95.438  80.372  1.00  0.00           H  
ATOM    174 HE22 GLN    12      53.793  95.734  81.553  1.00  0.00           H  
ATOM    175  C   GLN    12      50.070  98.333  79.578  1.00  0.00           C  
ATOM    176  O   GLN    12      49.768  98.320  80.826  1.00  0.00           O  
ATOM    177  N   SER    13      49.364  97.615  78.734  1.00  0.00           N  
ATOM    178  H   SER    13      49.563  97.717  77.749  1.00  0.00           H  
ATOM    179  CA  SER    13      48.469  96.599  79.228  1.00  0.00           C  
ATOM    180  HA  SER    13      47.751  97.143  79.841  1.00  0.00           H  
ATOM    181  CB  SER    13      47.787  96.041  77.989  1.00  0.00           C  
ATOM    182  HB2 SER    13      47.331  96.765  77.313  1.00  0.00           H  
ATOM    183  HB3 SER    13      48.520  95.466  77.424  1.00  0.00           H  
ATOM    184  OG  SER    13      46.819  95.104  78.347  1.00  0.00           O  
ATOM    185  HG  SER    13      45.984  95.577  78.365  1.00  0.00           H  
ATOM    186  C   SER    13      49.182  95.441  79.928  1.00  0.00           C  
ATOM    187  O   SER    13      50.445  95.297  79.973  1.00  0.00           O  
ATOM    188  N   TYR    14      48.414  94.605  80.598  1.00  0.00           N  
ATOM    189  H   TYR    14      47.412  94.721  80.554  1.00  0.00           H  
ATOM    190  CA  TYR    14      48.742  93.330  81.236  1.00  0.00           C  
ATOM    191  HA  TYR    14      49.298  93.530  82.152  1.00  0.00           H  
ATOM    192  CB  TYR    14      47.432  92.733  81.674  1.00  0.00           C  
ATOM    193  HB2 TYR    14      47.012  93.594  82.194  1.00  0.00           H  
ATOM    194  HB3 TYR    14      46.784  92.701  80.798  1.00  0.00           H  
ATOM    195  CG  TYR    14      47.315  91.445  82.499  1.00  0.00           C  
ATOM    196  CD1 TYR    14      47.688  91.474  83.881  1.00  0.00           C  
ATOM    197  HD1 TYR    14      47.902  92.450  84.291  1.00  0.00           H  
ATOM    198  CE1 TYR    14      47.855  90.260  84.588  1.00  0.00           C  
ATOM    199  HE1 TYR    14      48.120  90.215  85.634  1.00  0.00           H  
ATOM    200  CZ  TYR    14      47.715  89.001  83.989  1.00  0.00           C  
ATOM    201  OH  TYR    14      47.984  87.853  84.691  1.00  0.00           O  
ATOM    202  HH  TYR    14      47.456  87.077  84.490  1.00  0.00           H  
ATOM    203  CE2 TYR    14      47.267  88.965  82.593  1.00  0.00           C  
ATOM    204  HE2 TYR    14      47.130  88.095  81.968  1.00  0.00           H  
ATOM    205  CD2 TYR    14      47.088  90.158  81.885  1.00  0.00           C  
ATOM    206  HD2 TYR    14      47.083  90.147  80.805  1.00  0.00           H  
ATOM    207  C   TYR    14      49.608  92.340  80.445  1.00  0.00           C  
ATOM    208  O   TYR    14      49.375  92.073  79.242  1.00  0.00           O  
ATOM    209  N   GLY    15      50.531  91.626  81.065  1.00  0.00           N  
ATOM    210  H   GLY    15      51.071  91.074  80.414  1.00  0.00           H  
ATOM    211  CA  GLY    15      50.931  91.787  82.470  1.00  0.00           C  
ATOM    212  HA2 GLY    15      51.635  92.619  82.499  1.00  0.00           H  
ATOM    213  HA3 GLY    15      50.137  92.045  83.171  1.00  0.00           H  
ATOM    214  C   GLY    15      51.547  90.625  83.157  1.00  0.00           C  
ATOM    215  O   GLY    15      52.120  90.872  84.203  1.00  0.00           O  
ATOM    216  N   ALA    16      51.520  89.370  82.731  1.00  0.00           N  
ATOM    217  H   ALA    16      50.973  89.160  81.908  1.00  0.00           H  
ATOM    218  CA  ALA    16      52.175  88.287  83.461  1.00  0.00           C  
ATOM    219  HA  ALA    16      51.878  88.462  84.496  1.00  0.00           H  
ATOM    220  CB  ALA    16      51.580  87.012  83.004  1.00  0.00           C  
ATOM    221  HB1 ALA    16      51.755  86.894  81.934  1.00  0.00           H  
ATOM    222  HB2 ALA    16      51.889  86.154  83.601  1.00  0.00           H  
ATOM    223  HB3 ALA    16      50.506  87.104  83.166  1.00  0.00           H  
ATOM    224  C   ALA    16      53.773  88.261  83.308  1.00  0.00           C  
ATOM    225  O   ALA    16      54.454  87.524  84.033  1.00  0.00           O  
ATOM    226  N   TYR    17      54.246  88.971  82.351  1.00  0.00           N  
ATOM    227  H   TYR    17      53.630  89.490  81.741  1.00  0.00           H  
ATOM    228  CA  TYR    17      55.693  89.141  82.050  1.00  0.00           C  
ATOM    229  HA  TYR    17      56.052  88.117  81.939  1.00  0.00           H  
ATOM    230  CB  TYR    17      55.927  89.823  80.698  1.00  0.00           C  
ATOM    231  HB2 TYR    17      55.323  89.271  79.978  1.00  0.00           H  
ATOM    232  HB3 TYR    17      55.539  90.839  80.772  1.00  0.00           H  
ATOM    233  CG  TYR    17      57.412  89.653  80.146  1.00  0.00           C  
ATOM    234  CD1 TYR    17      58.197  90.774  80.115  1.00  0.00           C  
ATOM    235  HD1 TYR    17      57.732  91.694  80.438  1.00  0.00           H  
ATOM    236  CE1 TYR    17      59.520  90.627  79.647  1.00  0.00           C  
ATOM    237  HE1 TYR    17      60.116  91.526  79.595  1.00  0.00           H  
ATOM    238  CZ  TYR    17      60.051  89.384  79.306  1.00  0.00           C  
ATOM    239  OH  TYR    17      61.326  89.382  78.752  1.00  0.00           O  
ATOM    240  HH  TYR    17      61.763  88.546  78.928  1.00  0.00           H  
ATOM    241  CE2 TYR    17      59.228  88.215  79.400  1.00  0.00           C  
ATOM    242  HE2 TYR    17      59.534  87.282  78.951  1.00  0.00           H  
ATOM    243  CD2 TYR    17      57.906  88.380  79.811  1.00  0.00           C  
ATOM    244  HD2 TYR    17      57.287  87.505  79.684  1.00  0.00           H  
ATOM    245  C   TYR    17      56.505  89.833  83.184  1.00  0.00           C  
ATOM    246  O   TYR    17      56.276  91.004  83.470  1.00  0.00           O  
ATOM    247  N   PRO    18      57.525  89.189  83.784  1.00  0.00           N  
ATOM    248  CD  PRO    18      57.870  87.757  83.659  1.00  0.00           C  
ATOM    249  HD2 PRO    18      58.333  87.566  82.691  1.00  0.00           H  
ATOM    250  HD3 PRO    18      56.996  87.114  83.553  1.00  0.00           H  
ATOM    251  CG  PRO    18      58.773  87.426  84.824  1.00  0.00           C  
ATOM    252  HG2 PRO    18      59.779  87.203  84.467  1.00  0.00           H  
ATOM    253  HG3 PRO    18      58.340  86.735  85.547  1.00  0.00           H  
ATOM    254  CB  PRO    18      58.789  88.623  85.697  1.00  0.00           C  
ATOM    255  HB2 PRO    18      59.772  88.710  86.160  1.00  0.00           H  
ATOM    256  HB3 PRO    18      57.966  88.714  86.405  1.00  0.00           H  
ATOM    257  CA  PRO    18      58.486  89.775  84.677  1.00  0.00           C  
ATOM    258  HA  PRO    18      58.104  90.606  85.270  1.00  0.00           H  
ATOM    259  C   PRO    18      59.696  90.351  83.999  1.00  0.00           C  
ATOM    260  O   PRO    18      60.677  89.579  83.828  1.00  0.00           O  
ATOM    261  N   THR    19      59.664  91.555  83.528  1.00  0.00           N  
ATOM    262  H   THR    19      58.829  92.120  83.476  1.00  0.00           H  
ATOM    263  CA  THR    19      60.808  92.212  82.980  1.00  0.00           C  
ATOM    264  HA  THR    19      61.176  91.781  82.049  1.00  0.00           H  
ATOM    265  CB  THR    19      60.500  93.667  82.586  1.00  0.00           C  
ATOM    266  HB  THR    19      60.196  94.194  83.490  1.00  0.00           H  
ATOM    267  CG2 THR    19      61.735  94.302  82.010  1.00  0.00           C  
ATOM    268 HG21 THR    19      62.440  94.505  82.817  1.00  0.00           H  
ATOM    269 HG22 THR    19      62.090  93.675  81.192  1.00  0.00           H  
ATOM    270 HG23 THR    19      61.470  95.272  81.591  1.00  0.00           H  
ATOM    271  OG1 THR    19      59.490  93.800  81.642  1.00  0.00           O  
ATOM    272  HG1 THR    19      58.740  94.173  82.111  1.00  0.00           H  
ATOM    273  C   THR    19      62.033  92.140  83.885  1.00  0.00           C  
ATOM    274  O   THR    19      61.853  92.378  85.040  1.00  0.00           O  
ATOM    275  N   GLN    20      63.222  91.928  83.386  1.00  0.00           N  
ATOM    276  H   GLN    20      63.285  91.736  82.397  1.00  0.00           H  
ATOM    277  CA  GLN    20      64.444  92.041  84.263  1.00  0.00           C  
ATOM    278  HA  GLN    20      64.438  91.331  85.091  1.00  0.00           H  
ATOM    279  CB  GLN    20      65.589  91.405  83.493  1.00  0.00           C  
ATOM    280  HB2 GLN    20      65.200  90.435  83.183  1.00  0.00           H  
ATOM    281  HB3 GLN    20      65.738  91.980  82.580  1.00  0.00           H  
ATOM    282  CG  GLN    20      66.896  91.361  84.276  1.00  0.00           C  
ATOM    283  HG2 GLN    20      67.409  92.322  84.223  1.00  0.00           H  
ATOM    284  HG3 GLN    20      66.666  90.958  85.263  1.00  0.00           H  
ATOM    285  CD  GLN    20      67.813  90.281  83.583  1.00  0.00           C  
ATOM    286  OE1 GLN    20      67.725  90.170  82.364  1.00  0.00           O  
ATOM    287  NE2 GLN    20      68.702  89.601  84.269  1.00  0.00           N  
ATOM    288 HE21 GLN    20      68.877  89.746  85.253  1.00  0.00           H  
ATOM    289 HE22 GLN    20      69.434  89.135  83.752  1.00  0.00           H  
ATOM    290  C   GLN    20      64.790  93.437  84.818  1.00  0.00           C  
ATOM    291  O   GLN    20      64.958  94.367  84.037  1.00  0.00           O  
ATOM    292  N   PRO    21      64.918  93.689  86.158  1.00  0.00           N  
ATOM    293  CD  PRO    21      64.729  92.634  87.156  1.00  0.00           C  
ATOM    294  HD2 PRO    21      65.231  91.705  86.887  1.00  0.00           H  
ATOM    295  HD3 PRO    21      63.661  92.510  87.336  1.00  0.00           H  
ATOM    296  CG  PRO    21      65.320  93.152  88.431  1.00  0.00           C  
ATOM    297  HG2 PRO    21      66.350  92.795  88.431  1.00  0.00           H  
ATOM    298  HG3 PRO    21      64.799  92.800  89.321  1.00  0.00           H  
ATOM    299  CB  PRO    21      65.357  94.638  88.362  1.00  0.00           C  
ATOM    300  HB2 PRO    21      66.288  95.082  88.715  1.00  0.00           H  
ATOM    301  HB3 PRO    21      64.550  95.137  88.898  1.00  0.00           H  
ATOM    302  CA  PRO    21      65.263  94.943  86.851  1.00  0.00           C  
ATOM    303  HA  PRO    21      64.453  95.666  86.758  1.00  0.00           H  
ATOM    304  C   PRO    21      66.512  95.560  86.332  1.00  0.00           C  
ATOM    305  O   PRO    21      67.409  94.897  85.941  1.00  0.00           O  
ATOM    306  N   GLY    22      66.397  96.926  86.357  1.00  0.00           N  
ATOM    307  H   GLY    22      65.493  97.321  86.574  1.00  0.00           H  
ATOM    308  CA  GLY    22      67.404  97.890  86.141  1.00  0.00           C  
ATOM    309  HA2 GLY    22      67.887  97.703  85.182  1.00  0.00           H  
ATOM    310  HA3 GLY    22      66.914  98.863  86.152  1.00  0.00           H  
ATOM    311  C   GLY    22      68.368  97.978  87.336  1.00  0.00           C  
ATOM    312  O   GLY    22      68.231  97.223  88.299  1.00  0.00           O  
ATOM    313  N   GLN    23      69.279  98.868  87.220  1.00  0.00           N  
ATOM    314  H   GLN    23      69.160  99.526  86.462  1.00  0.00           H  
ATOM    315  CA  GLN    23      70.353  99.183  88.132  1.00  0.00           C  
ATOM    316  HA  GLN    23      69.885  99.293  89.110  1.00  0.00           H  
ATOM    317  CB  GLN    23      71.445  98.148  88.065  1.00  0.00           C  
ATOM    318  HB2 GLN    23      70.953  97.176  88.053  1.00  0.00           H  
ATOM    319  HB3 GLN    23      71.967  98.252  87.114  1.00  0.00           H  
ATOM    320  CG  GLN    23      72.472  98.138  89.262  1.00  0.00           C  
ATOM    321  HG2 GLN    23      72.516  99.192  89.538  1.00  0.00           H  
ATOM    322  HG3 GLN    23      72.094  97.571  90.113  1.00  0.00           H  
ATOM    323  CD  GLN    23      73.850  97.679  88.731  1.00  0.00           C  
ATOM    324  OE1 GLN    23      74.157  96.483  88.579  1.00  0.00           O  
ATOM    325  NE2 GLN    23      74.680  98.709  88.376  1.00  0.00           N  
ATOM    326 HE21 GLN    23      74.445  99.634  88.707  1.00  0.00           H  
ATOM    327 HE22 GLN    23      75.583  98.370  88.077  1.00  0.00           H  
ATOM    328  C   GLN    23      70.940 100.569  87.898  1.00  0.00           C  
ATOM    329  O   GLN    23      71.491 100.748  86.828  1.00  0.00           O  
ATOM    330  N   GLY    24      70.763 101.551  88.808  1.00  0.00           N  
ATOM    331  H   GLY    24      70.232 101.408  89.655  1.00  0.00           H  
ATOM    332  CA  GLY    24      71.492 102.785  88.754  1.00  0.00           C  
ATOM    333  HA2 GLY    24      71.192 103.397  87.902  1.00  0.00           H  
ATOM    334  HA3 GLY    24      71.164 103.373  89.611  1.00  0.00           H  
ATOM    335  C   GLY    24      72.991 102.498  88.789  1.00  0.00           C  
ATOM    336  O   GLY    24      73.556 101.570  89.460  1.00  0.00           O  
ATOM    337  N   TYR    25      73.664 103.218  87.933  1.00  0.00           N  
ATOM    338  H   TYR    25      73.224 103.988  87.449  1.00  0.00           H  
ATOM    339  CA  TYR    25      75.096 103.008  87.665  1.00  0.00           C  
ATOM    340  HA  TYR    25      75.557 102.431  88.467  1.00  0.00           H  
ATOM    341  CB  TYR    25      75.181 102.013  86.468  1.00  0.00           C  
ATOM    342  HB2 TYR    25      74.755 101.086  86.852  1.00  0.00           H  
ATOM    343  HB3 TYR    25      74.566 102.306  85.617  1.00  0.00           H  
ATOM    344  CG  TYR    25      76.601 101.829  85.923  1.00  0.00           C  
ATOM    345  CD1 TYR    25      77.472 100.956  86.585  1.00  0.00           C  
ATOM    346  HD1 TYR    25      77.129 100.363  87.421  1.00  0.00           H  
ATOM    347  CE1 TYR    25      78.806 100.759  86.082  1.00  0.00           C  
ATOM    348  HE1 TYR    25      79.482  99.984  86.410  1.00  0.00           H  
ATOM    349  CZ  TYR    25      79.342 101.571  85.124  1.00  0.00           C  
ATOM    350  OH  TYR    25      80.630 101.548  84.743  1.00  0.00           O  
ATOM    351  HH  TYR    25      80.899 102.107  84.010  1.00  0.00           H  
ATOM    352  CE2 TYR    25      78.433 102.516  84.546  1.00  0.00           C  
ATOM    353  HE2 TYR    25      78.904 103.201  83.857  1.00  0.00           H  
ATOM    354  CD2 TYR    25      77.108 102.640  84.880  1.00  0.00           C  
ATOM    355  HD2 TYR    25      76.478 103.376  84.403  1.00  0.00           H  
ATOM    356  C   TYR    25      75.877 104.311  87.450  1.00  0.00           C  
ATOM    357  O   TYR    25      75.455 105.185  86.829  1.00  0.00           O  
ATOM    358  N   SER    26      77.083 104.362  88.054  1.00  0.00           N  
ATOM    359  H   SER    26      77.443 103.520  88.480  1.00  0.00           H  
ATOM    360  CA  SER    26      78.121 105.332  88.035  1.00  0.00           C  
ATOM    361  HA  SER    26      77.528 106.155  87.635  1.00  0.00           H  
ATOM    362  CB  SER    26      78.681 105.649  89.414  1.00  0.00           C  
ATOM    363  HB2 SER    26      77.888 105.754  90.155  1.00  0.00           H  
ATOM    364  HB3 SER    26      79.352 104.834  89.685  1.00  0.00           H  
ATOM    365  OG  SER    26      79.525 106.693  89.398  1.00  0.00           O  
ATOM    366  HG  SER    26      80.254 106.549  90.006  1.00  0.00           H  
ATOM    367  C   SER    26      79.189 104.985  87.071  1.00  0.00           C  
ATOM    368  O   SER    26      80.030 104.124  87.363  1.00  0.00           O  
ATOM    369  N   GLN    27      79.281 105.745  85.986  1.00  0.00           N  
ATOM    370  H   GLN    27      78.702 106.572  85.978  1.00  0.00           H  
ATOM    371  CA  GLN    27      80.413 105.697  85.058  1.00  0.00           C  
ATOM    372  HA  GLN    27      80.474 104.717  84.583  1.00  0.00           H  
ATOM    373  CB  GLN    27      80.285 106.833  84.038  1.00  0.00           C  
ATOM    374  HB2 GLN    27      80.323 107.781  84.575  1.00  0.00           H  
ATOM    375  HB3 GLN    27      81.102 106.806  83.317  1.00  0.00           H  
ATOM    376  CG  GLN    27      78.948 106.836  83.291  1.00  0.00           C  
ATOM    377  HG2 GLN    27      78.884 105.842  82.848  1.00  0.00           H  
ATOM    378  HG3 GLN    27      78.137 106.895  84.017  1.00  0.00           H  
ATOM    379  CD  GLN    27      78.838 107.892  82.186  1.00  0.00           C  
ATOM    380  OE1 GLN    27      78.952 109.061  82.460  1.00  0.00           O  
ATOM    381  NE2 GLN    27      78.604 107.589  80.992  1.00  0.00           N  
ATOM    382 HE21 GLN    27      78.520 106.675  80.570  1.00  0.00           H  
ATOM    383 HE22 GLN    27      78.625 108.418  80.415  1.00  0.00           H  
ATOM    384  C   GLN    27      81.737 105.784  85.793  1.00  0.00           C  
ATOM    385  O   GLN    27      82.756 105.251  85.251  1.00  0.00           O  
ATOM    386  N   GLN    28      81.934 106.446  86.985  1.00  0.00           N  
ATOM    387  H   GLN    28      81.176 107.021  87.326  1.00  0.00           H  
ATOM    388  CA  GLN    28      83.208 106.533  87.674  1.00  0.00           C  
ATOM    389  HA  GLN    28      83.971 106.293  86.933  1.00  0.00           H  
ATOM    390  CB  GLN    28      83.422 107.895  88.358  1.00  0.00           C  
ATOM    391  HB2 GLN    28      82.603 108.096  89.050  1.00  0.00           H  
ATOM    392  HB3 GLN    28      84.253 107.788  89.055  1.00  0.00           H  
ATOM    393  CG  GLN    28      83.603 109.048  87.356  1.00  0.00           C  
ATOM    394  HG2 GLN    28      84.387 109.682  87.770  1.00  0.00           H  
ATOM    395  HG3 GLN    28      84.029 108.669  86.427  1.00  0.00           H  
ATOM    396  CD  GLN    28      82.347 109.815  86.994  1.00  0.00           C  
ATOM    397  OE1 GLN    28      81.238 109.460  87.366  1.00  0.00           O  
ATOM    398  NE2 GLN    28      82.473 110.809  86.184  1.00  0.00           N  
ATOM    399 HE21 GLN    28      81.728 111.486  86.102  1.00  0.00           H  
ATOM    400 HE22 GLN    28      83.400 110.948  85.809  1.00  0.00           H  
ATOM    401  C   GLN    28      83.494 105.402  88.697  1.00  0.00           C  
ATOM    402  O   GLN    28      84.508 105.480  89.395  1.00  0.00           O  
ATOM    403  N   SER    29      82.568 104.468  88.909  1.00  0.00           N  
ATOM    404  H   SER    29      81.707 104.492  88.381  1.00  0.00           H  
ATOM    405  CA  SER    29      82.800 103.358  89.896  1.00  0.00           C  
ATOM    406  HA  SER    29      82.822 103.892  90.846  1.00  0.00           H  
ATOM    407  CB  SER    29      81.613 102.349  89.892  1.00  0.00           C  
ATOM    408  HB2 SER    29      81.792 101.397  90.393  1.00  0.00           H  
ATOM    409  HB3 SER    29      80.736 102.846  90.309  1.00  0.00           H  
ATOM    410  OG  SER    29      81.368 101.994  88.580  1.00  0.00           O  
ATOM    411  HG  SER    29      80.818 102.705  88.244  1.00  0.00           H  
ATOM    412  C   SER    29      84.184 102.639  89.833  1.00  0.00           C  
ATOM    413  O   SER    29      84.794 102.267  90.843  1.00  0.00           O  
ATOM    414  N   SER    30      84.621 102.216  88.622  1.00  0.00           N  
ATOM    415  H   SER    30      84.139 102.633  87.838  1.00  0.00           H  
ATOM    416  CA  SER    30      85.891 101.506  88.289  1.00  0.00           C  
ATOM    417  HA  SER    30      86.480 101.355  89.194  1.00  0.00           H  
ATOM    418  CB  SER    30      85.508 100.174  87.757  1.00  0.00           C  
ATOM    419  HB2 SER    30      85.099  99.605  88.592  1.00  0.00           H  
ATOM    420  HB3 SER    30      84.722 100.278  87.008  1.00  0.00           H  
ATOM    421  OG  SER    30      86.621  99.474  87.324  1.00  0.00           O  
ATOM    422  HG  SER    30      87.031  99.156  88.132  1.00  0.00           H  
ATOM    423  C   SER    30      86.678 102.324  87.269  1.00  0.00           C  
ATOM    424  O   SER    30      86.113 102.830  86.325  1.00  0.00           O  
ATOM    425  N   GLN    31      87.941 102.664  87.498  1.00  0.00           N  
ATOM    426  H   GLN    31      88.454 103.143  86.772  1.00  0.00           H  
ATOM    427  CA  GLN    31      88.566 102.598  88.812  1.00  0.00           C  
ATOM    428  HA  GLN    31      88.370 101.602  89.208  1.00  0.00           H  
ATOM    429  CB  GLN    31      90.133 102.736  88.661  1.00  0.00           C  
ATOM    430  HB2 GLN    31      90.408 103.732  88.313  1.00  0.00           H  
ATOM    431  HB3 GLN    31      90.634 102.558  89.612  1.00  0.00           H  
ATOM    432  CG  GLN    31      90.604 101.652  87.659  1.00  0.00           C  
ATOM    433  HG2 GLN    31      90.171 101.913  86.693  1.00  0.00           H  
ATOM    434  HG3 GLN    31      91.685 101.699  87.530  1.00  0.00           H  
ATOM    435  CD  GLN    31      90.315 100.208  88.076  1.00  0.00           C  
ATOM    436  OE1 GLN    31      90.154 100.028  89.285  1.00  0.00           O  
ATOM    437  NE2 GLN    31      90.198  99.162  87.259  1.00  0.00           N  
ATOM    438 HE21 GLN    31      90.092  98.328  87.819  1.00  0.00           H  
ATOM    439 HE22 GLN    31      90.123  99.346  86.269  1.00  0.00           H  
ATOM    440  C   GLN    31      88.041 103.637  89.803  1.00  0.00           C  
ATOM    441  O   GLN    31      87.729 104.691  89.293  1.00  0.00           O  
ATOM    442  N   PRO    32      87.807 103.292  91.074  1.00  0.00           N  
ATOM    443  CD  PRO    32      88.070 101.941  91.651  1.00  0.00           C  
ATOM    444  HD2 PRO    32      89.010 101.558  91.254  1.00  0.00           H  
ATOM    445  HD3 PRO    32      87.194 101.347  91.392  1.00  0.00           H  
ATOM    446  CG  PRO    32      88.005 102.111  93.169  1.00  0.00           C  
ATOM    447  HG2 PRO    32      88.952 102.444  93.596  1.00  0.00           H  
ATOM    448  HG3 PRO    32      87.652 101.219  93.686  1.00  0.00           H  
ATOM    449  CB  PRO    32      87.061 103.286  93.322  1.00  0.00           C  
ATOM    450  HB2 PRO    32      87.196 103.802  94.273  1.00  0.00           H  
ATOM    451  HB3 PRO    32      86.045 102.905  93.226  1.00  0.00           H  
ATOM    452  CA  PRO    32      87.280 104.221  92.122  1.00  0.00           C  
ATOM    453  HA  PRO    32      86.315 104.652  91.857  1.00  0.00           H  
ATOM    454  C   PRO    32      88.237 105.377  92.483  1.00  0.00           C  
ATOM    455  O   PRO    32      89.486 105.133  92.629  1.00  0.00           O  
ATOM    456  N   TYR    33      87.687 106.505  92.864  1.00  0.00           N  
ATOM    457  H   TYR    33      86.692 106.498  92.696  1.00  0.00           H  
ATOM    458  CA  TYR    33      88.381 107.815  93.122  1.00  0.00           C  
ATOM    459  HA  TYR    33      89.449 107.623  93.223  1.00  0.00           H  
ATOM    460  CB  TYR    33      88.069 108.851  91.971  1.00  0.00           C  
ATOM    461  HB2 TYR    33      87.011 109.111  91.963  1.00  0.00           H  
ATOM    462  HB3 TYR    33      88.654 109.742  92.201  1.00  0.00           H  
ATOM    463  CG  TYR    33      88.523 108.354  90.576  1.00  0.00           C  
ATOM    464  CD1 TYR    33      89.754 107.661  90.427  1.00  0.00           C  
ATOM    465  HD1 TYR    33      90.418 107.456  91.253  1.00  0.00           H  
ATOM    466  CE1 TYR    33      90.122 107.169  89.158  1.00  0.00           C  
ATOM    467  HE1 TYR    33      91.120 106.760  89.101  1.00  0.00           H  
ATOM    468  CZ  TYR    33      89.316 107.499  88.031  1.00  0.00           C  
ATOM    469  OH  TYR    33      89.785 107.170  86.848  1.00  0.00           O  
ATOM    470  HH  TYR    33      89.133 107.184  86.144  1.00  0.00           H  
ATOM    471  CE2 TYR    33      88.105 108.173  88.158  1.00  0.00           C  
ATOM    472  HE2 TYR    33      87.466 108.508  87.354  1.00  0.00           H  
ATOM    473  CD2 TYR    33      87.737 108.581  89.445  1.00  0.00           C  
ATOM    474  HD2 TYR    33      86.827 109.153  89.554  1.00  0.00           H  
ATOM    475  C   TYR    33      87.946 108.454  94.477  1.00  0.00           C  
ATOM    476  O   TYR    33      87.615 109.625  94.568  1.00  0.00           O  
ATOM    477  N   GLY    34      87.788 107.637  95.526  1.00  0.00           N  
ATOM    478  H   GLY    34      88.006 106.673  95.314  1.00  0.00           H  
ATOM    479  CA  GLY    34      87.102 107.935  96.807  1.00  0.00           C  
ATOM    480  HA2 GLY    34      87.414 107.303  97.639  1.00  0.00           H  
ATOM    481  HA3 GLY    34      87.447 108.913  97.139  1.00  0.00           H  
ATOM    482  C   GLY    34      85.554 107.922  96.656  1.00  0.00           C  
ATOM    483  O   GLY    34      85.090 107.190  95.818  1.00  0.00           O  
ATOM    484  N   GLN    35      84.825 108.669  97.484  1.00  0.00           N  
ATOM    485  H   GLN    35      85.320 109.287  98.110  1.00  0.00           H  
ATOM    486  CA  GLN    35      83.383 108.461  97.772  1.00  0.00           C  
ATOM    487  HA  GLN    35      83.051 107.859  96.926  1.00  0.00           H  
ATOM    488  CB  GLN    35      83.301 107.619  99.073  1.00  0.00           C  
ATOM    489  HB2 GLN    35      84.068 107.990  99.753  1.00  0.00           H  
ATOM    490  HB3 GLN    35      82.307 107.626  99.520  1.00  0.00           H  
ATOM    491  CG  GLN    35      83.664 106.132  98.849  1.00  0.00           C  
ATOM    492  HG2 GLN    35      84.451 106.058  98.098  1.00  0.00           H  
ATOM    493  HG3 GLN    35      84.072 105.715  99.769  1.00  0.00           H  
ATOM    494  CD  GLN    35      82.425 105.366  98.536  1.00  0.00           C  
ATOM    495  OE1 GLN    35      81.618 105.753  97.715  1.00  0.00           O  
ATOM    496  NE2 GLN    35      82.091 104.328  99.242  1.00  0.00           N  
ATOM    497 HE21 GLN    35      82.720 103.999  99.961  1.00  0.00           H  
ATOM    498 HE22 GLN    35      81.158 103.955  99.138  1.00  0.00           H  
ATOM    499  C   GLN    35      82.549 109.672  97.942  1.00  0.00           C  
ATOM    500  O   GLN    35      82.858 110.434  98.899  1.00  0.00           O  
ATOM    501  N   GLN    36      81.618 110.053  97.085  1.00  0.00           N  
ATOM    502  H   GLN    36      81.061 110.874  97.273  1.00  0.00           H  
ATOM    503  CA  GLN    36      81.425 109.442  95.760  1.00  0.00           C  
ATOM    504  HA  GLN    36      81.280 108.369  95.892  1.00  0.00           H  
ATOM    505  CB  GLN    36      80.146 110.103  95.258  1.00  0.00           C  
ATOM    506  HB2 GLN    36      79.353 109.813  95.948  1.00  0.00           H  
ATOM    507  HB3 GLN    36      80.093 111.183  95.393  1.00  0.00           H  
ATOM    508  CG  GLN    36      79.684 109.908  93.765  1.00  0.00           C  
ATOM    509  HG2 GLN    36      78.697 110.362  93.670  1.00  0.00           H  
ATOM    510  HG3 GLN    36      80.401 110.387  93.098  1.00  0.00           H  
ATOM    511  CD  GLN    36      79.532 108.466  93.309  1.00  0.00           C  
ATOM    512  OE1 GLN    36      80.121 107.547  93.793  1.00  0.00           O  
ATOM    513  NE2 GLN    36      78.701 108.249  92.335  1.00  0.00           N  
ATOM    514 HE21 GLN    36      78.238 109.029  91.889  1.00  0.00           H  
ATOM    515 HE22 GLN    36      78.313 107.319  92.265  1.00  0.00           H  
ATOM    516  C   GLN    36      82.636 109.687  94.729  1.00  0.00           C  
ATOM    517  O   GLN    36      83.458 110.584  94.943  1.00  0.00           O  
ATOM    518  N   SER    37      82.730 108.855  93.706  1.00  0.00           N  
ATOM    519  H   SER    37      81.963 108.199  93.725  1.00  0.00           H  
ATOM    520  CA  SER    37      83.727 108.861  92.617  1.00  0.00           C  
ATOM    521  HA  SER    37      84.691 109.186  93.008  1.00  0.00           H  
ATOM    522  CB  SER    37      83.808 107.403  91.955  1.00  0.00           C  
ATOM    523  HB2 SER    37      83.885 106.617  92.707  1.00  0.00           H  
ATOM    524  HB3 SER    37      82.976 107.357  91.253  1.00  0.00           H  
ATOM    525  OG  SER    37      84.959 107.179  91.244  1.00  0.00           O  
ATOM    526  HG  SER    37      84.719 106.554  90.557  1.00  0.00           H  
ATOM    527  C   SER    37      83.407 109.952  91.547  1.00  0.00           C  
ATOM    528  O   SER    37      82.195 110.057  91.148  1.00  0.00           O  
ATOM    529  N   TYR    38      84.420 110.884  91.230  1.00  0.00           N  
ATOM    530  H   TYR    38      85.308 110.826  91.708  1.00  0.00           H  
ATOM    531  CA  TYR    38      84.277 112.058  90.356  1.00  0.00           C  
ATOM    532  HA  TYR    38      83.498 111.897  89.612  1.00  0.00           H  
ATOM    533  CB  TYR    38      83.929 113.274  91.167  1.00  0.00           C  
ATOM    534  HB2 TYR    38      84.622 113.435  91.993  1.00  0.00           H  
ATOM    535  HB3 TYR    38      84.030 114.101  90.464  1.00  0.00           H  
ATOM    536  CG  TYR    38      82.501 113.343  91.711  1.00  0.00           C  
ATOM    537  CD1 TYR    38      82.324 113.457  93.123  1.00  0.00           C  
ATOM    538  HD1 TYR    38      83.171 113.502  93.792  1.00  0.00           H  
ATOM    539  CE1 TYR    38      80.966 113.476  93.538  1.00  0.00           C  
ATOM    540  HE1 TYR    38      80.749 113.565  94.593  1.00  0.00           H  
ATOM    541  CZ  TYR    38      79.878 113.512  92.646  1.00  0.00           C  
ATOM    542  OH  TYR    38      78.615 113.518  93.187  1.00  0.00           O  
ATOM    543  HH  TYR    38      78.559 114.047  93.986  1.00  0.00           H  
ATOM    544  CE2 TYR    38      80.041 113.486  91.313  1.00  0.00           C  
ATOM    545  HE2 TYR    38      79.146 113.561  90.713  1.00  0.00           H  
ATOM    546  CD2 TYR    38      81.369 113.498  90.839  1.00  0.00           C  
ATOM    547  HD2 TYR    38      81.521 113.675  89.785  1.00  0.00           H  
ATOM    548  C   TYR    38      85.550 112.262  89.414  1.00  0.00           C  
ATOM    549  O   TYR    38      85.371 112.445  88.228  1.00  0.00           O  
ATOM    550  N   SER    39      86.735 112.361  89.896  1.00  0.00           N  
ATOM    551  H   SER    39      86.768 112.230  90.897  1.00  0.00           H  
ATOM    552  CA  SER    39      88.021 112.564  89.182  1.00  0.00           C  
ATOM    553  HA  SER    39      87.961 112.237  88.144  1.00  0.00           H  
ATOM    554  CB  SER    39      88.459 114.104  89.140  1.00  0.00           C  
ATOM    555  HB2 SER    39      88.689 114.463  90.143  1.00  0.00           H  
ATOM    556  HB3 SER    39      89.326 114.225  88.490  1.00  0.00           H  
ATOM    557  OG  SER    39      87.413 114.997  88.594  1.00  0.00           O  
ATOM    558  HG  SER    39      87.003 114.501  87.881  1.00  0.00           H  
ATOM    559  C   SER    39      89.160 111.875  89.913  1.00  0.00           C  
ATOM    560  O   SER    39      89.419 112.069  91.079  1.00  0.00           O  
ATOM    561  N   GLY    40      89.970 111.104  89.232  1.00  0.00           N  
ATOM    562  H   GLY    40      89.776 110.864  88.270  1.00  0.00           H  
ATOM    563  CA  GLY    40      91.244 110.572  89.757  1.00  0.00           C  
ATOM    564  HA2 GLY    40      90.891 109.988  90.607  1.00  0.00           H  
ATOM    565  HA3 GLY    40      91.708 109.885  89.050  1.00  0.00           H  
ATOM    566  C   GLY    40      92.323 111.571  90.064  1.00  0.00           C  
ATOM    567  O   GLY    40      92.344 112.651  89.432  1.00  0.00           O  
ATOM    568  N   TYR    41      93.321 111.379  90.927  1.00  0.00           N  
ATOM    569  H   TYR    41      93.995 112.131  90.905  1.00  0.00           H  
ATOM    570  CA  TYR    41      93.672 110.363  91.870  1.00  0.00           C  
ATOM    571  HA  TYR    41      92.840 109.693  92.086  1.00  0.00           H  
ATOM    572  CB  TYR    41      94.807 109.463  91.333  1.00  0.00           C  
ATOM    573  HB2 TYR    41      95.703 110.011  91.041  1.00  0.00           H  
ATOM    574  HB3 TYR    41      95.177 108.758  92.078  1.00  0.00           H  
ATOM    575  CG  TYR    41      94.407 108.600  90.152  1.00  0.00           C  
ATOM    576  CD1 TYR    41      94.520 109.171  88.879  1.00  0.00           C  
ATOM    577  HD1 TYR    41      94.797 110.213  88.823  1.00  0.00           H  
ATOM    578  CE1 TYR    41      94.102 108.475  87.725  1.00  0.00           C  
ATOM    579  HE1 TYR    41      94.120 108.936  86.748  1.00  0.00           H  
ATOM    580  CZ  TYR    41      93.723 107.114  87.807  1.00  0.00           C  
ATOM    581  OH  TYR    41      93.343 106.430  86.713  1.00  0.00           O  
ATOM    582  HH  TYR    41      93.484 107.053  85.997  1.00  0.00           H  
ATOM    583  CE2 TYR    41      93.716 106.482  89.130  1.00  0.00           C  
ATOM    584  HE2 TYR    41      93.497 105.425  89.108  1.00  0.00           H  
ATOM    585  CD2 TYR    41      94.007 107.223  90.308  1.00  0.00           C  
ATOM    586  HD2 TYR    41      94.008 106.805  91.304  1.00  0.00           H  
ATOM    587  C   TYR    41      94.064 110.882  93.216  1.00  0.00           C  
ATOM    588  O   TYR    41      94.355 112.066  93.358  1.00  0.00           O  
ATOM    589  N   SER    42      94.386 109.988  94.123  1.00  0.00           N  
ATOM    590  H   SER    42      94.317 109.026  93.824  1.00  0.00           H  
ATOM    591  CA  SER    42      95.424 110.230  95.092  1.00  0.00           C  
ATOM    592  HA  SER    42      95.330 111.230  95.516  1.00  0.00           H  
ATOM    593  CB  SER    42      95.174 109.202  96.237  1.00  0.00           C  
ATOM    594  HB2 SER    42      94.151 109.270  96.606  1.00  0.00           H  
ATOM    595  HB3 SER    42      95.287 108.183  95.868  1.00  0.00           H  
ATOM    596  OG  SER    42      96.049 109.531  97.324  1.00  0.00           O  
ATOM    597  HG  SER    42      96.722 108.849  97.392  1.00  0.00           H  
ATOM    598  C   SER    42      96.855 110.211  94.429  1.00  0.00           C  
ATOM    599  O   SER    42      97.142 109.299  93.628  1.00  0.00           O  
ATOM    600  N   GLN    43      97.759 111.122  94.764  1.00  0.00           N  
ATOM    601  H   GLN    43      97.612 111.765  95.528  1.00  0.00           H  
ATOM    602  CA  GLN    43      99.185 111.181  94.250  1.00  0.00           C  
ATOM    603  HA  GLN    43      99.639 110.221  94.497  1.00  0.00           H  
ATOM    604  CB  GLN    43      99.108 111.499  92.729  1.00  0.00           C  
ATOM    605  HB2 GLN    43      98.388 110.850  92.231  1.00  0.00           H  
ATOM    606  HB3 GLN    43      98.704 112.508  92.641  1.00  0.00           H  
ATOM    607  CG  GLN    43     100.403 111.356  91.950  1.00  0.00           C  
ATOM    608  HG2 GLN    43     100.101 111.460  90.908  1.00  0.00           H  
ATOM    609  HG3 GLN    43     101.014 112.239  92.138  1.00  0.00           H  
ATOM    610  CD  GLN    43     101.229 110.076  92.238  1.00  0.00           C  
ATOM    611  OE1 GLN    43     102.195 110.156  92.916  1.00  0.00           O  
ATOM    612  NE2 GLN    43     100.800 108.921  91.744  1.00  0.00           N  
ATOM    613 HE21 GLN    43     100.038 108.815  91.090  1.00  0.00           H  
ATOM    614 HE22 GLN    43     101.388 108.147  92.019  1.00  0.00           H  
ATOM    615  C   GLN    43     100.052 112.167  95.126  1.00  0.00           C  
ATOM    616  O   GLN    43      99.502 113.022  95.821  1.00  0.00           O  
ATOM    617  N   SER    44     101.403 111.971  95.094  1.00  0.00           N  
ATOM    618  H   SER    44     101.753 111.255  94.474  1.00  0.00           H  
ATOM    619  CA  SER    44     102.359 112.916  95.584  1.00  0.00           C  
ATOM    620  HA  SER    44     102.139 113.117  96.633  1.00  0.00           H  
ATOM    621  CB  SER    44     103.704 112.295  95.542  1.00  0.00           C  
ATOM    622  HB2 SER    44     103.736 111.467  96.250  1.00  0.00           H  
ATOM    623  HB3 SER    44     103.943 111.821  94.589  1.00  0.00           H  
ATOM    624  OG  SER    44     104.748 113.201  95.887  1.00  0.00           O  
ATOM    625  HG  SER    44     105.538 112.724  95.621  1.00  0.00           H  
ATOM    626  C   SER    44     102.251 114.214  94.715  1.00  0.00           C  
ATOM    627  O   SER    44     102.159 114.159  93.457  1.00  0.00           O  
ATOM    628  N   THR    45     102.013 115.345  95.460  1.00  0.00           N  
ATOM    629  H   THR    45     101.991 115.293  96.468  1.00  0.00           H  
ATOM    630  CA  THR    45     101.817 116.642  94.810  1.00  0.00           C  
ATOM    631  HA  THR    45     100.912 116.513  94.216  1.00  0.00           H  
ATOM    632  CB  THR    45     101.679 117.694  95.904  1.00  0.00           C  
ATOM    633  HB  THR    45     102.635 117.836  96.409  1.00  0.00           H  
ATOM    634  CG2 THR    45     101.153 119.069  95.298  1.00  0.00           C  
ATOM    635 HG21 THR    45     100.070 119.183  95.261  1.00  0.00           H  
ATOM    636 HG22 THR    45     101.703 119.744  95.953  1.00  0.00           H  
ATOM    637 HG23 THR    45     101.506 119.038  94.267  1.00  0.00           H  
ATOM    638  OG1 THR    45     100.821 117.312  96.966  1.00  0.00           O  
ATOM    639  HG1 THR    45     100.225 116.643  96.620  1.00  0.00           H  
ATOM    640  C   THR    45     102.912 117.070  93.730  1.00  0.00           C  
ATOM    641  O   THR    45     102.492 117.486  92.660  1.00  0.00           O  
ATOM    642  N   ASP    46     104.195 116.899  94.043  1.00  0.00           N  
ATOM    643  H   ASP    46     104.340 116.551  94.980  1.00  0.00           H  
ATOM    644  CA  ASP    46     105.281 117.014  93.092  1.00  0.00           C  
ATOM    645  HA  ASP    46     104.799 116.990  92.115  1.00  0.00           H  
ATOM    646  CB  ASP    46     105.991 118.373  93.230  1.00  0.00           C  
ATOM    647  HB2 ASP    46     105.402 119.282  93.111  1.00  0.00           H  
ATOM    648  HB3 ASP    46     106.427 118.496  94.221  1.00  0.00           H  
ATOM    649  CG  ASP    46     107.081 118.468  92.074  1.00  0.00           C  
ATOM    650  OD1 ASP    46     107.060 117.850  90.992  1.00  0.00           O  
ATOM    651  OD2 ASP    46     107.993 119.287  92.256  1.00  0.00           O  
ATOM    652  C   ASP    46     106.263 115.840  93.217  1.00  0.00           C  
ATOM    653  O   ASP    46     106.788 115.627  94.345  1.00  0.00           O  
ATOM    654  N   THR    47     106.658 115.216  92.118  1.00  0.00           N  
ATOM    655  H   THR    47     106.153 115.299  91.247  1.00  0.00           H  
ATOM    656  CA  THR    47     107.520 114.019  92.193  1.00  0.00           C  
ATOM    657  HA  THR    47     107.916 113.920  93.204  1.00  0.00           H  
ATOM    658  CB  THR    47     106.751 112.751  91.611  1.00  0.00           C  
ATOM    659  HB  THR    47     107.422 111.967  91.261  1.00  0.00           H  
ATOM    660  CG2 THR    47     105.702 112.208  92.542  1.00  0.00           C  
ATOM    661 HG21 THR    47     106.178 112.256  93.521  1.00  0.00           H  
ATOM    662 HG22 THR    47     104.831 112.862  92.584  1.00  0.00           H  
ATOM    663 HG23 THR    47     105.329 111.210  92.314  1.00  0.00           H  
ATOM    664  OG1 THR    47     106.054 113.096  90.426  1.00  0.00           O  
ATOM    665  HG1 THR    47     105.536 112.341  90.138  1.00  0.00           H  
ATOM    666  C   THR    47     108.824 114.234  91.387  1.00  0.00           C  
ATOM    667  O   THR    47     109.722 113.379  91.415  1.00  0.00           O  
ATOM    668  N   SER    48     108.886 115.308  90.577  1.00  0.00           N  
ATOM    669  H   SER    48     108.239 116.070  90.723  1.00  0.00           H  
ATOM    670  CA  SER    48     109.979 115.753  89.693  1.00  0.00           C  
ATOM    671  HA  SER    48     110.179 114.973  88.959  1.00  0.00           H  
ATOM    672  CB  SER    48     109.552 117.033  88.922  1.00  0.00           C  
ATOM    673  HB2 SER    48     110.304 117.204  88.151  1.00  0.00           H  
ATOM    674  HB3 SER    48     108.680 116.778  88.321  1.00  0.00           H  
ATOM    675  OG  SER    48     109.482 118.104  89.798  1.00  0.00           O  
ATOM    676  HG  SER    48     108.732 117.963  90.381  1.00  0.00           H  
ATOM    677  C   SER    48     111.318 115.883  90.355  1.00  0.00           C  
ATOM    678  O   SER    48     111.376 116.383  91.513  1.00  0.00           O  
ATOM    679  N   GLY    49     112.431 115.451  89.741  1.00  0.00           N  
ATOM    680  H   GLY    49     112.325 114.833  88.949  1.00  0.00           H  
ATOM    681  CA  GLY    49     113.827 115.466  90.116  1.00  0.00           C  
ATOM    682  HA2 GLY    49     114.401 115.239  89.218  1.00  0.00           H  
ATOM    683  HA3 GLY    49     114.107 116.480  90.401  1.00  0.00           H  
ATOM    684  C   GLY    49     114.308 114.497  91.280  1.00  0.00           C  
ATOM    685  O   GLY    49     113.523 113.662  91.691  1.00  0.00           O  
ATOM    686  N   TYR    50     115.582 114.425  91.664  1.00  0.00           N  
ATOM    687  H   TYR    50     115.822 113.718  92.344  1.00  0.00           H  
ATOM    688  CA  TYR    50     116.686 115.348  91.266  1.00  0.00           C  
ATOM    689  HA  TYR    50     116.383 116.025  90.467  1.00  0.00           H  
ATOM    690  CB  TYR    50     117.111 116.258  92.429  1.00  0.00           C  
ATOM    691  HB2 TYR    50     116.216 116.457  93.017  1.00  0.00           H  
ATOM    692  HB3 TYR    50     117.770 115.767  93.145  1.00  0.00           H  
ATOM    693  CG  TYR    50     117.849 117.526  92.131  1.00  0.00           C  
ATOM    694  CD1 TYR    50     119.263 117.574  92.205  1.00  0.00           C  
ATOM    695  HD1 TYR    50     119.884 116.710  92.388  1.00  0.00           H  
ATOM    696  CE1 TYR    50     119.918 118.826  91.993  1.00  0.00           C  
ATOM    697  HE1 TYR    50     120.995 118.880  91.924  1.00  0.00           H  
ATOM    698  CZ  TYR    50     119.180 119.982  91.827  1.00  0.00           C  
ATOM    699  OH  TYR    50     119.763 121.207  91.720  1.00  0.00           O  
ATOM    700  HH  TYR    50     120.706 121.035  91.762  1.00  0.00           H  
ATOM    701  CE2 TYR    50     117.788 120.007  91.953  1.00  0.00           C  
ATOM    702  HE2 TYR    50     117.292 120.963  91.880  1.00  0.00           H  
ATOM    703  CD2 TYR    50     117.122 118.745  92.114  1.00  0.00           C  
ATOM    704  HD2 TYR    50     116.046 118.841  92.134  1.00  0.00           H  
ATOM    705  C   TYR    50     117.897 114.583  90.670  1.00  0.00           C  
ATOM    706  O   TYR    50     118.357 113.655  91.242  1.00  0.00           O  
ATOM    707  N   GLY    51     118.460 115.014  89.524  1.00  0.00           N  
ATOM    708  H   GLY    51     119.439 114.787  89.425  1.00  0.00           H  
ATOM    709  CA  GLY    51     118.076 116.060  88.642  1.00  0.00           C  
ATOM    710  HA2 GLY    51     116.994 116.095  88.517  1.00  0.00           H  
ATOM    711  HA3 GLY    51     118.438 117.013  89.030  1.00  0.00           H  
ATOM    712  C   GLY    51     118.699 115.895  87.237  1.00  0.00           C  
ATOM    713  O   GLY    51     118.935 114.775  86.743  1.00  0.00           O  
ATOM    714  N   GLN    52     119.024 117.070  86.569  1.00  0.00           N  
ATOM    715  H   GLN    52     118.916 117.945  87.063  1.00  0.00           H  
ATOM    716  CA  GLN    52     119.760 117.156  85.316  1.00  0.00           C  
ATOM    717  HA  GLN    52     119.650 118.124  84.827  1.00  0.00           H  
ATOM    718  CB  GLN    52     121.232 116.885  85.554  1.00  0.00           C  
ATOM    719  HB2 GLN    52     121.602 117.498  86.376  1.00  0.00           H  
ATOM    720  HB3 GLN    52     121.370 115.836  85.818  1.00  0.00           H  
ATOM    721  CG  GLN    52     122.172 117.162  84.336  1.00  0.00           C  
ATOM    722  HG2 GLN    52     123.210 116.891  84.525  1.00  0.00           H  
ATOM    723  HG3 GLN    52     121.855 116.716  83.393  1.00  0.00           H  
ATOM    724  CD  GLN    52     122.321 118.648  83.841  1.00  0.00           C  
ATOM    725  OE1 GLN    52     121.714 119.530  84.406  1.00  0.00           O  
ATOM    726  NE2 GLN    52     122.968 118.848  82.726  1.00  0.00           N  
ATOM    727 HE21 GLN    52     123.440 118.115  82.215  1.00  0.00           H  
ATOM    728 HE22 GLN    52     123.046 119.836  82.529  1.00  0.00           H  
ATOM    729  C   GLN    52     119.223 116.156  84.261  1.00  0.00           C  
ATOM    730  O   GLN    52     119.930 115.243  83.786  1.00  0.00           O  
ATOM    731  N   SER    53     118.008 116.365  83.750  1.00  0.00           N  
ATOM    732  H   SER    53     117.723 115.489  83.336  1.00  0.00           H  
ATOM    733  CA  SER    53     117.032 117.338  84.172  1.00  0.00           C  
ATOM    734  HA  SER    53     117.549 118.286  84.320  1.00  0.00           H  
ATOM    735  CB  SER    53     116.033 117.647  83.081  1.00  0.00           C  
ATOM    736  HB2 SER    53     116.404 117.660  82.056  1.00  0.00           H  
ATOM    737  HB3 SER    53     115.240 116.902  83.122  1.00  0.00           H  
ATOM    738  OG  SER    53     115.315 118.848  83.305  1.00  0.00           O  
ATOM    739  HG  SER    53     115.916 119.576  83.131  1.00  0.00           H  
ATOM    740  C   SER    53     116.186 116.950  85.352  1.00  0.00           C  
ATOM    741  O   SER    53     115.879 115.793  85.494  1.00  0.00           O  
ATOM    742  N   SER    54     115.795 117.949  86.180  1.00  0.00           N  
ATOM    743  H   SER    54     116.274 118.832  86.072  1.00  0.00           H  
ATOM    744  CA  SER    54     114.837 117.898  87.327  1.00  0.00           C  
ATOM    745  HA  SER    54     114.888 116.922  87.810  1.00  0.00           H  
ATOM    746  CB  SER    54     115.086 118.986  88.365  1.00  0.00           C  
ATOM    747  HB2 SER    54     114.925 119.948  87.879  1.00  0.00           H  
ATOM    748  HB3 SER    54     114.478 118.818  89.254  1.00  0.00           H  
ATOM    749  OG  SER    54     116.519 118.850  88.640  1.00  0.00           O  
ATOM    750  HG  SER    54     116.902 119.587  89.122  1.00  0.00           H  
ATOM    751  C   SER    54     113.409 118.106  86.941  1.00  0.00           C  
ATOM    752  O   SER    54     112.522 118.016  87.820  1.00  0.00           O  
ATOM    753  N   TYR    55     113.130 118.337  85.620  1.00  0.00           N  
ATOM    754  H   TYR    55     113.869 118.294  84.933  1.00  0.00           H  
ATOM    755  CA  TYR    55     111.750 118.742  85.141  1.00  0.00           C  
ATOM    756  HA  TYR    55     111.089 118.435  85.951  1.00  0.00           H  
ATOM    757  CB  TYR    55     111.731 120.248  84.906  1.00  0.00           C  
ATOM    758  HB2 TYR    55     112.210 120.445  83.947  1.00  0.00           H  
ATOM    759  HB3 TYR    55     110.706 120.553  84.698  1.00  0.00           H  
ATOM    760  CG  TYR    55     112.386 121.198  85.891  1.00  0.00           C  
ATOM    761  CD1 TYR    55     113.743 121.515  85.616  1.00  0.00           C  
ATOM    762  HD1 TYR    55     114.344 121.171  84.787  1.00  0.00           H  
ATOM    763  CE1 TYR    55     114.396 122.371  86.554  1.00  0.00           C  
ATOM    764  HE1 TYR    55     115.426 122.616  86.340  1.00  0.00           H  
ATOM    765  CZ  TYR    55     113.683 122.885  87.626  1.00  0.00           C  
ATOM    766  OH  TYR    55     114.240 123.683  88.535  1.00  0.00           O  
ATOM    767  HH  TYR    55     113.575 123.988  89.156  1.00  0.00           H  
ATOM    768  CE2 TYR    55     112.290 122.583  87.858  1.00  0.00           C  
ATOM    769  HE2 TYR    55     111.810 123.057  88.701  1.00  0.00           H  
ATOM    770  CD2 TYR    55     111.677 121.692  86.958  1.00  0.00           C  
ATOM    771  HD2 TYR    55     110.654 121.370  87.079  1.00  0.00           H  
ATOM    772  C   TYR    55     111.392 118.015  83.824  1.00  0.00           C  
ATOM    773  O   TYR    55     112.279 117.765  83.006  1.00  0.00           O  
ATOM    774  N   SER    56     110.178 117.563  83.585  1.00  0.00           N  
ATOM    775  H   SER    56     110.096 117.316  82.609  1.00  0.00           H  
ATOM    776  CA  SER    56     109.047 117.306  84.490  1.00  0.00           C  
ATOM    777  HA  SER    56     108.241 116.862  83.906  1.00  0.00           H  
ATOM    778  CB  SER    56     109.362 116.227  85.497  1.00  0.00           C  
ATOM    779  HB2 SER    56     110.360 116.371  85.912  1.00  0.00           H  
ATOM    780  HB3 SER    56     108.521 116.186  86.189  1.00  0.00           H  
ATOM    781  OG  SER    56     109.583 115.071  84.784  1.00  0.00           O  
ATOM    782  HG  SER    56     110.388 114.667  85.116  1.00  0.00           H  
ATOM    783  C   SER    56     108.432 118.553  85.136  1.00  0.00           C  
ATOM    784  O   SER    56     108.532 118.714  86.325  1.00  0.00           O  
ATOM    785  N   SER    57     107.848 119.547  84.462  1.00  0.00           N  
ATOM    786  H   SER    57     107.521 120.322  85.020  1.00  0.00           H  
ATOM    787  CA  SER    57     107.548 119.614  82.985  1.00  0.00           C  
ATOM    788  HA  SER    57     107.540 118.564  82.693  1.00  0.00           H  
ATOM    789  CB  SER    57     106.136 120.211  82.650  1.00  0.00           C  
ATOM    790  HB2 SER    57     105.458 119.437  83.007  1.00  0.00           H  
ATOM    791  HB3 SER    57     105.911 121.157  83.143  1.00  0.00           H  
ATOM    792  OG  SER    57     106.081 120.509  81.189  1.00  0.00           O  
ATOM    793  HG  SER    57     106.455 121.374  81.008  1.00  0.00           H  
ATOM    794  C   SER    57     108.686 120.440  82.318  1.00  0.00           C  
ATOM    795  O   SER    57     108.982 121.509  82.779  1.00  0.00           O  
ATOM    796  N   TYR    58     109.371 119.848  81.311  1.00  0.00           N  
ATOM    797  H   TYR    58     109.032 118.964  80.959  1.00  0.00           H  
ATOM    798  CA  TYR    58     110.459 120.459  80.605  1.00  0.00           C  
ATOM    799  HA  TYR    58     111.139 120.859  81.357  1.00  0.00           H  
ATOM    800  CB  TYR    58     111.331 119.442  79.923  1.00  0.00           C  
ATOM    801  HB2 TYR    58     111.594 118.539  80.473  1.00  0.00           H  
ATOM    802  HB3 TYR    58     110.775 119.090  79.053  1.00  0.00           H  
ATOM    803  CG  TYR    58     112.650 119.975  79.521  1.00  0.00           C  
ATOM    804  CD1 TYR    58     112.752 120.516  78.201  1.00  0.00           C  
ATOM    805  HD1 TYR    58     111.864 120.566  77.589  1.00  0.00           H  
ATOM    806  CE1 TYR    58     113.938 120.998  77.678  1.00  0.00           C  
ATOM    807  HE1 TYR    58     114.104 121.406  76.692  1.00  0.00           H  
ATOM    808  CZ  TYR    58     115.109 120.873  78.470  1.00  0.00           C  
ATOM    809  OH  TYR    58     116.374 121.065  78.005  1.00  0.00           O  
ATOM    810  HH  TYR    58     117.084 120.740  78.565  1.00  0.00           H  
ATOM    811  CE2 TYR    58     115.049 120.286  79.771  1.00  0.00           C  
ATOM    812  HE2 TYR    58     115.961 120.137  80.331  1.00  0.00           H  
ATOM    813  CD2 TYR    58     113.790 119.934  80.308  1.00  0.00           C  
ATOM    814  HD2 TYR    58     113.754 119.464  81.280  1.00  0.00           H  
ATOM    815  C   TYR    58     110.081 121.671  79.638  1.00  0.00           C  
ATOM    816  O   TYR    58     109.310 121.415  78.721  1.00  0.00           O  
ATOM    817  N   GLY    59     110.674 122.892  79.743  1.00  0.00           N  
ATOM    818  H   GLY    59     110.408 123.545  79.020  1.00  0.00           H  
ATOM    819  CA  GLY    59     111.529 123.289  80.810  1.00  0.00           C  
ATOM    820  HA2 GLY    59     111.015 123.125  81.757  1.00  0.00           H  
ATOM    821  HA3 GLY    59     112.349 122.573  80.765  1.00  0.00           H  
ATOM    822  C   GLY    59     112.057 124.709  80.663  1.00  0.00           C  
ATOM    823  O   GLY    59     111.719 125.453  79.785  1.00  0.00           O  
ATOM    824  N   GLN    60     112.962 125.093  81.614  1.00  0.00           N  
ATOM    825  H   GLN    60     113.053 126.095  81.523  1.00  0.00           H  
ATOM    826  CA  GLN    60     113.462 124.373  82.843  1.00  0.00           C  
ATOM    827  HA  GLN    60     113.581 123.324  82.573  1.00  0.00           H  
ATOM    828  CB  GLN    60     114.833 125.080  83.148  1.00  0.00           C  
ATOM    829  HB2 GLN    60     114.739 126.143  83.372  1.00  0.00           H  
ATOM    830  HB3 GLN    60     115.208 124.541  84.018  1.00  0.00           H  
ATOM    831  CG  GLN    60     115.930 124.971  82.042  1.00  0.00           C  
ATOM    832  HG2 GLN    60     115.672 125.633  81.216  1.00  0.00           H  
ATOM    833  HG3 GLN    60     116.844 125.372  82.481  1.00  0.00           H  
ATOM    834  CD  GLN    60     116.131 123.543  81.468  1.00  0.00           C  
ATOM    835  OE1 GLN    60     116.041 122.527  82.122  1.00  0.00           O  
ATOM    836  NE2 GLN    60     116.272 123.484  80.147  1.00  0.00           N  
ATOM    837 HE21 GLN    60     116.165 124.334  79.612  1.00  0.00           H  
ATOM    838 HE22 GLN    60     116.185 122.542  79.794  1.00  0.00           H  
ATOM    839  C   GLN    60     112.458 124.427  84.025  1.00  0.00           C  
ATOM    840  O   GLN    60     111.456 123.743  84.147  1.00  0.00           O  
ATOM    841  N   SER    61     112.756 125.239  85.017  1.00  0.00           N  
ATOM    842  H   SER    61     113.561 125.837  84.893  1.00  0.00           H  
ATOM    843  CA  SER    61     111.830 125.746  86.075  1.00  0.00           C  
ATOM    844  HA  SER    61     111.521 124.851  86.614  1.00  0.00           H  
ATOM    845  CB  SER    61     112.548 126.726  86.985  1.00  0.00           C  
ATOM    846  HB2 SER    61     111.802 127.045  87.713  1.00  0.00           H  
ATOM    847  HB3 SER    61     113.373 126.223  87.489  1.00  0.00           H  
ATOM    848  OG  SER    61     112.997 127.801  86.259  1.00  0.00           O  
ATOM    849  HG  SER    61     113.941 127.662  86.154  1.00  0.00           H  
ATOM    850  C   SER    61     110.495 126.346  85.543  1.00  0.00           C  
ATOM    851  O   SER    61     110.438 126.666  84.385  1.00  0.00           O  
ATOM    852  N   GLN    62     109.446 126.361  86.382  1.00  0.00           N  
ATOM    853  H   GLN    62     109.588 126.101  87.348  1.00  0.00           H  
ATOM    854  CA  GLN    62     108.030 126.406  86.049  1.00  0.00           C  
ATOM    855  HA  GLN    62     107.908 125.408  85.629  1.00  0.00           H  
ATOM    856  CB  GLN    62     107.219 126.233  87.309  1.00  0.00           C  
ATOM    857  HB2 GLN    62     106.314 125.743  86.950  1.00  0.00           H  
ATOM    858  HB3 GLN    62     107.779 125.600  87.997  1.00  0.00           H  
ATOM    859  CG  GLN    62     106.934 127.516  88.098  1.00  0.00           C  
ATOM    860  HG2 GLN    62     107.842 127.892  88.570  1.00  0.00           H  
ATOM    861  HG3 GLN    62     106.654 128.225  87.320  1.00  0.00           H  
ATOM    862  CD  GLN    62     105.739 127.290  89.104  1.00  0.00           C  
ATOM    863  OE1 GLN    62     104.902 126.391  88.912  1.00  0.00           O  
ATOM    864  NE2 GLN    62     105.636 128.173  90.103  1.00  0.00           N  
ATOM    865 HE21 GLN    62     105.027 127.997  90.889  1.00  0.00           H  
ATOM    866 HE22 GLN    62     106.288 128.945  90.102  1.00  0.00           H  
ATOM    867  C   GLN    62     107.525 127.447  85.027  1.00  0.00           C  
ATOM    868  O   GLN    62     106.588 127.230  84.333  1.00  0.00           O  
ATOM    869  N   ASN    63     108.226 128.604  85.127  1.00  0.00           N  
ATOM    870  H   ASN    63     108.914 128.707  85.859  1.00  0.00           H  
ATOM    871  CA  ASN    63     107.997 129.756  84.211  1.00  0.00           C  
ATOM    872  HA  ASN    63     107.063 129.683  83.653  1.00  0.00           H  
ATOM    873  CB  ASN    63     107.914 130.956  85.246  1.00  0.00           C  
ATOM    874  HB2 ASN    63     108.775 130.889  85.911  1.00  0.00           H  
ATOM    875  HB3 ASN    63     107.890 131.881  84.669  1.00  0.00           H  
ATOM    876  CG  ASN    63     106.591 130.971  86.022  1.00  0.00           C  
ATOM    877  OD1 ASN    63     105.551 130.602  85.516  1.00  0.00           O  
ATOM    878  ND2 ASN    63     106.708 131.560  87.214  1.00  0.00           N  
ATOM    879 HD21 ASN    63     105.830 131.785  87.660  1.00  0.00           H  
ATOM    880 HD22 ASN    63     107.606 131.903  87.524  1.00  0.00           H  
ATOM    881  C   ASN    63     109.085 130.018  83.227  1.00  0.00           C  
ATOM    882  O   ASN    63     108.951 130.935  82.414  1.00  0.00           O  
ATOM    883  N   THR    64     110.245 129.411  83.347  1.00  0.00           N  
ATOM    884  H   THR    64     110.357 128.684  84.039  1.00  0.00           H  
ATOM    885  CA  THR    64     111.478 129.788  82.573  1.00  0.00           C  
ATOM    886  HA  THR    64     111.191 130.485  81.786  1.00  0.00           H  
ATOM    887  CB  THR    64     112.675 130.385  83.363  1.00  0.00           C  
ATOM    888  HB  THR    64     113.250 129.655  83.933  1.00  0.00           H  
ATOM    889  CG2 THR    64     113.711 130.937  82.323  1.00  0.00           C  
ATOM    890 HG21 THR    64     114.081 130.172  81.640  1.00  0.00           H  
ATOM    891 HG22 THR    64     113.217 131.804  81.886  1.00  0.00           H  
ATOM    892 HG23 THR    64     114.570 131.241  82.920  1.00  0.00           H  
ATOM    893  OG1 THR    64     112.313 131.554  84.180  1.00  0.00           O  
ATOM    894  HG1 THR    64     111.643 131.193  84.765  1.00  0.00           H  
ATOM    895  C   THR    64     111.967 128.551  81.809  1.00  0.00           C  
ATOM    896  O   THR    64     112.913 127.872  82.283  1.00  0.00           O  
ATOM    897  N   GLY    65     111.407 128.136  80.681  1.00  0.00           N  
ATOM    898  H   GLY    65     111.617 127.189  80.401  1.00  0.00           H  
ATOM    899  CA  GLY    65     110.299 128.676  79.914  1.00  0.00           C  
ATOM    900  HA2 GLY    65     110.294 129.762  79.822  1.00  0.00           H  
ATOM    901  HA3 GLY    65     110.376 128.324  78.885  1.00  0.00           H  
ATOM    902  C   GLY    65     108.854 128.203  80.426  1.00  0.00           C  
ATOM    903  O   GLY    65     108.681 126.979  80.575  1.00  0.00           O  
ATOM    904  N   TYR    66     107.847 129.092  80.602  1.00  0.00           N  
ATOM    905  H   TYR    66     108.161 130.051  80.587  1.00  0.00           H  
ATOM    906  CA  TYR    66     106.422 128.901  80.797  1.00  0.00           C  
ATOM    907  HA  TYR    66     106.216 128.407  81.746  1.00  0.00           H  
ATOM    908  CB  TYR    66     105.667 130.245  80.904  1.00  0.00           C  
ATOM    909  HB2 TYR    66     106.003 130.611  81.874  1.00  0.00           H  
ATOM    910  HB3 TYR    66     106.039 130.792  80.038  1.00  0.00           H  
ATOM    911  CG  TYR    66     104.153 130.188  80.926  1.00  0.00           C  
ATOM    912  CD1 TYR    66     103.487 130.565  79.758  1.00  0.00           C  
ATOM    913  HD1 TYR    66     103.884 131.071  78.889  1.00  0.00           H  
ATOM    914  CE1 TYR    66     102.088 130.411  79.647  1.00  0.00           C  
ATOM    915  HE1 TYR    66     101.527 130.754  78.790  1.00  0.00           H  
ATOM    916  CZ  TYR    66     101.395 129.836  80.703  1.00  0.00           C  
ATOM    917  OH  TYR    66     100.052 129.793  80.703  1.00  0.00           O  
ATOM    918  HH  TYR    66      99.697 129.809  79.811  1.00  0.00           H  
ATOM    919  CE2 TYR    66     102.057 129.576  81.946  1.00  0.00           C  
ATOM    920  HE2 TYR    66     101.601 129.158  82.831  1.00  0.00           H  
ATOM    921  CD2 TYR    66     103.439 129.787  82.058  1.00  0.00           C  
ATOM    922  HD2 TYR    66     103.964 129.525  82.965  1.00  0.00           H  
ATOM    923  C   TYR    66     105.794 127.976  79.760  1.00  0.00           C  
ATOM    924  O   TYR    66     106.251 127.904  78.642  1.00  0.00           O  
ATOM    925  N   GLY    67     104.718 127.289  80.180  1.00  0.00           N  
ATOM    926  H   GLY    67     104.392 127.456  81.121  1.00  0.00           H  
ATOM    927  CA  GLY    67     104.106 126.111  79.444  1.00  0.00           C  
ATOM    928  HA2 GLY    67     104.758 125.916  78.593  1.00  0.00           H  
ATOM    929  HA3 GLY    67     103.935 125.185  79.993  1.00  0.00           H  
ATOM    930  C   GLY    67     102.696 126.430  78.952  1.00  0.00           C  
ATOM    931  O   GLY    67     101.866 126.944  79.767  1.00  0.00           O  
ATOM    932  N   THR    68     102.436 126.255  77.686  1.00  0.00           N  
ATOM    933  H   THR    68     103.154 125.970  77.035  1.00  0.00           H  
ATOM    934  CA  THR    68     101.065 126.367  77.081  1.00  0.00           C  
ATOM    935  HA  THR    68     100.386 125.977  77.839  1.00  0.00           H  
ATOM    936  CB  THR    68     100.790 127.889  76.859  1.00  0.00           C  
ATOM    937  HB  THR    68     100.585 128.369  77.816  1.00  0.00           H  
ATOM    938  CG2 THR    68     101.666 128.714  75.948  1.00  0.00           C  
ATOM    939 HG21 THR    68     102.428 129.071  76.640  1.00  0.00           H  
ATOM    940 HG22 THR    68     102.111 128.147  75.130  1.00  0.00           H  
ATOM    941 HG23 THR    68     101.161 129.593  75.547  1.00  0.00           H  
ATOM    942  OG1 THR    68      99.567 127.893  76.218  1.00  0.00           O  
ATOM    943  HG1 THR    68      98.948 127.276  76.617  1.00  0.00           H  
ATOM    944  C   THR    68     100.758 125.538  75.717  1.00  0.00           C  
ATOM    945  O   THR    68     101.455 125.656  74.668  1.00  0.00           O  
ATOM    946  N   GLN    69      99.751 124.672  75.720  1.00  0.00           N  
ATOM    947  H   GLN    69      99.299 124.610  76.621  1.00  0.00           H  
ATOM    948  CA  GLN    69      99.264 123.847  74.657  1.00  0.00           C  
ATOM    949  HA  GLN    69     100.164 123.530  74.130  1.00  0.00           H  
ATOM    950  CB  GLN    69      98.530 122.633  75.229  1.00  0.00           C  
ATOM    951  HB2 GLN    69      98.944 122.195  76.137  1.00  0.00           H  
ATOM    952  HB3 GLN    69      97.543 122.869  75.628  1.00  0.00           H  
ATOM    953  CG  GLN    69      98.220 121.549  74.167  1.00  0.00           C  
ATOM    954  HG2 GLN    69      97.373 120.968  74.532  1.00  0.00           H  
ATOM    955  HG3 GLN    69      97.943 122.001  73.215  1.00  0.00           H  
ATOM    956  CD  GLN    69      99.410 120.534  73.882  1.00  0.00           C  
ATOM    957  OE1 GLN    69     100.572 120.917  73.748  1.00  0.00           O  
ATOM    958  NE2 GLN    69      99.183 119.233  73.912  1.00  0.00           N  
ATOM    959 HE21 GLN    69      98.233 118.925  74.059  1.00  0.00           H  
ATOM    960 HE22 GLN    69     100.007 118.678  74.093  1.00  0.00           H  
ATOM    961  C   GLN    69      98.401 124.657  73.663  1.00  0.00           C  
ATOM    962  O   GLN    69      97.355 125.284  74.082  1.00  0.00           O  
ATOM    963  N   SER    70      98.670 124.742  72.344  1.00  0.00           N  
ATOM    964  H   SER    70      99.483 124.240  72.018  1.00  0.00           H  
ATOM    965  CA  SER    70      97.769 125.233  71.240  1.00  0.00           C  
ATOM    966  HA  SER    70      96.834 125.673  71.588  1.00  0.00           H  
ATOM    967  CB  SER    70      98.295 126.419  70.400  1.00  0.00           C  
ATOM    968  HB2 SER    70      97.518 126.693  69.687  1.00  0.00           H  
ATOM    969  HB3 SER    70      98.519 127.326  70.963  1.00  0.00           H  
ATOM    970  OG  SER    70      99.405 125.927  69.781  1.00  0.00           O  
ATOM    971  HG  SER    70      99.885 126.659  69.386  1.00  0.00           H  
ATOM    972  C   SER    70      97.312 124.125  70.249  1.00  0.00           C  
ATOM    973  O   SER    70      96.308 124.212  69.572  1.00  0.00           O  
ATOM    974  N   THR    71      97.936 122.947  70.234  1.00  0.00           N  
ATOM    975  H   THR    71      98.733 122.773  70.829  1.00  0.00           H  
ATOM    976  CA  THR    71      97.363 121.810  69.461  1.00  0.00           C  
ATOM    977  HA  THR    71      97.112 122.166  68.461  1.00  0.00           H  
ATOM    978  CB  THR    71      98.422 120.784  69.121  1.00  0.00           C  
ATOM    979  HB  THR    71      97.874 119.883  68.845  1.00  0.00           H  
ATOM    980  CG2 THR    71      99.438 121.269  68.045  1.00  0.00           C  
ATOM    981 HG21 THR    71      98.926 121.447  67.099  1.00  0.00           H  
ATOM    982 HG22 THR    71      99.881 122.225  68.323  1.00  0.00           H  
ATOM    983 HG23 THR    71     100.197 120.527  67.795  1.00  0.00           H  
ATOM    984  OG1 THR    71      99.272 120.495  70.208  1.00  0.00           O  
ATOM    985  HG1 THR    71      99.782 119.727  69.942  1.00  0.00           H  
ATOM    986  C   THR    71      96.137 121.116  70.151  1.00  0.00           C  
ATOM    987  O   THR    71      96.304 120.771  71.318  1.00  0.00           O  
ATOM    988  N   PRO    72      94.966 120.910  69.506  1.00  0.00           N  
ATOM    989  CD  PRO    72      94.864 121.098  68.004  1.00  0.00           C  
ATOM    990  HD2 PRO    72      95.592 120.470  67.491  1.00  0.00           H  
ATOM    991  HD3 PRO    72      94.927 122.160  67.770  1.00  0.00           H  
ATOM    992  CG  PRO    72      93.462 120.578  67.694  1.00  0.00           C  
ATOM    993  HG2 PRO    72      93.508 119.547  67.343  1.00  0.00           H  
ATOM    994  HG3 PRO    72      92.879 121.301  67.123  1.00  0.00           H  
ATOM    995  CB  PRO    72      92.785 120.369  69.076  1.00  0.00           C  
ATOM    996  HB2 PRO    72      92.131 119.497  69.044  1.00  0.00           H  
ATOM    997  HB3 PRO    72      92.251 121.253  69.426  1.00  0.00           H  
ATOM    998  CA  PRO    72      93.843 120.110  70.064  1.00  0.00           C  
ATOM    999  HA  PRO    72      93.633 120.411  71.090  1.00  0.00           H  
ATOM   1000  C   PRO    72      94.167 118.670  70.186  1.00  0.00           C  
ATOM   1001  O   PRO    72      95.029 118.109  69.420  1.00  0.00           O  
ATOM   1002  N   GLN    73      93.526 117.896  71.024  1.00  0.00           N  
ATOM   1003  H   GLN    73      92.813 118.390  71.541  1.00  0.00           H  
ATOM   1004  CA  GLN    73      93.628 116.413  71.040  1.00  0.00           C  
ATOM   1005  HA  GLN    73      94.650 116.070  71.202  1.00  0.00           H  
ATOM   1006  CB  GLN    73      92.590 115.856  72.078  1.00  0.00           C  
ATOM   1007  HB2 GLN    73      92.693 114.784  72.248  1.00  0.00           H  
ATOM   1008  HB3 GLN    73      92.869 116.295  73.036  1.00  0.00           H  
ATOM   1009  CG  GLN    73      91.131 116.202  71.894  1.00  0.00           C  
ATOM   1010  HG2 GLN    73      90.677 116.430  72.858  1.00  0.00           H  
ATOM   1011  HG3 GLN    73      91.132 117.180  71.413  1.00  0.00           H  
ATOM   1012  CD  GLN    73      90.323 115.211  71.048  1.00  0.00           C  
ATOM   1013  OE1 GLN    73      90.760 114.175  70.608  1.00  0.00           O  
ATOM   1014  NE2 GLN    73      89.131 115.562  70.659  1.00  0.00           N  
ATOM   1015 HE21 GLN    73      88.713 116.405  71.026  1.00  0.00           H  
ATOM   1016 HE22 GLN    73      88.611 114.921  70.078  1.00  0.00           H  
ATOM   1017  C   GLN    73      93.133 115.855  69.685  1.00  0.00           C  
ATOM   1018  O   GLN    73      92.331 116.477  69.024  1.00  0.00           O  
ATOM   1019  N   GLY    74      93.701 114.670  69.354  1.00  0.00           N  
ATOM   1020  H   GLY    74      94.361 114.250  69.994  1.00  0.00           H  
ATOM   1021  CA  GLY    74      93.583 114.052  67.994  1.00  0.00           C  
ATOM   1022  HA2 GLY    74      93.343 114.795  67.233  1.00  0.00           H  
ATOM   1023  HA3 GLY    74      94.601 113.784  67.710  1.00  0.00           H  
ATOM   1024  C   GLY    74      92.695 112.905  67.856  1.00  0.00           C  
ATOM   1025  O   GLY    74      92.757 112.357  66.763  1.00  0.00           O  
ATOM   1026  N   TYR    75      91.895 112.477  68.783  1.00  0.00           N  
ATOM   1027  H   TYR    75      91.773 112.952  69.666  1.00  0.00           H  
ATOM   1028  CA  TYR    75      90.852 111.486  68.504  1.00  0.00           C  
ATOM   1029  HA  TYR    75      91.374 110.690  67.973  1.00  0.00           H  
ATOM   1030  CB  TYR    75      90.354 110.887  69.845  1.00  0.00           C  
ATOM   1031  HB2 TYR    75      89.724 111.620  70.350  1.00  0.00           H  
ATOM   1032  HB3 TYR    75      89.712 110.041  69.603  1.00  0.00           H  
ATOM   1033  CG  TYR    75      91.491 110.286  70.714  1.00  0.00           C  
ATOM   1034  CD1 TYR    75      91.805 110.977  71.910  1.00  0.00           C  
ATOM   1035  HD1 TYR    75      91.385 111.885  72.316  1.00  0.00           H  
ATOM   1036  CE1 TYR    75      92.931 110.530  72.560  1.00  0.00           C  
ATOM   1037  HE1 TYR    75      93.338 110.931  73.476  1.00  0.00           H  
ATOM   1038  CZ  TYR    75      93.577 109.338  72.247  1.00  0.00           C  
ATOM   1039  OH  TYR    75      94.615 108.951  73.074  1.00  0.00           O  
ATOM   1040  HH  TYR    75      95.168 108.365  72.553  1.00  0.00           H  
ATOM   1041  CE2 TYR    75      93.269 108.678  71.077  1.00  0.00           C  
ATOM   1042  HE2 TYR    75      93.810 107.766  70.872  1.00  0.00           H  
ATOM   1043  CD2 TYR    75      92.274 109.177  70.275  1.00  0.00           C  
ATOM   1044  HD2 TYR    75      92.061 108.659  69.352  1.00  0.00           H  
ATOM   1045  C   TYR    75      89.662 112.095  67.650  1.00  0.00           C  
ATOM   1046  O   TYR    75      88.792 111.309  67.233  1.00  0.00           O  
ATOM   1047  N   GLY    76      89.574 113.396  67.452  1.00  0.00           N  
ATOM   1048  H   GLY    76      90.338 113.911  67.867  1.00  0.00           H  
ATOM   1049  CA  GLY    76      88.373 114.098  66.919  1.00  0.00           C  
ATOM   1050  HA2 GLY    76      88.675 115.117  66.678  1.00  0.00           H  
ATOM   1051  HA3 GLY    76      88.153 113.614  65.967  1.00  0.00           H  
ATOM   1052  C   GLY    76      87.227 114.026  67.891  1.00  0.00           C  
ATOM   1053  O   GLY    76      87.417 114.141  69.109  1.00  0.00           O  
ATOM   1054  N   SER    77      85.996 114.059  67.353  1.00  0.00           N  
ATOM   1055  H   SER    77      85.834 114.271  66.379  1.00  0.00           H  
ATOM   1056  CA  SER    77      84.725 114.158  68.081  1.00  0.00           C  
ATOM   1057  HA  SER    77      85.055 114.209  69.119  1.00  0.00           H  
ATOM   1058  CB  SER    77      83.997 115.409  67.647  1.00  0.00           C  
ATOM   1059  HB2 SER    77      83.129 115.559  68.289  1.00  0.00           H  
ATOM   1060  HB3 SER    77      84.669 116.233  67.887  1.00  0.00           H  
ATOM   1061  OG  SER    77      83.617 115.348  66.269  1.00  0.00           O  
ATOM   1062  HG  SER    77      83.065 114.576  66.127  1.00  0.00           H  
ATOM   1063  C   SER    77      83.827 112.852  67.898  1.00  0.00           C  
ATOM   1064  O   SER    77      82.781 112.959  67.263  1.00  0.00           O  
ATOM   1065  N   THR    78      84.047 111.656  68.333  1.00  0.00           N  
ATOM   1066  H   THR    78      83.382 110.934  68.093  1.00  0.00           H  
ATOM   1067  CA  THR    78      85.147 111.258  69.205  1.00  0.00           C  
ATOM   1068  HA  THR    78      86.050 111.868  69.175  1.00  0.00           H  
ATOM   1069  CB  THR    78      84.745 111.177  70.703  1.00  0.00           C  
ATOM   1070  HB  THR    78      84.112 110.302  70.853  1.00  0.00           H  
ATOM   1071  CG2 THR    78      85.999 111.123  71.607  1.00  0.00           C  
ATOM   1072 HG21 THR    78      86.481 112.082  71.798  1.00  0.00           H  
ATOM   1073 HG22 THR    78      85.703 110.686  72.561  1.00  0.00           H  
ATOM   1074 HG23 THR    78      86.737 110.451  71.170  1.00  0.00           H  
ATOM   1075  OG1 THR    78      83.996 112.270  71.183  1.00  0.00           O  
ATOM   1076  HG1 THR    78      83.085 112.008  71.032  1.00  0.00           H  
ATOM   1077  C   THR    78      85.516 109.895  68.727  1.00  0.00           C  
ATOM   1078  O   THR    78      84.725 109.002  68.840  1.00  0.00           O  
ATOM   1079  N   GLY    79      86.686 109.695  68.080  1.00  0.00           N  
ATOM   1080  H   GLY    79      87.271 110.498  67.899  1.00  0.00           H  
ATOM   1081  CA  GLY    79      87.187 108.386  67.706  1.00  0.00           C  
ATOM   1082  HA2 GLY    79      86.422 107.764  67.241  1.00  0.00           H  
ATOM   1083  HA3 GLY    79      87.971 108.534  66.964  1.00  0.00           H  
ATOM   1084  C   GLY    79      87.884 107.714  68.921  1.00  0.00           C  
ATOM   1085  O   GLY    79      87.620 108.042  70.098  1.00  0.00           O  
ATOM   1086  N   GLY    80      88.684 106.690  68.688  1.00  0.00           N  
ATOM   1087  H   GLY    80      89.182 106.397  69.517  1.00  0.00           H  
ATOM   1088  CA  GLY    80      89.200 106.209  67.334  1.00  0.00           C  
ATOM   1089  HA2 GLY    80      89.618 107.002  66.714  1.00  0.00           H  
ATOM   1090  HA3 GLY    80      89.887 105.368  67.422  1.00  0.00           H  
ATOM   1091  C   GLY    80      88.019 105.543  66.601  1.00  0.00           C  
ATOM   1092  O   GLY    80      87.056 105.060  67.194  1.00  0.00           O  
ATOM   1093  N   TYR    81      88.127 105.468  65.277  1.00  0.00           N  
ATOM   1094  H   TYR    81      88.978 105.789  64.838  1.00  0.00           H  
ATOM   1095  CA  TYR    81      87.029 105.110  64.420  1.00  0.00           C  
ATOM   1096  HA  TYR    81      86.040 105.211  64.865  1.00  0.00           H  
ATOM   1097  CB  TYR    81      87.073 106.153  63.300  1.00  0.00           C  
ATOM   1098  HB2 TYR    81      88.106 106.108  62.957  1.00  0.00           H  
ATOM   1099  HB3 TYR    81      86.402 105.902  62.479  1.00  0.00           H  
ATOM   1100  CG  TYR    81      86.624 107.568  63.740  1.00  0.00           C  
ATOM   1101  CD1 TYR    81      85.236 107.790  64.004  1.00  0.00           C  
ATOM   1102  HD1 TYR    81      84.562 106.951  63.919  1.00  0.00           H  
ATOM   1103  CE1 TYR    81      84.784 109.081  64.371  1.00  0.00           C  
ATOM   1104  HE1 TYR    81      83.734 109.302  64.501  1.00  0.00           H  
ATOM   1105  CZ  TYR    81      85.720 110.087  64.605  1.00  0.00           C  
ATOM   1106  OH  TYR    81      85.384 111.177  65.225  1.00  0.00           O  
ATOM   1107  HH  TYR    81      85.953 111.927  65.037  1.00  0.00           H  
ATOM   1108  CE2 TYR    81      87.076 109.841  64.383  1.00  0.00           C  
ATOM   1109  HE2 TYR    81      87.762 110.671  64.471  1.00  0.00           H  
ATOM   1110  CD2 TYR    81      87.555 108.594  63.884  1.00  0.00           C  
ATOM   1111  HD2 TYR    81      88.604 108.374  63.755  1.00  0.00           H  
ATOM   1112  C   TYR    81      87.128 103.718  63.747  1.00  0.00           C  
ATOM   1113  O   TYR    81      88.007 103.462  62.942  1.00  0.00           O  
ATOM   1114  N   GLY    82      86.221 102.799  63.973  1.00  0.00           N  
ATOM   1115  H   GLY    82      86.233 102.082  63.263  1.00  0.00           H  
ATOM   1116  CA  GLY    82      85.115 102.714  64.953  1.00  0.00           C  
ATOM   1117  HA2 GLY    82      84.781 101.693  64.768  1.00  0.00           H  
ATOM   1118  HA3 GLY    82      85.600 102.785  65.927  1.00  0.00           H  
ATOM   1119  C   GLY    82      83.970 103.774  64.895  1.00  0.00           C  
ATOM   1120  O   GLY    82      83.826 104.543  63.952  1.00  0.00           O  
ATOM   1121  N   SER    83      83.229 103.774  65.982  1.00  0.00           N  
ATOM   1122  H   SER    83      83.526 103.149  66.718  1.00  0.00           H  
ATOM   1123  CA  SER    83      82.038 104.707  66.302  1.00  0.00           C  
ATOM   1124  HA  SER    83      81.207 104.146  66.729  1.00  0.00           H  
ATOM   1125  CB  SER    83      82.499 105.745  67.300  1.00  0.00           C  
ATOM   1126  HB2 SER    83      83.410 106.280  67.034  1.00  0.00           H  
ATOM   1127  HB3 SER    83      81.662 106.440  67.361  1.00  0.00           H  
ATOM   1128  OG  SER    83      82.643 105.209  68.565  1.00  0.00           O  
ATOM   1129  HG  SER    83      81.765 105.137  68.947  1.00  0.00           H  
ATOM   1130  C   SER    83      81.349 105.359  65.047  1.00  0.00           C  
ATOM   1131  O   SER    83      81.257 106.622  64.991  1.00  0.00           O  
ATOM   1132  N   SER    84      80.686 104.561  64.171  1.00  0.00           N  
ATOM   1133  H   SER    84      80.187 105.096  63.475  1.00  0.00           H  
ATOM   1134  CA  SER    84      80.532 103.134  64.094  1.00  0.00           C  
ATOM   1135  HA  SER    84      81.368 102.529  64.444  1.00  0.00           H  
ATOM   1136  CB  SER    84      79.212 102.774  64.794  1.00  0.00           C  
ATOM   1137  HB2 SER    84      78.333 103.117  64.248  1.00  0.00           H  
ATOM   1138  HB3 SER    84      79.105 101.691  64.853  1.00  0.00           H  
ATOM   1139  OG  SER    84      79.047 103.259  66.085  1.00  0.00           O  
ATOM   1140  HG  SER    84      78.554 104.080  66.016  1.00  0.00           H  
ATOM   1141  C   SER    84      80.412 102.629  62.694  1.00  0.00           C  
ATOM   1142  O   SER    84      79.844 103.324  61.844  1.00  0.00           O  
ATOM   1143  N   GLN    85      80.969 101.453  62.385  1.00  0.00           N  
ATOM   1144  H   GLN    85      81.292 100.879  63.150  1.00  0.00           H  
ATOM   1145  CA  GLN    85      80.631 100.691  61.092  1.00  0.00           C  
ATOM   1146  HA  GLN    85      81.201 101.276  60.370  1.00  0.00           H  
ATOM   1147  CB  GLN    85      81.255  99.319  61.199  1.00  0.00           C  
ATOM   1148  HB2 GLN    85      82.338  99.424  61.245  1.00  0.00           H  
ATOM   1149  HB3 GLN    85      80.923  98.795  62.096  1.00  0.00           H  
ATOM   1150  CG  GLN    85      81.121  98.295  60.066  1.00  0.00           C  
ATOM   1151  HG2 GLN    85      81.625  97.378  60.369  1.00  0.00           H  
ATOM   1152  HG3 GLN    85      80.093  97.978  59.889  1.00  0.00           H  
ATOM   1153  CD  GLN    85      81.587  98.653  58.687  1.00  0.00           C  
ATOM   1154  OE1 GLN    85      81.873  99.815  58.346  1.00  0.00           O  
ATOM   1155  NE2 GLN    85      81.751  97.756  57.764  1.00  0.00           N  
ATOM   1156 HE21 GLN    85      81.896  98.078  56.818  1.00  0.00           H  
ATOM   1157 HE22 GLN    85      81.506  96.806  58.007  1.00  0.00           H  
ATOM   1158  C   GLN    85      79.165 100.589  60.644  1.00  0.00           C  
ATOM   1159  O   GLN    85      78.852 100.762  59.456  1.00  0.00           O  
ATOM   1160  N   SER    86      78.262 100.287  61.615  1.00  0.00           N  
ATOM   1161  H   SER    86      78.519 100.383  62.587  1.00  0.00           H  
ATOM   1162  CA  SER    86      76.835 100.073  61.519  1.00  0.00           C  
ATOM   1163  HA  SER    86      76.421  99.387  62.258  1.00  0.00           H  
ATOM   1164  CB  SER    86      76.055 101.354  61.847  1.00  0.00           C  
ATOM   1165  HB2 SER    86      76.268 102.106  61.087  1.00  0.00           H  
ATOM   1166  HB3 SER    86      74.973 101.226  61.825  1.00  0.00           H  
ATOM   1167  OG  SER    86      76.561 101.896  63.047  1.00  0.00           O  
ATOM   1168  HG  SER    86      76.075 101.698  63.851  1.00  0.00           H  
ATOM   1169  C   SER    86      76.400  99.581  60.137  1.00  0.00           C  
ATOM   1170  O   SER    86      75.546 100.194  59.478  1.00  0.00           O  
ATOM   1171  N   SER    87      76.976  98.464  59.673  1.00  0.00           N  
ATOM   1172  H   SER    87      77.559  97.980  60.342  1.00  0.00           H  
ATOM   1173  CA  SER    87      76.995  97.906  58.348  1.00  0.00           C  
ATOM   1174  HA  SER    87      75.958  97.938  58.012  1.00  0.00           H  
ATOM   1175  CB  SER    87      77.879  98.612  57.302  1.00  0.00           C  
ATOM   1176  HB2 SER    87      77.809  99.699  57.342  1.00  0.00           H  
ATOM   1177  HB3 SER    87      78.904  98.443  57.632  1.00  0.00           H  
ATOM   1178  OG  SER    87      77.807  98.078  55.964  1.00  0.00           O  
ATOM   1179  HG  SER    87      77.961  98.823  55.378  1.00  0.00           H  
ATOM   1180  C   SER    87      77.388  96.438  58.345  1.00  0.00           C  
ATOM   1181  O   SER    87      78.217  95.963  59.179  1.00  0.00           O  
ATOM   1182  N   GLN    88      76.691  95.601  57.560  1.00  0.00           N  
ATOM   1183  H   GLN    88      76.102  95.953  56.820  1.00  0.00           H  
ATOM   1184  CA  GLN    88      76.607  94.092  57.683  1.00  0.00           C  
ATOM   1185  HA  GLN    88      77.544  93.712  58.088  1.00  0.00           H  
ATOM   1186  CB  GLN    88      75.537  93.860  58.754  1.00  0.00           C  
ATOM   1187  HB2 GLN    88      75.549  92.775  58.852  1.00  0.00           H  
ATOM   1188  HB3 GLN    88      75.841  94.215  59.738  1.00  0.00           H  
ATOM   1189  CG  GLN    88      74.082  94.243  58.440  1.00  0.00           C  
ATOM   1190  HG2 GLN    88      73.888  93.885  57.430  1.00  0.00           H  
ATOM   1191  HG3 GLN    88      73.505  93.672  59.167  1.00  0.00           H  
ATOM   1192  CD  GLN    88      73.886  95.760  58.573  1.00  0.00           C  
ATOM   1193  OE1 GLN    88      74.276  96.437  59.497  1.00  0.00           O  
ATOM   1194  NE2 GLN    88      73.212  96.311  57.565  1.00  0.00           N  
ATOM   1195 HE21 GLN    88      72.920  95.676  56.836  1.00  0.00           H  
ATOM   1196 HE22 GLN    88      73.177  97.320  57.581  1.00  0.00           H  
ATOM   1197  C   GLN    88      76.254  93.516  56.300  1.00  0.00           C  
ATOM   1198  O   GLN    88      75.559  94.164  55.490  1.00  0.00           O  
ATOM   1199  N   SER    89      76.660  92.249  56.079  1.00  0.00           N  
ATOM   1200  H   SER    89      77.170  91.791  56.820  1.00  0.00           H  
ATOM   1201  CA  SER    89      76.278  91.361  54.933  1.00  0.00           C  
ATOM   1202  HA  SER    89      76.872  91.688  54.080  1.00  0.00           H  
ATOM   1203  CB  SER    89      76.677  89.945  55.292  1.00  0.00           C  
ATOM   1204  HB2 SER    89      77.704  90.018  55.649  1.00  0.00           H  
ATOM   1205  HB3 SER    89      76.083  89.617  56.145  1.00  0.00           H  
ATOM   1206  OG  SER    89      76.618  89.093  54.178  1.00  0.00           O  
ATOM   1207  HG  SER    89      77.431  89.278  53.703  1.00  0.00           H  
ATOM   1208  C   SER    89      74.830  91.287  54.497  1.00  0.00           C  
ATOM   1209  O   SER    89      73.932  91.209  55.341  1.00  0.00           O  
ATOM   1210  N   SER    90      74.645  91.176  53.151  1.00  0.00           N  
ATOM   1211  H   SER    90      75.473  91.353  52.599  1.00  0.00           H  
ATOM   1212  CA  SER    90      73.407  90.932  52.398  1.00  0.00           C  
ATOM   1213  HA  SER    90      72.670  91.597  52.849  1.00  0.00           H  
ATOM   1214  CB  SER    90      73.594  91.283  50.925  1.00  0.00           C  
ATOM   1215  HB2 SER    90      72.680  91.187  50.340  1.00  0.00           H  
ATOM   1216  HB3 SER    90      73.843  92.325  50.723  1.00  0.00           H  
ATOM   1217  OG  SER    90      74.745  90.679  50.379  1.00  0.00           O  
ATOM   1218  HG  SER    90      74.321  90.046  49.795  1.00  0.00           H  
ATOM   1219  C   SER    90      72.860  89.470  52.594  1.00  0.00           C  
ATOM   1220  O   SER    90      71.809  89.255  51.985  1.00  0.00           O  
ATOM   1221  N   TYR    91      73.538  88.562  53.223  1.00  0.00           N  
ATOM   1222  H   TYR    91      74.415  88.860  53.626  1.00  0.00           H  
ATOM   1223  CA  TYR    91      73.125  87.137  53.427  1.00  0.00           C  
ATOM   1224  HA  TYR    91      72.205  86.935  52.879  1.00  0.00           H  
ATOM   1225  CB  TYR    91      74.163  86.410  52.692  1.00  0.00           C  
ATOM   1226  HB2 TYR    91      74.321  86.813  51.692  1.00  0.00           H  
ATOM   1227  HB3 TYR    91      75.106  86.597  53.206  1.00  0.00           H  
ATOM   1228  CG  TYR    91      74.030  84.921  52.657  1.00  0.00           C  
ATOM   1229  CD1 TYR    91      74.913  84.007  53.241  1.00  0.00           C  
ATOM   1230  HD1 TYR    91      75.737  84.297  53.875  1.00  0.00           H  
ATOM   1231  CE1 TYR    91      74.778  82.591  53.080  1.00  0.00           C  
ATOM   1232  HE1 TYR    91      75.445  81.952  53.641  1.00  0.00           H  
ATOM   1233  CZ  TYR    91      73.673  82.085  52.474  1.00  0.00           C  
ATOM   1234  OH  TYR    91      73.455  80.720  52.464  1.00  0.00           O  
ATOM   1235  HH  TYR    91      74.235  80.228  52.730  1.00  0.00           H  
ATOM   1236  CE2 TYR    91      72.841  83.012  51.705  1.00  0.00           C  
ATOM   1237  HE2 TYR    91      71.979  82.586  51.215  1.00  0.00           H  
ATOM   1238  CD2 TYR    91      73.029  84.419  51.806  1.00  0.00           C  
ATOM   1239  HD2 TYR    91      72.384  85.095  51.264  1.00  0.00           H  
ATOM   1240  C   TYR    91      73.005  86.825  54.949  1.00  0.00           C  
ATOM   1241  O   TYR    91      73.611  87.544  55.774  1.00  0.00           O  
ATOM   1242  N   GLY    92      72.183  85.918  55.520  1.00  0.00           N  
ATOM   1243  H   GLY    92      72.058  85.986  56.520  1.00  0.00           H  
ATOM   1244  CA  GLY    92      71.301  85.069  54.799  1.00  0.00           C  
ATOM   1245  HA2 GLY    92      70.319  85.135  55.268  1.00  0.00           H  
ATOM   1246  HA3 GLY    92      71.304  85.268  53.728  1.00  0.00           H  
ATOM   1247  C   GLY    92      71.578  83.534  54.922  1.00  0.00           C  
ATOM   1248  O   GLY    92      72.683  83.082  55.230  1.00  0.00           O  
ATOM   1249  N   GLN    93      70.551  82.721  54.612  1.00  0.00           N  
ATOM   1250  H   GLN    93      69.612  83.068  54.474  1.00  0.00           H  
ATOM   1251  CA  GLN    93      70.540  81.239  54.717  1.00  0.00           C  
ATOM   1252  HA  GLN    93      71.574  80.896  54.690  1.00  0.00           H  
ATOM   1253  CB  GLN    93      69.925  80.656  56.067  1.00  0.00           C  
ATOM   1254  HB2 GLN    93      68.865  80.905  56.107  1.00  0.00           H  
ATOM   1255  HB3 GLN    93      69.908  79.566  56.051  1.00  0.00           H  
ATOM   1256  CG  GLN    93      70.682  81.141  57.337  1.00  0.00           C  
ATOM   1257  HG2 GLN    93      70.475  80.285  57.979  1.00  0.00           H  
ATOM   1258  HG3 GLN    93      71.737  81.360  57.169  1.00  0.00           H  
ATOM   1259  CD  GLN    93      70.026  82.392  57.894  1.00  0.00           C  
ATOM   1260  OE1 GLN    93      69.180  83.032  57.288  1.00  0.00           O  
ATOM   1261  NE2 GLN    93      70.353  82.784  59.150  1.00  0.00           N  
ATOM   1262 HE21 GLN    93      69.946  83.667  59.423  1.00  0.00           H  
ATOM   1263 HE22 GLN    93      71.057  82.243  59.631  1.00  0.00           H  
ATOM   1264  C   GLN    93      69.944  80.691  53.491  1.00  0.00           C  
ATOM   1265  O   GLN    93      68.975  81.273  53.036  1.00  0.00           O  
ATOM   1266  N   GLN    94      70.399  79.585  52.961  1.00  0.00           N  
ATOM   1267  H   GLN    94      71.061  79.048  53.502  1.00  0.00           H  
ATOM   1268  CA  GLN    94      69.891  78.853  51.764  1.00  0.00           C  
ATOM   1269  HA  GLN    94      70.067  79.453  50.872  1.00  0.00           H  
ATOM   1270  CB  GLN    94      70.694  77.521  51.728  1.00  0.00           C  
ATOM   1271  HB2 GLN    94      71.762  77.669  51.572  1.00  0.00           H  
ATOM   1272  HB3 GLN    94      70.366  77.081  52.670  1.00  0.00           H  
ATOM   1273  CG  GLN    94      70.293  76.575  50.559  1.00  0.00           C  
ATOM   1274  HG2 GLN    94      69.225  76.366  50.617  1.00  0.00           H  
ATOM   1275  HG3 GLN    94      70.404  77.074  49.596  1.00  0.00           H  
ATOM   1276  CD  GLN    94      71.077  75.301  50.596  1.00  0.00           C  
ATOM   1277  OE1 GLN    94      71.818  74.901  51.507  1.00  0.00           O  
ATOM   1278  NE2 GLN    94      70.789  74.462  49.650  1.00  0.00           N  
ATOM   1279 HE21 GLN    94      70.145  74.581  48.881  1.00  0.00           H  
ATOM   1280 HE22 GLN    94      71.126  73.510  49.684  1.00  0.00           H  
ATOM   1281  C   GLN    94      68.349  78.644  51.727  1.00  0.00           C  
ATOM   1282  O   GLN    94      67.734  78.257  52.746  1.00  0.00           O  
ATOM   1283  N   SER    95      67.743  78.910  50.578  1.00  0.00           N  
ATOM   1284  H   SER    95      68.258  79.513  49.952  1.00  0.00           H  
ATOM   1285  CA  SER    95      66.319  78.731  50.345  1.00  0.00           C  
ATOM   1286  HA  SER    95      65.719  79.290  51.063  1.00  0.00           H  
ATOM   1287  CB  SER    95      65.881  79.329  48.953  1.00  0.00           C  
ATOM   1288  HB2 SER    95      66.149  80.384  48.893  1.00  0.00           H  
ATOM   1289  HB3 SER    95      66.477  78.831  48.188  1.00  0.00           H  
ATOM   1290  OG  SER    95      64.521  79.104  48.712  1.00  0.00           O  
ATOM   1291  HG  SER    95      64.364  78.558  47.939  1.00  0.00           H  
ATOM   1292  C   SER    95      65.857  77.269  50.532  1.00  0.00           C  
ATOM   1293  O   SER    95      66.660  76.358  50.259  1.00  0.00           O  
ATOM   1294  N   SER    96      64.612  77.089  50.849  1.00  0.00           N  
ATOM   1295  H   SER    96      63.996  77.885  50.929  1.00  0.00           H  
ATOM   1296  CA  SER    96      63.969  75.857  51.183  1.00  0.00           C  
ATOM   1297  HA  SER    96      64.739  75.086  51.194  1.00  0.00           H  
ATOM   1298  CB  SER    96      63.358  75.995  52.605  1.00  0.00           C  
ATOM   1299  HB2 SER    96      62.615  76.787  52.520  1.00  0.00           H  
ATOM   1300  HB3 SER    96      62.875  75.091  52.975  1.00  0.00           H  
ATOM   1301  OG  SER    96      64.312  76.307  53.570  1.00  0.00           O  
ATOM   1302  HG  SER    96      64.973  75.627  53.720  1.00  0.00           H  
ATOM   1303  C   SER    96      62.929  75.520  50.096  1.00  0.00           C  
ATOM   1304  O   SER    96      62.089  76.296  49.715  1.00  0.00           O  
ATOM   1305  N   TYR    97      62.941  74.310  49.517  1.00  0.00           N  
ATOM   1306  H   TYR    97      62.150  74.197  48.899  1.00  0.00           H  
ATOM   1307  CA  TYR    97      63.630  73.060  49.880  1.00  0.00           C  
ATOM   1308  HA  TYR    97      63.071  72.310  49.322  1.00  0.00           H  
ATOM   1309  CB  TYR    97      65.020  72.946  49.305  1.00  0.00           C  
ATOM   1310  HB2 TYR    97      65.662  73.579  49.918  1.00  0.00           H  
ATOM   1311  HB3 TYR    97      65.415  71.938  49.425  1.00  0.00           H  
ATOM   1312  CG  TYR    97      65.053  73.318  47.851  1.00  0.00           C  
ATOM   1313  CD1 TYR    97      65.428  74.633  47.412  1.00  0.00           C  
ATOM   1314  HD1 TYR    97      65.442  75.445  48.124  1.00  0.00           H  
ATOM   1315  CE1 TYR    97      65.518  74.852  46.055  1.00  0.00           C  
ATOM   1316  HE1 TYR    97      65.984  75.777  45.748  1.00  0.00           H  
ATOM   1317  CZ  TYR    97      65.266  73.860  45.138  1.00  0.00           C  
ATOM   1318  OH  TYR    97      65.480  74.097  43.819  1.00  0.00           O  
ATOM   1319  HH  TYR    97      65.615  75.003  43.532  1.00  0.00           H  
ATOM   1320  CE2 TYR    97      64.928  72.558  45.562  1.00  0.00           C  
ATOM   1321  HE2 TYR    97      64.792  71.789  44.815  1.00  0.00           H  
ATOM   1322  CD2 TYR    97      64.802  72.321  46.916  1.00  0.00           C  
ATOM   1323  HD2 TYR    97      64.591  71.304  47.212  1.00  0.00           H  
ATOM   1324  C   TYR    97      63.368  72.582  51.319  1.00  0.00           C  
ATOM   1325  O   TYR    97      64.291  72.649  52.143  1.00  0.00           O  
ATOM   1326  N   PRO    98      62.127  72.151  51.724  1.00  0.00           N  
ATOM   1327  CD  PRO    98      61.740  71.842  53.072  1.00  0.00           C  
ATOM   1328  HD2 PRO    98      61.796  72.782  53.623  1.00  0.00           H  
ATOM   1329  HD3 PRO    98      62.567  71.213  53.403  1.00  0.00           H  
ATOM   1330  CG  PRO    98      60.368  71.121  53.039  1.00  0.00           C  
ATOM   1331  HG2 PRO    98      59.548  71.783  53.318  1.00  0.00           H  
ATOM   1332  HG3 PRO    98      60.438  70.205  53.625  1.00  0.00           H  
ATOM   1333  CB  PRO    98      60.141  70.779  51.565  1.00  0.00           C  
ATOM   1334  HB2 PRO    98      59.108  70.753  51.217  1.00  0.00           H  
ATOM   1335  HB3 PRO    98      60.702  69.862  51.384  1.00  0.00           H  
ATOM   1336  CA  PRO    98      60.983  71.829  50.882  1.00  0.00           C  
ATOM   1337  HA  PRO    98      61.283  71.323  49.965  1.00  0.00           H  
ATOM   1338  C   PRO    98      60.143  73.146  50.597  1.00  0.00           C  
ATOM   1339  O   PRO    98      60.192  74.061  51.410  1.00  0.00           O  
ATOM   1340  N   GLY    99      59.412  73.192  49.533  1.00  0.00           N  
ATOM   1341  H   GLY    99      59.313  72.351  48.982  1.00  0.00           H  
ATOM   1342  CA  GLY    99      58.573  74.328  49.105  1.00  0.00           C  
ATOM   1343  HA2 GLY    99      59.011  75.242  49.505  1.00  0.00           H  
ATOM   1344  HA3 GLY    99      58.644  74.513  48.034  1.00  0.00           H  
ATOM   1345  C   GLY    99      57.192  74.095  49.598  1.00  0.00           C  
ATOM   1346  O   GLY    99      56.617  73.069  49.301  1.00  0.00           O  
ATOM   1347  N   TYR   100      56.587  74.935  50.477  1.00  0.00           N  
ATOM   1348  H   TYR   100      57.037  75.828  50.616  1.00  0.00           H  
ATOM   1349  CA  TYR   100      55.309  74.707  51.133  1.00  0.00           C  
ATOM   1350  HA  TYR   100      55.390  73.826  51.771  1.00  0.00           H  
ATOM   1351  CB  TYR   100      55.032  75.817  52.130  1.00  0.00           C  
ATOM   1352  HB2 TYR   100      54.106  75.682  52.688  1.00  0.00           H  
ATOM   1353  HB3 TYR   100      55.893  75.816  52.798  1.00  0.00           H  
ATOM   1354  CG  TYR   100      54.723  77.163  51.580  1.00  0.00           C  
ATOM   1355  CD1 TYR   100      53.435  77.570  51.210  1.00  0.00           C  
ATOM   1356  HD1 TYR   100      52.612  76.871  51.179  1.00  0.00           H  
ATOM   1357  CE1 TYR   100      53.217  78.787  50.650  1.00  0.00           C  
ATOM   1358  HE1 TYR   100      52.238  79.010  50.251  1.00  0.00           H  
ATOM   1359  CZ  TYR   100      54.276  79.753  50.661  1.00  0.00           C  
ATOM   1360  OH  TYR   100      53.935  81.034  50.330  1.00  0.00           O  
ATOM   1361  HH  TYR   100      53.083  81.140  50.759  1.00  0.00           H  
ATOM   1362  CE2 TYR   100      55.581  79.371  51.092  1.00  0.00           C  
ATOM   1363  HE2 TYR   100      56.355  80.123  51.052  1.00  0.00           H  
ATOM   1364  CD2 TYR   100      55.816  78.075  51.584  1.00  0.00           C  
ATOM   1365  HD2 TYR   100      56.798  77.836  51.965  1.00  0.00           H  
ATOM   1366  C   TYR   100      54.122  74.420  50.168  1.00  0.00           C  
ATOM   1367  O   TYR   100      53.406  73.422  50.275  1.00  0.00           O  
ATOM   1368  N   GLY   101      53.965  75.242  49.108  1.00  0.00           N  
ATOM   1369  H   GLY   101      54.621  76.002  48.999  1.00  0.00           H  
ATOM   1370  CA  GLY   101      52.944  75.075  48.048  1.00  0.00           C  
ATOM   1371  HA2 GLY   101      52.012  75.094  48.613  1.00  0.00           H  
ATOM   1372  HA3 GLY   101      53.059  75.932  47.385  1.00  0.00           H  
ATOM   1373  C   GLY   101      52.996  73.874  47.111  1.00  0.00           C  
ATOM   1374  O   GLY   101      51.979  73.500  46.601  1.00  0.00           O  
ATOM   1375  N   GLN   102      54.216  73.283  46.894  1.00  0.00           N  
ATOM   1376  H   GLN   102      55.062  73.704  47.250  1.00  0.00           H  
ATOM   1377  CA  GLN   102      54.511  72.232  45.919  1.00  0.00           C  
ATOM   1378  HA  GLN   102      53.858  72.407  45.064  1.00  0.00           H  
ATOM   1379  CB  GLN   102      55.934  72.362  45.345  1.00  0.00           C  
ATOM   1380  HB2 GLN   102      56.720  72.202  46.082  1.00  0.00           H  
ATOM   1381  HB3 GLN   102      56.089  71.526  44.663  1.00  0.00           H  
ATOM   1382  CG  GLN   102      56.229  73.629  44.507  1.00  0.00           C  
ATOM   1383  HG2 GLN   102      56.990  73.408  43.757  1.00  0.00           H  
ATOM   1384  HG3 GLN   102      55.295  73.852  43.991  1.00  0.00           H  
ATOM   1385  CD  GLN   102      56.757  74.765  45.331  1.00  0.00           C  
ATOM   1386  OE1 GLN   102      56.681  74.918  46.566  1.00  0.00           O  
ATOM   1387  NE2 GLN   102      57.438  75.687  44.695  1.00  0.00           N  
ATOM   1388 HE21 GLN   102      57.409  75.573  43.691  1.00  0.00           H  
ATOM   1389 HE22 GLN   102      57.852  76.485  45.154  1.00  0.00           H  
ATOM   1390  C   GLN   102      54.233  70.758  46.290  1.00  0.00           C  
ATOM   1391  O   GLN   102      54.678  70.284  47.358  1.00  0.00           O  
ATOM   1392  N   GLN   103      53.692  69.934  45.440  1.00  0.00           N  
ATOM   1393  H   GLN   103      53.437  70.398  44.580  1.00  0.00           H  
ATOM   1394  CA  GLN   103      53.236  68.553  45.719  1.00  0.00           C  
ATOM   1395  HA  GLN   103      52.585  68.603  46.592  1.00  0.00           H  
ATOM   1396  CB  GLN   103      52.478  68.057  44.480  1.00  0.00           C  
ATOM   1397  HB2 GLN   103      51.799  68.787  44.040  1.00  0.00           H  
ATOM   1398  HB3 GLN   103      53.105  67.715  43.656  1.00  0.00           H  
ATOM   1399  CG  GLN   103      51.667  66.833  44.857  1.00  0.00           C  
ATOM   1400  HG2 GLN   103      52.373  66.004  44.864  1.00  0.00           H  
ATOM   1401  HG3 GLN   103      51.208  66.968  45.837  1.00  0.00           H  
ATOM   1402  CD  GLN   103      50.562  66.442  43.826  1.00  0.00           C  
ATOM   1403  OE1 GLN   103      49.944  67.255  43.206  1.00  0.00           O  
ATOM   1404  NE2 GLN   103      50.238  65.185  43.641  1.00  0.00           N  
ATOM   1405 HE21 GLN   103      49.421  64.965  43.088  1.00  0.00           H  
ATOM   1406 HE22 GLN   103      50.741  64.394  44.015  1.00  0.00           H  
ATOM   1407  C   GLN   103      54.454  67.601  46.042  1.00  0.00           C  
ATOM   1408  O   GLN   103      55.425  67.522  45.316  1.00  0.00           O  
ATOM   1409  N   PRO   104      54.460  66.928  47.170  1.00  0.00           N  
ATOM   1410  CD  PRO   104      53.462  66.962  48.272  1.00  0.00           C  
ATOM   1411  HD2 PRO   104      52.571  66.412  47.969  1.00  0.00           H  
ATOM   1412  HD3 PRO   104      53.164  67.989  48.482  1.00  0.00           H  
ATOM   1413  CG  PRO   104      54.214  66.500  49.576  1.00  0.00           C  
ATOM   1414  HG2 PRO   104      53.607  65.780  50.124  1.00  0.00           H  
ATOM   1415  HG3 PRO   104      54.621  67.269  50.232  1.00  0.00           H  
ATOM   1416  CB  PRO   104      55.323  65.612  49.084  1.00  0.00           C  
ATOM   1417  HB2 PRO   104      55.002  64.572  49.139  1.00  0.00           H  
ATOM   1418  HB3 PRO   104      56.145  65.669  49.799  1.00  0.00           H  
ATOM   1419  CA  PRO   104      55.605  66.050  47.605  1.00  0.00           C  
ATOM   1420  HA  PRO   104      56.458  66.722  47.518  1.00  0.00           H  
ATOM   1421  C   PRO   104      55.660  64.937  46.657  1.00  0.00           C  
ATOM   1422  O   PRO   104      54.662  64.465  46.143  1.00  0.00           O  
ATOM   1423  N   ALA   105      56.955  64.553  46.312  1.00  0.00           N  
ATOM   1424  H   ALA   105      57.771  65.092  46.568  1.00  0.00           H  
ATOM   1425  CA  ALA   105      57.316  63.438  45.458  1.00  0.00           C  
ATOM   1426  HA  ALA   105      57.049  63.740  44.445  1.00  0.00           H  
ATOM   1427  CB  ALA   105      58.843  63.169  45.465  1.00  0.00           C  
ATOM   1428  HB1 ALA   105      59.358  64.128  45.414  1.00  0.00           H  
ATOM   1429  HB2 ALA   105      59.055  62.837  46.481  1.00  0.00           H  
ATOM   1430  HB3 ALA   105      59.123  62.465  44.682  1.00  0.00           H  
ATOM   1431  C   ALA   105      56.562  62.106  45.975  1.00  0.00           C  
ATOM   1432  O   ALA   105      56.366  61.897  47.162  1.00  0.00           O  
ATOM   1433  N   PRO   106      56.202  61.175  45.040  1.00  0.00           N  
ATOM   1434  CD  PRO   106      56.209  61.349  43.606  1.00  0.00           C  
ATOM   1435  HD2 PRO   106      57.189  61.008  43.272  1.00  0.00           H  
ATOM   1436  HD3 PRO   106      55.892  62.361  43.353  1.00  0.00           H  
ATOM   1437  CG  PRO   106      55.250  60.328  43.113  1.00  0.00           C  
ATOM   1438  HG2 PRO   106      55.621  59.887  42.188  1.00  0.00           H  
ATOM   1439  HG3 PRO   106      54.262  60.779  43.209  1.00  0.00           H  
ATOM   1440  CB  PRO   106      55.194  59.248  44.160  1.00  0.00           C  
ATOM   1441  HB2 PRO   106      56.029  58.561  44.017  1.00  0.00           H  
ATOM   1442  HB3 PRO   106      54.232  58.736  44.176  1.00  0.00           H  
ATOM   1443  CA  PRO   106      55.555  59.940  45.472  1.00  0.00           C  
ATOM   1444  HA  PRO   106      54.584  60.201  45.895  1.00  0.00           H  
ATOM   1445  C   PRO   106      56.272  59.029  46.473  1.00  0.00           C  
ATOM   1446  O   PRO   106      57.464  58.767  46.276  1.00  0.00           O  
ATOM   1447  N   SER   107      55.607  58.662  47.592  1.00  0.00           N  
ATOM   1448  H   SER   107      54.628  58.890  47.496  1.00  0.00           H  
ATOM   1449  CA  SER   107      56.280  57.976  48.770  1.00  0.00           C  
ATOM   1450  HA  SER   107      56.827  58.747  49.314  1.00  0.00           H  
ATOM   1451  CB  SER   107      55.149  57.399  49.655  1.00  0.00           C  
ATOM   1452  HB2 SER   107      54.688  58.252  50.153  1.00  0.00           H  
ATOM   1453  HB3 SER   107      54.342  56.926  49.094  1.00  0.00           H  
ATOM   1454  OG  SER   107      55.698  56.509  50.685  1.00  0.00           O  
ATOM   1455  HG  SER   107      55.999  57.065  51.408  1.00  0.00           H  
ATOM   1456  C   SER   107      57.177  56.813  48.350  1.00  0.00           C  
ATOM   1457  O   SER   107      56.813  55.984  47.495  1.00  0.00           O  
ATOM   1458  N   SER   108      58.329  56.592  48.898  1.00  0.00           N  
ATOM   1459  H   SER   108      58.574  57.208  49.660  1.00  0.00           H  
ATOM   1460  CA  SER   108      59.234  55.487  48.615  1.00  0.00           C  
ATOM   1461  HA  SER   108      58.786  54.590  48.188  1.00  0.00           H  
ATOM   1462  CB  SER   108      60.170  55.775  47.509  1.00  0.00           C  
ATOM   1463  HB2 SER   108      60.736  54.884  47.237  1.00  0.00           H  
ATOM   1464  HB3 SER   108      59.626  56.115  46.628  1.00  0.00           H  
ATOM   1465  OG  SER   108      61.129  56.703  47.932  1.00  0.00           O  
ATOM   1466  HG  SER   108      60.813  57.558  47.630  1.00  0.00           H  
ATOM   1467  C   SER   108      59.971  55.160  49.927  1.00  0.00           C  
ATOM   1468  O   SER   108      60.383  56.026  50.679  1.00  0.00           O  
ATOM   1469  N   THR   109      60.180  53.880  50.116  1.00  0.00           N  
ATOM   1470  H   THR   109      59.930  53.283  49.340  1.00  0.00           H  
ATOM   1471  CA  THR   109      60.762  53.242  51.357  1.00  0.00           C  
ATOM   1472  HA  THR   109      61.065  53.930  52.147  1.00  0.00           H  
ATOM   1473  CB  THR   109      59.652  52.291  51.967  1.00  0.00           C  
ATOM   1474  HB  THR   109      59.345  51.439  51.360  1.00  0.00           H  
ATOM   1475  CG2 THR   109      60.052  51.801  53.353  1.00  0.00           C  
ATOM   1476 HG21 THR   109      59.248  51.253  53.846  1.00  0.00           H  
ATOM   1477 HG22 THR   109      61.044  51.355  53.421  1.00  0.00           H  
ATOM   1478 HG23 THR   109      60.176  52.717  53.929  1.00  0.00           H  
ATOM   1479  OG1 THR   109      58.490  53.052  52.249  1.00  0.00           O  
ATOM   1480  HG1 THR   109      57.813  53.050  51.569  1.00  0.00           H  
ATOM   1481  C   THR   109      62.015  52.416  50.937  1.00  0.00           C  
ATOM   1482  O   THR   109      61.940  51.743  49.919  1.00  0.00           O  
ATOM   1483  N   SER   110      63.040  52.385  51.778  1.00  0.00           N  
ATOM   1484  H   SER   110      62.948  52.953  52.608  1.00  0.00           H  
ATOM   1485  CA  SER   110      64.161  51.518  51.657  1.00  0.00           C  
ATOM   1486  HA  SER   110      64.414  51.271  50.626  1.00  0.00           H  
ATOM   1487  CB  SER   110      65.474  52.236  52.150  1.00  0.00           C  
ATOM   1488  HB2 SER   110      65.544  53.148  51.556  1.00  0.00           H  
ATOM   1489  HB3 SER   110      65.262  52.587  53.160  1.00  0.00           H  
ATOM   1490  OG  SER   110      66.715  51.578  52.132  1.00  0.00           O  
ATOM   1491  HG  SER   110      67.422  52.136  52.464  1.00  0.00           H  
ATOM   1492  C   SER   110      64.079  50.235  52.524  1.00  0.00           C  
ATOM   1493  O   SER   110      63.661  50.354  53.676  1.00  0.00           O  
ATOM   1494  N   GLY   111      64.343  49.030  51.989  1.00  0.00           N  
ATOM   1495  H   GLY   111      64.718  49.095  51.053  1.00  0.00           H  
ATOM   1496  CA  GLY   111      63.946  47.775  52.455  1.00  0.00           C  
ATOM   1497  HA2 GLY   111      64.389  47.029  51.796  1.00  0.00           H  
ATOM   1498  HA3 GLY   111      64.411  47.630  53.430  1.00  0.00           H  
ATOM   1499  C   GLY   111      62.383  47.465  52.539  1.00  0.00           C  
ATOM   1500  O   GLY   111      61.572  48.003  51.770  1.00  0.00           O  
ATOM   1501  N   SER   112      61.914  46.555  53.377  1.00  0.00           N  
ATOM   1502  H   SER   112      60.908  46.579  53.470  1.00  0.00           H  
ATOM   1503  CA  SER   112      62.574  45.616  54.330  1.00  0.00           C  
ATOM   1504  HA  SER   112      61.839  44.838  54.534  1.00  0.00           H  
ATOM   1505  CB  SER   112      63.743  44.919  53.603  1.00  0.00           C  
ATOM   1506  HB2 SER   112      63.363  44.584  52.638  1.00  0.00           H  
ATOM   1507  HB3 SER   112      64.551  45.647  53.521  1.00  0.00           H  
ATOM   1508  OG  SER   112      64.084  43.764  54.312  1.00  0.00           O  
ATOM   1509  HG  SER   112      64.767  43.342  53.785  1.00  0.00           H  
ATOM   1510  C   SER   112      62.938  46.269  55.649  1.00  0.00           C  
ATOM   1511  O   SER   112      63.537  47.302  55.733  1.00  0.00           O  
ATOM   1512  N   TYR   113      62.777  45.667  56.796  1.00  0.00           N  
ATOM   1513  H   TYR   113      62.832  46.280  57.597  1.00  0.00           H  
ATOM   1514  CA  TYR   113      62.036  44.418  56.996  1.00  0.00           C  
ATOM   1515  HA  TYR   113      62.403  43.699  56.264  1.00  0.00           H  
ATOM   1516  CB  TYR   113      62.263  43.762  58.348  1.00  0.00           C  
ATOM   1517  HB2 TYR   113      61.821  44.324  59.171  1.00  0.00           H  
ATOM   1518  HB3 TYR   113      61.708  42.829  58.453  1.00  0.00           H  
ATOM   1519  CG  TYR   113      63.758  43.469  58.647  1.00  0.00           C  
ATOM   1520  CD1 TYR   113      64.393  42.407  58.011  1.00  0.00           C  
ATOM   1521  HD1 TYR   113      63.827  41.752  57.366  1.00  0.00           H  
ATOM   1522  CE1 TYR   113      65.746  42.145  58.238  1.00  0.00           C  
ATOM   1523  HE1 TYR   113      66.318  41.331  57.819  1.00  0.00           H  
ATOM   1524  CZ  TYR   113      66.469  42.891  59.172  1.00  0.00           C  
ATOM   1525  OH  TYR   113      67.775  42.622  59.439  1.00  0.00           O  
ATOM   1526  HH  TYR   113      68.041  42.996  60.283  1.00  0.00           H  
ATOM   1527  CE2 TYR   113      65.886  43.955  59.916  1.00  0.00           C  
ATOM   1528  HE2 TYR   113      66.447  44.520  60.645  1.00  0.00           H  
ATOM   1529  CD2 TYR   113      64.541  44.241  59.563  1.00  0.00           C  
ATOM   1530  HD2 TYR   113      64.112  45.121  60.019  1.00  0.00           H  
ATOM   1531  C   TYR   113      60.509  44.663  56.789  1.00  0.00           C  
ATOM   1532  O   TYR   113      60.068  45.784  56.854  1.00  0.00           O  
ATOM   1533  N   GLY   114      59.741  43.587  56.537  1.00  0.00           N  
ATOM   1534  H   GLY   114      60.340  42.788  56.690  1.00  0.00           H  
ATOM   1535  CA  GLY   114      58.352  43.484  56.793  1.00  0.00           C  
ATOM   1536  HA2 GLY   114      57.951  44.468  57.035  1.00  0.00           H  
ATOM   1537  HA3 GLY   114      57.761  43.248  55.908  1.00  0.00           H  
ATOM   1538  C   GLY   114      58.204  42.560  58.002  1.00  0.00           C  
ATOM   1539  O   GLY   114      59.162  42.444  58.786  1.00  0.00           O  
ATOM   1540  N   SER   115      57.000  41.912  58.220  1.00  0.00           N  
ATOM   1541  H   SER   115      57.066  41.234  58.966  1.00  0.00           H  
ATOM   1542  CA  SER   115      55.774  41.896  57.376  1.00  0.00           C  
ATOM   1543  HA  SER   115      55.739  42.750  56.699  1.00  0.00           H  
ATOM   1544  CB  SER   115      55.641  40.536  56.583  1.00  0.00           C  
ATOM   1545  HB2 SER   115      55.657  39.714  57.299  1.00  0.00           H  
ATOM   1546  HB3 SER   115      54.645  40.438  56.151  1.00  0.00           H  
ATOM   1547  OG  SER   115      56.623  40.340  55.563  1.00  0.00           O  
ATOM   1548  HG  SER   115      57.397  39.993  56.012  1.00  0.00           H  
ATOM   1549  C   SER   115      54.517  42.147  58.180  1.00  0.00           C  
ATOM   1550  O   SER   115      53.440  41.951  57.668  1.00  0.00           O  
ATOM   1551  N   SER   116      54.568  42.813  59.333  1.00  0.00           N  
ATOM   1552  H   SER   116      55.482  42.927  59.748  1.00  0.00           H  
ATOM   1553  CA  SER   116      53.437  43.201  60.198  1.00  0.00           C  
ATOM   1554  HA  SER   116      53.820  43.720  61.076  1.00  0.00           H  
ATOM   1555  CB  SER   116      52.643  44.299  59.501  1.00  0.00           C  
ATOM   1556  HB2 SER   116      52.235  44.017  58.530  1.00  0.00           H  
ATOM   1557  HB3 SER   116      51.825  44.507  60.191  1.00  0.00           H  
ATOM   1558  OG  SER   116      53.302  45.528  59.430  1.00  0.00           O  
ATOM   1559  HG  SER   116      54.134  45.303  59.007  1.00  0.00           H  
ATOM   1560  C   SER   116      52.551  41.998  60.663  1.00  0.00           C  
ATOM   1561  O   SER   116      51.345  41.966  60.498  1.00  0.00           O  
ATOM   1562  N   SER   117      53.252  40.924  61.160  1.00  0.00           N  
ATOM   1563  H   SER   117      54.237  40.877  60.943  1.00  0.00           H  
ATOM   1564  CA  SER   117      52.661  39.655  61.501  1.00  0.00           C  
ATOM   1565  HA  SER   117      52.165  39.155  60.669  1.00  0.00           H  
ATOM   1566  CB  SER   117      53.717  38.618  61.863  1.00  0.00           C  
ATOM   1567  HB2 SER   117      54.057  38.900  62.860  1.00  0.00           H  
ATOM   1568  HB3 SER   117      53.290  37.617  61.920  1.00  0.00           H  
ATOM   1569  OG  SER   117      54.734  38.599  60.828  1.00  0.00           O  
ATOM   1570  HG  SER   117      54.405  38.163  60.039  1.00  0.00           H  
ATOM   1571  C   SER   117      51.746  39.710  62.731  1.00  0.00           C  
ATOM   1572  O   SER   117      50.795  38.939  62.798  1.00  0.00           O  
ATOM   1573  N   GLN   118      51.997  40.572  63.695  1.00  0.00           N  
ATOM   1574  H   GLN   118      52.821  41.141  63.564  1.00  0.00           H  
ATOM   1575  CA  GLN   118      51.428  40.500  65.047  1.00  0.00           C  
ATOM   1576  HA  GLN   118      51.615  41.495  65.451  1.00  0.00           H  
ATOM   1577  CB  GLN   118      49.849  40.419  65.174  1.00  0.00           C  
ATOM   1578  HB2 GLN   118      49.357  39.447  65.213  1.00  0.00           H  
ATOM   1579  HB3 GLN   118      49.573  40.770  66.168  1.00  0.00           H  
ATOM   1580  CG  GLN   118      49.048  41.248  64.179  1.00  0.00           C  
ATOM   1581  HG2 GLN   118      49.418  42.272  64.132  1.00  0.00           H  
ATOM   1582  HG3 GLN   118      49.074  40.847  63.166  1.00  0.00           H  
ATOM   1583  CD  GLN   118      47.548  41.399  64.553  1.00  0.00           C  
ATOM   1584  OE1 GLN   118      47.037  41.063  65.590  1.00  0.00           O  
ATOM   1585  NE2 GLN   118      46.941  42.178  63.724  1.00  0.00           N  
ATOM   1586 HE21 GLN   118      47.527  42.596  63.016  1.00  0.00           H  
ATOM   1587 HE22 GLN   118      46.016  42.527  63.931  1.00  0.00           H  
ATOM   1588  C   GLN   118      52.135  39.439  65.863  1.00  0.00           C  
ATOM   1589  O   GLN   118      52.787  38.596  65.215  1.00  0.00           O  
ATOM   1590  N   SER   119      52.199  39.509  67.217  1.00  0.00           N  
ATOM   1591  H   SER   119      52.768  38.811  67.675  1.00  0.00           H  
ATOM   1592  CA  SER   119      51.865  40.575  68.142  1.00  0.00           C  
ATOM   1593  HA  SER   119      50.799  40.801  68.120  1.00  0.00           H  
ATOM   1594  CB  SER   119      52.155  40.115  69.546  1.00  0.00           C  
ATOM   1595  HB2 SER   119      53.184  39.877  69.815  1.00  0.00           H  
ATOM   1596  HB3 SER   119      51.852  40.883  70.257  1.00  0.00           H  
ATOM   1597  OG  SER   119      51.280  39.004  69.748  1.00  0.00           O  
ATOM   1598  HG  SER   119      51.724  38.446  70.390  1.00  0.00           H  
ATOM   1599  C   SER   119      52.654  41.842  67.881  1.00  0.00           C  
ATOM   1600  O   SER   119      53.471  41.988  66.931  1.00  0.00           O  
ATOM   1601  N   SER   120      52.543  42.833  68.722  1.00  0.00           N  
ATOM   1602  H   SER   120      51.755  42.762  69.350  1.00  0.00           H  
ATOM   1603  CA  SER   120      53.251  44.125  68.680  1.00  0.00           C  
ATOM   1604  HA  SER   120      53.644  44.401  67.701  1.00  0.00           H  
ATOM   1605  CB  SER   120      52.343  45.300  69.020  1.00  0.00           C  
ATOM   1606  HB2 SER   120      51.566  45.305  68.256  1.00  0.00           H  
ATOM   1607  HB3 SER   120      51.930  45.193  70.023  1.00  0.00           H  
ATOM   1608  OG  SER   120      52.965  46.564  68.889  1.00  0.00           O  
ATOM   1609  HG  SER   120      53.254  46.874  69.751  1.00  0.00           H  
ATOM   1610  C   SER   120      54.438  44.210  69.625  1.00  0.00           C  
ATOM   1611  O   SER   120      54.361  43.595  70.668  1.00  0.00           O  
ATOM   1612  N   SER   121      55.658  44.702  69.275  1.00  0.00           N  
ATOM   1613  H   SER   121      56.393  44.671  69.968  1.00  0.00           H  
ATOM   1614  CA  SER   121      56.089  45.004  67.903  1.00  0.00           C  
ATOM   1615  HA  SER   121      55.337  45.547  67.332  1.00  0.00           H  
ATOM   1616  CB  SER   121      57.229  46.023  67.906  1.00  0.00           C  
ATOM   1617  HB2 SER   121      58.165  45.641  68.313  1.00  0.00           H  
ATOM   1618  HB3 SER   121      57.684  46.319  66.961  1.00  0.00           H  
ATOM   1619  OG  SER   121      56.902  47.218  68.650  1.00  0.00           O  
ATOM   1620  HG  SER   121      57.111  46.976  69.555  1.00  0.00           H  
ATOM   1621  C   SER   121      56.532  43.791  67.058  1.00  0.00           C  
ATOM   1622  O   SER   121      56.523  43.957  65.897  1.00  0.00           O  
ATOM   1623  N   TYR   122      56.799  42.599  67.651  1.00  0.00           N  
ATOM   1624  H   TYR   122      57.083  42.543  68.619  1.00  0.00           H  
ATOM   1625  CA  TYR   122      56.965  41.317  66.980  1.00  0.00           C  
ATOM   1626  HA  TYR   122      56.764  41.400  65.912  1.00  0.00           H  
ATOM   1627  CB  TYR   122      58.466  40.984  67.101  1.00  0.00           C  
ATOM   1628  HB2 TYR   122      58.754  40.703  68.114  1.00  0.00           H  
ATOM   1629  HB3 TYR   122      58.688  40.067  66.556  1.00  0.00           H  
ATOM   1630  CG  TYR   122      59.402  42.067  66.639  1.00  0.00           C  
ATOM   1631  CD1 TYR   122      59.903  43.089  67.475  1.00  0.00           C  
ATOM   1632  HD1 TYR   122      59.507  43.258  68.465  1.00  0.00           H  
ATOM   1633  CE1 TYR   122      60.739  44.078  66.936  1.00  0.00           C  
ATOM   1634  HE1 TYR   122      61.119  44.896  67.529  1.00  0.00           H  
ATOM   1635  CZ  TYR   122      61.169  43.950  65.569  1.00  0.00           C  
ATOM   1636  OH  TYR   122      62.099  44.879  65.170  1.00  0.00           O  
ATOM   1637  HH  TYR   122      62.572  45.222  65.931  1.00  0.00           H  
ATOM   1638  CE2 TYR   122      60.737  42.949  64.746  1.00  0.00           C  
ATOM   1639  HE2 TYR   122      60.979  42.898  63.695  1.00  0.00           H  
ATOM   1640  CD2 TYR   122      59.802  42.051  65.329  1.00  0.00           C  
ATOM   1641  HD2 TYR   122      59.555  41.174  64.748  1.00  0.00           H  
ATOM   1642  C   TYR   122      56.192  40.231  67.669  1.00  0.00           C  
ATOM   1643  O   TYR   122      55.914  40.304  68.911  1.00  0.00           O  
ATOM   1644  N   GLY   123      55.775  39.172  66.979  1.00  0.00           N  
ATOM   1645  H   GLY   123      55.318  38.471  67.545  1.00  0.00           H  
ATOM   1646  CA  GLY   123      55.985  38.812  65.563  1.00  0.00           C  
ATOM   1647  HA2 GLY   123      55.286  39.331  64.907  1.00  0.00           H  
ATOM   1648  HA3 GLY   123      57.019  39.065  65.327  1.00  0.00           H  
ATOM   1649  C   GLY   123      55.871  37.370  65.141  1.00  0.00           C  
ATOM   1650  O   GLY   123      55.375  36.559  65.926  1.00  0.00           O  
ATOM   1651  N   GLN   124      56.451  37.041  63.974  1.00  0.00           N  
ATOM   1652  H   GLN   124      56.741  37.793  63.365  1.00  0.00           H  
ATOM   1653  CA  GLN   124      56.634  35.591  63.468  1.00  0.00           C  
ATOM   1654  HA  GLN   124      56.279  34.844  64.179  1.00  0.00           H  
ATOM   1655  CB  GLN   124      55.709  35.432  62.302  1.00  0.00           C  
ATOM   1656  HB2 GLN   124      54.698  35.429  62.710  1.00  0.00           H  
ATOM   1657  HB3 GLN   124      55.736  36.364  61.738  1.00  0.00           H  
ATOM   1658  CG  GLN   124      55.757  34.164  61.389  1.00  0.00           C  
ATOM   1659  HG2 GLN   124      55.151  34.489  60.544  1.00  0.00           H  
ATOM   1660  HG3 GLN   124      56.766  33.920  61.059  1.00  0.00           H  
ATOM   1661  CD  GLN   124      55.072  32.962  62.023  1.00  0.00           C  
ATOM   1662  OE1 GLN   124      54.611  32.988  63.172  1.00  0.00           O  
ATOM   1663  NE2 GLN   124      54.860  31.862  61.273  1.00  0.00           N  
ATOM   1664 HE21 GLN   124      55.391  31.799  60.416  1.00  0.00           H  
ATOM   1665 HE22 GLN   124      54.405  31.026  61.610  1.00  0.00           H  
ATOM   1666  C   GLN   124      58.128  35.533  63.094  1.00  0.00           C  
ATOM   1667  O   GLN   124      58.419  36.043  62.013  1.00  0.00           O  
ATOM   1668  N   PRO   125      59.045  35.040  63.964  1.00  0.00           N  
ATOM   1669  CD  PRO   125      60.467  35.143  63.732  1.00  0.00           C  
ATOM   1670  HD2 PRO   125      60.731  36.147  63.399  1.00  0.00           H  
ATOM   1671  HD3 PRO   125      60.768  34.511  62.897  1.00  0.00           H  
ATOM   1672  CG  PRO   125      61.173  34.712  64.983  1.00  0.00           C  
ATOM   1673  HG2 PRO   125      61.589  35.539  65.559  1.00  0.00           H  
ATOM   1674  HG3 PRO   125      61.983  34.067  64.643  1.00  0.00           H  
ATOM   1675  CB  PRO   125      60.142  33.784  65.631  1.00  0.00           C  
ATOM   1676  HB2 PRO   125      60.224  33.634  66.708  1.00  0.00           H  
ATOM   1677  HB3 PRO   125      60.141  32.816  65.130  1.00  0.00           H  
ATOM   1678  CA  PRO   125      58.837  34.456  65.276  1.00  0.00           C  
ATOM   1679  HA  PRO   125      58.083  33.674  65.187  1.00  0.00           H  
ATOM   1680  C   PRO   125      58.338  35.366  66.377  1.00  0.00           C  
ATOM   1681  O   PRO   125      58.638  36.572  66.421  1.00  0.00           O  
ATOM   1682  N   GLN   126      57.737  34.818  67.479  1.00  0.00           N  
ATOM   1683  H   GLN   126      57.702  33.812  67.561  1.00  0.00           H  
ATOM   1684  CA  GLN   126      57.126  35.640  68.536  1.00  0.00           C  
ATOM   1685  HA  GLN   126      56.541  36.414  68.040  1.00  0.00           H  
ATOM   1686  CB  GLN   126      56.111  34.747  69.347  1.00  0.00           C  
ATOM   1687  HB2 GLN   126      55.412  35.433  69.826  1.00  0.00           H  
ATOM   1688  HB3 GLN   126      55.485  34.153  68.681  1.00  0.00           H  
ATOM   1689  CG  GLN   126      56.698  33.769  70.340  1.00  0.00           C  
ATOM   1690  HG2 GLN   126      55.933  33.076  70.690  1.00  0.00           H  
ATOM   1691  HG3 GLN   126      57.390  33.057  69.890  1.00  0.00           H  
ATOM   1692  CD  GLN   126      57.364  34.370  71.605  1.00  0.00           C  
ATOM   1693  OE1 GLN   126      56.939  35.364  72.151  1.00  0.00           O  
ATOM   1694  NE2 GLN   126      58.431  33.798  72.033  1.00  0.00           N  
ATOM   1695 HE21 GLN   126      58.668  32.873  71.704  1.00  0.00           H  
ATOM   1696 HE22 GLN   126      58.789  34.149  72.910  1.00  0.00           H  
ATOM   1697  C   GLN   126      58.244  36.382  69.345  1.00  0.00           C  
ATOM   1698  O   GLN   126      59.254  35.784  69.566  1.00  0.00           O  
ATOM   1699  N   SER   127      58.017  37.614  69.788  1.00  0.00           N  
ATOM   1700  H   SER   127      57.118  38.021  69.570  1.00  0.00           H  
ATOM   1701  CA  SER   127      58.887  38.469  70.662  1.00  0.00           C  
ATOM   1702  HA  SER   127      58.214  39.313  70.815  1.00  0.00           H  
ATOM   1703  CB  SER   127      59.204  37.838  72.024  1.00  0.00           C  
ATOM   1704  HB2 SER   127      59.711  36.879  71.914  1.00  0.00           H  
ATOM   1705  HB3 SER   127      59.825  38.460  72.669  1.00  0.00           H  
ATOM   1706  OG  SER   127      58.015  37.651  72.756  1.00  0.00           O  
ATOM   1707  HG  SER   127      57.623  36.809  72.513  1.00  0.00           H  
ATOM   1708  C   SER   127      60.163  39.155  70.151  1.00  0.00           C  
ATOM   1709  O   SER   127      60.595  40.074  70.863  1.00  0.00           O  
ATOM   1710  N   GLY   128      60.650  38.760  68.973  1.00  0.00           N  
ATOM   1711  H   GLY   128      60.025  38.137  68.481  1.00  0.00           H  
ATOM   1712  CA  GLY   128      61.836  39.388  68.373  1.00  0.00           C  
ATOM   1713  HA2 GLY   128      61.615  39.472  67.309  1.00  0.00           H  
ATOM   1714  HA3 GLY   128      61.708  40.437  68.640  1.00  0.00           H  
ATOM   1715  C   GLY   128      63.191  38.831  68.774  1.00  0.00           C  
ATOM   1716  O   GLY   128      63.230  37.656  69.105  1.00  0.00           O  
ATOM   1717  N   SER   129      64.341  39.512  68.602  1.00  0.00           N  
ATOM   1718  H   SER   129      65.106  38.856  68.666  1.00  0.00           H  
ATOM   1719  CA  SER   129      64.573  40.943  68.665  1.00  0.00           C  
ATOM   1720  HA  SER   129      65.647  41.105  68.567  1.00  0.00           H  
ATOM   1721  CB  SER   129      63.982  41.515  67.337  1.00  0.00           C  
ATOM   1722  HB2 SER   129      62.901  41.411  67.242  1.00  0.00           H  
ATOM   1723  HB3 SER   129      64.164  42.589  67.294  1.00  0.00           H  
ATOM   1724  OG  SER   129      64.612  40.915  66.186  1.00  0.00           O  
ATOM   1725  HG  SER   129      64.538  41.559  65.478  1.00  0.00           H  
ATOM   1726  C   SER   129      64.162  41.626  69.987  1.00  0.00           C  
ATOM   1727  O   SER   129      63.390  42.603  70.054  1.00  0.00           O  
ATOM   1728  N   TYR   130      64.796  41.149  71.109  1.00  0.00           N  
ATOM   1729  H   TYR   130      65.470  40.401  71.021  1.00  0.00           H  
ATOM   1730  CA  TYR   130      64.772  41.801  72.409  1.00  0.00           C  
ATOM   1731  HA  TYR   130      63.819  42.326  72.461  1.00  0.00           H  
ATOM   1732  CB  TYR   130      64.957  40.635  73.420  1.00  0.00           C  
ATOM   1733  HB2 TYR   130      65.818  40.028  73.141  1.00  0.00           H  
ATOM   1734  HB3 TYR   130      65.177  41.048  74.404  1.00  0.00           H  
ATOM   1735  CG  TYR   130      63.887  39.558  73.585  1.00  0.00           C  
ATOM   1736  CD1 TYR   130      63.747  38.492  72.686  1.00  0.00           C  
ATOM   1737  HD1 TYR   130      64.332  38.393  71.783  1.00  0.00           H  
ATOM   1738  CE1 TYR   130      62.938  37.422  73.033  1.00  0.00           C  
ATOM   1739  HE1 TYR   130      62.931  36.606  72.326  1.00  0.00           H  
ATOM   1740  CZ  TYR   130      62.085  37.462  74.207  1.00  0.00           C  
ATOM   1741  OH  TYR   130      61.223  36.474  74.387  1.00  0.00           O  
ATOM   1742  HH  TYR   130      60.667  36.743  75.121  1.00  0.00           H  
ATOM   1743  CE2 TYR   130      62.104  38.630  75.005  1.00  0.00           C  
ATOM   1744  HE2 TYR   130      61.427  38.727  75.841  1.00  0.00           H  
ATOM   1745  CD2 TYR   130      63.055  39.659  74.692  1.00  0.00           C  
ATOM   1746  HD2 TYR   130      63.111  40.510  75.355  1.00  0.00           H  
ATOM   1747  C   TYR   130      65.897  42.882  72.638  1.00  0.00           C  
ATOM   1748  O   TYR   130      67.032  42.601  72.219  1.00  0.00           O  
ATOM   1749  N   SER   131      65.711  44.077  73.270  1.00  0.00           N  
ATOM   1750  H   SER   131      66.576  44.599  73.258  1.00  0.00           H  
ATOM   1751  CA  SER   131      64.526  44.633  73.993  1.00  0.00           C  
ATOM   1752  HA  SER   131      64.905  45.570  74.401  1.00  0.00           H  
ATOM   1753  CB  SER   131      63.368  45.036  73.114  1.00  0.00           C  
ATOM   1754  HB2 SER   131      62.833  44.136  72.811  1.00  0.00           H  
ATOM   1755  HB3 SER   131      62.653  45.658  73.653  1.00  0.00           H  
ATOM   1756  OG  SER   131      63.887  45.800  72.042  1.00  0.00           O  
ATOM   1757  HG  SER   131      63.171  46.145  71.504  1.00  0.00           H  
ATOM   1758  C   SER   131      64.185  43.788  75.185  1.00  0.00           C  
ATOM   1759  O   SER   131      63.097  43.182  75.174  1.00  0.00           O  
ATOM   1760  N   GLN   132      65.049  43.499  76.164  1.00  0.00           N  
ATOM   1761  H   GLN   132      64.699  43.041  76.993  1.00  0.00           H  
ATOM   1762  CA  GLN   132      66.344  44.210  76.345  1.00  0.00           C  
ATOM   1763  HA  GLN   132      66.867  44.364  75.401  1.00  0.00           H  
ATOM   1764  CB  GLN   132      66.025  45.620  76.913  1.00  0.00           C  
ATOM   1765  HB2 GLN   132      66.964  46.170  76.848  1.00  0.00           H  
ATOM   1766  HB3 GLN   132      65.341  46.192  76.285  1.00  0.00           H  
ATOM   1767  CG  GLN   132      65.635  45.654  78.415  1.00  0.00           C  
ATOM   1768  HG2 GLN   132      64.708  45.096  78.540  1.00  0.00           H  
ATOM   1769  HG3 GLN   132      66.462  45.192  78.956  1.00  0.00           H  
ATOM   1770  CD  GLN   132      65.462  47.073  78.862  1.00  0.00           C  
ATOM   1771  OE1 GLN   132      65.409  48.031  78.114  1.00  0.00           O  
ATOM   1772  NE2 GLN   132      65.419  47.209  80.122  1.00  0.00           N  
ATOM   1773 HE21 GLN   132      65.385  46.408  80.736  1.00  0.00           H  
ATOM   1774 HE22 GLN   132      65.208  48.141  80.450  1.00  0.00           H  
ATOM   1775  C   GLN   132      67.347  43.443  77.163  1.00  0.00           C  
ATOM   1776  O   GLN   132      67.015  42.517  77.941  1.00  0.00           O  
ATOM   1777  N   GLN   133      68.631  43.756  76.997  1.00  0.00           N  
ATOM   1778  H   GLN   133      68.796  44.522  76.360  1.00  0.00           H  
ATOM   1779  CA  GLN   133      69.758  43.390  77.843  1.00  0.00           C  
ATOM   1780  HA  GLN   133      70.612  43.943  77.454  1.00  0.00           H  
ATOM   1781  CB  GLN   133      69.469  43.972  79.233  1.00  0.00           C  
ATOM   1782  HB2 GLN   133      68.561  43.561  79.674  1.00  0.00           H  
ATOM   1783  HB3 GLN   133      70.307  43.713  79.881  1.00  0.00           H  
ATOM   1784  CG  GLN   133      69.348  45.508  79.194  1.00  0.00           C  
ATOM   1785  HG2 GLN   133      70.077  46.006  78.554  1.00  0.00           H  
ATOM   1786  HG3 GLN   133      68.415  45.742  78.681  1.00  0.00           H  
ATOM   1787  CD  GLN   133      69.388  46.117  80.560  1.00  0.00           C  
ATOM   1788  OE1 GLN   133      70.260  46.981  80.945  1.00  0.00           O  
ATOM   1789  NE2 GLN   133      68.434  45.716  81.378  1.00  0.00           N  
ATOM   1790 HE21 GLN   133      67.837  44.951  81.098  1.00  0.00           H  
ATOM   1791 HE22 GLN   133      68.433  46.095  82.314  1.00  0.00           H  
ATOM   1792  C   GLN   133      70.079  41.807  77.966  1.00  0.00           C  
ATOM   1793  O   GLN   133      70.006  41.246  79.052  1.00  0.00           O  
ATOM   1794  N   PRO   134      70.388  41.112  76.869  1.00  0.00           N  
ATOM   1795  CD  PRO   134      70.812  39.676  76.980  1.00  0.00           C  
ATOM   1796  HD2 PRO   134      69.903  39.139  77.248  1.00  0.00           H  
ATOM   1797  HD3 PRO   134      71.653  39.504  77.652  1.00  0.00           H  
ATOM   1798  CG  PRO   134      71.242  39.249  75.554  1.00  0.00           C  
ATOM   1799  HG2 PRO   134      70.459  38.664  75.072  1.00  0.00           H  
ATOM   1800  HG3 PRO   134      72.129  38.616  75.527  1.00  0.00           H  
ATOM   1801  CB  PRO   134      71.591  40.572  74.793  1.00  0.00           C  
ATOM   1802  HB2 PRO   134      71.343  40.455  73.738  1.00  0.00           H  
ATOM   1803  HB3 PRO   134      72.637  40.863  74.884  1.00  0.00           H  
ATOM   1804  CA  PRO   134      70.631  41.577  75.500  1.00  0.00           C  
ATOM   1805  HA  PRO   134      71.213  42.481  75.682  1.00  0.00           H  
ATOM   1806  C   PRO   134      69.383  41.862  74.668  1.00  0.00           C  
ATOM   1807  O   PRO   134      68.353  41.287  74.861  1.00  0.00           O  
ATOM   1808  N   SER   135      69.528  42.815  73.742  1.00  0.00           N  
ATOM   1809  H   SER   135      68.716  42.992  73.169  1.00  0.00           H  
ATOM   1810  CA  SER   135      70.708  43.747  73.520  1.00  0.00           C  
ATOM   1811  HA  SER   135      71.620  43.158  73.615  1.00  0.00           H  
ATOM   1812  CB  SER   135      70.570  44.402  72.147  1.00  0.00           C  
ATOM   1813  HB2 SER   135      71.333  45.168  72.009  1.00  0.00           H  
ATOM   1814  HB3 SER   135      70.701  43.600  71.421  1.00  0.00           H  
ATOM   1815  OG  SER   135      69.431  45.121  72.058  1.00  0.00           O  
ATOM   1816  HG  SER   135      68.742  44.646  71.587  1.00  0.00           H  
ATOM   1817  C   SER   135      70.681  44.937  74.484  1.00  0.00           C  
ATOM   1818  O   SER   135      69.609  45.299  74.951  1.00  0.00           O  
ATOM   1819  N   TYR   136      71.810  45.661  74.642  1.00  0.00           N  
ATOM   1820  H   TYR   136      72.614  45.446  74.070  1.00  0.00           H  
ATOM   1821  CA  TYR   136      72.062  46.714  75.669  1.00  0.00           C  
ATOM   1822  HA  TYR   136      71.154  46.805  76.265  1.00  0.00           H  
ATOM   1823  CB  TYR   136      73.155  46.377  76.640  1.00  0.00           C  
ATOM   1824  HB2 TYR   136      74.068  46.486  76.055  1.00  0.00           H  
ATOM   1825  HB3 TYR   136      73.174  47.176  77.381  1.00  0.00           H  
ATOM   1826  CG  TYR   136      73.303  44.993  77.337  1.00  0.00           C  
ATOM   1827  CD1 TYR   136      72.774  44.803  78.690  1.00  0.00           C  
ATOM   1828  HD1 TYR   136      72.407  45.664  79.230  1.00  0.00           H  
ATOM   1829  CE1 TYR   136      73.021  43.598  79.315  1.00  0.00           C  
ATOM   1830  HE1 TYR   136      72.550  43.488  80.280  1.00  0.00           H  
ATOM   1831  CZ  TYR   136      73.718  42.554  78.634  1.00  0.00           C  
ATOM   1832  OH  TYR   136      73.677  41.308  79.099  1.00  0.00           O  
ATOM   1833  HH  TYR   136      74.043  40.671  78.482  1.00  0.00           H  
ATOM   1834  CE2 TYR   136      74.140  42.777  77.305  1.00  0.00           C  
ATOM   1835  HE2 TYR   136      74.641  42.033  76.703  1.00  0.00           H  
ATOM   1836  CD2 TYR   136      73.941  43.966  76.633  1.00  0.00           C  
ATOM   1837  HD2 TYR   136      74.263  44.109  75.612  1.00  0.00           H  
ATOM   1838  C   TYR   136      72.330  48.109  75.048  1.00  0.00           C  
ATOM   1839  O   TYR   136      73.167  48.184  74.225  1.00  0.00           O  
ATOM   1840  N   GLY   137      71.688  49.217  75.499  1.00  0.00           N  
ATOM   1841  H   GLY   137      72.126  50.072  75.187  1.00  0.00           H  
ATOM   1842  CA  GLY   137      70.277  49.270  75.977  1.00  0.00           C  
ATOM   1843  HA2 GLY   137      69.729  50.058  75.459  1.00  0.00           H  
ATOM   1844  HA3 GLY   137      69.892  48.342  75.555  1.00  0.00           H  
ATOM   1845  C   GLY   137      69.942  49.406  77.510  1.00  0.00           C  
ATOM   1846  O   GLY   137      70.679  48.909  78.383  1.00  0.00           O  
ATOM   1847  N   GLY   138      68.883  50.109  77.907  1.00  0.00           N  
ATOM   1848  H   GLY   138      68.623  50.770  77.189  1.00  0.00           H  
ATOM   1849  CA  GLY   138      68.420  50.217  79.281  1.00  0.00           C  
ATOM   1850  HA2 GLY   138      67.461  50.731  79.210  1.00  0.00           H  
ATOM   1851  HA3 GLY   138      68.230  49.200  79.623  1.00  0.00           H  
ATOM   1852  C   GLY   138      69.348  50.933  80.292  1.00  0.00           C  
ATOM   1853  O   GLY   138      70.176  51.684  79.876  1.00  0.00           O  
ATOM   1854  N   GLN   139      69.174  50.794  81.588  1.00  0.00           N  
ATOM   1855  H   GLN   139      69.769  51.414  82.119  1.00  0.00           H  
ATOM   1856  CA  GLN   139      68.100  50.016  82.258  1.00  0.00           C  
ATOM   1857  HA  GLN   139      68.153  48.990  81.894  1.00  0.00           H  
ATOM   1858  CB  GLN   139      68.366  49.974  83.716  1.00  0.00           C  
ATOM   1859  HB2 GLN   139      68.524  50.944  84.186  1.00  0.00           H  
ATOM   1860  HB3 GLN   139      67.492  49.503  84.165  1.00  0.00           H  
ATOM   1861  CG  GLN   139      69.674  49.219  84.103  1.00  0.00           C  
ATOM   1862  HG2 GLN   139      70.503  49.552  83.478  1.00  0.00           H  
ATOM   1863  HG3 GLN   139      69.920  49.396  85.150  1.00  0.00           H  
ATOM   1864  CD  GLN   139      69.544  47.717  84.061  1.00  0.00           C  
ATOM   1865  OE1 GLN   139      68.471  47.116  83.811  1.00  0.00           O  
ATOM   1866  NE2 GLN   139      70.580  47.004  84.482  1.00  0.00           N  
ATOM   1867 HE21 GLN   139      71.385  47.503  84.831  1.00  0.00           H  
ATOM   1868 HE22 GLN   139      70.500  46.003  84.584  1.00  0.00           H  
ATOM   1869  C   GLN   139      66.663  50.462  81.999  1.00  0.00           C  
ATOM   1870  O   GLN   139      65.704  49.646  82.100  1.00  0.00           O  
ATOM   1871  N   GLN   140      66.346  51.745  81.642  1.00  0.00           N  
ATOM   1872  H   GLN   140      67.139  52.323  81.403  1.00  0.00           H  
ATOM   1873  CA  GLN   140      64.970  52.407  81.685  1.00  0.00           C  
ATOM   1874  HA  GLN   140      65.081  53.479  81.520  1.00  0.00           H  
ATOM   1875  CB  GLN   140      64.039  51.881  80.509  1.00  0.00           C  
ATOM   1876  HB2 GLN   140      63.905  50.814  80.691  1.00  0.00           H  
ATOM   1877  HB3 GLN   140      63.082  52.398  80.577  1.00  0.00           H  
ATOM   1878  CG  GLN   140      64.626  52.002  79.084  1.00  0.00           C  
ATOM   1879  HG2 GLN   140      64.560  52.997  78.646  1.00  0.00           H  
ATOM   1880  HG3 GLN   140      65.666  51.716  79.245  1.00  0.00           H  
ATOM   1881  CD  GLN   140      63.993  51.007  78.167  1.00  0.00           C  
ATOM   1882  OE1 GLN   140      62.908  50.507  78.343  1.00  0.00           O  
ATOM   1883  NE2 GLN   140      64.600  50.691  77.076  1.00  0.00           N  
ATOM   1884 HE21 GLN   140      65.519  51.060  76.875  1.00  0.00           H  
ATOM   1885 HE22 GLN   140      64.050  50.061  76.510  1.00  0.00           H  
ATOM   1886  C   GLN   140      64.263  52.337  83.080  1.00  0.00           C  
ATOM   1887  O   GLN   140      63.135  51.920  83.201  1.00  0.00           O  
ATOM   1888  N   GLN   141      65.023  52.595  84.148  1.00  0.00           N  
ATOM   1889  H   GLN   141      65.974  52.871  83.948  1.00  0.00           H  
ATOM   1890  CA  GLN   141      64.472  52.435  85.476  1.00  0.00           C  
ATOM   1891  HA  GLN   141      63.395  52.579  85.562  1.00  0.00           H  
ATOM   1892  CB  GLN   141      64.846  51.060  86.068  1.00  0.00           C  
ATOM   1893  HB2 GLN   141      65.903  50.799  86.120  1.00  0.00           H  
ATOM   1894  HB3 GLN   141      64.467  51.081  87.090  1.00  0.00           H  
ATOM   1895  CG  GLN   141      64.215  49.875  85.390  1.00  0.00           C  
ATOM   1896  HG2 GLN   141      64.482  49.771  84.338  1.00  0.00           H  
ATOM   1897  HG3 GLN   141      64.508  49.024  86.005  1.00  0.00           H  
ATOM   1898  CD  GLN   141      62.734  49.811  85.464  1.00  0.00           C  
ATOM   1899  OE1 GLN   141      62.056  50.490  86.254  1.00  0.00           O  
ATOM   1900  NE2 GLN   141      62.128  48.928  84.746  1.00  0.00           N  
ATOM   1901 HE21 GLN   141      62.599  48.257  84.156  1.00  0.00           H  
ATOM   1902 HE22 GLN   141      61.118  48.906  84.759  1.00  0.00           H  
ATOM   1903  C   GLN   141      65.185  53.607  86.265  1.00  0.00           C  
ATOM   1904  O   GLN   141      66.387  53.563  86.531  1.00  0.00           O  
ATOM   1905  N   SER   142      64.489  54.673  86.715  1.00  0.00           N  
ATOM   1906  H   SER   142      65.135  55.258  87.226  1.00  0.00           H  
ATOM   1907  CA  SER   142      63.055  54.881  86.638  1.00  0.00           C  
ATOM   1908  HA  SER   142      62.899  55.844  87.126  1.00  0.00           H  
ATOM   1909  CB  SER   142      62.616  54.979  85.210  1.00  0.00           C  
ATOM   1910  HB2 SER   142      62.456  54.126  84.551  1.00  0.00           H  
ATOM   1911  HB3 SER   142      61.643  55.466  85.287  1.00  0.00           H  
ATOM   1912  OG  SER   142      63.279  55.950  84.392  1.00  0.00           O  
ATOM   1913  HG  SER   142      62.672  56.465  83.854  1.00  0.00           H  
ATOM   1914  C   SER   142      62.288  53.810  87.470  1.00  0.00           C  
ATOM   1915  O   SER   142      61.161  53.494  87.082  1.00  0.00           O  
ATOM   1916  N   TYR   143      62.884  53.463  88.604  1.00  0.00           N  
ATOM   1917  H   TYR   143      63.755  53.855  88.932  1.00  0.00           H  
ATOM   1918  CA  TYR   143      62.262  52.726  89.739  1.00  0.00           C  
ATOM   1919  HA  TYR   143      61.709  51.882  89.325  1.00  0.00           H  
ATOM   1920  CB  TYR   143      63.327  52.139  90.749  1.00  0.00           C  
ATOM   1921  HB2 TYR   143      63.785  52.969  91.286  1.00  0.00           H  
ATOM   1922  HB3 TYR   143      62.784  51.546  91.485  1.00  0.00           H  
ATOM   1923  CG  TYR   143      64.444  51.277  90.129  1.00  0.00           C  
ATOM   1924  CD1 TYR   143      64.056  50.072  89.507  1.00  0.00           C  
ATOM   1925  HD1 TYR   143      63.039  49.780  89.290  1.00  0.00           H  
ATOM   1926  CE1 TYR   143      64.988  49.216  88.951  1.00  0.00           C  
ATOM   1927  HE1 TYR   143      64.609  48.368  88.401  1.00  0.00           H  
ATOM   1928  CZ  TYR   143      66.380  49.481  89.127  1.00  0.00           C  
ATOM   1929  OH  TYR   143      67.380  48.749  88.643  1.00  0.00           O  
ATOM   1930  HH  TYR   143      67.045  47.903  88.337  1.00  0.00           H  
ATOM   1931  CE2 TYR   143      66.776  50.648  89.850  1.00  0.00           C  
ATOM   1932  HE2 TYR   143      67.801  50.807  90.150  1.00  0.00           H  
ATOM   1933  CD2 TYR   143      65.800  51.526  90.335  1.00  0.00           C  
ATOM   1934  HD2 TYR   143      66.126  52.323  90.987  1.00  0.00           H  
ATOM   1935  C   TYR   143      61.317  53.630  90.519  1.00  0.00           C  
ATOM   1936  O   TYR   143      61.581  54.857  90.451  1.00  0.00           O  
ATOM   1937  N   GLY   144      60.353  53.074  91.281  1.00  0.00           N  
ATOM   1938  H   GLY   144      60.369  52.065  91.248  1.00  0.00           H  
ATOM   1939  CA  GLY   144      59.202  53.671  91.994  1.00  0.00           C  
ATOM   1940  HA2 GLY   144      58.513  52.845  92.169  1.00  0.00           H  
ATOM   1941  HA3 GLY   144      59.439  53.935  93.024  1.00  0.00           H  
ATOM   1942  C   GLY   144      58.346  54.709  91.220  1.00  0.00           C  
ATOM   1943  O   GLY   144      58.434  54.855  89.999  1.00  0.00           O  
ATOM   1944  N   GLN   145      57.642  55.548  91.969  1.00  0.00           N  
ATOM   1945  H   GLN   145      57.741  55.520  92.974  1.00  0.00           H  
ATOM   1946  CA  GLN   145      56.902  56.677  91.478  1.00  0.00           C  
ATOM   1947  HA  GLN   145      56.614  56.439  90.455  1.00  0.00           H  
ATOM   1948  CB  GLN   145      55.664  56.802  92.443  1.00  0.00           C  
ATOM   1949  HB2 GLN   145      55.151  55.841  92.477  1.00  0.00           H  
ATOM   1950  HB3 GLN   145      56.099  57.156  93.378  1.00  0.00           H  
ATOM   1951  CG  GLN   145      54.658  57.818  92.057  1.00  0.00           C  
ATOM   1952  HG2 GLN   145      54.006  57.863  92.929  1.00  0.00           H  
ATOM   1953  HG3 GLN   145      55.247  58.726  91.931  1.00  0.00           H  
ATOM   1954  CD  GLN   145      53.883  57.597  90.736  1.00  0.00           C  
ATOM   1955  OE1 GLN   145      54.137  56.756  89.822  1.00  0.00           O  
ATOM   1956  NE2 GLN   145      52.853  58.422  90.556  1.00  0.00           N  
ATOM   1957 HE21 GLN   145      52.369  58.372  89.671  1.00  0.00           H  
ATOM   1958 HE22 GLN   145      52.635  59.202  91.159  1.00  0.00           H  
ATOM   1959  C   GLN   145      57.836  57.920  91.451  1.00  0.00           C  
ATOM   1960  O   GLN   145      58.696  58.083  92.338  1.00  0.00           O  
ATOM   1961  N   GLN   146      57.583  58.743  90.422  1.00  0.00           N  
ATOM   1962  H   GLN   146      56.890  58.378  89.784  1.00  0.00           H  
ATOM   1963  CA  GLN   146      58.206  59.999  90.165  1.00  0.00           C  
ATOM   1964  HA  GLN   146      59.273  59.822  90.028  1.00  0.00           H  
ATOM   1965  CB  GLN   146      57.626  60.563  88.787  1.00  0.00           C  
ATOM   1966  HB2 GLN   146      57.543  59.752  88.063  1.00  0.00           H  
ATOM   1967  HB3 GLN   146      56.549  60.630  88.938  1.00  0.00           H  
ATOM   1968  CG  GLN   146      58.255  61.897  88.330  1.00  0.00           C  
ATOM   1969  HG2 GLN   146      57.687  62.342  87.513  1.00  0.00           H  
ATOM   1970  HG3 GLN   146      58.167  62.665  89.099  1.00  0.00           H  
ATOM   1971  CD  GLN   146      59.674  61.786  87.882  1.00  0.00           C  
ATOM   1972  OE1 GLN   146      60.031  60.833  87.168  1.00  0.00           O  
ATOM   1973  NE2 GLN   146      60.448  62.810  88.221  1.00  0.00           N  
ATOM   1974 HE21 GLN   146      60.143  63.538  88.851  1.00  0.00           H  
ATOM   1975 HE22 GLN   146      61.403  62.879  87.898  1.00  0.00           H  
ATOM   1976  C   GLN   146      58.053  60.924  91.325  1.00  0.00           C  
ATOM   1977  O   GLN   146      56.884  61.107  91.687  1.00  0.00           O  
ATOM   1978  N   GLN   147      59.074  61.589  91.870  1.00  0.00           N  
ATOM   1979  H   GLN   147      59.965  61.439  91.419  1.00  0.00           H  
ATOM   1980  CA  GLN   147      59.154  62.401  93.067  1.00  0.00           C  
ATOM   1981  HA  GLN   147      58.639  61.808  93.823  1.00  0.00           H  
ATOM   1982  CB  GLN   147      60.625  62.698  93.483  1.00  0.00           C  
ATOM   1983  HB2 GLN   147      60.419  63.275  94.385  1.00  0.00           H  
ATOM   1984  HB3 GLN   147      61.186  61.842  93.858  1.00  0.00           H  
ATOM   1985  CG  GLN   147      61.456  63.683  92.650  1.00  0.00           C  
ATOM   1986  HG2 GLN   147      60.865  64.598  92.615  1.00  0.00           H  
ATOM   1987  HG3 GLN   147      62.389  63.800  93.201  1.00  0.00           H  
ATOM   1988  CD  GLN   147      61.767  63.152  91.254  1.00  0.00           C  
ATOM   1989  OE1 GLN   147      61.621  61.925  90.890  1.00  0.00           O  
ATOM   1990  NE2 GLN   147      62.497  63.933  90.495  1.00  0.00           N  
ATOM   1991 HE21 GLN   147      62.954  64.763  90.844  1.00  0.00           H  
ATOM   1992 HE22 GLN   147      62.571  63.778  89.500  1.00  0.00           H  
ATOM   1993  C   GLN   147      58.361  63.740  92.935  1.00  0.00           C  
ATOM   1994  O   GLN   147      58.374  64.433  91.887  1.00  0.00           O  
ATOM   1995  N   SER   148      57.527  63.961  93.949  1.00  0.00           N  
ATOM   1996  H   SER   148      57.521  63.461  94.827  1.00  0.00           H  
ATOM   1997  CA  SER   148      56.627  65.077  93.960  1.00  0.00           C  
ATOM   1998  HA  SER   148      56.014  65.095  93.059  1.00  0.00           H  
ATOM   1999  CB  SER   148      55.577  65.117  95.106  1.00  0.00           C  
ATOM   2000  HB2 SER   148      56.190  64.871  95.973  1.00  0.00           H  
ATOM   2001  HB3 SER   148      55.080  66.087  95.099  1.00  0.00           H  
ATOM   2002  OG  SER   148      54.589  64.070  95.045  1.00  0.00           O  
ATOM   2003  HG  SER   148      55.015  63.210  95.006  1.00  0.00           H  
ATOM   2004  C   SER   148      57.528  66.356  93.949  1.00  0.00           C  
ATOM   2005  O   SER   148      58.558  66.370  94.676  1.00  0.00           O  
ATOM   2006  N   TYR   149      57.053  67.484  93.371  1.00  0.00           N  
ATOM   2007  H   TYR   149      56.304  67.378  92.701  1.00  0.00           H  
ATOM   2008  CA  TYR   149      57.824  68.780  93.208  1.00  0.00           C  
ATOM   2009  HA  TYR   149      58.452  68.998  94.073  1.00  0.00           H  
ATOM   2010  CB  TYR   149      58.867  68.548  92.072  1.00  0.00           C  
ATOM   2011  HB2 TYR   149      59.800  68.096  92.406  1.00  0.00           H  
ATOM   2012  HB3 TYR   149      58.388  67.836  91.400  1.00  0.00           H  
ATOM   2013  CG  TYR   149      59.197  69.747  91.288  1.00  0.00           C  
ATOM   2014  CD1 TYR   149      58.596  70.089  90.080  1.00  0.00           C  
ATOM   2015  HD1 TYR   149      57.811  69.488  89.646  1.00  0.00           H  
ATOM   2016  CE1 TYR   149      58.942  71.269  89.313  1.00  0.00           C  
ATOM   2017  HE1 TYR   149      58.375  71.612  88.460  1.00  0.00           H  
ATOM   2018  CZ  TYR   149      59.959  72.115  89.865  1.00  0.00           C  
ATOM   2019  OH  TYR   149      60.358  73.264  89.344  1.00  0.00           O  
ATOM   2020  HH  TYR   149      61.138  73.568  89.814  1.00  0.00           H  
ATOM   2021  CE2 TYR   149      60.574  71.742  91.102  1.00  0.00           C  
ATOM   2022  HE2 TYR   149      61.386  72.359  91.457  1.00  0.00           H  
ATOM   2023  CD2 TYR   149      60.152  70.654  91.826  1.00  0.00           C  
ATOM   2024  HD2 TYR   149      60.510  70.404  92.814  1.00  0.00           H  
ATOM   2025  C   TYR   149      56.909  70.006  92.969  1.00  0.00           C  
ATOM   2026  O   TYR   149      55.934  69.858  92.324  1.00  0.00           O  
ATOM   2027  N   ASN   150      57.257  71.220  93.536  1.00  0.00           N  
ATOM   2028  H   ASN   150      58.013  71.175  94.204  1.00  0.00           H  
ATOM   2029  CA  ASN   150      56.565  72.501  93.197  1.00  0.00           C  
ATOM   2030  HA  ASN   150      56.089  72.398  92.221  1.00  0.00           H  
ATOM   2031  CB  ASN   150      55.446  72.780  94.181  1.00  0.00           C  
ATOM   2032  HB2 ASN   150      55.854  72.915  95.183  1.00  0.00           H  
ATOM   2033  HB3 ASN   150      54.971  73.730  93.937  1.00  0.00           H  
ATOM   2034  CG  ASN   150      54.384  71.698  94.099  1.00  0.00           C  
ATOM   2035  OD1 ASN   150      54.300  70.813  94.865  1.00  0.00           O  
ATOM   2036  ND2 ASN   150      53.487  71.785  93.182  1.00  0.00           N  
ATOM   2037 HD21 ASN   150      52.749  71.097  93.236  1.00  0.00           H  
ATOM   2038 HD22 ASN   150      53.636  72.406  92.399  1.00  0.00           H  
ATOM   2039  C   ASN   150      57.670  73.554  93.114  1.00  0.00           C  
ATOM   2040  O   ASN   150      58.526  73.594  94.051  1.00  0.00           O  
ATOM   2041  N   PRO   151      57.672  74.486  92.129  1.00  0.00           N  
ATOM   2042  CD  PRO   151      56.937  74.505  90.861  1.00  0.00           C  
ATOM   2043  HD2 PRO   151      55.920  74.863  91.019  1.00  0.00           H  
ATOM   2044  HD3 PRO   151      56.892  73.504  90.433  1.00  0.00           H  
ATOM   2045  CG  PRO   151      57.542  75.587  89.987  1.00  0.00           C  
ATOM   2046  HG2 PRO   151      56.785  76.160  89.452  1.00  0.00           H  
ATOM   2047  HG3 PRO   151      58.257  75.088  89.333  1.00  0.00           H  
ATOM   2048  CB  PRO   151      58.306  76.507  90.923  1.00  0.00           C  
ATOM   2049  HB2 PRO   151      57.748  77.335  91.360  1.00  0.00           H  
ATOM   2050  HB3 PRO   151      59.174  76.995  90.480  1.00  0.00           H  
ATOM   2051  CA  PRO   151      58.664  75.578  92.091  1.00  0.00           C  
ATOM   2052  HA  PRO   151      59.614  75.089  91.877  1.00  0.00           H  
ATOM   2053  C   PRO   151      58.603  76.370  93.489  1.00  0.00           C  
ATOM   2054  O   PRO   151      57.541  76.276  94.110  1.00  0.00           O  
ATOM   2055  N   PRO   152      59.681  77.087  93.823  1.00  0.00           N  
ATOM   2056  CD  PRO   152      60.850  77.276  92.967  1.00  0.00           C  
ATOM   2057  HD2 PRO   152      60.567  77.813  92.062  1.00  0.00           H  
ATOM   2058  HD3 PRO   152      61.311  76.379  92.554  1.00  0.00           H  
ATOM   2059  CG  PRO   152      61.816  78.093  93.759  1.00  0.00           C  
ATOM   2060  HG2 PRO   152      61.720  79.104  93.362  1.00  0.00           H  
ATOM   2061  HG3 PRO   152      62.773  77.697  93.418  1.00  0.00           H  
ATOM   2062  CB  PRO   152      61.420  77.903  95.242  1.00  0.00           C  
ATOM   2063  HB2 PRO   152      61.782  78.724  95.861  1.00  0.00           H  
ATOM   2064  HB3 PRO   152      61.735  76.960  95.688  1.00  0.00           H  
ATOM   2065  CA  PRO   152      59.848  77.855  95.055  1.00  0.00           C  
ATOM   2066  HA  PRO   152      59.365  77.336  95.883  1.00  0.00           H  
ATOM   2067  C   PRO   152      59.187  79.237  94.993  1.00  0.00           C  
ATOM   2068  O   PRO   152      59.068  79.818  93.875  1.00  0.00           O  
ATOM   2069  N   GLN   153      58.725  79.652  96.141  1.00  0.00           N  
ATOM   2070  H   GLN   153      58.836  78.999  96.903  1.00  0.00           H  
ATOM   2071  CA  GLN   153      57.982  80.897  96.393  1.00  0.00           C  
ATOM   2072  HA  GLN   153      57.076  80.881  95.788  1.00  0.00           H  
ATOM   2073  CB  GLN   153      57.576  80.822  97.857  1.00  0.00           C  
ATOM   2074  HB2 GLN   153      58.396  80.541  98.518  1.00  0.00           H  
ATOM   2075  HB3 GLN   153      57.244  81.844  98.041  1.00  0.00           H  
ATOM   2076  CG  GLN   153      56.425  79.799  98.169  1.00  0.00           C  
ATOM   2077  HG2 GLN   153      56.602  78.743  97.966  1.00  0.00           H  
ATOM   2078  HG3 GLN   153      56.227  79.857  99.240  1.00  0.00           H  
ATOM   2079  CD  GLN   153      55.047  80.216  97.466  1.00  0.00           C  
ATOM   2080  OE1 GLN   153      54.619  81.356  97.557  1.00  0.00           O  
ATOM   2081  NE2 GLN   153      54.234  79.362  96.941  1.00  0.00           N  
ATOM   2082 HE21 GLN   153      54.394  78.373  96.809  1.00  0.00           H  
ATOM   2083 HE22 GLN   153      53.430  79.822  96.539  1.00  0.00           H  
ATOM   2084  C   GLN   153      58.912  82.091  96.040  1.00  0.00           C  
ATOM   2085  O   GLN   153      60.000  82.249  96.637  1.00  0.00           O  
ATOM   2086  N   GLY   154      58.376  83.031  95.308  1.00  0.00           N  
ATOM   2087  H   GLY   154      57.377  83.004  95.160  1.00  0.00           H  
ATOM   2088  CA  GLY   154      59.186  84.117  94.789  1.00  0.00           C  
ATOM   2089  HA2 GLY   154      60.240  83.840  94.807  1.00  0.00           H  
ATOM   2090  HA3 GLY   154      58.915  84.297  93.749  1.00  0.00           H  
ATOM   2091  C   GLY   154      59.142  85.446  95.590  1.00  0.00           C  
ATOM   2092  O   GLY   154      58.656  85.541  96.714  1.00  0.00           O  
ATOM   2093  N   TYR   155      59.440  86.521  94.854  1.00  0.00           N  
ATOM   2094  H   TYR   155      59.733  86.406  93.894  1.00  0.00           H  
ATOM   2095  CA  TYR   155      59.322  87.875  95.405  1.00  0.00           C  
ATOM   2096  HA  TYR   155      58.719  87.935  96.310  1.00  0.00           H  
ATOM   2097  CB  TYR   155      60.732  88.409  95.522  1.00  0.00           C  
ATOM   2098  HB2 TYR   155      61.320  88.064  94.671  1.00  0.00           H  
ATOM   2099  HB3 TYR   155      60.675  89.498  95.531  1.00  0.00           H  
ATOM   2100  CG  TYR   155      61.404  88.098  96.804  1.00  0.00           C  
ATOM   2101  CD1 TYR   155      61.602  89.019  97.793  1.00  0.00           C  
ATOM   2102  HD1 TYR   155      61.329  90.063  97.785  1.00  0.00           H  
ATOM   2103  CE1 TYR   155      62.193  88.612  99.005  1.00  0.00           C  
ATOM   2104  HE1 TYR   155      62.176  89.285  99.849  1.00  0.00           H  
ATOM   2105  CZ  TYR   155      62.702  87.389  99.212  1.00  0.00           C  
ATOM   2106  OH  TYR   155      63.258  86.906 100.333  1.00  0.00           O  
ATOM   2107  HH  TYR   155      63.054  87.507 101.053  1.00  0.00           H  
ATOM   2108  CE2 TYR   155      62.594  86.463  98.153  1.00  0.00           C  
ATOM   2109  HE2 TYR   155      63.133  85.531  98.235  1.00  0.00           H  
ATOM   2110  CD2 TYR   155      61.934  86.837  96.969  1.00  0.00           C  
ATOM   2111  HD2 TYR   155      61.911  86.242  96.068  1.00  0.00           H  
ATOM   2112  C   TYR   155      58.628  88.777  94.400  1.00  0.00           C  
ATOM   2113  O   TYR   155      59.035  88.929  93.243  1.00  0.00           O  
ATOM   2114  N   GLY   156      57.448  89.363  94.624  1.00  0.00           N  
ATOM   2115  H   GLY   156      57.081  89.804  93.793  1.00  0.00           H  
ATOM   2116  CA  GLY   156      56.441  89.226  95.706  1.00  0.00           C  
ATOM   2117  HA2 GLY   156      56.412  88.213  96.107  1.00  0.00           H  
ATOM   2118  HA3 GLY   156      56.820  89.850  96.515  1.00  0.00           H  
ATOM   2119  C   GLY   156      55.051  89.741  95.282  1.00  0.00           C  
ATOM   2120  O   GLY   156      54.673  89.747  94.121  1.00  0.00           O  
ATOM   2121  N   GLN   157      54.224  90.118  96.311  1.00  0.00           N  
ATOM   2122  H   GLN   157      54.638  90.123  97.232  1.00  0.00           H  
ATOM   2123  CA  GLN   157      52.944  90.762  96.144  1.00  0.00           C  
ATOM   2124  HA  GLN   157      53.043  91.404  95.269  1.00  0.00           H  
ATOM   2125  CB  GLN   157      51.865  89.681  95.832  1.00  0.00           C  
ATOM   2126  HB2 GLN   157      50.971  90.133  95.403  1.00  0.00           H  
ATOM   2127  HB3 GLN   157      52.317  89.028  95.085  1.00  0.00           H  
ATOM   2128  CG  GLN   157      51.301  88.801  97.080  1.00  0.00           C  
ATOM   2129  HG2 GLN   157      50.643  88.048  96.646  1.00  0.00           H  
ATOM   2130  HG3 GLN   157      52.136  88.368  97.631  1.00  0.00           H  
ATOM   2131  CD  GLN   157      50.330  89.599  97.958  1.00  0.00           C  
ATOM   2132  OE1 GLN   157      49.241  90.096  97.723  1.00  0.00           O  
ATOM   2133  NE2 GLN   157      50.628  89.748  99.190  1.00  0.00           N  
ATOM   2134 HE21 GLN   157      51.516  89.573  99.638  1.00  0.00           H  
ATOM   2135 HE22 GLN   157      49.966  90.198  99.806  1.00  0.00           H  
ATOM   2136  C   GLN   157      52.539  91.689  97.312  1.00  0.00           C  
ATOM   2137  O   GLN   157      53.125  91.518  98.387  1.00  0.00           O  
ATOM   2138  N   GLN   158      51.640  92.654  97.172  1.00  0.00           N  
ATOM   2139  H   GLN   158      51.381  93.150  98.013  1.00  0.00           H  
ATOM   2140  CA  GLN   158      50.961  93.005  95.940  1.00  0.00           C  
ATOM   2141  HA  GLN   158      50.398  92.171  95.519  1.00  0.00           H  
ATOM   2142  CB  GLN   158      49.773  94.014  96.197  1.00  0.00           C  
ATOM   2143  HB2 GLN   158      50.169  94.922  96.650  1.00  0.00           H  
ATOM   2144  HB3 GLN   158      49.372  94.182  95.197  1.00  0.00           H  
ATOM   2145  CG  GLN   158      48.768  93.327  97.177  1.00  0.00           C  
ATOM   2146  HG2 GLN   158      48.428  92.349  96.835  1.00  0.00           H  
ATOM   2147  HG3 GLN   158      49.094  93.288  98.216  1.00  0.00           H  
ATOM   2148  CD  GLN   158      47.488  94.195  97.005  1.00  0.00           C  
ATOM   2149  OE1 GLN   158      46.921  94.548  95.963  1.00  0.00           O  
ATOM   2150  NE2 GLN   158      46.910  94.637  98.109  1.00  0.00           N  
ATOM   2151 HE21 GLN   158      47.402  94.619  98.991  1.00  0.00           H  
ATOM   2152 HE22 GLN   158      45.959  94.946  97.970  1.00  0.00           H  
ATOM   2153  C   GLN   158      51.752  93.599  94.775  1.00  0.00           C  
ATOM   2154  O   GLN   158      52.726  94.307  95.000  1.00  0.00           O  
ATOM   2155  N   ASN   159      51.278  93.443  93.563  1.00  0.00           N  
ATOM   2156  H   ASN   159      50.556  92.744  93.459  1.00  0.00           H  
ATOM   2157  CA  ASN   159      51.613  94.244  92.363  1.00  0.00           C  
ATOM   2158  HA  ASN   159      52.639  93.972  92.113  1.00  0.00           H  
ATOM   2159  CB  ASN   159      50.840  93.706  91.164  1.00  0.00           C  
ATOM   2160  HB2 ASN   159      51.064  92.640  91.128  1.00  0.00           H  
ATOM   2161  HB3 ASN   159      49.774  93.915  91.257  1.00  0.00           H  
ATOM   2162  CG  ASN   159      51.389  94.421  89.940  1.00  0.00           C  
ATOM   2163  OD1 ASN   159      51.061  95.547  89.667  1.00  0.00           O  
ATOM   2164  ND2 ASN   159      52.244  93.753  89.223  1.00  0.00           N  
ATOM   2165 HD21 ASN   159      52.449  92.779  89.393  1.00  0.00           H  
ATOM   2166 HD22 ASN   159      52.419  94.194  88.332  1.00  0.00           H  
ATOM   2167  C   ASN   159      51.587  95.732  92.664  1.00  0.00           C  
ATOM   2168  O   ASN   159      50.636  96.228  93.262  1.00  0.00           O  
ATOM   2169  N   GLN   160      52.644  96.523  92.461  1.00  0.00           N  
ATOM   2170  H   GLN   160      52.524  97.382  92.978  1.00  0.00           H  
ATOM   2171  CA  GLN   160      53.883  96.395  91.709  1.00  0.00           C  
ATOM   2172  HA  GLN   160      53.690  95.517  91.092  1.00  0.00           H  
ATOM   2173  CB  GLN   160      54.030  97.513  90.645  1.00  0.00           C  
ATOM   2174  HB2 GLN   160      53.093  97.692  90.118  1.00  0.00           H  
ATOM   2175  HB3 GLN   160      54.252  98.489  91.075  1.00  0.00           H  
ATOM   2176  CG  GLN   160      55.103  97.211  89.577  1.00  0.00           C  
ATOM   2177  HG2 GLN   160      55.093  98.070  88.906  1.00  0.00           H  
ATOM   2178  HG3 GLN   160      56.051  96.918  90.028  1.00  0.00           H  
ATOM   2179  CD  GLN   160      54.776  95.972  88.792  1.00  0.00           C  
ATOM   2180  OE1 GLN   160      55.377  94.905  89.014  1.00  0.00           O  
ATOM   2181  NE2 GLN   160      53.828  96.091  87.900  1.00  0.00           N  
ATOM   2182 HE21 GLN   160      53.425  96.998  87.713  1.00  0.00           H  
ATOM   2183 HE22 GLN   160      53.754  95.313  87.261  1.00  0.00           H  
ATOM   2184  C   GLN   160      55.095  96.128  92.661  1.00  0.00           C  
ATOM   2185  O   GLN   160      55.860  97.111  92.989  1.00  0.00           O  
ATOM   2186  N   TYR   161      55.179  94.920  93.206  1.00  0.00           N  
ATOM   2187  H   TYR   161      54.534  94.165  93.022  1.00  0.00           H  
ATOM   2188  CA  TYR   161      56.305  94.580  94.020  1.00  0.00           C  
ATOM   2189  HA  TYR   161      56.249  95.222  94.900  1.00  0.00           H  
ATOM   2190  CB  TYR   161      56.068  93.167  94.588  1.00  0.00           C  
ATOM   2191  HB2 TYR   161      55.050  93.032  94.954  1.00  0.00           H  
ATOM   2192  HB3 TYR   161      56.164  92.407  93.813  1.00  0.00           H  
ATOM   2193  CG  TYR   161      56.986  92.791  95.748  1.00  0.00           C  
ATOM   2194  CD1 TYR   161      58.327  92.360  95.607  1.00  0.00           C  
ATOM   2195  HD1 TYR   161      58.763  92.378  94.620  1.00  0.00           H  
ATOM   2196  CE1 TYR   161      59.051  91.842  96.701  1.00  0.00           C  
ATOM   2197  HE1 TYR   161      60.123  91.713  96.660  1.00  0.00           H  
ATOM   2198  CZ  TYR   161      58.397  91.773  97.951  1.00  0.00           C  
ATOM   2199  OH  TYR   161      59.112  91.374  99.075  1.00  0.00           O  
ATOM   2200  HH  TYR   161      58.560  91.239  99.848  1.00  0.00           H  
ATOM   2201  CE2 TYR   161      57.055  92.250  98.116  1.00  0.00           C  
ATOM   2202  HE2 TYR   161      56.586  92.091  99.077  1.00  0.00           H  
ATOM   2203  CD2 TYR   161      56.380  92.921  97.031  1.00  0.00           C  
ATOM   2204  HD2 TYR   161      55.376  93.291  97.180  1.00  0.00           H  
ATOM   2205  C   TYR   161      57.702  94.719  93.374  1.00  0.00           C  
ATOM   2206  O   TYR   161      58.709  94.942  94.018  1.00  0.00           O  
ATOM   2207  N   ASN   162      57.774  94.666  92.001  1.00  0.00           N  
ATOM   2208  H   ASN   162      56.878  94.555  91.549  1.00  0.00           H  
ATOM   2209  CA  ASN   162      59.043  94.690  91.248  1.00  0.00           C  
ATOM   2210  HA  ASN   162      59.884  94.711  91.942  1.00  0.00           H  
ATOM   2211  CB  ASN   162      59.020  93.363  90.512  1.00  0.00           C  
ATOM   2212  HB2 ASN   162      58.351  93.355  89.651  1.00  0.00           H  
ATOM   2213  HB3 ASN   162      60.013  93.243  90.080  1.00  0.00           H  
ATOM   2214  CG  ASN   162      58.757  92.164  91.310  1.00  0.00           C  
ATOM   2215  OD1 ASN   162      57.749  91.472  91.061  1.00  0.00           O  
ATOM   2216  ND2 ASN   162      59.529  91.791  92.352  1.00  0.00           N  
ATOM   2217 HD21 ASN   162      59.351  90.834  92.619  1.00  0.00           H  
ATOM   2218 HD22 ASN   162      60.239  92.434  92.676  1.00  0.00           H  
ATOM   2219  C   ASN   162      59.298  95.793  90.210  1.00  0.00           C  
ATOM   2220  O   ASN   162      58.470  96.166  89.334  1.00  0.00           O  
ATOM   2221  N   SER   163      60.531  96.323  90.319  1.00  0.00           N  
ATOM   2222  H   SER   163      61.214  95.872  90.910  1.00  0.00           H  
ATOM   2223  CA  SER   163      61.060  97.401  89.544  1.00  0.00           C  
ATOM   2224  HA  SER   163      60.391  98.261  89.591  1.00  0.00           H  
ATOM   2225  CB  SER   163      62.290  98.013  90.327  1.00  0.00           C  
ATOM   2226  HB2 SER   163      62.676  98.933  89.886  1.00  0.00           H  
ATOM   2227  HB3 SER   163      61.978  98.298  91.331  1.00  0.00           H  
ATOM   2228  OG  SER   163      63.282  97.008  90.382  1.00  0.00           O  
ATOM   2229  HG  SER   163      64.078  97.418  90.035  1.00  0.00           H  
ATOM   2230  C   SER   163      61.357  97.042  88.025  1.00  0.00           C  
ATOM   2231  O   SER   163      61.842  95.961  87.692  1.00  0.00           O  
ATOM   2232  N   SER   164      61.034  97.960  87.111  1.00  0.00           N  
ATOM   2233  H   SER   164      60.822  98.906  87.393  1.00  0.00           H  
ATOM   2234  CA  SER   164      61.307  97.917  85.649  1.00  0.00           C  
ATOM   2235  HA  SER   164      61.006  98.881  85.239  1.00  0.00           H  
ATOM   2236  CB  SER   164      60.366  96.834  85.093  1.00  0.00           C  
ATOM   2237  HB2 SER   164      60.851  95.860  85.165  1.00  0.00           H  
ATOM   2238  HB3 SER   164      59.381  96.956  85.543  1.00  0.00           H  
ATOM   2239  OG  SER   164      60.258  97.051  83.710  1.00  0.00           O  
ATOM   2240  HG  SER   164      59.344  97.019  83.419  1.00  0.00           H  
ATOM   2241  C   SER   164      62.838  97.804  85.235  1.00  0.00           C  
ATOM   2242  O   SER   164      63.667  98.199  86.109  1.00  0.00           O  
ATOM   2243  N   SER   165      63.177  97.532  84.014  1.00  0.00           N  
ATOM   2244  H   SER   165      62.385  97.370  83.408  1.00  0.00           H  
ATOM   2245  CA  SER   165      64.473  97.786  83.279  1.00  0.00           C  
ATOM   2246  HA  SER   165      65.231  97.242  83.842  1.00  0.00           H  
ATOM   2247  CB  SER   165      64.437  97.401  81.802  1.00  0.00           C  
ATOM   2248  HB2 SER   165      65.315  97.903  81.397  1.00  0.00           H  
ATOM   2249  HB3 SER   165      64.397  96.314  81.739  1.00  0.00           H  
ATOM   2250  OG  SER   165      63.253  97.927  81.290  1.00  0.00           O  
ATOM   2251  HG  SER   165      63.047  97.381  80.528  1.00  0.00           H  
ATOM   2252  C   SER   165      64.783  99.305  83.432  1.00  0.00           C  
ATOM   2253  O   SER   165      63.816 100.061  83.549  1.00  0.00           O  
ATOM   2254  N   GLY   166      66.049  99.684  83.386  1.00  0.00           N  
ATOM   2255  H   GLY   166      66.781  98.994  83.291  1.00  0.00           H  
ATOM   2256  CA  GLY   166      66.466 101.059  83.476  1.00  0.00           C  
ATOM   2257  HA2 GLY   166      66.530 101.479  82.472  1.00  0.00           H  
ATOM   2258  HA3 GLY   166      65.774 101.621  84.104  1.00  0.00           H  
ATOM   2259  C   GLY   166      67.896 101.186  84.063  1.00  0.00           C  
ATOM   2260  O   GLY   166      68.080 100.746  85.232  1.00  0.00           O  
ATOM   2261  N   GLY   167      68.815 101.822  83.387  1.00  0.00           N  
ATOM   2262  H   GLY   167      68.675 102.178  82.452  1.00  0.00           H  
ATOM   2263  CA  GLY   167      70.258 101.875  83.746  1.00  0.00           C  
ATOM   2264  HA2 GLY   167      70.649 102.816  83.357  1.00  0.00           H  
ATOM   2265  HA3 GLY   167      70.389 102.003  84.820  1.00  0.00           H  
ATOM   2266  C   GLY   167      71.035 100.601  83.337  1.00  0.00           C  
ATOM   2267  O   GLY   167      70.546  99.721  82.635  1.00  0.00           O  
ATOM   2268  N   GLY   168      72.297 100.564  83.826  1.00  0.00           N  
ATOM   2269  H   GLY   168      72.587 101.347  84.394  1.00  0.00           H  
ATOM   2270  CA  GLY   168      73.348  99.541  83.657  1.00  0.00           C  
ATOM   2271  HA2 GLY   168      73.533  99.441  82.587  1.00  0.00           H  
ATOM   2272  HA3 GLY   168      74.276  99.939  84.066  1.00  0.00           H  
ATOM   2273  C   GLY   168      73.113  98.096  84.327  1.00  0.00           C  
ATOM   2274  O   GLY   168      71.989  97.509  84.329  1.00  0.00           O  
ATOM   2275  N   GLY   169      74.148  97.512  84.831  1.00  0.00           N  
ATOM   2276  H   GLY   169      73.813  96.736  85.384  1.00  0.00           H  
ATOM   2277  CA  GLY   169      75.496  98.036  84.948  1.00  0.00           C  
ATOM   2278  HA2 GLY   169      75.457  98.897  85.616  1.00  0.00           H  
ATOM   2279  HA3 GLY   169      76.074  97.221  85.383  1.00  0.00           H  
ATOM   2280  C   GLY   169      76.132  98.418  83.616  1.00  0.00           C  
ATOM   2281  O   GLY   169      75.788  97.809  82.569  1.00  0.00           O  
ATOM   2282  N   GLY   170      77.126  99.281  83.614  1.00  0.00           N  
ATOM   2283  H   GLY   170      77.252  99.705  84.522  1.00  0.00           H  
ATOM   2284  CA  GLY   170      77.879  99.783  82.412  1.00  0.00           C  
ATOM   2285  HA2 GLY   170      77.147 100.044  81.648  1.00  0.00           H  
ATOM   2286  HA3 GLY   170      78.511 100.637  82.654  1.00  0.00           H  
ATOM   2287  C   GLY   170      78.765  98.697  81.725  1.00  0.00           C  
ATOM   2288  O   GLY   170      79.095  97.683  82.331  1.00  0.00           O  
ATOM   2289  N   GLY   171      79.166  98.804  80.434  1.00  0.00           N  
ATOM   2290  H   GLY   171      79.561  97.949  80.069  1.00  0.00           H  
ATOM   2291  CA  GLY   171      78.855  99.889  79.471  1.00  0.00           C  
ATOM   2292  HA2 GLY   171      79.126  99.521  78.481  1.00  0.00           H  
ATOM   2293  HA3 GLY   171      77.788 100.058  79.329  1.00  0.00           H  
ATOM   2294  C   GLY   171      79.672 101.145  79.645  1.00  0.00           C  
ATOM   2295  O   GLY   171      80.181 101.395  80.725  1.00  0.00           O  
ATOM   2296  N   GLY   172      79.821 102.013  78.584  1.00  0.00           N  
ATOM   2297  H   GLY   172      80.291 102.869  78.841  1.00  0.00           H  
ATOM   2298  CA  GLY   172      79.300 101.884  77.283  1.00  0.00           C  
ATOM   2299  HA2 GLY   172      78.307 101.452  77.407  1.00  0.00           H  
ATOM   2300  HA3 GLY   172      79.253 102.901  76.895  1.00  0.00           H  
ATOM   2301  C   GLY   172      80.084 100.943  76.378  1.00  0.00           C  
ATOM   2302  O   GLY   172      81.236 100.494  76.619  1.00  0.00           O  
ATOM   2303  N   GLY   173      79.382 100.670  75.257  1.00  0.00           N  
ATOM   2304  H   GLY   173      78.478 101.102  75.129  1.00  0.00           H  
ATOM   2305  CA  GLY   173      79.853  99.655  74.349  1.00  0.00           C  
ATOM   2306  HA2 GLY   173      80.930  99.720  74.194  1.00  0.00           H  
ATOM   2307  HA3 GLY   173      79.581  98.735  74.867  1.00  0.00           H  
ATOM   2308  C   GLY   173      79.223  99.816  72.919  1.00  0.00           C  
ATOM   2309  O   GLY   173      78.863 100.883  72.452  1.00  0.00           O  
ATOM   2310  N   GLY   174      79.093  98.711  72.215  1.00  0.00           N  
ATOM   2311  H   GLY   174      78.843  98.789  71.240  1.00  0.00           H  
ATOM   2312  CA  GLY   174      79.488  97.328  72.711  1.00  0.00           C  
ATOM   2313  HA2 GLY   174      79.089  97.160  73.711  1.00  0.00           H  
ATOM   2314  HA3 GLY   174      79.067  96.487  72.160  1.00  0.00           H  
ATOM   2315  C   GLY   174      80.991  97.101  72.686  1.00  0.00           C  
ATOM   2316  O   GLY   174      81.825  97.972  72.901  1.00  0.00           O  
ATOM   2317  N   GLY   175      81.384  95.864  72.269  1.00  0.00           N  
ATOM   2318  H   GLY   175      80.672  95.191  72.025  1.00  0.00           H  
ATOM   2319  CA  GLY   175      82.780  95.409  72.117  1.00  0.00           C  
ATOM   2320  HA2 GLY   175      83.404  95.692  72.965  1.00  0.00           H  
ATOM   2321  HA3 GLY   175      82.735  94.322  72.187  1.00  0.00           H  
ATOM   2322  C   GLY   175      83.504  95.875  70.847  1.00  0.00           C  
ATOM   2323  O   GLY   175      84.708  95.842  70.824  1.00  0.00           O  
ATOM   2324  N   ASN   176      82.794  96.538  69.887  1.00  0.00           N  
ATOM   2325  H   ASN   176      81.798  96.413  69.771  1.00  0.00           H  
ATOM   2326  CA  ASN   176      83.366  97.638  69.112  1.00  0.00           C  
ATOM   2327  HA  ASN   176      84.403  97.779  69.419  1.00  0.00           H  
ATOM   2328  CB  ASN   176      83.291  97.329  67.675  1.00  0.00           C  
ATOM   2329  HB2 ASN   176      82.255  97.212  67.356  1.00  0.00           H  
ATOM   2330  HB3 ASN   176      83.755  98.178  67.173  1.00  0.00           H  
ATOM   2331  CG  ASN   176      84.193  96.161  67.318  1.00  0.00           C  
ATOM   2332  OD1 ASN   176      85.421  96.229  67.324  1.00  0.00           O  
ATOM   2333  ND2 ASN   176      83.713  95.053  66.844  1.00  0.00           N  
ATOM   2334 HD21 ASN   176      84.401  94.446  66.423  1.00  0.00           H  
ATOM   2335 HD22 ASN   176      82.726  94.840  66.812  1.00  0.00           H  
ATOM   2336  C   ASN   176      82.584  98.950  69.562  1.00  0.00           C  
ATOM   2337  O   ASN   176      81.345  98.907  69.648  1.00  0.00           O  
ATOM   2338  N   TYR   177      83.151 100.125  69.752  1.00  0.00           N  
ATOM   2339  H   TYR   177      84.149 100.055  69.612  1.00  0.00           H  
ATOM   2340  CA  TYR   177      82.421 101.424  69.888  1.00  0.00           C  
ATOM   2341  HA  TYR   177      81.783 101.171  70.735  1.00  0.00           H  
ATOM   2342  CB  TYR   177      83.358 102.459  70.486  1.00  0.00           C  
ATOM   2343  HB2 TYR   177      84.120 102.745  69.761  1.00  0.00           H  
ATOM   2344  HB3 TYR   177      82.860 103.428  70.534  1.00  0.00           H  
ATOM   2345  CG  TYR   177      83.886 102.159  71.892  1.00  0.00           C  
ATOM   2346  CD1 TYR   177      82.994 102.185  73.012  1.00  0.00           C  
ATOM   2347  HD1 TYR   177      81.931 102.225  72.825  1.00  0.00           H  
ATOM   2348  CE1 TYR   177      83.494 102.220  74.362  1.00  0.00           C  
ATOM   2349  HE1 TYR   177      82.951 102.205  75.296  1.00  0.00           H  
ATOM   2350  CZ  TYR   177      84.899 102.375  74.556  1.00  0.00           C  
ATOM   2351  OH  TYR   177      85.509 102.282  75.775  1.00  0.00           O  
ATOM   2352  HH  TYR   177      84.802 102.124  76.404  1.00  0.00           H  
ATOM   2353  CE2 TYR   177      85.741 102.286  73.414  1.00  0.00           C  
ATOM   2354  HE2 TYR   177      86.810 102.323  73.564  1.00  0.00           H  
ATOM   2355  CD2 TYR   177      85.261 102.193  72.135  1.00  0.00           C  
ATOM   2356  HD2 TYR   177      85.938 102.245  71.295  1.00  0.00           H  
ATOM   2357  C   TYR   177      81.702 101.753  68.545  1.00  0.00           C  
ATOM   2358  O   TYR   177      82.261 101.524  67.461  1.00  0.00           O  
ATOM   2359  N   GLY   178      80.470 102.314  68.522  1.00  0.00           N  
ATOM   2360  H   GLY   178      79.979 102.554  67.673  1.00  0.00           H  
ATOM   2361  CA  GLY   178      79.592 102.480  69.646  1.00  0.00           C  
ATOM   2362  HA2 GLY   178      78.567 102.606  69.298  1.00  0.00           H  
ATOM   2363  HA3 GLY   178      79.667 101.561  70.228  1.00  0.00           H  
ATOM   2364  C   GLY   178      79.818 103.768  70.471  1.00  0.00           C  
ATOM   2365  O   GLY   178      80.392 104.749  69.953  1.00  0.00           O  
ATOM   2366  N   GLN   179      79.444 103.821  71.769  1.00  0.00           N  
ATOM   2367  H   GLN   179      79.011 103.021  72.208  1.00  0.00           H  
ATOM   2368  CA  GLN   179      79.728 104.898  72.712  1.00  0.00           C  
ATOM   2369  HA  GLN   179      80.638 105.335  72.301  1.00  0.00           H  
ATOM   2370  CB  GLN   179      78.600 105.999  72.672  1.00  0.00           C  
ATOM   2371  HB2 GLN   179      78.976 106.806  73.300  1.00  0.00           H  
ATOM   2372  HB3 GLN   179      78.451 106.391  71.666  1.00  0.00           H  
ATOM   2373  CG  GLN   179      77.239 105.696  73.306  1.00  0.00           C  
ATOM   2374  HG2 GLN   179      77.374 105.024  74.153  1.00  0.00           H  
ATOM   2375  HG3 GLN   179      76.788 106.593  73.730  1.00  0.00           H  
ATOM   2376  CD  GLN   179      76.220 105.132  72.305  1.00  0.00           C  
ATOM   2377  OE1 GLN   179      76.427 104.206  71.543  1.00  0.00           O  
ATOM   2378  NE2 GLN   179      75.135 105.829  72.077  1.00  0.00           N  
ATOM   2379 HE21 GLN   179      75.000 106.609  72.705  1.00  0.00           H  
ATOM   2380 HE22 GLN   179      74.423 105.337  71.557  1.00  0.00           H  
ATOM   2381  C   GLN   179      79.935 104.335  74.100  1.00  0.00           C  
ATOM   2382  O   GLN   179      79.372 103.353  74.435  1.00  0.00           O  
ATOM   2383  N   ASP   180      80.790 104.961  74.881  1.00  0.00           N  
ATOM   2384  H   ASP   180      81.025 104.466  75.729  1.00  0.00           H  
ATOM   2385  CA  ASP   180      81.173 106.447  74.911  1.00  0.00           C  
ATOM   2386  HA  ASP   180      80.968 106.901  73.942  1.00  0.00           H  
ATOM   2387  CB  ASP   180      80.357 107.213  75.954  1.00  0.00           C  
ATOM   2388  HB2 ASP   180      79.288 107.340  75.781  1.00  0.00           H  
ATOM   2389  HB3 ASP   180      80.476 106.750  76.934  1.00  0.00           H  
ATOM   2390  CG  ASP   180      80.900 108.620  76.029  1.00  0.00           C  
ATOM   2391  OD1 ASP   180      80.683 109.312  77.093  1.00  0.00           O  
ATOM   2392  OD2 ASP   180      81.277 109.176  74.968  1.00  0.00           O  
ATOM   2393  C   ASP   180      82.689 106.670  75.200  1.00  0.00           C  
ATOM   2394  O   ASP   180      83.193 106.665  76.235  1.00  0.00           O  
ATOM   2395  N   GLN   181      83.372 106.987  74.125  1.00  0.00           N  
ATOM   2396  H   GLN   181      82.895 107.174  73.255  1.00  0.00           H  
ATOM   2397  CA  GLN   181      84.834 107.129  73.929  1.00  0.00           C  
ATOM   2398  HA  GLN   181      85.376 106.380  74.506  1.00  0.00           H  
ATOM   2399  CB  GLN   181      85.212 106.969  72.389  1.00  0.00           C  
ATOM   2400  HB2 GLN   181      84.725 107.752  71.807  1.00  0.00           H  
ATOM   2401  HB3 GLN   181      86.281 107.103  72.222  1.00  0.00           H  
ATOM   2402  CG  GLN   181      84.876 105.512  71.843  1.00  0.00           C  
ATOM   2403  HG2 GLN   181      85.176 104.845  72.651  1.00  0.00           H  
ATOM   2404  HG3 GLN   181      83.817 105.447  71.592  1.00  0.00           H  
ATOM   2405  CD  GLN   181      85.841 105.167  70.728  1.00  0.00           C  
ATOM   2406  OE1 GLN   181      86.997 104.688  70.924  1.00  0.00           O  
ATOM   2407  NE2 GLN   181      85.414 105.270  69.512  1.00  0.00           N  
ATOM   2408 HE21 GLN   181      84.432 105.378  69.302  1.00  0.00           H  
ATOM   2409 HE22 GLN   181      86.066 105.239  68.741  1.00  0.00           H  
ATOM   2410  C   GLN   181      85.268 108.426  74.591  1.00  0.00           C  
ATOM   2411  O   GLN   181      86.437 108.595  74.831  1.00  0.00           O  
ATOM   2412  N   SER   182      84.358 109.381  74.950  1.00  0.00           N  
ATOM   2413  H   SER   182      83.430 109.110  74.659  1.00  0.00           H  
ATOM   2414  CA  SER   182      84.685 110.703  75.548  1.00  0.00           C  
ATOM   2415  HA  SER   182      85.351 111.226  74.861  1.00  0.00           H  
ATOM   2416  CB  SER   182      83.390 111.444  75.668  1.00  0.00           C  
ATOM   2417  HB2 SER   182      82.783 110.979  76.444  1.00  0.00           H  
ATOM   2418  HB3 SER   182      83.518 112.496  75.923  1.00  0.00           H  
ATOM   2419  OG  SER   182      82.695 111.384  74.461  1.00  0.00           O  
ATOM   2420  HG  SER   182      82.007 110.716  74.495  1.00  0.00           H  
ATOM   2421  C   SER   182      85.247 110.580  76.985  1.00  0.00           C  
ATOM   2422  O   SER   182      84.978 109.606  77.615  1.00  0.00           O  
ATOM   2423  N   SER   183      85.934 111.539  77.538  1.00  0.00           N  
ATOM   2424  H   SER   183      86.364 111.299  78.420  1.00  0.00           H  
ATOM   2425  CA  SER   183      86.492 112.756  76.879  1.00  0.00           C  
ATOM   2426  HA  SER   183      86.531 112.660  75.794  1.00  0.00           H  
ATOM   2427  CB  SER   183      85.603 113.945  77.218  1.00  0.00           C  
ATOM   2428  HB2 SER   183      84.541 113.725  77.104  1.00  0.00           H  
ATOM   2429  HB3 SER   183      85.921 114.197  78.230  1.00  0.00           H  
ATOM   2430  OG  SER   183      85.897 115.046  76.374  1.00  0.00           O  
ATOM   2431  HG  SER   183      86.068 114.660  75.512  1.00  0.00           H  
ATOM   2432  C   SER   183      87.856 113.003  77.358  1.00  0.00           C  
ATOM   2433  O   SER   183      88.403 112.216  78.103  1.00  0.00           O  
ATOM   2434  N   MET   184      88.559 114.035  76.972  1.00  0.00           N  
ATOM   2435  H   MET   184      88.159 114.771  76.408  1.00  0.00           H  
ATOM   2436  CA  MET   184      89.952 114.208  77.454  1.00  0.00           C  
ATOM   2437  HA  MET   184      90.139 113.710  78.406  1.00  0.00           H  
ATOM   2438  CB  MET   184      90.870 113.668  76.379  1.00  0.00           C  
ATOM   2439  HB2 MET   184      91.882 113.809  76.757  1.00  0.00           H  
ATOM   2440  HB3 MET   184      90.800 112.582  76.305  1.00  0.00           H  
ATOM   2441  CG  MET   184      90.796 114.214  74.920  1.00  0.00           C  
ATOM   2442  HG2 MET   184      91.029 115.277  74.867  1.00  0.00           H  
ATOM   2443  HG3 MET   184      91.623 113.810  74.336  1.00  0.00           H  
ATOM   2444  SD  MET   184      89.315 113.851  73.841  1.00  0.00           S  
ATOM   2445  CE  MET   184      89.170 112.100  74.033  1.00  0.00           C  
ATOM   2446  HE1 MET   184      90.018 111.646  74.546  1.00  0.00           H  
ATOM   2447  HE2 MET   184      88.270 111.889  74.611  1.00  0.00           H  
ATOM   2448  HE3 MET   184      89.100 111.619  73.058  1.00  0.00           H  
ATOM   2449  C   MET   184      90.159 115.673  77.712  1.00  0.00           C  
ATOM   2450  O   MET   184      89.365 116.509  77.279  1.00  0.00           O  
ATOM   2451  N   SER   185      91.323 116.069  78.329  1.00  0.00           N  
ATOM   2452  H   SER   185      91.900 115.354  78.749  1.00  0.00           H  
ATOM   2453  CA  SER   185      91.768 117.450  78.533  1.00  0.00           C  
ATOM   2454  HA  SER   185      90.852 118.017  78.699  1.00  0.00           H  
ATOM   2455  CB  SER   185      92.545 117.585  79.851  1.00  0.00           C  
ATOM   2456  HB2 SER   185      92.102 117.000  80.657  1.00  0.00           H  
ATOM   2457  HB3 SER   185      93.488 117.128  79.553  1.00  0.00           H  
ATOM   2458  OG  SER   185      92.650 118.902  80.235  1.00  0.00           O  
ATOM   2459  HG  SER   185      92.560 118.860  81.190  1.00  0.00           H  
ATOM   2460  C   SER   185      92.404 118.099  77.360  1.00  0.00           C  
ATOM   2461  O   SER   185      93.297 117.550  76.695  1.00  0.00           O  
ATOM   2462  N   SER   186      91.931 119.279  76.869  1.00  0.00           N  
ATOM   2463  H   SER   186      91.125 119.582  77.397  1.00  0.00           H  
ATOM   2464  CA  SER   186      92.203 119.961  75.624  1.00  0.00           C  
ATOM   2465  HA  SER   186      93.249 119.862  75.337  1.00  0.00           H  
ATOM   2466  CB  SER   186      91.397 119.314  74.474  1.00  0.00           C  
ATOM   2467  HB2 SER   186      91.402 118.228  74.574  1.00  0.00           H  
ATOM   2468  HB3 SER   186      90.418 119.787  74.540  1.00  0.00           H  
ATOM   2469  OG  SER   186      92.052 119.466  73.302  1.00  0.00           O  
ATOM   2470  HG  SER   186      91.399 119.881  72.734  1.00  0.00           H  
ATOM   2471  C   SER   186      91.933 121.537  75.682  1.00  0.00           C  
ATOM   2472  O   SER   186      90.904 122.016  76.142  1.00  0.00           O  
ATOM   2473  N   GLY   187      92.835 122.368  75.167  1.00  0.00           N  
ATOM   2474  H   GLY   187      92.521 123.306  75.371  1.00  0.00           H  
ATOM   2475  CA  GLY   187      94.065 122.209  74.413  1.00  0.00           C  
ATOM   2476  HA2 GLY   187      94.863 122.501  75.095  1.00  0.00           H  
ATOM   2477  HA3 GLY   187      94.133 121.169  74.094  1.00  0.00           H  
ATOM   2478  C   GLY   187      94.240 123.181  73.235  1.00  0.00           C  
ATOM   2479  O   GLY   187      95.405 123.561  72.947  1.00  0.00           O  
ATOM   2480  N   GLY   188      93.179 123.393  72.438  1.00  0.00           N  
ATOM   2481  H   GLY   188      92.272 123.008  72.662  1.00  0.00           H  
ATOM   2482  CA  GLY   188      93.242 124.216  71.219  1.00  0.00           C  
ATOM   2483  HA2 GLY   188      93.942 123.712  70.553  1.00  0.00           H  
ATOM   2484  HA3 GLY   188      92.260 124.247  70.747  1.00  0.00           H  
ATOM   2485  C   GLY   188      93.730 125.687  71.390  1.00  0.00           C  
ATOM   2486  O   GLY   188      93.829 126.144  72.509  1.00  0.00           O  
ATOM   2487  N   GLY   189      94.001 126.445  70.311  1.00  0.00           N  
ATOM   2488  H   GLY   189      94.293 127.394  70.500  1.00  0.00           H  
ATOM   2489  CA  GLY   189      93.538 126.173  68.879  1.00  0.00           C  
ATOM   2490  HA2 GLY   189      94.145 126.761  68.190  1.00  0.00           H  
ATOM   2491  HA3 GLY   189      93.727 125.138  68.598  1.00  0.00           H  
ATOM   2492  C   GLY   189      92.074 126.559  68.646  1.00  0.00           C  
ATOM   2493  O   GLY   189      91.242 126.770  69.541  1.00  0.00           O  
ATOM   2494  N   SER   190      91.793 126.896  67.369  1.00  0.00           N  
ATOM   2495  H   SER   190      92.472 126.663  66.659  1.00  0.00           H  
ATOM   2496  CA  SER   190      90.531 127.561  66.899  1.00  0.00           C  
ATOM   2497  HA  SER   190      90.500 128.617  67.170  1.00  0.00           H  
ATOM   2498  CB  SER   190      90.439 127.308  65.304  1.00  0.00           C  
ATOM   2499  HB2 SER   190      90.563 126.232  65.183  1.00  0.00           H  
ATOM   2500  HB3 SER   190      89.551 127.635  64.763  1.00  0.00           H  
ATOM   2501  OG  SER   190      91.460 128.024  64.687  1.00  0.00           O  
ATOM   2502  HG  SER   190      91.185 128.939  64.598  1.00  0.00           H  
ATOM   2503  C   SER   190      89.269 126.862  67.523  1.00  0.00           C  
ATOM   2504  O   SER   190      89.201 125.685  67.453  1.00  0.00           O  
ATOM   2505  N   GLY   191      88.236 127.504  68.077  1.00  0.00           N  
ATOM   2506  H   GLY   191      87.504 126.907  68.436  1.00  0.00           H  
ATOM   2507  CA  GLY   191      88.112 128.992  68.166  1.00  0.00           C  
ATOM   2508  HA2 GLY   191      87.232 129.074  68.805  1.00  0.00           H  
ATOM   2509  HA3 GLY   191      88.903 129.305  68.848  1.00  0.00           H  
ATOM   2510  C   GLY   191      88.015 129.777  66.842  1.00  0.00           C  
ATOM   2511  O   GLY   191      87.366 129.184  65.938  1.00  0.00           O  
ATOM   2512  N   GLY   192      88.575 130.984  66.673  1.00  0.00           N  
ATOM   2513  H   GLY   192      89.291 131.150  67.367  1.00  0.00           H  
ATOM   2514  CA  GLY   192      88.662 131.753  65.428  1.00  0.00           C  
ATOM   2515  HA2 GLY   192      87.679 132.019  65.038  1.00  0.00           H  
ATOM   2516  HA3 GLY   192      89.260 132.659  65.532  1.00  0.00           H  
ATOM   2517  C   GLY   192      89.445 130.986  64.404  1.00  0.00           C  
ATOM   2518  O   GLY   192      90.421 130.358  64.784  1.00  0.00           O  
ATOM   2519  N   GLY   193      89.149 131.044  63.102  1.00  0.00           N  
ATOM   2520  H   GLY   193      88.342 131.625  62.926  1.00  0.00           H  
ATOM   2521  CA  GLY   193      89.859 130.281  62.020  1.00  0.00           C  
ATOM   2522  HA2 GLY   193      89.586 130.699  61.051  1.00  0.00           H  
ATOM   2523  HA3 GLY   193      90.906 130.445  62.273  1.00  0.00           H  
ATOM   2524  C   GLY   193      89.516 128.787  62.044  1.00  0.00           C  
ATOM   2525  O   GLY   193      88.428 128.493  62.432  1.00  0.00           O  
ATOM   2526  N   TYR   194      90.353 127.925  61.458  1.00  0.00           N  
ATOM   2527  H   TYR   194      91.272 128.296  61.262  1.00  0.00           H  
ATOM   2528  CA  TYR   194      90.038 126.478  61.369  1.00  0.00           C  
ATOM   2529  HA  TYR   194      88.977 126.437  61.126  1.00  0.00           H  
ATOM   2530  CB  TYR   194      90.796 125.914  60.177  1.00  0.00           C  
ATOM   2531  HB2 TYR   194      91.870 126.011  60.336  1.00  0.00           H  
ATOM   2532  HB3 TYR   194      90.576 124.848  60.225  1.00  0.00           H  
ATOM   2533  CG  TYR   194      90.380 126.511  58.819  1.00  0.00           C  
ATOM   2534  CD1 TYR   194      89.129 126.163  58.245  1.00  0.00           C  
ATOM   2535  HD1 TYR   194      88.461 125.657  58.926  1.00  0.00           H  
ATOM   2536  CE1 TYR   194      88.820 126.534  56.922  1.00  0.00           C  
ATOM   2537  HE1 TYR   194      87.872 126.419  56.418  1.00  0.00           H  
ATOM   2538  CZ  TYR   194      89.798 127.213  56.154  1.00  0.00           C  
ATOM   2539  OH  TYR   194      89.614 127.560  54.817  1.00  0.00           O  
ATOM   2540  HH  TYR   194      88.887 127.059  54.441  1.00  0.00           H  
ATOM   2541  CE2 TYR   194      91.056 127.509  56.708  1.00  0.00           C  
ATOM   2542  HE2 TYR   194      91.801 127.995  56.095  1.00  0.00           H  
ATOM   2543  CD2 TYR   194      91.345 127.161  58.010  1.00  0.00           C  
ATOM   2544  HD2 TYR   194      92.357 127.409  58.294  1.00  0.00           H  
ATOM   2545  C   TYR   194      90.328 125.530  62.644  1.00  0.00           C  
ATOM   2546  O   TYR   194      91.454 125.250  62.923  1.00  0.00           O  
ATOM   2547  N   GLY   195      89.434 124.937  63.393  1.00  0.00           N  
ATOM   2548  H   GLY   195      89.792 124.304  64.095  1.00  0.00           H  
ATOM   2549  CA  GLY   195      88.000 124.883  63.176  1.00  0.00           C  
ATOM   2550  HA2 GLY   195      87.561 125.857  63.395  1.00  0.00           H  
ATOM   2551  HA3 GLY   195      87.775 124.622  62.143  1.00  0.00           H  
ATOM   2552  C   GLY   195      87.258 123.871  64.041  1.00  0.00           C  
ATOM   2553  O   GLY   195      87.880 123.000  64.632  1.00  0.00           O  
ATOM   2554  N   ASN   196      85.932 123.951  64.009  1.00  0.00           N  
ATOM   2555  H   ASN   196      85.417 124.635  63.473  1.00  0.00           H  
ATOM   2556  CA  ASN   196      85.041 123.033  64.777  1.00  0.00           C  
ATOM   2557  HA  ASN   196      85.487 122.050  64.932  1.00  0.00           H  
ATOM   2558  CB  ASN   196      84.874 123.619  66.154  1.00  0.00           C  
ATOM   2559  HB2 ASN   196      85.820 124.063  66.464  1.00  0.00           H  
ATOM   2560  HB3 ASN   196      84.191 124.466  66.086  1.00  0.00           H  
ATOM   2561  CG  ASN   196      84.454 122.699  67.277  1.00  0.00           C  
ATOM   2562  OD1 ASN   196      84.713 121.507  67.241  1.00  0.00           O  
ATOM   2563  ND2 ASN   196      83.669 123.202  68.218  1.00  0.00           N  
ATOM   2564 HD21 ASN   196      83.394 122.607  68.986  1.00  0.00           H  
ATOM   2565 HD22 ASN   196      83.382 124.169  68.159  1.00  0.00           H  
ATOM   2566  C   ASN   196      83.699 122.808  64.077  1.00  0.00           C  
ATOM   2567  O   ASN   196      82.957 123.720  63.733  1.00  0.00           O  
ATOM   2568  N   GLN   197      83.365 121.535  63.855  1.00  0.00           N  
ATOM   2569  H   GLN   197      84.120 120.903  64.080  1.00  0.00           H  
ATOM   2570  CA  GLN   197      82.155 121.098  63.164  1.00  0.00           C  
ATOM   2571  HA  GLN   197      82.082 121.630  62.216  1.00  0.00           H  
ATOM   2572  CB  GLN   197      82.309 119.537  62.828  1.00  0.00           C  
ATOM   2573  HB2 GLN   197      83.237 119.392  62.274  1.00  0.00           H  
ATOM   2574  HB3 GLN   197      82.382 118.912  63.718  1.00  0.00           H  
ATOM   2575  CG  GLN   197      81.209 118.959  61.953  1.00  0.00           C  
ATOM   2576  HG2 GLN   197      80.300 118.943  62.555  1.00  0.00           H  
ATOM   2577  HG3 GLN   197      81.148 119.699  61.155  1.00  0.00           H  
ATOM   2578  CD  GLN   197      81.639 117.592  61.486  1.00  0.00           C  
ATOM   2579  OE1 GLN   197      82.054 116.680  62.240  1.00  0.00           O  
ATOM   2580  NE2 GLN   197      81.425 117.281  60.279  1.00  0.00           N  
ATOM   2581 HE21 GLN   197      81.359 117.958  59.532  1.00  0.00           H  
ATOM   2582 HE22 GLN   197      81.641 116.354  59.941  1.00  0.00           H  
ATOM   2583  C   GLN   197      80.902 121.399  63.959  1.00  0.00           C  
ATOM   2584  O   GLN   197      80.863 121.216  65.183  1.00  0.00           O  
ATOM   2585  N   ASP   198      79.918 121.957  63.168  1.00  0.00           N  
ATOM   2586  H   ASP   198      80.007 121.854  62.167  1.00  0.00           H  
ATOM   2587  CA  ASP   198      78.546 122.166  63.583  1.00  0.00           C  
ATOM   2588  HA  ASP   198      78.509 122.783  64.481  1.00  0.00           H  
ATOM   2589  CB  ASP   198      77.768 122.809  62.438  1.00  0.00           C  
ATOM   2590  HB2 ASP   198      77.954 122.322  61.480  1.00  0.00           H  
ATOM   2591  HB3 ASP   198      76.706 122.764  62.676  1.00  0.00           H  
ATOM   2592  CG  ASP   198      77.888 124.309  62.276  1.00  0.00           C  
ATOM   2593  OD1 ASP   198      78.833 124.965  62.783  1.00  0.00           O  
ATOM   2594  OD2 ASP   198      76.979 124.864  61.611  1.00  0.00           O  
ATOM   2595  C   ASP   198      77.909 120.834  63.871  1.00  0.00           C  
ATOM   2596  O   ASP   198      78.025 119.870  63.106  1.00  0.00           O  
ATOM   2597  N   GLN   199      77.196 120.723  64.980  1.00  0.00           N  
ATOM   2598  H   GLN   199      76.829 121.597  65.329  1.00  0.00           H  
ATOM   2599  CA  GLN   199      76.434 119.532  65.444  1.00  0.00           C  
ATOM   2600  HA  GLN   199      76.370 118.760  64.677  1.00  0.00           H  
ATOM   2601  CB  GLN   199      77.291 118.921  66.574  1.00  0.00           C  
ATOM   2602  HB2 GLN   199      77.230 119.480  67.508  1.00  0.00           H  
ATOM   2603  HB3 GLN   199      76.756 118.036  66.918  1.00  0.00           H  
ATOM   2604  CG  GLN   199      78.742 118.617  66.318  1.00  0.00           C  
ATOM   2605  HG2 GLN   199      79.215 119.596  66.257  1.00  0.00           H  
ATOM   2606  HG3 GLN   199      79.179 117.971  67.080  1.00  0.00           H  
ATOM   2607  CD  GLN   199      79.138 117.786  65.105  1.00  0.00           C  
ATOM   2608  OE1 GLN   199      78.285 117.218  64.382  1.00  0.00           O  
ATOM   2609  NE2 GLN   199      80.432 117.557  64.872  1.00  0.00           N  
ATOM   2610 HE21 GLN   199      81.045 117.827  65.628  1.00  0.00           H  
ATOM   2611 HE22 GLN   199      80.683 116.768  64.294  1.00  0.00           H  
ATOM   2612  C   GLN   199      74.977 119.977  66.046  1.00  0.00           C  
ATOM   2613  O   GLN   199      74.916 120.701  67.059  1.00  0.00           O  
ATOM   2614  N   SER   200      73.883 119.317  65.612  1.00  0.00           N  
ATOM   2615  H   SER   200      73.019 119.683  65.985  1.00  0.00           H  
ATOM   2616  CA  SER   200      73.869 118.372  64.487  1.00  0.00           C  
ATOM   2617  HA  SER   200      74.638 117.613  64.625  1.00  0.00           H  
ATOM   2618  CB  SER   200      72.516 117.624  64.543  1.00  0.00           C  
ATOM   2619  HB2 SER   200      71.660 118.265  64.335  1.00  0.00           H  
ATOM   2620  HB3 SER   200      72.462 116.957  63.683  1.00  0.00           H  
ATOM   2621  OG  SER   200      72.316 116.922  65.736  1.00  0.00           O  
ATOM   2622  HG  SER   200      71.876 117.471  66.389  1.00  0.00           H  
ATOM   2623  C   SER   200      74.230 119.029  63.102  1.00  0.00           C  
ATOM   2624  O   SER   200      73.701 120.041  62.675  1.00  0.00           O  
ATOM   2625  N   GLY   201      75.106 118.274  62.428  1.00  0.00           N  
ATOM   2626  H   GLY   201      75.342 117.468  62.989  1.00  0.00           H  
ATOM   2627  CA  GLY   201      75.476 118.339  60.973  1.00  0.00           C  
ATOM   2628  HA2 GLY   201      76.133 119.207  60.917  1.00  0.00           H  
ATOM   2629  HA3 GLY   201      76.114 117.514  60.656  1.00  0.00           H  
ATOM   2630  C   GLY   201      74.252 118.235  59.991  1.00  0.00           C  
ATOM   2631  O   GLY   201      73.321 117.580  60.293  1.00  0.00           O  
ATOM   2632  N   GLY   202      74.197 118.918  58.844  1.00  0.00           N  
ATOM   2633  H   GLY   202      73.316 118.941  58.351  1.00  0.00           H  
ATOM   2634  CA  GLY   202      75.276 119.853  58.405  1.00  0.00           C  
ATOM   2635  HA2 GLY   202      76.256 119.428  58.623  1.00  0.00           H  
ATOM   2636  HA3 GLY   202      75.266 120.035  57.330  1.00  0.00           H  
ATOM   2637  C   GLY   202      75.179 121.252  59.150  1.00  0.00           C  
ATOM   2638  O   GLY   202      74.395 121.313  60.055  1.00  0.00           O  
ATOM   2639  N   GLY   203      75.923 122.290  58.798  1.00  0.00           N  
ATOM   2640  H   GLY   203      75.841 123.123  59.364  1.00  0.00           H  
ATOM   2641  CA  GLY   203      77.029 122.184  57.890  1.00  0.00           C  
ATOM   2642  HA2 GLY   203      77.328 121.136  57.903  1.00  0.00           H  
ATOM   2643  HA3 GLY   203      76.696 122.446  56.886  1.00  0.00           H  
ATOM   2644  C   GLY   203      78.232 123.027  58.309  1.00  0.00           C  
ATOM   2645  O   GLY   203      78.068 123.933  59.158  1.00  0.00           O  
ATOM   2646  N   GLY   204      79.417 122.734  57.743  1.00  0.00           N  
ATOM   2647  H   GLY   204      79.407 122.050  57.000  1.00  0.00           H  
ATOM   2648  CA  GLY   204      80.738 123.358  58.176  1.00  0.00           C  
ATOM   2649  HA2 GLY   204      81.430 123.110  57.371  1.00  0.00           H  
ATOM   2650  HA3 GLY   204      80.478 124.416  58.155  1.00  0.00           H  
ATOM   2651  C   GLY   204      81.209 122.917  59.635  1.00  0.00           C  
ATOM   2652  O   GLY   204      80.485 122.163  60.276  1.00  0.00           O  
ATOM   2653  N   SER   205      82.333 123.407  60.087  1.00  0.00           N  
ATOM   2654  H   SER   205      82.695 123.032  60.951  1.00  0.00           H  
ATOM   2655  CA  SER   205      83.236 124.147  59.341  1.00  0.00           C  
ATOM   2656  HA  SER   205      82.999 124.059  58.281  1.00  0.00           H  
ATOM   2657  CB  SER   205      83.093 125.649  59.589  1.00  0.00           C  
ATOM   2658  HB2 SER   205      83.883 126.168  59.048  1.00  0.00           H  
ATOM   2659  HB3 SER   205      82.081 125.925  59.291  1.00  0.00           H  
ATOM   2660  OG  SER   205      83.209 126.026  60.973  1.00  0.00           O  
ATOM   2661  HG  SER   205      82.405 125.974  61.495  1.00  0.00           H  
ATOM   2662  C   SER   205      84.684 123.604  59.549  1.00  0.00           C  
ATOM   2663  O   SER   205      85.035 123.145  60.652  1.00  0.00           O  
ATOM   2664  N   GLY   206      85.553 123.698  58.531  1.00  0.00           N  
ATOM   2665  H   GLY   206      85.282 124.244  57.726  1.00  0.00           H  
ATOM   2666  CA  GLY   206      86.919 123.220  58.610  1.00  0.00           C  
ATOM   2667  HA2 GLY   206      87.596 123.805  57.988  1.00  0.00           H  
ATOM   2668  HA3 GLY   206      87.278 123.340  59.633  1.00  0.00           H  
ATOM   2669  C   GLY   206      86.998 121.727  58.225  1.00  0.00           C  
ATOM   2670  O   GLY   206      85.991 120.987  58.231  1.00  0.00           O  
ATOM   2671  N   GLY   207      88.230 121.225  57.924  1.00  0.00           N  
ATOM   2672  H   GLY   207      88.201 120.286  57.554  1.00  0.00           H  
ATOM   2673  CA  GLY   207      89.448 121.877  58.129  1.00  0.00           C  
ATOM   2674  HA2 GLY   207      89.304 122.774  58.732  1.00  0.00           H  
ATOM   2675  HA3 GLY   207      90.225 121.292  58.619  1.00  0.00           H  
ATOM   2676  C   GLY   207      90.038 122.479  56.866  1.00  0.00           C  
ATOM   2677  O   GLY   207      89.246 122.723  55.950  1.00  0.00           O  
ATOM   2678  N   TYR   208      91.292 122.966  56.869  1.00  0.00           N  
ATOM   2679  H   TYR   208      91.765 122.872  57.757  1.00  0.00           H  
ATOM   2680  CA  TYR   208      91.891 123.715  55.743  1.00  0.00           C  
ATOM   2681  HA  TYR   208      91.357 124.657  55.618  1.00  0.00           H  
ATOM   2682  CB  TYR   208      93.355 124.100  56.084  1.00  0.00           C  
ATOM   2683  HB2 TYR   208      93.291 124.993  56.706  1.00  0.00           H  
ATOM   2684  HB3 TYR   208      93.751 123.260  56.656  1.00  0.00           H  
ATOM   2685  CG  TYR   208      94.305 124.553  54.979  1.00  0.00           C  
ATOM   2686  CD1 TYR   208      93.891 125.389  53.927  1.00  0.00           C  
ATOM   2687  HD1 TYR   208      92.920 125.861  53.970  1.00  0.00           H  
ATOM   2688  CE1 TYR   208      94.787 125.619  52.889  1.00  0.00           C  
ATOM   2689  HE1 TYR   208      94.503 126.254  52.063  1.00  0.00           H  
ATOM   2690  CZ  TYR   208      96.140 125.150  52.923  1.00  0.00           C  
ATOM   2691  OH  TYR   208      97.039 125.403  51.981  1.00  0.00           O  
ATOM   2692  HH  TYR   208      97.802 124.823  52.032  1.00  0.00           H  
ATOM   2693  CE2 TYR   208      96.592 124.555  54.094  1.00  0.00           C  
ATOM   2694  HE2 TYR   208      97.600 124.228  54.303  1.00  0.00           H  
ATOM   2695  CD2 TYR   208      95.653 124.143  55.043  1.00  0.00           C  
ATOM   2696  HD2 TYR   208      96.032 123.524  55.843  1.00  0.00           H  
ATOM   2697  C   TYR   208      91.789 122.948  54.419  1.00  0.00           C  
ATOM   2698  O   TYR   208      92.132 121.803  54.359  1.00  0.00           O  
ATOM   2699  N   GLY   209      91.285 123.623  53.353  1.00  0.00           N  
ATOM   2700  H   GLY   209      91.040 124.586  53.533  1.00  0.00           H  
ATOM   2701  CA  GLY   209      90.941 123.154  52.026  1.00  0.00           C  
ATOM   2702  HA2 GLY   209      90.346 122.245  51.934  1.00  0.00           H  
ATOM   2703  HA3 GLY   209      90.116 123.779  51.683  1.00  0.00           H  
ATOM   2704  C   GLY   209      92.126 123.187  51.043  1.00  0.00           C  
ATOM   2705  O   GLY   209      92.976 124.126  51.046  1.00  0.00           O  
ATOM   2706  N   GLN   210      92.284 122.248  50.138  1.00  0.00           N  
ATOM   2707  H   GLN   210      93.076 122.377  49.524  1.00  0.00           H  
ATOM   2708  CA  GLN   210      91.563 120.942  49.944  1.00  0.00           C  
ATOM   2709  HA  GLN   210      92.083 120.455  49.119  1.00  0.00           H  
ATOM   2710  CB  GLN   210      92.011 120.102  51.142  1.00  0.00           C  
ATOM   2711  HB2 GLN   210      91.591 120.557  52.039  1.00  0.00           H  
ATOM   2712  HB3 GLN   210      91.546 119.136  50.946  1.00  0.00           H  
ATOM   2713  CG  GLN   210      93.487 119.713  51.400  1.00  0.00           C  
ATOM   2714  HG2 GLN   210      94.085 120.570  51.711  1.00  0.00           H  
ATOM   2715  HG3 GLN   210      93.456 118.961  52.188  1.00  0.00           H  
ATOM   2716  CD  GLN   210      94.156 119.051  50.199  1.00  0.00           C  
ATOM   2717  OE1 GLN   210      94.471 119.675  49.211  1.00  0.00           O  
ATOM   2718  NE2 GLN   210      94.313 117.743  50.189  1.00  0.00           N  
ATOM   2719 HE21 GLN   210      94.652 117.233  49.385  1.00  0.00           H  
ATOM   2720 HE22 GLN   210      93.966 117.297  51.026  1.00  0.00           H  
ATOM   2721  C   GLN   210      90.066 121.127  49.689  1.00  0.00           C  
ATOM   2722  O   GLN   210      89.295 120.382  50.347  1.00  0.00           O  
ATOM   2723  N   GLN   211      89.695 122.056  48.847  1.00  0.00           N  
ATOM   2724  H   GLN   211      90.447 122.548  48.385  1.00  0.00           H  
ATOM   2725  CA  GLN   211      88.261 122.530  48.666  1.00  0.00           C  
ATOM   2726  HA  GLN   211      87.996 123.037  49.594  1.00  0.00           H  
ATOM   2727  CB  GLN   211      88.080 123.487  47.494  1.00  0.00           C  
ATOM   2728  HB2 GLN   211      88.155 122.899  46.579  1.00  0.00           H  
ATOM   2729  HB3 GLN   211      87.041 123.815  47.504  1.00  0.00           H  
ATOM   2730  CG  GLN   211      89.058 124.655  47.516  1.00  0.00           C  
ATOM   2731  HG2 GLN   211      90.071 124.255  47.526  1.00  0.00           H  
ATOM   2732  HG3 GLN   211      88.920 125.318  46.661  1.00  0.00           H  
ATOM   2733  CD  GLN   211      88.895 125.551  48.761  1.00  0.00           C  
ATOM   2734  OE1 GLN   211      87.858 125.742  49.348  1.00  0.00           O  
ATOM   2735  NE2 GLN   211      90.014 126.000  49.274  1.00  0.00           N  
ATOM   2736 HE21 GLN   211      90.901 126.097  48.802  1.00  0.00           H  
ATOM   2737 HE22 GLN   211      89.897 126.517  50.134  1.00  0.00           H  
ATOM   2738  C   GLN   211      87.368 121.326  48.424  1.00  0.00           C  
ATOM   2739  O   GLN   211      86.271 121.255  49.021  1.00  0.00           O  
ATOM   2740  N   ASP   212      87.758 120.446  47.568  1.00  0.00           N  
ATOM   2741  H   ASP   212      88.724 120.478  47.278  1.00  0.00           H  
ATOM   2742  CA  ASP   212      86.905 119.402  46.980  1.00  0.00           C  
ATOM   2743  HA  ASP   212      85.850 119.477  47.242  1.00  0.00           H  
ATOM   2744  CB  ASP   212      86.862 119.628  45.485  1.00  0.00           C  
ATOM   2745  HB2 ASP   212      86.341 118.885  44.882  1.00  0.00           H  
ATOM   2746  HB3 ASP   212      86.229 120.510  45.387  1.00  0.00           H  
ATOM   2747  CG  ASP   212      88.233 120.022  44.879  1.00  0.00           C  
ATOM   2748  OD1 ASP   212      89.256 119.526  45.473  1.00  0.00           O  
ATOM   2749  OD2 ASP   212      88.354 120.805  43.951  1.00  0.00           O  
ATOM   2750  C   ASP   212      87.478 118.016  47.346  1.00  0.00           C  
ATOM   2751  O   ASP   212      87.244 117.037  46.620  1.00  0.00           O  
ATOM   2752  N   ARG   213      88.260 117.930  48.420  1.00  0.00           N  
ATOM   2753  H   ARG   213      88.263 118.737  49.027  1.00  0.00           H  
ATOM   2754  CA  ARG   213      89.079 116.703  48.721  1.00  0.00           C  
ATOM   2755  HA  ARG   213      88.592 115.769  48.440  1.00  0.00           H  
ATOM   2756  CB  ARG   213      90.430 116.757  47.899  1.00  0.00           C  
ATOM   2757  HB2 ARG   213      90.137 116.921  46.863  1.00  0.00           H  
ATOM   2758  HB3 ARG   213      91.023 117.610  48.227  1.00  0.00           H  
ATOM   2759  CG  ARG   213      91.302 115.468  47.850  1.00  0.00           C  
ATOM   2760  HG2 ARG   213      92.221 115.744  47.333  1.00  0.00           H  
ATOM   2761  HG3 ARG   213      91.477 115.281  48.910  1.00  0.00           H  
ATOM   2762  CD  ARG   213      90.620 114.352  47.044  1.00  0.00           C  
ATOM   2763  HD2 ARG   213      89.679 114.105  47.537  1.00  0.00           H  
ATOM   2764  HD3 ARG   213      90.403 114.713  46.038  1.00  0.00           H  
ATOM   2765  NE  ARG   213      91.504 113.173  47.082  1.00  0.00           N  
ATOM   2766  HE  ARG   213      92.258 113.264  47.748  1.00  0.00           H  
ATOM   2767  CZ  ARG   213      91.399 112.080  46.400  1.00  0.00           C  
ATOM   2768  NH1 ARG   213      90.509 111.896  45.470  1.00  0.00           N  
ATOM   2769 HH11 ARG   213      90.664 111.123  44.838  1.00  0.00           H  
ATOM   2770 HH12 ARG   213      89.968 112.677  45.128  1.00  0.00           H  
ATOM   2771  NH2 ARG   213      92.254 111.063  46.445  1.00  0.00           N  
ATOM   2772 HH21 ARG   213      92.208 110.395  45.689  1.00  0.00           H  
ATOM   2773 HH22 ARG   213      93.080 111.004  47.024  1.00  0.00           H  
ATOM   2774  C   ARG   213      89.331 116.480  50.240  1.00  0.00           C  
ATOM   2775  O   ARG   213      90.390 116.804  50.796  1.00  0.00           O  
ATOM   2776  N   GLY   214      88.401 115.790  50.945  1.00  0.00           N  
ATOM   2777  H   GLY   214      88.622 115.662  51.922  1.00  0.00           H  
ATOM   2778  CA  GLY   214      87.155 115.182  50.477  1.00  0.00           C  
ATOM   2779  HA2 GLY   214      86.367 115.321  51.217  1.00  0.00           H  
ATOM   2780  HA3 GLY   214      86.789 115.811  49.666  1.00  0.00           H  
ATOM   2781  C   GLY   214      87.202 113.709  50.179  1.00  0.00           C  
ATOM   2782  O   GLY   214      87.462 113.412  48.968  1.00  0.00           O  
ATOM   2783  OXT GLY   214      87.102 112.870  51.095  1.00  0.00           O  
TER    2784      GLY   214 
END   
