# Supplementary material for: Visualization of oligomerization, clustering, and density transition of intrinsically disordered proteins
Source: Natl Sci Rev. 2026 Feb 14;13(7):nwag107. doi: 10.1093/nsr/nwag107 (PMC13114874; doi:10.1093/nsr/nwag107)
Supplement: nwag107_Supplemental_Files [file nwag107_supplemental_files.zip › SI-MD-Structures/MD-Sturctures/frame188.pdb]

CRYST1  135.108  149.272  136.872  90.00  90.00  90.00               1
ATOM      1  N   MET     1      27.911  98.445  89.634  1.00  0.00           N  
ATOM      2  H1  MET     1      27.006  98.243  90.033  1.00  0.00           H  
ATOM      3  H2  MET     1      28.671  98.486  90.299  1.00  0.00           H  
ATOM      4  H3  MET     1      27.936  99.353  89.193  1.00  0.00           H  
ATOM      5  CA  MET     1      28.125  97.330  88.667  1.00  0.00           C  
ATOM      6  HA  MET     1      29.097  97.497  88.202  1.00  0.00           H  
ATOM      7  CB  MET     1      28.386  95.993  89.447  1.00  0.00           C  
ATOM      8  HB2 MET     1      28.953  96.141  90.366  1.00  0.00           H  
ATOM      9  HB3 MET     1      27.447  95.696  89.913  1.00  0.00           H  
ATOM     10  CG  MET     1      29.038  94.900  88.653  1.00  0.00           C  
ATOM     11  HG2 MET     1      28.290  94.588  87.924  1.00  0.00           H  
ATOM     12  HG3 MET     1      29.928  95.185  88.094  1.00  0.00           H  
ATOM     13  SD  MET     1      29.629  93.566  89.782  1.00  0.00           S  
ATOM     14  CE  MET     1      28.102  92.777  90.354  1.00  0.00           C  
ATOM     15  HE1 MET     1      28.423  92.067  91.117  1.00  0.00           H  
ATOM     16  HE2 MET     1      27.485  93.508  90.875  1.00  0.00           H  
ATOM     17  HE3 MET     1      27.686  92.201  89.527  1.00  0.00           H  
ATOM     18  C   MET     1      27.035  97.343  87.593  1.00  0.00           C  
ATOM     19  O   MET     1      25.977  96.724  87.859  1.00  0.00           O  
ATOM     20  N   ALA     2      27.166  97.934  86.399  1.00  0.00           N  
ATOM     21  H   ALA     2      26.392  97.727  85.783  1.00  0.00           H  
ATOM     22  CA  ALA     2      28.390  98.430  85.681  1.00  0.00           C  
ATOM     23  HA  ALA     2      28.023  98.840  84.740  1.00  0.00           H  
ATOM     24  CB  ALA     2      29.084  99.631  86.328  1.00  0.00           C  
ATOM     25  HB1 ALA     2      29.918  99.963  85.709  1.00  0.00           H  
ATOM     26  HB2 ALA     2      28.447 100.506  86.455  1.00  0.00           H  
ATOM     27  HB3 ALA     2      29.504  99.377  87.301  1.00  0.00           H  
ATOM     28  C   ALA     2      29.419  97.322  85.250  1.00  0.00           C  
ATOM     29  O   ALA     2      30.052  96.706  86.144  1.00  0.00           O  
ATOM     30  N   SER     3      29.857  97.176  83.988  1.00  0.00           N  
ATOM     31  H   SER     3      30.607  96.505  83.905  1.00  0.00           H  
ATOM     32  CA  SER     3      29.416  97.813  82.764  1.00  0.00           C  
ATOM     33  HA  SER     3      28.414  98.231  82.859  1.00  0.00           H  
ATOM     34  CB  SER     3      30.418  98.912  82.400  1.00  0.00           C  
ATOM     35  HB2 SER     3      30.492  99.658  83.192  1.00  0.00           H  
ATOM     36  HB3 SER     3      31.353  98.358  82.318  1.00  0.00           H  
ATOM     37  OG  SER     3      30.169  99.579  81.178  1.00  0.00           O  
ATOM     38  HG  SER     3      30.804 100.292  81.078  1.00  0.00           H  
ATOM     39  C   SER     3      29.298  96.815  81.683  1.00  0.00           C  
ATOM     40  O   SER     3      30.085  95.878  81.544  1.00  0.00           O  
ATOM     41  N   ASN     4      28.383  97.075  80.733  1.00  0.00           N  
ATOM     42  H   ASN     4      28.005  98.011  80.725  1.00  0.00           H  
ATOM     43  CA  ASN     4      28.081  96.372  79.490  1.00  0.00           C  
ATOM     44  HA  ASN     4      28.751  95.519  79.383  1.00  0.00           H  
ATOM     45  CB  ASN     4      26.630  95.893  79.566  1.00  0.00           C  
ATOM     46  HB2 ASN     4      25.992  96.774  79.636  1.00  0.00           H  
ATOM     47  HB3 ASN     4      26.434  95.381  78.624  1.00  0.00           H  
ATOM     48  CG  ASN     4      26.342  94.916  80.712  1.00  0.00           C  
ATOM     49  OD1 ASN     4      26.457  93.726  80.544  1.00  0.00           O  
ATOM     50  ND2 ASN     4      26.086  95.356  81.887  1.00  0.00           N  
ATOM     51 HD21 ASN     4      26.011  94.719  82.668  1.00  0.00           H  
ATOM     52 HD22 ASN     4      25.729  96.301  81.874  1.00  0.00           H  
ATOM     53  C   ASN     4      28.505  97.274  78.386  1.00  0.00           C  
ATOM     54  O   ASN     4      27.651  97.978  77.862  1.00  0.00           O  
ATOM     55  N   ASP     5      29.787  97.547  78.225  1.00  0.00           N  
ATOM     56  H   ASP     5      29.981  98.390  77.705  1.00  0.00           H  
ATOM     57  CA  ASP     5      30.941  96.686  78.475  1.00  0.00           C  
ATOM     58  HA  ASP     5      30.756  95.951  79.258  1.00  0.00           H  
ATOM     59  CB  ASP     5      31.466  95.919  77.232  1.00  0.00           C  
ATOM     60  HB2 ASP     5      32.080  96.610  76.654  1.00  0.00           H  
ATOM     61  HB3 ASP     5      32.197  95.157  77.502  1.00  0.00           H  
ATOM     62  CG  ASP     5      30.290  95.345  76.381  1.00  0.00           C  
ATOM     63  OD1 ASP     5      29.452  94.544  76.859  1.00  0.00           O  
ATOM     64  OD2 ASP     5      30.090  95.762  75.208  1.00  0.00           O  
ATOM     65  C   ASP     5      32.068  97.600  78.927  1.00  0.00           C  
ATOM     66  O   ASP     5      32.093  98.792  78.501  1.00  0.00           O  
ATOM     67  N   TYR     6      32.957  97.162  79.849  1.00  0.00           N  
ATOM     68  H   TYR     6      32.794  96.317  80.377  1.00  0.00           H  
ATOM     69  CA  TYR     6      33.955  98.064  80.345  1.00  0.00           C  
ATOM     70  HA  TYR     6      33.523  98.835  80.983  1.00  0.00           H  
ATOM     71  CB  TYR     6      34.765  97.324  81.329  1.00  0.00           C  
ATOM     72  HB2 TYR     6      35.114  96.432  80.809  1.00  0.00           H  
ATOM     73  HB3 TYR     6      35.614  97.905  81.690  1.00  0.00           H  
ATOM     74  CG  TYR     6      34.074  96.699  82.476  1.00  0.00           C  
ATOM     75  CD1 TYR     6      33.717  95.333  82.505  1.00  0.00           C  
ATOM     76  HD1 TYR     6      33.913  94.668  81.677  1.00  0.00           H  
ATOM     77  CE1 TYR     6      33.258  94.817  83.734  1.00  0.00           C  
ATOM     78  HE1 TYR     6      33.056  93.761  83.838  1.00  0.00           H  
ATOM     79  CZ  TYR     6      33.006  95.653  84.861  1.00  0.00           C  
ATOM     80  OH  TYR     6      32.563  95.051  86.025  1.00  0.00           O  
ATOM     81  HH  TYR     6      32.542  95.762  86.670  1.00  0.00           H  
ATOM     82  CE2 TYR     6      33.276  97.001  84.736  1.00  0.00           C  
ATOM     83  HE2 TYR     6      33.152  97.681  85.565  1.00  0.00           H  
ATOM     84  CD2 TYR     6      33.842  97.514  83.579  1.00  0.00           C  
ATOM     85  HD2 TYR     6      34.118  98.558  83.548  1.00  0.00           H  
ATOM     86  C   TYR     6      34.876  98.579  79.150  1.00  0.00           C  
ATOM     87  O   TYR     6      35.294  97.844  78.322  1.00  0.00           O  
ATOM     88  N   THR     7      35.313  99.875  79.236  1.00  0.00           N  
ATOM     89  H   THR     7      35.049 100.484  79.997  1.00  0.00           H  
ATOM     90  CA  THR     7      36.350 100.506  78.397  1.00  0.00           C  
ATOM     91  HA  THR     7      35.914 100.536  77.398  1.00  0.00           H  
ATOM     92  CB  THR     7      36.559 101.958  78.739  1.00  0.00           C  
ATOM     93  HB  THR     7      35.643 102.543  78.820  1.00  0.00           H  
ATOM     94  CG2 THR     7      37.441 102.231  79.945  1.00  0.00           C  
ATOM     95 HG21 THR     7      37.053 101.649  80.781  1.00  0.00           H  
ATOM     96 HG22 THR     7      38.469 101.890  79.826  1.00  0.00           H  
ATOM     97 HG23 THR     7      37.460 103.302  80.149  1.00  0.00           H  
ATOM     98  OG1 THR     7      37.217 102.553  77.579  1.00  0.00           O  
ATOM     99  HG1 THR     7      36.515 102.798  76.972  1.00  0.00           H  
ATOM    100  C   THR     7      37.672  99.750  78.292  1.00  0.00           C  
ATOM    101  O   THR     7      38.079  99.101  79.277  1.00  0.00           O  
ATOM    102  N   GLN     8      38.298  99.748  77.113  1.00  0.00           N  
ATOM    103  H   GLN     8      37.931 100.244  76.314  1.00  0.00           H  
ATOM    104  CA  GLN     8      39.641  99.107  76.852  1.00  0.00           C  
ATOM    105  HA  GLN     8      40.067  98.682  77.761  1.00  0.00           H  
ATOM    106  CB  GLN     8      39.460  97.914  75.955  1.00  0.00           C  
ATOM    107  HB2 GLN     8      38.892  98.243  75.085  1.00  0.00           H  
ATOM    108  HB3 GLN     8      40.452  97.546  75.694  1.00  0.00           H  
ATOM    109  CG  GLN     8      38.847  96.734  76.753  1.00  0.00           C  
ATOM    110  HG2 GLN     8      39.437  96.667  77.668  1.00  0.00           H  
ATOM    111  HG3 GLN     8      37.839  97.080  76.982  1.00  0.00           H  
ATOM    112  CD  GLN     8      38.726  95.416  75.983  1.00  0.00           C  
ATOM    113  OE1 GLN     8      38.497  95.259  74.781  1.00  0.00           O  
ATOM    114  NE2 GLN     8      39.122  94.353  76.581  1.00  0.00           N  
ATOM    115 HE21 GLN     8      39.405  94.444  77.547  1.00  0.00           H  
ATOM    116 HE22 GLN     8      39.274  93.438  76.181  1.00  0.00           H  
ATOM    117  C   GLN     8      40.646 100.144  76.161  1.00  0.00           C  
ATOM    118  O   GLN     8      40.192 100.846  75.274  1.00  0.00           O  
ATOM    119  N   GLN     9      41.855 100.422  76.584  1.00  0.00           N  
ATOM    120  H   GLN     9      42.372 100.968  75.910  1.00  0.00           H  
ATOM    121  CA  GLN     9      42.587  99.906  77.739  1.00  0.00           C  
ATOM    122  HA  GLN     9      43.531 100.447  77.804  1.00  0.00           H  
ATOM    123  CB  GLN     9      41.941 100.395  79.030  1.00  0.00           C  
ATOM    124  HB2 GLN     9      41.107  99.711  79.189  1.00  0.00           H  
ATOM    125  HB3 GLN     9      42.711 100.356  79.801  1.00  0.00           H  
ATOM    126  CG  GLN     9      41.465 101.913  78.957  1.00  0.00           C  
ATOM    127  HG2 GLN     9      40.738 101.993  78.149  1.00  0.00           H  
ATOM    128  HG3 GLN     9      41.003 102.208  79.899  1.00  0.00           H  
ATOM    129  CD  GLN     9      42.518 102.962  78.637  1.00  0.00           C  
ATOM    130  OE1 GLN     9      43.684 102.675  78.448  1.00  0.00           O  
ATOM    131  NE2 GLN     9      42.062 104.183  78.389  1.00  0.00           N  
ATOM    132 HE21 GLN     9      41.064 104.328  78.444  1.00  0.00           H  
ATOM    133 HE22 GLN     9      42.717 104.928  78.198  1.00  0.00           H  
ATOM    134  C   GLN     9      43.051  98.438  77.708  1.00  0.00           C  
ATOM    135  O   GLN     9      42.343  97.525  77.289  1.00  0.00           O  
ATOM    136  N   ALA    10      44.102  98.080  78.434  1.00  0.00           N  
ATOM    137  H   ALA    10      44.240  97.095  78.612  1.00  0.00           H  
ATOM    138  CA  ALA    10      45.146  98.985  78.900  1.00  0.00           C  
ATOM    139  HA  ALA    10      44.636  99.719  79.525  1.00  0.00           H  
ATOM    140  CB  ALA    10      46.127  98.163  79.753  1.00  0.00           C  
ATOM    141  HB1 ALA    10      47.043  98.722  79.945  1.00  0.00           H  
ATOM    142  HB2 ALA    10      45.658  97.723  80.633  1.00  0.00           H  
ATOM    143  HB3 ALA    10      46.452  97.308  79.159  1.00  0.00           H  
ATOM    144  C   ALA    10      45.981  99.726  77.762  1.00  0.00           C  
ATOM    145  O   ALA    10      46.021  99.210  76.651  1.00  0.00           O  
ATOM    146  N   THR    11      46.572 100.924  78.003  1.00  0.00           N  
ATOM    147  H   THR    11      46.418 101.342  78.909  1.00  0.00           H  
ATOM    148  CA  THR    11      47.428 101.638  77.017  1.00  0.00           C  
ATOM    149  HA  THR    11      47.553 100.980  76.157  1.00  0.00           H  
ATOM    150  CB  THR    11      46.787 102.962  76.597  1.00  0.00           C  
ATOM    151  HB  THR    11      46.838 103.592  77.485  1.00  0.00           H  
ATOM    152  CG2 THR    11      47.424 103.572  75.449  1.00  0.00           C  
ATOM    153 HG21 THR    11      48.420 103.886  75.758  1.00  0.00           H  
ATOM    154 HG22 THR    11      47.633 102.865  74.646  1.00  0.00           H  
ATOM    155 HG23 THR    11      46.863 104.421  75.058  1.00  0.00           H  
ATOM    156  OG1 THR    11      45.357 102.742  76.273  1.00  0.00           O  
ATOM    157  HG1 THR    11      44.870 102.801  77.098  1.00  0.00           H  
ATOM    158  C   THR    11      48.827 101.903  77.663  1.00  0.00           C  
ATOM    159  O   THR    11      48.898 102.771  78.506  1.00  0.00           O  
ATOM    160  N   GLN    12      49.868 101.262  77.208  1.00  0.00           N  
ATOM    161  H   GLN    12      50.751 101.672  77.478  1.00  0.00           H  
ATOM    162  CA  GLN    12      49.898 100.088  76.429  1.00  0.00           C  
ATOM    163  HA  GLN    12      49.390 100.356  75.503  1.00  0.00           H  
ATOM    164  CB  GLN    12      51.393  99.591  76.179  1.00  0.00           C  
ATOM    165  HB2 GLN    12      51.355  98.820  75.410  1.00  0.00           H  
ATOM    166  HB3 GLN    12      51.962 100.376  75.681  1.00  0.00           H  
ATOM    167  CG  GLN    12      52.248  98.995  77.314  1.00  0.00           C  
ATOM    168  HG2 GLN    12      52.524  99.818  77.973  1.00  0.00           H  
ATOM    169  HG3 GLN    12      51.554  98.352  77.856  1.00  0.00           H  
ATOM    170  CD  GLN    12      53.513  98.233  76.795  1.00  0.00           C  
ATOM    171  OE1 GLN    12      53.782  98.148  75.613  1.00  0.00           O  
ATOM    172  NE2 GLN    12      54.361  97.690  77.672  1.00  0.00           N  
ATOM    173 HE21 GLN    12      55.048  97.050  77.300  1.00  0.00           H  
ATOM    174 HE22 GLN    12      54.203  97.808  78.663  1.00  0.00           H  
ATOM    175  C   GLN    12      49.143  98.848  77.012  1.00  0.00           C  
ATOM    176  O   GLN    12      48.792  98.732  78.163  1.00  0.00           O  
ATOM    177  N   SER    13      48.853  97.903  76.128  1.00  0.00           N  
ATOM    178  H   SER    13      49.017  97.992  75.136  1.00  0.00           H  
ATOM    179  CA  SER    13      48.290  96.559  76.432  1.00  0.00           C  
ATOM    180  HA  SER    13      47.271  96.711  76.788  1.00  0.00           H  
ATOM    181  CB  SER    13      48.247  95.817  75.051  1.00  0.00           C  
ATOM    182  HB2 SER    13      47.920  96.526  74.291  1.00  0.00           H  
ATOM    183  HB3 SER    13      49.259  95.481  74.828  1.00  0.00           H  
ATOM    184  OG  SER    13      47.421  94.723  74.969  1.00  0.00           O  
ATOM    185  HG  SER    13      46.538  95.002  75.221  1.00  0.00           H  
ATOM    186  C   SER    13      49.053  95.701  77.478  1.00  0.00           C  
ATOM    187  O   SER    13      50.309  95.689  77.511  1.00  0.00           O  
ATOM    188  N   TYR    14      48.359  94.943  78.354  1.00  0.00           N  
ATOM    189  H   TYR    14      47.359  94.935  78.214  1.00  0.00           H  
ATOM    190  CA  TYR    14      48.960  94.148  79.450  1.00  0.00           C  
ATOM    191  HA  TYR    14      49.497  94.884  80.048  1.00  0.00           H  
ATOM    192  CB  TYR    14      47.753  93.538  80.308  1.00  0.00           C  
ATOM    193  HB2 TYR    14      47.468  94.242  81.090  1.00  0.00           H  
ATOM    194  HB3 TYR    14      46.831  93.490  79.728  1.00  0.00           H  
ATOM    195  CG  TYR    14      47.989  92.135  80.954  1.00  0.00           C  
ATOM    196  CD1 TYR    14      48.161  92.018  82.351  1.00  0.00           C  
ATOM    197  HD1 TYR    14      48.200  92.807  83.087  1.00  0.00           H  
ATOM    198  CE1 TYR    14      48.288  90.695  82.910  1.00  0.00           C  
ATOM    199  HE1 TYR    14      48.456  90.551  83.967  1.00  0.00           H  
ATOM    200  CZ  TYR    14      48.267  89.566  82.070  1.00  0.00           C  
ATOM    201  OH  TYR    14      48.669  88.382  82.622  1.00  0.00           O  
ATOM    202  HH  TYR    14      48.770  87.793  81.870  1.00  0.00           H  
ATOM    203  CE2 TYR    14      48.038  89.691  80.721  1.00  0.00           C  
ATOM    204  HE2 TYR    14      48.014  88.883  80.005  1.00  0.00           H  
ATOM    205  CD2 TYR    14      47.912  90.969  80.193  1.00  0.00           C  
ATOM    206  HD2 TYR    14      47.774  91.042  79.125  1.00  0.00           H  
ATOM    207  C   TYR    14      49.900  92.994  78.877  1.00  0.00           C  
ATOM    208  O   TYR    14      49.745  92.516  77.765  1.00  0.00           O  
ATOM    209  N   GLY    15      50.971  92.642  79.543  1.00  0.00           N  
ATOM    210  H   GLY    15      51.451  91.887  79.074  1.00  0.00           H  
ATOM    211  CA  GLY    15      51.355  93.017  80.916  1.00  0.00           C  
ATOM    212  HA2 GLY    15      52.229  93.652  80.764  1.00  0.00           H  
ATOM    213  HA3 GLY    15      50.600  93.653  81.377  1.00  0.00           H  
ATOM    214  C   GLY    15      51.627  91.897  81.925  1.00  0.00           C  
ATOM    215  O   GLY    15      51.509  92.061  83.109  1.00  0.00           O  
ATOM    216  N   ALA    16      51.916  90.744  81.392  1.00  0.00           N  
ATOM    217  H   ALA    16      51.989  90.658  80.388  1.00  0.00           H  
ATOM    218  CA  ALA    16      52.168  89.502  82.220  1.00  0.00           C  
ATOM    219  HA  ALA    16      51.518  89.533  83.094  1.00  0.00           H  
ATOM    220  CB  ALA    16      51.678  88.255  81.510  1.00  0.00           C  
ATOM    221  HB1 ALA    16      50.680  88.462  81.124  1.00  0.00           H  
ATOM    222  HB2 ALA    16      52.318  88.141  80.636  1.00  0.00           H  
ATOM    223  HB3 ALA    16      51.806  87.429  82.211  1.00  0.00           H  
ATOM    224  C   ALA    16      53.642  89.403  82.696  1.00  0.00           C  
ATOM    225  O   ALA    16      53.903  88.419  83.400  1.00  0.00           O  
ATOM    226  N   TYR    17      54.559  90.169  82.179  1.00  0.00           N  
ATOM    227  H   TYR    17      54.295  90.859  81.490  1.00  0.00           H  
ATOM    228  CA  TYR    17      55.991  90.040  82.372  1.00  0.00           C  
ATOM    229  HA  TYR    17      56.024  89.266  83.139  1.00  0.00           H  
ATOM    230  CB  TYR    17      56.641  89.430  81.105  1.00  0.00           C  
ATOM    231  HB2 TYR    17      56.257  88.439  80.865  1.00  0.00           H  
ATOM    232  HB3 TYR    17      56.457  90.074  80.245  1.00  0.00           H  
ATOM    233  CG  TYR    17      58.139  89.394  81.207  1.00  0.00           C  
ATOM    234  CD1 TYR    17      58.876  90.581  81.026  1.00  0.00           C  
ATOM    235  HD1 TYR    17      58.375  91.487  80.716  1.00  0.00           H  
ATOM    236  CE1 TYR    17      60.242  90.568  81.244  1.00  0.00           C  
ATOM    237  HE1 TYR    17      60.803  91.490  81.202  1.00  0.00           H  
ATOM    238  CZ  TYR    17      60.941  89.430  81.699  1.00  0.00           C  
ATOM    239  OH  TYR    17      62.237  89.471  82.078  1.00  0.00           O  
ATOM    240  HH  TYR    17      62.528  88.608  82.383  1.00  0.00           H  
ATOM    241  CE2 TYR    17      60.226  88.260  81.855  1.00  0.00           C  
ATOM    242  HE2 TYR    17      60.797  87.407  82.190  1.00  0.00           H  
ATOM    243  CD2 TYR    17      58.837  88.215  81.604  1.00  0.00           C  
ATOM    244  HD2 TYR    17      58.256  87.312  81.723  1.00  0.00           H  
ATOM    245  C   TYR    17      56.570  91.414  82.936  1.00  0.00           C  
ATOM    246  O   TYR    17      56.410  92.473  82.268  1.00  0.00           O  
ATOM    247  N   PRO    18      57.253  91.470  84.075  1.00  0.00           N  
ATOM    248  CD  PRO    18      57.427  90.451  85.049  1.00  0.00           C  
ATOM    249  HD2 PRO    18      57.896  89.535  84.690  1.00  0.00           H  
ATOM    250  HD3 PRO    18      56.464  90.225  85.507  1.00  0.00           H  
ATOM    251  CG  PRO    18      58.357  91.135  86.098  1.00  0.00           C  
ATOM    252  HG2 PRO    18      59.394  90.817  85.994  1.00  0.00           H  
ATOM    253  HG3 PRO    18      58.178  90.829  87.129  1.00  0.00           H  
ATOM    254  CB  PRO    18      58.213  92.597  85.909  1.00  0.00           C  
ATOM    255  HB2 PRO    18      58.978  93.250  86.329  1.00  0.00           H  
ATOM    256  HB3 PRO    18      57.298  92.900  86.419  1.00  0.00           H  
ATOM    257  CA  PRO    18      57.970  92.702  84.442  1.00  0.00           C  
ATOM    258  HA  PRO    18      57.382  93.583  84.185  1.00  0.00           H  
ATOM    259  C   PRO    18      59.302  92.929  83.689  1.00  0.00           C  
ATOM    260  O   PRO    18      60.216  92.047  83.633  1.00  0.00           O  
ATOM    261  N   THR    19      59.521  94.206  83.343  1.00  0.00           N  
ATOM    262  H   THR    19      58.758  94.858  83.459  1.00  0.00           H  
ATOM    263  CA  THR    19      60.948  94.687  83.168  1.00  0.00           C  
ATOM    264  HA  THR    19      61.442  94.021  82.460  1.00  0.00           H  
ATOM    265  CB  THR    19      61.029  96.168  82.557  1.00  0.00           C  
ATOM    266  HB  THR    19      60.796  96.885  83.344  1.00  0.00           H  
ATOM    267  CG2 THR    19      62.412  96.563  82.071  1.00  0.00           C  
ATOM    268 HG21 THR    19      63.085  96.680  82.920  1.00  0.00           H  
ATOM    269 HG22 THR    19      62.850  95.809  81.417  1.00  0.00           H  
ATOM    270 HG23 THR    19      62.375  97.507  81.529  1.00  0.00           H  
ATOM    271  OG1 THR    19      60.146  96.366  81.484  1.00  0.00           O  
ATOM    272  HG1 THR    19      59.628  97.164  81.613  1.00  0.00           H  
ATOM    273  C   THR    19      61.767  94.675  84.484  1.00  0.00           C  
ATOM    274  O   THR    19      61.238  95.125  85.446  1.00  0.00           O  
ATOM    275  N   GLN    20      63.130  94.442  84.396  1.00  0.00           N  
ATOM    276  H   GLN    20      63.602  94.129  83.560  1.00  0.00           H  
ATOM    277  CA  GLN    20      63.990  94.444  85.599  1.00  0.00           C  
ATOM    278  HA  GLN    20      63.551  93.788  86.351  1.00  0.00           H  
ATOM    279  CB  GLN    20      65.331  93.982  85.172  1.00  0.00           C  
ATOM    280  HB2 GLN    20      65.050  93.030  84.722  1.00  0.00           H  
ATOM    281  HB3 GLN    20      65.810  94.588  84.403  1.00  0.00           H  
ATOM    282  CG  GLN    20      66.426  93.854  86.285  1.00  0.00           C  
ATOM    283  HG2 GLN    20      66.818  94.846  86.509  1.00  0.00           H  
ATOM    284  HG3 GLN    20      65.862  93.475  87.138  1.00  0.00           H  
ATOM    285  CD  GLN    20      67.662  92.983  85.891  1.00  0.00           C  
ATOM    286  OE1 GLN    20      67.709  92.398  84.840  1.00  0.00           O  
ATOM    287  NE2 GLN    20      68.612  93.020  86.736  1.00  0.00           N  
ATOM    288 HE21 GLN    20      68.372  93.327  87.668  1.00  0.00           H  
ATOM    289 HE22 GLN    20      69.454  92.526  86.478  1.00  0.00           H  
ATOM    290  C   GLN    20      64.112  95.835  86.180  1.00  0.00           C  
ATOM    291  O   GLN    20      64.415  96.750  85.470  1.00  0.00           O  
ATOM    292  N   PRO    21      63.944  96.036  87.545  1.00  0.00           N  
ATOM    293  CD  PRO    21      63.101  95.191  88.346  1.00  0.00           C  
ATOM    294  HD2 PRO    21      63.624  94.345  88.792  1.00  0.00           H  
ATOM    295  HD3 PRO    21      62.251  94.761  87.815  1.00  0.00           H  
ATOM    296  CG  PRO    21      62.637  95.961  89.547  1.00  0.00           C  
ATOM    297  HG2 PRO    21      62.643  95.270  90.389  1.00  0.00           H  
ATOM    298  HG3 PRO    21      61.617  96.243  89.285  1.00  0.00           H  
ATOM    299  CB  PRO    21      63.701  97.031  89.576  1.00  0.00           C  
ATOM    300  HB2 PRO    21      64.572  96.617  90.084  1.00  0.00           H  
ATOM    301  HB3 PRO    21      63.301  97.947  90.011  1.00  0.00           H  
ATOM    302  CA  PRO    21      63.971  97.339  88.129  1.00  0.00           C  
ATOM    303  HA  PRO    21      63.062  97.862  87.834  1.00  0.00           H  
ATOM    304  C   PRO    21      65.272  98.023  87.934  1.00  0.00           C  
ATOM    305  O   PRO    21      66.378  97.434  87.802  1.00  0.00           O  
ATOM    306  N   GLY    22      65.281  99.315  88.017  1.00  0.00           N  
ATOM    307  H   GLY    22      64.379  99.745  88.161  1.00  0.00           H  
ATOM    308  CA  GLY    22      66.433 100.255  87.877  1.00  0.00           C  
ATOM    309  HA2 GLY    22      66.913 100.136  86.906  1.00  0.00           H  
ATOM    310  HA3 GLY    22      66.058 101.276  87.950  1.00  0.00           H  
ATOM    311  C   GLY    22      67.503 100.064  88.900  1.00  0.00           C  
ATOM    312  O   GLY    22      67.302  99.540  90.034  1.00  0.00           O  
ATOM    313  N   GLN    23      68.720 100.598  88.597  1.00  0.00           N  
ATOM    314  H   GLN    23      68.885 101.060  87.714  1.00  0.00           H  
ATOM    315  CA  GLN    23      69.960 100.456  89.358  1.00  0.00           C  
ATOM    316  HA  GLN    23      69.620 100.279  90.378  1.00  0.00           H  
ATOM    317  CB  GLN    23      70.836  99.333  88.799  1.00  0.00           C  
ATOM    318  HB2 GLN    23      70.267  98.421  88.979  1.00  0.00           H  
ATOM    319  HB3 GLN    23      71.056  99.487  87.742  1.00  0.00           H  
ATOM    320  CG  GLN    23      72.165  99.189  89.534  1.00  0.00           C  
ATOM    321  HG2 GLN    23      72.854  99.980  89.236  1.00  0.00           H  
ATOM    322  HG3 GLN    23      72.068  99.243  90.619  1.00  0.00           H  
ATOM    323  CD  GLN    23      72.843  97.912  89.165  1.00  0.00           C  
ATOM    324  OE1 GLN    23      72.819  97.405  88.085  1.00  0.00           O  
ATOM    325  NE2 GLN    23      73.468  97.261  90.176  1.00  0.00           N  
ATOM    326 HE21 GLN    23      73.397  97.518  91.150  1.00  0.00           H  
ATOM    327 HE22 GLN    23      73.968  96.421  89.924  1.00  0.00           H  
ATOM    328  C   GLN    23      70.759 101.799  89.359  1.00  0.00           C  
ATOM    329  O   GLN    23      71.109 102.222  88.291  1.00  0.00           O  
ATOM    330  N   GLY    24      70.963 102.461  90.479  1.00  0.00           N  
ATOM    331  H   GLY    24      70.508 102.203  91.343  1.00  0.00           H  
ATOM    332  CA  GLY    24      71.684 103.738  90.587  1.00  0.00           C  
ATOM    333  HA2 GLY    24      71.411 104.385  89.753  1.00  0.00           H  
ATOM    334  HA3 GLY    24      71.450 104.172  91.559  1.00  0.00           H  
ATOM    335  C   GLY    24      73.256 103.605  90.441  1.00  0.00           C  
ATOM    336  O   GLY    24      73.882 102.717  91.063  1.00  0.00           O  
ATOM    337  N   TYR    25      73.807 104.555  89.649  1.00  0.00           N  
ATOM    338  H   TYR    25      73.201 105.305  89.348  1.00  0.00           H  
ATOM    339  CA  TYR    25      75.081 104.427  88.947  1.00  0.00           C  
ATOM    340  HA  TYR    25      75.804 103.976  89.626  1.00  0.00           H  
ATOM    341  CB  TYR    25      75.041 103.393  87.887  1.00  0.00           C  
ATOM    342  HB2 TYR    25      75.024 102.385  88.301  1.00  0.00           H  
ATOM    343  HB3 TYR    25      74.071 103.469  87.396  1.00  0.00           H  
ATOM    344  CG  TYR    25      76.048 103.413  86.753  1.00  0.00           C  
ATOM    345  CD1 TYR    25      77.325 102.864  87.009  1.00  0.00           C  
ATOM    346  HD1 TYR    25      77.588 102.491  87.987  1.00  0.00           H  
ATOM    347  CE1 TYR    25      78.280 103.075  86.002  1.00  0.00           C  
ATOM    348  HE1 TYR    25      79.273 102.681  86.163  1.00  0.00           H  
ATOM    349  CZ  TYR    25      78.008 103.648  84.721  1.00  0.00           C  
ATOM    350  OH  TYR    25      78.969 103.622  83.740  1.00  0.00           O  
ATOM    351  HH  TYR    25      79.814 103.348  84.105  1.00  0.00           H  
ATOM    352  CE2 TYR    25      76.718 104.176  84.506  1.00  0.00           C  
ATOM    353  HE2 TYR    25      76.561 104.643  83.545  1.00  0.00           H  
ATOM    354  CD2 TYR    25      75.689 104.000  85.497  1.00  0.00           C  
ATOM    355  HD2 TYR    25      74.702 104.433  85.440  1.00  0.00           H  
ATOM    356  C   TYR    25      75.624 105.812  88.570  1.00  0.00           C  
ATOM    357  O   TYR    25      74.902 106.739  88.621  1.00  0.00           O  
ATOM    358  N   SER    26      76.902 105.855  88.163  1.00  0.00           N  
ATOM    359  H   SER    26      77.391 104.988  87.991  1.00  0.00           H  
ATOM    360  CA  SER    26      77.671 107.031  87.733  1.00  0.00           C  
ATOM    361  HA  SER    26      76.911 107.639  87.242  1.00  0.00           H  
ATOM    362  CB  SER    26      78.307 107.759  88.921  1.00  0.00           C  
ATOM    363  HB2 SER    26      77.599 108.450  89.377  1.00  0.00           H  
ATOM    364  HB3 SER    26      78.805 107.050  89.583  1.00  0.00           H  
ATOM    365  OG  SER    26      79.281 108.619  88.468  1.00  0.00           O  
ATOM    366  HG  SER    26      79.995 108.732  89.100  1.00  0.00           H  
ATOM    367  C   SER    26      78.729 106.705  86.732  1.00  0.00           C  
ATOM    368  O   SER    26      79.458 105.732  86.939  1.00  0.00           O  
ATOM    369  N   GLN    27      78.824 107.481  85.620  1.00  0.00           N  
ATOM    370  H   GLN    27      78.376 108.386  85.628  1.00  0.00           H  
ATOM    371  CA  GLN    27      79.666 107.121  84.513  1.00  0.00           C  
ATOM    372  HA  GLN    27      79.354 106.158  84.110  1.00  0.00           H  
ATOM    373  CB  GLN    27      79.525 108.042  83.318  1.00  0.00           C  
ATOM    374  HB2 GLN    27      79.571 109.075  83.664  1.00  0.00           H  
ATOM    375  HB3 GLN    27      80.417 108.035  82.693  1.00  0.00           H  
ATOM    376  CG  GLN    27      78.215 107.882  82.515  1.00  0.00           C  
ATOM    377  HG2 GLN    27      78.335 107.081  81.786  1.00  0.00           H  
ATOM    378  HG3 GLN    27      77.392 107.575  83.160  1.00  0.00           H  
ATOM    379  CD  GLN    27      77.767 109.036  81.566  1.00  0.00           C  
ATOM    380  OE1 GLN    27      78.571 109.875  81.191  1.00  0.00           O  
ATOM    381  NE2 GLN    27      76.553 109.059  81.147  1.00  0.00           N  
ATOM    382 HE21 GLN    27      75.926 108.292  81.341  1.00  0.00           H  
ATOM    383 HE22 GLN    27      76.172 109.821  80.603  1.00  0.00           H  
ATOM    384  C   GLN    27      81.142 106.993  84.922  1.00  0.00           C  
ATOM    385  O   GLN    27      81.931 106.320  84.231  1.00  0.00           O  
ATOM    386  N   GLN    28      81.534 107.751  86.014  1.00  0.00           N  
ATOM    387  H   GLN    28      80.782 108.279  86.432  1.00  0.00           H  
ATOM    388  CA  GLN    28      82.866 107.881  86.686  1.00  0.00           C  
ATOM    389  HA  GLN    28      83.606 107.729  85.900  1.00  0.00           H  
ATOM    390  CB  GLN    28      82.997 109.309  87.159  1.00  0.00           C  
ATOM    391  HB2 GLN    28      82.105 109.627  87.700  1.00  0.00           H  
ATOM    392  HB3 GLN    28      83.830 109.372  87.859  1.00  0.00           H  
ATOM    393  CG  GLN    28      83.321 110.323  86.068  1.00  0.00           C  
ATOM    394  HG2 GLN    28      83.627 111.281  86.490  1.00  0.00           H  
ATOM    395  HG3 GLN    28      84.208 109.974  85.539  1.00  0.00           H  
ATOM    396  CD  GLN    28      82.085 110.639  85.172  1.00  0.00           C  
ATOM    397  OE1 GLN    28      80.964 110.879  85.608  1.00  0.00           O  
ATOM    398  NE2 GLN    28      82.386 110.765  83.893  1.00  0.00           N  
ATOM    399 HE21 GLN    28      81.610 110.952  83.275  1.00  0.00           H  
ATOM    400 HE22 GLN    28      83.304 110.556  83.528  1.00  0.00           H  
ATOM    401  C   GLN    28      83.108 106.843  87.831  1.00  0.00           C  
ATOM    402  O   GLN    28      84.169 106.883  88.477  1.00  0.00           O  
ATOM    403  N   SER    29      82.235 105.953  88.124  1.00  0.00           N  
ATOM    404  H   SER    29      81.461 105.773  87.500  1.00  0.00           H  
ATOM    405  CA  SER    29      82.453 104.930  89.140  1.00  0.00           C  
ATOM    406  HA  SER    29      82.805 105.371  90.072  1.00  0.00           H  
ATOM    407  CB  SER    29      81.195 104.110  89.324  1.00  0.00           C  
ATOM    408  HB2 SER    29      81.467 103.418  90.121  1.00  0.00           H  
ATOM    409  HB3 SER    29      80.418 104.775  89.701  1.00  0.00           H  
ATOM    410  OG  SER    29      80.718 103.478  88.109  1.00  0.00           O  
ATOM    411  HG  SER    29      80.151 104.120  87.674  1.00  0.00           H  
ATOM    412  C   SER    29      83.576 103.997  88.770  1.00  0.00           C  
ATOM    413  O   SER    29      84.336 103.539  89.697  1.00  0.00           O  
ATOM    414  N   SER    30      83.705 103.677  87.503  1.00  0.00           N  
ATOM    415  H   SER    30      82.800 103.845  87.087  1.00  0.00           H  
ATOM    416  CA  SER    30      84.616 102.768  86.801  1.00  0.00           C  
ATOM    417  HA  SER    30      85.277 102.514  87.630  1.00  0.00           H  
ATOM    418  CB  SER    30      83.834 101.553  86.389  1.00  0.00           C  
ATOM    419  HB2 SER    30      83.596 100.974  87.281  1.00  0.00           H  
ATOM    420  HB3 SER    30      82.939 101.870  85.852  1.00  0.00           H  
ATOM    421  OG  SER    30      84.623 100.801  85.475  1.00  0.00           O  
ATOM    422  HG  SER    30      85.311 100.252  85.859  1.00  0.00           H  
ATOM    423  C   SER    30      85.353 103.405  85.583  1.00  0.00           C  
ATOM    424  O   SER    30      84.672 103.879  84.660  1.00  0.00           O  
ATOM    425  N   GLN    31      86.721 103.344  85.554  1.00  0.00           N  
ATOM    426  H   GLN    31      87.056 103.741  84.688  1.00  0.00           H  
ATOM    427  CA  GLN    31      87.710 102.755  86.477  1.00  0.00           C  
ATOM    428  HA  GLN    31      87.376 101.724  86.598  1.00  0.00           H  
ATOM    429  CB  GLN    31      89.103 102.717  85.842  1.00  0.00           C  
ATOM    430  HB2 GLN    31      89.328 103.780  85.759  1.00  0.00           H  
ATOM    431  HB3 GLN    31      89.859 102.391  86.556  1.00  0.00           H  
ATOM    432  CG  GLN    31      89.157 102.087  84.447  1.00  0.00           C  
ATOM    433  HG2 GLN    31      88.296 102.443  83.882  1.00  0.00           H  
ATOM    434  HG3 GLN    31      90.087 102.470  84.026  1.00  0.00           H  
ATOM    435  CD  GLN    31      89.156 100.579  84.523  1.00  0.00           C  
ATOM    436  OE1 GLN    31      89.294  99.861  85.530  1.00  0.00           O  
ATOM    437  NE2 GLN    31      89.200  99.917  83.370  1.00  0.00           N  
ATOM    438 HE21 GLN    31      89.313  98.919  83.480  1.00  0.00           H  
ATOM    439 HE22 GLN    31      89.158 100.412  82.492  1.00  0.00           H  
ATOM    440  C   GLN    31      87.716 103.403  87.867  1.00  0.00           C  
ATOM    441  O   GLN    31      87.476 104.575  87.926  1.00  0.00           O  
ATOM    442  N   PRO    32      88.030 102.590  88.934  1.00  0.00           N  
ATOM    443  CD  PRO    32      88.344 101.147  88.975  1.00  0.00           C  
ATOM    444  HD2 PRO    32      89.151 100.927  88.276  1.00  0.00           H  
ATOM    445  HD3 PRO    32      87.467 100.522  88.809  1.00  0.00           H  
ATOM    446  CG  PRO    32      88.803 100.832  90.341  1.00  0.00           C  
ATOM    447  HG2 PRO    32      89.886 100.907  90.433  1.00  0.00           H  
ATOM    448  HG3 PRO    32      88.557  99.856  90.759  1.00  0.00           H  
ATOM    449  CB  PRO    32      88.011 101.894  91.177  1.00  0.00           C  
ATOM    450  HB2 PRO    32      88.576 102.014  92.102  1.00  0.00           H  
ATOM    451  HB3 PRO    32      87.004 101.540  91.399  1.00  0.00           H  
ATOM    452  CA  PRO    32      88.000 103.164  90.293  1.00  0.00           C  
ATOM    453  HA  PRO    32      87.040 103.646  90.475  1.00  0.00           H  
ATOM    454  C   PRO    32      89.239 104.104  90.536  1.00  0.00           C  
ATOM    455  O   PRO    32      90.384 103.873  90.023  1.00  0.00           O  
ATOM    456  N   TYR    33      89.001 105.161  91.306  1.00  0.00           N  
ATOM    457  H   TYR    33      88.030 105.415  91.422  1.00  0.00           H  
ATOM    458  CA  TYR    33      89.980 106.090  91.843  1.00  0.00           C  
ATOM    459  HA  TYR    33      90.960 105.614  91.883  1.00  0.00           H  
ATOM    460  CB  TYR    33      90.078 107.231  90.797  1.00  0.00           C  
ATOM    461  HB2 TYR    33      89.170 107.819  90.930  1.00  0.00           H  
ATOM    462  HB3 TYR    33      90.719 107.971  91.275  1.00  0.00           H  
ATOM    463  CG  TYR    33      90.553 106.950  89.424  1.00  0.00           C  
ATOM    464  CD1 TYR    33      91.886 106.548  89.347  1.00  0.00           C  
ATOM    465  HD1 TYR    33      92.536 106.429  90.201  1.00  0.00           H  
ATOM    466  CE1 TYR    33      92.449 106.242  88.061  1.00  0.00           C  
ATOM    467  HE1 TYR    33      93.513 106.085  87.967  1.00  0.00           H  
ATOM    468  CZ  TYR    33      91.583 106.383  86.904  1.00  0.00           C  
ATOM    469  OH  TYR    33      92.051 105.987  85.698  1.00  0.00           O  
ATOM    470  HH  TYR    33      91.436 106.019  84.961  1.00  0.00           H  
ATOM    471  CE2 TYR    33      90.252 106.865  87.003  1.00  0.00           C  
ATOM    472  HE2 TYR    33      89.583 106.993  86.165  1.00  0.00           H  
ATOM    473  CD2 TYR    33      89.730 107.159  88.302  1.00  0.00           C  
ATOM    474  HD2 TYR    33      88.686 107.411  88.407  1.00  0.00           H  
ATOM    475  C   TYR    33      89.660 106.602  93.280  1.00  0.00           C  
ATOM    476  O   TYR    33      89.652 107.808  93.533  1.00  0.00           O  
ATOM    477  N   GLY    34      89.154 105.632  94.070  1.00  0.00           N  
ATOM    478  H   GLY    34      89.193 104.640  93.887  1.00  0.00           H  
ATOM    479  CA  GLY    34      88.560 105.993  95.353  1.00  0.00           C  
ATOM    480  HA2 GLY    34      88.652 105.170  96.062  1.00  0.00           H  
ATOM    481  HA3 GLY    34      88.995 106.928  95.704  1.00  0.00           H  
ATOM    482  C   GLY    34      87.031 106.070  95.349  1.00  0.00           C  
ATOM    483  O   GLY    34      86.445 105.482  94.421  1.00  0.00           O  
ATOM    484  N   GLN    35      86.437 106.703  96.351  1.00  0.00           N  
ATOM    485  H   GLN    35      87.066 107.175  96.985  1.00  0.00           H  
ATOM    486  CA  GLN    35      85.013 106.675  96.693  1.00  0.00           C  
ATOM    487  HA  GLN    35      84.434 106.461  95.795  1.00  0.00           H  
ATOM    488  CB  GLN    35      84.663 105.610  97.716  1.00  0.00           C  
ATOM    489  HB2 GLN    35      85.367 105.596  98.549  1.00  0.00           H  
ATOM    490  HB3 GLN    35      83.722 105.860  98.204  1.00  0.00           H  
ATOM    491  CG  GLN    35      84.582 104.194  97.095  1.00  0.00           C  
ATOM    492  HG2 GLN    35      85.278 104.146  96.258  1.00  0.00           H  
ATOM    493  HG3 GLN    35      84.790 103.379  97.788  1.00  0.00           H  
ATOM    494  CD  GLN    35      83.249 103.726  96.515  1.00  0.00           C  
ATOM    495  OE1 GLN    35      82.249 104.391  96.104  1.00  0.00           O  
ATOM    496  NE2 GLN    35      83.275 102.487  96.047  1.00  0.00           N  
ATOM    497 HE21 GLN    35      84.146 102.005  96.219  1.00  0.00           H  
ATOM    498 HE22 GLN    35      82.445 101.930  95.898  1.00  0.00           H  
ATOM    499  C   GLN    35      84.404 108.020  97.225  1.00  0.00           C  
ATOM    500  O   GLN    35      84.734 108.413  98.303  1.00  0.00           O  
ATOM    501  N   GLN    36      83.639 108.821  96.487  1.00  0.00           N  
ATOM    502  H   GLN    36      83.456 109.698  96.954  1.00  0.00           H  
ATOM    503  CA  GLN    36      83.195 108.651  95.112  1.00  0.00           C  
ATOM    504  HA  GLN    36      82.609 107.734  95.169  1.00  0.00           H  
ATOM    505  CB  GLN    36      82.068 109.645  94.758  1.00  0.00           C  
ATOM    506  HB2 GLN    36      81.408 109.657  95.625  1.00  0.00           H  
ATOM    507  HB3 GLN    36      82.503 110.641  94.664  1.00  0.00           H  
ATOM    508  CG  GLN    36      81.534 109.386  93.271  1.00  0.00           C  
ATOM    509  HG2 GLN    36      82.337 109.618  92.572  1.00  0.00           H  
ATOM    510  HG3 GLN    36      81.280 108.328  93.199  1.00  0.00           H  
ATOM    511  CD  GLN    36      80.295 110.171  92.946  1.00  0.00           C  
ATOM    512  OE1 GLN    36      79.637 110.840  93.766  1.00  0.00           O  
ATOM    513  NE2 GLN    36      79.850 110.214  91.700  1.00  0.00           N  
ATOM    514 HE21 GLN    36      80.332 109.632  91.030  1.00  0.00           H  
ATOM    515 HE22 GLN    36      79.044 110.768  91.450  1.00  0.00           H  
ATOM    516  C   GLN    36      84.334 108.665  94.086  1.00  0.00           C  
ATOM    517  O   GLN    36      85.023 109.704  94.084  1.00  0.00           O  
ATOM    518  N   SER    37      84.562 107.635  93.273  1.00  0.00           N  
ATOM    519  H   SER    37      83.896 106.876  93.290  1.00  0.00           H  
ATOM    520  CA  SER    37      85.562 107.631  92.173  1.00  0.00           C  
ATOM    521  HA  SER    37      86.570 107.692  92.583  1.00  0.00           H  
ATOM    522  CB  SER    37      85.463 106.349  91.407  1.00  0.00           C  
ATOM    523  HB2 SER    37      85.588 105.440  91.995  1.00  0.00           H  
ATOM    524  HB3 SER    37      84.399 106.269  91.184  1.00  0.00           H  
ATOM    525  OG  SER    37      86.144 106.289  90.191  1.00  0.00           O  
ATOM    526  HG  SER    37      85.408 106.388  89.582  1.00  0.00           H  
ATOM    527  C   SER    37      85.276 108.795  91.318  1.00  0.00           C  
ATOM    528  O   SER    37      84.177 108.858  90.703  1.00  0.00           O  
ATOM    529  N   TYR    38      86.298 109.595  91.008  1.00  0.00           N  
ATOM    530  H   TYR    38      87.140 109.490  91.556  1.00  0.00           H  
ATOM    531  CA  TYR    38      86.269 110.544  89.899  1.00  0.00           C  
ATOM    532  HA  TYR    38      85.422 110.360  89.239  1.00  0.00           H  
ATOM    533  CB  TYR    38      86.102 111.882  90.427  1.00  0.00           C  
ATOM    534  HB2 TYR    38      87.037 112.206  90.883  1.00  0.00           H  
ATOM    535  HB3 TYR    38      85.973 112.500  89.538  1.00  0.00           H  
ATOM    536  CG  TYR    38      84.884 112.272  91.329  1.00  0.00           C  
ATOM    537  CD1 TYR    38      85.157 112.875  92.542  1.00  0.00           C  
ATOM    538  HD1 TYR    38      86.189 113.086  92.778  1.00  0.00           H  
ATOM    539  CE1 TYR    38      84.166 113.183  93.454  1.00  0.00           C  
ATOM    540  HE1 TYR    38      84.514 113.582  94.396  1.00  0.00           H  
ATOM    541  CZ  TYR    38      82.821 113.030  93.112  1.00  0.00           C  
ATOM    542  OH  TYR    38      81.757 113.421  93.880  1.00  0.00           O  
ATOM    543  HH  TYR    38      82.053 113.993  94.592  1.00  0.00           H  
ATOM    544  CE2 TYR    38      82.535 112.561  91.794  1.00  0.00           C  
ATOM    545  HE2 TYR    38      81.512 112.435  91.472  1.00  0.00           H  
ATOM    546  CD2 TYR    38      83.576 112.108  90.942  1.00  0.00           C  
ATOM    547  HD2 TYR    38      83.330 111.712  89.968  1.00  0.00           H  
ATOM    548  C   TYR    38      87.578 110.607  89.071  1.00  0.00           C  
ATOM    549  O   TYR    38      87.564 110.740  87.840  1.00  0.00           O  
ATOM    550  N   SER    39      88.793 110.626  89.689  1.00  0.00           N  
ATOM    551  H   SER    39      88.886 110.535  90.691  1.00  0.00           H  
ATOM    552  CA  SER    39      90.127 110.610  89.079  1.00  0.00           C  
ATOM    553  HA  SER    39      90.095 109.895  88.257  1.00  0.00           H  
ATOM    554  CB  SER    39      90.306 111.992  88.327  1.00  0.00           C  
ATOM    555  HB2 SER    39      89.325 112.383  88.059  1.00  0.00           H  
ATOM    556  HB3 SER    39      90.758 112.705  89.017  1.00  0.00           H  
ATOM    557  OG  SER    39      91.211 111.783  87.263  1.00  0.00           O  
ATOM    558  HG  SER    39      91.505 112.626  86.910  1.00  0.00           H  
ATOM    559  C   SER    39      91.219 110.436  90.171  1.00  0.00           C  
ATOM    560  O   SER    39      91.051 110.926  91.294  1.00  0.00           O  
ATOM    561  N   GLY    40      92.410 109.933  89.820  1.00  0.00           N  
ATOM    562  H   GLY    40      92.470 109.609  88.865  1.00  0.00           H  
ATOM    563  CA  GLY    40      93.652 109.890  90.568  1.00  0.00           C  
ATOM    564  HA2 GLY    40      93.409 109.495  91.555  1.00  0.00           H  
ATOM    565  HA3 GLY    40      94.358 109.164  90.165  1.00  0.00           H  
ATOM    566  C   GLY    40      94.285 111.288  90.721  1.00  0.00           C  
ATOM    567  O   GLY    40      93.779 112.274  90.150  1.00  0.00           O  
ATOM    568  N   TYR    41      95.352 111.457  91.564  1.00  0.00           N  
ATOM    569  H   TYR    41      95.692 112.406  91.634  1.00  0.00           H  
ATOM    570  CA  TYR    41      96.048 110.393  92.288  1.00  0.00           C  
ATOM    571  HA  TYR    41      95.306 109.603  92.405  1.00  0.00           H  
ATOM    572  CB  TYR    41      97.262 109.880  91.418  1.00  0.00           C  
ATOM    573  HB2 TYR    41      98.092 110.575  91.540  1.00  0.00           H  
ATOM    574  HB3 TYR    41      97.553 108.952  91.908  1.00  0.00           H  
ATOM    575  CG  TYR    41      97.099 109.654  89.922  1.00  0.00           C  
ATOM    576  CD1 TYR    41      97.524 110.614  89.001  1.00  0.00           C  
ATOM    577  HD1 TYR    41      97.824 111.567  89.409  1.00  0.00           H  
ATOM    578  CE1 TYR    41      97.591 110.251  87.618  1.00  0.00           C  
ATOM    579  HE1 TYR    41      97.931 111.024  86.945  1.00  0.00           H  
ATOM    580  CZ  TYR    41      96.960 109.100  87.129  1.00  0.00           C  
ATOM    581  OH  TYR    41      96.852 108.911  85.781  1.00  0.00           O  
ATOM    582  HH  TYR    41      96.597 109.681  85.267  1.00  0.00           H  
ATOM    583  CE2 TYR    41      96.506 108.165  88.061  1.00  0.00           C  
ATOM    584  HE2 TYR    41      96.129 107.217  87.708  1.00  0.00           H  
ATOM    585  CD2 TYR    41      96.582 108.406  89.475  1.00  0.00           C  
ATOM    586  HD2 TYR    41      96.043 107.803  90.191  1.00  0.00           H  
ATOM    587  C   TYR    41      96.497 110.862  93.688  1.00  0.00           C  
ATOM    588  O   TYR    41      96.463 112.065  94.043  1.00  0.00           O  
ATOM    589  N   SER    42      96.831 109.919  94.549  1.00  0.00           N  
ATOM    590  H   SER    42      96.981 108.998  94.164  1.00  0.00           H  
ATOM    591  CA  SER    42      97.713 110.252  95.709  1.00  0.00           C  
ATOM    592  HA  SER    42      97.471 111.269  96.018  1.00  0.00           H  
ATOM    593  CB  SER    42      97.399 109.238  96.808  1.00  0.00           C  
ATOM    594  HB2 SER    42      96.376 109.240  97.183  1.00  0.00           H  
ATOM    595  HB3 SER    42      97.661 108.243  96.449  1.00  0.00           H  
ATOM    596  OG  SER    42      98.270 109.489  97.860  1.00  0.00           O  
ATOM    597  HG  SER    42      97.914 110.059  98.545  1.00  0.00           H  
ATOM    598  C   SER    42      99.220 110.349  95.296  1.00  0.00           C  
ATOM    599  O   SER    42      99.958 109.396  95.332  1.00  0.00           O  
ATOM    600  N   GLN    43      99.698 111.536  94.960  1.00  0.00           N  
ATOM    601  H   GLN    43      99.132 112.344  95.177  1.00  0.00           H  
ATOM    602  CA  GLN    43     101.023 111.753  94.277  1.00  0.00           C  
ATOM    603  HA  GLN    43     101.732 111.061  94.731  1.00  0.00           H  
ATOM    604  CB  GLN    43     100.852 111.449  92.747  1.00  0.00           C  
ATOM    605  HB2 GLN    43     100.273 110.548  92.539  1.00  0.00           H  
ATOM    606  HB3 GLN    43     100.285 112.250  92.271  1.00  0.00           H  
ATOM    607  CG  GLN    43     102.193 111.349  92.060  1.00  0.00           C  
ATOM    608  HG2 GLN    43     102.025 111.415  90.985  1.00  0.00           H  
ATOM    609  HG3 GLN    43     102.861 112.152  92.373  1.00  0.00           H  
ATOM    610  CD  GLN    43     102.762 109.992  92.395  1.00  0.00           C  
ATOM    611  OE1 GLN    43     103.641 109.833  93.232  1.00  0.00           O  
ATOM    612  NE2 GLN    43     102.305 108.920  91.739  1.00  0.00           N  
ATOM    613 HE21 GLN    43     101.589 109.048  91.038  1.00  0.00           H  
ATOM    614 HE22 GLN    43     102.651 107.975  91.824  1.00  0.00           H  
ATOM    615  C   GLN    43     101.615 113.104  94.490  1.00  0.00           C  
ATOM    616  O   GLN    43     100.886 114.084  94.460  1.00  0.00           O  
ATOM    617  N   SER    44     102.925 113.301  94.598  1.00  0.00           N  
ATOM    618  H   SER    44     103.482 112.464  94.500  1.00  0.00           H  
ATOM    619  CA  SER    44     103.519 114.628  94.684  1.00  0.00           C  
ATOM    620  HA  SER    44     103.222 115.072  95.634  1.00  0.00           H  
ATOM    621  CB  SER    44     105.033 114.514  94.942  1.00  0.00           C  
ATOM    622  HB2 SER    44     105.148 114.178  95.973  1.00  0.00           H  
ATOM    623  HB3 SER    44     105.554 113.891  94.215  1.00  0.00           H  
ATOM    624  OG  SER    44     105.520 115.804  94.804  1.00  0.00           O  
ATOM    625  HG  SER    44     106.401 115.931  95.164  1.00  0.00           H  
ATOM    626  C   SER    44     103.224 115.488  93.485  1.00  0.00           C  
ATOM    627  O   SER    44     103.067 114.955  92.380  1.00  0.00           O  
ATOM    628  N   THR    45     103.193 116.824  93.596  1.00  0.00           N  
ATOM    629  H   THR    45     103.349 117.293  94.478  1.00  0.00           H  
ATOM    630  CA  THR    45     102.906 117.747  92.451  1.00  0.00           C  
ATOM    631  HA  THR    45     102.056 117.361  91.888  1.00  0.00           H  
ATOM    632  CB  THR    45     102.312 119.156  92.727  1.00  0.00           C  
ATOM    633  HB  THR    45     103.085 119.895  92.516  1.00  0.00           H  
ATOM    634  CG2 THR    45     100.909 119.463  92.160  1.00  0.00           C  
ATOM    635 HG21 THR    45     100.881 119.264  91.089  1.00  0.00           H  
ATOM    636 HG22 THR    45     100.215 118.739  92.587  1.00  0.00           H  
ATOM    637 HG23 THR    45     100.573 120.477  92.376  1.00  0.00           H  
ATOM    638  OG1 THR    45     102.022 119.287  94.116  1.00  0.00           O  
ATOM    639  HG1 THR    45     101.891 120.230  94.239  1.00  0.00           H  
ATOM    640  C   THR    45     104.113 117.885  91.502  1.00  0.00           C  
ATOM    641  O   THR    45     103.989 118.331  90.355  1.00  0.00           O  
ATOM    642  N   ASP    46     105.295 117.417  91.890  1.00  0.00           N  
ATOM    643  H   ASP    46     105.433 117.041  92.817  1.00  0.00           H  
ATOM    644  CA  ASP    46     106.465 117.335  91.054  1.00  0.00           C  
ATOM    645  HA  ASP    46     106.130 117.019  90.066  1.00  0.00           H  
ATOM    646  CB  ASP    46     106.962 118.777  90.946  1.00  0.00           C  
ATOM    647  HB2 ASP    46     106.144 119.393  90.573  1.00  0.00           H  
ATOM    648  HB3 ASP    46     107.251 119.161  91.925  1.00  0.00           H  
ATOM    649  CG  ASP    46     108.146 118.994  89.973  1.00  0.00           C  
ATOM    650  OD1 ASP    46     108.571 118.001  89.321  1.00  0.00           O  
ATOM    651  OD2 ASP    46     108.509 120.141  89.663  1.00  0.00           O  
ATOM    652  C   ASP    46     107.536 116.443  91.551  1.00  0.00           C  
ATOM    653  O   ASP    46     108.126 116.668  92.654  1.00  0.00           O  
ATOM    654  N   THR    47     107.833 115.335  90.849  1.00  0.00           N  
ATOM    655  H   THR    47     107.397 115.105  89.967  1.00  0.00           H  
ATOM    656  CA  THR    47     108.905 114.343  91.308  1.00  0.00           C  
ATOM    657  HA  THR    47     109.104 114.531  92.363  1.00  0.00           H  
ATOM    658  CB  THR    47     108.272 112.869  91.359  1.00  0.00           C  
ATOM    659  HB  THR    47     109.051 112.141  91.586  1.00  0.00           H  
ATOM    660  CG2 THR    47     107.158 112.770  92.412  1.00  0.00           C  
ATOM    661 HG21 THR    47     107.078 111.684  92.362  1.00  0.00           H  
ATOM    662 HG22 THR    47     107.482 113.182  93.367  1.00  0.00           H  
ATOM    663 HG23 THR    47     106.251 113.198  91.983  1.00  0.00           H  
ATOM    664  OG1 THR    47     107.612 112.534  90.191  1.00  0.00           O  
ATOM    665  HG1 THR    47     108.315 112.181  89.640  1.00  0.00           H  
ATOM    666  C   THR    47     110.104 114.401  90.459  1.00  0.00           C  
ATOM    667  O   THR    47     111.012 113.614  90.636  1.00  0.00           O  
ATOM    668  N   SER    48     110.118 115.427  89.516  1.00  0.00           N  
ATOM    669  H   SER    48     109.267 115.970  89.479  1.00  0.00           H  
ATOM    670  CA  SER    48     111.136 115.752  88.586  1.00  0.00           C  
ATOM    671  HA  SER    48     111.531 114.874  88.076  1.00  0.00           H  
ATOM    672  CB  SER    48     110.686 116.789  87.503  1.00  0.00           C  
ATOM    673  HB2 SER    48     111.319 116.735  86.618  1.00  0.00           H  
ATOM    674  HB3 SER    48     109.675 116.594  87.147  1.00  0.00           H  
ATOM    675  OG  SER    48     110.689 118.157  87.984  1.00  0.00           O  
ATOM    676  HG  SER    48     110.019 118.093  88.669  1.00  0.00           H  
ATOM    677  C   SER    48     112.368 116.402  89.288  1.00  0.00           C  
ATOM    678  O   SER    48     112.418 116.470  90.500  1.00  0.00           O  
ATOM    679  N   GLY    49     113.406 116.797  88.503  1.00  0.00           N  
ATOM    680  H   GLY    49     113.277 116.729  87.503  1.00  0.00           H  
ATOM    681  CA  GLY    49     114.659 117.318  89.082  1.00  0.00           C  
ATOM    682  HA2 GLY    49     115.242 117.797  88.296  1.00  0.00           H  
ATOM    683  HA3 GLY    49     114.481 118.072  89.849  1.00  0.00           H  
ATOM    684  C   GLY    49     115.629 116.227  89.613  1.00  0.00           C  
ATOM    685  O   GLY    49     115.155 115.202  90.041  1.00  0.00           O  
ATOM    686  N   TYR    50     116.922 116.417  89.596  1.00  0.00           N  
ATOM    687  H   TYR    50     117.512 115.605  89.706  1.00  0.00           H  
ATOM    688  CA  TYR    50     117.845 117.580  89.665  1.00  0.00           C  
ATOM    689  HA  TYR    50     117.650 118.206  88.794  1.00  0.00           H  
ATOM    690  CB  TYR    50     117.548 118.362  90.946  1.00  0.00           C  
ATOM    691  HB2 TYR    50     116.462 118.399  91.027  1.00  0.00           H  
ATOM    692  HB3 TYR    50     117.950 117.852  91.823  1.00  0.00           H  
ATOM    693  CG  TYR    50     118.095 119.724  91.074  1.00  0.00           C  
ATOM    694  CD1 TYR    50     119.128 119.987  91.999  1.00  0.00           C  
ATOM    695  HD1 TYR    50     119.462 119.184  92.639  1.00  0.00           H  
ATOM    696  CE1 TYR    50     119.556 121.310  92.231  1.00  0.00           C  
ATOM    697  HE1 TYR    50     120.284 121.607  92.973  1.00  0.00           H  
ATOM    698  CZ  TYR    50     119.126 122.355  91.367  1.00  0.00           C  
ATOM    699  OH  TYR    50     119.536 123.650  91.557  1.00  0.00           O  
ATOM    700  HH  TYR    50     119.126 124.196  90.882  1.00  0.00           H  
ATOM    701  CE2 TYR    50     118.227 122.003  90.323  1.00  0.00           C  
ATOM    702  HE2 TYR    50     118.001 122.721  89.549  1.00  0.00           H  
ATOM    703  CD2 TYR    50     117.593 120.733  90.227  1.00  0.00           C  
ATOM    704  HD2 TYR    50     116.900 120.443  89.451  1.00  0.00           H  
ATOM    705  C   TYR    50     119.355 117.248  89.682  1.00  0.00           C  
ATOM    706  O   TYR    50     119.687 116.207  90.195  1.00  0.00           O  
ATOM    707  N   GLY    51     120.278 118.034  89.173  1.00  0.00           N  
ATOM    708  H   GLY    51     121.226 117.707  89.296  1.00  0.00           H  
ATOM    709  CA  GLY    51     120.178 119.256  88.418  1.00  0.00           C  
ATOM    710  HA2 GLY    51     119.200 119.453  87.978  1.00  0.00           H  
ATOM    711  HA3 GLY    51     120.392 120.073  89.106  1.00  0.00           H  
ATOM    712  C   GLY    51     121.137 119.397  87.279  1.00  0.00           C  
ATOM    713  O   GLY    51     122.119 118.602  87.212  1.00  0.00           O  
ATOM    714  N   GLN    52     120.949 120.358  86.397  1.00  0.00           N  
ATOM    715  H   GLN    52     120.182 121.012  86.467  1.00  0.00           H  
ATOM    716  CA  GLN    52     121.795 120.409  85.256  1.00  0.00           C  
ATOM    717  HA  GLN    52     121.213 121.069  84.612  1.00  0.00           H  
ATOM    718  CB  GLN    52     123.098 121.131  85.613  1.00  0.00           C  
ATOM    719  HB2 GLN    52     122.858 121.886  86.361  1.00  0.00           H  
ATOM    720  HB3 GLN    52     123.750 120.372  86.045  1.00  0.00           H  
ATOM    721  CG  GLN    52     123.769 121.701  84.368  1.00  0.00           C  
ATOM    722  HG2 GLN    52     124.806 121.806  84.686  1.00  0.00           H  
ATOM    723  HG3 GLN    52     123.954 120.879  83.676  1.00  0.00           H  
ATOM    724  CD  GLN    52     123.166 123.012  83.742  1.00  0.00           C  
ATOM    725  OE1 GLN    52     121.994 123.399  83.986  1.00  0.00           O  
ATOM    726  NE2 GLN    52     123.957 123.816  83.047  1.00  0.00           N  
ATOM    727 HE21 GLN    52     124.932 123.559  82.990  1.00  0.00           H  
ATOM    728 HE22 GLN    52     123.624 124.764  82.946  1.00  0.00           H  
ATOM    729  C   GLN    52     121.942 119.160  84.393  1.00  0.00           C  
ATOM    730  O   GLN    52     122.990 118.486  84.436  1.00  0.00           O  
ATOM    731  N   SER    53     120.864 118.557  83.864  1.00  0.00           N  
ATOM    732  H   SER    53     121.017 117.612  83.543  1.00  0.00           H  
ATOM    733  CA  SER    53     119.549 119.169  83.593  1.00  0.00           C  
ATOM    734  HA  SER    53     119.751 120.221  83.394  1.00  0.00           H  
ATOM    735  CB  SER    53     118.973 118.417  82.417  1.00  0.00           C  
ATOM    736  HB2 SER    53     119.745 118.332  81.652  1.00  0.00           H  
ATOM    737  HB3 SER    53     118.655 117.406  82.671  1.00  0.00           H  
ATOM    738  OG  SER    53     117.865 119.152  81.916  1.00  0.00           O  
ATOM    739  HG  SER    53     118.121 119.494  81.057  1.00  0.00           H  
ATOM    740  C   SER    53     118.527 119.081  84.762  1.00  0.00           C  
ATOM    741  O   SER    53     118.762 118.278  85.639  1.00  0.00           O  
ATOM    742  N   SER    54     117.560 119.953  84.764  1.00  0.00           N  
ATOM    743  H   SER    54     117.653 120.609  84.003  1.00  0.00           H  
ATOM    744  CA  SER    54     116.646 120.289  85.851  1.00  0.00           C  
ATOM    745  HA  SER    54     116.900 119.554  86.614  1.00  0.00           H  
ATOM    746  CB  SER    54     117.027 121.660  86.369  1.00  0.00           C  
ATOM    747  HB2 SER    54     117.286 122.294  85.521  1.00  0.00           H  
ATOM    748  HB3 SER    54     116.248 122.140  86.960  1.00  0.00           H  
ATOM    749  OG  SER    54     118.145 121.546  87.240  1.00  0.00           O  
ATOM    750  HG  SER    54     118.487 122.396  87.526  1.00  0.00           H  
ATOM    751  C   SER    54     115.199 120.261  85.320  1.00  0.00           C  
ATOM    752  O   SER    54     114.317 119.614  85.868  1.00  0.00           O  
ATOM    753  N   TYR    55     115.055 120.873  84.112  1.00  0.00           N  
ATOM    754  H   TYR    55     115.896 121.027  83.574  1.00  0.00           H  
ATOM    755  CA  TYR    55     113.767 121.118  83.410  1.00  0.00           C  
ATOM    756  HA  TYR    55     112.915 120.787  84.003  1.00  0.00           H  
ATOM    757  CB  TYR    55     113.491 122.610  83.248  1.00  0.00           C  
ATOM    758  HB2 TYR    55     114.287 123.120  82.706  1.00  0.00           H  
ATOM    759  HB3 TYR    55     112.563 122.748  82.692  1.00  0.00           H  
ATOM    760  CG  TYR    55     113.418 123.376  84.597  1.00  0.00           C  
ATOM    761  CD1 TYR    55     114.549 124.175  85.044  1.00  0.00           C  
ATOM    762  HD1 TYR    55     115.553 124.093  84.656  1.00  0.00           H  
ATOM    763  CE1 TYR    55     114.326 124.976  86.195  1.00  0.00           C  
ATOM    764  HE1 TYR    55     115.033 125.743  86.473  1.00  0.00           H  
ATOM    765  CZ  TYR    55     113.058 125.031  86.773  1.00  0.00           C  
ATOM    766  OH  TYR    55     112.847 125.944  87.775  1.00  0.00           O  
ATOM    767  HH  TYR    55     112.090 125.652  88.289  1.00  0.00           H  
ATOM    768  CE2 TYR    55     111.935 124.223  86.400  1.00  0.00           C  
ATOM    769  HE2 TYR    55     110.967 124.272  86.877  1.00  0.00           H  
ATOM    770  CD2 TYR    55     112.118 123.466  85.272  1.00  0.00           C  
ATOM    771  HD2 TYR    55     111.327 122.860  84.855  1.00  0.00           H  
ATOM    772  C   TYR    55     113.864 120.390  82.011  1.00  0.00           C  
ATOM    773  O   TYR    55     114.792 120.694  81.213  1.00  0.00           O  
ATOM    774  N   SER    56     112.924 119.523  81.656  1.00  0.00           N  
ATOM    775  H   SER    56     113.031 119.120  80.736  1.00  0.00           H  
ATOM    776  CA  SER    56     111.844 118.953  82.469  1.00  0.00           C  
ATOM    777  HA  SER    56     111.281 118.265  81.839  1.00  0.00           H  
ATOM    778  CB  SER    56     112.461 117.992  83.541  1.00  0.00           C  
ATOM    779  HB2 SER    56     113.219 118.391  84.215  1.00  0.00           H  
ATOM    780  HB3 SER    56     111.671 117.568  84.162  1.00  0.00           H  
ATOM    781  OG  SER    56     113.098 116.857  82.972  1.00  0.00           O  
ATOM    782  HG  SER    56     113.990 117.008  82.648  1.00  0.00           H  
ATOM    783  C   SER    56     110.871 120.018  83.062  1.00  0.00           C  
ATOM    784  O   SER    56     110.643 120.189  84.258  1.00  0.00           O  
ATOM    785  N   SER    57     110.112 120.771  82.228  1.00  0.00           N  
ATOM    786  H   SER    57     109.403 121.335  82.674  1.00  0.00           H  
ATOM    787  CA  SER    57     110.107 120.736  80.773  1.00  0.00           C  
ATOM    788  HA  SER    57     110.411 119.776  80.354  1.00  0.00           H  
ATOM    789  CB  SER    57     108.705 121.041  80.243  1.00  0.00           C  
ATOM    790  HB2 SER    57     108.081 120.198  80.539  1.00  0.00           H  
ATOM    791  HB3 SER    57     108.399 122.016  80.624  1.00  0.00           H  
ATOM    792  OG  SER    57     108.844 121.070  78.861  1.00  0.00           O  
ATOM    793  HG  SER    57     107.964 121.128  78.482  1.00  0.00           H  
ATOM    794  C   SER    57     111.046 121.845  80.299  1.00  0.00           C  
ATOM    795  O   SER    57     110.948 123.006  80.677  1.00  0.00           O  
ATOM    796  N   TYR    58     112.050 121.499  79.493  1.00  0.00           N  
ATOM    797  H   TYR    58     111.920 120.548  79.180  1.00  0.00           H  
ATOM    798  CA  TYR    58     113.098 122.421  79.043  1.00  0.00           C  
ATOM    799  HA  TYR    58     113.709 122.744  79.885  1.00  0.00           H  
ATOM    800  CB  TYR    58     114.110 121.645  78.177  1.00  0.00           C  
ATOM    801  HB2 TYR    58     114.553 120.851  78.779  1.00  0.00           H  
ATOM    802  HB3 TYR    58     113.704 121.085  77.335  1.00  0.00           H  
ATOM    803  CG  TYR    58     115.232 122.454  77.502  1.00  0.00           C  
ATOM    804  CD1 TYR    58     115.268 122.717  76.110  1.00  0.00           C  
ATOM    805  HD1 TYR    58     114.353 122.515  75.573  1.00  0.00           H  
ATOM    806  CE1 TYR    58     116.321 123.383  75.546  1.00  0.00           C  
ATOM    807  HE1 TYR    58     116.242 123.631  74.498  1.00  0.00           H  
ATOM    808  CZ  TYR    58     117.380 123.888  76.301  1.00  0.00           C  
ATOM    809  OH  TYR    58     118.337 124.684  75.758  1.00  0.00           O  
ATOM    810  HH  TYR    58     118.930 125.140  76.359  1.00  0.00           H  
ATOM    811  CE2 TYR    58     117.411 123.488  77.680  1.00  0.00           C  
ATOM    812  HE2 TYR    58     118.282 123.819  78.225  1.00  0.00           H  
ATOM    813  CD2 TYR    58     116.342 122.787  78.283  1.00  0.00           C  
ATOM    814  HD2 TYR    58     116.387 122.513  79.327  1.00  0.00           H  
ATOM    815  C   TYR    58     112.645 123.661  78.194  1.00  0.00           C  
ATOM    816  O   TYR    58     112.120 123.531  77.063  1.00  0.00           O  
ATOM    817  N   GLY    59     112.849 124.897  78.638  1.00  0.00           N  
ATOM    818  H   GLY    59     112.440 125.618  78.061  1.00  0.00           H  
ATOM    819  CA  GLY    59     113.353 125.280  79.964  1.00  0.00           C  
ATOM    820  HA2 GLY    59     112.741 124.835  80.749  1.00  0.00           H  
ATOM    821  HA3 GLY    59     114.340 124.859  80.155  1.00  0.00           H  
ATOM    822  C   GLY    59     113.435 126.834  80.124  1.00  0.00           C  
ATOM    823  O   GLY    59     113.451 127.555  79.111  1.00  0.00           O  
ATOM    824  N   GLN    60     113.504 127.430  81.310  1.00  0.00           N  
ATOM    825  H   GLN    60     113.129 128.367  81.303  1.00  0.00           H  
ATOM    826  CA  GLN    60     113.792 126.848  82.591  1.00  0.00           C  
ATOM    827  HA  GLN    60     114.023 125.794  82.433  1.00  0.00           H  
ATOM    828  CB  GLN    60     115.005 127.547  83.299  1.00  0.00           C  
ATOM    829  HB2 GLN    60     114.808 128.588  83.557  1.00  0.00           H  
ATOM    830  HB3 GLN    60     115.225 127.016  84.225  1.00  0.00           H  
ATOM    831  CG  GLN    60     116.356 127.557  82.477  1.00  0.00           C  
ATOM    832  HG2 GLN    60     116.310 128.275  81.658  1.00  0.00           H  
ATOM    833  HG3 GLN    60     117.138 128.004  83.091  1.00  0.00           H  
ATOM    834  CD  GLN    60     116.683 126.250  81.847  1.00  0.00           C  
ATOM    835  OE1 GLN    60     116.164 125.124  82.135  1.00  0.00           O  
ATOM    836  NE2 GLN    60     117.581 126.277  80.858  1.00  0.00           N  
ATOM    837 HE21 GLN    60     117.994 127.160  80.593  1.00  0.00           H  
ATOM    838 HE22 GLN    60     117.829 125.378  80.471  1.00  0.00           H  
ATOM    839  C   GLN    60     112.452 126.835  83.395  1.00  0.00           C  
ATOM    840  O   GLN    60     111.551 126.114  82.994  1.00  0.00           O  
ATOM    841  N   SER    61     112.195 127.763  84.321  1.00  0.00           N  
ATOM    842  H   SER    61     112.908 128.426  84.588  1.00  0.00           H  
ATOM    843  CA  SER    61     110.912 127.764  85.075  1.00  0.00           C  
ATOM    844  HA  SER    61     110.597 126.777  85.413  1.00  0.00           H  
ATOM    845  CB  SER    61     111.059 128.591  86.343  1.00  0.00           C  
ATOM    846  HB2 SER    61     110.067 128.674  86.785  1.00  0.00           H  
ATOM    847  HB3 SER    61     111.855 128.126  86.926  1.00  0.00           H  
ATOM    848  OG  SER    61     111.604 129.881  86.156  1.00  0.00           O  
ATOM    849  HG  SER    61     112.554 129.887  86.293  1.00  0.00           H  
ATOM    850  C   SER    61     109.742 128.337  84.244  1.00  0.00           C  
ATOM    851  O   SER    61     109.972 128.861  83.155  1.00  0.00           O  
ATOM    852  N   GLN    62     108.511 128.236  84.798  1.00  0.00           N  
ATOM    853  H   GLN    62     108.446 127.826  85.719  1.00  0.00           H  
ATOM    854  CA  GLN    62     107.228 128.443  84.109  1.00  0.00           C  
ATOM    855  HA  GLN    62     107.146 127.720  83.297  1.00  0.00           H  
ATOM    856  CB  GLN    62     106.109 128.073  85.057  1.00  0.00           C  
ATOM    857  HB2 GLN    62     105.197 128.275  84.495  1.00  0.00           H  
ATOM    858  HB3 GLN    62     106.108 127.026  85.362  1.00  0.00           H  
ATOM    859  CG  GLN    62     106.014 128.944  86.389  1.00  0.00           C  
ATOM    860  HG2 GLN    62     106.924 128.873  86.983  1.00  0.00           H  
ATOM    861  HG3 GLN    62     105.789 129.971  86.101  1.00  0.00           H  
ATOM    862  CD  GLN    62     104.837 128.540  87.202  1.00  0.00           C  
ATOM    863  OE1 GLN    62     104.072 127.783  86.712  1.00  0.00           O  
ATOM    864  NE2 GLN    62     104.646 129.177  88.349  1.00  0.00           N  
ATOM    865 HE21 GLN    62     103.723 128.954  88.695  1.00  0.00           H  
ATOM    866 HE22 GLN    62     105.362 129.708  88.824  1.00  0.00           H  
ATOM    867  C   GLN    62     107.115 129.787  83.311  1.00  0.00           C  
ATOM    868  O   GLN    62     106.513 129.860  82.234  1.00  0.00           O  
ATOM    869  N   ASN    63     107.712 130.885  83.854  1.00  0.00           N  
ATOM    870  H   ASN    63     108.219 130.761  84.719  1.00  0.00           H  
ATOM    871  CA  ASN    63     107.731 132.184  83.263  1.00  0.00           C  
ATOM    872  HA  ASN    63     107.297 132.197  82.264  1.00  0.00           H  
ATOM    873  CB  ASN    63     106.850 133.112  84.134  1.00  0.00           C  
ATOM    874  HB2 ASN    63     107.128 133.058  85.186  1.00  0.00           H  
ATOM    875  HB3 ASN    63     107.045 134.099  83.716  1.00  0.00           H  
ATOM    876  CG  ASN    63     105.376 132.712  83.924  1.00  0.00           C  
ATOM    877  OD1 ASN    63     104.800 132.997  82.838  1.00  0.00           O  
ATOM    878  ND2 ASN    63     104.763 131.894  84.750  1.00  0.00           N  
ATOM    879 HD21 ASN    63     103.808 131.649  84.531  1.00  0.00           H  
ATOM    880 HD22 ASN    63     105.143 131.718  85.669  1.00  0.00           H  
ATOM    881  C   ASN    63     109.138 132.662  83.006  1.00  0.00           C  
ATOM    882  O   ASN    63     109.465 133.839  83.088  1.00  0.00           O  
ATOM    883  N   THR    64     110.124 131.742  82.707  1.00  0.00           N  
ATOM    884  H   THR    64     109.974 130.749  82.813  1.00  0.00           H  
ATOM    885  CA  THR    64     111.517 132.043  82.411  1.00  0.00           C  
ATOM    886  HA  THR    64     111.506 133.042  81.977  1.00  0.00           H  
ATOM    887  CB  THR    64     112.402 131.996  83.655  1.00  0.00           C  
ATOM    888  HB  THR    64     112.633 130.965  83.923  1.00  0.00           H  
ATOM    889  CG2 THR    64     113.711 132.792  83.339  1.00  0.00           C  
ATOM    890 HG21 THR    64     114.482 132.791  84.111  1.00  0.00           H  
ATOM    891 HG22 THR    64     114.258 132.390  82.486  1.00  0.00           H  
ATOM    892 HG23 THR    64     113.512 133.844  83.135  1.00  0.00           H  
ATOM    893  OG1 THR    64     111.762 132.758  84.704  1.00  0.00           O  
ATOM    894  HG1 THR    64     110.810 132.638  84.719  1.00  0.00           H  
ATOM    895  C   THR    64     112.074 131.155  81.263  1.00  0.00           C  
ATOM    896  O   THR    64     112.856 130.234  81.570  1.00  0.00           O  
ATOM    897  N   GLY    65     111.824 131.321  79.963  1.00  0.00           N  
ATOM    898  H   GLY    65     112.326 130.655  79.393  1.00  0.00           H  
ATOM    899  CA  GLY    65     110.782 132.084  79.335  1.00  0.00           C  
ATOM    900  HA2 GLY    65     110.723 133.098  79.732  1.00  0.00           H  
ATOM    901  HA3 GLY    65     111.184 132.221  78.331  1.00  0.00           H  
ATOM    902  C   GLY    65     109.377 131.426  79.231  1.00  0.00           C  
ATOM    903  O   GLY    65     109.095 130.489  80.031  1.00  0.00           O  
ATOM    904  N   TYR    66     108.494 131.997  78.424  1.00  0.00           N  
ATOM    905  H   TYR    66     108.723 132.858  77.948  1.00  0.00           H  
ATOM    906  CA  TYR    66     107.058 131.647  78.220  1.00  0.00           C  
ATOM    907  HA  TYR    66     106.592 131.754  79.200  1.00  0.00           H  
ATOM    908  CB  TYR    66     106.522 132.754  77.283  1.00  0.00           C  
ATOM    909  HB2 TYR    66     106.285 133.649  77.857  1.00  0.00           H  
ATOM    910  HB3 TYR    66     107.294 132.993  76.552  1.00  0.00           H  
ATOM    911  CG  TYR    66     105.260 132.324  76.555  1.00  0.00           C  
ATOM    912  CD1 TYR    66     105.338 131.774  75.238  1.00  0.00           C  
ATOM    913  HD1 TYR    66     106.269 131.606  74.717  1.00  0.00           H  
ATOM    914  CE1 TYR    66     104.163 131.660  74.507  1.00  0.00           C  
ATOM    915  HE1 TYR    66     104.177 131.476  73.443  1.00  0.00           H  
ATOM    916  CZ  TYR    66     102.883 131.959  75.033  1.00  0.00           C  
ATOM    917  OH  TYR    66     101.785 131.822  74.281  1.00  0.00           O  
ATOM    918  HH  TYR    66     100.986 132.196  74.658  1.00  0.00           H  
ATOM    919  CE2 TYR    66     102.798 132.413  76.412  1.00  0.00           C  
ATOM    920  HE2 TYR    66     101.840 132.729  76.797  1.00  0.00           H  
ATOM    921  CD2 TYR    66     103.997 132.506  77.193  1.00  0.00           C  
ATOM    922  HD2 TYR    66     103.928 132.791  78.232  1.00  0.00           H  
ATOM    923  C   TYR    66     106.811 130.211  77.713  1.00  0.00           C  
ATOM    924  O   TYR    66     107.638 129.684  76.946  1.00  0.00           O  
ATOM    925  N   GLY    67     105.702 129.631  78.178  1.00  0.00           N  
ATOM    926  H   GLY    67     105.122 130.133  78.835  1.00  0.00           H  
ATOM    927  CA  GLY    67     105.310 128.319  77.757  1.00  0.00           C  
ATOM    928  HA2 GLY    67     105.220 128.473  76.682  1.00  0.00           H  
ATOM    929  HA3 GLY    67     106.060 127.624  78.136  1.00  0.00           H  
ATOM    930  C   GLY    67     103.994 127.996  78.398  1.00  0.00           C  
ATOM    931  O   GLY    67     103.824 128.159  79.622  1.00  0.00           O  
ATOM    932  N   THR    68     103.020 127.550  77.555  1.00  0.00           N  
ATOM    933  H   THR    68     103.189 127.412  76.569  1.00  0.00           H  
ATOM    934  CA  THR    68     101.726 127.146  78.037  1.00  0.00           C  
ATOM    935  HA  THR    68     101.864 126.524  78.922  1.00  0.00           H  
ATOM    936  CB  THR    68     100.887 128.439  78.348  1.00  0.00           C  
ATOM    937  HB  THR    68     101.443 128.956  79.130  1.00  0.00           H  
ATOM    938  CG2 THR    68     100.655 129.264  77.097  1.00  0.00           C  
ATOM    939 HG21 THR    68     101.611 129.690  76.795  1.00  0.00           H  
ATOM    940 HG22 THR    68     100.228 128.680  76.282  1.00  0.00           H  
ATOM    941 HG23 THR    68      99.995 130.113  77.278  1.00  0.00           H  
ATOM    942  OG1 THR    68      99.658 128.065  78.894  1.00  0.00           O  
ATOM    943  HG1 THR    68      99.727 128.059  79.851  1.00  0.00           H  
ATOM    944  C   THR    68     101.110 126.115  77.097  1.00  0.00           C  
ATOM    945  O   THR    68     101.202 126.201  75.880  1.00  0.00           O  
ATOM    946  N   GLN    69     100.275 125.255  77.668  1.00  0.00           N  
ATOM    947  H   GLN    69     100.080 125.360  78.654  1.00  0.00           H  
ATOM    948  CA  GLN    69      99.676 124.156  76.934  1.00  0.00           C  
ATOM    949  HA  GLN    69     100.452 123.815  76.249  1.00  0.00           H  
ATOM    950  CB  GLN    69      99.469 122.887  77.732  1.00  0.00           C  
ATOM    951  HB2 GLN    69     100.464 122.498  77.949  1.00  0.00           H  
ATOM    952  HB3 GLN    69      98.830 123.271  78.528  1.00  0.00           H  
ATOM    953  CG  GLN    69      98.683 121.741  77.007  1.00  0.00           C  
ATOM    954  HG2 GLN    69      98.696 120.892  77.690  1.00  0.00           H  
ATOM    955  HG3 GLN    69      97.645 122.049  76.883  1.00  0.00           H  
ATOM    956  CD  GLN    69      99.304 121.272  75.702  1.00  0.00           C  
ATOM    957  OE1 GLN    69     100.522 121.059  75.519  1.00  0.00           O  
ATOM    958  NE2 GLN    69      98.493 121.054  74.703  1.00  0.00           N  
ATOM    959 HE21 GLN    69      97.580 121.483  74.755  1.00  0.00           H  
ATOM    960 HE22 GLN    69      98.836 120.776  73.795  1.00  0.00           H  
ATOM    961  C   GLN    69      98.497 124.517  76.021  1.00  0.00           C  
ATOM    962  O   GLN    69      97.475 125.029  76.498  1.00  0.00           O  
ATOM    963  N   SER    70      98.625 124.434  74.705  1.00  0.00           N  
ATOM    964  H   SER    70      99.529 124.219  74.310  1.00  0.00           H  
ATOM    965  CA  SER    70      97.766 125.165  73.690  1.00  0.00           C  
ATOM    966  HA  SER    70      96.833 125.214  74.251  1.00  0.00           H  
ATOM    967  CB  SER    70      98.346 126.598  73.463  1.00  0.00           C  
ATOM    968  HB2 SER    70      97.749 127.099  72.702  1.00  0.00           H  
ATOM    969  HB3 SER    70      98.229 127.094  74.427  1.00  0.00           H  
ATOM    970  OG  SER    70      99.725 126.595  73.107  1.00  0.00           O  
ATOM    971  HG  SER    70     100.157 126.750  73.951  1.00  0.00           H  
ATOM    972  C   SER    70      97.297 124.420  72.427  1.00  0.00           C  
ATOM    973  O   SER    70      96.592 124.989  71.588  1.00  0.00           O  
ATOM    974  N   THR    71      97.780 123.195  72.295  1.00  0.00           N  
ATOM    975  H   THR    71      98.338 122.812  73.044  1.00  0.00           H  
ATOM    976  CA  THR    71      97.478 122.176  71.234  1.00  0.00           C  
ATOM    977  HA  THR    71      97.146 122.655  70.313  1.00  0.00           H  
ATOM    978  CB  THR    71      98.698 121.186  70.877  1.00  0.00           C  
ATOM    979  HB  THR    71      98.399 120.315  70.294  1.00  0.00           H  
ATOM    980  CG2 THR    71      99.818 121.873  70.098  1.00  0.00           C  
ATOM    981 HG21 THR    71      99.311 122.768  69.737  1.00  0.00           H  
ATOM    982 HG22 THR    71     100.655 122.177  70.726  1.00  0.00           H  
ATOM    983 HG23 THR    71     100.175 121.118  69.398  1.00  0.00           H  
ATOM    984  OG1 THR    71      99.356 120.668  72.049  1.00  0.00           O  
ATOM    985  HG1 THR    71      99.027 119.766  72.037  1.00  0.00           H  
ATOM    986  C   THR    71      96.303 121.240  71.657  1.00  0.00           C  
ATOM    987  O   THR    71      96.555 120.363  72.413  1.00  0.00           O  
ATOM    988  N   PRO    72      95.020 121.534  71.245  1.00  0.00           N  
ATOM    989  CD  PRO    72      94.639 122.492  70.248  1.00  0.00           C  
ATOM    990  HD2 PRO    72      94.860 122.230  69.213  1.00  0.00           H  
ATOM    991  HD3 PRO    72      95.095 123.423  70.584  1.00  0.00           H  
ATOM    992  CG  PRO    72      93.111 122.696  70.371  1.00  0.00           C  
ATOM    993  HG2 PRO    72      92.693 122.508  69.381  1.00  0.00           H  
ATOM    994  HG3 PRO    72      92.784 123.602  70.880  1.00  0.00           H  
ATOM    995  CB  PRO    72      92.624 121.481  71.114  1.00  0.00           C  
ATOM    996  HB2 PRO    72      92.165 120.753  70.445  1.00  0.00           H  
ATOM    997  HB3 PRO    72      91.971 121.767  71.938  1.00  0.00           H  
ATOM    998  CA  PRO    72      93.855 120.758  71.574  1.00  0.00           C  
ATOM    999  HA  PRO    72      93.820 120.669  72.660  1.00  0.00           H  
ATOM   1000  C   PRO    72      93.888 119.363  71.073  1.00  0.00           C  
ATOM   1001  O   PRO    72      94.368 119.113  69.957  1.00  0.00           O  
ATOM   1002  N   GLN    73      93.511 118.452  71.978  1.00  0.00           N  
ATOM   1003  H   GLN    73      93.386 118.713  72.946  1.00  0.00           H  
ATOM   1004  CA  GLN    73      93.439 116.996  71.501  1.00  0.00           C  
ATOM   1005  HA  GLN    73      94.412 116.510  71.566  1.00  0.00           H  
ATOM   1006  CB  GLN    73      92.625 116.133  72.449  1.00  0.00           C  
ATOM   1007  HB2 GLN    73      92.668 115.105  72.089  1.00  0.00           H  
ATOM   1008  HB3 GLN    73      93.170 116.062  73.390  1.00  0.00           H  
ATOM   1009  CG  GLN    73      91.141 116.416  72.791  1.00  0.00           C  
ATOM   1010  HG2 GLN    73      90.802 116.161  73.795  1.00  0.00           H  
ATOM   1011  HG3 GLN    73      90.962 117.481  72.644  1.00  0.00           H  
ATOM   1012  CD  GLN    73      90.154 115.790  71.793  1.00  0.00           C  
ATOM   1013  OE1 GLN    73      90.458 115.420  70.676  1.00  0.00           O  
ATOM   1014  NE2 GLN    73      88.956 115.452  72.107  1.00  0.00           N  
ATOM   1015 HE21 GLN    73      88.491 115.623  72.987  1.00  0.00           H  
ATOM   1016 HE22 GLN    73      88.492 114.898  71.401  1.00  0.00           H  
ATOM   1017  C   GLN    73      93.004 116.739  70.037  1.00  0.00           C  
ATOM   1018  O   GLN    73      92.029 117.375  69.563  1.00  0.00           O  
ATOM   1019  N   GLY    74      93.495 115.709  69.355  1.00  0.00           N  
ATOM   1020  H   GLY    74      94.217 115.196  69.840  1.00  0.00           H  
ATOM   1021  CA  GLY    74      93.191 115.467  67.898  1.00  0.00           C  
ATOM   1022  HA2 GLY    74      92.498 116.199  67.484  1.00  0.00           H  
ATOM   1023  HA3 GLY    74      94.122 115.491  67.331  1.00  0.00           H  
ATOM   1024  C   GLY    74      92.578 114.107  67.549  1.00  0.00           C  
ATOM   1025  O   GLY    74      92.998 113.419  66.575  1.00  0.00           O  
ATOM   1026  N   TYR    75      91.459 113.696  68.164  1.00  0.00           N  
ATOM   1027  H   TYR    75      90.999 114.194  68.913  1.00  0.00           H  
ATOM   1028  CA  TYR    75      90.573 112.529  67.856  1.00  0.00           C  
ATOM   1029  HA  TYR    75      90.812 112.208  66.842  1.00  0.00           H  
ATOM   1030  CB  TYR    75      91.001 111.366  68.793  1.00  0.00           C  
ATOM   1031  HB2 TYR    75      90.827 111.534  69.856  1.00  0.00           H  
ATOM   1032  HB3 TYR    75      90.409 110.532  68.417  1.00  0.00           H  
ATOM   1033  CG  TYR    75      92.459 111.040  68.779  1.00  0.00           C  
ATOM   1034  CD1 TYR    75      93.270 111.576  69.753  1.00  0.00           C  
ATOM   1035  HD1 TYR    75      92.926 112.159  70.595  1.00  0.00           H  
ATOM   1036  CE1 TYR    75      94.586 111.128  69.889  1.00  0.00           C  
ATOM   1037  HE1 TYR    75      95.235 111.423  70.700  1.00  0.00           H  
ATOM   1038  CZ  TYR    75      95.131 110.180  68.989  1.00  0.00           C  
ATOM   1039  OH  TYR    75      96.473 109.855  69.188  1.00  0.00           O  
ATOM   1040  HH  TYR    75      96.941 109.342  68.525  1.00  0.00           H  
ATOM   1041  CE2 TYR    75      94.395 109.887  67.822  1.00  0.00           C  
ATOM   1042  HE2 TYR    75      94.808 109.307  67.010  1.00  0.00           H  
ATOM   1043  CD2 TYR    75      93.018 110.261  67.777  1.00  0.00           C  
ATOM   1044  HD2 TYR    75      92.412 109.873  66.971  1.00  0.00           H  
ATOM   1045  C   TYR    75      89.095 113.004  67.889  1.00  0.00           C  
ATOM   1046  O   TYR    75      88.258 112.420  68.556  1.00  0.00           O  
ATOM   1047  N   GLY    76      88.778 114.131  67.194  1.00  0.00           N  
ATOM   1048  H   GLY    76      89.478 114.547  66.597  1.00  0.00           H  
ATOM   1049  CA  GLY    76      87.444 114.641  67.116  1.00  0.00           C  
ATOM   1050  HA2 GLY    76      87.456 115.636  66.670  1.00  0.00           H  
ATOM   1051  HA3 GLY    76      86.856 113.974  66.486  1.00  0.00           H  
ATOM   1052  C   GLY    76      86.774 114.851  68.462  1.00  0.00           C  
ATOM   1053  O   GLY    76      87.362 115.425  69.381  1.00  0.00           O  
ATOM   1054  N   SER    77      85.499 114.472  68.571  1.00  0.00           N  
ATOM   1055  H   SER    77      85.079 114.095  67.733  1.00  0.00           H  
ATOM   1056  CA  SER    77      84.745 114.557  69.807  1.00  0.00           C  
ATOM   1057  HA  SER    77      85.447 114.558  70.641  1.00  0.00           H  
ATOM   1058  CB  SER    77      84.213 115.995  69.942  1.00  0.00           C  
ATOM   1059  HB2 SER    77      83.509 116.004  70.775  1.00  0.00           H  
ATOM   1060  HB3 SER    77      85.010 116.699  70.182  1.00  0.00           H  
ATOM   1061  OG  SER    77      83.433 116.367  68.805  1.00  0.00           O  
ATOM   1062  HG  SER    77      82.529 116.130  69.025  1.00  0.00           H  
ATOM   1063  C   SER    77      83.691 113.501  69.957  1.00  0.00           C  
ATOM   1064  O   SER    77      82.437 113.588  69.806  1.00  0.00           O  
ATOM   1065  N   THR    78      84.105 112.305  70.372  1.00  0.00           N  
ATOM   1066  H   THR    78      83.338 111.702  70.633  1.00  0.00           H  
ATOM   1067  CA  THR    78      85.436 111.692  70.470  1.00  0.00           C  
ATOM   1068  HA  THR    78      86.086 112.378  69.926  1.00  0.00           H  
ATOM   1069  CB  THR    78      85.970 111.631  71.919  1.00  0.00           C  
ATOM   1070  HB  THR    78      85.578 110.765  72.452  1.00  0.00           H  
ATOM   1071  CG2 THR    78      87.522 111.466  71.849  1.00  0.00           C  
ATOM   1072 HG21 THR    78      87.974 112.347  71.392  1.00  0.00           H  
ATOM   1073 HG22 THR    78      87.961 111.421  72.846  1.00  0.00           H  
ATOM   1074 HG23 THR    78      87.845 110.524  71.405  1.00  0.00           H  
ATOM   1075  OG1 THR    78      85.582 112.870  72.629  1.00  0.00           O  
ATOM   1076  HG1 THR    78      84.628 112.908  72.734  1.00  0.00           H  
ATOM   1077  C   THR    78      85.438 110.305  69.883  1.00  0.00           C  
ATOM   1078  O   THR    78      84.607 109.455  70.174  1.00  0.00           O  
ATOM   1079  N   GLY    79      86.520 110.123  69.117  1.00  0.00           N  
ATOM   1080  H   GLY    79      87.102 110.927  68.928  1.00  0.00           H  
ATOM   1081  CA  GLY    79      86.992 108.927  68.534  1.00  0.00           C  
ATOM   1082  HA2 GLY    79      86.148 108.296  68.255  1.00  0.00           H  
ATOM   1083  HA3 GLY    79      87.567 109.173  67.641  1.00  0.00           H  
ATOM   1084  C   GLY    79      87.846 108.116  69.557  1.00  0.00           C  
ATOM   1085  O   GLY    79      87.811 108.290  70.775  1.00  0.00           O  
ATOM   1086  N   GLY    80      88.631 107.158  69.048  1.00  0.00           N  
ATOM   1087  H   GLY    80      89.258 106.698  69.692  1.00  0.00           H  
ATOM   1088  CA  GLY    80      88.698 106.529  67.649  1.00  0.00           C  
ATOM   1089  HA2 GLY    80      89.119 107.265  66.965  1.00  0.00           H  
ATOM   1090  HA3 GLY    80      89.355 105.663  67.737  1.00  0.00           H  
ATOM   1091  C   GLY    80      87.381 106.006  67.082  1.00  0.00           C  
ATOM   1092  O   GLY    80      86.485 105.779  67.858  1.00  0.00           O  
ATOM   1093  N   TYR    81      87.301 105.983  65.749  1.00  0.00           N  
ATOM   1094  H   TYR    81      88.174 106.010  65.241  1.00  0.00           H  
ATOM   1095  CA  TYR    81      86.065 105.903  64.947  1.00  0.00           C  
ATOM   1096  HA  TYR    81      85.314 105.903  65.737  1.00  0.00           H  
ATOM   1097  CB  TYR    81      85.983 107.182  64.040  1.00  0.00           C  
ATOM   1098  HB2 TYR    81      86.951 107.249  63.544  1.00  0.00           H  
ATOM   1099  HB3 TYR    81      85.256 106.981  63.253  1.00  0.00           H  
ATOM   1100  CG  TYR    81      85.746 108.381  64.904  1.00  0.00           C  
ATOM   1101  CD1 TYR    81      84.537 108.606  65.634  1.00  0.00           C  
ATOM   1102  HD1 TYR    81      83.860 107.775  65.772  1.00  0.00           H  
ATOM   1103  CE1 TYR    81      84.280 109.785  66.251  1.00  0.00           C  
ATOM   1104  HE1 TYR    81      83.404 109.963  66.856  1.00  0.00           H  
ATOM   1105  CZ  TYR    81      85.186 110.868  66.082  1.00  0.00           C  
ATOM   1106  OH  TYR    81      84.866 112.138  66.454  1.00  0.00           O  
ATOM   1107  HH  TYR    81      83.999 112.259  66.848  1.00  0.00           H  
ATOM   1108  CE2 TYR    81      86.450 110.677  65.505  1.00  0.00           C  
ATOM   1109  HE2 TYR    81      87.221 111.414  65.335  1.00  0.00           H  
ATOM   1110  CD2 TYR    81      86.734 109.379  64.881  1.00  0.00           C  
ATOM   1111  HD2 TYR    81      87.692 109.150  64.438  1.00  0.00           H  
ATOM   1112  C   TYR    81      85.887 104.572  64.189  1.00  0.00           C  
ATOM   1113  O   TYR    81      86.469 104.394  63.129  1.00  0.00           O  
ATOM   1114  N   GLY    82      85.145 103.594  64.618  1.00  0.00           N  
ATOM   1115  H   GLY    82      85.196 102.765  64.043  1.00  0.00           H  
ATOM   1116  CA  GLY    82      84.468 103.443  65.959  1.00  0.00           C  
ATOM   1117  HA2 GLY    82      84.236 102.401  66.179  1.00  0.00           H  
ATOM   1118  HA3 GLY    82      85.191 103.854  66.664  1.00  0.00           H  
ATOM   1119  C   GLY    82      83.155 104.251  65.908  1.00  0.00           C  
ATOM   1120  O   GLY    82      83.078 105.194  65.091  1.00  0.00           O  
ATOM   1121  N   SER    83      82.223 104.050  66.811  1.00  0.00           N  
ATOM   1122  H   SER    83      82.539 103.328  67.443  1.00  0.00           H  
ATOM   1123  CA  SER    83      80.932 104.795  66.951  1.00  0.00           C  
ATOM   1124  HA  SER    83      80.143 104.176  67.378  1.00  0.00           H  
ATOM   1125  CB  SER    83      81.071 105.989  67.858  1.00  0.00           C  
ATOM   1126  HB2 SER    83      81.802 106.691  67.456  1.00  0.00           H  
ATOM   1127  HB3 SER    83      80.151 106.547  68.029  1.00  0.00           H  
ATOM   1128  OG  SER    83      81.504 105.546  69.192  1.00  0.00           O  
ATOM   1129  HG  SER    83      80.741 105.222  69.676  1.00  0.00           H  
ATOM   1130  C   SER    83      80.358 105.330  65.627  1.00  0.00           C  
ATOM   1131  O   SER    83      80.507 106.533  65.378  1.00  0.00           O  
ATOM   1132  N   SER    84      79.895 104.516  64.674  1.00  0.00           N  
ATOM   1133  H   SER    84      79.467 105.035  63.920  1.00  0.00           H  
ATOM   1134  CA  SER    84      80.039 103.064  64.586  1.00  0.00           C  
ATOM   1135  HA  SER    84      80.710 102.729  65.377  1.00  0.00           H  
ATOM   1136  CB  SER    84      78.683 102.410  64.870  1.00  0.00           C  
ATOM   1137  HB2 SER    84      78.084 102.679  64.000  1.00  0.00           H  
ATOM   1138  HB3 SER    84      78.883 101.341  64.790  1.00  0.00           H  
ATOM   1139  OG  SER    84      78.260 102.694  66.184  1.00  0.00           O  
ATOM   1140  HG  SER    84      77.913 103.584  66.277  1.00  0.00           H  
ATOM   1141  C   SER    84      80.587 102.539  63.228  1.00  0.00           C  
ATOM   1142  O   SER    84      80.814 103.257  62.285  1.00  0.00           O  
ATOM   1143  N   GLN    85      80.883 101.207  63.127  1.00  0.00           N  
ATOM   1144  H   GLN    85      80.806 100.654  63.968  1.00  0.00           H  
ATOM   1145  CA  GLN    85      81.185 100.499  61.886  1.00  0.00           C  
ATOM   1146  HA  GLN    85      82.132 100.771  61.419  1.00  0.00           H  
ATOM   1147  CB  GLN    85      81.425  98.998  62.109  1.00  0.00           C  
ATOM   1148  HB2 GLN    85      81.868  98.860  63.096  1.00  0.00           H  
ATOM   1149  HB3 GLN    85      80.462  98.554  62.359  1.00  0.00           H  
ATOM   1150  CG  GLN    85      82.156  98.136  61.079  1.00  0.00           C  
ATOM   1151  HG2 GLN    85      82.233  97.104  61.423  1.00  0.00           H  
ATOM   1152  HG3 GLN    85      81.699  98.174  60.090  1.00  0.00           H  
ATOM   1153  CD  GLN    85      83.581  98.615  60.759  1.00  0.00           C  
ATOM   1154  OE1 GLN    85      84.159  99.515  61.311  1.00  0.00           O  
ATOM   1155  NE2 GLN    85      84.259  97.785  59.973  1.00  0.00           N  
ATOM   1156 HE21 GLN    85      85.243  97.805  59.745  1.00  0.00           H  
ATOM   1157 HE22 GLN    85      83.725  97.093  59.466  1.00  0.00           H  
ATOM   1158  C   GLN    85      80.074 100.584  60.827  1.00  0.00           C  
ATOM   1159  O   GLN    85      80.382 100.671  59.658  1.00  0.00           O  
ATOM   1160  N   SER    86      78.794 100.487  61.182  1.00  0.00           N  
ATOM   1161  H   SER    86      78.610 100.249  62.146  1.00  0.00           H  
ATOM   1162  CA  SER    86      77.679 100.785  60.298  1.00  0.00           C  
ATOM   1163  HA  SER    86      76.792 100.354  60.764  1.00  0.00           H  
ATOM   1164  CB  SER    86      77.598 102.280  60.060  1.00  0.00           C  
ATOM   1165  HB2 SER    86      78.568 102.619  59.695  1.00  0.00           H  
ATOM   1166  HB3 SER    86      76.816 102.546  59.349  1.00  0.00           H  
ATOM   1167  OG  SER    86      77.410 102.914  61.295  1.00  0.00           O  
ATOM   1168  HG  SER    86      76.474 102.929  61.510  1.00  0.00           H  
ATOM   1169  C   SER    86      77.807 100.001  58.979  1.00  0.00           C  
ATOM   1170  O   SER    86      77.683 100.561  57.888  1.00  0.00           O  
ATOM   1171  N   SER    87      78.144  98.718  58.989  1.00  0.00           N  
ATOM   1172  H   SER    87      78.010  98.268  59.883  1.00  0.00           H  
ATOM   1173  CA  SER    87      78.400  97.836  57.814  1.00  0.00           C  
ATOM   1174  HA  SER    87      78.080  98.281  56.872  1.00  0.00           H  
ATOM   1175  CB  SER    87      79.890  97.702  57.620  1.00  0.00           C  
ATOM   1176  HB2 SER    87      80.302  98.710  57.578  1.00  0.00           H  
ATOM   1177  HB3 SER    87      80.361  96.970  58.276  1.00  0.00           H  
ATOM   1178  OG  SER    87      80.085  97.179  56.318  1.00  0.00           O  
ATOM   1179  HG  SER    87      79.665  96.315  56.317  1.00  0.00           H  
ATOM   1180  C   SER    87      77.717  96.469  57.979  1.00  0.00           C  
ATOM   1181  O   SER    87      78.044  95.758  58.926  1.00  0.00           O  
ATOM   1182  N   GLN    88      76.813  96.041  57.053  1.00  0.00           N  
ATOM   1183  H   GLN    88      76.536  96.750  56.390  1.00  0.00           H  
ATOM   1184  CA  GLN    88      76.266  94.723  56.957  1.00  0.00           C  
ATOM   1185  HA  GLN    88      76.912  93.940  57.354  1.00  0.00           H  
ATOM   1186  CB  GLN    88      74.962  94.717  57.829  1.00  0.00           C  
ATOM   1187  HB2 GLN    88      74.609  93.688  57.760  1.00  0.00           H  
ATOM   1188  HB3 GLN    88      75.208  94.872  58.880  1.00  0.00           H  
ATOM   1189  CG  GLN    88      73.789  95.665  57.346  1.00  0.00           C  
ATOM   1190  HG2 GLN    88      73.684  95.540  56.269  1.00  0.00           H  
ATOM   1191  HG3 GLN    88      72.855  95.356  57.816  1.00  0.00           H  
ATOM   1192  CD  GLN    88      73.988  97.155  57.701  1.00  0.00           C  
ATOM   1193  OE1 GLN    88      74.331  97.540  58.867  1.00  0.00           O  
ATOM   1194  NE2 GLN    88      73.843  98.066  56.798  1.00  0.00           N  
ATOM   1195 HE21 GLN    88      73.631  97.833  55.838  1.00  0.00           H  
ATOM   1196 HE22 GLN    88      74.137  98.989  57.081  1.00  0.00           H  
ATOM   1197  C   GLN    88      75.995  94.371  55.510  1.00  0.00           C  
ATOM   1198  O   GLN    88      75.713  95.207  54.674  1.00  0.00           O  
ATOM   1199  N   SER    89      76.129  93.064  55.161  1.00  0.00           N  
ATOM   1200  H   SER    89      76.479  92.429  55.864  1.00  0.00           H  
ATOM   1201  CA  SER    89      75.521  92.444  53.929  1.00  0.00           C  
ATOM   1202  HA  SER    89      75.748  93.015  53.029  1.00  0.00           H  
ATOM   1203  CB  SER    89      75.919  90.972  53.753  1.00  0.00           C  
ATOM   1204  HB2 SER    89      76.956  90.961  53.416  1.00  0.00           H  
ATOM   1205  HB3 SER    89      75.781  90.589  54.764  1.00  0.00           H  
ATOM   1206  OG  SER    89      75.114  90.271  52.895  1.00  0.00           O  
ATOM   1207  HG  SER    89      75.611  89.627  52.385  1.00  0.00           H  
ATOM   1208  C   SER    89      73.930  92.566  54.171  1.00  0.00           C  
ATOM   1209  O   SER    89      73.462  92.772  55.309  1.00  0.00           O  
ATOM   1210  N   SER    90      73.168  92.555  53.066  1.00  0.00           N  
ATOM   1211  H   SER    90      73.634  92.502  52.172  1.00  0.00           H  
ATOM   1212  CA  SER    90      71.675  92.357  53.214  1.00  0.00           C  
ATOM   1213  HA  SER    90      71.415  92.861  54.144  1.00  0.00           H  
ATOM   1214  CB  SER    90      70.862  93.002  52.125  1.00  0.00           C  
ATOM   1215  HB2 SER    90      69.784  92.995  52.292  1.00  0.00           H  
ATOM   1216  HB3 SER    90      71.194  94.028  51.964  1.00  0.00           H  
ATOM   1217  OG  SER    90      71.089  92.363  50.894  1.00  0.00           O  
ATOM   1218  HG  SER    90      70.665  92.872  50.200  1.00  0.00           H  
ATOM   1219  C   SER    90      71.190  90.954  53.559  1.00  0.00           C  
ATOM   1220  O   SER    90      69.992  90.735  53.727  1.00  0.00           O  
ATOM   1221  N   TYR    91      72.160  89.985  53.536  1.00  0.00           N  
ATOM   1222  H   TYR    91      73.089  90.257  53.250  1.00  0.00           H  
ATOM   1223  CA  TYR    91      71.956  88.532  53.668  1.00  0.00           C  
ATOM   1224  HA  TYR    91      71.047  88.296  53.115  1.00  0.00           H  
ATOM   1225  CB  TYR    91      73.140  87.796  52.969  1.00  0.00           C  
ATOM   1226  HB2 TYR    91      73.244  88.258  51.987  1.00  0.00           H  
ATOM   1227  HB3 TYR    91      74.038  88.058  53.529  1.00  0.00           H  
ATOM   1228  CG  TYR    91      73.047  86.342  52.721  1.00  0.00           C  
ATOM   1229  CD1 TYR    91      73.816  85.473  53.524  1.00  0.00           C  
ATOM   1230  HD1 TYR    91      74.597  85.893  54.141  1.00  0.00           H  
ATOM   1231  CE1 TYR    91      73.556  84.104  53.610  1.00  0.00           C  
ATOM   1232  HE1 TYR    91      74.064  83.426  54.279  1.00  0.00           H  
ATOM   1233  CZ  TYR    91      72.630  83.573  52.683  1.00  0.00           C  
ATOM   1234  OH  TYR    91      72.520  82.186  52.549  1.00  0.00           O  
ATOM   1235  HH  TYR    91      72.936  81.565  53.152  1.00  0.00           H  
ATOM   1236  CE2 TYR    91      71.918  84.431  51.831  1.00  0.00           C  
ATOM   1237  HE2 TYR    91      71.161  83.956  51.225  1.00  0.00           H  
ATOM   1238  CD2 TYR    91      72.086  85.779  51.842  1.00  0.00           C  
ATOM   1239  HD2 TYR    91      71.488  86.460  51.254  1.00  0.00           H  
ATOM   1240  C   TYR    91      71.826  88.025  55.109  1.00  0.00           C  
ATOM   1241  O   TYR    91      72.663  88.382  55.972  1.00  0.00           O  
ATOM   1242  N   GLY    92      70.958  87.042  55.333  1.00  0.00           N  
ATOM   1243  H   GLY    92      71.051  86.619  56.245  1.00  0.00           H  
ATOM   1244  CA  GLY    92      69.925  86.434  54.487  1.00  0.00           C  
ATOM   1245  HA2 GLY    92      68.985  86.944  54.699  1.00  0.00           H  
ATOM   1246  HA3 GLY    92      70.121  86.499  53.417  1.00  0.00           H  
ATOM   1247  C   GLY    92      69.678  84.997  54.890  1.00  0.00           C  
ATOM   1248  O   GLY    92      70.080  84.582  55.970  1.00  0.00           O  
ATOM   1249  N   GLN    93      69.049  84.210  53.985  1.00  0.00           N  
ATOM   1250  H   GLN    93      68.635  84.681  53.193  1.00  0.00           H  
ATOM   1251  CA  GLN    93      68.895  82.775  54.209  1.00  0.00           C  
ATOM   1252  HA  GLN    93      69.809  82.451  54.707  1.00  0.00           H  
ATOM   1253  CB  GLN    93      67.706  82.434  55.108  1.00  0.00           C  
ATOM   1254  HB2 GLN    93      66.779  82.628  54.568  1.00  0.00           H  
ATOM   1255  HB3 GLN    93      67.632  81.352  55.213  1.00  0.00           H  
ATOM   1256  CG  GLN    93      67.519  83.015  56.534  1.00  0.00           C  
ATOM   1257  HG2 GLN    93      66.827  82.434  57.143  1.00  0.00           H  
ATOM   1258  HG3 GLN    93      68.428  82.864  57.116  1.00  0.00           H  
ATOM   1259  CD  GLN    93      67.114  84.486  56.514  1.00  0.00           C  
ATOM   1260  OE1 GLN    93      66.853  85.203  55.525  1.00  0.00           O  
ATOM   1261  NE2 GLN    93      67.085  85.106  57.627  1.00  0.00           N  
ATOM   1262 HE21 GLN    93      66.891  86.097  57.634  1.00  0.00           H  
ATOM   1263 HE22 GLN    93      67.155  84.612  58.505  1.00  0.00           H  
ATOM   1264  C   GLN    93      68.924  81.952  52.970  1.00  0.00           C  
ATOM   1265  O   GLN    93      68.357  82.257  51.922  1.00  0.00           O  
ATOM   1266  N   GLN    94      69.578  80.743  53.134  1.00  0.00           N  
ATOM   1267  H   GLN    94      70.041  80.634  54.025  1.00  0.00           H  
ATOM   1268  CA  GLN    94      69.542  79.595  52.215  1.00  0.00           C  
ATOM   1269  HA  GLN    94      69.895  79.984  51.260  1.00  0.00           H  
ATOM   1270  CB  GLN    94      70.613  78.585  52.671  1.00  0.00           C  
ATOM   1271  HB2 GLN    94      71.439  78.596  51.961  1.00  0.00           H  
ATOM   1272  HB3 GLN    94      71.086  78.973  53.573  1.00  0.00           H  
ATOM   1273  CG  GLN    94      70.124  77.128  52.971  1.00  0.00           C  
ATOM   1274  HG2 GLN    94      69.470  77.134  53.843  1.00  0.00           H  
ATOM   1275  HG3 GLN    94      69.545  76.823  52.100  1.00  0.00           H  
ATOM   1276  CD  GLN    94      71.206  76.171  53.269  1.00  0.00           C  
ATOM   1277  OE1 GLN    94      72.122  76.358  54.106  1.00  0.00           O  
ATOM   1278  NE2 GLN    94      71.090  75.010  52.733  1.00  0.00           N  
ATOM   1279 HE21 GLN    94      70.406  74.862  52.005  1.00  0.00           H  
ATOM   1280 HE22 GLN    94      71.751  74.260  52.881  1.00  0.00           H  
ATOM   1281  C   GLN    94      68.139  78.938  52.088  1.00  0.00           C  
ATOM   1282  O   GLN    94      67.329  78.984  53.029  1.00  0.00           O  
ATOM   1283  N   SER    95      67.855  78.479  50.867  1.00  0.00           N  
ATOM   1284  H   SER    95      68.581  78.483  50.164  1.00  0.00           H  
ATOM   1285  CA  SER    95      66.539  77.950  50.517  1.00  0.00           C  
ATOM   1286  HA  SER    95      65.846  78.786  50.619  1.00  0.00           H  
ATOM   1287  CB  SER    95      66.597  77.609  49.062  1.00  0.00           C  
ATOM   1288  HB2 SER    95      67.053  78.428  48.505  1.00  0.00           H  
ATOM   1289  HB3 SER    95      67.308  76.785  49.004  1.00  0.00           H  
ATOM   1290  OG  SER    95      65.385  77.168  48.473  1.00  0.00           O  
ATOM   1291  HG  SER    95      65.450  77.025  47.526  1.00  0.00           H  
ATOM   1292  C   SER    95      66.073  76.794  51.439  1.00  0.00           C  
ATOM   1293  O   SER    95      66.948  76.001  51.841  1.00  0.00           O  
ATOM   1294  N   SER    96      64.787  76.723  51.821  1.00  0.00           N  
ATOM   1295  H   SER    96      64.096  77.348  51.431  1.00  0.00           H  
ATOM   1296  CA  SER    96      64.192  75.796  52.782  1.00  0.00           C  
ATOM   1297  HA  SER    96      65.019  75.302  53.293  1.00  0.00           H  
ATOM   1298  CB  SER    96      63.398  76.601  53.819  1.00  0.00           C  
ATOM   1299  HB2 SER    96      62.575  77.096  53.304  1.00  0.00           H  
ATOM   1300  HB3 SER    96      63.079  76.033  54.693  1.00  0.00           H  
ATOM   1301  OG  SER    96      64.356  77.508  54.444  1.00  0.00           O  
ATOM   1302  HG  SER    96      65.011  76.937  54.853  1.00  0.00           H  
ATOM   1303  C   SER    96      63.214  74.723  52.058  1.00  0.00           C  
ATOM   1304  O   SER    96      62.322  75.157  51.302  1.00  0.00           O  
ATOM   1305  N   TYR    97      63.491  73.412  52.019  1.00  0.00           N  
ATOM   1306  H   TYR    97      62.765  73.006  51.447  1.00  0.00           H  
ATOM   1307  CA  TYR    97      64.401  72.590  52.861  1.00  0.00           C  
ATOM   1308  HA  TYR    97      63.913  71.615  52.842  1.00  0.00           H  
ATOM   1309  CB  TYR    97      65.738  72.278  52.131  1.00  0.00           C  
ATOM   1310  HB2 TYR    97      66.314  73.192  51.984  1.00  0.00           H  
ATOM   1311  HB3 TYR    97      66.381  71.658  52.756  1.00  0.00           H  
ATOM   1312  CG  TYR    97      65.603  71.719  50.724  1.00  0.00           C  
ATOM   1313  CD1 TYR    97      65.680  72.707  49.698  1.00  0.00           C  
ATOM   1314  HD1 TYR    97      65.642  73.780  49.817  1.00  0.00           H  
ATOM   1315  CE1 TYR    97      65.882  72.287  48.354  1.00  0.00           C  
ATOM   1316  HE1 TYR    97      66.187  73.023  47.625  1.00  0.00           H  
ATOM   1317  CZ  TYR    97      66.020  70.931  48.117  1.00  0.00           C  
ATOM   1318  OH  TYR    97      66.128  70.545  46.791  1.00  0.00           O  
ATOM   1319  HH  TYR    97      66.107  69.601  46.618  1.00  0.00           H  
ATOM   1320  CE2 TYR    97      65.952  69.882  49.084  1.00  0.00           C  
ATOM   1321  HE2 TYR    97      65.980  68.855  48.751  1.00  0.00           H  
ATOM   1322  CD2 TYR    97      65.770  70.334  50.440  1.00  0.00           C  
ATOM   1323  HD2 TYR    97      65.859  69.640  51.263  1.00  0.00           H  
ATOM   1324  C   TYR    97      64.520  73.091  54.343  1.00  0.00           C  
ATOM   1325  O   TYR    97      65.597  73.490  54.786  1.00  0.00           O  
ATOM   1326  N   PRO    98      63.397  73.132  55.059  1.00  0.00           N  
ATOM   1327  CD  PRO    98      63.396  73.550  56.476  1.00  0.00           C  
ATOM   1328  HD2 PRO    98      63.419  74.640  56.461  1.00  0.00           H  
ATOM   1329  HD3 PRO    98      64.229  73.102  57.017  1.00  0.00           H  
ATOM   1330  CG  PRO    98      62.061  73.020  57.060  1.00  0.00           C  
ATOM   1331  HG2 PRO    98      61.271  73.753  56.901  1.00  0.00           H  
ATOM   1332  HG3 PRO    98      62.185  72.823  58.125  1.00  0.00           H  
ATOM   1333  CB  PRO    98      61.810  71.803  56.224  1.00  0.00           C  
ATOM   1334  HB2 PRO    98      60.777  71.455  56.206  1.00  0.00           H  
ATOM   1335  HB3 PRO    98      62.415  70.956  56.549  1.00  0.00           H  
ATOM   1336  CA  PRO    98      62.274  72.206  54.851  1.00  0.00           C  
ATOM   1337  HA  PRO    98      62.656  71.374  54.258  1.00  0.00           H  
ATOM   1338  C   PRO    98      61.077  72.886  54.170  1.00  0.00           C  
ATOM   1339  O   PRO    98      60.936  74.125  54.354  1.00  0.00           O  
ATOM   1340  N   GLY    99      60.074  72.254  53.485  1.00  0.00           N  
ATOM   1341  H   GLY    99      60.086  71.245  53.441  1.00  0.00           H  
ATOM   1342  CA  GLY    99      58.813  72.938  53.155  1.00  0.00           C  
ATOM   1343  HA2 GLY    99      59.018  74.004  53.055  1.00  0.00           H  
ATOM   1344  HA3 GLY    99      58.378  72.461  52.277  1.00  0.00           H  
ATOM   1345  C   GLY    99      57.761  72.898  54.340  1.00  0.00           C  
ATOM   1346  O   GLY    99      58.040  72.391  55.411  1.00  0.00           O  
ATOM   1347  N   TYR   100      56.491  73.341  54.099  1.00  0.00           N  
ATOM   1348  H   TYR   100      56.309  73.783  53.210  1.00  0.00           H  
ATOM   1349  CA  TYR   100      55.269  72.948  54.931  1.00  0.00           C  
ATOM   1350  HA  TYR   100      55.463  71.976  55.384  1.00  0.00           H  
ATOM   1351  CB  TYR   100      55.217  73.932  56.143  1.00  0.00           C  
ATOM   1352  HB2 TYR   100      54.392  73.648  56.796  1.00  0.00           H  
ATOM   1353  HB3 TYR   100      56.109  73.860  56.766  1.00  0.00           H  
ATOM   1354  CG  TYR   100      55.072  75.351  55.734  1.00  0.00           C  
ATOM   1355  CD1 TYR   100      53.831  75.931  55.462  1.00  0.00           C  
ATOM   1356  HD1 TYR   100      52.943  75.320  55.513  1.00  0.00           H  
ATOM   1357  CE1 TYR   100      53.712  77.288  55.056  1.00  0.00           C  
ATOM   1358  HE1 TYR   100      52.761  77.612  54.659  1.00  0.00           H  
ATOM   1359  CZ  TYR   100      54.892  78.097  55.067  1.00  0.00           C  
ATOM   1360  OH  TYR   100      54.816  79.420  54.623  1.00  0.00           O  
ATOM   1361  HH  TYR   100      54.009  79.533  54.115  1.00  0.00           H  
ATOM   1362  CE2 TYR   100      56.132  77.443  55.274  1.00  0.00           C  
ATOM   1363  HE2 TYR   100      57.039  78.027  55.228  1.00  0.00           H  
ATOM   1364  CD2 TYR   100      56.181  76.145  55.615  1.00  0.00           C  
ATOM   1365  HD2 TYR   100      57.129  75.629  55.642  1.00  0.00           H  
ATOM   1366  C   TYR   100      53.946  72.935  54.142  1.00  0.00           C  
ATOM   1367  O   TYR   100      52.989  72.451  54.665  1.00  0.00           O  
ATOM   1368  N   GLY   101      53.852  73.424  52.875  1.00  0.00           N  
ATOM   1369  H   GLY   101      54.677  73.915  52.563  1.00  0.00           H  
ATOM   1370  CA  GLY   101      52.565  73.628  52.113  1.00  0.00           C  
ATOM   1371  HA2 GLY   101      51.746  73.612  52.832  1.00  0.00           H  
ATOM   1372  HA3 GLY   101      52.662  74.639  51.719  1.00  0.00           H  
ATOM   1373  C   GLY   101      52.216  72.626  50.986  1.00  0.00           C  
ATOM   1374  O   GLY   101      51.044  72.607  50.466  1.00  0.00           O  
ATOM   1375  N   GLN   102      53.244  71.932  50.496  1.00  0.00           N  
ATOM   1376  H   GLN   102      54.190  71.888  50.848  1.00  0.00           H  
ATOM   1377  CA  GLN   102      53.055  71.096  49.247  1.00  0.00           C  
ATOM   1378  HA  GLN   102      52.520  71.658  48.482  1.00  0.00           H  
ATOM   1379  CB  GLN   102      54.469  70.753  48.669  1.00  0.00           C  
ATOM   1380  HB2 GLN   102      55.171  70.378  49.413  1.00  0.00           H  
ATOM   1381  HB3 GLN   102      54.433  69.952  47.931  1.00  0.00           H  
ATOM   1382  CG  GLN   102      55.160  71.936  47.942  1.00  0.00           C  
ATOM   1383  HG2 GLN   102      54.437  72.545  47.400  1.00  0.00           H  
ATOM   1384  HG3 GLN   102      55.686  72.596  48.632  1.00  0.00           H  
ATOM   1385  CD  GLN   102      56.119  71.372  46.934  1.00  0.00           C  
ATOM   1386  OE1 GLN   102      55.881  71.452  45.714  1.00  0.00           O  
ATOM   1387  NE2 GLN   102      57.167  70.686  47.425  1.00  0.00           N  
ATOM   1388 HE21 GLN   102      57.303  70.673  48.425  1.00  0.00           H  
ATOM   1389 HE22 GLN   102      57.933  70.468  46.804  1.00  0.00           H  
ATOM   1390  C   GLN   102      52.241  69.817  49.564  1.00  0.00           C  
ATOM   1391  O   GLN   102      52.056  69.481  50.687  1.00  0.00           O  
ATOM   1392  N   GLN   103      51.709  69.139  48.565  1.00  0.00           N  
ATOM   1393  H   GLN   103      51.898  69.580  47.676  1.00  0.00           H  
ATOM   1394  CA  GLN   103      50.991  67.894  48.598  1.00  0.00           C  
ATOM   1395  HA  GLN   103      49.973  67.984  48.975  1.00  0.00           H  
ATOM   1396  CB  GLN   103      50.768  67.625  47.103  1.00  0.00           C  
ATOM   1397  HB2 GLN   103      50.298  68.511  46.676  1.00  0.00           H  
ATOM   1398  HB3 GLN   103      51.739  67.554  46.612  1.00  0.00           H  
ATOM   1399  CG  GLN   103      50.004  66.346  46.698  1.00  0.00           C  
ATOM   1400  HG2 GLN   103      50.593  65.471  46.974  1.00  0.00           H  
ATOM   1401  HG3 GLN   103      49.073  66.388  47.264  1.00  0.00           H  
ATOM   1402  CD  GLN   103      49.696  66.108  45.274  1.00  0.00           C  
ATOM   1403  OE1 GLN   103      50.079  66.773  44.339  1.00  0.00           O  
ATOM   1404  NE2 GLN   103      48.800  65.147  45.033  1.00  0.00           N  
ATOM   1405 HE21 GLN   103      48.613  65.016  44.049  1.00  0.00           H  
ATOM   1406 HE22 GLN   103      48.358  64.640  45.787  1.00  0.00           H  
ATOM   1407  C   GLN   103      51.863  66.819  49.211  1.00  0.00           C  
ATOM   1408  O   GLN   103      53.114  66.847  49.057  1.00  0.00           O  
ATOM   1409  N   PRO   104      51.206  65.804  49.954  1.00  0.00           N  
ATOM   1410  CD  PRO   104      49.810  65.762  50.266  1.00  0.00           C  
ATOM   1411  HD2 PRO   104      49.244  65.490  49.375  1.00  0.00           H  
ATOM   1412  HD3 PRO   104      49.443  66.733  50.597  1.00  0.00           H  
ATOM   1413  CG  PRO   104      49.725  64.808  51.443  1.00  0.00           C  
ATOM   1414  HG2 PRO   104      48.741  64.349  51.534  1.00  0.00           H  
ATOM   1415  HG3 PRO   104      50.059  65.356  52.324  1.00  0.00           H  
ATOM   1416  CB  PRO   104      50.802  63.795  51.104  1.00  0.00           C  
ATOM   1417  HB2 PRO   104      50.466  63.004  50.433  1.00  0.00           H  
ATOM   1418  HB3 PRO   104      51.133  63.414  52.070  1.00  0.00           H  
ATOM   1419  CA  PRO   104      51.901  64.693  50.649  1.00  0.00           C  
ATOM   1420  HA  PRO   104      52.453  64.979  51.544  1.00  0.00           H  
ATOM   1421  C   PRO   104      52.716  63.940  49.583  1.00  0.00           C  
ATOM   1422  O   PRO   104      52.245  63.634  48.495  1.00  0.00           O  
ATOM   1423  N   ALA   105      53.922  63.663  49.984  1.00  0.00           N  
ATOM   1424  H   ALA   105      54.190  64.086  50.861  1.00  0.00           H  
ATOM   1425  CA  ALA   105      54.960  63.046  49.180  1.00  0.00           C  
ATOM   1426  HA  ALA   105      55.012  63.550  48.215  1.00  0.00           H  
ATOM   1427  CB  ALA   105      56.349  63.262  49.750  1.00  0.00           C  
ATOM   1428  HB1 ALA   105      56.601  62.636  50.607  1.00  0.00           H  
ATOM   1429  HB2 ALA   105      57.081  63.062  48.968  1.00  0.00           H  
ATOM   1430  HB3 ALA   105      56.405  64.267  50.167  1.00  0.00           H  
ATOM   1431  C   ALA   105      54.685  61.577  48.935  1.00  0.00           C  
ATOM   1432  O   ALA   105      54.021  60.921  49.770  1.00  0.00           O  
ATOM   1433  N   PRO   106      55.143  60.909  47.829  1.00  0.00           N  
ATOM   1434  CD  PRO   106      55.828  61.538  46.696  1.00  0.00           C  
ATOM   1435  HD2 PRO   106      56.883  61.707  46.910  1.00  0.00           H  
ATOM   1436  HD3 PRO   106      55.382  62.505  46.464  1.00  0.00           H  
ATOM   1437  CG  PRO   106      55.489  60.663  45.509  1.00  0.00           C  
ATOM   1438  HG2 PRO   106      56.156  60.602  44.649  1.00  0.00           H  
ATOM   1439  HG3 PRO   106      54.522  61.081  45.228  1.00  0.00           H  
ATOM   1440  CB  PRO   106      55.441  59.232  46.141  1.00  0.00           C  
ATOM   1441  HB2 PRO   106      56.511  59.052  46.242  1.00  0.00           H  
ATOM   1442  HB3 PRO   106      54.854  58.616  45.459  1.00  0.00           H  
ATOM   1443  CA  PRO   106      54.849  59.537  47.527  1.00  0.00           C  
ATOM   1444  HA  PRO   106      53.760  59.581  47.556  1.00  0.00           H  
ATOM   1445  C   PRO   106      55.353  58.416  48.413  1.00  0.00           C  
ATOM   1446  O   PRO   106      56.237  58.661  49.238  1.00  0.00           O  
ATOM   1447  N   SER   107      54.706  57.259  48.243  1.00  0.00           N  
ATOM   1448  H   SER   107      53.868  57.394  47.696  1.00  0.00           H  
ATOM   1449  CA  SER   107      55.030  55.929  48.780  1.00  0.00           C  
ATOM   1450  HA  SER   107      54.935  55.895  49.866  1.00  0.00           H  
ATOM   1451  CB  SER   107      54.028  54.908  48.112  1.00  0.00           C  
ATOM   1452  HB2 SER   107      52.998  55.104  48.410  1.00  0.00           H  
ATOM   1453  HB3 SER   107      54.079  54.930  47.024  1.00  0.00           H  
ATOM   1454  OG  SER   107      54.433  53.643  48.558  1.00  0.00           O  
ATOM   1455  HG  SER   107      54.217  53.106  47.792  1.00  0.00           H  
ATOM   1456  C   SER   107      56.500  55.525  48.467  1.00  0.00           C  
ATOM   1457  O   SER   107      57.001  55.804  47.342  1.00  0.00           O  
ATOM   1458  N   SER   108      57.186  54.926  49.398  1.00  0.00           N  
ATOM   1459  H   SER   108      56.648  54.629  50.200  1.00  0.00           H  
ATOM   1460  CA  SER   108      58.553  54.412  49.430  1.00  0.00           C  
ATOM   1461  HA  SER   108      58.684  53.699  48.615  1.00  0.00           H  
ATOM   1462  CB  SER   108      59.572  55.518  49.092  1.00  0.00           C  
ATOM   1463  HB2 SER   108      60.572  55.084  49.087  1.00  0.00           H  
ATOM   1464  HB3 SER   108      59.387  55.989  48.127  1.00  0.00           H  
ATOM   1465  OG  SER   108      59.681  56.558  50.005  1.00  0.00           O  
ATOM   1466  HG  SER   108      60.182  56.328  50.791  1.00  0.00           H  
ATOM   1467  C   SER   108      58.911  53.779  50.825  1.00  0.00           C  
ATOM   1468  O   SER   108      58.464  54.364  51.798  1.00  0.00           O  
ATOM   1469  N   THR   109      59.647  52.698  50.866  1.00  0.00           N  
ATOM   1470  H   THR   109      59.969  52.357  49.971  1.00  0.00           H  
ATOM   1471  CA  THR   109      60.124  52.036  52.059  1.00  0.00           C  
ATOM   1472  HA  THR   109      60.217  52.795  52.836  1.00  0.00           H  
ATOM   1473  CB  THR   109      59.040  51.112  52.578  1.00  0.00           C  
ATOM   1474  HB  THR   109      58.791  50.521  51.697  1.00  0.00           H  
ATOM   1475  CG2 THR   109      59.396  50.311  53.788  1.00  0.00           C  
ATOM   1476 HG21 THR   109      60.141  49.542  53.580  1.00  0.00           H  
ATOM   1477 HG22 THR   109      59.606  50.942  54.651  1.00  0.00           H  
ATOM   1478 HG23 THR   109      58.577  49.701  54.168  1.00  0.00           H  
ATOM   1479  OG1 THR   109      57.886  51.900  52.886  1.00  0.00           O  
ATOM   1480  HG1 THR   109      58.030  52.751  52.465  1.00  0.00           H  
ATOM   1481  C   THR   109      61.477  51.392  51.863  1.00  0.00           C  
ATOM   1482  O   THR   109      61.698  50.893  50.757  1.00  0.00           O  
ATOM   1483  N   SER   110      62.339  51.434  52.810  1.00  0.00           N  
ATOM   1484  H   SER   110      62.079  51.955  53.636  1.00  0.00           H  
ATOM   1485  CA  SER   110      63.626  50.737  52.807  1.00  0.00           C  
ATOM   1486  HA  SER   110      64.117  50.794  51.835  1.00  0.00           H  
ATOM   1487  CB  SER   110      64.486  51.407  53.924  1.00  0.00           C  
ATOM   1488  HB2 SER   110      64.909  52.355  53.591  1.00  0.00           H  
ATOM   1489  HB3 SER   110      63.830  51.525  54.787  1.00  0.00           H  
ATOM   1490  OG  SER   110      65.630  50.566  54.308  1.00  0.00           O  
ATOM   1491  HG  SER   110      66.246  51.201  54.680  1.00  0.00           H  
ATOM   1492  C   SER   110      63.306  49.350  53.153  1.00  0.00           C  
ATOM   1493  O   SER   110      62.700  49.074  54.166  1.00  0.00           O  
ATOM   1494  N   GLY   111      64.007  48.416  52.476  1.00  0.00           N  
ATOM   1495  H   GLY   111      64.296  48.652  51.538  1.00  0.00           H  
ATOM   1496  CA  GLY   111      63.820  46.990  52.689  1.00  0.00           C  
ATOM   1497  HA2 GLY   111      64.408  46.493  51.917  1.00  0.00           H  
ATOM   1498  HA3 GLY   111      64.273  46.615  53.607  1.00  0.00           H  
ATOM   1499  C   GLY   111      62.356  46.492  52.725  1.00  0.00           C  
ATOM   1500  O   GLY   111      61.565  47.041  51.991  1.00  0.00           O  
ATOM   1501  N   SER   112      61.929  45.554  53.575  1.00  0.00           N  
ATOM   1502  H   SER   112      60.950  45.373  53.402  1.00  0.00           H  
ATOM   1503  CA  SER   112      62.535  44.752  54.610  1.00  0.00           C  
ATOM   1504  HA  SER   112      61.816  43.961  54.825  1.00  0.00           H  
ATOM   1505  CB  SER   112      63.787  44.038  54.128  1.00  0.00           C  
ATOM   1506  HB2 SER   112      63.566  43.547  53.180  1.00  0.00           H  
ATOM   1507  HB3 SER   112      64.590  44.762  53.992  1.00  0.00           H  
ATOM   1508  OG  SER   112      64.179  42.964  54.987  1.00  0.00           O  
ATOM   1509  HG  SER   112      65.061  43.270  55.207  1.00  0.00           H  
ATOM   1510  C   SER   112      62.754  45.499  55.991  1.00  0.00           C  
ATOM   1511  O   SER   112      63.072  46.669  56.004  1.00  0.00           O  
ATOM   1512  N   TYR   113      62.642  44.798  57.175  1.00  0.00           N  
ATOM   1513  H   TYR   113      62.890  45.303  58.013  1.00  0.00           H  
ATOM   1514  CA  TYR   113      62.133  43.440  57.498  1.00  0.00           C  
ATOM   1515  HA  TYR   113      62.813  42.759  56.986  1.00  0.00           H  
ATOM   1516  CB  TYR   113      62.224  43.310  59.076  1.00  0.00           C  
ATOM   1517  HB2 TYR   113      61.535  44.040  59.501  1.00  0.00           H  
ATOM   1518  HB3 TYR   113      62.014  42.285  59.382  1.00  0.00           H  
ATOM   1519  CG  TYR   113      63.547  43.663  59.702  1.00  0.00           C  
ATOM   1520  CD1 TYR   113      64.771  43.460  59.034  1.00  0.00           C  
ATOM   1521  HD1 TYR   113      64.808  43.127  58.007  1.00  0.00           H  
ATOM   1522  CE1 TYR   113      65.944  43.793  59.676  1.00  0.00           C  
ATOM   1523  HE1 TYR   113      66.849  43.686  59.095  1.00  0.00           H  
ATOM   1524  CZ  TYR   113      65.909  44.108  61.034  1.00  0.00           C  
ATOM   1525  OH  TYR   113      67.093  44.400  61.668  1.00  0.00           O  
ATOM   1526  HH  TYR   113      67.819  44.536  61.054  1.00  0.00           H  
ATOM   1527  CE2 TYR   113      64.648  44.250  61.715  1.00  0.00           C  
ATOM   1528  HE2 TYR   113      64.700  44.413  62.782  1.00  0.00           H  
ATOM   1529  CD2 TYR   113      63.447  43.940  61.081  1.00  0.00           C  
ATOM   1530  HD2 TYR   113      62.513  44.011  61.619  1.00  0.00           H  
ATOM   1531  C   TYR   113      60.632  43.283  57.139  1.00  0.00           C  
ATOM   1532  O   TYR   113      59.830  44.239  57.363  1.00  0.00           O  
ATOM   1533  N   GLY   114      60.188  42.063  56.700  1.00  0.00           N  
ATOM   1534  H   GLY   114      60.956  41.406  56.720  1.00  0.00           H  
ATOM   1535  CA  GLY   114      58.791  41.633  56.870  1.00  0.00           C  
ATOM   1536  HA2 GLY   114      58.175  42.487  56.587  1.00  0.00           H  
ATOM   1537  HA3 GLY   114      58.509  40.865  56.149  1.00  0.00           H  
ATOM   1538  C   GLY   114      58.441  41.198  58.259  1.00  0.00           C  
ATOM   1539  O   GLY   114      59.333  41.286  59.135  1.00  0.00           O  
ATOM   1540  N   SER   115      57.210  40.732  58.519  1.00  0.00           N  
ATOM   1541  H   SER   115      57.052  40.478  59.483  1.00  0.00           H  
ATOM   1542  CA  SER   115      56.188  40.282  57.560  1.00  0.00           C  
ATOM   1543  HA  SER   115      56.444  40.636  56.562  1.00  0.00           H  
ATOM   1544  CB  SER   115      56.308  38.728  57.574  1.00  0.00           C  
ATOM   1545  HB2 SER   115      56.140  38.386  58.595  1.00  0.00           H  
ATOM   1546  HB3 SER   115      55.493  38.375  56.942  1.00  0.00           H  
ATOM   1547  OG  SER   115      57.521  38.203  57.013  1.00  0.00           O  
ATOM   1548  HG  SER   115      57.493  37.269  57.233  1.00  0.00           H  
ATOM   1549  C   SER   115      54.797  40.740  57.999  1.00  0.00           C  
ATOM   1550  O   SER   115      53.773  40.229  57.542  1.00  0.00           O  
ATOM   1551  N   SER   116      54.753  41.766  58.938  1.00  0.00           N  
ATOM   1552  H   SER   116      55.601  42.112  59.365  1.00  0.00           H  
ATOM   1553  CA  SER   116      53.489  42.404  59.409  1.00  0.00           C  
ATOM   1554  HA  SER   116      53.775  43.018  60.262  1.00  0.00           H  
ATOM   1555  CB  SER   116      52.777  43.181  58.421  1.00  0.00           C  
ATOM   1556  HB2 SER   116      52.709  42.645  57.474  1.00  0.00           H  
ATOM   1557  HB3 SER   116      51.787  43.461  58.782  1.00  0.00           H  
ATOM   1558  OG  SER   116      53.349  44.450  58.304  1.00  0.00           O  
ATOM   1559  HG  SER   116      54.108  44.334  57.728  1.00  0.00           H  
ATOM   1560  C   SER   116      52.619  41.342  60.083  1.00  0.00           C  
ATOM   1561  O   SER   116      51.453  41.117  59.773  1.00  0.00           O  
ATOM   1562  N   SER   117      53.272  40.626  60.956  1.00  0.00           N  
ATOM   1563  H   SER   117      54.201  40.953  61.177  1.00  0.00           H  
ATOM   1564  CA  SER   117      52.733  39.353  61.502  1.00  0.00           C  
ATOM   1565  HA  SER   117      52.166  38.910  60.684  1.00  0.00           H  
ATOM   1566  CB  SER   117      53.830  38.396  61.814  1.00  0.00           C  
ATOM   1567  HB2 SER   117      54.225  38.663  62.794  1.00  0.00           H  
ATOM   1568  HB3 SER   117      53.375  37.412  61.920  1.00  0.00           H  
ATOM   1569  OG  SER   117      54.867  38.381  60.827  1.00  0.00           O  
ATOM   1570  HG  SER   117      54.932  37.489  60.478  1.00  0.00           H  
ATOM   1571  C   SER   117      51.856  39.441  62.698  1.00  0.00           C  
ATOM   1572  O   SER   117      51.190  38.443  63.071  1.00  0.00           O  
ATOM   1573  N   GLN   118      51.858  40.668  63.351  1.00  0.00           N  
ATOM   1574  H   GLN   118      52.566  41.334  63.077  1.00  0.00           H  
ATOM   1575  CA  GLN   118      50.868  41.075  64.438  1.00  0.00           C  
ATOM   1576  HA  GLN   118      50.926  42.163  64.468  1.00  0.00           H  
ATOM   1577  CB  GLN   118      49.442  40.744  64.077  1.00  0.00           C  
ATOM   1578  HB2 GLN   118      49.240  39.695  63.857  1.00  0.00           H  
ATOM   1579  HB3 GLN   118      48.838  41.005  64.945  1.00  0.00           H  
ATOM   1580  CG  GLN   118      48.764  41.497  62.978  1.00  0.00           C  
ATOM   1581  HG2 GLN   118      49.474  42.279  62.712  1.00  0.00           H  
ATOM   1582  HG3 GLN   118      48.557  40.961  62.051  1.00  0.00           H  
ATOM   1583  CD  GLN   118      47.470  42.226  63.289  1.00  0.00           C  
ATOM   1584  OE1 GLN   118      47.439  43.469  63.160  1.00  0.00           O  
ATOM   1585  NE2 GLN   118      46.410  41.550  63.710  1.00  0.00           N  
ATOM   1586 HE21 GLN   118      46.385  40.541  63.760  1.00  0.00           H  
ATOM   1587 HE22 GLN   118      45.687  42.131  64.110  1.00  0.00           H  
ATOM   1588  C   GLN   118      51.264  40.608  65.761  1.00  0.00           C  
ATOM   1589  O   GLN   118      51.798  39.517  65.938  1.00  0.00           O  
ATOM   1590  N   SER   119      51.120  41.482  66.810  1.00  0.00           N  
ATOM   1591  H   SER   119      51.592  41.166  67.645  1.00  0.00           H  
ATOM   1592  CA  SER   119      50.794  42.937  66.996  1.00  0.00           C  
ATOM   1593  HA  SER   119      49.999  43.341  66.370  1.00  0.00           H  
ATOM   1594  CB  SER   119      50.632  43.289  68.474  1.00  0.00           C  
ATOM   1595  HB2 SER   119      51.521  43.088  69.071  1.00  0.00           H  
ATOM   1596  HB3 SER   119      50.484  44.347  68.689  1.00  0.00           H  
ATOM   1597  OG  SER   119      49.592  42.517  69.061  1.00  0.00           O  
ATOM   1598  HG  SER   119      49.676  41.623  68.720  1.00  0.00           H  
ATOM   1599  C   SER   119      52.040  43.678  66.412  1.00  0.00           C  
ATOM   1600  O   SER   119      53.170  43.146  66.314  1.00  0.00           O  
ATOM   1601  N   SER   120      51.855  44.990  66.289  1.00  0.00           N  
ATOM   1602  H   SER   120      50.921  45.304  66.513  1.00  0.00           H  
ATOM   1603  CA  SER   120      52.959  45.983  66.162  1.00  0.00           C  
ATOM   1604  HA  SER   120      53.551  45.714  65.287  1.00  0.00           H  
ATOM   1605  CB  SER   120      52.279  47.339  65.857  1.00  0.00           C  
ATOM   1606  HB2 SER   120      51.650  47.361  64.966  1.00  0.00           H  
ATOM   1607  HB3 SER   120      51.544  47.569  66.628  1.00  0.00           H  
ATOM   1608  OG  SER   120      53.291  48.391  65.728  1.00  0.00           O  
ATOM   1609  HG  SER   120      53.508  48.409  64.793  1.00  0.00           H  
ATOM   1610  C   SER   120      53.904  46.086  67.413  1.00  0.00           C  
ATOM   1611  O   SER   120      53.456  46.130  68.541  1.00  0.00           O  
ATOM   1612  N   SER   121      55.241  46.089  67.304  1.00  0.00           N  
ATOM   1613  H   SER   121      55.694  46.187  68.201  1.00  0.00           H  
ATOM   1614  CA  SER   121      56.064  46.166  66.099  1.00  0.00           C  
ATOM   1615  HA  SER   121      55.579  46.731  65.302  1.00  0.00           H  
ATOM   1616  CB  SER   121      57.325  47.055  66.382  1.00  0.00           C  
ATOM   1617  HB2 SER   121      57.778  46.675  67.298  1.00  0.00           H  
ATOM   1618  HB3 SER   121      58.084  46.939  65.609  1.00  0.00           H  
ATOM   1619  OG  SER   121      56.957  48.416  66.421  1.00  0.00           O  
ATOM   1620  HG  SER   121      57.710  48.993  66.568  1.00  0.00           H  
ATOM   1621  C   SER   121      56.632  44.798  65.638  1.00  0.00           C  
ATOM   1622  O   SER   121      57.091  44.695  64.431  1.00  0.00           O  
ATOM   1623  N   TYR   122      56.518  43.771  66.467  1.00  0.00           N  
ATOM   1624  H   TYR   122      56.161  44.012  67.381  1.00  0.00           H  
ATOM   1625  CA  TYR   122      56.924  42.343  66.283  1.00  0.00           C  
ATOM   1626  HA  TYR   122      56.997  42.079  65.228  1.00  0.00           H  
ATOM   1627  CB  TYR   122      58.371  42.096  66.830  1.00  0.00           C  
ATOM   1628  HB2 TYR   122      58.247  42.133  67.912  1.00  0.00           H  
ATOM   1629  HB3 TYR   122      58.712  41.120  66.484  1.00  0.00           H  
ATOM   1630  CG  TYR   122      59.429  43.183  66.400  1.00  0.00           C  
ATOM   1631  CD1 TYR   122      59.472  44.286  67.176  1.00  0.00           C  
ATOM   1632  HD1 TYR   122      58.803  44.392  68.017  1.00  0.00           H  
ATOM   1633  CE1 TYR   122      60.345  45.362  66.901  1.00  0.00           C  
ATOM   1634  HE1 TYR   122      60.312  46.263  67.495  1.00  0.00           H  
ATOM   1635  CZ  TYR   122      61.258  45.232  65.808  1.00  0.00           C  
ATOM   1636  OH  TYR   122      62.267  46.151  65.567  1.00  0.00           O  
ATOM   1637  HH  TYR   122      62.451  46.678  66.348  1.00  0.00           H  
ATOM   1638  CE2 TYR   122      61.259  44.039  65.065  1.00  0.00           C  
ATOM   1639  HE2 TYR   122      61.933  43.889  64.234  1.00  0.00           H  
ATOM   1640  CD2 TYR   122      60.257  43.027  65.278  1.00  0.00           C  
ATOM   1641  HD2 TYR   122      60.305  42.105  64.717  1.00  0.00           H  
ATOM   1642  C   TYR   122      55.997  41.329  66.950  1.00  0.00           C  
ATOM   1643  O   TYR   122      55.325  41.647  67.938  1.00  0.00           O  
ATOM   1644  N   GLY   123      55.690  40.117  66.431  1.00  0.00           N  
ATOM   1645  H   GLY   123      55.027  39.630  67.017  1.00  0.00           H  
ATOM   1646  CA  GLY   123      55.970  39.615  65.067  1.00  0.00           C  
ATOM   1647  HA2 GLY   123      55.073  39.882  64.509  1.00  0.00           H  
ATOM   1648  HA3 GLY   123      56.871  40.062  64.644  1.00  0.00           H  
ATOM   1649  C   GLY   123      56.203  38.139  65.074  1.00  0.00           C  
ATOM   1650  O   GLY   123      55.323  37.374  65.488  1.00  0.00           O  
ATOM   1651  N   GLN   124      57.338  37.743  64.523  1.00  0.00           N  
ATOM   1652  H   GLN   124      58.008  38.422  64.192  1.00  0.00           H  
ATOM   1653  CA  GLN   124      57.635  36.220  64.468  1.00  0.00           C  
ATOM   1654  HA  GLN   124      57.304  35.864  65.444  1.00  0.00           H  
ATOM   1655  CB  GLN   124      56.847  35.487  63.307  1.00  0.00           C  
ATOM   1656  HB2 GLN   124      55.854  35.313  63.723  1.00  0.00           H  
ATOM   1657  HB3 GLN   124      56.777  36.145  62.441  1.00  0.00           H  
ATOM   1658  CG  GLN   124      57.446  34.066  63.072  1.00  0.00           C  
ATOM   1659  HG2 GLN   124      56.797  33.527  62.383  1.00  0.00           H  
ATOM   1660  HG3 GLN   124      58.425  34.165  62.603  1.00  0.00           H  
ATOM   1661  CD  GLN   124      57.670  33.158  64.344  1.00  0.00           C  
ATOM   1662  OE1 GLN   124      56.920  33.190  65.332  1.00  0.00           O  
ATOM   1663  NE2 GLN   124      58.747  32.383  64.296  1.00  0.00           N  
ATOM   1664 HE21 GLN   124      59.421  32.385  63.544  1.00  0.00           H  
ATOM   1665 HE22 GLN   124      59.214  32.065  65.133  1.00  0.00           H  
ATOM   1666  C   GLN   124      59.187  36.118  64.566  1.00  0.00           C  
ATOM   1667  O   GLN   124      59.897  36.258  63.545  1.00  0.00           O  
ATOM   1668  N   PRO   125      59.814  35.999  65.756  1.00  0.00           N  
ATOM   1669  CD  PRO   125      61.273  35.959  65.902  1.00  0.00           C  
ATOM   1670  HD2 PRO   125      61.640  36.983  65.964  1.00  0.00           H  
ATOM   1671  HD3 PRO   125      61.657  35.632  64.936  1.00  0.00           H  
ATOM   1672  CG  PRO   125      61.493  34.981  67.082  1.00  0.00           C  
ATOM   1673  HG2 PRO   125      62.500  35.250  67.400  1.00  0.00           H  
ATOM   1674  HG3 PRO   125      61.440  33.927  66.810  1.00  0.00           H  
ATOM   1675  CB  PRO   125      60.260  35.298  67.991  1.00  0.00           C  
ATOM   1676  HB2 PRO   125      60.486  36.229  68.510  1.00  0.00           H  
ATOM   1677  HB3 PRO   125      60.035  34.481  68.676  1.00  0.00           H  
ATOM   1678  CA  PRO   125      59.135  35.512  66.977  1.00  0.00           C  
ATOM   1679  HA  PRO   125      58.815  34.506  66.707  1.00  0.00           H  
ATOM   1680  C   PRO   125      58.086  36.455  67.679  1.00  0.00           C  
ATOM   1681  O   PRO   125      58.255  37.721  67.667  1.00  0.00           O  
ATOM   1682  N   GLN   126      57.076  35.861  68.306  1.00  0.00           N  
ATOM   1683  H   GLN   126      57.100  34.852  68.274  1.00  0.00           H  
ATOM   1684  CA  GLN   126      55.994  36.511  69.025  1.00  0.00           C  
ATOM   1685  HA  GLN   126      55.332  36.976  68.294  1.00  0.00           H  
ATOM   1686  CB  GLN   126      55.139  35.474  69.756  1.00  0.00           C  
ATOM   1687  HB2 GLN   126      54.522  34.890  69.072  1.00  0.00           H  
ATOM   1688  HB3 GLN   126      55.741  34.646  70.130  1.00  0.00           H  
ATOM   1689  CG  GLN   126      54.074  35.973  70.779  1.00  0.00           C  
ATOM   1690  HG2 GLN   126      54.655  36.418  71.587  1.00  0.00           H  
ATOM   1691  HG3 GLN   126      53.494  36.824  70.422  1.00  0.00           H  
ATOM   1692  CD  GLN   126      53.125  34.857  71.285  1.00  0.00           C  
ATOM   1693  OE1 GLN   126      53.296  33.678  71.283  1.00  0.00           O  
ATOM   1694  NE2 GLN   126      51.925  35.208  71.724  1.00  0.00           N  
ATOM   1695 HE21 GLN   126      51.661  36.183  71.691  1.00  0.00           H  
ATOM   1696 HE22 GLN   126      51.350  34.520  72.189  1.00  0.00           H  
ATOM   1697  C   GLN   126      56.425  37.520  70.125  1.00  0.00           C  
ATOM   1698  O   GLN   126      57.226  37.165  70.972  1.00  0.00           O  
ATOM   1699  N   SER   127      55.972  38.807  69.994  1.00  0.00           N  
ATOM   1700  H   SER   127      55.314  39.021  69.257  1.00  0.00           H  
ATOM   1701  CA  SER   127      56.149  39.993  70.873  1.00  0.00           C  
ATOM   1702  HA  SER   127      55.355  40.711  70.667  1.00  0.00           H  
ATOM   1703  CB  SER   127      55.821  39.788  72.362  1.00  0.00           C  
ATOM   1704  HB2 SER   127      56.665  39.205  72.728  1.00  0.00           H  
ATOM   1705  HB3 SER   127      55.868  40.719  72.928  1.00  0.00           H  
ATOM   1706  OG  SER   127      54.531  39.156  72.586  1.00  0.00           O  
ATOM   1707  HG  SER   127      53.841  39.766  72.313  1.00  0.00           H  
ATOM   1708  C   SER   127      57.538  40.661  70.664  1.00  0.00           C  
ATOM   1709  O   SER   127      57.691  41.844  71.013  1.00  0.00           O  
ATOM   1710  N   GLY   128      58.498  39.962  70.100  1.00  0.00           N  
ATOM   1711  H   GLY   128      58.326  38.969  70.038  1.00  0.00           H  
ATOM   1712  CA  GLY   128      59.882  40.520  69.890  1.00  0.00           C  
ATOM   1713  HA2 GLY   128      59.878  41.258  69.088  1.00  0.00           H  
ATOM   1714  HA3 GLY   128      60.142  41.042  70.811  1.00  0.00           H  
ATOM   1715  C   GLY   128      61.052  39.482  69.580  1.00  0.00           C  
ATOM   1716  O   GLY   128      60.914  38.298  69.854  1.00  0.00           O  
ATOM   1717  N   SER   129      62.213  39.865  69.057  1.00  0.00           N  
ATOM   1718  H   SER   129      62.819  39.115  68.758  1.00  0.00           H  
ATOM   1719  CA  SER   129      62.721  41.191  68.747  1.00  0.00           C  
ATOM   1720  HA  SER   129      63.799  41.098  68.610  1.00  0.00           H  
ATOM   1721  CB  SER   129      62.283  41.769  67.451  1.00  0.00           C  
ATOM   1722  HB2 SER   129      61.206  41.930  67.495  1.00  0.00           H  
ATOM   1723  HB3 SER   129      62.958  42.619  67.356  1.00  0.00           H  
ATOM   1724  OG  SER   129      62.531  40.888  66.352  1.00  0.00           O  
ATOM   1725  HG  SER   129      61.866  40.210  66.213  1.00  0.00           H  
ATOM   1726  C   SER   129      62.579  42.163  69.892  1.00  0.00           C  
ATOM   1727  O   SER   129      61.736  43.014  69.858  1.00  0.00           O  
ATOM   1728  N   TYR   130      63.305  42.050  70.982  1.00  0.00           N  
ATOM   1729  H   TYR   130      63.820  41.188  71.087  1.00  0.00           H  
ATOM   1730  CA  TYR   130      63.281  42.902  72.161  1.00  0.00           C  
ATOM   1731  HA  TYR   130      62.309  43.394  72.198  1.00  0.00           H  
ATOM   1732  CB  TYR   130      63.362  41.945  73.339  1.00  0.00           C  
ATOM   1733  HB2 TYR   130      64.315  41.422  73.257  1.00  0.00           H  
ATOM   1734  HB3 TYR   130      63.421  42.515  74.266  1.00  0.00           H  
ATOM   1735  CG  TYR   130      62.268  40.848  73.329  1.00  0.00           C  
ATOM   1736  CD1 TYR   130      62.489  39.513  73.052  1.00  0.00           C  
ATOM   1737  HD1 TYR   130      63.487  39.124  72.911  1.00  0.00           H  
ATOM   1738  CE1 TYR   130      61.427  38.673  73.119  1.00  0.00           C  
ATOM   1739  HE1 TYR   130      61.474  37.628  72.851  1.00  0.00           H  
ATOM   1740  CZ  TYR   130      60.188  39.150  73.461  1.00  0.00           C  
ATOM   1741  OH  TYR   130      59.172  38.302  73.744  1.00  0.00           O  
ATOM   1742  HH  TYR   130      58.470  38.584  74.335  1.00  0.00           H  
ATOM   1743  CE2 TYR   130      59.971  40.469  73.884  1.00  0.00           C  
ATOM   1744  HE2 TYR   130      59.011  40.841  74.211  1.00  0.00           H  
ATOM   1745  CD2 TYR   130      61.039  41.327  73.747  1.00  0.00           C  
ATOM   1746  HD2 TYR   130      60.936  42.383  73.949  1.00  0.00           H  
ATOM   1747  C   TYR   130      64.360  43.964  72.155  1.00  0.00           C  
ATOM   1748  O   TYR   130      65.517  43.662  71.825  1.00  0.00           O  
ATOM   1749  N   SER   131      64.137  45.234  72.428  1.00  0.00           N  
ATOM   1750  H   SER   131      64.854  45.886  72.144  1.00  0.00           H  
ATOM   1751  CA  SER   131      62.940  45.919  73.061  1.00  0.00           C  
ATOM   1752  HA  SER   131      63.293  46.915  73.327  1.00  0.00           H  
ATOM   1753  CB  SER   131      61.830  46.215  72.053  1.00  0.00           C  
ATOM   1754  HB2 SER   131      61.211  45.346  71.826  1.00  0.00           H  
ATOM   1755  HB3 SER   131      61.195  47.072  72.277  1.00  0.00           H  
ATOM   1756  OG  SER   131      62.513  46.641  70.875  1.00  0.00           O  
ATOM   1757  HG  SER   131      63.104  47.302  71.243  1.00  0.00           H  
ATOM   1758  C   SER   131      62.359  45.292  74.355  1.00  0.00           C  
ATOM   1759  O   SER   131      61.242  44.897  74.401  1.00  0.00           O  
ATOM   1760  N   GLN   132      63.026  45.288  75.506  1.00  0.00           N  
ATOM   1761  H   GLN   132      62.500  44.792  76.212  1.00  0.00           H  
ATOM   1762  CA  GLN   132      64.414  45.662  75.801  1.00  0.00           C  
ATOM   1763  HA  GLN   132      65.021  45.628  74.897  1.00  0.00           H  
ATOM   1764  CB  GLN   132      64.478  47.181  76.064  1.00  0.00           C  
ATOM   1765  HB2 GLN   132      65.533  47.363  76.269  1.00  0.00           H  
ATOM   1766  HB3 GLN   132      64.127  47.820  75.254  1.00  0.00           H  
ATOM   1767  CG  GLN   132      63.823  47.558  77.392  1.00  0.00           C  
ATOM   1768  HG2 GLN   132      62.785  47.226  77.411  1.00  0.00           H  
ATOM   1769  HG3 GLN   132      64.266  47.063  78.256  1.00  0.00           H  
ATOM   1770  CD  GLN   132      63.778  49.063  77.574  1.00  0.00           C  
ATOM   1771  OE1 GLN   132      64.523  49.833  77.076  1.00  0.00           O  
ATOM   1772  NE2 GLN   132      62.803  49.472  78.306  1.00  0.00           N  
ATOM   1773 HE21 GLN   132      62.123  48.786  78.601  1.00  0.00           H  
ATOM   1774 HE22 GLN   132      62.546  50.448  78.283  1.00  0.00           H  
ATOM   1775  C   GLN   132      64.912  44.808  77.022  1.00  0.00           C  
ATOM   1776  O   GLN   132      64.209  44.041  77.706  1.00  0.00           O  
ATOM   1777  N   GLN   133      66.196  45.078  77.383  1.00  0.00           N  
ATOM   1778  H   GLN   133      66.628  45.826  76.860  1.00  0.00           H  
ATOM   1779  CA  GLN   133      67.058  44.435  78.412  1.00  0.00           C  
ATOM   1780  HA  GLN   133      68.082  44.640  78.099  1.00  0.00           H  
ATOM   1781  CB  GLN   133      66.966  45.134  79.771  1.00  0.00           C  
ATOM   1782  HB2 GLN   133      65.973  44.826  80.098  1.00  0.00           H  
ATOM   1783  HB3 GLN   133      67.755  44.764  80.426  1.00  0.00           H  
ATOM   1784  CG  GLN   133      67.137  46.667  79.736  1.00  0.00           C  
ATOM   1785  HG2 GLN   133      67.765  47.038  78.925  1.00  0.00           H  
ATOM   1786  HG3 GLN   133      66.155  47.080  79.507  1.00  0.00           H  
ATOM   1787  CD  GLN   133      67.574  47.291  81.041  1.00  0.00           C  
ATOM   1788  OE1 GLN   133      68.778  47.501  81.239  1.00  0.00           O  
ATOM   1789  NE2 GLN   133      66.601  47.594  81.886  1.00  0.00           N  
ATOM   1790 HE21 GLN   133      65.676  47.334  81.576  1.00  0.00           H  
ATOM   1791 HE22 GLN   133      66.786  48.037  82.775  1.00  0.00           H  
ATOM   1792  C   GLN   133      67.065  42.874  78.599  1.00  0.00           C  
ATOM   1793  O   GLN   133      66.699  42.408  79.687  1.00  0.00           O  
ATOM   1794  N   PRO   134      67.584  42.044  77.599  1.00  0.00           N  
ATOM   1795  CD  PRO   134      67.912  40.683  77.887  1.00  0.00           C  
ATOM   1796  HD2 PRO   134      67.132  40.101  78.379  1.00  0.00           H  
ATOM   1797  HD3 PRO   134      68.707  40.632  78.631  1.00  0.00           H  
ATOM   1798  CG  PRO   134      68.445  40.079  76.617  1.00  0.00           C  
ATOM   1799  HG2 PRO   134      67.563  39.741  76.073  1.00  0.00           H  
ATOM   1800  HG3 PRO   134      69.207  39.316  76.776  1.00  0.00           H  
ATOM   1801  CB  PRO   134      68.988  41.319  75.894  1.00  0.00           C  
ATOM   1802  HB2 PRO   134      69.056  41.194  74.813  1.00  0.00           H  
ATOM   1803  HB3 PRO   134      70.017  41.594  76.125  1.00  0.00           H  
ATOM   1804  CA  PRO   134      68.145  42.549  76.261  1.00  0.00           C  
ATOM   1805  HA  PRO   134      68.806  43.399  76.430  1.00  0.00           H  
ATOM   1806  C   PRO   134      67.052  42.804  75.168  1.00  0.00           C  
ATOM   1807  O   PRO   134      65.960  42.298  75.309  1.00  0.00           O  
ATOM   1808  N   SER   135      67.481  43.438  74.078  1.00  0.00           N  
ATOM   1809  H   SER   135      66.749  43.400  73.383  1.00  0.00           H  
ATOM   1810  CA  SER   135      68.745  44.141  73.802  1.00  0.00           C  
ATOM   1811  HA  SER   135      69.611  43.480  73.803  1.00  0.00           H  
ATOM   1812  CB  SER   135      68.685  44.649  72.360  1.00  0.00           C  
ATOM   1813  HB2 SER   135      68.678  43.775  71.709  1.00  0.00           H  
ATOM   1814  HB3 SER   135      67.730  45.163  72.253  1.00  0.00           H  
ATOM   1815  OG  SER   135      69.861  45.447  72.037  1.00  0.00           O  
ATOM   1816  HG  SER   135      70.667  44.928  71.974  1.00  0.00           H  
ATOM   1817  C   SER   135      69.031  45.296  74.863  1.00  0.00           C  
ATOM   1818  O   SER   135      68.081  45.804  75.421  1.00  0.00           O  
ATOM   1819  N   TYR   136      70.309  45.573  75.102  1.00  0.00           N  
ATOM   1820  H   TYR   136      70.966  45.012  74.580  1.00  0.00           H  
ATOM   1821  CA  TYR   136      70.800  46.537  76.093  1.00  0.00           C  
ATOM   1822  HA  TYR   136      69.993  46.811  76.772  1.00  0.00           H  
ATOM   1823  CB  TYR   136      71.807  45.877  77.076  1.00  0.00           C  
ATOM   1824  HB2 TYR   136      72.560  45.396  76.453  1.00  0.00           H  
ATOM   1825  HB3 TYR   136      72.273  46.715  77.595  1.00  0.00           H  
ATOM   1826  CG  TYR   136      71.309  44.790  78.026  1.00  0.00           C  
ATOM   1827  CD1 TYR   136      70.722  45.018  79.268  1.00  0.00           C  
ATOM   1828  HD1 TYR   136      70.525  46.046  79.535  1.00  0.00           H  
ATOM   1829  CE1 TYR   136      70.379  43.984  80.154  1.00  0.00           C  
ATOM   1830  HE1 TYR   136      69.893  44.257  81.078  1.00  0.00           H  
ATOM   1831  CZ  TYR   136      70.514  42.657  79.735  1.00  0.00           C  
ATOM   1832  OH  TYR   136      70.138  41.673  80.553  1.00  0.00           O  
ATOM   1833  HH  TYR   136      69.661  41.939  81.343  1.00  0.00           H  
ATOM   1834  CE2 TYR   136      71.288  42.374  78.619  1.00  0.00           C  
ATOM   1835  HE2 TYR   136      71.473  41.330  78.413  1.00  0.00           H  
ATOM   1836  CD2 TYR   136      71.642  43.430  77.726  1.00  0.00           C  
ATOM   1837  HD2 TYR   136      72.304  43.160  76.917  1.00  0.00           H  
ATOM   1838  C   TYR   136      71.429  47.769  75.477  1.00  0.00           C  
ATOM   1839  O   TYR   136      72.475  47.611  74.812  1.00  0.00           O  
ATOM   1840  N   GLY   137      70.856  48.964  75.630  1.00  0.00           N  
ATOM   1841  H   GLY   137      71.347  49.717  75.169  1.00  0.00           H  
ATOM   1842  CA  GLY   137      69.550  49.358  76.151  1.00  0.00           C  
ATOM   1843  HA2 GLY   137      69.165  50.253  75.662  1.00  0.00           H  
ATOM   1844  HA3 GLY   137      68.896  48.509  75.954  1.00  0.00           H  
ATOM   1845  C   GLY   137      69.514  49.635  77.615  1.00  0.00           C  
ATOM   1846  O   GLY   137      70.418  49.129  78.338  1.00  0.00           O  
ATOM   1847  N   GLY   138      68.472  50.306  78.079  1.00  0.00           N  
ATOM   1848  H   GLY   138      67.889  50.729  77.372  1.00  0.00           H  
ATOM   1849  CA  GLY   138      68.190  50.534  79.467  1.00  0.00           C  
ATOM   1850  HA2 GLY   138      67.127  50.769  79.508  1.00  0.00           H  
ATOM   1851  HA3 GLY   138      68.333  49.599  80.008  1.00  0.00           H  
ATOM   1852  C   GLY   138      69.092  51.603  80.080  1.00  0.00           C  
ATOM   1853  O   GLY   138      69.945  52.131  79.393  1.00  0.00           O  
ATOM   1854  N   GLN   139      69.021  51.876  81.372  1.00  0.00           N  
ATOM   1855  H   GLN   139      69.688  52.611  81.558  1.00  0.00           H  
ATOM   1856  CA  GLN   139      68.122  51.228  82.384  1.00  0.00           C  
ATOM   1857  HA  GLN   139      68.115  50.143  82.288  1.00  0.00           H  
ATOM   1858  CB  GLN   139      68.613  51.569  83.799  1.00  0.00           C  
ATOM   1859  HB2 GLN   139      69.014  52.583  83.771  1.00  0.00           H  
ATOM   1860  HB3 GLN   139      67.833  51.422  84.545  1.00  0.00           H  
ATOM   1861  CG  GLN   139      69.770  50.559  84.149  1.00  0.00           C  
ATOM   1862  HG2 GLN   139      70.568  50.427  83.417  1.00  0.00           H  
ATOM   1863  HG3 GLN   139      70.249  50.903  85.066  1.00  0.00           H  
ATOM   1864  CD  GLN   139      69.184  49.146  84.543  1.00  0.00           C  
ATOM   1865  OE1 GLN   139      68.033  48.733  84.353  1.00  0.00           O  
ATOM   1866  NE2 GLN   139      69.973  48.269  85.086  1.00  0.00           N  
ATOM   1867 HE21 GLN   139      70.972  48.388  85.007  1.00  0.00           H  
ATOM   1868 HE22 GLN   139      69.546  47.410  85.401  1.00  0.00           H  
ATOM   1869  C   GLN   139      66.691  51.789  82.309  1.00  0.00           C  
ATOM   1870  O   GLN   139      65.672  51.120  82.578  1.00  0.00           O  
ATOM   1871  N   GLN   140      66.626  53.143  82.090  1.00  0.00           N  
ATOM   1872  H   GLN   140      67.441  53.646  81.767  1.00  0.00           H  
ATOM   1873  CA  GLN   140      65.415  53.986  82.084  1.00  0.00           C  
ATOM   1874  HA  GLN   140      65.761  54.940  81.686  1.00  0.00           H  
ATOM   1875  CB  GLN   140      64.289  53.595  81.112  1.00  0.00           C  
ATOM   1876  HB2 GLN   140      63.800  52.678  81.441  1.00  0.00           H  
ATOM   1877  HB3 GLN   140      63.556  54.402  81.106  1.00  0.00           H  
ATOM   1878  CG  GLN   140      64.865  53.430  79.701  1.00  0.00           C  
ATOM   1879  HG2 GLN   140      65.466  54.323  79.534  1.00  0.00           H  
ATOM   1880  HG3 GLN   140      65.520  52.558  79.689  1.00  0.00           H  
ATOM   1881  CD  GLN   140      63.894  53.262  78.524  1.00  0.00           C  
ATOM   1882  OE1 GLN   140      62.967  52.442  78.544  1.00  0.00           O  
ATOM   1883  NE2 GLN   140      64.084  54.188  77.606  1.00  0.00           N  
ATOM   1884 HE21 GLN   140      64.857  54.823  77.744  1.00  0.00           H  
ATOM   1885 HE22 GLN   140      63.438  54.305  76.838  1.00  0.00           H  
ATOM   1886  C   GLN   140      64.817  54.130  83.556  1.00  0.00           C  
ATOM   1887  O   GLN   140      63.597  54.493  83.785  1.00  0.00           O  
ATOM   1888  N   GLN   141      65.717  53.981  84.492  1.00  0.00           N  
ATOM   1889  H   GLN   141      66.690  53.973  84.223  1.00  0.00           H  
ATOM   1890  CA  GLN   141      65.391  53.980  85.912  1.00  0.00           C  
ATOM   1891  HA  GLN   141      64.472  54.563  85.968  1.00  0.00           H  
ATOM   1892  CB  GLN   141      65.143  52.560  86.434  1.00  0.00           C  
ATOM   1893  HB2 GLN   141      66.098  52.035  86.452  1.00  0.00           H  
ATOM   1894  HB3 GLN   141      64.848  52.574  87.483  1.00  0.00           H  
ATOM   1895  CG  GLN   141      64.130  51.528  85.922  1.00  0.00           C  
ATOM   1896  HG2 GLN   141      64.252  51.472  84.840  1.00  0.00           H  
ATOM   1897  HG3 GLN   141      64.291  50.579  86.434  1.00  0.00           H  
ATOM   1898  CD  GLN   141      62.698  51.907  86.153  1.00  0.00           C  
ATOM   1899  OE1 GLN   141      62.365  53.061  86.401  1.00  0.00           O  
ATOM   1900  NE2 GLN   141      61.808  50.929  86.090  1.00  0.00           N  
ATOM   1901 HE21 GLN   141      62.077  49.965  85.955  1.00  0.00           H  
ATOM   1902 HE22 GLN   141      60.851  51.250  86.109  1.00  0.00           H  
ATOM   1903  C   GLN   141      66.447  54.680  86.841  1.00  0.00           C  
ATOM   1904  O   GLN   141      67.659  54.370  86.790  1.00  0.00           O  
ATOM   1905  N   SER   142      66.170  55.727  87.654  1.00  0.00           N  
ATOM   1906  H   SER   142      66.881  56.208  88.187  1.00  0.00           H  
ATOM   1907  CA  SER   142      64.883  56.443  87.809  1.00  0.00           C  
ATOM   1908  HA  SER   142      65.012  57.222  88.560  1.00  0.00           H  
ATOM   1909  CB  SER   142      64.494  57.235  86.513  1.00  0.00           C  
ATOM   1910  HB2 SER   142      64.217  56.549  85.713  1.00  0.00           H  
ATOM   1911  HB3 SER   142      63.633  57.889  86.649  1.00  0.00           H  
ATOM   1912  OG  SER   142      65.579  58.013  85.993  1.00  0.00           O  
ATOM   1913  HG  SER   142      65.617  58.711  86.650  1.00  0.00           H  
ATOM   1914  C   SER   142      63.778  55.624  88.430  1.00  0.00           C  
ATOM   1915  O   SER   142      62.578  55.895  88.354  1.00  0.00           O  
ATOM   1916  N   TYR   143      64.192  54.582  89.213  1.00  0.00           N  
ATOM   1917  H   TYR   143      65.175  54.371  89.310  1.00  0.00           H  
ATOM   1918  CA  TYR   143      63.428  53.765  90.167  1.00  0.00           C  
ATOM   1919  HA  TYR   143      62.803  53.151  89.520  1.00  0.00           H  
ATOM   1920  CB  TYR   143      64.374  52.943  91.071  1.00  0.00           C  
ATOM   1921  HB2 TYR   143      64.932  53.669  91.662  1.00  0.00           H  
ATOM   1922  HB3 TYR   143      63.803  52.400  91.824  1.00  0.00           H  
ATOM   1923  CG  TYR   143      65.395  52.077  90.265  1.00  0.00           C  
ATOM   1924  CD1 TYR   143      65.045  50.921  89.630  1.00  0.00           C  
ATOM   1925  HD1 TYR   143      64.024  50.571  89.642  1.00  0.00           H  
ATOM   1926  CE1 TYR   143      65.997  50.317  88.801  1.00  0.00           C  
ATOM   1927  HE1 TYR   143      65.634  49.584  88.096  1.00  0.00           H  
ATOM   1928  CZ  TYR   143      67.324  50.759  88.765  1.00  0.00           C  
ATOM   1929  OH  TYR   143      68.140  50.404  87.695  1.00  0.00           O  
ATOM   1930  HH  TYR   143      68.634  51.191  87.456  1.00  0.00           H  
ATOM   1931  CE2 TYR   143      67.691  51.748  89.677  1.00  0.00           C  
ATOM   1932  HE2 TYR   143      68.709  52.108  89.652  1.00  0.00           H  
ATOM   1933  CD2 TYR   143      66.748  52.488  90.397  1.00  0.00           C  
ATOM   1934  HD2 TYR   143      67.022  53.372  90.954  1.00  0.00           H  
ATOM   1935  C   TYR   143      62.538  54.534  91.156  1.00  0.00           C  
ATOM   1936  O   TYR   143      62.892  55.648  91.503  1.00  0.00           O  
ATOM   1937  N   GLY   144      61.342  53.998  91.542  1.00  0.00           N  
ATOM   1938  H   GLY   144      61.165  53.010  91.429  1.00  0.00           H  
ATOM   1939  CA  GLY   144      60.402  54.774  92.315  1.00  0.00           C  
ATOM   1940  HA2 GLY   144      59.653  54.150  92.802  1.00  0.00           H  
ATOM   1941  HA3 GLY   144      60.932  55.380  93.049  1.00  0.00           H  
ATOM   1942  C   GLY   144      59.659  55.878  91.605  1.00  0.00           C  
ATOM   1943  O   GLY   144      59.223  55.709  90.488  1.00  0.00           O  
ATOM   1944  N   GLN   145      59.500  56.995  92.299  1.00  0.00           N  
ATOM   1945  H   GLN   145      59.995  56.966  93.179  1.00  0.00           H  
ATOM   1946  CA  GLN   145      58.751  58.128  91.841  1.00  0.00           C  
ATOM   1947  HA  GLN   145      58.696  57.969  90.764  1.00  0.00           H  
ATOM   1948  CB  GLN   145      57.304  58.116  92.382  1.00  0.00           C  
ATOM   1949  HB2 GLN   145      56.986  57.138  92.021  1.00  0.00           H  
ATOM   1950  HB3 GLN   145      57.384  57.975  93.460  1.00  0.00           H  
ATOM   1951  CG  GLN   145      56.324  59.297  92.017  1.00  0.00           C  
ATOM   1952  HG2 GLN   145      55.538  59.228  92.769  1.00  0.00           H  
ATOM   1953  HG3 GLN   145      56.851  60.241  92.158  1.00  0.00           H  
ATOM   1954  CD  GLN   145      55.708  59.191  90.612  1.00  0.00           C  
ATOM   1955  OE1 GLN   145      56.324  58.497  89.797  1.00  0.00           O  
ATOM   1956  NE2 GLN   145      54.628  59.827  90.289  1.00  0.00           N  
ATOM   1957 HE21 GLN   145      54.245  59.696  89.364  1.00  0.00           H  
ATOM   1958 HE22 GLN   145      54.120  60.287  91.031  1.00  0.00           H  
ATOM   1959  C   GLN   145      59.372  59.491  91.986  1.00  0.00           C  
ATOM   1960  O   GLN   145      59.959  59.845  93.026  1.00  0.00           O  
ATOM   1961  N   GLN   146      59.460  60.274  90.919  1.00  0.00           N  
ATOM   1962  H   GLN   146      59.056  59.903  90.071  1.00  0.00           H  
ATOM   1963  CA  GLN   146      60.016  61.596  90.921  1.00  0.00           C  
ATOM   1964  HA  GLN   146      61.049  61.480  91.250  1.00  0.00           H  
ATOM   1965  CB  GLN   146      60.179  62.206  89.456  1.00  0.00           C  
ATOM   1966  HB2 GLN   146      60.547  61.411  88.807  1.00  0.00           H  
ATOM   1967  HB3 GLN   146      59.217  62.330  88.959  1.00  0.00           H  
ATOM   1968  CG  GLN   146      61.068  63.448  89.311  1.00  0.00           C  
ATOM   1969  HG2 GLN   146      60.831  63.779  88.300  1.00  0.00           H  
ATOM   1970  HG3 GLN   146      60.874  64.253  90.020  1.00  0.00           H  
ATOM   1971  CD  GLN   146      62.569  63.147  89.494  1.00  0.00           C  
ATOM   1972  OE1 GLN   146      63.063  62.168  90.027  1.00  0.00           O  
ATOM   1973  NE2 GLN   146      63.459  64.083  89.156  1.00  0.00           N  
ATOM   1974 HE21 GLN   146      63.093  64.912  88.710  1.00  0.00           H  
ATOM   1975 HE22 GLN   146      64.445  63.871  89.208  1.00  0.00           H  
ATOM   1976  C   GLN   146      59.257  62.614  91.851  1.00  0.00           C  
ATOM   1977  O   GLN   146      58.023  62.942  91.633  1.00  0.00           O  
ATOM   1978  N   GLN   147      60.003  63.230  92.777  1.00  0.00           N  
ATOM   1979  H   GLN   147      60.981  62.983  92.725  1.00  0.00           H  
ATOM   1980  CA  GLN   147      59.578  64.256  93.718  1.00  0.00           C  
ATOM   1981  HA  GLN   147      58.799  63.743  94.283  1.00  0.00           H  
ATOM   1982  CB  GLN   147      60.769  64.649  94.627  1.00  0.00           C  
ATOM   1983  HB2 GLN   147      60.341  65.282  95.405  1.00  0.00           H  
ATOM   1984  HB3 GLN   147      61.141  63.729  95.076  1.00  0.00           H  
ATOM   1985  CG  GLN   147      61.842  65.428  93.936  1.00  0.00           C  
ATOM   1986  HG2 GLN   147      61.359  66.323  93.544  1.00  0.00           H  
ATOM   1987  HG3 GLN   147      62.585  65.933  94.552  1.00  0.00           H  
ATOM   1988  CD  GLN   147      62.552  64.735  92.824  1.00  0.00           C  
ATOM   1989  OE1 GLN   147      62.785  63.557  92.913  1.00  0.00           O  
ATOM   1990  NE2 GLN   147      62.984  65.457  91.878  1.00  0.00           N  
ATOM   1991 HE21 GLN   147      62.787  66.446  91.836  1.00  0.00           H  
ATOM   1992 HE22 GLN   147      63.455  65.069  91.073  1.00  0.00           H  
ATOM   1993  C   GLN   147      59.052  65.445  92.993  1.00  0.00           C  
ATOM   1994  O   GLN   147      59.620  65.841  91.974  1.00  0.00           O  
ATOM   1995  N   SER   148      57.976  66.018  93.547  1.00  0.00           N  
ATOM   1996  H   SER   148      57.560  65.437  94.261  1.00  0.00           H  
ATOM   1997  CA  SER   148      57.406  67.204  93.054  1.00  0.00           C  
ATOM   1998  HA  SER   148      56.797  66.895  92.204  1.00  0.00           H  
ATOM   1999  CB  SER   148      56.294  67.676  93.969  1.00  0.00           C  
ATOM   2000  HB2 SER   148      56.760  68.084  94.866  1.00  0.00           H  
ATOM   2001  HB3 SER   148      55.799  68.498  93.453  1.00  0.00           H  
ATOM   2002  OG  SER   148      55.347  66.653  94.197  1.00  0.00           O  
ATOM   2003  HG  SER   148      55.697  65.933  94.726  1.00  0.00           H  
ATOM   2004  C   SER   148      58.378  68.353  92.731  1.00  0.00           C  
ATOM   2005  O   SER   148      59.342  68.542  93.456  1.00  0.00           O  
ATOM   2006  N   TYR   149      58.175  69.251  91.746  1.00  0.00           N  
ATOM   2007  H   TYR   149      57.313  69.165  91.227  1.00  0.00           H  
ATOM   2008  CA  TYR   149      58.898  70.477  91.463  1.00  0.00           C  
ATOM   2009  HA  TYR   149      59.955  70.246  91.336  1.00  0.00           H  
ATOM   2010  CB  TYR   149      58.368  71.159  90.221  1.00  0.00           C  
ATOM   2011  HB2 TYR   149      58.282  70.451  89.397  1.00  0.00           H  
ATOM   2012  HB3 TYR   149      57.354  71.422  90.520  1.00  0.00           H  
ATOM   2013  CG  TYR   149      59.001  72.362  89.691  1.00  0.00           C  
ATOM   2014  CD1 TYR   149      58.331  73.611  89.840  1.00  0.00           C  
ATOM   2015  HD1 TYR   149      57.362  73.727  90.302  1.00  0.00           H  
ATOM   2016  CE1 TYR   149      58.878  74.776  89.286  1.00  0.00           C  
ATOM   2017  HE1 TYR   149      58.376  75.725  89.406  1.00  0.00           H  
ATOM   2018  CZ  TYR   149      60.175  74.661  88.677  1.00  0.00           C  
ATOM   2019  OH  TYR   149      60.701  75.864  88.258  1.00  0.00           O  
ATOM   2020  HH  TYR   149      61.654  75.912  88.362  1.00  0.00           H  
ATOM   2021  CE2 TYR   149      60.893  73.461  88.722  1.00  0.00           C  
ATOM   2022  HE2 TYR   149      61.928  73.358  88.429  1.00  0.00           H  
ATOM   2023  CD2 TYR   149      60.322  72.287  89.196  1.00  0.00           C  
ATOM   2024  HD2 TYR   149      60.739  71.291  89.215  1.00  0.00           H  
ATOM   2025  C   TYR   149      58.807  71.486  92.604  1.00  0.00           C  
ATOM   2026  O   TYR   149      57.760  71.618  93.206  1.00  0.00           O  
ATOM   2027  N   ASN   150      59.910  72.250  92.839  1.00  0.00           N  
ATOM   2028  H   ASN   150      60.737  72.082  92.284  1.00  0.00           H  
ATOM   2029  CA  ASN   150      59.849  73.317  93.799  1.00  0.00           C  
ATOM   2030  HA  ASN   150      59.179  72.943  94.574  1.00  0.00           H  
ATOM   2031  CB  ASN   150      61.209  73.556  94.480  1.00  0.00           C  
ATOM   2032  HB2 ASN   150      61.648  72.563  94.574  1.00  0.00           H  
ATOM   2033  HB3 ASN   150      61.874  74.168  93.871  1.00  0.00           H  
ATOM   2034  CG  ASN   150      61.081  74.042  95.934  1.00  0.00           C  
ATOM   2035  OD1 ASN   150      60.088  74.565  96.475  1.00  0.00           O  
ATOM   2036  ND2 ASN   150      62.052  73.645  96.734  1.00  0.00           N  
ATOM   2037 HD21 ASN   150      61.783  73.658  97.707  1.00  0.00           H  
ATOM   2038 HD22 ASN   150      62.815  73.101  96.355  1.00  0.00           H  
ATOM   2039  C   ASN   150      59.420  74.603  93.197  1.00  0.00           C  
ATOM   2040  O   ASN   150      60.122  75.229  92.386  1.00  0.00           O  
ATOM   2041  N   PRO   151      58.328  75.262  93.706  1.00  0.00           N  
ATOM   2042  CD  PRO   151      57.237  74.667  94.522  1.00  0.00           C  
ATOM   2043  HD2 PRO   151      57.392  74.838  95.587  1.00  0.00           H  
ATOM   2044  HD3 PRO   151      57.082  73.601  94.353  1.00  0.00           H  
ATOM   2045  CG  PRO   151      55.903  75.314  94.024  1.00  0.00           C  
ATOM   2046  HG2 PRO   151      55.110  75.310  94.772  1.00  0.00           H  
ATOM   2047  HG3 PRO   151      55.704  74.878  93.045  1.00  0.00           H  
ATOM   2048  CB  PRO   151      56.363  76.782  93.885  1.00  0.00           C  
ATOM   2049  HB2 PRO   151      56.682  77.217  94.832  1.00  0.00           H  
ATOM   2050  HB3 PRO   151      55.660  77.367  93.292  1.00  0.00           H  
ATOM   2051  CA  PRO   151      57.734  76.506  93.090  1.00  0.00           C  
ATOM   2052  HA  PRO   151      57.435  76.225  92.080  1.00  0.00           H  
ATOM   2053  C   PRO   151      58.744  77.722  92.956  1.00  0.00           C  
ATOM   2054  O   PRO   151      59.600  77.832  93.821  1.00  0.00           O  
ATOM   2055  N   PRO   152      58.773  78.460  91.837  1.00  0.00           N  
ATOM   2056  CD  PRO   152      57.977  78.268  90.658  1.00  0.00           C  
ATOM   2057  HD2 PRO   152      56.959  78.577  90.890  1.00  0.00           H  
ATOM   2058  HD3 PRO   152      57.912  77.204  90.429  1.00  0.00           H  
ATOM   2059  CG  PRO   152      58.606  78.994  89.430  1.00  0.00           C  
ATOM   2060  HG2 PRO   152      57.844  79.301  88.713  1.00  0.00           H  
ATOM   2061  HG3 PRO   152      59.359  78.347  88.980  1.00  0.00           H  
ATOM   2062  CB  PRO   152      59.350  80.184  90.100  1.00  0.00           C  
ATOM   2063  HB2 PRO   152      58.766  81.104  90.103  1.00  0.00           H  
ATOM   2064  HB3 PRO   152      60.311  80.378  89.624  1.00  0.00           H  
ATOM   2065  CA  PRO   152      59.639  79.615  91.561  1.00  0.00           C  
ATOM   2066  HA  PRO   152      60.673  79.282  91.476  1.00  0.00           H  
ATOM   2067  C   PRO   152      59.392  80.655  92.651  1.00  0.00           C  
ATOM   2068  O   PRO   152      58.282  81.075  92.865  1.00  0.00           O  
ATOM   2069  N   GLN   153      60.485  81.138  93.250  1.00  0.00           N  
ATOM   2070  H   GLN   153      61.356  80.697  92.992  1.00  0.00           H  
ATOM   2071  CA  GLN   153      60.478  82.262  94.237  1.00  0.00           C  
ATOM   2072  HA  GLN   153      59.514  82.326  94.742  1.00  0.00           H  
ATOM   2073  CB  GLN   153      61.486  81.982  95.462  1.00  0.00           C  
ATOM   2074  HB2 GLN   153      62.493  81.991  95.046  1.00  0.00           H  
ATOM   2075  HB3 GLN   153      61.471  82.750  96.234  1.00  0.00           H  
ATOM   2076  CG  GLN   153      61.109  80.630  96.176  1.00  0.00           C  
ATOM   2077  HG2 GLN   153      61.420  79.855  95.475  1.00  0.00           H  
ATOM   2078  HG3 GLN   153      61.768  80.578  97.043  1.00  0.00           H  
ATOM   2079  CD  GLN   153      59.704  80.397  96.707  1.00  0.00           C  
ATOM   2080  OE1 GLN   153      59.250  81.126  97.575  1.00  0.00           O  
ATOM   2081  NE2 GLN   153      58.999  79.435  96.185  1.00  0.00           N  
ATOM   2082 HE21 GLN   153      59.345  78.663  95.634  1.00  0.00           H  
ATOM   2083 HE22 GLN   153      58.146  79.220  96.681  1.00  0.00           H  
ATOM   2084  C   GLN   153      60.647  83.663  93.596  1.00  0.00           C  
ATOM   2085  O   GLN   153      61.621  83.945  92.862  1.00  0.00           O  
ATOM   2086  N   GLY   154      59.743  84.636  93.867  1.00  0.00           N  
ATOM   2087  H   GLY   154      58.997  84.496  94.533  1.00  0.00           H  
ATOM   2088  CA  GLY   154      59.802  85.902  93.200  1.00  0.00           C  
ATOM   2089  HA2 GLY   154      60.806  86.248  93.447  1.00  0.00           H  
ATOM   2090  HA3 GLY   154      59.735  85.725  92.127  1.00  0.00           H  
ATOM   2091  C   GLY   154      58.657  86.830  93.618  1.00  0.00           C  
ATOM   2092  O   GLY   154      57.636  86.477  94.238  1.00  0.00           O  
ATOM   2093  N   TYR   155      58.734  88.050  93.150  1.00  0.00           N  
ATOM   2094  H   TYR   155      59.469  88.345  92.524  1.00  0.00           H  
ATOM   2095  CA  TYR   155      58.100  89.142  93.822  1.00  0.00           C  
ATOM   2096  HA  TYR   155      57.399  88.749  94.558  1.00  0.00           H  
ATOM   2097  CB  TYR   155      59.114  90.044  94.533  1.00  0.00           C  
ATOM   2098  HB2 TYR   155      59.948  90.257  93.864  1.00  0.00           H  
ATOM   2099  HB3 TYR   155      58.686  91.033  94.701  1.00  0.00           H  
ATOM   2100  CG  TYR   155      59.586  89.445  95.775  1.00  0.00           C  
ATOM   2101  CD1 TYR   155      58.833  89.609  96.996  1.00  0.00           C  
ATOM   2102  HD1 TYR   155      57.976  90.257  97.100  1.00  0.00           H  
ATOM   2103  CE1 TYR   155      59.327  89.030  98.200  1.00  0.00           C  
ATOM   2104  HE1 TYR   155      58.787  89.150  99.127  1.00  0.00           H  
ATOM   2105  CZ  TYR   155      60.604  88.346  98.168  1.00  0.00           C  
ATOM   2106  OH  TYR   155      61.111  87.925  99.332  1.00  0.00           O  
ATOM   2107  HH  TYR   155      61.968  87.551  99.113  1.00  0.00           H  
ATOM   2108  CE2 TYR   155      61.224  88.078  96.914  1.00  0.00           C  
ATOM   2109  HE2 TYR   155      62.137  87.501  96.888  1.00  0.00           H  
ATOM   2110  CD2 TYR   155      60.687  88.598  95.706  1.00  0.00           C  
ATOM   2111  HD2 TYR   155      61.059  88.492  94.697  1.00  0.00           H  
ATOM   2112  C   TYR   155      57.420  90.073  92.808  1.00  0.00           C  
ATOM   2113  O   TYR   155      57.951  90.306  91.750  1.00  0.00           O  
ATOM   2114  N   GLY   156      56.226  90.567  93.063  1.00  0.00           N  
ATOM   2115  H   GLY   156      55.789  91.184  92.394  1.00  0.00           H  
ATOM   2116  CA  GLY   156      55.519  90.541  94.361  1.00  0.00           C  
ATOM   2117  HA2 GLY   156      55.465  89.483  94.620  1.00  0.00           H  
ATOM   2118  HA3 GLY   156      56.165  90.929  95.148  1.00  0.00           H  
ATOM   2119  C   GLY   156      54.192  91.216  94.395  1.00  0.00           C  
ATOM   2120  O   GLY   156      53.634  91.341  93.325  1.00  0.00           O  
ATOM   2121  N   GLN   157      53.548  91.652  95.501  1.00  0.00           N  
ATOM   2122  H   GLN   157      54.053  91.611  96.375  1.00  0.00           H  
ATOM   2123  CA  GLN   157      52.139  92.089  95.429  1.00  0.00           C  
ATOM   2124  HA  GLN   157      51.951  92.555  94.462  1.00  0.00           H  
ATOM   2125  CB  GLN   157      51.197  90.856  95.566  1.00  0.00           C  
ATOM   2126  HB2 GLN   157      50.147  91.083  95.381  1.00  0.00           H  
ATOM   2127  HB3 GLN   157      51.500  90.204  94.747  1.00  0.00           H  
ATOM   2128  CG  GLN   157      51.333  90.102  96.919  1.00  0.00           C  
ATOM   2129  HG2 GLN   157      51.182  90.768  97.768  1.00  0.00           H  
ATOM   2130  HG3 GLN   157      50.598  89.297  96.957  1.00  0.00           H  
ATOM   2131  CD  GLN   157      52.624  89.258  97.076  1.00  0.00           C  
ATOM   2132  OE1 GLN   157      53.154  88.727  96.078  1.00  0.00           O  
ATOM   2133  NE2 GLN   157      53.024  89.026  98.287  1.00  0.00           N  
ATOM   2134 HE21 GLN   157      52.494  89.388  99.068  1.00  0.00           H  
ATOM   2135 HE22 GLN   157      53.858  88.481  98.455  1.00  0.00           H  
ATOM   2136  C   GLN   157      51.807  93.144  96.538  1.00  0.00           C  
ATOM   2137  O   GLN   157      52.417  93.201  97.592  1.00  0.00           O  
ATOM   2138  N   GLN   158      50.872  94.010  96.375  1.00  0.00           N  
ATOM   2139  H   GLN   158      50.704  94.627  97.157  1.00  0.00           H  
ATOM   2140  CA  GLN   158      49.930  94.184  95.282  1.00  0.00           C  
ATOM   2141  HA  GLN   158      49.416  93.241  95.093  1.00  0.00           H  
ATOM   2142  CB  GLN   158      48.787  95.210  95.666  1.00  0.00           C  
ATOM   2143  HB2 GLN   158      49.297  96.159  95.824  1.00  0.00           H  
ATOM   2144  HB3 GLN   158      48.093  95.240  94.825  1.00  0.00           H  
ATOM   2145  CG  GLN   158      48.020  94.783  96.947  1.00  0.00           C  
ATOM   2146  HG2 GLN   158      47.558  93.827  96.698  1.00  0.00           H  
ATOM   2147  HG3 GLN   158      48.693  94.524  97.764  1.00  0.00           H  
ATOM   2148  CD  GLN   158      46.984  95.771  97.453  1.00  0.00           C  
ATOM   2149  OE1 GLN   158      46.603  96.696  96.742  1.00  0.00           O  
ATOM   2150  NE2 GLN   158      46.430  95.564  98.641  1.00  0.00           N  
ATOM   2151 HE21 GLN   158      46.740  94.784  99.203  1.00  0.00           H  
ATOM   2152 HE22 GLN   158      45.657  96.180  98.847  1.00  0.00           H  
ATOM   2153  C   GLN   158      50.650  94.588  93.972  1.00  0.00           C  
ATOM   2154  O   GLN   158      51.655  95.252  93.951  1.00  0.00           O  
ATOM   2155  N   ASN   159      49.973  94.177  92.898  1.00  0.00           N  
ATOM   2156  H   ASN   159      49.050  93.860  93.156  1.00  0.00           H  
ATOM   2157  CA  ASN   159      50.239  94.577  91.509  1.00  0.00           C  
ATOM   2158  HA  ASN   159      51.227  94.225  91.211  1.00  0.00           H  
ATOM   2159  CB  ASN   159      49.317  93.793  90.593  1.00  0.00           C  
ATOM   2160  HB2 ASN   159      49.237  92.721  90.769  1.00  0.00           H  
ATOM   2161  HB3 ASN   159      48.276  94.040  90.803  1.00  0.00           H  
ATOM   2162  CG  ASN   159      49.596  93.946  89.123  1.00  0.00           C  
ATOM   2163  OD1 ASN   159      48.982  94.684  88.386  1.00  0.00           O  
ATOM   2164  ND2 ASN   159      50.558  93.185  88.726  1.00  0.00           N  
ATOM   2165 HD21 ASN   159      50.707  92.390  89.331  1.00  0.00           H  
ATOM   2166 HD22 ASN   159      50.642  93.025  87.732  1.00  0.00           H  
ATOM   2167  C   ASN   159      50.104  96.073  91.285  1.00  0.00           C  
ATOM   2168  O   ASN   159      49.171  96.684  91.756  1.00  0.00           O  
ATOM   2169  N   GLN   160      50.881  96.824  90.465  1.00  0.00           N  
ATOM   2170  H   GLN   160      50.653  97.805  90.384  1.00  0.00           H  
ATOM   2171  CA  GLN   160      52.043  96.411  89.782  1.00  0.00           C  
ATOM   2172  HA  GLN   160      51.912  95.336  89.664  1.00  0.00           H  
ATOM   2173  CB  GLN   160      52.225  97.123  88.409  1.00  0.00           C  
ATOM   2174  HB2 GLN   160      51.364  96.808  87.819  1.00  0.00           H  
ATOM   2175  HB3 GLN   160      52.183  98.202  88.553  1.00  0.00           H  
ATOM   2176  CG  GLN   160      53.575  96.839  87.639  1.00  0.00           C  
ATOM   2177  HG2 GLN   160      53.513  97.530  86.799  1.00  0.00           H  
ATOM   2178  HG3 GLN   160      54.409  97.206  88.237  1.00  0.00           H  
ATOM   2179  CD  GLN   160      53.875  95.437  87.098  1.00  0.00           C  
ATOM   2180  OE1 GLN   160      53.044  94.499  87.100  1.00  0.00           O  
ATOM   2181  NE2 GLN   160      55.038  95.251  86.568  1.00  0.00           N  
ATOM   2182 HE21 GLN   160      55.659  96.045  86.627  1.00  0.00           H  
ATOM   2183 HE22 GLN   160      55.327  94.384  86.139  1.00  0.00           H  
ATOM   2184  C   GLN   160      53.257  96.677  90.619  1.00  0.00           C  
ATOM   2185  O   GLN   160      53.676  97.837  90.736  1.00  0.00           O  
ATOM   2186  N   TYR   161      53.864  95.639  91.148  1.00  0.00           N  
ATOM   2187  H   TYR   161      53.502  94.733  90.888  1.00  0.00           H  
ATOM   2188  CA  TYR   161      54.941  95.716  92.174  1.00  0.00           C  
ATOM   2189  HA  TYR   161      54.536  96.438  92.883  1.00  0.00           H  
ATOM   2190  CB  TYR   161      55.059  94.321  92.752  1.00  0.00           C  
ATOM   2191  HB2 TYR   161      54.093  94.051  93.178  1.00  0.00           H  
ATOM   2192  HB3 TYR   161      55.417  93.583  92.034  1.00  0.00           H  
ATOM   2193  CG  TYR   161      56.006  94.209  93.931  1.00  0.00           C  
ATOM   2194  CD1 TYR   161      57.389  93.871  93.769  1.00  0.00           C  
ATOM   2195  HD1 TYR   161      57.795  93.834  92.769  1.00  0.00           H  
ATOM   2196  CE1 TYR   161      58.223  93.733  94.867  1.00  0.00           C  
ATOM   2197  HE1 TYR   161      59.268  93.536  94.677  1.00  0.00           H  
ATOM   2198  CZ  TYR   161      57.798  93.885  96.160  1.00  0.00           C  
ATOM   2199  OH  TYR   161      58.677  93.908  97.174  1.00  0.00           O  
ATOM   2200  HH  TYR   161      58.446  94.427  97.949  1.00  0.00           H  
ATOM   2201  CE2 TYR   161      56.446  94.172  96.359  1.00  0.00           C  
ATOM   2202  HE2 TYR   161      56.061  94.339  97.354  1.00  0.00           H  
ATOM   2203  CD2 TYR   161      55.574  94.323  95.252  1.00  0.00           C  
ATOM   2204  HD2 TYR   161      54.565  94.683  95.387  1.00  0.00           H  
ATOM   2205  C   TYR   161      56.298  96.143  91.653  1.00  0.00           C  
ATOM   2206  O   TYR   161      57.042  96.834  92.348  1.00  0.00           O  
ATOM   2207  N   ASN   162      56.728  95.774  90.416  1.00  0.00           N  
ATOM   2208  H   ASN   162      56.102  95.317  89.768  1.00  0.00           H  
ATOM   2209  CA  ASN   162      58.115  96.004  89.970  1.00  0.00           C  
ATOM   2210  HA  ASN   162      58.735  95.872  90.857  1.00  0.00           H  
ATOM   2211  CB  ASN   162      58.511  94.910  88.978  1.00  0.00           C  
ATOM   2212  HB2 ASN   162      58.119  95.081  87.976  1.00  0.00           H  
ATOM   2213  HB3 ASN   162      59.574  95.074  88.805  1.00  0.00           H  
ATOM   2214  CG  ASN   162      58.106  93.546  89.419  1.00  0.00           C  
ATOM   2215  OD1 ASN   162      57.141  92.924  88.985  1.00  0.00           O  
ATOM   2216  ND2 ASN   162      58.910  92.975  90.259  1.00  0.00           N  
ATOM   2217 HD21 ASN   162      58.674  92.017  90.475  1.00  0.00           H  
ATOM   2218 HD22 ASN   162      59.599  93.474  90.802  1.00  0.00           H  
ATOM   2219  C   ASN   162      58.256  97.348  89.391  1.00  0.00           C  
ATOM   2220  O   ASN   162      57.503  97.829  88.545  1.00  0.00           O  
ATOM   2221  N   SER   163      59.081  98.170  90.017  1.00  0.00           N  
ATOM   2222  H   SER   163      59.537  97.805  90.841  1.00  0.00           H  
ATOM   2223  CA  SER   163      59.520  99.490  89.433  1.00  0.00           C  
ATOM   2224  HA  SER   163      58.655 100.139  89.300  1.00  0.00           H  
ATOM   2225  CB  SER   163      60.454 100.178  90.404  1.00  0.00           C  
ATOM   2226  HB2 SER   163      60.699 101.157  89.991  1.00  0.00           H  
ATOM   2227  HB3 SER   163      59.966 100.431  91.345  1.00  0.00           H  
ATOM   2228  OG  SER   163      61.539  99.349  90.778  1.00  0.00           O  
ATOM   2229  HG  SER   163      61.395  99.176  91.712  1.00  0.00           H  
ATOM   2230  C   SER   163      60.152  99.376  88.005  1.00  0.00           C  
ATOM   2231  O   SER   163      60.785  98.382  87.665  1.00  0.00           O  
ATOM   2232  N   SER   164      60.143 100.402  87.110  1.00  0.00           N  
ATOM   2233  H   SER   164      59.855 101.298  87.478  1.00  0.00           H  
ATOM   2234  CA  SER   164      60.793 100.469  85.779  1.00  0.00           C  
ATOM   2235  HA  SER   164      60.523 101.473  85.451  1.00  0.00           H  
ATOM   2236  CB  SER   164      60.256  99.490  84.762  1.00  0.00           C  
ATOM   2237  HB2 SER   164      60.791  98.546  84.856  1.00  0.00           H  
ATOM   2238  HB3 SER   164      59.207  99.231  84.902  1.00  0.00           H  
ATOM   2239  OG  SER   164      60.394 100.057  83.469  1.00  0.00           O  
ATOM   2240  HG  SER   164      59.798 100.809  83.451  1.00  0.00           H  
ATOM   2241  C   SER   164      62.305 100.512  85.957  1.00  0.00           C  
ATOM   2242  O   SER   164      62.901 100.813  87.025  1.00  0.00           O  
ATOM   2243  N   SER   165      62.987 100.301  84.827  1.00  0.00           N  
ATOM   2244  H   SER   165      62.487 100.025  83.994  1.00  0.00           H  
ATOM   2245  CA  SER   165      64.413 100.343  84.693  1.00  0.00           C  
ATOM   2246  HA  SER   165      64.859  99.829  85.544  1.00  0.00           H  
ATOM   2247  CB  SER   165      64.807  99.586  83.363  1.00  0.00           C  
ATOM   2248  HB2 SER   165      65.846  99.267  83.450  1.00  0.00           H  
ATOM   2249  HB3 SER   165      64.130  98.732  83.373  1.00  0.00           H  
ATOM   2250  OG  SER   165      64.569 100.336  82.141  1.00  0.00           O  
ATOM   2251  HG  SER   165      65.248 101.012  82.090  1.00  0.00           H  
ATOM   2252  C   SER   165      64.903 101.799  84.709  1.00  0.00           C  
ATOM   2253  O   SER   165      64.155 102.824  84.630  1.00  0.00           O  
ATOM   2254  N   GLY   166      66.207 101.982  84.731  1.00  0.00           N  
ATOM   2255  H   GLY   166      66.795 101.210  84.453  1.00  0.00           H  
ATOM   2256  CA  GLY   166      66.783 103.332  84.876  1.00  0.00           C  
ATOM   2257  HA2 GLY   166      66.734 103.966  83.990  1.00  0.00           H  
ATOM   2258  HA3 GLY   166      66.198 103.809  85.662  1.00  0.00           H  
ATOM   2259  C   GLY   166      68.183 103.294  85.530  1.00  0.00           C  
ATOM   2260  O   GLY   166      68.522 102.367  86.184  1.00  0.00           O  
ATOM   2261  N   GLY   167      68.931 104.342  85.156  1.00  0.00           N  
ATOM   2262  H   GLY   167      68.543 105.072  84.577  1.00  0.00           H  
ATOM   2263  CA  GLY   167      70.285 104.636  85.618  1.00  0.00           C  
ATOM   2264  HA2 GLY   167      70.541 105.659  85.344  1.00  0.00           H  
ATOM   2265  HA3 GLY   167      70.410 104.557  86.698  1.00  0.00           H  
ATOM   2266  C   GLY   167      71.348 103.795  84.878  1.00  0.00           C  
ATOM   2267  O   GLY   167      71.930 104.266  83.974  1.00  0.00           O  
ATOM   2268  N   GLY   168      71.444 102.492  85.246  1.00  0.00           N  
ATOM   2269  H   GLY   168      70.829 102.191  85.988  1.00  0.00           H  
ATOM   2270  CA  GLY   168      72.463 101.604  84.722  1.00  0.00           C  
ATOM   2271  HA2 GLY   168      72.306 101.667  83.645  1.00  0.00           H  
ATOM   2272  HA3 GLY   168      73.391 102.074  85.047  1.00  0.00           H  
ATOM   2273  C   GLY   168      72.182 100.161  85.150  1.00  0.00           C  
ATOM   2274  O   GLY   168      71.051  99.782  85.231  1.00  0.00           O  
ATOM   2275  N   GLY   169      73.254  99.402  85.396  1.00  0.00           N  
ATOM   2276  H   GLY   169      73.075  98.436  85.632  1.00  0.00           H  
ATOM   2277  CA  GLY   169      74.675  99.751  85.218  1.00  0.00           C  
ATOM   2278  HA2 GLY   169      74.873 100.562  85.918  1.00  0.00           H  
ATOM   2279  HA3 GLY   169      75.258  98.943  85.662  1.00  0.00           H  
ATOM   2280  C   GLY   169      74.986 100.233  83.779  1.00  0.00           C  
ATOM   2281  O   GLY   169      74.287  99.818  82.845  1.00  0.00           O  
ATOM   2282  N   GLY   170      76.200 100.885  83.599  1.00  0.00           N  
ATOM   2283  H   GLY   170      76.812 100.945  84.400  1.00  0.00           H  
ATOM   2284  CA  GLY   170      76.908 101.175  82.312  1.00  0.00           C  
ATOM   2285  HA2 GLY   170      76.185 101.304  81.507  1.00  0.00           H  
ATOM   2286  HA3 GLY   170      77.496 102.083  82.446  1.00  0.00           H  
ATOM   2287  C   GLY   170      77.869  99.980  81.963  1.00  0.00           C  
ATOM   2288  O   GLY   170      77.929  98.939  82.651  1.00  0.00           O  
ATOM   2289  N   GLY   171      78.690 100.118  80.961  1.00  0.00           N  
ATOM   2290  H   GLY   171      79.390  99.390  80.928  1.00  0.00           H  
ATOM   2291  CA  GLY   171      78.688 101.187  79.912  1.00  0.00           C  
ATOM   2292  HA2 GLY   171      78.747 100.739  78.920  1.00  0.00           H  
ATOM   2293  HA3 GLY   171      77.774 101.774  79.997  1.00  0.00           H  
ATOM   2294  C   GLY   171      79.881 102.063  80.115  1.00  0.00           C  
ATOM   2295  O   GLY   171      80.240 102.324  81.298  1.00  0.00           O  
ATOM   2296  N   GLY   172      80.483 102.661  79.114  1.00  0.00           N  
ATOM   2297  H   GLY   172      81.368 103.116  79.287  1.00  0.00           H  
ATOM   2298  CA  GLY   172      80.126 102.495  77.647  1.00  0.00           C  
ATOM   2299  HA2 GLY   172      79.036 102.505  77.618  1.00  0.00           H  
ATOM   2300  HA3 GLY   172      80.428 103.318  76.998  1.00  0.00           H  
ATOM   2301  C   GLY   172      80.533 101.206  77.010  1.00  0.00           C  
ATOM   2302  O   GLY   172      81.275 100.379  77.631  1.00  0.00           O  
ATOM   2303  N   GLY   173      80.208 101.009  75.732  1.00  0.00           N  
ATOM   2304  H   GLY   173      79.766 101.725  75.172  1.00  0.00           H  
ATOM   2305  CA  GLY   173      80.658  99.804  74.978  1.00  0.00           C  
ATOM   2306  HA2 GLY   173      81.740  99.789  74.848  1.00  0.00           H  
ATOM   2307  HA3 GLY   173      80.425  98.869  75.488  1.00  0.00           H  
ATOM   2308  C   GLY   173      80.030  99.731  73.577  1.00  0.00           C  
ATOM   2309  O   GLY   173      79.652 100.728  73.012  1.00  0.00           O  
ATOM   2310  N   GLY   174      79.792  98.568  72.926  1.00  0.00           N  
ATOM   2311  H   GLY   174      79.427  98.664  71.989  1.00  0.00           H  
ATOM   2312  CA  GLY   174      80.014  97.171  73.419  1.00  0.00           C  
ATOM   2313  HA2 GLY   174      79.766  97.046  74.473  1.00  0.00           H  
ATOM   2314  HA3 GLY   174      79.396  96.531  72.790  1.00  0.00           H  
ATOM   2315  C   GLY   174      81.491  96.871  73.205  1.00  0.00           C  
ATOM   2316  O   GLY   174      82.358  97.640  73.596  1.00  0.00           O  
ATOM   2317  N   GLY   175      81.763  95.630  72.842  1.00  0.00           N  
ATOM   2318  H   GLY   175      81.047  94.950  72.627  1.00  0.00           H  
ATOM   2319  CA  GLY   175      83.127  95.218  72.408  1.00  0.00           C  
ATOM   2320  HA2 GLY   175      83.791  95.436  73.245  1.00  0.00           H  
ATOM   2321  HA3 GLY   175      83.173  94.149  72.201  1.00  0.00           H  
ATOM   2322  C   GLY   175      83.617  96.147  71.317  1.00  0.00           C  
ATOM   2323  O   GLY   175      84.782  96.604  71.335  1.00  0.00           O  
ATOM   2324  N   ASN   176      82.738  96.569  70.335  1.00  0.00           N  
ATOM   2325  H   ASN   176      81.792  96.222  70.265  1.00  0.00           H  
ATOM   2326  CA  ASN   176      82.989  97.609  69.434  1.00  0.00           C  
ATOM   2327  HA  ASN   176      83.997  98.020  69.483  1.00  0.00           H  
ATOM   2328  CB  ASN   176      82.752  97.008  68.011  1.00  0.00           C  
ATOM   2329  HB2 ASN   176      82.082  96.149  68.048  1.00  0.00           H  
ATOM   2330  HB3 ASN   176      82.242  97.664  67.305  1.00  0.00           H  
ATOM   2331  CG  ASN   176      84.052  96.427  67.328  1.00  0.00           C  
ATOM   2332  OD1 ASN   176      85.041  96.179  67.949  1.00  0.00           O  
ATOM   2333  ND2 ASN   176      84.068  96.162  66.055  1.00  0.00           N  
ATOM   2334 HD21 ASN   176      84.790  95.715  65.508  1.00  0.00           H  
ATOM   2335 HD22 ASN   176      83.125  96.051  65.712  1.00  0.00           H  
ATOM   2336  C   ASN   176      81.957  98.742  69.741  1.00  0.00           C  
ATOM   2337  O   ASN   176      80.738  98.499  69.745  1.00  0.00           O  
ATOM   2338  N   TYR   177      82.500  99.919  69.970  1.00  0.00           N  
ATOM   2339  H   TYR   177      83.505  99.969  69.890  1.00  0.00           H  
ATOM   2340  CA  TYR   177      81.780 101.157  70.192  1.00  0.00           C  
ATOM   2341  HA  TYR   177      81.033 101.045  70.978  1.00  0.00           H  
ATOM   2342  CB  TYR   177      82.817 102.280  70.587  1.00  0.00           C  
ATOM   2343  HB2 TYR   177      83.680 102.202  69.926  1.00  0.00           H  
ATOM   2344  HB3 TYR   177      82.400 103.278  70.448  1.00  0.00           H  
ATOM   2345  CG  TYR   177      83.130 102.175  72.031  1.00  0.00           C  
ATOM   2346  CD1 TYR   177      82.194 102.789  72.936  1.00  0.00           C  
ATOM   2347  HD1 TYR   177      81.354 103.390  72.623  1.00  0.00           H  
ATOM   2348  CE1 TYR   177      82.471 102.678  74.326  1.00  0.00           C  
ATOM   2349  HE1 TYR   177      81.774 103.115  75.025  1.00  0.00           H  
ATOM   2350  CZ  TYR   177      83.603 101.928  74.770  1.00  0.00           C  
ATOM   2351  OH  TYR   177      83.943 101.863  76.093  1.00  0.00           O  
ATOM   2352  HH  TYR   177      83.418 102.541  76.525  1.00  0.00           H  
ATOM   2353  CE2 TYR   177      84.402 101.248  73.826  1.00  0.00           C  
ATOM   2354  HE2 TYR   177      85.187 100.604  74.193  1.00  0.00           H  
ATOM   2355  CD2 TYR   177      84.204 101.369  72.517  1.00  0.00           C  
ATOM   2356  HD2 TYR   177      84.911 100.925  71.832  1.00  0.00           H  
ATOM   2357  C   TYR   177      81.032 101.533  68.840  1.00  0.00           C  
ATOM   2358  O   TYR   177      81.601 101.390  67.753  1.00  0.00           O  
ATOM   2359  N   GLY   178      79.720 101.889  68.805  1.00  0.00           N  
ATOM   2360  H   GLY   178      79.316 102.011  67.888  1.00  0.00           H  
ATOM   2361  CA  GLY   178      78.777 102.034  69.943  1.00  0.00           C  
ATOM   2362  HA2 GLY   178      77.740 101.899  69.635  1.00  0.00           H  
ATOM   2363  HA3 GLY   178      78.837 101.202  70.645  1.00  0.00           H  
ATOM   2364  C   GLY   178      78.925 103.365  70.744  1.00  0.00           C  
ATOM   2365  O   GLY   178      79.335 104.406  70.288  1.00  0.00           O  
ATOM   2366  N   GLN   179      78.516 103.331  72.028  1.00  0.00           N  
ATOM   2367  H   GLN   179      78.439 102.450  72.516  1.00  0.00           H  
ATOM   2368  CA  GLN   179      78.443 104.515  72.923  1.00  0.00           C  
ATOM   2369  HA  GLN   179      79.219 105.206  72.596  1.00  0.00           H  
ATOM   2370  CB  GLN   179      77.159 105.163  72.787  1.00  0.00           C  
ATOM   2371  HB2 GLN   179      77.259 106.132  73.277  1.00  0.00           H  
ATOM   2372  HB3 GLN   179      76.959 105.388  71.739  1.00  0.00           H  
ATOM   2373  CG  GLN   179      75.915 104.423  73.315  1.00  0.00           C  
ATOM   2374  HG2 GLN   179      76.061 104.301  74.389  1.00  0.00           H  
ATOM   2375  HG3 GLN   179      75.033 105.029  73.112  1.00  0.00           H  
ATOM   2376  CD  GLN   179      75.751 103.116  72.606  1.00  0.00           C  
ATOM   2377  OE1 GLN   179      75.441 103.049  71.439  1.00  0.00           O  
ATOM   2378  NE2 GLN   179      75.841 101.979  73.325  1.00  0.00           N  
ATOM   2379 HE21 GLN   179      76.031 101.947  74.316  1.00  0.00           H  
ATOM   2380 HE22 GLN   179      75.717 101.125  72.800  1.00  0.00           H  
ATOM   2381  C   GLN   179      78.795 104.224  74.373  1.00  0.00           C  
ATOM   2382  O   GLN   179      78.266 103.304  74.933  1.00  0.00           O  
ATOM   2383  N   ASP   180      79.746 105.008  74.984  1.00  0.00           N  
ATOM   2384  H   ASP   180      79.734 104.835  75.979  1.00  0.00           H  
ATOM   2385  CA  ASP   180      80.118 106.403  74.671  1.00  0.00           C  
ATOM   2386  HA  ASP   180      80.061 106.663  73.614  1.00  0.00           H  
ATOM   2387  CB  ASP   180      79.105 107.340  75.455  1.00  0.00           C  
ATOM   2388  HB2 ASP   180      78.111 107.109  75.071  1.00  0.00           H  
ATOM   2389  HB3 ASP   180      79.129 106.932  76.465  1.00  0.00           H  
ATOM   2390  CG  ASP   180      79.345 108.809  75.317  1.00  0.00           C  
ATOM   2391  OD1 ASP   180      78.944 109.542  76.263  1.00  0.00           O  
ATOM   2392  OD2 ASP   180      80.066 109.259  74.409  1.00  0.00           O  
ATOM   2393  C   ASP   180      81.567 106.689  74.997  1.00  0.00           C  
ATOM   2394  O   ASP   180      81.986 106.533  76.120  1.00  0.00           O  
ATOM   2395  N   GLN   181      82.323 107.137  74.028  1.00  0.00           N  
ATOM   2396  H   GLN   181      81.924 107.279  73.111  1.00  0.00           H  
ATOM   2397  CA  GLN   181      83.761 107.431  74.204  1.00  0.00           C  
ATOM   2398  HA  GLN   181      84.297 106.776  74.891  1.00  0.00           H  
ATOM   2399  CB  GLN   181      84.489 107.195  72.831  1.00  0.00           C  
ATOM   2400  HB2 GLN   181      83.986 107.962  72.242  1.00  0.00           H  
ATOM   2401  HB3 GLN   181      85.563 107.361  72.925  1.00  0.00           H  
ATOM   2402  CG  GLN   181      84.178 105.777  72.268  1.00  0.00           C  
ATOM   2403  HG2 GLN   181      84.554 105.096  73.031  1.00  0.00           H  
ATOM   2404  HG3 GLN   181      83.104 105.774  72.080  1.00  0.00           H  
ATOM   2405  CD  GLN   181      85.051 105.502  71.039  1.00  0.00           C  
ATOM   2406  OE1 GLN   181      86.268 105.300  71.140  1.00  0.00           O  
ATOM   2407  NE2 GLN   181      84.496 105.634  69.843  1.00  0.00           N  
ATOM   2408 HE21 GLN   181      83.508 105.590  69.642  1.00  0.00           H  
ATOM   2409 HE22 GLN   181      85.123 105.682  69.052  1.00  0.00           H  
ATOM   2410  C   GLN   181      84.138 108.808  74.735  1.00  0.00           C  
ATOM   2411  O   GLN   181      85.267 109.218  74.713  1.00  0.00           O  
ATOM   2412  N   SER   182      83.110 109.631  75.066  1.00  0.00           N  
ATOM   2413  H   SER   182      82.214 109.178  75.168  1.00  0.00           H  
ATOM   2414  CA  SER   182      83.201 111.026  75.572  1.00  0.00           C  
ATOM   2415  HA  SER   182      83.900 111.573  74.939  1.00  0.00           H  
ATOM   2416  CB  SER   182      81.812 111.672  75.850  1.00  0.00           C  
ATOM   2417  HB2 SER   182      81.304 111.053  76.589  1.00  0.00           H  
ATOM   2418  HB3 SER   182      81.814 112.690  76.239  1.00  0.00           H  
ATOM   2419  OG  SER   182      81.107 111.718  74.616  1.00  0.00           O  
ATOM   2420  HG  SER   182      80.797 110.866  74.301  1.00  0.00           H  
ATOM   2421  C   SER   182      83.967 110.911  76.915  1.00  0.00           C  
ATOM   2422  O   SER   182      83.558 110.122  77.765  1.00  0.00           O  
ATOM   2423  N   SER   183      84.940 111.760  77.165  1.00  0.00           N  
ATOM   2424  H   SER   183      85.129 111.938  78.141  1.00  0.00           H  
ATOM   2425  CA  SER   183      85.855 112.440  76.235  1.00  0.00           C  
ATOM   2426  HA  SER   183      85.895 111.819  75.340  1.00  0.00           H  
ATOM   2427  CB  SER   183      85.235 113.766  75.784  1.00  0.00           C  
ATOM   2428  HB2 SER   183      84.233 113.595  75.391  1.00  0.00           H  
ATOM   2429  HB3 SER   183      85.231 114.458  76.626  1.00  0.00           H  
ATOM   2430  OG  SER   183      86.080 114.440  74.861  1.00  0.00           O  
ATOM   2431  HG  SER   183      85.791 114.107  74.009  1.00  0.00           H  
ATOM   2432  C   SER   183      87.226 112.668  76.949  1.00  0.00           C  
ATOM   2433  O   SER   183      87.224 112.914  78.175  1.00  0.00           O  
ATOM   2434  N   MET   184      88.342 112.485  76.240  1.00  0.00           N  
ATOM   2435  H   MET   184      88.143 112.206  75.290  1.00  0.00           H  
ATOM   2436  CA  MET   184      89.735 112.632  76.720  1.00  0.00           C  
ATOM   2437  HA  MET   184      89.967 111.928  77.519  1.00  0.00           H  
ATOM   2438  CB  MET   184      90.652 112.162  75.625  1.00  0.00           C  
ATOM   2439  HB2 MET   184      91.552 111.820  76.136  1.00  0.00           H  
ATOM   2440  HB3 MET   184      90.199 111.284  75.163  1.00  0.00           H  
ATOM   2441  CG  MET   184      90.941 113.183  74.516  1.00  0.00           C  
ATOM   2442  HG2 MET   184      90.029 113.701  74.220  1.00  0.00           H  
ATOM   2443  HG3 MET   184      91.637 113.881  74.981  1.00  0.00           H  
ATOM   2444  SD  MET   184      91.653 112.471  72.987  1.00  0.00           S  
ATOM   2445  CE  MET   184      93.283 112.102  73.545  1.00  0.00           C  
ATOM   2446  HE1 MET   184      93.847 112.946  73.945  1.00  0.00           H  
ATOM   2447  HE2 MET   184      93.239 111.395  74.374  1.00  0.00           H  
ATOM   2448  HE3 MET   184      93.874 111.488  72.866  1.00  0.00           H  
ATOM   2449  C   MET   184      90.190 114.099  77.170  1.00  0.00           C  
ATOM   2450  O   MET   184      89.511 115.083  76.962  1.00  0.00           O  
ATOM   2451  N   SER   185      91.315 114.157  77.932  1.00  0.00           N  
ATOM   2452  H   SER   185      91.789 113.272  78.045  1.00  0.00           H  
ATOM   2453  CA  SER   185      91.944 115.309  78.424  1.00  0.00           C  
ATOM   2454  HA  SER   185      91.245 115.710  79.158  1.00  0.00           H  
ATOM   2455  CB  SER   185      93.137 114.834  79.278  1.00  0.00           C  
ATOM   2456  HB2 SER   185      92.893 114.120  80.065  1.00  0.00           H  
ATOM   2457  HB3 SER   185      93.892 114.488  78.572  1.00  0.00           H  
ATOM   2458  OG  SER   185      93.559 115.908  80.060  1.00  0.00           O  
ATOM   2459  HG  SER   185      93.883 115.386  80.798  1.00  0.00           H  
ATOM   2460  C   SER   185      92.442 116.334  77.362  1.00  0.00           C  
ATOM   2461  O   SER   185      92.791 115.887  76.265  1.00  0.00           O  
ATOM   2462  N   SER   186      92.411 117.650  77.607  1.00  0.00           N  
ATOM   2463  H   SER   186      91.984 117.887  78.491  1.00  0.00           H  
ATOM   2464  CA  SER   186      92.744 118.772  76.660  1.00  0.00           C  
ATOM   2465  HA  SER   186      93.760 118.522  76.355  1.00  0.00           H  
ATOM   2466  CB  SER   186      91.751 118.888  75.486  1.00  0.00           C  
ATOM   2467  HB2 SER   186      91.533 117.899  75.084  1.00  0.00           H  
ATOM   2468  HB3 SER   186      90.729 119.181  75.728  1.00  0.00           H  
ATOM   2469  OG  SER   186      92.095 119.676  74.380  1.00  0.00           O  
ATOM   2470  HG  SER   186      91.886 120.591  74.581  1.00  0.00           H  
ATOM   2471  C   SER   186      92.738 120.128  77.412  1.00  0.00           C  
ATOM   2472  O   SER   186      91.909 120.483  78.286  1.00  0.00           O  
ATOM   2473  N   GLY   187      93.704 121.082  77.202  1.00  0.00           N  
ATOM   2474  H   GLY   187      93.602 121.910  77.771  1.00  0.00           H  
ATOM   2475  CA  GLY   187      94.774 121.146  76.150  1.00  0.00           C  
ATOM   2476  HA2 GLY   187      95.756 120.907  76.558  1.00  0.00           H  
ATOM   2477  HA3 GLY   187      94.674 120.321  75.445  1.00  0.00           H  
ATOM   2478  C   GLY   187      94.755 122.492  75.334  1.00  0.00           C  
ATOM   2479  O   GLY   187      95.755 122.731  74.685  1.00  0.00           O  
ATOM   2480  N   GLY   188      93.627 123.206  75.161  1.00  0.00           N  
ATOM   2481  H   GLY   188      92.691 122.875  75.347  1.00  0.00           H  
ATOM   2482  CA  GLY   188      93.786 124.482  74.434  1.00  0.00           C  
ATOM   2483  HA2 GLY   188      94.471 124.366  73.594  1.00  0.00           H  
ATOM   2484  HA3 GLY   188      92.784 124.701  74.066  1.00  0.00           H  
ATOM   2485  C   GLY   188      94.132 125.666  75.324  1.00  0.00           C  
ATOM   2486  O   GLY   188      94.168 125.544  76.542  1.00  0.00           O  
ATOM   2487  N   GLY   189      94.534 126.859  74.790  1.00  0.00           N  
ATOM   2488  H   GLY   189      94.509 127.592  75.485  1.00  0.00           H  
ATOM   2489  CA  GLY   189      94.481 127.298  73.360  1.00  0.00           C  
ATOM   2490  HA2 GLY   189      95.296 128.016  73.267  1.00  0.00           H  
ATOM   2491  HA3 GLY   189      94.719 126.389  72.806  1.00  0.00           H  
ATOM   2492  C   GLY   189      93.169 127.929  72.840  1.00  0.00           C  
ATOM   2493  O   GLY   189      92.637 128.665  73.653  1.00  0.00           O  
ATOM   2494  N   SER   190      92.681 127.620  71.638  1.00  0.00           N  
ATOM   2495  H   SER   190      93.301 127.124  71.013  1.00  0.00           H  
ATOM   2496  CA  SER   190      91.400 128.039  71.142  1.00  0.00           C  
ATOM   2497  HA  SER   190      91.560 129.040  70.741  1.00  0.00           H  
ATOM   2498  CB  SER   190      91.040 127.272  69.872  1.00  0.00           C  
ATOM   2499  HB2 SER   190      91.089 126.204  70.081  1.00  0.00           H  
ATOM   2500  HB3 SER   190      90.013 127.428  69.542  1.00  0.00           H  
ATOM   2501  OG  SER   190      91.916 127.570  68.873  1.00  0.00           O  
ATOM   2502  HG  SER   190      91.690 128.419  68.487  1.00  0.00           H  
ATOM   2503  C   SER   190      90.202 128.035  72.166  1.00  0.00           C  
ATOM   2504  O   SER   190      90.028 127.000  72.821  1.00  0.00           O  
ATOM   2505  N   GLY   191      89.419 129.077  72.376  1.00  0.00           N  
ATOM   2506  H   GLY   191      88.668 129.029  73.050  1.00  0.00           H  
ATOM   2507  CA  GLY   191      89.511 130.382  71.817  1.00  0.00           C  
ATOM   2508  HA2 GLY   191      88.883 131.022  72.437  1.00  0.00           H  
ATOM   2509  HA3 GLY   191      90.522 130.790  71.859  1.00  0.00           H  
ATOM   2510  C   GLY   191      88.996 130.700  70.402  1.00  0.00           C  
ATOM   2511  O   GLY   191      87.965 130.154  69.984  1.00  0.00           O  
ATOM   2512  N   GLY   192      89.585 131.655  69.715  1.00  0.00           N  
ATOM   2513  H   GLY   192      90.455 132.039  70.054  1.00  0.00           H  
ATOM   2514  CA  GLY   192      89.085 131.957  68.402  1.00  0.00           C  
ATOM   2515  HA2 GLY   192      88.005 132.104  68.397  1.00  0.00           H  
ATOM   2516  HA3 GLY   192      89.432 132.929  68.049  1.00  0.00           H  
ATOM   2517  C   GLY   192      89.446 130.824  67.383  1.00  0.00           C  
ATOM   2518  O   GLY   192      90.012 129.771  67.707  1.00  0.00           O  
ATOM   2519  N   GLY   193      89.210 131.219  66.136  1.00  0.00           N  
ATOM   2520  H   GLY   193      88.694 132.060  65.923  1.00  0.00           H  
ATOM   2521  CA  GLY   193      89.526 130.395  65.022  1.00  0.00           C  
ATOM   2522  HA2 GLY   193      89.370 130.947  64.096  1.00  0.00           H  
ATOM   2523  HA3 GLY   193      90.596 130.206  65.104  1.00  0.00           H  
ATOM   2524  C   GLY   193      88.695 129.075  65.053  1.00  0.00           C  
ATOM   2525  O   GLY   193      87.532 129.150  65.383  1.00  0.00           O  
ATOM   2526  N   TYR   194      89.305 127.920  64.721  1.00  0.00           N  
ATOM   2527  H   TYR   194      90.267 128.033  64.434  1.00  0.00           H  
ATOM   2528  CA  TYR   194      88.765 126.642  64.862  1.00  0.00           C  
ATOM   2529  HA  TYR   194      87.676 126.687  64.888  1.00  0.00           H  
ATOM   2530  CB  TYR   194      89.138 125.644  63.684  1.00  0.00           C  
ATOM   2531  HB2 TYR   194      90.226 125.576  63.711  1.00  0.00           H  
ATOM   2532  HB3 TYR   194      88.723 124.653  63.868  1.00  0.00           H  
ATOM   2533  CG  TYR   194      88.611 126.167  62.368  1.00  0.00           C  
ATOM   2534  CD1 TYR   194      87.344 126.715  62.174  1.00  0.00           C  
ATOM   2535  HD1 TYR   194      86.755 126.947  63.049  1.00  0.00           H  
ATOM   2536  CE1 TYR   194      86.896 127.105  60.927  1.00  0.00           C  
ATOM   2537  HE1 TYR   194      85.966 127.646  60.843  1.00  0.00           H  
ATOM   2538  CZ  TYR   194      87.814 126.971  59.847  1.00  0.00           C  
ATOM   2539  OH  TYR   194      87.406 127.518  58.676  1.00  0.00           O  
ATOM   2540  HH  TYR   194      86.461 127.627  58.803  1.00  0.00           H  
ATOM   2541  CE2 TYR   194      89.164 126.534  60.030  1.00  0.00           C  
ATOM   2542  HE2 TYR   194      89.883 126.610  59.227  1.00  0.00           H  
ATOM   2543  CD2 TYR   194      89.552 126.072  61.273  1.00  0.00           C  
ATOM   2544  HD2 TYR   194      90.532 125.629  61.374  1.00  0.00           H  
ATOM   2545  C   TYR   194      88.995 126.010  66.248  1.00  0.00           C  
ATOM   2546  O   TYR   194      89.897 126.450  66.943  1.00  0.00           O  
ATOM   2547  N   GLY   195      88.201 124.964  66.659  1.00  0.00           N  
ATOM   2548  H   GLY   195      88.469 124.671  67.588  1.00  0.00           H  
ATOM   2549  CA  GLY   195      86.989 124.300  66.043  1.00  0.00           C  
ATOM   2550  HA2 GLY   195      86.450 125.132  65.589  1.00  0.00           H  
ATOM   2551  HA3 GLY   195      87.333 123.653  65.236  1.00  0.00           H  
ATOM   2552  C   GLY   195      86.065 123.594  67.032  1.00  0.00           C  
ATOM   2553  O   GLY   195      86.491 123.199  68.167  1.00  0.00           O  
ATOM   2554  N   ASN   196      84.790 123.267  66.632  1.00  0.00           N  
ATOM   2555  H   ASN   196      84.434 123.575  65.738  1.00  0.00           H  
ATOM   2556  CA  ASN   196      83.710 122.589  67.513  1.00  0.00           C  
ATOM   2557  HA  ASN   196      84.087 121.704  68.027  1.00  0.00           H  
ATOM   2558  CB  ASN   196      83.287 123.552  68.634  1.00  0.00           C  
ATOM   2559  HB2 ASN   196      84.130 123.801  69.279  1.00  0.00           H  
ATOM   2560  HB3 ASN   196      82.891 124.487  68.238  1.00  0.00           H  
ATOM   2561  CG  ASN   196      82.340 122.875  69.546  1.00  0.00           C  
ATOM   2562  OD1 ASN   196      82.349 121.664  69.725  1.00  0.00           O  
ATOM   2563  ND2 ASN   196      81.302 123.492  70.059  1.00  0.00           N  
ATOM   2564 HD21 ASN   196      80.654 122.924  70.585  1.00  0.00           H  
ATOM   2565 HD22 ASN   196      81.194 124.458  69.784  1.00  0.00           H  
ATOM   2566  C   ASN   196      82.540 122.062  66.681  1.00  0.00           C  
ATOM   2567  O   ASN   196      81.714 122.822  66.087  1.00  0.00           O  
ATOM   2568  N   GLN   197      82.528 120.777  66.468  1.00  0.00           N  
ATOM   2569  H   GLN   197      83.234 120.216  66.924  1.00  0.00           H  
ATOM   2570  CA  GLN   197      81.570 120.142  65.516  1.00  0.00           C  
ATOM   2571  HA  GLN   197      81.786 120.445  64.492  1.00  0.00           H  
ATOM   2572  CB  GLN   197      81.942 118.631  65.644  1.00  0.00           C  
ATOM   2573  HB2 GLN   197      83.005 118.553  65.418  1.00  0.00           H  
ATOM   2574  HB3 GLN   197      81.865 118.421  66.711  1.00  0.00           H  
ATOM   2575  CG  GLN   197      81.076 117.643  64.836  1.00  0.00           C  
ATOM   2576  HG2 GLN   197      80.038 117.772  65.142  1.00  0.00           H  
ATOM   2577  HG3 GLN   197      81.057 117.816  63.760  1.00  0.00           H  
ATOM   2578  CD  GLN   197      81.531 116.252  65.109  1.00  0.00           C  
ATOM   2579  OE1 GLN   197      82.588 115.814  65.476  1.00  0.00           O  
ATOM   2580  NE2 GLN   197      80.575 115.319  64.915  1.00  0.00           N  
ATOM   2581 HE21 GLN   197      79.660 115.481  64.519  1.00  0.00           H  
ATOM   2582 HE22 GLN   197      80.849 114.354  65.035  1.00  0.00           H  
ATOM   2583  C   GLN   197      80.052 120.272  65.802  1.00  0.00           C  
ATOM   2584  O   GLN   197      79.636 120.041  66.961  1.00  0.00           O  
ATOM   2585  N   ASP   198      79.228 120.648  64.756  1.00  0.00           N  
ATOM   2586  H   ASP   198      79.758 120.574  63.899  1.00  0.00           H  
ATOM   2587  CA  ASP   198      77.766 120.708  64.839  1.00  0.00           C  
ATOM   2588  HA  ASP   198      77.527 121.373  65.668  1.00  0.00           H  
ATOM   2589  CB  ASP   198      77.251 121.176  63.499  1.00  0.00           C  
ATOM   2590  HB2 ASP   198      77.688 120.689  62.627  1.00  0.00           H  
ATOM   2591  HB3 ASP   198      76.167 121.123  63.596  1.00  0.00           H  
ATOM   2592  CG  ASP   198      77.445 122.681  63.309  1.00  0.00           C  
ATOM   2593  OD1 ASP   198      77.920 123.375  64.243  1.00  0.00           O  
ATOM   2594  OD2 ASP   198      77.161 123.292  62.274  1.00  0.00           O  
ATOM   2595  C   ASP   198      77.189 119.306  65.219  1.00  0.00           C  
ATOM   2596  O   ASP   198      77.423 118.268  64.591  1.00  0.00           O  
ATOM   2597  N   GLN   199      76.273 119.339  66.264  1.00  0.00           N  
ATOM   2598  H   GLN   199      76.192 120.217  66.756  1.00  0.00           H  
ATOM   2599  CA  GLN   199      75.454 118.165  66.723  1.00  0.00           C  
ATOM   2600  HA  GLN   199      75.587 117.443  65.917  1.00  0.00           H  
ATOM   2601  CB  GLN   199      75.976 117.659  68.082  1.00  0.00           C  
ATOM   2602  HB2 GLN   199      75.952 118.493  68.784  1.00  0.00           H  
ATOM   2603  HB3 GLN   199      75.330 116.852  68.426  1.00  0.00           H  
ATOM   2604  CG  GLN   199      77.485 117.188  68.050  1.00  0.00           C  
ATOM   2605  HG2 GLN   199      78.077 117.852  67.421  1.00  0.00           H  
ATOM   2606  HG3 GLN   199      77.915 117.071  69.045  1.00  0.00           H  
ATOM   2607  CD  GLN   199      77.600 115.831  67.377  1.00  0.00           C  
ATOM   2608  OE1 GLN   199      76.552 115.243  67.036  1.00  0.00           O  
ATOM   2609  NE2 GLN   199      78.765 115.257  67.191  1.00  0.00           N  
ATOM   2610 HE21 GLN   199      79.507 115.694  67.719  1.00  0.00           H  
ATOM   2611 HE22 GLN   199      78.918 114.378  66.718  1.00  0.00           H  
ATOM   2612  C   GLN   199      73.979 118.399  66.826  1.00  0.00           C  
ATOM   2613  O   GLN   199      73.627 119.061  67.777  1.00  0.00           O  
ATOM   2614  N   SER   200      73.084 117.885  65.984  1.00  0.00           N  
ATOM   2615  H   SER   200      72.112 118.129  66.115  1.00  0.00           H  
ATOM   2616  CA  SER   200      73.342 117.170  64.773  1.00  0.00           C  
ATOM   2617  HA  SER   200      73.811 116.228  65.059  1.00  0.00           H  
ATOM   2618  CB  SER   200      72.071 116.850  63.955  1.00  0.00           C  
ATOM   2619  HB2 SER   200      71.532 117.697  63.532  1.00  0.00           H  
ATOM   2620  HB3 SER   200      72.304 116.177  63.129  1.00  0.00           H  
ATOM   2621  OG  SER   200      71.209 116.090  64.826  1.00  0.00           O  
ATOM   2622  HG  SER   200      70.375 116.559  64.749  1.00  0.00           H  
ATOM   2623  C   SER   200      74.242 117.914  63.840  1.00  0.00           C  
ATOM   2624  O   SER   200      74.271 119.179  63.877  1.00  0.00           O  
ATOM   2625  N   GLY   201      74.906 117.149  62.920  1.00  0.00           N  
ATOM   2626  H   GLY   201      75.080 116.168  63.084  1.00  0.00           H  
ATOM   2627  CA  GLY   201      75.783 117.734  61.884  1.00  0.00           C  
ATOM   2628  HA2 GLY   201      76.587 118.359  62.271  1.00  0.00           H  
ATOM   2629  HA3 GLY   201      76.052 116.944  61.183  1.00  0.00           H  
ATOM   2630  C   GLY   201      75.074 118.726  60.947  1.00  0.00           C  
ATOM   2631  O   GLY   201      73.853 118.810  61.078  1.00  0.00           O  
ATOM   2632  N   GLY   202      75.755 119.295  59.908  1.00  0.00           N  
ATOM   2633  H   GLY   202      75.332 119.838  59.169  1.00  0.00           H  
ATOM   2634  CA  GLY   202      77.103 118.954  59.605  1.00  0.00           C  
ATOM   2635  HA2 GLY   202      77.851 119.581  60.090  1.00  0.00           H  
ATOM   2636  HA3 GLY   202      77.310 117.946  59.966  1.00  0.00           H  
ATOM   2637  C   GLY   202      77.474 118.954  58.135  1.00  0.00           C  
ATOM   2638  O   GLY   202      76.654 119.170  57.237  1.00  0.00           O  
ATOM   2639  N   GLY   203      78.721 118.853  57.804  1.00  0.00           N  
ATOM   2640  H   GLY   203      78.971 118.931  56.829  1.00  0.00           H  
ATOM   2641  CA  GLY   203      79.871 118.687  58.690  1.00  0.00           C  
ATOM   2642  HA2 GLY   203      79.644 117.940  59.451  1.00  0.00           H  
ATOM   2643  HA3 GLY   203      80.655 118.262  58.063  1.00  0.00           H  
ATOM   2644  C   GLY   203      80.413 120.080  59.259  1.00  0.00           C  
ATOM   2645  O   GLY   203      79.835 121.162  59.085  1.00  0.00           O  
ATOM   2646  N   GLY   204      81.548 120.048  59.890  1.00  0.00           N  
ATOM   2647  H   GLY   204      81.965 119.131  59.969  1.00  0.00           H  
ATOM   2648  CA  GLY   204      82.230 121.160  60.617  1.00  0.00           C  
ATOM   2649  HA2 GLY   204      83.264 120.862  60.793  1.00  0.00           H  
ATOM   2650  HA3 GLY   204      82.162 122.089  60.052  1.00  0.00           H  
ATOM   2651  C   GLY   204      81.538 121.412  61.943  1.00  0.00           C  
ATOM   2652  O   GLY   204      80.851 120.559  62.440  1.00  0.00           O  
ATOM   2653  N   SER   205      81.842 122.571  62.512  1.00  0.00           N  
ATOM   2654  H   SER   205      81.584 122.601  63.489  1.00  0.00           H  
ATOM   2655  CA  SER   205      82.901 123.642  62.204  1.00  0.00           C  
ATOM   2656  HA  SER   205      82.964 123.784  61.125  1.00  0.00           H  
ATOM   2657  CB  SER   205      82.570 125.005  62.806  1.00  0.00           C  
ATOM   2658  HB2 SER   205      83.168 125.819  62.393  1.00  0.00           H  
ATOM   2659  HB3 SER   205      81.541 125.267  62.560  1.00  0.00           H  
ATOM   2660  OG  SER   205      82.669 124.899  64.277  1.00  0.00           O  
ATOM   2661  HG  SER   205      81.810 124.976  64.697  1.00  0.00           H  
ATOM   2662  C   SER   205      84.353 123.200  62.563  1.00  0.00           C  
ATOM   2663  O   SER   205      84.615 122.393  63.479  1.00  0.00           O  
ATOM   2664  N   GLY   206      85.283 123.835  61.852  1.00  0.00           N  
ATOM   2665  H   GLY   206      84.856 124.348  61.094  1.00  0.00           H  
ATOM   2666  CA  GLY   206      86.705 123.310  61.772  1.00  0.00           C  
ATOM   2667  HA2 GLY   206      87.240 123.934  61.056  1.00  0.00           H  
ATOM   2668  HA3 GLY   206      87.132 123.224  62.772  1.00  0.00           H  
ATOM   2669  C   GLY   206      86.875 121.911  61.094  1.00  0.00           C  
ATOM   2670  O   GLY   206      85.989 121.035  61.212  1.00  0.00           O  
ATOM   2671  N   GLY   207      88.054 121.633  60.541  1.00  0.00           N  
ATOM   2672  H   GLY   207      88.141 120.665  60.265  1.00  0.00           H  
ATOM   2673  CA  GLY   207      89.121 122.622  60.207  1.00  0.00           C  
ATOM   2674  HA2 GLY   207      89.144 123.416  60.953  1.00  0.00           H  
ATOM   2675  HA3 GLY   207      90.107 122.155  60.208  1.00  0.00           H  
ATOM   2676  C   GLY   207      88.967 123.349  58.873  1.00  0.00           C  
ATOM   2677  O   GLY   207      87.837 123.308  58.270  1.00  0.00           O  
ATOM   2678  N   TYR   208      89.949 124.092  58.426  1.00  0.00           N  
ATOM   2679  H   TYR   208      90.859 124.094  58.864  1.00  0.00           H  
ATOM   2680  CA  TYR   208      89.871 124.722  57.135  1.00  0.00           C  
ATOM   2681  HA  TYR   208      89.009 125.386  57.068  1.00  0.00           H  
ATOM   2682  CB  TYR   208      91.201 125.460  57.004  1.00  0.00           C  
ATOM   2683  HB2 TYR   208      91.254 126.252  57.751  1.00  0.00           H  
ATOM   2684  HB3 TYR   208      92.035 124.761  57.066  1.00  0.00           H  
ATOM   2685  CG  TYR   208      91.335 126.090  55.634  1.00  0.00           C  
ATOM   2686  CD1 TYR   208      90.477 127.217  55.346  1.00  0.00           C  
ATOM   2687  HD1 TYR   208      89.670 127.417  56.035  1.00  0.00           H  
ATOM   2688  CE1 TYR   208      90.456 127.806  54.080  1.00  0.00           C  
ATOM   2689  HE1 TYR   208      89.737 128.544  53.755  1.00  0.00           H  
ATOM   2690  CZ  TYR   208      91.323 127.275  53.088  1.00  0.00           C  
ATOM   2691  OH  TYR   208      91.321 127.784  51.863  1.00  0.00           O  
ATOM   2692  HH  TYR   208      92.238 127.900  51.604  1.00  0.00           H  
ATOM   2693  CE2 TYR   208      92.242 126.194  53.311  1.00  0.00           C  
ATOM   2694  HE2 TYR   208      92.874 125.816  52.522  1.00  0.00           H  
ATOM   2695  CD2 TYR   208      92.246 125.692  54.638  1.00  0.00           C  
ATOM   2696  HD2 TYR   208      92.995 124.955  54.886  1.00  0.00           H  
ATOM   2697  C   TYR   208      89.649 123.689  55.964  1.00  0.00           C  
ATOM   2698  O   TYR   208      90.244 122.611  55.921  1.00  0.00           O  
ATOM   2699  N   GLY   209      88.804 124.042  55.026  1.00  0.00           N  
ATOM   2700  H   GLY   209      88.382 124.960  55.027  1.00  0.00           H  
ATOM   2701  CA  GLY   209      88.455 123.273  53.811  1.00  0.00           C  
ATOM   2702  HA2 GLY   209      87.948 122.362  54.128  1.00  0.00           H  
ATOM   2703  HA3 GLY   209      87.736 123.845  53.223  1.00  0.00           H  
ATOM   2704  C   GLY   209      89.601 122.802  52.835  1.00  0.00           C  
ATOM   2705  O   GLY   209      90.578 123.508  52.592  1.00  0.00           O  
ATOM   2706  N   GLN   210      89.470 121.615  52.249  1.00  0.00           N  
ATOM   2707  H   GLN   210      90.199 121.317  51.617  1.00  0.00           H  
ATOM   2708  CA  GLN   210      88.428 120.605  52.475  1.00  0.00           C  
ATOM   2709  HA  GLN   210      88.658 119.885  51.689  1.00  0.00           H  
ATOM   2710  CB  GLN   210      88.442 119.907  53.842  1.00  0.00           C  
ATOM   2711  HB2 GLN   210      88.021 120.578  54.590  1.00  0.00           H  
ATOM   2712  HB3 GLN   210      87.732 119.088  53.953  1.00  0.00           H  
ATOM   2713  CG  GLN   210      89.707 119.327  54.488  1.00  0.00           C  
ATOM   2714  HG2 GLN   210      90.249 120.209  54.831  1.00  0.00           H  
ATOM   2715  HG3 GLN   210      89.463 118.728  55.365  1.00  0.00           H  
ATOM   2716  CD  GLN   210      90.588 118.526  53.485  1.00  0.00           C  
ATOM   2717  OE1 GLN   210      90.335 118.393  52.306  1.00  0.00           O  
ATOM   2718  NE2 GLN   210      91.574 117.843  53.964  1.00  0.00           N  
ATOM   2719 HE21 GLN   210      92.126 117.235  53.376  1.00  0.00           H  
ATOM   2720 HE22 GLN   210      91.800 117.782  54.947  1.00  0.00           H  
ATOM   2721  C   GLN   210      87.028 121.045  51.988  1.00  0.00           C  
ATOM   2722  O   GLN   210      86.086 120.560  52.585  1.00  0.00           O  
ATOM   2723  N   GLN   211      86.846 121.884  50.954  1.00  0.00           N  
ATOM   2724  H   GLN   211      87.668 122.148  50.431  1.00  0.00           H  
ATOM   2725  CA  GLN   211      85.469 122.169  50.516  1.00  0.00           C  
ATOM   2726  HA  GLN   211      84.815 122.257  51.384  1.00  0.00           H  
ATOM   2727  CB  GLN   211      85.358 123.555  49.874  1.00  0.00           C  
ATOM   2728  HB2 GLN   211      85.920 123.680  48.949  1.00  0.00           H  
ATOM   2729  HB3 GLN   211      84.321 123.741  49.598  1.00  0.00           H  
ATOM   2730  CG  GLN   211      85.889 124.743  50.766  1.00  0.00           C  
ATOM   2731  HG2 GLN   211      85.865 124.429  51.809  1.00  0.00           H  
ATOM   2732  HG3 GLN   211      86.948 124.907  50.567  1.00  0.00           H  
ATOM   2733  CD  GLN   211      85.234 126.100  50.566  1.00  0.00           C  
ATOM   2734  OE1 GLN   211      84.186 126.131  49.936  1.00  0.00           O  
ATOM   2735  NE2 GLN   211      85.866 127.205  50.936  1.00  0.00           N  
ATOM   2736 HE21 GLN   211      86.766 127.170  51.393  1.00  0.00           H  
ATOM   2737 HE22 GLN   211      85.505 128.063  50.545  1.00  0.00           H  
ATOM   2738  C   GLN   211      84.906 121.081  49.589  1.00  0.00           C  
ATOM   2739  O   GLN   211      83.781 121.292  49.175  1.00  0.00           O  
ATOM   2740  N   ASP   212      85.602 119.999  49.413  1.00  0.00           N  
ATOM   2741  H   ASP   212      86.518 119.976  49.837  1.00  0.00           H  
ATOM   2742  CA  ASP   212      85.179 118.825  48.777  1.00  0.00           C  
ATOM   2743  HA  ASP   212      84.106 118.949  48.633  1.00  0.00           H  
ATOM   2744  CB  ASP   212      85.803 118.632  47.395  1.00  0.00           C  
ATOM   2745  HB2 ASP   212      85.472 117.687  46.963  1.00  0.00           H  
ATOM   2746  HB3 ASP   212      85.414 119.461  46.803  1.00  0.00           H  
ATOM   2747  CG  ASP   212      87.359 118.757  47.379  1.00  0.00           C  
ATOM   2748  OD1 ASP   212      88.014 118.602  48.433  1.00  0.00           O  
ATOM   2749  OD2 ASP   212      87.915 119.007  46.260  1.00  0.00           O  
ATOM   2750  C   ASP   212      85.212 117.612  49.733  1.00  0.00           C  
ATOM   2751  O   ASP   212      84.163 116.976  49.966  1.00  0.00           O  
ATOM   2752  N   ARG   213      86.326 117.325  50.285  1.00  0.00           N  
ATOM   2753  H   ARG   213      87.110 117.897  50.004  1.00  0.00           H  
ATOM   2754  CA  ARG   213      86.678 116.153  51.092  1.00  0.00           C  
ATOM   2755  HA  ARG   213      86.051 116.158  51.984  1.00  0.00           H  
ATOM   2756  CB  ARG   213      86.472 114.830  50.330  1.00  0.00           C  
ATOM   2757  HB2 ARG   213      85.545 115.030  49.793  1.00  0.00           H  
ATOM   2758  HB3 ARG   213      87.331 114.680  49.676  1.00  0.00           H  
ATOM   2759  CG  ARG   213      86.172 113.655  51.258  1.00  0.00           C  
ATOM   2760  HG2 ARG   213      86.180 112.742  50.662  1.00  0.00           H  
ATOM   2761  HG3 ARG   213      86.903 113.484  52.048  1.00  0.00           H  
ATOM   2762  CD  ARG   213      84.830 113.697  51.867  1.00  0.00           C  
ATOM   2763  HD2 ARG   213      84.752 114.588  52.490  1.00  0.00           H  
ATOM   2764  HD3 ARG   213      84.051 113.863  51.122  1.00  0.00           H  
ATOM   2765  NE  ARG   213      84.517 112.575  52.733  1.00  0.00           N  
ATOM   2766  HE  ARG   213      84.742 112.643  53.715  1.00  0.00           H  
ATOM   2767  CZ  ARG   213      83.976 111.378  52.401  1.00  0.00           C  
ATOM   2768  NH1 ARG   213      83.728 110.972  51.182  1.00  0.00           N  
ATOM   2769 HH11 ARG   213      83.341 110.052  51.021  1.00  0.00           H  
ATOM   2770 HH12 ARG   213      84.108 111.564  50.458  1.00  0.00           H  
ATOM   2771  NH2 ARG   213      83.523 110.612  53.328  1.00  0.00           N  
ATOM   2772 HH21 ARG   213      82.922 109.827  53.119  1.00  0.00           H  
ATOM   2773 HH22 ARG   213      83.701 110.821  54.300  1.00  0.00           H  
ATOM   2774  C   ARG   213      88.180 116.294  51.564  1.00  0.00           C  
ATOM   2775  O   ARG   213      89.005 116.329  50.631  1.00  0.00           O  
ATOM   2776  N   GLY   214      88.516 116.037  52.823  1.00  0.00           N  
ATOM   2777  H   GLY   214      89.519 116.008  52.940  1.00  0.00           H  
ATOM   2778  CA  GLY   214      87.658 115.888  54.030  1.00  0.00           C  
ATOM   2779  HA2 GLY   214      87.918 116.614  54.800  1.00  0.00           H  
ATOM   2780  HA3 GLY   214      86.668 116.271  53.782  1.00  0.00           H  
ATOM   2781  C   GLY   214      87.494 114.493  54.544  1.00  0.00           C  
ATOM   2782  O   GLY   214      86.358 114.069  54.750  1.00  0.00           O  
ATOM   2783  OXT GLY   214      88.553 113.898  54.875  1.00  0.00           O  
TER    2784      GLY   214 
END   
