# Supplementary material for: Visualization of oligomerization, clustering, and density transition of intrinsically disordered proteins
Source: Natl Sci Rev. 2026 Feb 14;13(7):nwag107. doi: 10.1093/nsr/nwag107 (PMC13114874; doi:10.1093/nsr/nwag107)
Supplement: nwag107_Supplemental_Files [file nwag107_supplemental_files.zip › SI-MD-Structures/MD-Sturctures/frame189.pdb]

CRYST1  135.105  149.268  136.868  90.00  90.00  90.00               1
ATOM      1  N   MET     1      25.210  94.165  89.553  1.00  0.00           N  
ATOM      2  H1  MET     1      25.399  94.916  90.200  1.00  0.00           H  
ATOM      3  H2  MET     1      24.206  94.175  89.442  1.00  0.00           H  
ATOM      4  H3  MET     1      25.304  93.284  90.038  1.00  0.00           H  
ATOM      5  CA  MET     1      25.710  94.220  88.142  1.00  0.00           C  
ATOM      6  HA  MET     1      26.796  94.222  88.237  1.00  0.00           H  
ATOM      7  CB  MET     1      25.333  93.063  87.300  1.00  0.00           C  
ATOM      8  HB2 MET     1      25.526  92.147  87.859  1.00  0.00           H  
ATOM      9  HB3 MET     1      24.302  93.063  86.946  1.00  0.00           H  
ATOM     10  CG  MET     1      26.078  92.869  85.979  1.00  0.00           C  
ATOM     11  HG2 MET     1      26.046  93.747  85.333  1.00  0.00           H  
ATOM     12  HG3 MET     1      27.113  92.626  86.219  1.00  0.00           H  
ATOM     13  SD  MET     1      25.455  91.427  84.922  1.00  0.00           S  
ATOM     14  CE  MET     1      25.473  89.986  86.029  1.00  0.00           C  
ATOM     15  HE1 MET     1      25.258  89.095  85.439  1.00  0.00           H  
ATOM     16  HE2 MET     1      26.494  89.939  86.408  1.00  0.00           H  
ATOM     17  HE3 MET     1      24.686  90.045  86.781  1.00  0.00           H  
ATOM     18  C   MET     1      25.319  95.555  87.535  1.00  0.00           C  
ATOM     19  O   MET     1      24.092  95.764  87.374  1.00  0.00           O  
ATOM     20  N   ALA     2      26.178  96.454  86.980  1.00  0.00           N  
ATOM     21  H   ALA     2      25.821  97.263  86.493  1.00  0.00           H  
ATOM     22  CA  ALA     2      27.651  96.568  87.064  1.00  0.00           C  
ATOM     23  HA  ALA     2      27.874  97.440  86.450  1.00  0.00           H  
ATOM     24  CB  ALA     2      28.155  96.878  88.476  1.00  0.00           C  
ATOM     25  HB1 ALA     2      27.640  97.747  88.885  1.00  0.00           H  
ATOM     26  HB2 ALA     2      28.137  95.978  89.090  1.00  0.00           H  
ATOM     27  HB3 ALA     2      29.149  97.262  88.245  1.00  0.00           H  
ATOM     28  C   ALA     2      28.380  95.376  86.321  1.00  0.00           C  
ATOM     29  O   ALA     2      28.651  94.402  86.974  1.00  0.00           O  
ATOM     30  N   SER     3      28.749  95.511  84.989  1.00  0.00           N  
ATOM     31  H   SER     3      29.351  94.779  84.639  1.00  0.00           H  
ATOM     32  CA  SER     3      28.610  96.671  84.046  1.00  0.00           C  
ATOM     33  HA  SER     3      27.701  97.243  84.234  1.00  0.00           H  
ATOM     34  CB  SER     3      29.780  97.647  84.153  1.00  0.00           C  
ATOM     35  HB2 SER     3      30.148  97.872  85.155  1.00  0.00           H  
ATOM     36  HB3 SER     3      30.678  97.248  83.682  1.00  0.00           H  
ATOM     37  OG  SER     3      29.434  98.893  83.547  1.00  0.00           O  
ATOM     38  HG  SER     3      28.917  99.378  84.194  1.00  0.00           H  
ATOM     39  C   SER     3      28.666  96.091  82.594  1.00  0.00           C  
ATOM     40  O   SER     3      29.380  95.118  82.376  1.00  0.00           O  
ATOM     41  N   ASN     4      27.838  96.664  81.710  1.00  0.00           N  
ATOM     42  H   ASN     4      27.234  97.439  81.941  1.00  0.00           H  
ATOM     43  CA  ASN     4      27.419  95.897  80.563  1.00  0.00           C  
ATOM     44  HA  ASN     4      27.703  94.848  80.637  1.00  0.00           H  
ATOM     45  CB  ASN     4      25.885  95.746  80.554  1.00  0.00           C  
ATOM     46  HB2 ASN     4      25.320  96.657  80.359  1.00  0.00           H  
ATOM     47  HB3 ASN     4      25.605  95.168  79.673  1.00  0.00           H  
ATOM     48  CG  ASN     4      25.404  95.027  81.906  1.00  0.00           C  
ATOM     49  OD1 ASN     4      26.008  94.063  82.370  1.00  0.00           O  
ATOM     50  ND2 ASN     4      24.364  95.510  82.520  1.00  0.00           N  
ATOM     51 HD21 ASN     4      24.140  95.073  83.403  1.00  0.00           H  
ATOM     52 HD22 ASN     4      23.899  96.283  82.065  1.00  0.00           H  
ATOM     53  C   ASN     4      27.948  96.508  79.252  1.00  0.00           C  
ATOM     54  O   ASN     4      27.315  97.360  78.627  1.00  0.00           O  
ATOM     55  N   ASP     5      29.142  96.287  78.820  1.00  0.00           N  
ATOM     56  H   ASP     5      29.392  96.661  77.916  1.00  0.00           H  
ATOM     57  CA  ASP     5      30.089  95.363  79.370  1.00  0.00           C  
ATOM     58  HA  ASP     5      29.709  94.762  80.196  1.00  0.00           H  
ATOM     59  CB  ASP     5      30.608  94.424  78.244  1.00  0.00           C  
ATOM     60  HB2 ASP     5      31.244  94.972  77.549  1.00  0.00           H  
ATOM     61  HB3 ASP     5      31.252  93.664  78.686  1.00  0.00           H  
ATOM     62  CG  ASP     5      29.482  93.608  77.589  1.00  0.00           C  
ATOM     63  OD1 ASP     5      28.488  93.264  78.233  1.00  0.00           O  
ATOM     64  OD2 ASP     5      29.684  93.167  76.430  1.00  0.00           O  
ATOM     65  C   ASP     5      31.300  96.203  79.882  1.00  0.00           C  
ATOM     66  O   ASP     5      31.570  97.340  79.348  1.00  0.00           O  
ATOM     67  N   TYR     6      32.025  95.638  80.902  1.00  0.00           N  
ATOM     68  H   TYR     6      31.820  94.698  81.211  1.00  0.00           H  
ATOM     69  CA  TYR     6      33.192  96.271  81.489  1.00  0.00           C  
ATOM     70  HA  TYR     6      32.859  97.184  81.982  1.00  0.00           H  
ATOM     71  CB  TYR     6      33.776  95.380  82.570  1.00  0.00           C  
ATOM     72  HB2 TYR     6      33.903  94.368  82.184  1.00  0.00           H  
ATOM     73  HB3 TYR     6      34.758  95.707  82.913  1.00  0.00           H  
ATOM     74  CG  TYR     6      33.047  95.369  83.849  1.00  0.00           C  
ATOM     75  CD1 TYR     6      32.141  94.332  84.171  1.00  0.00           C  
ATOM     76  HD1 TYR     6      31.968  93.450  83.573  1.00  0.00           H  
ATOM     77  CE1 TYR     6      31.588  94.181  85.413  1.00  0.00           C  
ATOM     78  HE1 TYR     6      30.996  93.365  85.799  1.00  0.00           H  
ATOM     79  CZ  TYR     6      31.796  95.181  86.385  1.00  0.00           C  
ATOM     80  OH  TYR     6      31.245  94.971  87.644  1.00  0.00           O  
ATOM     81  HH  TYR     6      30.465  94.412  87.611  1.00  0.00           H  
ATOM     82  CE2 TYR     6      32.544  96.319  86.096  1.00  0.00           C  
ATOM     83  HE2 TYR     6      32.596  97.127  86.810  1.00  0.00           H  
ATOM     84  CD2 TYR     6      33.198  96.392  84.841  1.00  0.00           C  
ATOM     85  HD2 TYR     6      33.901  97.200  84.700  1.00  0.00           H  
ATOM     86  C   TYR     6      34.338  96.542  80.531  1.00  0.00           C  
ATOM     87  O   TYR     6      34.542  95.767  79.526  1.00  0.00           O  
ATOM     88  N   THR     7      35.137  97.620  80.749  1.00  0.00           N  
ATOM     89  H   THR     7      35.003  98.180  81.578  1.00  0.00           H  
ATOM     90  CA  THR     7      36.147  98.050  79.860  1.00  0.00           C  
ATOM     91  HA  THR     7      35.703  98.101  78.866  1.00  0.00           H  
ATOM     92  CB  THR     7      36.537  99.517  80.128  1.00  0.00           C  
ATOM     93  HB  THR     7      35.650 100.139  80.248  1.00  0.00           H  
ATOM     94  CG2 THR     7      37.311  99.596  81.485  1.00  0.00           C  
ATOM     95 HG21 THR     7      37.643 100.598  81.758  1.00  0.00           H  
ATOM     96 HG22 THR     7      36.674  99.142  82.245  1.00  0.00           H  
ATOM     97 HG23 THR     7      38.269  99.083  81.397  1.00  0.00           H  
ATOM     98  OG1 THR     7      37.154 100.045  79.012  1.00  0.00           O  
ATOM     99  HG1 THR     7      36.622  99.849  78.237  1.00  0.00           H  
ATOM    100  C   THR     7      37.324  97.139  79.755  1.00  0.00           C  
ATOM    101  O   THR     7      37.567  96.391  80.689  1.00  0.00           O  
ATOM    102  N   GLN     8      38.207  97.327  78.721  1.00  0.00           N  
ATOM    103  H   GLN     8      37.955  98.029  78.040  1.00  0.00           H  
ATOM    104  CA  GLN     8      39.508  96.594  78.427  1.00  0.00           C  
ATOM    105  HA  GLN     8      40.026  96.325  79.348  1.00  0.00           H  
ATOM    106  CB  GLN     8      39.238  95.273  77.578  1.00  0.00           C  
ATOM    107  HB2 GLN     8      38.650  95.458  76.679  1.00  0.00           H  
ATOM    108  HB3 GLN     8      40.232  94.876  77.371  1.00  0.00           H  
ATOM    109  CG  GLN     8      38.449  94.264  78.392  1.00  0.00           C  
ATOM    110  HG2 GLN     8      38.778  94.333  79.429  1.00  0.00           H  
ATOM    111  HG3 GLN     8      37.420  94.623  78.388  1.00  0.00           H  
ATOM    112  CD  GLN     8      38.618  92.744  77.986  1.00  0.00           C  
ATOM    113  OE1 GLN     8      38.607  92.376  76.824  1.00  0.00           O  
ATOM    114  NE2 GLN     8      38.871  91.943  78.960  1.00  0.00           N  
ATOM    115 HE21 GLN     8      39.139  92.187  79.903  1.00  0.00           H  
ATOM    116 HE22 GLN     8      38.859  90.973  78.678  1.00  0.00           H  
ATOM    117  C   GLN     8      40.385  97.534  77.563  1.00  0.00           C  
ATOM    118  O   GLN     8      40.024  97.848  76.435  1.00  0.00           O  
ATOM    119  N   GLN     9      41.503  98.093  78.064  1.00  0.00           N  
ATOM    120  H   GLN     9      41.981  98.688  77.403  1.00  0.00           H  
ATOM    121  CA  GLN     9      42.099  98.128  79.412  1.00  0.00           C  
ATOM    122  HA  GLN     9      42.952  98.803  79.474  1.00  0.00           H  
ATOM    123  CB  GLN     9      41.148  98.676  80.496  1.00  0.00           C  
ATOM    124  HB2 GLN     9      40.236  98.090  80.609  1.00  0.00           H  
ATOM    125  HB3 GLN     9      41.695  98.545  81.430  1.00  0.00           H  
ATOM    126  CG  GLN     9      40.790 100.142  80.280  1.00  0.00           C  
ATOM    127  HG2 GLN     9      40.529 100.162  79.222  1.00  0.00           H  
ATOM    128  HG3 GLN     9      39.841 100.369  80.763  1.00  0.00           H  
ATOM    129  CD  GLN     9      41.893 101.161  80.567  1.00  0.00           C  
ATOM    130  OE1 GLN     9      43.133 100.894  80.558  1.00  0.00           O  
ATOM    131  NE2 GLN     9      41.509 102.366  80.813  1.00  0.00           N  
ATOM    132 HE21 GLN     9      40.554 102.690  80.871  1.00  0.00           H  
ATOM    133 HE22 GLN     9      42.318 102.965  80.899  1.00  0.00           H  
ATOM    134  C   GLN     9      42.793  96.776  79.802  1.00  0.00           C  
ATOM    135  O   GLN     9      42.373  95.649  79.498  1.00  0.00           O  
ATOM    136  N   ALA    10      43.842  96.778  80.617  1.00  0.00           N  
ATOM    137  H   ALA    10      44.198  95.844  80.758  1.00  0.00           H  
ATOM    138  CA  ALA    10      44.501  97.906  81.252  1.00  0.00           C  
ATOM    139  HA  ALA    10      43.678  98.514  81.627  1.00  0.00           H  
ATOM    140  CB  ALA    10      45.290  97.461  82.498  1.00  0.00           C  
ATOM    141  HB1 ALA    10      45.914  98.259  82.899  1.00  0.00           H  
ATOM    142  HB2 ALA    10      44.633  97.047  83.262  1.00  0.00           H  
ATOM    143  HB3 ALA    10      46.011  96.693  82.218  1.00  0.00           H  
ATOM    144  C   ALA    10      45.343  98.643  80.242  1.00  0.00           C  
ATOM    145  O   ALA    10      45.460  98.241  79.085  1.00  0.00           O  
ATOM    146  N   THR    11      45.975  99.718  80.652  1.00  0.00           N  
ATOM    147  H   THR    11      45.624 100.107  81.516  1.00  0.00           H  
ATOM    148  CA  THR    11      46.897 100.525  79.867  1.00  0.00           C  
ATOM    149  HA  THR    11      47.258  99.972  78.999  1.00  0.00           H  
ATOM    150  CB  THR    11      46.146 101.785  79.301  1.00  0.00           C  
ATOM    151  HB  THR    11      45.747 102.354  80.140  1.00  0.00           H  
ATOM    152  CG2 THR    11      46.945 102.695  78.340  1.00  0.00           C  
ATOM    153 HG21 THR    11      46.344 103.570  78.092  1.00  0.00           H  
ATOM    154 HG22 THR    11      47.837 103.034  78.865  1.00  0.00           H  
ATOM    155 HG23 THR    11      47.352 102.123  77.506  1.00  0.00           H  
ATOM    156  OG1 THR    11      45.068 101.361  78.563  1.00  0.00           O  
ATOM    157  HG1 THR    11      44.424 101.324  79.274  1.00  0.00           H  
ATOM    158  C   THR    11      48.081 100.961  80.742  1.00  0.00           C  
ATOM    159  O   THR    11      47.932 101.574  81.784  1.00  0.00           O  
ATOM    160  N   GLN    12      49.289 100.707  80.272  1.00  0.00           N  
ATOM    161  H   GLN    12      50.018 101.140  80.820  1.00  0.00           H  
ATOM    162  CA  GLN    12      49.724  99.809  79.121  1.00  0.00           C  
ATOM    163  HA  GLN    12      49.309 100.232  78.207  1.00  0.00           H  
ATOM    164  CB  GLN    12      51.266  99.911  79.109  1.00  0.00           C  
ATOM    165  HB2 GLN    12      51.601 100.935  79.271  1.00  0.00           H  
ATOM    166  HB3 GLN    12      51.641  99.391  79.990  1.00  0.00           H  
ATOM    167  CG  GLN    12      51.799  99.404  77.762  1.00  0.00           C  
ATOM    168  HG2 GLN    12      51.574  98.364  77.526  1.00  0.00           H  
ATOM    169  HG3 GLN    12      51.427 100.017  76.941  1.00  0.00           H  
ATOM    170  CD  GLN    12      53.289  99.408  77.825  1.00  0.00           C  
ATOM    171  OE1 GLN    12      53.998  99.920  78.707  1.00  0.00           O  
ATOM    172  NE2 GLN    12      53.834  98.841  76.770  1.00  0.00           N  
ATOM    173 HE21 GLN    12      54.833  98.885  76.628  1.00  0.00           H  
ATOM    174 HE22 GLN    12      53.229  98.498  76.037  1.00  0.00           H  
ATOM    175  C   GLN    12      49.238  98.389  79.255  1.00  0.00           C  
ATOM    176  O   GLN    12      49.248  97.888  80.367  1.00  0.00           O  
ATOM    177  N   SER    13      48.842  97.627  78.253  1.00  0.00           N  
ATOM    178  H   SER    13      48.928  97.947  77.299  1.00  0.00           H  
ATOM    179  CA  SER    13      48.338  96.222  78.449  1.00  0.00           C  
ATOM    180  HA  SER    13      47.518  96.453  79.129  1.00  0.00           H  
ATOM    181  CB  SER    13      47.716  95.688  77.180  1.00  0.00           C  
ATOM    182  HB2 SER    13      46.976  96.428  76.874  1.00  0.00           H  
ATOM    183  HB3 SER    13      48.472  95.514  76.414  1.00  0.00           H  
ATOM    184  OG  SER    13      46.999  94.490  77.491  1.00  0.00           O  
ATOM    185  HG  SER    13      46.197  94.597  78.007  1.00  0.00           H  
ATOM    186  C   SER    13      49.385  95.164  79.022  1.00  0.00           C  
ATOM    187  O   SER    13      50.478  95.118  78.583  1.00  0.00           O  
ATOM    188  N   TYR    14      48.981  94.441  80.068  1.00  0.00           N  
ATOM    189  H   TYR    14      48.022  94.490  80.379  1.00  0.00           H  
ATOM    190  CA  TYR    14      49.797  93.418  80.716  1.00  0.00           C  
ATOM    191  HA  TYR    14      50.649  93.933  81.159  1.00  0.00           H  
ATOM    192  CB  TYR    14      48.935  92.823  81.870  1.00  0.00           C  
ATOM    193  HB2 TYR    14      48.483  93.646  82.424  1.00  0.00           H  
ATOM    194  HB3 TYR    14      48.174  92.290  81.300  1.00  0.00           H  
ATOM    195  CG  TYR    14      49.643  91.885  82.847  1.00  0.00           C  
ATOM    196  CD1 TYR    14      50.432  92.450  83.864  1.00  0.00           C  
ATOM    197  HD1 TYR    14      50.454  93.528  83.918  1.00  0.00           H  
ATOM    198  CE1 TYR    14      51.153  91.591  84.746  1.00  0.00           C  
ATOM    199  HE1 TYR    14      51.747  91.987  85.557  1.00  0.00           H  
ATOM    200  CZ  TYR    14      51.041  90.181  84.585  1.00  0.00           C  
ATOM    201  OH  TYR    14      51.611  89.340  85.499  1.00  0.00           O  
ATOM    202  HH  TYR    14      51.111  88.524  85.574  1.00  0.00           H  
ATOM    203  CE2 TYR    14      50.102  89.664  83.582  1.00  0.00           C  
ATOM    204  HE2 TYR    14      50.032  88.588  83.529  1.00  0.00           H  
ATOM    205  CD2 TYR    14      49.351  90.528  82.814  1.00  0.00           C  
ATOM    206  HD2 TYR    14      48.670  90.071  82.111  1.00  0.00           H  
ATOM    207  C   TYR    14      50.251  92.274  79.803  1.00  0.00           C  
ATOM    208  O   TYR    14      49.710  91.892  78.764  1.00  0.00           O  
ATOM    209  N   GLY    15      51.443  91.689  79.954  1.00  0.00           N  
ATOM    210  H   GLY    15      51.629  90.872  79.390  1.00  0.00           H  
ATOM    211  CA  GLY    15      52.500  91.994  80.896  1.00  0.00           C  
ATOM    212  HA2 GLY    15      53.373  92.286  80.313  1.00  0.00           H  
ATOM    213  HA3 GLY    15      52.241  92.728  81.659  1.00  0.00           H  
ATOM    214  C   GLY    15      53.031  90.742  81.740  1.00  0.00           C  
ATOM    215  O   GLY    15      53.899  90.899  82.608  1.00  0.00           O  
ATOM    216  N   ALA    16      52.526  89.602  81.409  1.00  0.00           N  
ATOM    217  H   ALA    16      51.999  89.493  80.554  1.00  0.00           H  
ATOM    218  CA  ALA    16      52.824  88.363  82.132  1.00  0.00           C  
ATOM    219  HA  ALA    16      52.212  88.414  83.032  1.00  0.00           H  
ATOM    220  CB  ALA    16      52.049  87.231  81.444  1.00  0.00           C  
ATOM    221  HB1 ALA    16      52.470  86.251  81.673  1.00  0.00           H  
ATOM    222  HB2 ALA    16      51.014  87.232  81.787  1.00  0.00           H  
ATOM    223  HB3 ALA    16      51.944  87.337  80.365  1.00  0.00           H  
ATOM    224  C   ALA    16      54.330  88.002  82.463  1.00  0.00           C  
ATOM    225  O   ALA    16      54.537  87.441  83.566  1.00  0.00           O  
ATOM    226  N   TYR    17      55.313  88.311  81.564  1.00  0.00           N  
ATOM    227  H   TYR    17      55.042  88.848  80.752  1.00  0.00           H  
ATOM    228  CA  TYR    17      56.750  88.029  81.671  1.00  0.00           C  
ATOM    229  HA  TYR    17      57.042  87.258  82.384  1.00  0.00           H  
ATOM    230  CB  TYR    17      57.363  87.487  80.393  1.00  0.00           C  
ATOM    231  HB2 TYR    17      56.937  86.486  80.316  1.00  0.00           H  
ATOM    232  HB3 TYR    17      57.031  88.079  79.540  1.00  0.00           H  
ATOM    233  CG  TYR    17      58.876  87.372  80.406  1.00  0.00           C  
ATOM    234  CD1 TYR    17      59.748  88.515  80.008  1.00  0.00           C  
ATOM    235  HD1 TYR    17      59.301  89.418  79.620  1.00  0.00           H  
ATOM    236  CE1 TYR    17      61.174  88.455  79.940  1.00  0.00           C  
ATOM    237  HE1 TYR    17      61.674  89.322  79.534  1.00  0.00           H  
ATOM    238  CZ  TYR    17      61.812  87.262  80.287  1.00  0.00           C  
ATOM    239  OH  TYR    17      63.174  87.125  80.159  1.00  0.00           O  
ATOM    240  HH  TYR    17      63.367  86.213  79.930  1.00  0.00           H  
ATOM    241  CE2 TYR    17      61.039  86.176  80.712  1.00  0.00           C  
ATOM    242  HE2 TYR    17      61.635  85.363  81.101  1.00  0.00           H  
ATOM    243  CD2 TYR    17      59.604  86.211  80.847  1.00  0.00           C  
ATOM    244  HD2 TYR    17      59.086  85.369  81.281  1.00  0.00           H  
ATOM    245  C   TYR    17      57.540  89.261  82.085  1.00  0.00           C  
ATOM    246  O   TYR    17      57.437  90.267  81.333  1.00  0.00           O  
ATOM    247  N   PRO    18      58.371  89.280  83.120  1.00  0.00           N  
ATOM    248  CD  PRO    18      58.292  88.264  84.185  1.00  0.00           C  
ATOM    249  HD2 PRO    18      58.806  87.334  83.942  1.00  0.00           H  
ATOM    250  HD3 PRO    18      57.241  88.111  84.430  1.00  0.00           H  
ATOM    251  CG  PRO    18      58.981  88.803  85.360  1.00  0.00           C  
ATOM    252  HG2 PRO    18      60.010  88.452  85.445  1.00  0.00           H  
ATOM    253  HG3 PRO    18      58.466  88.531  86.281  1.00  0.00           H  
ATOM    254  CB  PRO    18      59.036  90.329  85.151  1.00  0.00           C  
ATOM    255  HB2 PRO    18      59.881  90.774  85.676  1.00  0.00           H  
ATOM    256  HB3 PRO    18      58.083  90.698  85.529  1.00  0.00           H  
ATOM    257  CA  PRO    18      59.044  90.465  83.581  1.00  0.00           C  
ATOM    258  HA  PRO    18      58.424  91.297  83.247  1.00  0.00           H  
ATOM    259  C   PRO    18      60.501  90.603  83.032  1.00  0.00           C  
ATOM    260  O   PRO    18      61.381  89.736  83.274  1.00  0.00           O  
ATOM    261  N   THR    19      60.774  91.698  82.333  1.00  0.00           N  
ATOM    262  H   THR    19      59.979  92.250  82.042  1.00  0.00           H  
ATOM    263  CA  THR    19      62.088  91.915  81.710  1.00  0.00           C  
ATOM    264  HA  THR    19      62.263  91.133  80.971  1.00  0.00           H  
ATOM    265  CB  THR    19      62.007  93.247  80.844  1.00  0.00           C  
ATOM    266  HB  THR    19      61.876  94.152  81.437  1.00  0.00           H  
ATOM    267  CG2 THR    19      63.393  93.503  80.245  1.00  0.00           C  
ATOM    268 HG21 THR    19      63.928  92.620  79.895  1.00  0.00           H  
ATOM    269 HG22 THR    19      63.352  94.157  79.374  1.00  0.00           H  
ATOM    270 HG23 THR    19      64.062  93.940  80.987  1.00  0.00           H  
ATOM    271  OG1 THR    19      61.061  93.220  79.751  1.00  0.00           O  
ATOM    272  HG1 THR    19      60.505  93.951  80.029  1.00  0.00           H  
ATOM    273  C   THR    19      63.212  92.035  82.797  1.00  0.00           C  
ATOM    274  O   THR    19      62.978  92.537  83.876  1.00  0.00           O  
ATOM    275  N   GLN    20      64.468  91.723  82.442  1.00  0.00           N  
ATOM    276  H   GLN    20      64.613  91.331  81.523  1.00  0.00           H  
ATOM    277  CA  GLN    20      65.583  91.663  83.415  1.00  0.00           C  
ATOM    278  HA  GLN    20      65.260  90.863  84.082  1.00  0.00           H  
ATOM    279  CB  GLN    20      66.878  91.113  82.667  1.00  0.00           C  
ATOM    280  HB2 GLN    20      66.598  90.217  82.113  1.00  0.00           H  
ATOM    281  HB3 GLN    20      67.145  91.809  81.871  1.00  0.00           H  
ATOM    282  CG  GLN    20      68.129  90.803  83.492  1.00  0.00           C  
ATOM    283  HG2 GLN    20      68.452  91.690  84.038  1.00  0.00           H  
ATOM    284  HG3 GLN    20      67.815  90.073  84.238  1.00  0.00           H  
ATOM    285  CD  GLN    20      69.283  90.306  82.641  1.00  0.00           C  
ATOM    286  OE1 GLN    20      69.263  90.448  81.445  1.00  0.00           O  
ATOM    287  NE2 GLN    20      70.347  89.986  83.211  1.00  0.00           N  
ATOM    288 HE21 GLN    20      70.409  90.155  84.205  1.00  0.00           H  
ATOM    289 HE22 GLN    20      71.210  89.890  82.696  1.00  0.00           H  
ATOM    290  C   GLN    20      65.833  92.943  84.207  1.00  0.00           C  
ATOM    291  O   GLN    20      65.988  94.028  83.574  1.00  0.00           O  
ATOM    292  N   PRO    21      65.925  92.938  85.576  1.00  0.00           N  
ATOM    293  CD  PRO    21      65.762  91.808  86.412  1.00  0.00           C  
ATOM    294  HD2 PRO    21      66.733  91.314  86.359  1.00  0.00           H  
ATOM    295  HD3 PRO    21      64.819  91.338  86.133  1.00  0.00           H  
ATOM    296  CG  PRO    21      65.450  92.302  87.862  1.00  0.00           C  
ATOM    297  HG2 PRO    21      65.721  91.536  88.589  1.00  0.00           H  
ATOM    298  HG3 PRO    21      64.376  92.479  87.921  1.00  0.00           H  
ATOM    299  CB  PRO    21      66.349  93.557  87.893  1.00  0.00           C  
ATOM    300  HB2 PRO    21      67.386  93.258  88.047  1.00  0.00           H  
ATOM    301  HB3 PRO    21      66.003  94.298  88.612  1.00  0.00           H  
ATOM    302  CA  PRO    21      66.175  94.057  86.398  1.00  0.00           C  
ATOM    303  HA  PRO    21      65.311  94.719  86.353  1.00  0.00           H  
ATOM    304  C   PRO    21      67.341  94.900  86.128  1.00  0.00           C  
ATOM    305  O   PRO    21      68.429  94.356  85.902  1.00  0.00           O  
ATOM    306  N   GLY    22      67.144  96.218  86.323  1.00  0.00           N  
ATOM    307  H   GLY    22      66.190  96.522  86.458  1.00  0.00           H  
ATOM    308  CA  GLY    22      68.220  97.262  86.244  1.00  0.00           C  
ATOM    309  HA2 GLY    22      68.985  97.047  85.498  1.00  0.00           H  
ATOM    310  HA3 GLY    22      67.854  98.282  86.128  1.00  0.00           H  
ATOM    311  C   GLY    22      69.113  97.306  87.456  1.00  0.00           C  
ATOM    312  O   GLY    22      68.670  96.862  88.554  1.00  0.00           O  
ATOM    313  N   GLN    23      70.286  97.955  87.395  1.00  0.00           N  
ATOM    314  H   GLN    23      70.693  98.281  86.530  1.00  0.00           H  
ATOM    315  CA  GLN    23      71.189  98.162  88.520  1.00  0.00           C  
ATOM    316  HA  GLN    23      70.559  98.223  89.407  1.00  0.00           H  
ATOM    317  CB  GLN    23      72.098  96.934  88.571  1.00  0.00           C  
ATOM    318  HB2 GLN    23      71.469  96.044  88.576  1.00  0.00           H  
ATOM    319  HB3 GLN    23      72.707  97.031  87.672  1.00  0.00           H  
ATOM    320  CG  GLN    23      72.950  96.822  89.825  1.00  0.00           C  
ATOM    321  HG2 GLN    23      73.777  97.531  89.782  1.00  0.00           H  
ATOM    322  HG3 GLN    23      72.262  97.209  90.577  1.00  0.00           H  
ATOM    323  CD  GLN    23      73.421  95.379  90.160  1.00  0.00           C  
ATOM    324  OE1 GLN    23      73.342  94.550  89.268  1.00  0.00           O  
ATOM    325  NE2 GLN    23      73.853  95.146  91.341  1.00  0.00           N  
ATOM    326 HE21 GLN    23      73.807  95.846  92.067  1.00  0.00           H  
ATOM    327 HE22 GLN    23      74.248  94.245  91.573  1.00  0.00           H  
ATOM    328  C   GLN    23      72.052  99.464  88.533  1.00  0.00           C  
ATOM    329  O   GLN    23      72.272 100.003  87.451  1.00  0.00           O  
ATOM    330  N   GLY    24      72.404  99.928  89.738  1.00  0.00           N  
ATOM    331  H   GLY    24      72.050  99.468  90.565  1.00  0.00           H  
ATOM    332  CA  GLY    24      73.291 101.084  89.922  1.00  0.00           C  
ATOM    333  HA2 GLY    24      72.807 102.004  89.594  1.00  0.00           H  
ATOM    334  HA3 GLY    24      73.406 101.194  91.000  1.00  0.00           H  
ATOM    335  C   GLY    24      74.681 100.920  89.371  1.00  0.00           C  
ATOM    336  O   GLY    24      75.140  99.775  89.205  1.00  0.00           O  
ATOM    337  N   TYR    25      75.402 102.052  89.066  1.00  0.00           N  
ATOM    338  H   TYR    25      74.949 102.949  89.159  1.00  0.00           H  
ATOM    339  CA  TYR    25      76.813 102.072  88.492  1.00  0.00           C  
ATOM    340  HA  TYR    25      77.405 101.521  89.223  1.00  0.00           H  
ATOM    341  CB  TYR    25      76.807 101.412  87.060  1.00  0.00           C  
ATOM    342  HB2 TYR    25      76.588 100.346  87.122  1.00  0.00           H  
ATOM    343  HB3 TYR    25      75.977 101.894  86.544  1.00  0.00           H  
ATOM    344  CG  TYR    25      78.107 101.510  86.369  1.00  0.00           C  
ATOM    345  CD1 TYR    25      79.194 100.707  86.717  1.00  0.00           C  
ATOM    346  HD1 TYR    25      79.052  99.990  87.512  1.00  0.00           H  
ATOM    347  CE1 TYR    25      80.442 100.908  86.121  1.00  0.00           C  
ATOM    348  HE1 TYR    25      81.340 100.403  86.446  1.00  0.00           H  
ATOM    349  CZ  TYR    25      80.669 101.802  85.021  1.00  0.00           C  
ATOM    350  OH  TYR    25      81.854 101.889  84.404  1.00  0.00           O  
ATOM    351  HH  TYR    25      81.851 102.321  83.547  1.00  0.00           H  
ATOM    352  CE2 TYR    25      79.525 102.586  84.635  1.00  0.00           C  
ATOM    353  HE2 TYR    25      79.566 103.149  83.714  1.00  0.00           H  
ATOM    354  CD2 TYR    25      78.281 102.407  85.311  1.00  0.00           C  
ATOM    355  HD2 TYR    25      77.466 103.103  85.175  1.00  0.00           H  
ATOM    356  C   TYR    25      77.288 103.576  88.426  1.00  0.00           C  
ATOM    357  O   TYR    25      76.419 104.436  88.240  1.00  0.00           O  
ATOM    358  N   SER    26      78.604 103.807  88.404  1.00  0.00           N  
ATOM    359  H   SER    26      79.268 103.047  88.439  1.00  0.00           H  
ATOM    360  CA  SER    26      79.150 105.115  88.160  1.00  0.00           C  
ATOM    361  HA  SER    26      78.345 105.761  87.808  1.00  0.00           H  
ATOM    362  CB  SER    26      79.607 105.705  89.467  1.00  0.00           C  
ATOM    363  HB2 SER    26      78.751 105.557  90.126  1.00  0.00           H  
ATOM    364  HB3 SER    26      80.447 105.071  89.749  1.00  0.00           H  
ATOM    365  OG  SER    26      79.919 107.015  89.438  1.00  0.00           O  
ATOM    366  HG  SER    26      80.752 107.136  89.900  1.00  0.00           H  
ATOM    367  C   SER    26      80.269 105.106  87.047  1.00  0.00           C  
ATOM    368  O   SER    26      81.172 104.301  87.214  1.00  0.00           O  
ATOM    369  N   GLN    27      80.186 105.977  86.015  1.00  0.00           N  
ATOM    370  H   GLN    27      79.535 106.749  86.050  1.00  0.00           H  
ATOM    371  CA  GLN    27      81.132 106.071  84.881  1.00  0.00           C  
ATOM    372  HA  GLN    27      81.105 105.078  84.431  1.00  0.00           H  
ATOM    373  CB  GLN    27      80.717 107.012  83.791  1.00  0.00           C  
ATOM    374  HB2 GLN    27      80.714 108.051  84.120  1.00  0.00           H  
ATOM    375  HB3 GLN    27      81.458 107.020  82.991  1.00  0.00           H  
ATOM    376  CG  GLN    27      79.403 106.550  83.195  1.00  0.00           C  
ATOM    377  HG2 GLN    27      79.467 105.599  82.666  1.00  0.00           H  
ATOM    378  HG3 GLN    27      78.646 106.492  83.977  1.00  0.00           H  
ATOM    379  CD  GLN    27      78.855 107.497  82.204  1.00  0.00           C  
ATOM    380  OE1 GLN    27      78.380 108.574  82.471  1.00  0.00           O  
ATOM    381  NE2 GLN    27      78.984 107.177  80.951  1.00  0.00           N  
ATOM    382 HE21 GLN    27      79.244 106.234  80.700  1.00  0.00           H  
ATOM    383 HE22 GLN    27      78.588 107.741  80.213  1.00  0.00           H  
ATOM    384  C   GLN    27      82.574 106.458  85.219  1.00  0.00           C  
ATOM    385  O   GLN    27      83.473 106.011  84.534  1.00  0.00           O  
ATOM    386  N   GLN    28      82.806 107.160  86.432  1.00  0.00           N  
ATOM    387  H   GLN    28      82.005 107.516  86.934  1.00  0.00           H  
ATOM    388  CA  GLN    28      84.122 107.513  86.934  1.00  0.00           C  
ATOM    389  HA  GLN    28      84.842 107.547  86.116  1.00  0.00           H  
ATOM    390  CB  GLN    28      84.072 108.962  87.415  1.00  0.00           C  
ATOM    391  HB2 GLN    28      83.728 108.986  88.449  1.00  0.00           H  
ATOM    392  HB3 GLN    28      85.128 109.232  87.405  1.00  0.00           H  
ATOM    393  CG  GLN    28      83.273 109.994  86.611  1.00  0.00           C  
ATOM    394  HG2 GLN    28      83.824 110.926  86.737  1.00  0.00           H  
ATOM    395  HG3 GLN    28      83.186 109.716  85.560  1.00  0.00           H  
ATOM    396  CD  GLN    28      81.941 110.211  87.144  1.00  0.00           C  
ATOM    397  OE1 GLN    28      81.093 109.363  87.200  1.00  0.00           O  
ATOM    398  NE2 GLN    28      81.527 111.390  87.380  1.00  0.00           N  
ATOM    399 HE21 GLN    28      80.523 111.493  87.423  1.00  0.00           H  
ATOM    400 HE22 GLN    28      82.070 112.153  87.001  1.00  0.00           H  
ATOM    401  C   GLN    28      84.615 106.504  88.065  1.00  0.00           C  
ATOM    402  O   GLN    28      85.367 106.942  88.947  1.00  0.00           O  
ATOM    403  N   SER    29      84.083 105.268  88.006  1.00  0.00           N  
ATOM    404  H   SER    29      83.275 105.110  87.421  1.00  0.00           H  
ATOM    405  CA  SER    29      84.345 104.272  89.055  1.00  0.00           C  
ATOM    406  HA  SER    29      84.517 104.762  90.013  1.00  0.00           H  
ATOM    407  CB  SER    29      83.135 103.393  89.206  1.00  0.00           C  
ATOM    408  HB2 SER    29      83.109 102.922  90.189  1.00  0.00           H  
ATOM    409  HB3 SER    29      82.231 103.989  89.333  1.00  0.00           H  
ATOM    410  OG  SER    29      82.961 102.535  88.053  1.00  0.00           O  
ATOM    411  HG  SER    29      82.180 102.886  87.619  1.00  0.00           H  
ATOM    412  C   SER    29      85.564 103.408  88.868  1.00  0.00           C  
ATOM    413  O   SER    29      85.961 102.652  89.743  1.00  0.00           O  
ATOM    414  N   SER    30      86.235 103.651  87.749  1.00  0.00           N  
ATOM    415  H   SER    30      85.879 104.364  87.128  1.00  0.00           H  
ATOM    416  CA  SER    30      87.532 103.169  87.492  1.00  0.00           C  
ATOM    417  HA  SER    30      88.000 102.996  88.461  1.00  0.00           H  
ATOM    418  CB  SER    30      87.520 101.866  86.757  1.00  0.00           C  
ATOM    419  HB2 SER    30      86.828 101.140  87.184  1.00  0.00           H  
ATOM    420  HB3 SER    30      87.267 102.044  85.712  1.00  0.00           H  
ATOM    421  OG  SER    30      88.795 101.297  86.653  1.00  0.00           O  
ATOM    422  HG  SER    30      89.151 101.580  85.808  1.00  0.00           H  
ATOM    423  C   SER    30      88.295 104.263  86.700  1.00  0.00           C  
ATOM    424  O   SER    30      87.697 104.852  85.797  1.00  0.00           O  
ATOM    425  N   GLN    31      89.493 104.655  86.951  1.00  0.00           N  
ATOM    426  H   GLN    31      89.693 105.535  86.499  1.00  0.00           H  
ATOM    427  CA  GLN    31      90.297 104.393  88.154  1.00  0.00           C  
ATOM    428  HA  GLN    31      90.433 103.313  88.219  1.00  0.00           H  
ATOM    429  CB  GLN    31      91.730 104.927  87.869  1.00  0.00           C  
ATOM    430  HB2 GLN    31      91.624 105.999  87.703  1.00  0.00           H  
ATOM    431  HB3 GLN    31      92.421 104.778  88.699  1.00  0.00           H  
ATOM    432  CG  GLN    31      92.456 104.290  86.656  1.00  0.00           C  
ATOM    433  HG2 GLN    31      91.870 104.467  85.754  1.00  0.00           H  
ATOM    434  HG3 GLN    31      93.458 104.711  86.580  1.00  0.00           H  
ATOM    435  CD  GLN    31      92.757 102.808  86.840  1.00  0.00           C  
ATOM    436  OE1 GLN    31      92.806 102.343  87.998  1.00  0.00           O  
ATOM    437  NE2 GLN    31      92.874 101.985  85.877  1.00  0.00           N  
ATOM    438 HE21 GLN    31      93.020 101.015  86.114  1.00  0.00           H  
ATOM    439 HE22 GLN    31      92.935 102.285  84.914  1.00  0.00           H  
ATOM    440  C   GLN    31      89.637 105.070  89.339  1.00  0.00           C  
ATOM    441  O   GLN    31      89.005 106.138  89.210  1.00  0.00           O  
ATOM    442  N   PRO    32      89.583 104.370  90.513  1.00  0.00           N  
ATOM    443  CD  PRO    32      89.929 103.006  90.797  1.00  0.00           C  
ATOM    444  HD2 PRO    32      90.955 102.821  90.477  1.00  0.00           H  
ATOM    445  HD3 PRO    32      89.268 102.267  90.343  1.00  0.00           H  
ATOM    446  CG  PRO    32      89.972 102.794  92.295  1.00  0.00           C  
ATOM    447  HG2 PRO    32      90.985 103.134  92.506  1.00  0.00           H  
ATOM    448  HG3 PRO    32      89.819 101.747  92.556  1.00  0.00           H  
ATOM    449  CB  PRO    32      88.871 103.825  92.704  1.00  0.00           C  
ATOM    450  HB2 PRO    32      88.989 104.135  93.742  1.00  0.00           H  
ATOM    451  HB3 PRO    32      87.935 103.296  92.525  1.00  0.00           H  
ATOM    452  CA  PRO    32      89.086 104.996  91.739  1.00  0.00           C  
ATOM    453  HA  PRO    32      88.133 105.477  91.517  1.00  0.00           H  
ATOM    454  C   PRO    32      90.060 106.112  92.338  1.00  0.00           C  
ATOM    455  O   PRO    32      91.280 105.935  92.411  1.00  0.00           O  
ATOM    456  N   TYR    33      89.481 107.178  92.814  1.00  0.00           N  
ATOM    457  H   TYR    33      88.476 107.263  92.764  1.00  0.00           H  
ATOM    458  CA  TYR    33      90.212 108.252  93.471  1.00  0.00           C  
ATOM    459  HA  TYR    33      91.223 107.940  93.731  1.00  0.00           H  
ATOM    460  CB  TYR    33      90.391 109.321  92.486  1.00  0.00           C  
ATOM    461  HB2 TYR    33      89.447 109.609  92.022  1.00  0.00           H  
ATOM    462  HB3 TYR    33      90.852 110.168  92.993  1.00  0.00           H  
ATOM    463  CG  TYR    33      91.197 108.957  91.235  1.00  0.00           C  
ATOM    464  CD1 TYR    33      92.510 108.397  91.357  1.00  0.00           C  
ATOM    465  HD1 TYR    33      93.055 108.314  92.286  1.00  0.00           H  
ATOM    466  CE1 TYR    33      93.280 108.035  90.208  1.00  0.00           C  
ATOM    467  HE1 TYR    33      94.270 107.640  90.384  1.00  0.00           H  
ATOM    468  CZ  TYR    33      92.692 108.224  88.939  1.00  0.00           C  
ATOM    469  OH  TYR    33      93.435 107.847  87.867  1.00  0.00           O  
ATOM    470  HH  TYR    33      93.229 108.320  87.057  1.00  0.00           H  
ATOM    471  CE2 TYR    33      91.333 108.657  88.756  1.00  0.00           C  
ATOM    472  HE2 TYR    33      90.900 108.674  87.767  1.00  0.00           H  
ATOM    473  CD2 TYR    33      90.618 109.064  89.898  1.00  0.00           C  
ATOM    474  HD2 TYR    33      89.609 109.447  89.854  1.00  0.00           H  
ATOM    475  C   TYR    33      89.542 108.812  94.743  1.00  0.00           C  
ATOM    476  O   TYR    33      90.184 109.226  95.691  1.00  0.00           O  
ATOM    477  N   GLY    34      88.193 108.664  94.834  1.00  0.00           N  
ATOM    478  H   GLY    34      87.665 108.460  93.997  1.00  0.00           H  
ATOM    479  CA  GLY    34      87.414 109.094  96.030  1.00  0.00           C  
ATOM    480  HA2 GLY    34      88.085 109.048  96.887  1.00  0.00           H  
ATOM    481  HA3 GLY    34      86.890 110.046  95.949  1.00  0.00           H  
ATOM    482  C   GLY    34      86.177 108.171  96.214  1.00  0.00           C  
ATOM    483  O   GLY    34      86.062 107.167  95.523  1.00  0.00           O  
ATOM    484  N   GLN    35      85.234 108.587  97.050  1.00  0.00           N  
ATOM    485  H   GLN    35      85.434 109.370  97.657  1.00  0.00           H  
ATOM    486  CA  GLN    35      83.973 107.934  97.352  1.00  0.00           C  
ATOM    487  HA  GLN    35      83.718 107.281  96.517  1.00  0.00           H  
ATOM    488  CB  GLN    35      84.071 107.003  98.635  1.00  0.00           C  
ATOM    489  HB2 GLN    35      84.906 107.368  99.233  1.00  0.00           H  
ATOM    490  HB3 GLN    35      83.140 107.084  99.196  1.00  0.00           H  
ATOM    491  CG  GLN    35      84.308 105.534  98.347  1.00  0.00           C  
ATOM    492  HG2 GLN    35      85.218 105.494  97.749  1.00  0.00           H  
ATOM    493  HG3 GLN    35      84.546 104.861  99.171  1.00  0.00           H  
ATOM    494  CD  GLN    35      83.139 104.822  97.607  1.00  0.00           C  
ATOM    495  OE1 GLN    35      81.957 104.942  97.928  1.00  0.00           O  
ATOM    496  NE2 GLN    35      83.482 104.051  96.623  1.00  0.00           N  
ATOM    497 HE21 GLN    35      84.451 103.923  96.369  1.00  0.00           H  
ATOM    498 HE22 GLN    35      82.791 103.526  96.106  1.00  0.00           H  
ATOM    499  C   GLN    35      82.886 109.054  97.562  1.00  0.00           C  
ATOM    500  O   GLN    35      82.862 109.656  98.643  1.00  0.00           O  
ATOM    501  N   GLN    36      81.989 109.357  96.594  1.00  0.00           N  
ATOM    502  H   GLN    36      81.223 109.983  96.797  1.00  0.00           H  
ATOM    503  CA  GLN    36      82.078 108.877  95.229  1.00  0.00           C  
ATOM    504  HA  GLN    36      81.967 107.804  95.391  1.00  0.00           H  
ATOM    505  CB  GLN    36      80.735 109.385  94.477  1.00  0.00           C  
ATOM    506  HB2 GLN    36      79.837 109.032  94.984  1.00  0.00           H  
ATOM    507  HB3 GLN    36      80.534 110.440  94.663  1.00  0.00           H  
ATOM    508  CG  GLN    36      80.737 109.041  93.021  1.00  0.00           C  
ATOM    509  HG2 GLN    36      81.641 109.410  92.536  1.00  0.00           H  
ATOM    510  HG3 GLN    36      80.779 107.962  92.873  1.00  0.00           H  
ATOM    511  CD  GLN    36      79.571 109.683  92.212  1.00  0.00           C  
ATOM    512  OE1 GLN    36      78.817 110.465  92.656  1.00  0.00           O  
ATOM    513  NE2 GLN    36      79.228 109.299  91.020  1.00  0.00           N  
ATOM    514 HE21 GLN    36      79.684 108.474  90.655  1.00  0.00           H  
ATOM    515 HE22 GLN    36      78.416 109.702  90.576  1.00  0.00           H  
ATOM    516  C   GLN    36      83.353 109.394  94.433  1.00  0.00           C  
ATOM    517  O   GLN    36      83.804 110.520  94.779  1.00  0.00           O  
ATOM    518  N   SER    37      83.876 108.685  93.433  1.00  0.00           N  
ATOM    519  H   SER    37      83.417 107.823  93.178  1.00  0.00           H  
ATOM    520  CA  SER    37      85.018 109.129  92.641  1.00  0.00           C  
ATOM    521  HA  SER    37      85.625 109.749  93.300  1.00  0.00           H  
ATOM    522  CB  SER    37      85.878 107.911  92.252  1.00  0.00           C  
ATOM    523  HB2 SER    37      86.102 107.326  93.144  1.00  0.00           H  
ATOM    524  HB3 SER    37      85.468 107.122  91.622  1.00  0.00           H  
ATOM    525  OG  SER    37      87.165 108.329  91.900  1.00  0.00           O  
ATOM    526  HG  SER    37      87.257 108.554  90.972  1.00  0.00           H  
ATOM    527  C   SER    37      84.550 109.938  91.417  1.00  0.00           C  
ATOM    528  O   SER    37      83.474 109.547  90.860  1.00  0.00           O  
ATOM    529  N   TYR    38      85.192 111.054  91.119  1.00  0.00           N  
ATOM    530  H   TYR    38      86.097 111.183  91.547  1.00  0.00           H  
ATOM    531  CA  TYR    38      84.793 111.881  89.937  1.00  0.00           C  
ATOM    532  HA  TYR    38      84.352 111.204  89.205  1.00  0.00           H  
ATOM    533  CB  TYR    38      83.864 113.090  90.254  1.00  0.00           C  
ATOM    534  HB2 TYR    38      84.486 113.967  90.433  1.00  0.00           H  
ATOM    535  HB3 TYR    38      83.215 113.307  89.406  1.00  0.00           H  
ATOM    536  CG  TYR    38      83.040 113.043  91.528  1.00  0.00           C  
ATOM    537  CD1 TYR    38      83.618 113.411  92.783  1.00  0.00           C  
ATOM    538  HD1 TYR    38      84.687 113.557  92.724  1.00  0.00           H  
ATOM    539  CE1 TYR    38      82.785 113.732  93.908  1.00  0.00           C  
ATOM    540  HE1 TYR    38      83.361 114.013  94.777  1.00  0.00           H  
ATOM    541  CZ  TYR    38      81.399 113.467  93.816  1.00  0.00           C  
ATOM    542  OH  TYR    38      80.603 113.863  94.842  1.00  0.00           O  
ATOM    543  HH  TYR    38      80.946 114.572  95.391  1.00  0.00           H  
ATOM    544  CE2 TYR    38      80.905 112.869  92.668  1.00  0.00           C  
ATOM    545  HE2 TYR    38      79.834 112.792  92.554  1.00  0.00           H  
ATOM    546  CD2 TYR    38      81.671 112.769  91.480  1.00  0.00           C  
ATOM    547  HD2 TYR    38      81.214 112.425  90.564  1.00  0.00           H  
ATOM    548  C   TYR    38      85.987 112.468  89.174  1.00  0.00           C  
ATOM    549  O   TYR    38      85.820 112.825  88.002  1.00  0.00           O  
ATOM    550  N   SER    39      87.189 112.505  89.801  1.00  0.00           N  
ATOM    551  H   SER    39      87.298 112.246  90.772  1.00  0.00           H  
ATOM    552  CA  SER    39      88.371 112.852  88.990  1.00  0.00           C  
ATOM    553  HA  SER    39      88.259 112.675  87.921  1.00  0.00           H  
ATOM    554  CB  SER    39      88.656 114.364  89.110  1.00  0.00           C  
ATOM    555  HB2 SER    39      87.772 114.994  89.018  1.00  0.00           H  
ATOM    556  HB3 SER    39      89.001 114.628  90.110  1.00  0.00           H  
ATOM    557  OG  SER    39      89.596 114.789  88.208  1.00  0.00           O  
ATOM    558  HG  SER    39      89.196 115.068  87.381  1.00  0.00           H  
ATOM    559  C   SER    39      89.625 112.191  89.524  1.00  0.00           C  
ATOM    560  O   SER    39      89.816 111.824  90.695  1.00  0.00           O  
ATOM    561  N   GLY    40      90.637 112.061  88.637  1.00  0.00           N  
ATOM    562  H   GLY    40      90.454 112.166  87.649  1.00  0.00           H  
ATOM    563  CA  GLY    40      92.061 111.921  89.068  1.00  0.00           C  
ATOM    564  HA2 GLY    40      92.025 110.983  89.622  1.00  0.00           H  
ATOM    565  HA3 GLY    40      92.684 111.732  88.194  1.00  0.00           H  
ATOM    566  C   GLY    40      92.637 113.188  89.778  1.00  0.00           C  
ATOM    567  O   GLY    40      92.098 114.241  89.745  1.00  0.00           O  
ATOM    568  N   TYR    41      93.880 113.047  90.260  1.00  0.00           N  
ATOM    569  H   TYR    41      94.234 113.822  90.803  1.00  0.00           H  
ATOM    570  CA  TYR    41      94.515 111.814  90.754  1.00  0.00           C  
ATOM    571  HA  TYR    41      93.838 110.987  90.535  1.00  0.00           H  
ATOM    572  CB  TYR    41      95.909 111.676  90.144  1.00  0.00           C  
ATOM    573  HB2 TYR    41      96.581 112.463  90.486  1.00  0.00           H  
ATOM    574  HB3 TYR    41      96.222 110.674  90.440  1.00  0.00           H  
ATOM    575  CG  TYR    41      95.941 111.802  88.644  1.00  0.00           C  
ATOM    576  CD1 TYR    41      96.706 112.801  88.084  1.00  0.00           C  
ATOM    577  HD1 TYR    41      97.142 113.594  88.673  1.00  0.00           H  
ATOM    578  CE1 TYR    41      96.806 112.888  86.621  1.00  0.00           C  
ATOM    579  HE1 TYR    41      97.363 113.672  86.128  1.00  0.00           H  
ATOM    580  CZ  TYR    41      96.270 111.913  85.839  1.00  0.00           C  
ATOM    581  OH  TYR    41      96.408 112.026  84.505  1.00  0.00           O  
ATOM    582  HH  TYR    41      97.316 112.193  84.242  1.00  0.00           H  
ATOM    583  CE2 TYR    41      95.382 110.992  86.444  1.00  0.00           C  
ATOM    584  HE2 TYR    41      94.857 110.288  85.814  1.00  0.00           H  
ATOM    585  CD2 TYR    41      95.233 110.898  87.825  1.00  0.00           C  
ATOM    586  HD2 TYR    41      94.543 110.229  88.317  1.00  0.00           H  
ATOM    587  C   TYR    41      94.691 111.844  92.272  1.00  0.00           C  
ATOM    588  O   TYR    41      94.750 112.979  92.876  1.00  0.00           O  
ATOM    589  N   SER    42      94.772 110.642  92.843  1.00  0.00           N  
ATOM    590  H   SER    42      94.807 109.828  92.246  1.00  0.00           H  
ATOM    591  CA  SER    42      94.747 110.520  94.324  1.00  0.00           C  
ATOM    592  HA  SER    42      94.402 111.448  94.779  1.00  0.00           H  
ATOM    593  CB  SER    42      93.712 109.491  94.783  1.00  0.00           C  
ATOM    594  HB2 SER    42      92.782 109.491  94.215  1.00  0.00           H  
ATOM    595  HB3 SER    42      94.107 108.479  94.692  1.00  0.00           H  
ATOM    596  OG  SER    42      93.348 109.700  96.162  1.00  0.00           O  
ATOM    597  HG  SER    42      92.622 110.328  96.185  1.00  0.00           H  
ATOM    598  C   SER    42      96.118 110.326  94.994  1.00  0.00           C  
ATOM    599  O   SER    42      96.313 109.432  95.793  1.00  0.00           O  
ATOM    600  N   GLN    43      97.019 111.234  94.600  1.00  0.00           N  
ATOM    601  H   GLN    43      96.715 112.044  94.079  1.00  0.00           H  
ATOM    602  CA  GLN    43      98.455 111.136  94.902  1.00  0.00           C  
ATOM    603  HA  GLN    43      98.492 111.166  95.991  1.00  0.00           H  
ATOM    604  CB  GLN    43      99.143 109.846  94.504  1.00  0.00           C  
ATOM    605  HB2 GLN    43     100.118 109.743  94.981  1.00  0.00           H  
ATOM    606  HB3 GLN    43      98.651 108.939  94.856  1.00  0.00           H  
ATOM    607  CG  GLN    43      99.262 109.654  92.988  1.00  0.00           C  
ATOM    608  HG2 GLN    43      98.315 109.502  92.471  1.00  0.00           H  
ATOM    609  HG3 GLN    43      99.716 110.537  92.537  1.00  0.00           H  
ATOM    610  CD  GLN    43     100.150 108.459  92.499  1.00  0.00           C  
ATOM    611  OE1 GLN    43     100.552 107.639  93.315  1.00  0.00           O  
ATOM    612  NE2 GLN    43     100.626 108.527  91.282  1.00  0.00           N  
ATOM    613 HE21 GLN    43     100.365 109.288  90.671  1.00  0.00           H  
ATOM    614 HE22 GLN    43     101.032 107.694  90.880  1.00  0.00           H  
ATOM    615  C   GLN    43      99.157 112.441  94.353  1.00  0.00           C  
ATOM    616  O   GLN    43      98.490 113.468  94.219  1.00  0.00           O  
ATOM    617  N   SER    44     100.470 112.413  94.072  1.00  0.00           N  
ATOM    618  H   SER    44     100.875 111.498  94.213  1.00  0.00           H  
ATOM    619  CA  SER    44     101.177 113.540  93.374  1.00  0.00           C  
ATOM    620  HA  SER    44     100.975 114.442  93.951  1.00  0.00           H  
ATOM    621  CB  SER    44     102.692 113.253  93.407  1.00  0.00           C  
ATOM    622  HB2 SER    44     103.094 113.485  94.393  1.00  0.00           H  
ATOM    623  HB3 SER    44     102.820 112.192  93.193  1.00  0.00           H  
ATOM    624  OG  SER    44     103.379 114.039  92.468  1.00  0.00           O  
ATOM    625  HG  SER    44     104.152 113.510  92.259  1.00  0.00           H  
ATOM    626  C   SER    44     100.819 113.741  91.927  1.00  0.00           C  
ATOM    627  O   SER    44     100.391 112.792  91.284  1.00  0.00           O  
ATOM    628  N   THR    45     100.915 114.950  91.396  1.00  0.00           N  
ATOM    629  H   THR    45     101.303 115.656  92.004  1.00  0.00           H  
ATOM    630  CA  THR    45     100.770 115.191  89.905  1.00  0.00           C  
ATOM    631  HA  THR    45     100.746 114.254  89.348  1.00  0.00           H  
ATOM    632  CB  THR    45      99.488 115.947  89.518  1.00  0.00           C  
ATOM    633  HB  THR    45      99.601 116.949  89.933  1.00  0.00           H  
ATOM    634  CG2 THR    45      99.048 115.960  88.049  1.00  0.00           C  
ATOM    635 HG21 THR    45      97.989 116.215  88.001  1.00  0.00           H  
ATOM    636 HG22 THR    45      99.597 116.583  87.343  1.00  0.00           H  
ATOM    637 HG23 THR    45      99.103 114.956  87.629  1.00  0.00           H  
ATOM    638  OG1 THR    45      98.500 115.360  90.315  1.00  0.00           O  
ATOM    639  HG1 THR    45      98.715 115.401  91.250  1.00  0.00           H  
ATOM    640  C   THR    45     101.951 116.036  89.394  1.00  0.00           C  
ATOM    641  O   THR    45     101.842 116.973  88.569  1.00  0.00           O  
ATOM    642  N   ASP    46     103.153 115.686  89.902  1.00  0.00           N  
ATOM    643  H   ASP    46     103.211 114.910  90.547  1.00  0.00           H  
ATOM    644  CA  ASP    46     104.421 116.297  89.531  1.00  0.00           C  
ATOM    645  HA  ASP    46     104.427 116.432  88.450  1.00  0.00           H  
ATOM    646  CB  ASP    46     104.669 117.598  90.304  1.00  0.00           C  
ATOM    647  HB2 ASP    46     103.926 118.346  90.026  1.00  0.00           H  
ATOM    648  HB3 ASP    46     104.537 117.428  91.373  1.00  0.00           H  
ATOM    649  CG  ASP    46     106.018 118.266  90.068  1.00  0.00           C  
ATOM    650  OD1 ASP    46     106.551 118.042  88.952  1.00  0.00           O  
ATOM    651  OD2 ASP    46     106.377 119.152  90.898  1.00  0.00           O  
ATOM    652  C   ASP    46     105.683 115.383  89.864  1.00  0.00           C  
ATOM    653  O   ASP    46     105.761 114.790  90.930  1.00  0.00           O  
ATOM    654  N   THR    47     106.672 115.333  88.978  1.00  0.00           N  
ATOM    655  H   THR    47     106.520 115.845  88.121  1.00  0.00           H  
ATOM    656  CA  THR    47     107.965 114.634  89.217  1.00  0.00           C  
ATOM    657  HA  THR    47     107.976 114.436  90.289  1.00  0.00           H  
ATOM    658  CB  THR    47     108.007 113.373  88.393  1.00  0.00           C  
ATOM    659  HB  THR    47     108.963 112.851  88.374  1.00  0.00           H  
ATOM    660  CG2 THR    47     107.066 112.255  88.918  1.00  0.00           C  
ATOM    661 HG21 THR    47     106.062 112.674  88.855  1.00  0.00           H  
ATOM    662 HG22 THR    47     107.236 111.344  88.343  1.00  0.00           H  
ATOM    663 HG23 THR    47     107.275 111.874  89.917  1.00  0.00           H  
ATOM    664  OG1 THR    47     107.698 113.505  87.011  1.00  0.00           O  
ATOM    665  HG1 THR    47     108.549 113.767  86.653  1.00  0.00           H  
ATOM    666  C   THR    47     109.230 115.440  89.000  1.00  0.00           C  
ATOM    667  O   THR    47     110.322 114.923  89.211  1.00  0.00           O  
ATOM    668  N   SER    48     109.109 116.683  88.481  1.00  0.00           N  
ATOM    669  H   SER    48     108.173 117.046  88.590  1.00  0.00           H  
ATOM    670  CA  SER    48     110.185 117.583  88.260  1.00  0.00           C  
ATOM    671  HA  SER    48     110.763 117.262  87.393  1.00  0.00           H  
ATOM    672  CB  SER    48     109.547 118.967  87.874  1.00  0.00           C  
ATOM    673  HB2 SER    48     110.270 119.761  87.688  1.00  0.00           H  
ATOM    674  HB3 SER    48     108.969 118.615  87.020  1.00  0.00           H  
ATOM    675  OG  SER    48     108.706 119.412  88.897  1.00  0.00           O  
ATOM    676  HG  SER    48     107.917 118.867  88.859  1.00  0.00           H  
ATOM    677  C   SER    48     111.243 117.857  89.429  1.00  0.00           C  
ATOM    678  O   SER    48     111.034 117.486  90.542  1.00  0.00           O  
ATOM    679  N   GLY    49     112.361 118.512  89.187  1.00  0.00           N  
ATOM    680  H   GLY    49     112.648 118.723  88.241  1.00  0.00           H  
ATOM    681  CA  GLY    49     113.345 118.903  90.290  1.00  0.00           C  
ATOM    682  HA2 GLY    49     114.084 119.570  89.844  1.00  0.00           H  
ATOM    683  HA3 GLY    49     112.933 119.560  91.056  1.00  0.00           H  
ATOM    684  C   GLY    49     114.048 117.711  91.030  1.00  0.00           C  
ATOM    685  O   GLY    49     113.840 116.553  90.705  1.00  0.00           O  
ATOM    686  N   TYR    50     115.033 117.948  91.936  1.00  0.00           N  
ATOM    687  H   TYR    50     115.521 117.151  92.318  1.00  0.00           H  
ATOM    688  CA  TYR    50     115.632 119.257  92.270  1.00  0.00           C  
ATOM    689  HA  TYR    50     115.351 119.968  91.493  1.00  0.00           H  
ATOM    690  CB  TYR    50     115.057 119.715  93.572  1.00  0.00           C  
ATOM    691  HB2 TYR    50     114.099 119.200  93.635  1.00  0.00           H  
ATOM    692  HB3 TYR    50     115.600 119.362  94.448  1.00  0.00           H  
ATOM    693  CG  TYR    50     114.962 121.244  93.621  1.00  0.00           C  
ATOM    694  CD1 TYR    50     115.867 122.014  94.354  1.00  0.00           C  
ATOM    695  HD1 TYR    50     116.727 121.501  94.757  1.00  0.00           H  
ATOM    696  CE1 TYR    50     115.686 123.406  94.411  1.00  0.00           C  
ATOM    697  HE1 TYR    50     116.318 124.000  95.056  1.00  0.00           H  
ATOM    698  CZ  TYR    50     114.569 124.013  93.771  1.00  0.00           C  
ATOM    699  OH  TYR    50     114.427 125.350  93.954  1.00  0.00           O  
ATOM    700  HH  TYR    50     115.161 125.740  94.435  1.00  0.00           H  
ATOM    701  CE2 TYR    50     113.705 123.256  92.941  1.00  0.00           C  
ATOM    702  HE2 TYR    50     112.870 123.712  92.431  1.00  0.00           H  
ATOM    703  CD2 TYR    50     113.849 121.840  92.981  1.00  0.00           C  
ATOM    704  HD2 TYR    50     113.070 121.171  92.647  1.00  0.00           H  
ATOM    705  C   TYR    50     117.187 119.151  92.367  1.00  0.00           C  
ATOM    706  O   TYR    50     117.745 118.076  92.592  1.00  0.00           O  
ATOM    707  N   GLY    51     117.968 120.131  91.985  1.00  0.00           N  
ATOM    708  H   GLY    51     118.935 119.958  92.220  1.00  0.00           H  
ATOM    709  CA  GLY    51     117.546 121.475  91.376  1.00  0.00           C  
ATOM    710  HA2 GLY    51     116.701 121.324  90.704  1.00  0.00           H  
ATOM    711  HA3 GLY    51     117.256 122.182  92.154  1.00  0.00           H  
ATOM    712  C   GLY    51     118.598 122.246  90.540  1.00  0.00           C  
ATOM    713  O   GLY    51     119.728 121.781  90.407  1.00  0.00           O  
ATOM    714  N   GLN    52     118.236 123.341  89.929  1.00  0.00           N  
ATOM    715  H   GLN    52     117.277 123.586  90.132  1.00  0.00           H  
ATOM    716  CA  GLN    52     118.933 124.336  89.053  1.00  0.00           C  
ATOM    717  HA  GLN    52     118.248 125.037  88.577  1.00  0.00           H  
ATOM    718  CB  GLN    52     119.738 125.241  90.094  1.00  0.00           C  
ATOM    719  HB2 GLN    52     118.919 125.615  90.708  1.00  0.00           H  
ATOM    720  HB3 GLN    52     120.256 124.540  90.748  1.00  0.00           H  
ATOM    721  CG  GLN    52     120.729 126.288  89.534  1.00  0.00           C  
ATOM    722  HG2 GLN    52     121.397 126.625  90.327  1.00  0.00           H  
ATOM    723  HG3 GLN    52     121.466 125.769  88.921  1.00  0.00           H  
ATOM    724  CD  GLN    52     120.049 127.375  88.671  1.00  0.00           C  
ATOM    725  OE1 GLN    52     118.915 127.251  88.259  1.00  0.00           O  
ATOM    726  NE2 GLN    52     120.668 128.342  88.080  1.00  0.00           N  
ATOM    727 HE21 GLN    52     121.672 128.442  88.132  1.00  0.00           H  
ATOM    728 HE22 GLN    52     120.027 128.877  87.513  1.00  0.00           H  
ATOM    729  C   GLN    52     119.821 123.710  87.958  1.00  0.00           C  
ATOM    730  O   GLN    52     121.013 123.635  88.088  1.00  0.00           O  
ATOM    731  N   SER    53     119.304 123.201  86.836  1.00  0.00           N  
ATOM    732  H   SER    53     119.951 122.982  86.092  1.00  0.00           H  
ATOM    733  CA  SER    53     117.914 123.215  86.359  1.00  0.00           C  
ATOM    734  HA  SER    53     117.589 124.252  86.444  1.00  0.00           H  
ATOM    735  CB  SER    53     117.919 122.595  84.966  1.00  0.00           C  
ATOM    736  HB2 SER    53     118.620 123.064  84.275  1.00  0.00           H  
ATOM    737  HB3 SER    53     118.081 121.518  84.991  1.00  0.00           H  
ATOM    738  OG  SER    53     116.658 122.805  84.441  1.00  0.00           O  
ATOM    739  HG  SER    53     116.599 122.260  83.652  1.00  0.00           H  
ATOM    740  C   SER    53     116.905 122.402  87.220  1.00  0.00           C  
ATOM    741  O   SER    53     117.138 121.373  87.808  1.00  0.00           O  
ATOM    742  N   SER    54     115.732 122.998  87.340  1.00  0.00           N  
ATOM    743  H   SER    54     115.670 123.933  86.961  1.00  0.00           H  
ATOM    744  CA  SER    54     114.579 122.489  88.168  1.00  0.00           C  
ATOM    745  HA  SER    54     114.872 121.552  88.643  1.00  0.00           H  
ATOM    746  CB  SER    54     114.266 123.441  89.338  1.00  0.00           C  
ATOM    747  HB2 SER    54     113.520 124.187  89.062  1.00  0.00           H  
ATOM    748  HB3 SER    54     113.689 122.843  90.043  1.00  0.00           H  
ATOM    749  OG  SER    54     115.398 123.970  89.942  1.00  0.00           O  
ATOM    750  HG  SER    54     115.032 124.798  90.260  1.00  0.00           H  
ATOM    751  C   SER    54     113.402 122.025  87.382  1.00  0.00           C  
ATOM    752  O   SER    54     112.521 121.320  87.888  1.00  0.00           O  
ATOM    753  N   TYR    55     113.399 122.306  86.045  1.00  0.00           N  
ATOM    754  H   TYR    55     114.172 122.817  85.646  1.00  0.00           H  
ATOM    755  CA  TYR    55     112.278 121.950  85.154  1.00  0.00           C  
ATOM    756  HA  TYR    55     111.781 121.162  85.720  1.00  0.00           H  
ATOM    757  CB  TYR    55     111.339 123.154  84.926  1.00  0.00           C  
ATOM    758  HB2 TYR    55     111.665 123.865  84.166  1.00  0.00           H  
ATOM    759  HB3 TYR    55     110.425 122.667  84.586  1.00  0.00           H  
ATOM    760  CG  TYR    55     111.074 123.986  86.215  1.00  0.00           C  
ATOM    761  CD1 TYR    55     111.666 125.246  86.313  1.00  0.00           C  
ATOM    762  HD1 TYR    55     112.152 125.664  85.443  1.00  0.00           H  
ATOM    763  CE1 TYR    55     111.551 125.963  87.511  1.00  0.00           C  
ATOM    764  HE1 TYR    55     111.988 126.941  87.649  1.00  0.00           H  
ATOM    765  CZ  TYR    55     110.935 125.431  88.659  1.00  0.00           C  
ATOM    766  OH  TYR    55     110.944 126.054  89.918  1.00  0.00           O  
ATOM    767  HH  TYR    55     110.188 125.701  90.392  1.00  0.00           H  
ATOM    768  CE2 TYR    55     110.309 124.093  88.570  1.00  0.00           C  
ATOM    769  HE2 TYR    55     109.841 123.673  89.447  1.00  0.00           H  
ATOM    770  CD2 TYR    55     110.465 123.357  87.363  1.00  0.00           C  
ATOM    771  HD2 TYR    55     110.053 122.359  87.332  1.00  0.00           H  
ATOM    772  C   TYR    55     112.702 121.383  83.780  1.00  0.00           C  
ATOM    773  O   TYR    55     113.626 121.909  83.197  1.00  0.00           O  
ATOM    774  N   SER    56     112.151 120.360  83.231  1.00  0.00           N  
ATOM    775  H   SER    56     112.711 119.858  82.557  1.00  0.00           H  
ATOM    776  CA  SER    56     111.148 119.499  83.842  1.00  0.00           C  
ATOM    777  HA  SER    56     111.041 118.738  83.068  1.00  0.00           H  
ATOM    778  CB  SER    56     111.653 118.630  85.055  1.00  0.00           C  
ATOM    779  HB2 SER    56     111.712 119.207  85.978  1.00  0.00           H  
ATOM    780  HB3 SER    56     111.005 117.762  85.173  1.00  0.00           H  
ATOM    781  OG  SER    56     112.907 118.176  84.683  1.00  0.00           O  
ATOM    782  HG  SER    56     112.943 117.737  83.830  1.00  0.00           H  
ATOM    783  C   SER    56     109.782 120.120  84.119  1.00  0.00           C  
ATOM    784  O   SER    56     109.335 120.128  85.278  1.00  0.00           O  
ATOM    785  N   SER    57     108.971 120.558  83.122  1.00  0.00           N  
ATOM    786  H   SER    57     108.235 121.194  83.396  1.00  0.00           H  
ATOM    787  CA  SER    57     109.486 120.636  81.709  1.00  0.00           C  
ATOM    788  HA  SER    57     110.189 119.842  81.458  1.00  0.00           H  
ATOM    789  CB  SER    57     108.247 120.443  80.796  1.00  0.00           C  
ATOM    790  HB2 SER    57     107.767 119.521  81.125  1.00  0.00           H  
ATOM    791  HB3 SER    57     107.526 121.253  80.898  1.00  0.00           H  
ATOM    792  OG  SER    57     108.648 120.405  79.363  1.00  0.00           O  
ATOM    793  HG  SER    57     107.984 120.865  78.845  1.00  0.00           H  
ATOM    794  C   SER    57     110.174 121.982  81.402  1.00  0.00           C  
ATOM    795  O   SER    57     109.644 123.088  81.779  1.00  0.00           O  
ATOM    796  N   TYR    58     111.256 121.962  80.612  1.00  0.00           N  
ATOM    797  H   TYR    58     111.466 121.085  80.156  1.00  0.00           H  
ATOM    798  CA  TYR    58     112.034 123.161  80.340  1.00  0.00           C  
ATOM    799  HA  TYR    58     112.132 123.636  81.316  1.00  0.00           H  
ATOM    800  CB  TYR    58     113.367 122.697  79.859  1.00  0.00           C  
ATOM    801  HB2 TYR    58     113.749 121.951  80.556  1.00  0.00           H  
ATOM    802  HB3 TYR    58     113.322 122.182  78.900  1.00  0.00           H  
ATOM    803  CG  TYR    58     114.513 123.778  79.836  1.00  0.00           C  
ATOM    804  CD1 TYR    58     114.782 124.459  78.589  1.00  0.00           C  
ATOM    805  HD1 TYR    58     114.241 124.114  77.720  1.00  0.00           H  
ATOM    806  CE1 TYR    58     115.721 125.561  78.618  1.00  0.00           C  
ATOM    807  HE1 TYR    58     115.943 126.134  77.730  1.00  0.00           H  
ATOM    808  CZ  TYR    58     116.345 125.911  79.842  1.00  0.00           C  
ATOM    809  OH  TYR    58     117.118 127.038  79.808  1.00  0.00           O  
ATOM    810  HH  TYR    58     117.323 127.467  78.974  1.00  0.00           H  
ATOM    811  CE2 TYR    58     116.134 125.242  81.039  1.00  0.00           C  
ATOM    812  HE2 TYR    58     116.558 125.630  81.954  1.00  0.00           H  
ATOM    813  CD2 TYR    58     115.172 124.171  81.013  1.00  0.00           C  
ATOM    814  HD2 TYR    58     114.938 123.718  81.965  1.00  0.00           H  
ATOM    815  C   TYR    58     111.338 124.175  79.329  1.00  0.00           C  
ATOM    816  O   TYR    58     111.072 123.857  78.176  1.00  0.00           O  
ATOM    817  N   GLY    59     111.240 125.477  79.615  1.00  0.00           N  
ATOM    818  H   GLY    59     110.787 126.029  78.901  1.00  0.00           H  
ATOM    819  CA  GLY    59     111.472 126.123  80.925  1.00  0.00           C  
ATOM    820  HA2 GLY    59     111.049 125.549  81.750  1.00  0.00           H  
ATOM    821  HA3 GLY    59     112.555 126.136  81.040  1.00  0.00           H  
ATOM    822  C   GLY    59     111.112 127.630  81.071  1.00  0.00           C  
ATOM    823  O   GLY    59     110.978 128.417  80.132  1.00  0.00           O  
ATOM    824  N   GLN    60     111.101 128.190  82.306  1.00  0.00           N  
ATOM    825  H   GLN    60     110.721 129.125  82.317  1.00  0.00           H  
ATOM    826  CA  GLN    60     111.362 127.592  83.580  1.00  0.00           C  
ATOM    827  HA  GLN    60     111.901 126.660  83.405  1.00  0.00           H  
ATOM    828  CB  GLN    60     112.368 128.503  84.366  1.00  0.00           C  
ATOM    829  HB2 GLN    60     111.878 129.343  84.859  1.00  0.00           H  
ATOM    830  HB3 GLN    60     112.765 127.953  85.220  1.00  0.00           H  
ATOM    831  CG  GLN    60     113.488 129.141  83.554  1.00  0.00           C  
ATOM    832  HG2 GLN    60     113.120 129.989  82.977  1.00  0.00           H  
ATOM    833  HG3 GLN    60     114.137 129.529  84.339  1.00  0.00           H  
ATOM    834  CD  GLN    60     114.326 128.214  82.712  1.00  0.00           C  
ATOM    835  OE1 GLN    60     114.829 127.228  83.152  1.00  0.00           O  
ATOM    836  NE2 GLN    60     114.460 128.345  81.423  1.00  0.00           N  
ATOM    837 HE21 GLN    60     114.072 129.195  81.040  1.00  0.00           H  
ATOM    838 HE22 GLN    60     115.121 127.769  80.921  1.00  0.00           H  
ATOM    839  C   GLN    60     110.066 127.209  84.321  1.00  0.00           C  
ATOM    840  O   GLN    60     109.325 126.360  83.764  1.00  0.00           O  
ATOM    841  N   SER    61     109.819 127.780  85.519  1.00  0.00           N  
ATOM    842  H   SER    61     110.374 128.501  85.957  1.00  0.00           H  
ATOM    843  CA  SER    61     108.461 127.662  86.072  1.00  0.00           C  
ATOM    844  HA  SER    61     108.264 126.596  85.953  1.00  0.00           H  
ATOM    845  CB  SER    61     108.454 128.124  87.451  1.00  0.00           C  
ATOM    846  HB2 SER    61     107.489 127.921  87.916  1.00  0.00           H  
ATOM    847  HB3 SER    61     109.133 127.576  88.104  1.00  0.00           H  
ATOM    848  OG  SER    61     108.640 129.497  87.614  1.00  0.00           O  
ATOM    849  HG  SER    61     109.595 129.597  87.634  1.00  0.00           H  
ATOM    850  C   SER    61     107.445 128.315  85.074  1.00  0.00           C  
ATOM    851  O   SER    61     107.825 129.139  84.225  1.00  0.00           O  
ATOM    852  N   GLN    62     106.185 128.034  85.139  1.00  0.00           N  
ATOM    853  H   GLN    62     105.802 127.370  85.797  1.00  0.00           H  
ATOM    854  CA  GLN    62     105.227 128.238  84.068  1.00  0.00           C  
ATOM    855  HA  GLN    62     105.552 127.637  83.218  1.00  0.00           H  
ATOM    856  CB  GLN    62     103.825 127.712  84.517  1.00  0.00           C  
ATOM    857  HB2 GLN    62     103.247 127.720  83.592  1.00  0.00           H  
ATOM    858  HB3 GLN    62     103.814 126.726  84.981  1.00  0.00           H  
ATOM    859  CG  GLN    62     102.977 128.580  85.440  1.00  0.00           C  
ATOM    860  HG2 GLN    62     102.815 129.628  85.187  1.00  0.00           H  
ATOM    861  HG3 GLN    62     101.939 128.246  85.418  1.00  0.00           H  
ATOM    862  CD  GLN    62     103.507 128.556  86.785  1.00  0.00           C  
ATOM    863  OE1 GLN    62     103.830 129.594  87.358  1.00  0.00           O  
ATOM    864  NE2 GLN    62     103.601 127.433  87.494  1.00  0.00           N  
ATOM    865 HE21 GLN    62     103.899 127.395  88.459  1.00  0.00           H  
ATOM    866 HE22 GLN    62     103.273 126.620  86.992  1.00  0.00           H  
ATOM    867  C   GLN    62     105.098 129.723  83.558  1.00  0.00           C  
ATOM    868  O   GLN    62     104.696 129.896  82.427  1.00  0.00           O  
ATOM    869  N   ASN    63     105.340 130.750  84.404  1.00  0.00           N  
ATOM    870  H   ASN    63     105.456 130.620  85.399  1.00  0.00           H  
ATOM    871  CA  ASN    63     105.096 132.098  84.061  1.00  0.00           C  
ATOM    872  HA  ASN    63     104.524 132.262  83.147  1.00  0.00           H  
ATOM    873  CB  ASN    63     104.334 132.747  85.286  1.00  0.00           C  
ATOM    874  HB2 ASN    63     104.820 132.542  86.239  1.00  0.00           H  
ATOM    875  HB3 ASN    63     104.341 133.826  85.126  1.00  0.00           H  
ATOM    876  CG  ASN    63     102.880 132.357  85.220  1.00  0.00           C  
ATOM    877  OD1 ASN    63     102.248 132.256  84.202  1.00  0.00           O  
ATOM    878  ND2 ASN    63     102.255 132.334  86.386  1.00  0.00           N  
ATOM    879 HD21 ASN    63     101.250 132.253  86.451  1.00  0.00           H  
ATOM    880 HD22 ASN    63     102.766 132.740  87.157  1.00  0.00           H  
ATOM    881  C   ASN    63     106.505 132.789  83.747  1.00  0.00           C  
ATOM    882  O   ASN    63     106.538 134.039  83.611  1.00  0.00           O  
ATOM    883  N   THR    64     107.633 132.075  83.613  1.00  0.00           N  
ATOM    884  H   THR    64     107.545 131.085  83.789  1.00  0.00           H  
ATOM    885  CA  THR    64     108.939 132.613  83.460  1.00  0.00           C  
ATOM    886  HA  THR    64     108.860 133.697  83.384  1.00  0.00           H  
ATOM    887  CB  THR    64     109.840 132.262  84.696  1.00  0.00           C  
ATOM    888  HB  THR    64     110.025 131.192  84.785  1.00  0.00           H  
ATOM    889  CG2 THR    64     111.175 132.927  84.741  1.00  0.00           C  
ATOM    890 HG21 THR    64     111.762 132.719  85.636  1.00  0.00           H  
ATOM    891 HG22 THR    64     111.761 132.702  83.850  1.00  0.00           H  
ATOM    892 HG23 THR    64     111.008 134.004  84.743  1.00  0.00           H  
ATOM    893  OG1 THR    64     109.218 132.797  85.874  1.00  0.00           O  
ATOM    894  HG1 THR    64     108.511 132.214  86.161  1.00  0.00           H  
ATOM    895  C   THR    64     109.602 131.937  82.180  1.00  0.00           C  
ATOM    896  O   THR    64     110.396 131.034  82.231  1.00  0.00           O  
ATOM    897  N   GLY    65     109.142 132.314  80.937  1.00  0.00           N  
ATOM    898  H   GLY    65     109.573 131.705  80.255  1.00  0.00           H  
ATOM    899  CA  GLY    65     108.156 133.356  80.645  1.00  0.00           C  
ATOM    900  HA2 GLY    65     108.002 134.061  81.462  1.00  0.00           H  
ATOM    901  HA3 GLY    65     108.630 133.986  79.892  1.00  0.00           H  
ATOM    902  C   GLY    65     106.832 132.792  80.081  1.00  0.00           C  
ATOM    903  O   GLY    65     106.374 131.676  80.425  1.00  0.00           O  
ATOM    904  N   TYR    66     106.196 133.482  79.161  1.00  0.00           N  
ATOM    905  H   TYR    66     106.603 134.320  78.771  1.00  0.00           H  
ATOM    906  CA  TYR    66     104.888 133.051  78.682  1.00  0.00           C  
ATOM    907  HA  TYR    66     104.294 132.955  79.590  1.00  0.00           H  
ATOM    908  CB  TYR    66     104.336 134.217  77.854  1.00  0.00           C  
ATOM    909  HB2 TYR    66     104.359 135.055  78.550  1.00  0.00           H  
ATOM    910  HB3 TYR    66     104.977 134.372  76.986  1.00  0.00           H  
ATOM    911  CG  TYR    66     102.926 133.999  77.465  1.00  0.00           C  
ATOM    912  CD1 TYR    66     102.663 133.603  76.145  1.00  0.00           C  
ATOM    913  HD1 TYR    66     103.504 133.561  75.470  1.00  0.00           H  
ATOM    914  CE1 TYR    66     101.307 133.202  75.823  1.00  0.00           C  
ATOM    915  HE1 TYR    66     101.051 132.903  74.818  1.00  0.00           H  
ATOM    916  CZ  TYR    66     100.286 133.099  76.770  1.00  0.00           C  
ATOM    917  OH  TYR    66      99.023 132.614  76.360  1.00  0.00           O  
ATOM    918  HH  TYR    66      98.500 132.270  77.088  1.00  0.00           H  
ATOM    919  CE2 TYR    66     100.562 133.463  78.110  1.00  0.00           C  
ATOM    920  HE2 TYR    66      99.879 133.381  78.942  1.00  0.00           H  
ATOM    921  CD2 TYR    66     101.871 133.949  78.406  1.00  0.00           C  
ATOM    922  HD2 TYR    66     102.033 134.148  79.455  1.00  0.00           H  
ATOM    923  C   TYR    66     104.758 131.728  77.985  1.00  0.00           C  
ATOM    924  O   TYR    66     105.360 131.423  76.926  1.00  0.00           O  
ATOM    925  N   GLY    67     103.744 131.038  78.488  1.00  0.00           N  
ATOM    926  H   GLY    67     103.301 131.320  79.351  1.00  0.00           H  
ATOM    927  CA  GLY    67     102.995 129.994  77.699  1.00  0.00           C  
ATOM    928  HA2 GLY    67     102.878 130.385  76.688  1.00  0.00           H  
ATOM    929  HA3 GLY    67     103.585 129.099  77.500  1.00  0.00           H  
ATOM    930  C   GLY    67     101.609 129.607  78.208  1.00  0.00           C  
ATOM    931  O   GLY    67     101.337 129.803  79.375  1.00  0.00           O  
ATOM    932  N   THR    68     100.718 129.089  77.342  1.00  0.00           N  
ATOM    933  H   THR    68     101.078 128.875  76.423  1.00  0.00           H  
ATOM    934  CA  THR    68      99.430 128.481  77.890  1.00  0.00           C  
ATOM    935  HA  THR    68      99.635 128.029  78.860  1.00  0.00           H  
ATOM    936  CB  THR    68      98.340 129.594  77.915  1.00  0.00           C  
ATOM    937  HB  THR    68      98.122 129.909  76.895  1.00  0.00           H  
ATOM    938  CG2 THR    68      96.993 129.077  78.441  1.00  0.00           C  
ATOM    939 HG21 THR    68      96.616 128.374  77.699  1.00  0.00           H  
ATOM    940 HG22 THR    68      96.998 128.702  79.465  1.00  0.00           H  
ATOM    941 HG23 THR    68      96.434 130.012  78.445  1.00  0.00           H  
ATOM    942  OG1 THR    68      98.817 130.714  78.655  1.00  0.00           O  
ATOM    943  HG1 THR    68      99.436 130.280  79.246  1.00  0.00           H  
ATOM    944  C   THR    68      98.931 127.433  76.850  1.00  0.00           C  
ATOM    945  O   THR    68      98.857 127.605  75.623  1.00  0.00           O  
ATOM    946  N   GLN    69      98.699 126.217  77.432  1.00  0.00           N  
ATOM    947  H   GLN    69      98.964 126.094  78.399  1.00  0.00           H  
ATOM    948  CA  GLN    69      97.999 125.139  76.827  1.00  0.00           C  
ATOM    949  HA  GLN    69      98.656 124.708  76.072  1.00  0.00           H  
ATOM    950  CB  GLN    69      97.813 123.984  77.953  1.00  0.00           C  
ATOM    951  HB2 GLN    69      98.791 123.657  78.307  1.00  0.00           H  
ATOM    952  HB3 GLN    69      97.147 124.255  78.772  1.00  0.00           H  
ATOM    953  CG  GLN    69      97.181 122.699  77.339  1.00  0.00           C  
ATOM    954  HG2 GLN    69      96.923 122.128  78.230  1.00  0.00           H  
ATOM    955  HG3 GLN    69      96.267 122.942  76.798  1.00  0.00           H  
ATOM    956  CD  GLN    69      98.118 121.931  76.421  1.00  0.00           C  
ATOM    957  OE1 GLN    69      99.004 122.457  75.773  1.00  0.00           O  
ATOM    958  NE2 GLN    69      97.865 120.652  76.207  1.00  0.00           N  
ATOM    959 HE21 GLN    69      97.070 120.171  76.604  1.00  0.00           H  
ATOM    960 HE22 GLN    69      98.428 120.153  75.534  1.00  0.00           H  
ATOM    961  C   GLN    69      96.708 125.566  76.235  1.00  0.00           C  
ATOM    962  O   GLN    69      95.769 125.844  77.006  1.00  0.00           O  
ATOM    963  N   SER    70      96.590 125.622  74.915  1.00  0.00           N  
ATOM    964  H   SER    70      97.403 125.405  74.357  1.00  0.00           H  
ATOM    965  CA  SER    70      95.419 126.246  74.237  1.00  0.00           C  
ATOM    966  HA  SER    70      94.565 125.950  74.846  1.00  0.00           H  
ATOM    967  CB  SER    70      95.387 127.739  74.438  1.00  0.00           C  
ATOM    968  HB2 SER    70      94.407 128.038  74.067  1.00  0.00           H  
ATOM    969  HB3 SER    70      95.366 127.978  75.501  1.00  0.00           H  
ATOM    970  OG  SER    70      96.378 128.483  73.749  1.00  0.00           O  
ATOM    971  HG  SER    70      96.015 129.369  73.809  1.00  0.00           H  
ATOM    972  C   SER    70      95.304 125.731  72.779  1.00  0.00           C  
ATOM    973  O   SER    70      94.856 126.488  71.896  1.00  0.00           O  
ATOM    974  N   THR    71      95.703 124.486  72.596  1.00  0.00           N  
ATOM    975  H   THR    71      95.970 124.001  73.441  1.00  0.00           H  
ATOM    976  CA  THR    71      95.690 123.683  71.403  1.00  0.00           C  
ATOM    977  HA  THR    71      95.389 124.309  70.563  1.00  0.00           H  
ATOM    978  CB  THR    71      97.076 123.217  71.023  1.00  0.00           C  
ATOM    979  HB  THR    71      97.047 122.560  70.154  1.00  0.00           H  
ATOM    980  CG2 THR    71      97.891 124.453  70.521  1.00  0.00           C  
ATOM    981 HG21 THR    71      97.375 125.075  69.789  1.00  0.00           H  
ATOM    982 HG22 THR    71      98.150 125.083  71.372  1.00  0.00           H  
ATOM    983 HG23 THR    71      98.799 124.098  70.033  1.00  0.00           H  
ATOM    984  OG1 THR    71      97.761 122.667  72.070  1.00  0.00           O  
ATOM    985  HG1 THR    71      97.500 121.744  72.023  1.00  0.00           H  
ATOM    986  C   THR    71      94.731 122.411  71.531  1.00  0.00           C  
ATOM    987  O   THR    71      95.119 121.323  71.928  1.00  0.00           O  
ATOM    988  N   PRO    72      93.468 122.637  71.145  1.00  0.00           N  
ATOM    989  CD  PRO    72      92.779 123.914  70.684  1.00  0.00           C  
ATOM    990  HD2 PRO    72      93.359 124.245  69.823  1.00  0.00           H  
ATOM    991  HD3 PRO    72      92.910 124.708  71.419  1.00  0.00           H  
ATOM    992  CG  PRO    72      91.295 123.701  70.456  1.00  0.00           C  
ATOM    993  HG2 PRO    72      91.039 123.434  69.431  1.00  0.00           H  
ATOM    994  HG3 PRO    72      90.663 124.543  70.740  1.00  0.00           H  
ATOM    995  CB  PRO    72      91.084 122.420  71.361  1.00  0.00           C  
ATOM    996  HB2 PRO    72      90.263 121.762  71.077  1.00  0.00           H  
ATOM    997  HB3 PRO    72      91.005 122.734  72.402  1.00  0.00           H  
ATOM    998  CA  PRO    72      92.389 121.632  71.377  1.00  0.00           C  
ATOM    999  HA  PRO    72      92.433 121.252  72.398  1.00  0.00           H  
ATOM   1000  C   PRO    72      92.445 120.331  70.593  1.00  0.00           C  
ATOM   1001  O   PRO    72      92.846 120.250  69.436  1.00  0.00           O  
ATOM   1002  N   GLN    73      91.955 119.239  71.231  1.00  0.00           N  
ATOM   1003  H   GLN    73      91.723 119.313  72.211  1.00  0.00           H  
ATOM   1004  CA  GLN    73      91.587 117.976  70.556  1.00  0.00           C  
ATOM   1005  HA  GLN    73      92.527 117.559  70.196  1.00  0.00           H  
ATOM   1006  CB  GLN    73      91.065 116.903  71.499  1.00  0.00           C  
ATOM   1007  HB2 GLN    73      90.803 116.054  70.867  1.00  0.00           H  
ATOM   1008  HB3 GLN    73      91.757 116.773  72.331  1.00  0.00           H  
ATOM   1009  CG  GLN    73      89.742 117.296  72.261  1.00  0.00           C  
ATOM   1010  HG2 GLN    73      89.905 116.936  73.277  1.00  0.00           H  
ATOM   1011  HG3 GLN    73      89.624 118.378  72.316  1.00  0.00           H  
ATOM   1012  CD  GLN    73      88.476 116.657  71.681  1.00  0.00           C  
ATOM   1013  OE1 GLN    73      88.296 116.618  70.476  1.00  0.00           O  
ATOM   1014  NE2 GLN    73      87.448 116.384  72.437  1.00  0.00           N  
ATOM   1015 HE21 GLN    73      87.484 116.616  73.419  1.00  0.00           H  
ATOM   1016 HE22 GLN    73      86.575 116.233  71.950  1.00  0.00           H  
ATOM   1017  C   GLN    73      90.663 118.155  69.308  1.00  0.00           C  
ATOM   1018  O   GLN    73      89.876 119.067  69.304  1.00  0.00           O  
ATOM   1019  N   GLY    74      90.798 117.262  68.324  1.00  0.00           N  
ATOM   1020  H   GLY    74      91.531 116.572  68.399  1.00  0.00           H  
ATOM   1021  CA  GLY    74      90.157 117.423  67.087  1.00  0.00           C  
ATOM   1022  HA2 GLY    74      89.686 118.406  67.099  1.00  0.00           H  
ATOM   1023  HA3 GLY    74      90.877 117.394  66.269  1.00  0.00           H  
ATOM   1024  C   GLY    74      89.042 116.352  66.766  1.00  0.00           C  
ATOM   1025  O   GLY    74      89.065 115.773  65.670  1.00  0.00           O  
ATOM   1026  N   TYR    75      88.060 116.199  67.682  1.00  0.00           N  
ATOM   1027  H   TYR    75      88.106 116.924  68.384  1.00  0.00           H  
ATOM   1028  CA  TYR    75      86.943 115.229  67.678  1.00  0.00           C  
ATOM   1029  HA  TYR    75      86.833 114.916  66.639  1.00  0.00           H  
ATOM   1030  CB  TYR    75      87.300 113.937  68.372  1.00  0.00           C  
ATOM   1031  HB2 TYR    75      87.315 114.126  69.445  1.00  0.00           H  
ATOM   1032  HB3 TYR    75      86.538 113.212  68.084  1.00  0.00           H  
ATOM   1033  CG  TYR    75      88.657 113.340  67.921  1.00  0.00           C  
ATOM   1034  CD1 TYR    75      89.798 113.637  68.642  1.00  0.00           C  
ATOM   1035  HD1 TYR    75      89.659 114.291  69.490  1.00  0.00           H  
ATOM   1036  CE1 TYR    75      91.082 113.178  68.274  1.00  0.00           C  
ATOM   1037  HE1 TYR    75      91.907 113.420  68.928  1.00  0.00           H  
ATOM   1038  CZ  TYR    75      91.196 112.183  67.290  1.00  0.00           C  
ATOM   1039  OH  TYR    75      92.339 111.499  66.917  1.00  0.00           O  
ATOM   1040  HH  TYR    75      92.195 110.778  66.299  1.00  0.00           H  
ATOM   1041  CE2 TYR    75      89.999 111.785  66.608  1.00  0.00           C  
ATOM   1042  HE2 TYR    75      89.970 111.008  65.858  1.00  0.00           H  
ATOM   1043  CD2 TYR    75      88.750 112.359  66.921  1.00  0.00           C  
ATOM   1044  HD2 TYR    75      87.879 112.006  66.389  1.00  0.00           H  
ATOM   1045  C   TYR    75      85.614 115.764  68.243  1.00  0.00           C  
ATOM   1046  O   TYR    75      84.575 115.040  68.274  1.00  0.00           O  
ATOM   1047  N   GLY    76      85.584 116.968  68.833  1.00  0.00           N  
ATOM   1048  H   GLY    76      86.410 117.537  68.716  1.00  0.00           H  
ATOM   1049  CA  GLY    76      84.336 117.505  69.427  1.00  0.00           C  
ATOM   1050  HA2 GLY    76      84.572 118.525  69.729  1.00  0.00           H  
ATOM   1051  HA3 GLY    76      83.552 117.636  68.681  1.00  0.00           H  
ATOM   1052  C   GLY    76      83.809 116.613  70.632  1.00  0.00           C  
ATOM   1053  O   GLY    76      84.534 116.392  71.583  1.00  0.00           O  
ATOM   1054  N   SER    77      82.537 116.218  70.585  1.00  0.00           N  
ATOM   1055  H   SER    77      82.046 116.451  69.734  1.00  0.00           H  
ATOM   1056  CA  SER    77      81.710 115.791  71.701  1.00  0.00           C  
ATOM   1057  HA  SER    77      82.463 115.691  72.483  1.00  0.00           H  
ATOM   1058  CB  SER    77      80.717 116.836  72.101  1.00  0.00           C  
ATOM   1059  HB2 SER    77      80.077 116.559  72.939  1.00  0.00           H  
ATOM   1060  HB3 SER    77      81.228 117.725  72.471  1.00  0.00           H  
ATOM   1061  OG  SER    77      79.966 117.245  70.994  1.00  0.00           O  
ATOM   1062  HG  SER    77      79.375 117.920  71.336  1.00  0.00           H  
ATOM   1063  C   SER    77      81.054 114.379  71.671  1.00  0.00           C  
ATOM   1064  O   SER    77      79.861 114.227  72.047  1.00  0.00           O  
ATOM   1065  N   THR    78      81.766 113.322  71.419  1.00  0.00           N  
ATOM   1066  H   THR    78      81.203 112.487  71.496  1.00  0.00           H  
ATOM   1067  CA  THR    78      83.235 113.020  71.289  1.00  0.00           C  
ATOM   1068  HA  THR    78      83.690 113.923  70.881  1.00  0.00           H  
ATOM   1069  CB  THR    78      83.861 112.607  72.653  1.00  0.00           C  
ATOM   1070  HB  THR    78      83.599 111.606  72.996  1.00  0.00           H  
ATOM   1071  CG2 THR    78      85.380 112.762  72.466  1.00  0.00           C  
ATOM   1072 HG21 THR    78      85.693 113.763  72.169  1.00  0.00           H  
ATOM   1073 HG22 THR    78      85.871 112.479  73.397  1.00  0.00           H  
ATOM   1074 HG23 THR    78      85.760 112.073  71.712  1.00  0.00           H  
ATOM   1075  OG1 THR    78      83.431 113.332  73.778  1.00  0.00           O  
ATOM   1076  HG1 THR    78      82.591 112.920  73.994  1.00  0.00           H  
ATOM   1077  C   THR    78      83.508 111.960  70.267  1.00  0.00           C  
ATOM   1078  O   THR    78      83.119 110.837  70.487  1.00  0.00           O  
ATOM   1079  N   GLY    79      84.195 112.281  69.210  1.00  0.00           N  
ATOM   1080  H   GLY    79      84.579 113.200  69.048  1.00  0.00           H  
ATOM   1081  CA  GLY    79      84.440 111.316  68.181  1.00  0.00           C  
ATOM   1082  HA2 GLY    79      83.492 110.864  67.888  1.00  0.00           H  
ATOM   1083  HA3 GLY    79      84.728 112.019  67.400  1.00  0.00           H  
ATOM   1084  C   GLY    79      85.607 110.296  68.525  1.00  0.00           C  
ATOM   1085  O   GLY    79      85.962 110.001  69.673  1.00  0.00           O  
ATOM   1086  N   GLY    80      86.275 109.768  67.534  1.00  0.00           N  
ATOM   1087  H   GLY    80      87.006 109.138  67.832  1.00  0.00           H  
ATOM   1088  CA  GLY    80      85.865 109.787  66.097  1.00  0.00           C  
ATOM   1089  HA2 GLY    80      86.020 110.814  65.766  1.00  0.00           H  
ATOM   1090  HA3 GLY    80      86.610 109.102  65.691  1.00  0.00           H  
ATOM   1091  C   GLY    80      84.475 109.191  65.883  1.00  0.00           C  
ATOM   1092  O   GLY    80      84.107 108.242  66.560  1.00  0.00           O  
ATOM   1093  N   TYR    81      83.858 109.395  64.733  1.00  0.00           N  
ATOM   1094  H   TYR    81      84.365 109.984  64.089  1.00  0.00           H  
ATOM   1095  CA  TYR    81      82.538 108.898  64.351  1.00  0.00           C  
ATOM   1096  HA  TYR    81      82.121 108.496  65.274  1.00  0.00           H  
ATOM   1097  CB  TYR    81      81.767 110.199  64.089  1.00  0.00           C  
ATOM   1098  HB2 TYR    81      82.341 110.792  63.376  1.00  0.00           H  
ATOM   1099  HB3 TYR    81      80.847 110.002  63.540  1.00  0.00           H  
ATOM   1100  CG  TYR    81      81.466 111.121  65.304  1.00  0.00           C  
ATOM   1101  CD1 TYR    81      80.672 110.659  66.381  1.00  0.00           C  
ATOM   1102  HD1 TYR    81      80.211 109.683  66.418  1.00  0.00           H  
ATOM   1103  CE1 TYR    81      80.315 111.519  67.415  1.00  0.00           C  
ATOM   1104  HE1 TYR    81      79.761 111.100  68.243  1.00  0.00           H  
ATOM   1105  CZ  TYR    81      80.859 112.847  67.504  1.00  0.00           C  
ATOM   1106  OH  TYR    81      80.594 113.619  68.575  1.00  0.00           O  
ATOM   1107  HH  TYR    81      80.563 114.554  68.358  1.00  0.00           H  
ATOM   1108  CE2 TYR    81      81.783 113.263  66.485  1.00  0.00           C  
ATOM   1109  HE2 TYR    81      82.231 114.244  66.526  1.00  0.00           H  
ATOM   1110  CD2 TYR    81      82.015 112.390  65.375  1.00  0.00           C  
ATOM   1111  HD2 TYR    81      82.691 112.702  64.592  1.00  0.00           H  
ATOM   1112  C   TYR    81      82.506 107.865  63.212  1.00  0.00           C  
ATOM   1113  O   TYR    81      82.671 108.168  62.059  1.00  0.00           O  
ATOM   1114  N   GLY    82      82.464 106.552  63.460  1.00  0.00           N  
ATOM   1115  H   GLY    82      82.543 105.927  62.671  1.00  0.00           H  
ATOM   1116  CA  GLY    82      82.312 105.864  64.758  1.00  0.00           C  
ATOM   1117  HA2 GLY    82      82.548 104.815  64.578  1.00  0.00           H  
ATOM   1118  HA3 GLY    82      82.941 106.271  65.550  1.00  0.00           H  
ATOM   1119  C   GLY    82      80.856 105.950  65.225  1.00  0.00           C  
ATOM   1120  O   GLY    82      80.240 106.883  64.812  1.00  0.00           O  
ATOM   1121  N   SER    83      80.467 104.978  66.056  1.00  0.00           N  
ATOM   1122  H   SER    83      81.140 104.235  66.179  1.00  0.00           H  
ATOM   1123  CA  SER    83      79.167 104.957  66.829  1.00  0.00           C  
ATOM   1124  HA  SER    83      78.960 103.934  67.142  1.00  0.00           H  
ATOM   1125  CB  SER    83      79.273 105.927  68.079  1.00  0.00           C  
ATOM   1126  HB2 SER    83      79.481 106.933  67.715  1.00  0.00           H  
ATOM   1127  HB3 SER    83      78.348 105.930  68.655  1.00  0.00           H  
ATOM   1128  OG  SER    83      80.367 105.527  68.940  1.00  0.00           O  
ATOM   1129  HG  SER    83      81.207 105.472  68.480  1.00  0.00           H  
ATOM   1130  C   SER    83      77.971 105.315  65.940  1.00  0.00           C  
ATOM   1131  O   SER    83      77.372 106.419  65.999  1.00  0.00           O  
ATOM   1132  N   SER    84      77.561 104.455  65.030  1.00  0.00           N  
ATOM   1133  H   SER    84      76.851 104.744  64.372  1.00  0.00           H  
ATOM   1134  CA  SER    84      78.033 103.090  64.789  1.00  0.00           C  
ATOM   1135  HA  SER    84      79.039 102.798  65.090  1.00  0.00           H  
ATOM   1136  CB  SER    84      77.006 102.201  65.418  1.00  0.00           C  
ATOM   1137  HB2 SER    84      76.052 102.690  65.220  1.00  0.00           H  
ATOM   1138  HB3 SER    84      77.010 101.182  65.032  1.00  0.00           H  
ATOM   1139  OG  SER    84      77.135 102.190  66.798  1.00  0.00           O  
ATOM   1140  HG  SER    84      76.313 102.482  67.198  1.00  0.00           H  
ATOM   1141  C   SER    84      77.932 102.812  63.234  1.00  0.00           C  
ATOM   1142  O   SER    84      77.267 103.480  62.501  1.00  0.00           O  
ATOM   1143  N   GLN    85      78.574 101.738  62.847  1.00  0.00           N  
ATOM   1144  H   GLN    85      79.232 101.266  63.451  1.00  0.00           H  
ATOM   1145  CA  GLN    85      78.532 101.224  61.453  1.00  0.00           C  
ATOM   1146  HA  GLN    85      78.635 102.032  60.728  1.00  0.00           H  
ATOM   1147  CB  GLN    85      79.786 100.386  61.401  1.00  0.00           C  
ATOM   1148  HB2 GLN    85      80.577 100.933  61.915  1.00  0.00           H  
ATOM   1149  HB3 GLN    85      79.676  99.557  62.100  1.00  0.00           H  
ATOM   1150  CG  GLN    85      80.231  99.843  60.020  1.00  0.00           C  
ATOM   1151  HG2 GLN    85      81.083  99.216  60.282  1.00  0.00           H  
ATOM   1152  HG3 GLN    85      79.474  99.116  59.723  1.00  0.00           H  
ATOM   1153  CD  GLN    85      80.571 100.830  58.861  1.00  0.00           C  
ATOM   1154  OE1 GLN    85      80.513 102.058  58.972  1.00  0.00           O  
ATOM   1155  NE2 GLN    85      80.912 100.269  57.756  1.00  0.00           N  
ATOM   1156 HE21 GLN    85      80.957 100.848  56.929  1.00  0.00           H  
ATOM   1157 HE22 GLN    85      80.948  99.260  57.756  1.00  0.00           H  
ATOM   1158  C   GLN    85      77.182 100.662  61.116  1.00  0.00           C  
ATOM   1159  O   GLN    85      76.718 100.808  59.939  1.00  0.00           O  
ATOM   1160  N   SER    86      76.553  99.996  62.081  1.00  0.00           N  
ATOM   1161  H   SER    86      77.108  99.909  62.920  1.00  0.00           H  
ATOM   1162  CA  SER    86      75.168  99.508  62.104  1.00  0.00           C  
ATOM   1163  HA  SER    86      75.210  98.634  62.754  1.00  0.00           H  
ATOM   1164  CB  SER    86      74.258 100.442  62.776  1.00  0.00           C  
ATOM   1165  HB2 SER    86      74.206 101.388  62.237  1.00  0.00           H  
ATOM   1166  HB3 SER    86      73.249 100.031  62.750  1.00  0.00           H  
ATOM   1167  OG  SER    86      74.606 100.714  64.085  1.00  0.00           O  
ATOM   1168  HG  SER    86      74.028 100.230  64.679  1.00  0.00           H  
ATOM   1169  C   SER    86      74.624  98.992  60.766  1.00  0.00           C  
ATOM   1170  O   SER    86      73.684  99.529  60.170  1.00  0.00           O  
ATOM   1171  N   SER    87      75.248  97.912  60.242  1.00  0.00           N  
ATOM   1172  H   SER    87      76.075  97.531  60.679  1.00  0.00           H  
ATOM   1173  CA  SER    87      75.124  97.406  58.833  1.00  0.00           C  
ATOM   1174  HA  SER    87      74.253  97.825  58.328  1.00  0.00           H  
ATOM   1175  CB  SER    87      76.355  97.836  58.034  1.00  0.00           C  
ATOM   1176  HB2 SER    87      77.214  97.602  58.663  1.00  0.00           H  
ATOM   1177  HB3 SER    87      76.392  97.303  57.084  1.00  0.00           H  
ATOM   1178  OG  SER    87      76.333  99.191  57.763  1.00  0.00           O  
ATOM   1179  HG  SER    87      76.361  99.763  58.533  1.00  0.00           H  
ATOM   1180  C   SER    87      74.820  95.902  58.807  1.00  0.00           C  
ATOM   1181  O   SER    87      75.417  95.128  58.026  1.00  0.00           O  
ATOM   1182  N   GLN    88      74.014  95.383  59.749  1.00  0.00           N  
ATOM   1183  H   GLN    88      73.524  95.985  60.395  1.00  0.00           H  
ATOM   1184  CA  GLN    88      73.954  93.992  60.089  1.00  0.00           C  
ATOM   1185  HA  GLN    88      74.926  93.508  60.194  1.00  0.00           H  
ATOM   1186  CB  GLN    88      73.409  93.835  61.488  1.00  0.00           C  
ATOM   1187  HB2 GLN    88      73.542  92.793  61.781  1.00  0.00           H  
ATOM   1188  HB3 GLN    88      74.084  94.248  62.237  1.00  0.00           H  
ATOM   1189  CG  GLN    88      71.979  94.250  61.840  1.00  0.00           C  
ATOM   1190  HG2 GLN    88      71.421  94.012  60.934  1.00  0.00           H  
ATOM   1191  HG3 GLN    88      71.695  93.612  62.676  1.00  0.00           H  
ATOM   1192  CD  GLN    88      71.865  95.821  62.148  1.00  0.00           C  
ATOM   1193  OE1 GLN    88      72.862  96.528  62.143  1.00  0.00           O  
ATOM   1194  NE2 GLN    88      70.782  96.388  62.508  1.00  0.00           N  
ATOM   1195 HE21 GLN    88      69.939  95.841  62.405  1.00  0.00           H  
ATOM   1196 HE22 GLN    88      70.795  97.391  62.622  1.00  0.00           H  
ATOM   1197  C   GLN    88      73.287  93.041  59.101  1.00  0.00           C  
ATOM   1198  O   GLN    88      72.580  93.449  58.185  1.00  0.00           O  
ATOM   1199  N   SER    89      73.520  91.766  59.245  1.00  0.00           N  
ATOM   1200  H   SER    89      73.734  91.490  60.193  1.00  0.00           H  
ATOM   1201  CA  SER    89      73.164  90.725  58.282  1.00  0.00           C  
ATOM   1202  HA  SER    89      73.628  90.880  57.308  1.00  0.00           H  
ATOM   1203  CB  SER    89      73.610  89.285  58.716  1.00  0.00           C  
ATOM   1204  HB2 SER    89      74.650  89.354  59.035  1.00  0.00           H  
ATOM   1205  HB3 SER    89      72.984  89.022  59.569  1.00  0.00           H  
ATOM   1206  OG  SER    89      73.352  88.346  57.765  1.00  0.00           O  
ATOM   1207  HG  SER    89      73.938  88.473  57.015  1.00  0.00           H  
ATOM   1208  C   SER    89      71.589  90.680  58.124  1.00  0.00           C  
ATOM   1209  O   SER    89      70.779  91.210  58.880  1.00  0.00           O  
ATOM   1210  N   SER    90      71.269  90.207  56.910  1.00  0.00           N  
ATOM   1211  H   SER    90      72.063  89.974  56.330  1.00  0.00           H  
ATOM   1212  CA  SER    90      69.927  89.867  56.442  1.00  0.00           C  
ATOM   1213  HA  SER    90      69.205  90.219  57.179  1.00  0.00           H  
ATOM   1214  CB  SER    90      69.533  90.601  55.144  1.00  0.00           C  
ATOM   1215  HB2 SER    90      68.492  90.389  54.899  1.00  0.00           H  
ATOM   1216  HB3 SER    90      69.654  91.641  55.448  1.00  0.00           H  
ATOM   1217  OG  SER    90      70.417  90.270  54.094  1.00  0.00           O  
ATOM   1218  HG  SER    90      70.857  91.080  53.827  1.00  0.00           H  
ATOM   1219  C   SER    90      69.660  88.427  56.123  1.00  0.00           C  
ATOM   1220  O   SER    90      68.653  88.059  55.393  1.00  0.00           O  
ATOM   1221  N   TYR    91      70.496  87.540  56.666  1.00  0.00           N  
ATOM   1222  H   TYR    91      71.265  87.877  57.226  1.00  0.00           H  
ATOM   1223  CA  TYR    91      70.350  86.092  56.400  1.00  0.00           C  
ATOM   1224  HA  TYR    91      69.290  85.844  56.348  1.00  0.00           H  
ATOM   1225  CB  TYR    91      71.086  85.848  55.045  1.00  0.00           C  
ATOM   1226  HB2 TYR    91      70.513  86.365  54.275  1.00  0.00           H  
ATOM   1227  HB3 TYR    91      72.078  86.282  55.167  1.00  0.00           H  
ATOM   1228  CG  TYR    91      71.218  84.307  54.669  1.00  0.00           C  
ATOM   1229  CD1 TYR    91      72.263  83.538  55.148  1.00  0.00           C  
ATOM   1230  HD1 TYR    91      73.080  84.044  55.640  1.00  0.00           H  
ATOM   1231  CE1 TYR    91      72.227  82.140  55.055  1.00  0.00           C  
ATOM   1232  HE1 TYR    91      73.028  81.490  55.375  1.00  0.00           H  
ATOM   1233  CZ  TYR    91      71.147  81.460  54.468  1.00  0.00           C  
ATOM   1234  OH  TYR    91      71.247  80.119  54.273  1.00  0.00           O  
ATOM   1235  HH  TYR    91      72.127  79.736  54.266  1.00  0.00           H  
ATOM   1236  CE2 TYR    91      70.073  82.192  53.925  1.00  0.00           C  
ATOM   1237  HE2 TYR    91      69.240  81.639  53.518  1.00  0.00           H  
ATOM   1238  CD2 TYR    91      70.068  83.616  54.068  1.00  0.00           C  
ATOM   1239  HD2 TYR    91      69.314  84.230  53.598  1.00  0.00           H  
ATOM   1240  C   TYR    91      71.007  85.235  57.514  1.00  0.00           C  
ATOM   1241  O   TYR    91      72.030  85.638  58.038  1.00  0.00           O  
ATOM   1242  N   GLY    92      70.482  84.104  57.938  1.00  0.00           N  
ATOM   1243  H   GLY    92      71.054  83.573  58.579  1.00  0.00           H  
ATOM   1244  CA  GLY    92      69.332  83.272  57.458  1.00  0.00           C  
ATOM   1245  HA2 GLY    92      68.433  83.239  58.074  1.00  0.00           H  
ATOM   1246  HA3 GLY    92      68.959  83.615  56.493  1.00  0.00           H  
ATOM   1247  C   GLY    92      69.631  81.765  57.323  1.00  0.00           C  
ATOM   1248  O   GLY    92      70.636  81.305  57.804  1.00  0.00           O  
ATOM   1249  N   GLN    93      68.800  80.991  56.684  1.00  0.00           N  
ATOM   1250  H   GLN    93      67.963  81.412  56.307  1.00  0.00           H  
ATOM   1251  CA  GLN    93      68.847  79.548  56.511  1.00  0.00           C  
ATOM   1252  HA  GLN    93      69.825  79.136  56.759  1.00  0.00           H  
ATOM   1253  CB  GLN    93      67.971  78.898  57.518  1.00  0.00           C  
ATOM   1254  HB2 GLN    93      66.968  79.288  57.343  1.00  0.00           H  
ATOM   1255  HB3 GLN    93      68.025  77.827  57.323  1.00  0.00           H  
ATOM   1256  CG  GLN    93      68.456  79.053  59.022  1.00  0.00           C  
ATOM   1257  HG2 GLN    93      68.050  78.154  59.484  1.00  0.00           H  
ATOM   1258  HG3 GLN    93      69.546  79.031  59.018  1.00  0.00           H  
ATOM   1259  CD  GLN    93      68.064  80.265  59.854  1.00  0.00           C  
ATOM   1260  OE1 GLN    93      67.233  81.010  59.440  1.00  0.00           O  
ATOM   1261  NE2 GLN    93      68.749  80.539  60.932  1.00  0.00           N  
ATOM   1262 HE21 GLN    93      68.716  81.487  61.278  1.00  0.00           H  
ATOM   1263 HE22 GLN    93      69.564  79.947  61.016  1.00  0.00           H  
ATOM   1264  C   GLN    93      68.566  79.061  55.076  1.00  0.00           C  
ATOM   1265  O   GLN    93      67.888  79.725  54.279  1.00  0.00           O  
ATOM   1266  N   GLN    94      69.072  77.883  54.905  1.00  0.00           N  
ATOM   1267  H   GLN    94      69.734  77.535  55.584  1.00  0.00           H  
ATOM   1268  CA  GLN    94      68.658  77.080  53.793  1.00  0.00           C  
ATOM   1269  HA  GLN    94      68.692  77.740  52.927  1.00  0.00           H  
ATOM   1270  CB  GLN    94      69.618  75.850  53.552  1.00  0.00           C  
ATOM   1271  HB2 GLN    94      69.956  75.567  52.555  1.00  0.00           H  
ATOM   1272  HB3 GLN    94      70.587  76.175  53.933  1.00  0.00           H  
ATOM   1273  CG  GLN    94      69.283  74.495  54.284  1.00  0.00           C  
ATOM   1274  HG2 GLN    94      68.746  74.738  55.201  1.00  0.00           H  
ATOM   1275  HG3 GLN    94      68.659  73.960  53.568  1.00  0.00           H  
ATOM   1276  CD  GLN    94      70.497  73.623  54.527  1.00  0.00           C  
ATOM   1277  OE1 GLN    94      71.180  73.179  53.610  1.00  0.00           O  
ATOM   1278  NE2 GLN    94      70.933  73.522  55.768  1.00  0.00           N  
ATOM   1279 HE21 GLN    94      70.279  73.880  56.449  1.00  0.00           H  
ATOM   1280 HE22 GLN    94      71.582  72.765  55.929  1.00  0.00           H  
ATOM   1281  C   GLN    94      67.167  76.697  53.896  1.00  0.00           C  
ATOM   1282  O   GLN    94      66.522  76.750  54.974  1.00  0.00           O  
ATOM   1283  N   SER    95      66.565  76.311  52.751  1.00  0.00           N  
ATOM   1284  H   SER    95      67.137  76.354  51.919  1.00  0.00           H  
ATOM   1285  CA  SER    95      65.247  75.831  52.626  1.00  0.00           C  
ATOM   1286  HA  SER    95      64.575  76.656  52.863  1.00  0.00           H  
ATOM   1287  CB  SER    95      64.917  75.490  51.170  1.00  0.00           C  
ATOM   1288  HB2 SER    95      65.302  76.230  50.469  1.00  0.00           H  
ATOM   1289  HB3 SER    95      65.385  74.522  50.988  1.00  0.00           H  
ATOM   1290  OG  SER    95      63.542  75.247  50.885  1.00  0.00           O  
ATOM   1291  HG  SER    95      63.552  75.055  49.944  1.00  0.00           H  
ATOM   1292  C   SER    95      64.859  74.583  53.463  1.00  0.00           C  
ATOM   1293  O   SER    95      65.741  73.802  53.888  1.00  0.00           O  
ATOM   1294  N   SER    96      63.579  74.522  53.793  1.00  0.00           N  
ATOM   1295  H   SER    96      62.976  75.178  53.317  1.00  0.00           H  
ATOM   1296  CA  SER    96      62.893  73.444  54.459  1.00  0.00           C  
ATOM   1297  HA  SER    96      63.669  72.820  54.903  1.00  0.00           H  
ATOM   1298  CB  SER    96      62.018  73.913  55.634  1.00  0.00           C  
ATOM   1299  HB2 SER    96      61.070  74.231  55.199  1.00  0.00           H  
ATOM   1300  HB3 SER    96      61.756  73.029  56.217  1.00  0.00           H  
ATOM   1301  OG  SER    96      62.597  74.954  56.341  1.00  0.00           O  
ATOM   1302  HG  SER    96      62.418  75.664  55.720  1.00  0.00           H  
ATOM   1303  C   SER    96      62.153  72.593  53.440  1.00  0.00           C  
ATOM   1304  O   SER    96      61.431  73.078  52.565  1.00  0.00           O  
ATOM   1305  N   TYR    97      62.313  71.315  53.414  1.00  0.00           N  
ATOM   1306  H   TYR    97      61.879  70.866  52.620  1.00  0.00           H  
ATOM   1307  CA  TYR    97      62.941  70.381  54.366  1.00  0.00           C  
ATOM   1308  HA  TYR    97      62.533  69.417  54.061  1.00  0.00           H  
ATOM   1309  CB  TYR    97      64.471  70.224  54.173  1.00  0.00           C  
ATOM   1310  HB2 TYR    97      64.851  71.185  54.516  1.00  0.00           H  
ATOM   1311  HB3 TYR    97      64.920  69.452  54.798  1.00  0.00           H  
ATOM   1312  CG  TYR    97      65.023  69.812  52.818  1.00  0.00           C  
ATOM   1313  CD1 TYR    97      65.363  70.899  51.894  1.00  0.00           C  
ATOM   1314  HD1 TYR    97      65.128  71.914  52.177  1.00  0.00           H  
ATOM   1315  CE1 TYR    97      66.024  70.603  50.666  1.00  0.00           C  
ATOM   1316  HE1 TYR    97      66.493  71.397  50.104  1.00  0.00           H  
ATOM   1317  CZ  TYR    97      66.196  69.278  50.253  1.00  0.00           C  
ATOM   1318  OH  TYR    97      66.754  69.044  48.998  1.00  0.00           O  
ATOM   1319  HH  TYR    97      66.572  69.749  48.372  1.00  0.00           H  
ATOM   1320  CE2 TYR    97      65.845  68.267  51.194  1.00  0.00           C  
ATOM   1321  HE2 TYR    97      65.982  67.246  50.872  1.00  0.00           H  
ATOM   1322  CD2 TYR    97      65.291  68.455  52.471  1.00  0.00           C  
ATOM   1323  HD2 TYR    97      65.124  67.652  53.173  1.00  0.00           H  
ATOM   1324  C   TYR    97      62.452  70.571  55.841  1.00  0.00           C  
ATOM   1325  O   TYR    97      63.259  71.062  56.667  1.00  0.00           O  
ATOM   1326  N   PRO    98      61.168  70.212  56.158  1.00  0.00           N  
ATOM   1327  CD  PRO    98      60.754  70.139  57.517  1.00  0.00           C  
ATOM   1328  HD2 PRO    98      60.866  71.147  57.917  1.00  0.00           H  
ATOM   1329  HD3 PRO    98      61.326  69.349  58.003  1.00  0.00           H  
ATOM   1330  CG  PRO    98      59.296  69.720  57.490  1.00  0.00           C  
ATOM   1331  HG2 PRO    98      58.636  70.587  57.528  1.00  0.00           H  
ATOM   1332  HG3 PRO    98      59.030  68.996  58.260  1.00  0.00           H  
ATOM   1333  CB  PRO    98      59.267  68.927  56.183  1.00  0.00           C  
ATOM   1334  HB2 PRO    98      58.279  68.623  55.838  1.00  0.00           H  
ATOM   1335  HB3 PRO    98      59.827  68.014  56.386  1.00  0.00           H  
ATOM   1336  CA  PRO    98      60.171  69.758  55.215  1.00  0.00           C  
ATOM   1337  HA  PRO    98      60.564  69.028  54.507  1.00  0.00           H  
ATOM   1338  C   PRO    98      59.290  70.801  54.593  1.00  0.00           C  
ATOM   1339  O   PRO    98      59.491  71.948  54.953  1.00  0.00           O  
ATOM   1340  N   GLY    99      58.353  70.488  53.681  1.00  0.00           N  
ATOM   1341  H   GLY    99      58.219  69.513  53.452  1.00  0.00           H  
ATOM   1342  CA  GLY    99      57.388  71.423  53.071  1.00  0.00           C  
ATOM   1343  HA2 GLY    99      57.983  72.246  52.675  1.00  0.00           H  
ATOM   1344  HA3 GLY    99      56.808  70.913  52.302  1.00  0.00           H  
ATOM   1345  C   GLY    99      56.319  71.930  53.962  1.00  0.00           C  
ATOM   1346  O   GLY    99      56.391  71.681  55.212  1.00  0.00           O  
ATOM   1347  N   TYR   100      55.357  72.728  53.410  1.00  0.00           N  
ATOM   1348  H   TYR   100      55.357  72.873  52.410  1.00  0.00           H  
ATOM   1349  CA  TYR   100      54.221  73.343  54.100  1.00  0.00           C  
ATOM   1350  HA  TYR   100      53.902  72.611  54.842  1.00  0.00           H  
ATOM   1351  CB  TYR   100      54.655  74.536  54.913  1.00  0.00           C  
ATOM   1352  HB2 TYR   100      53.820  74.840  55.545  1.00  0.00           H  
ATOM   1353  HB3 TYR   100      55.473  74.174  55.535  1.00  0.00           H  
ATOM   1354  CG  TYR   100      55.180  75.707  54.141  1.00  0.00           C  
ATOM   1355  CD1 TYR   100      54.266  76.562  53.518  1.00  0.00           C  
ATOM   1356  HD1 TYR   100      53.213  76.439  53.726  1.00  0.00           H  
ATOM   1357  CE1 TYR   100      54.707  77.700  52.783  1.00  0.00           C  
ATOM   1358  HE1 TYR   100      54.004  78.288  52.211  1.00  0.00           H  
ATOM   1359  CZ  TYR   100      56.129  77.961  52.575  1.00  0.00           C  
ATOM   1360  OH  TYR   100      56.520  78.938  51.808  1.00  0.00           O  
ATOM   1361  HH  TYR   100      55.805  79.467  51.447  1.00  0.00           H  
ATOM   1362  CE2 TYR   100      57.031  77.092  53.154  1.00  0.00           C  
ATOM   1363  HE2 TYR   100      58.092  77.288  53.102  1.00  0.00           H  
ATOM   1364  CD2 TYR   100      56.528  75.972  53.976  1.00  0.00           C  
ATOM   1365  HD2 TYR   100      57.236  75.322  54.468  1.00  0.00           H  
ATOM   1366  C   TYR   100      53.005  73.694  53.164  1.00  0.00           C  
ATOM   1367  O   TYR   100      51.927  73.960  53.729  1.00  0.00           O  
ATOM   1368  N   GLY   101      53.107  73.719  51.842  1.00  0.00           N  
ATOM   1369  H   GLY   101      53.990  73.630  51.360  1.00  0.00           H  
ATOM   1370  CA  GLY   101      51.994  74.070  50.951  1.00  0.00           C  
ATOM   1371  HA2 GLY   101      51.107  73.764  51.506  1.00  0.00           H  
ATOM   1372  HA3 GLY   101      51.777  75.138  50.946  1.00  0.00           H  
ATOM   1373  C   GLY   101      51.839  73.575  49.505  1.00  0.00           C  
ATOM   1374  O   GLY   101      50.764  73.711  48.931  1.00  0.00           O  
ATOM   1375  N   GLN   102      52.811  72.796  49.034  1.00  0.00           N  
ATOM   1376  H   GLN   102      53.614  72.579  49.606  1.00  0.00           H  
ATOM   1377  CA  GLN   102      52.749  72.037  47.801  1.00  0.00           C  
ATOM   1378  HA  GLN   102      52.319  72.695  47.045  1.00  0.00           H  
ATOM   1379  CB  GLN   102      54.133  71.574  47.292  1.00  0.00           C  
ATOM   1380  HB2 GLN   102      54.666  70.907  47.970  1.00  0.00           H  
ATOM   1381  HB3 GLN   102      53.953  70.902  46.452  1.00  0.00           H  
ATOM   1382  CG  GLN   102      55.077  72.753  46.819  1.00  0.00           C  
ATOM   1383  HG2 GLN   102      54.572  73.213  45.969  1.00  0.00           H  
ATOM   1384  HG3 GLN   102      55.188  73.479  47.625  1.00  0.00           H  
ATOM   1385  CD  GLN   102      56.445  72.233  46.449  1.00  0.00           C  
ATOM   1386  OE1 GLN   102      57.412  72.961  46.406  1.00  0.00           O  
ATOM   1387  NE2 GLN   102      56.654  70.973  46.165  1.00  0.00           N  
ATOM   1388 HE21 GLN   102      55.881  70.323  46.148  1.00  0.00           H  
ATOM   1389 HE22 GLN   102      57.594  70.686  46.398  1.00  0.00           H  
ATOM   1390  C   GLN   102      51.723  70.890  47.816  1.00  0.00           C  
ATOM   1391  O   GLN   102      51.473  70.509  48.977  1.00  0.00           O  
ATOM   1392  N   GLN   103      51.299  70.383  46.664  1.00  0.00           N  
ATOM   1393  H   GLN   103      51.551  70.896  45.831  1.00  0.00           H  
ATOM   1394  CA  GLN   103      50.469  69.217  46.650  1.00  0.00           C  
ATOM   1395  HA  GLN   103      49.458  69.511  46.933  1.00  0.00           H  
ATOM   1396  CB  GLN   103      50.344  68.855  45.229  1.00  0.00           C  
ATOM   1397  HB2 GLN   103      50.074  69.759  44.684  1.00  0.00           H  
ATOM   1398  HB3 GLN   103      51.267  68.490  44.777  1.00  0.00           H  
ATOM   1399  CG  GLN   103      49.156  67.845  45.079  1.00  0.00           C  
ATOM   1400  HG2 GLN   103      49.415  66.889  45.535  1.00  0.00           H  
ATOM   1401  HG3 GLN   103      48.255  68.120  45.627  1.00  0.00           H  
ATOM   1402  CD  GLN   103      48.703  67.606  43.606  1.00  0.00           C  
ATOM   1403  OE1 GLN   103      49.406  66.995  42.797  1.00  0.00           O  
ATOM   1404  NE2 GLN   103      47.591  68.043  43.131  1.00  0.00           N  
ATOM   1405 HE21 GLN   103      47.399  67.802  42.169  1.00  0.00           H  
ATOM   1406 HE22 GLN   103      46.863  68.546  43.618  1.00  0.00           H  
ATOM   1407  C   GLN   103      51.052  68.021  47.526  1.00  0.00           C  
ATOM   1408  O   GLN   103      52.206  67.691  47.461  1.00  0.00           O  
ATOM   1409  N   PRO   104      50.274  67.448  48.462  1.00  0.00           N  
ATOM   1410  CD  PRO   104      48.900  67.758  48.746  1.00  0.00           C  
ATOM   1411  HD2 PRO   104      48.297  67.393  47.915  1.00  0.00           H  
ATOM   1412  HD3 PRO   104      48.829  68.817  48.995  1.00  0.00           H  
ATOM   1413  CG  PRO   104      48.462  66.918  49.996  1.00  0.00           C  
ATOM   1414  HG2 PRO   104      47.378  66.822  49.941  1.00  0.00           H  
ATOM   1415  HG3 PRO   104      48.834  67.447  50.874  1.00  0.00           H  
ATOM   1416  CB  PRO   104      49.150  65.636  49.624  1.00  0.00           C  
ATOM   1417  HB2 PRO   104      48.525  65.044  48.955  1.00  0.00           H  
ATOM   1418  HB3 PRO   104      49.274  65.119  50.575  1.00  0.00           H  
ATOM   1419  CA  PRO   104      50.541  66.125  49.148  1.00  0.00           C  
ATOM   1420  HA  PRO   104      51.220  66.364  49.966  1.00  0.00           H  
ATOM   1421  C   PRO   104      51.267  65.054  48.271  1.00  0.00           C  
ATOM   1422  O   PRO   104      50.887  64.717  47.158  1.00  0.00           O  
ATOM   1423  N   ALA   105      52.113  64.239  48.957  1.00  0.00           N  
ATOM   1424  H   ALA   105      52.154  64.451  49.943  1.00  0.00           H  
ATOM   1425  CA  ALA   105      52.841  63.045  48.431  1.00  0.00           C  
ATOM   1426  HA  ALA   105      52.877  63.071  47.342  1.00  0.00           H  
ATOM   1427  CB  ALA   105      54.312  63.255  48.839  1.00  0.00           C  
ATOM   1428  HB1 ALA   105      54.508  62.968  49.873  1.00  0.00           H  
ATOM   1429  HB2 ALA   105      55.082  62.745  48.259  1.00  0.00           H  
ATOM   1430  HB3 ALA   105      54.670  64.267  48.654  1.00  0.00           H  
ATOM   1431  C   ALA   105      52.234  61.721  49.005  1.00  0.00           C  
ATOM   1432  O   ALA   105      52.181  61.712  50.241  1.00  0.00           O  
ATOM   1433  N   PRO   106      51.765  60.789  48.249  1.00  0.00           N  
ATOM   1434  CD  PRO   106      51.680  60.701  46.773  1.00  0.00           C  
ATOM   1435  HD2 PRO   106      52.621  61.059  46.356  1.00  0.00           H  
ATOM   1436  HD3 PRO   106      50.894  61.374  46.431  1.00  0.00           H  
ATOM   1437  CG  PRO   106      51.462  59.297  46.404  1.00  0.00           C  
ATOM   1438  HG2 PRO   106      52.354  58.697  46.227  1.00  0.00           H  
ATOM   1439  HG3 PRO   106      50.830  59.255  45.517  1.00  0.00           H  
ATOM   1440  CB  PRO   106      50.732  58.781  47.692  1.00  0.00           C  
ATOM   1441  HB2 PRO   106      50.853  57.701  47.775  1.00  0.00           H  
ATOM   1442  HB3 PRO   106      49.672  59.030  47.642  1.00  0.00           H  
ATOM   1443  CA  PRO   106      51.313  59.534  48.843  1.00  0.00           C  
ATOM   1444  HA  PRO   106      50.519  59.853  49.518  1.00  0.00           H  
ATOM   1445  C   PRO   106      52.387  58.737  49.618  1.00  0.00           C  
ATOM   1446  O   PRO   106      53.593  58.845  49.362  1.00  0.00           O  
ATOM   1447  N   SER   107      52.005  58.061  50.662  1.00  0.00           N  
ATOM   1448  H   SER   107      51.011  58.085  50.844  1.00  0.00           H  
ATOM   1449  CA  SER   107      52.804  57.260  51.611  1.00  0.00           C  
ATOM   1450  HA  SER   107      53.442  57.928  52.189  1.00  0.00           H  
ATOM   1451  CB  SER   107      51.823  56.542  52.520  1.00  0.00           C  
ATOM   1452  HB2 SER   107      50.919  57.130  52.678  1.00  0.00           H  
ATOM   1453  HB3 SER   107      51.444  55.645  52.030  1.00  0.00           H  
ATOM   1454  OG  SER   107      52.441  56.051  53.708  1.00  0.00           O  
ATOM   1455  HG  SER   107      51.706  55.880  54.300  1.00  0.00           H  
ATOM   1456  C   SER   107      53.735  56.211  50.960  1.00  0.00           C  
ATOM   1457  O   SER   107      53.293  55.553  50.027  1.00  0.00           O  
ATOM   1458  N   SER   108      54.950  55.956  51.478  1.00  0.00           N  
ATOM   1459  H   SER   108      55.379  56.619  52.109  1.00  0.00           H  
ATOM   1460  CA  SER   108      55.683  54.700  51.262  1.00  0.00           C  
ATOM   1461  HA  SER   108      54.957  53.888  51.207  1.00  0.00           H  
ATOM   1462  CB  SER   108      56.351  54.682  49.874  1.00  0.00           C  
ATOM   1463  HB2 SER   108      56.801  53.738  49.568  1.00  0.00           H  
ATOM   1464  HB3 SER   108      55.598  55.089  49.200  1.00  0.00           H  
ATOM   1465  OG  SER   108      57.397  55.569  49.860  1.00  0.00           O  
ATOM   1466  HG  SER   108      57.559  55.743  48.930  1.00  0.00           H  
ATOM   1467  C   SER   108      56.605  54.236  52.319  1.00  0.00           C  
ATOM   1468  O   SER   108      56.897  55.014  53.232  1.00  0.00           O  
ATOM   1469  N   THR   109      57.108  52.963  52.356  1.00  0.00           N  
ATOM   1470  H   THR   109      56.825  52.433  51.544  1.00  0.00           H  
ATOM   1471  CA  THR   109      57.815  52.263  53.430  1.00  0.00           C  
ATOM   1472  HA  THR   109      57.871  52.928  54.292  1.00  0.00           H  
ATOM   1473  CB  THR   109      57.201  50.921  53.859  1.00  0.00           C  
ATOM   1474  HB  THR   109      57.640  50.164  53.208  1.00  0.00           H  
ATOM   1475  CG2 THR   109      57.740  50.554  55.289  1.00  0.00           C  
ATOM   1476 HG21 THR   109      57.160  51.112  56.024  1.00  0.00           H  
ATOM   1477 HG22 THR   109      57.563  49.480  55.328  1.00  0.00           H  
ATOM   1478 HG23 THR   109      58.810  50.733  55.402  1.00  0.00           H  
ATOM   1479  OG1 THR   109      55.784  50.941  53.903  1.00  0.00           O  
ATOM   1480  HG1 THR   109      55.533  51.708  54.423  1.00  0.00           H  
ATOM   1481  C   THR   109      59.319  51.968  53.072  1.00  0.00           C  
ATOM   1482  O   THR   109      59.690  50.971  52.477  1.00  0.00           O  
ATOM   1483  N   SER   110      60.183  52.954  53.356  1.00  0.00           N  
ATOM   1484  H   SER   110      59.941  53.830  53.796  1.00  0.00           H  
ATOM   1485  CA  SER   110      61.627  52.856  53.120  1.00  0.00           C  
ATOM   1486  HA  SER   110      61.743  52.458  52.112  1.00  0.00           H  
ATOM   1487  CB  SER   110      62.360  54.195  53.173  1.00  0.00           C  
ATOM   1488  HB2 SER   110      62.154  54.693  52.226  1.00  0.00           H  
ATOM   1489  HB3 SER   110      62.057  54.727  54.075  1.00  0.00           H  
ATOM   1490  OG  SER   110      63.716  54.002  53.277  1.00  0.00           O  
ATOM   1491  HG  SER   110      63.974  54.609  53.975  1.00  0.00           H  
ATOM   1492  C   SER   110      62.211  51.828  54.185  1.00  0.00           C  
ATOM   1493  O   SER   110      61.779  51.805  55.377  1.00  0.00           O  
ATOM   1494  N   GLY   111      63.168  50.994  53.702  1.00  0.00           N  
ATOM   1495  H   GLY   111      63.461  51.090  52.740  1.00  0.00           H  
ATOM   1496  CA  GLY   111      63.877  49.922  54.395  1.00  0.00           C  
ATOM   1497  HA2 GLY   111      64.746  49.597  53.822  1.00  0.00           H  
ATOM   1498  HA3 GLY   111      64.186  50.277  55.378  1.00  0.00           H  
ATOM   1499  C   GLY   111      63.072  48.659  54.709  1.00  0.00           C  
ATOM   1500  O   GLY   111      61.865  48.575  54.359  1.00  0.00           O  
ATOM   1501  N   SER   112      63.567  47.710  55.477  1.00  0.00           N  
ATOM   1502  H   SER   112      62.849  47.023  55.658  1.00  0.00           H  
ATOM   1503  CA  SER   112      64.820  47.513  56.359  1.00  0.00           C  
ATOM   1504  HA  SER   112      64.851  46.428  56.455  1.00  0.00           H  
ATOM   1505  CB  SER   112      66.151  47.842  55.806  1.00  0.00           C  
ATOM   1506  HB2 SER   112      66.259  47.377  54.826  1.00  0.00           H  
ATOM   1507  HB3 SER   112      66.253  48.927  55.801  1.00  0.00           H  
ATOM   1508  OG  SER   112      67.089  47.176  56.585  1.00  0.00           O  
ATOM   1509  HG  SER   112      67.730  46.857  55.944  1.00  0.00           H  
ATOM   1510  C   SER   112      64.530  48.098  57.793  1.00  0.00           C  
ATOM   1511  O   SER   112      64.066  49.248  57.834  1.00  0.00           O  
ATOM   1512  N   TYR   113      64.659  47.312  58.846  1.00  0.00           N  
ATOM   1513  H   TYR   113      64.328  47.690  59.722  1.00  0.00           H  
ATOM   1514  CA  TYR   113      65.124  45.888  58.918  1.00  0.00           C  
ATOM   1515  HA  TYR   113      65.820  45.545  58.153  1.00  0.00           H  
ATOM   1516  CB  TYR   113      65.864  45.644  60.240  1.00  0.00           C  
ATOM   1517  HB2 TYR   113      65.213  45.669  61.114  1.00  0.00           H  
ATOM   1518  HB3 TYR   113      66.126  44.591  60.136  1.00  0.00           H  
ATOM   1519  CG  TYR   113      67.092  46.519  60.514  1.00  0.00           C  
ATOM   1520  CD1 TYR   113      68.336  46.292  59.833  1.00  0.00           C  
ATOM   1521  HD1 TYR   113      68.470  45.477  59.137  1.00  0.00           H  
ATOM   1522  CE1 TYR   113      69.481  47.121  60.117  1.00  0.00           C  
ATOM   1523  HE1 TYR   113      70.308  47.037  59.428  1.00  0.00           H  
ATOM   1524  CZ  TYR   113      69.396  48.178  61.024  1.00  0.00           C  
ATOM   1525  OH  TYR   113      70.367  49.080  61.119  1.00  0.00           O  
ATOM   1526  HH  TYR   113      70.413  49.375  62.031  1.00  0.00           H  
ATOM   1527  CE2 TYR   113      68.157  48.479  61.664  1.00  0.00           C  
ATOM   1528  HE2 TYR   113      68.103  49.324  62.334  1.00  0.00           H  
ATOM   1529  CD2 TYR   113      67.019  47.648  61.405  1.00  0.00           C  
ATOM   1530  HD2 TYR   113      66.024  47.775  61.806  1.00  0.00           H  
ATOM   1531  C   TYR   113      63.886  44.960  58.982  1.00  0.00           C  
ATOM   1532  O   TYR   113      62.775  45.403  59.329  1.00  0.00           O  
ATOM   1533  N   GLY   114      63.855  43.731  58.365  1.00  0.00           N  
ATOM   1534  H   GLY   114      64.658  43.458  57.816  1.00  0.00           H  
ATOM   1535  CA  GLY   114      62.736  42.769  58.221  1.00  0.00           C  
ATOM   1536  HA2 GLY   114      61.892  43.322  57.808  1.00  0.00           H  
ATOM   1537  HA3 GLY   114      63.044  41.894  57.649  1.00  0.00           H  
ATOM   1538  C   GLY   114      62.202  42.055  59.518  1.00  0.00           C  
ATOM   1539  O   GLY   114      62.945  41.812  60.462  1.00  0.00           O  
ATOM   1540  N   SER   115      60.983  41.693  59.591  1.00  0.00           N  
ATOM   1541  H   SER   115      60.802  41.275  60.493  1.00  0.00           H  
ATOM   1542  CA  SER   115      59.912  41.689  58.620  1.00  0.00           C  
ATOM   1543  HA  SER   115      60.253  42.349  57.822  1.00  0.00           H  
ATOM   1544  CB  SER   115      59.711  40.244  58.055  1.00  0.00           C  
ATOM   1545  HB2 SER   115      59.281  39.566  58.792  1.00  0.00           H  
ATOM   1546  HB3 SER   115      59.022  40.106  57.222  1.00  0.00           H  
ATOM   1547  OG  SER   115      60.969  39.821  57.577  1.00  0.00           O  
ATOM   1548  HG  SER   115      61.314  39.368  58.349  1.00  0.00           H  
ATOM   1549  C   SER   115      58.616  42.284  59.099  1.00  0.00           C  
ATOM   1550  O   SER   115      57.603  42.285  58.344  1.00  0.00           O  
ATOM   1551  N   SER   116      58.597  42.856  60.305  1.00  0.00           N  
ATOM   1552  H   SER   116      59.475  42.855  60.803  1.00  0.00           H  
ATOM   1553  CA  SER   116      57.425  43.435  60.972  1.00  0.00           C  
ATOM   1554  HA  SER   116      57.724  43.710  61.983  1.00  0.00           H  
ATOM   1555  CB  SER   116      56.943  44.714  60.252  1.00  0.00           C  
ATOM   1556  HB2 SER   116      56.396  44.428  59.353  1.00  0.00           H  
ATOM   1557  HB3 SER   116      56.290  45.244  60.945  1.00  0.00           H  
ATOM   1558  OG  SER   116      57.998  45.585  60.044  1.00  0.00           O  
ATOM   1559  HG  SER   116      57.781  46.332  59.481  1.00  0.00           H  
ATOM   1560  C   SER   116      56.279  42.495  61.083  1.00  0.00           C  
ATOM   1561  O   SER   116      55.104  42.763  60.741  1.00  0.00           O  
ATOM   1562  N   SER   117      56.565  41.309  61.611  1.00  0.00           N  
ATOM   1563  H   SER   117      57.528  41.031  61.737  1.00  0.00           H  
ATOM   1564  CA  SER   117      55.583  40.150  61.475  1.00  0.00           C  
ATOM   1565  HA  SER   117      55.410  39.948  60.418  1.00  0.00           H  
ATOM   1566  CB  SER   117      56.159  38.924  62.166  1.00  0.00           C  
ATOM   1567  HB2 SER   117      56.221  39.015  63.250  1.00  0.00           H  
ATOM   1568  HB3 SER   117      55.476  38.077  62.105  1.00  0.00           H  
ATOM   1569  OG  SER   117      57.523  38.587  61.786  1.00  0.00           O  
ATOM   1570  HG  SER   117      57.479  38.341  60.859  1.00  0.00           H  
ATOM   1571  C   SER   117      54.217  40.410  62.086  1.00  0.00           C  
ATOM   1572  O   SER   117      53.281  39.790  61.564  1.00  0.00           O  
ATOM   1573  N   GLN   118      54.122  41.276  63.109  1.00  0.00           N  
ATOM   1574  H   GLN   118      54.996  41.698  63.389  1.00  0.00           H  
ATOM   1575  CA  GLN   118      53.064  41.496  64.136  1.00  0.00           C  
ATOM   1576  HA  GLN   118      53.323  42.433  64.630  1.00  0.00           H  
ATOM   1577  CB  GLN   118      51.694  41.632  63.479  1.00  0.00           C  
ATOM   1578  HB2 GLN   118      51.336  40.666  63.122  1.00  0.00           H  
ATOM   1579  HB3 GLN   118      50.922  41.954  64.178  1.00  0.00           H  
ATOM   1580  CG  GLN   118      51.536  42.663  62.388  1.00  0.00           C  
ATOM   1581  HG2 GLN   118      52.261  42.383  61.623  1.00  0.00           H  
ATOM   1582  HG3 GLN   118      50.547  42.545  61.945  1.00  0.00           H  
ATOM   1583  CD  GLN   118      51.623  44.096  62.927  1.00  0.00           C  
ATOM   1584  OE1 GLN   118      51.108  44.468  63.947  1.00  0.00           O  
ATOM   1585  NE2 GLN   118      52.452  44.890  62.386  1.00  0.00           N  
ATOM   1586 HE21 GLN   118      52.892  44.710  61.495  1.00  0.00           H  
ATOM   1587 HE22 GLN   118      52.600  45.782  62.836  1.00  0.00           H  
ATOM   1588  C   GLN   118      53.144  40.362  65.151  1.00  0.00           C  
ATOM   1589  O   GLN   118      53.452  39.210  64.717  1.00  0.00           O  
ATOM   1590  N   SER   119      52.718  40.620  66.433  1.00  0.00           N  
ATOM   1591  H   SER   119      52.398  39.862  67.019  1.00  0.00           H  
ATOM   1592  CA  SER   119      52.396  41.995  67.029  1.00  0.00           C  
ATOM   1593  HA  SER   119      51.696  42.588  66.440  1.00  0.00           H  
ATOM   1594  CB  SER   119      51.844  41.885  68.389  1.00  0.00           C  
ATOM   1595  HB2 SER   119      52.655  41.503  69.009  1.00  0.00           H  
ATOM   1596  HB3 SER   119      51.431  42.856  68.665  1.00  0.00           H  
ATOM   1597  OG  SER   119      50.795  40.905  68.533  1.00  0.00           O  
ATOM   1598  HG  SER   119      50.681  40.591  69.433  1.00  0.00           H  
ATOM   1599  C   SER   119      53.684  42.885  67.045  1.00  0.00           C  
ATOM   1600  O   SER   119      54.797  42.410  67.064  1.00  0.00           O  
ATOM   1601  N   SER   120      53.493  44.206  67.169  1.00  0.00           N  
ATOM   1602  H   SER   120      52.575  44.614  67.061  1.00  0.00           H  
ATOM   1603  CA  SER   120      54.641  45.058  67.542  1.00  0.00           C  
ATOM   1604  HA  SER   120      55.538  44.743  67.009  1.00  0.00           H  
ATOM   1605  CB  SER   120      54.381  46.544  67.218  1.00  0.00           C  
ATOM   1606  HB2 SER   120      54.420  46.445  66.133  1.00  0.00           H  
ATOM   1607  HB3 SER   120      53.361  46.806  67.502  1.00  0.00           H  
ATOM   1608  OG  SER   120      55.429  47.467  67.692  1.00  0.00           O  
ATOM   1609  HG  SER   120      56.124  47.503  67.030  1.00  0.00           H  
ATOM   1610  C   SER   120      54.965  44.912  69.016  1.00  0.00           C  
ATOM   1611  O   SER   120      54.009  44.641  69.786  1.00  0.00           O  
ATOM   1612  N   SER   121      56.177  45.146  69.510  1.00  0.00           N  
ATOM   1613  H   SER   121      56.228  45.095  70.518  1.00  0.00           H  
ATOM   1614  CA  SER   121      57.405  45.248  68.775  1.00  0.00           C  
ATOM   1615  HA  SER   121      57.258  46.037  68.037  1.00  0.00           H  
ATOM   1616  CB  SER   121      58.500  45.704  69.727  1.00  0.00           C  
ATOM   1617  HB2 SER   121      58.594  45.046  70.592  1.00  0.00           H  
ATOM   1618  HB3 SER   121      59.403  45.649  69.120  1.00  0.00           H  
ATOM   1619  OG  SER   121      58.264  47.119  70.033  1.00  0.00           O  
ATOM   1620  HG  SER   121      57.395  47.250  70.421  1.00  0.00           H  
ATOM   1621  C   SER   121      57.801  43.989  68.035  1.00  0.00           C  
ATOM   1622  O   SER   121      58.204  44.077  66.886  1.00  0.00           O  
ATOM   1623  N   TYR   122      57.475  42.823  68.552  1.00  0.00           N  
ATOM   1624  H   TYR   122      56.869  42.754  69.357  1.00  0.00           H  
ATOM   1625  CA  TYR   122      57.987  41.574  68.033  1.00  0.00           C  
ATOM   1626  HA  TYR   122      58.120  41.706  66.960  1.00  0.00           H  
ATOM   1627  CB  TYR   122      59.191  41.226  68.859  1.00  0.00           C  
ATOM   1628  HB2 TYR   122      58.974  40.883  69.871  1.00  0.00           H  
ATOM   1629  HB3 TYR   122      59.602  40.319  68.415  1.00  0.00           H  
ATOM   1630  CG  TYR   122      60.362  42.145  68.813  1.00  0.00           C  
ATOM   1631  CD1 TYR   122      60.850  42.662  70.017  1.00  0.00           C  
ATOM   1632  HD1 TYR   122      60.301  42.472  70.927  1.00  0.00           H  
ATOM   1633  CE1 TYR   122      61.957  43.560  70.074  1.00  0.00           C  
ATOM   1634  HE1 TYR   122      62.246  43.960  71.034  1.00  0.00           H  
ATOM   1635  CZ  TYR   122      62.556  43.987  68.898  1.00  0.00           C  
ATOM   1636  OH  TYR   122      63.492  44.968  68.910  1.00  0.00           O  
ATOM   1637  HH  TYR   122      63.431  45.417  68.064  1.00  0.00           H  
ATOM   1638  CE2 TYR   122      62.189  43.358  67.656  1.00  0.00           C  
ATOM   1639  HE2 TYR   122      62.821  43.577  66.808  1.00  0.00           H  
ATOM   1640  CD2 TYR   122      61.081  42.477  67.611  1.00  0.00           C  
ATOM   1641  HD2 TYR   122      60.744  42.098  66.658  1.00  0.00           H  
ATOM   1642  C   TYR   122      56.899  40.455  68.322  1.00  0.00           C  
ATOM   1643  O   TYR   122      56.164  40.463  69.299  1.00  0.00           O  
ATOM   1644  N   GLY   123      56.857  39.391  67.526  1.00  0.00           N  
ATOM   1645  H   GLY   123      56.075  38.790  67.745  1.00  0.00           H  
ATOM   1646  CA  GLY   123      57.570  39.300  66.267  1.00  0.00           C  
ATOM   1647  HA2 GLY   123      57.167  39.797  65.385  1.00  0.00           H  
ATOM   1648  HA3 GLY   123      58.592  39.667  66.369  1.00  0.00           H  
ATOM   1649  C   GLY   123      57.819  37.812  65.853  1.00  0.00           C  
ATOM   1650  O   GLY   123      57.030  36.905  66.205  1.00  0.00           O  
ATOM   1651  N   GLN   124      59.000  37.507  65.235  1.00  0.00           N  
ATOM   1652  H   GLN   124      59.617  38.292  65.084  1.00  0.00           H  
ATOM   1653  CA  GLN   124      59.556  36.150  65.053  1.00  0.00           C  
ATOM   1654  HA  GLN   124      59.192  35.439  65.795  1.00  0.00           H  
ATOM   1655  CB  GLN   124      59.252  35.616  63.653  1.00  0.00           C  
ATOM   1656  HB2 GLN   124      58.170  35.517  63.568  1.00  0.00           H  
ATOM   1657  HB3 GLN   124      59.466  36.504  63.059  1.00  0.00           H  
ATOM   1658  CG  GLN   124      59.943  34.330  63.247  1.00  0.00           C  
ATOM   1659  HG2 GLN   124      59.387  34.069  62.347  1.00  0.00           H  
ATOM   1660  HG3 GLN   124      60.925  34.653  62.901  1.00  0.00           H  
ATOM   1661  CD  GLN   124      59.955  33.296  64.361  1.00  0.00           C  
ATOM   1662  OE1 GLN   124      58.960  33.063  65.035  1.00  0.00           O  
ATOM   1663  NE2 GLN   124      61.096  32.757  64.664  1.00  0.00           N  
ATOM   1664 HE21 GLN   124      61.872  32.888  64.032  1.00  0.00           H  
ATOM   1665 HE22 GLN   124      61.298  32.257  65.518  1.00  0.00           H  
ATOM   1666  C   GLN   124      61.058  36.365  65.213  1.00  0.00           C  
ATOM   1667  O   GLN   124      61.575  37.075  64.342  1.00  0.00           O  
ATOM   1668  N   PRO   125      61.764  36.026  66.339  1.00  0.00           N  
ATOM   1669  CD  PRO   125      63.200  36.130  66.526  1.00  0.00           C  
ATOM   1670  HD2 PRO   125      63.620  37.110  66.303  1.00  0.00           H  
ATOM   1671  HD3 PRO   125      63.672  35.290  66.017  1.00  0.00           H  
ATOM   1672  CG  PRO   125      63.448  36.010  68.109  1.00  0.00           C  
ATOM   1673  HG2 PRO   125      63.334  37.016  68.515  1.00  0.00           H  
ATOM   1674  HG3 PRO   125      64.305  35.409  68.410  1.00  0.00           H  
ATOM   1675  CB  PRO   125      62.221  35.150  68.574  1.00  0.00           C  
ATOM   1676  HB2 PRO   125      61.925  35.369  69.600  1.00  0.00           H  
ATOM   1677  HB3 PRO   125      62.451  34.102  68.385  1.00  0.00           H  
ATOM   1678  CA  PRO   125      61.193  35.452  67.494  1.00  0.00           C  
ATOM   1679  HA  PRO   125      60.828  34.480  67.162  1.00  0.00           H  
ATOM   1680  C   PRO   125      60.103  36.342  68.122  1.00  0.00           C  
ATOM   1681  O   PRO   125      60.233  37.549  68.299  1.00  0.00           O  
ATOM   1682  N   GLN   126      58.998  35.727  68.584  1.00  0.00           N  
ATOM   1683  H   GLN   126      58.888  34.738  68.411  1.00  0.00           H  
ATOM   1684  CA  GLN   126      58.030  36.317  69.445  1.00  0.00           C  
ATOM   1685  HA  GLN   126      57.592  37.133  68.871  1.00  0.00           H  
ATOM   1686  CB  GLN   126      56.857  35.362  69.683  1.00  0.00           C  
ATOM   1687  HB2 GLN   126      56.493  35.143  68.679  1.00  0.00           H  
ATOM   1688  HB3 GLN   126      57.303  34.446  70.071  1.00  0.00           H  
ATOM   1689  CG  GLN   126      55.722  35.854  70.497  1.00  0.00           C  
ATOM   1690  HG2 GLN   126      56.044  36.234  71.467  1.00  0.00           H  
ATOM   1691  HG3 GLN   126      55.213  36.654  69.958  1.00  0.00           H  
ATOM   1692  CD  GLN   126      54.669  34.843  70.798  1.00  0.00           C  
ATOM   1693  OE1 GLN   126      54.719  33.671  70.392  1.00  0.00           O  
ATOM   1694  NE2 GLN   126      53.540  35.245  71.455  1.00  0.00           N  
ATOM   1695 HE21 GLN   126      53.409  36.238  71.588  1.00  0.00           H  
ATOM   1696 HE22 GLN   126      52.696  34.691  71.488  1.00  0.00           H  
ATOM   1697  C   GLN   126      58.677  36.871  70.718  1.00  0.00           C  
ATOM   1698  O   GLN   126      59.678  36.312  71.115  1.00  0.00           O  
ATOM   1699  N   SER   127      58.220  37.958  71.320  1.00  0.00           N  
ATOM   1700  H   SER   127      57.417  38.397  70.893  1.00  0.00           H  
ATOM   1701  CA  SER   127      58.642  38.760  72.474  1.00  0.00           C  
ATOM   1702  HA  SER   127      57.905  39.551  72.611  1.00  0.00           H  
ATOM   1703  CB  SER   127      58.743  37.946  73.781  1.00  0.00           C  
ATOM   1704  HB2 SER   127      59.537  37.203  73.854  1.00  0.00           H  
ATOM   1705  HB3 SER   127      58.885  38.727  74.528  1.00  0.00           H  
ATOM   1706  OG  SER   127      57.471  37.348  73.998  1.00  0.00           O  
ATOM   1707  HG  SER   127      57.513  36.439  73.691  1.00  0.00           H  
ATOM   1708  C   SER   127      59.950  39.550  72.289  1.00  0.00           C  
ATOM   1709  O   SER   127      59.986  40.600  72.795  1.00  0.00           O  
ATOM   1710  N   GLY   128      60.898  39.089  71.498  1.00  0.00           N  
ATOM   1711  H   GLY   128      60.804  38.161  71.111  1.00  0.00           H  
ATOM   1712  CA  GLY   128      62.206  39.714  71.127  1.00  0.00           C  
ATOM   1713  HA2 GLY   128      61.971  40.350  70.274  1.00  0.00           H  
ATOM   1714  HA3 GLY   128      62.491  40.417  71.910  1.00  0.00           H  
ATOM   1715  C   GLY   128      63.315  38.637  70.862  1.00  0.00           C  
ATOM   1716  O   GLY   128      63.151  37.435  71.022  1.00  0.00           O  
ATOM   1717  N   SER   129      64.423  39.102  70.287  1.00  0.00           N  
ATOM   1718  H   SER   129      65.086  38.363  70.100  1.00  0.00           H  
ATOM   1719  CA  SER   129      65.023  40.388  70.040  1.00  0.00           C  
ATOM   1720  HA  SER   129      66.061  40.217  69.753  1.00  0.00           H  
ATOM   1721  CB  SER   129      64.339  41.055  68.846  1.00  0.00           C  
ATOM   1722  HB2 SER   129      63.280  41.189  69.067  1.00  0.00           H  
ATOM   1723  HB3 SER   129      64.765  42.021  68.573  1.00  0.00           H  
ATOM   1724  OG  SER   129      64.401  40.296  67.704  1.00  0.00           O  
ATOM   1725  HG  SER   129      63.577  39.805  67.730  1.00  0.00           H  
ATOM   1726  C   SER   129      65.022  41.337  71.257  1.00  0.00           C  
ATOM   1727  O   SER   129      65.061  42.551  71.032  1.00  0.00           O  
ATOM   1728  N   TYR   130      65.061  40.696  72.456  1.00  0.00           N  
ATOM   1729  H   TYR   130      65.134  39.688  72.439  1.00  0.00           H  
ATOM   1730  CA  TYR   130      64.954  41.398  73.682  1.00  0.00           C  
ATOM   1731  HA  TYR   130      64.014  41.944  73.766  1.00  0.00           H  
ATOM   1732  CB  TYR   130      65.022  40.354  74.792  1.00  0.00           C  
ATOM   1733  HB2 TYR   130      65.891  39.705  74.679  1.00  0.00           H  
ATOM   1734  HB3 TYR   130      65.079  40.963  75.694  1.00  0.00           H  
ATOM   1735  CG  TYR   130      63.977  39.326  75.060  1.00  0.00           C  
ATOM   1736  CD1 TYR   130      64.293  37.945  75.073  1.00  0.00           C  
ATOM   1737  HD1 TYR   130      65.305  37.601  74.920  1.00  0.00           H  
ATOM   1738  CE1 TYR   130      63.270  36.987  75.248  1.00  0.00           C  
ATOM   1739  HE1 TYR   130      63.523  35.939  75.184  1.00  0.00           H  
ATOM   1740  CZ  TYR   130      61.928  37.391  75.597  1.00  0.00           C  
ATOM   1741  OH  TYR   130      60.970  36.496  75.988  1.00  0.00           O  
ATOM   1742  HH  TYR   130      61.407  35.647  76.084  1.00  0.00           H  
ATOM   1743  CE2 TYR   130      61.627  38.772  75.631  1.00  0.00           C  
ATOM   1744  HE2 TYR   130      60.629  39.055  75.934  1.00  0.00           H  
ATOM   1745  CD2 TYR   130      62.631  39.725  75.294  1.00  0.00           C  
ATOM   1746  HD2 TYR   130      62.396  40.779  75.327  1.00  0.00           H  
ATOM   1747  C   TYR   130      66.183  42.432  73.713  1.00  0.00           C  
ATOM   1748  O   TYR   130      67.299  42.009  73.419  1.00  0.00           O  
ATOM   1749  N   SER   131      65.994  43.692  74.002  1.00  0.00           N  
ATOM   1750  H   SER   131      66.868  44.191  74.088  1.00  0.00           H  
ATOM   1751  CA  SER   131      64.774  44.321  74.482  1.00  0.00           C  
ATOM   1752  HA  SER   131      65.024  45.364  74.676  1.00  0.00           H  
ATOM   1753  CB  SER   131      63.673  44.519  73.383  1.00  0.00           C  
ATOM   1754  HB2 SER   131      63.093  43.646  73.083  1.00  0.00           H  
ATOM   1755  HB3 SER   131      62.864  45.174  73.705  1.00  0.00           H  
ATOM   1756  OG  SER   131      64.380  45.128  72.178  1.00  0.00           O  
ATOM   1757  HG  SER   131      64.674  44.376  71.658  1.00  0.00           H  
ATOM   1758  C   SER   131      64.248  43.694  75.713  1.00  0.00           C  
ATOM   1759  O   SER   131      63.191  43.051  75.638  1.00  0.00           O  
ATOM   1760  N   GLN   132      64.820  43.830  76.920  1.00  0.00           N  
ATOM   1761  H   GLN   132      64.273  43.465  77.687  1.00  0.00           H  
ATOM   1762  CA  GLN   132      66.137  44.469  77.271  1.00  0.00           C  
ATOM   1763  HA  GLN   132      66.853  44.302  76.466  1.00  0.00           H  
ATOM   1764  CB  GLN   132      65.869  45.976  77.507  1.00  0.00           C  
ATOM   1765  HB2 GLN   132      66.880  46.365  77.630  1.00  0.00           H  
ATOM   1766  HB3 GLN   132      65.534  46.497  76.611  1.00  0.00           H  
ATOM   1767  CG  GLN   132      65.009  46.369  78.725  1.00  0.00           C  
ATOM   1768  HG2 GLN   132      63.981  46.084  78.502  1.00  0.00           H  
ATOM   1769  HG3 GLN   132      65.332  45.704  79.526  1.00  0.00           H  
ATOM   1770  CD  GLN   132      65.088  47.798  79.201  1.00  0.00           C  
ATOM   1771  OE1 GLN   132      66.150  48.419  79.351  1.00  0.00           O  
ATOM   1772  NE2 GLN   132      63.978  48.440  79.336  1.00  0.00           N  
ATOM   1773 HE21 GLN   132      63.126  47.940  79.130  1.00  0.00           H  
ATOM   1774 HE22 GLN   132      63.977  49.435  79.509  1.00  0.00           H  
ATOM   1775  C   GLN   132      66.764  43.842  78.503  1.00  0.00           C  
ATOM   1776  O   GLN   132      65.962  43.363  79.354  1.00  0.00           O  
ATOM   1777  N   GLN   133      68.134  43.910  78.621  1.00  0.00           N  
ATOM   1778  H   GLN   133      68.562  44.186  77.749  1.00  0.00           H  
ATOM   1779  CA  GLN   133      68.950  43.174  79.620  1.00  0.00           C  
ATOM   1780  HA  GLN   133      69.998  43.172  79.321  1.00  0.00           H  
ATOM   1781  CB  GLN   133      69.148  43.837  80.959  1.00  0.00           C  
ATOM   1782  HB2 GLN   133      68.225  44.028  81.507  1.00  0.00           H  
ATOM   1783  HB3 GLN   133      69.862  43.281  81.565  1.00  0.00           H  
ATOM   1784  CG  GLN   133      69.790  45.262  80.728  1.00  0.00           C  
ATOM   1785  HG2 GLN   133      70.647  45.075  80.081  1.00  0.00           H  
ATOM   1786  HG3 GLN   133      69.086  45.944  80.250  1.00  0.00           H  
ATOM   1787  CD  GLN   133      70.214  45.771  82.095  1.00  0.00           C  
ATOM   1788  OE1 GLN   133      71.378  45.668  82.520  1.00  0.00           O  
ATOM   1789  NE2 GLN   133      69.181  46.366  82.802  1.00  0.00           N  
ATOM   1790 HE21 GLN   133      68.214  46.369  82.510  1.00  0.00           H  
ATOM   1791 HE22 GLN   133      69.404  46.467  83.782  1.00  0.00           H  
ATOM   1792  C   GLN   133      68.489  41.717  79.698  1.00  0.00           C  
ATOM   1793  O   GLN   133      67.891  41.366  80.744  1.00  0.00           O  
ATOM   1794  N   PRO   134      68.841  40.833  78.785  1.00  0.00           N  
ATOM   1795  CD  PRO   134      68.617  39.399  78.935  1.00  0.00           C  
ATOM   1796  HD2 PRO   134      67.548  39.206  79.014  1.00  0.00           H  
ATOM   1797  HD3 PRO   134      69.288  39.051  79.720  1.00  0.00           H  
ATOM   1798  CG  PRO   134      69.035  38.716  77.672  1.00  0.00           C  
ATOM   1799  HG2 PRO   134      68.222  38.754  76.947  1.00  0.00           H  
ATOM   1800  HG3 PRO   134      69.410  37.718  77.898  1.00  0.00           H  
ATOM   1801  CB  PRO   134      70.114  39.656  77.228  1.00  0.00           C  
ATOM   1802  HB2 PRO   134      70.135  39.456  76.157  1.00  0.00           H  
ATOM   1803  HB3 PRO   134      71.083  39.463  77.689  1.00  0.00           H  
ATOM   1804  CA  PRO   134      69.657  41.039  77.532  1.00  0.00           C  
ATOM   1805  HA  PRO   134      70.500  41.685  77.778  1.00  0.00           H  
ATOM   1806  C   PRO   134      68.888  41.544  76.286  1.00  0.00           C  
ATOM   1807  O   PRO   134      67.637  41.496  76.334  1.00  0.00           O  
ATOM   1808  N   SER   135      69.539  41.983  75.204  1.00  0.00           N  
ATOM   1809  H   SER   135      69.032  42.260  74.375  1.00  0.00           H  
ATOM   1810  CA  SER   135      70.873  42.624  75.130  1.00  0.00           C  
ATOM   1811  HA  SER   135      71.630  41.906  75.446  1.00  0.00           H  
ATOM   1812  CB  SER   135      71.244  42.975  73.690  1.00  0.00           C  
ATOM   1813  HB2 SER   135      72.271  43.336  73.635  1.00  0.00           H  
ATOM   1814  HB3 SER   135      71.151  42.110  73.033  1.00  0.00           H  
ATOM   1815  OG  SER   135      70.469  44.064  73.234  1.00  0.00           O  
ATOM   1816  HG  SER   135      70.394  43.891  72.293  1.00  0.00           H  
ATOM   1817  C   SER   135      70.979  43.898  75.991  1.00  0.00           C  
ATOM   1818  O   SER   135      69.979  44.404  76.462  1.00  0.00           O  
ATOM   1819  N   TYR   136      72.280  44.335  76.247  1.00  0.00           N  
ATOM   1820  H   TYR   136      73.082  43.870  75.846  1.00  0.00           H  
ATOM   1821  CA  TYR   136      72.654  45.386  77.274  1.00  0.00           C  
ATOM   1822  HA  TYR   136      71.782  45.436  77.927  1.00  0.00           H  
ATOM   1823  CB  TYR   136      73.786  44.863  78.162  1.00  0.00           C  
ATOM   1824  HB2 TYR   136      74.664  44.699  77.538  1.00  0.00           H  
ATOM   1825  HB3 TYR   136      74.006  45.653  78.880  1.00  0.00           H  
ATOM   1826  CG  TYR   136      73.443  43.521  78.866  1.00  0.00           C  
ATOM   1827  CD1 TYR   136      72.902  43.622  80.120  1.00  0.00           C  
ATOM   1828  HD1 TYR   136      72.777  44.576  80.611  1.00  0.00           H  
ATOM   1829  CE1 TYR   136      72.476  42.483  80.875  1.00  0.00           C  
ATOM   1830  HE1 TYR   136      72.074  42.567  81.874  1.00  0.00           H  
ATOM   1831  CZ  TYR   136      72.570  41.242  80.213  1.00  0.00           C  
ATOM   1832  OH  TYR   136      72.127  40.126  80.869  1.00  0.00           O  
ATOM   1833  HH  TYR   136      72.229  40.241  81.816  1.00  0.00           H  
ATOM   1834  CE2 TYR   136      73.135  41.092  78.951  1.00  0.00           C  
ATOM   1835  HE2 TYR   136      73.236  40.126  78.478  1.00  0.00           H  
ATOM   1836  CD2 TYR   136      73.621  42.244  78.246  1.00  0.00           C  
ATOM   1837  HD2 TYR   136      74.052  42.169  77.259  1.00  0.00           H  
ATOM   1838  C   TYR   136      72.943  46.774  76.610  1.00  0.00           C  
ATOM   1839  O   TYR   136      74.033  47.026  76.037  1.00  0.00           O  
ATOM   1840  N   GLY   137      72.037  47.784  76.626  1.00  0.00           N  
ATOM   1841  H   GLY   137      72.263  48.735  76.370  1.00  0.00           H  
ATOM   1842  CA  GLY   137      70.616  47.706  77.140  1.00  0.00           C  
ATOM   1843  HA2 GLY   137      69.960  48.372  76.580  1.00  0.00           H  
ATOM   1844  HA3 GLY   137      70.278  46.681  76.985  1.00  0.00           H  
ATOM   1845  C   GLY   137      70.528  47.896  78.634  1.00  0.00           C  
ATOM   1846  O   GLY   137      71.461  47.635  79.377  1.00  0.00           O  
ATOM   1847  N   GLY   138      69.434  48.614  79.151  1.00  0.00           N  
ATOM   1848  H   GLY   138      68.710  48.928  78.520  1.00  0.00           H  
ATOM   1849  CA  GLY   138      69.298  49.063  80.530  1.00  0.00           C  
ATOM   1850  HA2 GLY   138      68.238  49.309  80.593  1.00  0.00           H  
ATOM   1851  HA3 GLY   138      69.549  48.215  81.168  1.00  0.00           H  
ATOM   1852  C   GLY   138      70.174  50.300  80.871  1.00  0.00           C  
ATOM   1853  O   GLY   138      70.936  50.802  80.105  1.00  0.00           O  
ATOM   1854  N   GLN   139      70.281  50.707  82.111  1.00  0.00           N  
ATOM   1855  H   GLN   139      70.830  51.554  82.152  1.00  0.00           H  
ATOM   1856  CA  GLN   139      69.703  50.200  83.363  1.00  0.00           C  
ATOM   1857  HA  GLN   139      69.831  49.120  83.290  1.00  0.00           H  
ATOM   1858  CB  GLN   139      70.497  50.698  84.585  1.00  0.00           C  
ATOM   1859  HB2 GLN   139      70.802  51.694  84.265  1.00  0.00           H  
ATOM   1860  HB3 GLN   139      69.856  50.604  85.461  1.00  0.00           H  
ATOM   1861  CG  GLN   139      71.716  49.806  84.883  1.00  0.00           C  
ATOM   1862  HG2 GLN   139      72.338  49.792  83.988  1.00  0.00           H  
ATOM   1863  HG3 GLN   139      72.204  50.206  85.772  1.00  0.00           H  
ATOM   1864  CD  GLN   139      71.404  48.329  85.210  1.00  0.00           C  
ATOM   1865  OE1 GLN   139      70.241  47.959  85.385  1.00  0.00           O  
ATOM   1866  NE2 GLN   139      72.364  47.515  84.985  1.00  0.00           N  
ATOM   1867 HE21 GLN   139      73.311  47.855  84.898  1.00  0.00           H  
ATOM   1868 HE22 GLN   139      72.215  46.548  85.236  1.00  0.00           H  
ATOM   1869  C   GLN   139      68.214  50.556  83.421  1.00  0.00           C  
ATOM   1870  O   GLN   139      67.405  49.688  83.725  1.00  0.00           O  
ATOM   1871  N   GLN   140      67.819  51.802  83.142  1.00  0.00           N  
ATOM   1872  H   GLN   140      68.506  52.481  82.849  1.00  0.00           H  
ATOM   1873  CA  GLN   140      66.419  52.233  83.482  1.00  0.00           C  
ATOM   1874  HA  GLN   140      66.456  53.322  83.434  1.00  0.00           H  
ATOM   1875  CB  GLN   140      65.368  51.704  82.455  1.00  0.00           C  
ATOM   1876  HB2 GLN   140      65.237  50.626  82.554  1.00  0.00           H  
ATOM   1877  HB3 GLN   140      64.416  52.150  82.742  1.00  0.00           H  
ATOM   1878  CG  GLN   140      65.796  52.167  81.125  1.00  0.00           C  
ATOM   1879  HG2 GLN   140      66.084  53.214  81.039  1.00  0.00           H  
ATOM   1880  HG3 GLN   140      66.709  51.626  80.876  1.00  0.00           H  
ATOM   1881  CD  GLN   140      64.865  51.877  79.984  1.00  0.00           C  
ATOM   1882  OE1 GLN   140      63.811  51.248  80.140  1.00  0.00           O  
ATOM   1883  NE2 GLN   140      65.229  52.222  78.765  1.00  0.00           N  
ATOM   1884 HE21 GLN   140      66.223  52.362  78.647  1.00  0.00           H  
ATOM   1885 HE22 GLN   140      64.767  51.775  77.986  1.00  0.00           H  
ATOM   1886  C   GLN   140      66.130  51.896  84.959  1.00  0.00           C  
ATOM   1887  O   GLN   140      65.136  51.269  85.379  1.00  0.00           O  
ATOM   1888  N   GLN   141      67.100  52.294  85.788  1.00  0.00           N  
ATOM   1889  H   GLN   141      67.852  52.873  85.440  1.00  0.00           H  
ATOM   1890  CA  GLN   141      66.977  52.348  87.259  1.00  0.00           C  
ATOM   1891  HA  GLN   141      65.959  52.345  87.648  1.00  0.00           H  
ATOM   1892  CB  GLN   141      67.763  51.157  87.848  1.00  0.00           C  
ATOM   1893  HB2 GLN   141      68.760  51.084  87.415  1.00  0.00           H  
ATOM   1894  HB3 GLN   141      67.838  51.265  88.930  1.00  0.00           H  
ATOM   1895  CG  GLN   141      67.105  49.735  87.573  1.00  0.00           C  
ATOM   1896  HG2 GLN   141      67.157  49.459  86.519  1.00  0.00           H  
ATOM   1897  HG3 GLN   141      67.686  49.008  88.141  1.00  0.00           H  
ATOM   1898  CD  GLN   141      65.669  49.678  88.144  1.00  0.00           C  
ATOM   1899  OE1 GLN   141      65.361  50.082  89.269  1.00  0.00           O  
ATOM   1900  NE2 GLN   141      64.766  48.992  87.545  1.00  0.00           N  
ATOM   1901 HE21 GLN   141      64.963  48.585  86.642  1.00  0.00           H  
ATOM   1902 HE22 GLN   141      63.921  48.817  88.069  1.00  0.00           H  
ATOM   1903  C   GLN   141      67.674  53.616  87.798  1.00  0.00           C  
ATOM   1904  O   GLN   141      68.885  53.624  87.864  1.00  0.00           O  
ATOM   1905  N   SER   142      66.951  54.694  88.192  1.00  0.00           N  
ATOM   1906  H   SER   142      67.536  55.456  88.504  1.00  0.00           H  
ATOM   1907  CA  SER   142      65.483  54.957  88.289  1.00  0.00           C  
ATOM   1908  HA  SER   142      65.313  55.980  88.625  1.00  0.00           H  
ATOM   1909  CB  SER   142      64.812  54.896  86.853  1.00  0.00           C  
ATOM   1910  HB2 SER   142      65.153  53.977  86.378  1.00  0.00           H  
ATOM   1911  HB3 SER   142      63.725  54.942  86.916  1.00  0.00           H  
ATOM   1912  OG  SER   142      65.117  56.079  86.098  1.00  0.00           O  
ATOM   1913  HG  SER   142      64.535  56.643  86.613  1.00  0.00           H  
ATOM   1914  C   SER   142      64.724  54.115  89.305  1.00  0.00           C  
ATOM   1915  O   SER   142      63.654  53.584  89.015  1.00  0.00           O  
ATOM   1916  N   TYR   143      65.284  53.913  90.546  1.00  0.00           N  
ATOM   1917  H   TYR   143      66.193  54.302  90.753  1.00  0.00           H  
ATOM   1918  CA  TYR   143      64.680  53.250  91.653  1.00  0.00           C  
ATOM   1919  HA  TYR   143      64.395  52.216  91.463  1.00  0.00           H  
ATOM   1920  CB  TYR   143      65.779  53.033  92.738  1.00  0.00           C  
ATOM   1921  HB2 TYR   143      66.060  53.964  93.229  1.00  0.00           H  
ATOM   1922  HB3 TYR   143      65.385  52.392  93.527  1.00  0.00           H  
ATOM   1923  CG  TYR   143      67.039  52.443  92.212  1.00  0.00           C  
ATOM   1924  CD1 TYR   143      67.191  51.050  92.082  1.00  0.00           C  
ATOM   1925  HD1 TYR   143      66.419  50.487  92.585  1.00  0.00           H  
ATOM   1926  CE1 TYR   143      68.347  50.477  91.560  1.00  0.00           C  
ATOM   1927  HE1 TYR   143      68.471  49.405  91.572  1.00  0.00           H  
ATOM   1928  CZ  TYR   143      69.389  51.328  91.168  1.00  0.00           C  
ATOM   1929  OH  TYR   143      70.685  50.852  90.843  1.00  0.00           O  
ATOM   1930  HH  TYR   143      70.565  50.001  90.415  1.00  0.00           H  
ATOM   1931  CE2 TYR   143      69.182  52.739  91.161  1.00  0.00           C  
ATOM   1932  HE2 TYR   143      70.025  53.287  90.765  1.00  0.00           H  
ATOM   1933  CD2 TYR   143      68.048  53.336  91.694  1.00  0.00           C  
ATOM   1934  HD2 TYR   143      67.942  54.410  91.648  1.00  0.00           H  
ATOM   1935  C   TYR   143      63.417  53.963  92.248  1.00  0.00           C  
ATOM   1936  O   TYR   143      63.418  55.146  92.635  1.00  0.00           O  
ATOM   1937  N   GLY   144      62.318  53.235  92.377  1.00  0.00           N  
ATOM   1938  H   GLY   144      62.387  52.263  92.110  1.00  0.00           H  
ATOM   1939  CA  GLY   144      61.035  53.724  92.947  1.00  0.00           C  
ATOM   1940  HA2 GLY   144      60.296  52.925  92.886  1.00  0.00           H  
ATOM   1941  HA3 GLY   144      61.097  54.110  93.965  1.00  0.00           H  
ATOM   1942  C   GLY   144      60.379  54.845  92.145  1.00  0.00           C  
ATOM   1943  O   GLY   144      60.758  55.204  90.984  1.00  0.00           O  
ATOM   1944  N   GLN   145      59.323  55.410  92.752  1.00  0.00           N  
ATOM   1945  H   GLN   145      59.086  55.131  93.694  1.00  0.00           H  
ATOM   1946  CA  GLN   145      58.529  56.340  91.990  1.00  0.00           C  
ATOM   1947  HA  GLN   145      58.372  55.983  90.972  1.00  0.00           H  
ATOM   1948  CB  GLN   145      57.114  56.428  92.632  1.00  0.00           C  
ATOM   1949  HB2 GLN   145      56.665  55.435  92.639  1.00  0.00           H  
ATOM   1950  HB3 GLN   145      57.218  56.829  93.640  1.00  0.00           H  
ATOM   1951  CG  GLN   145      56.108  57.342  91.943  1.00  0.00           C  
ATOM   1952  HG2 GLN   145      55.264  57.243  92.626  1.00  0.00           H  
ATOM   1953  HG3 GLN   145      56.448  58.377  91.920  1.00  0.00           H  
ATOM   1954  CD  GLN   145      55.561  56.771  90.563  1.00  0.00           C  
ATOM   1955  OE1 GLN   145      56.000  55.720  90.139  1.00  0.00           O  
ATOM   1956  NE2 GLN   145      54.565  57.409  89.993  1.00  0.00           N  
ATOM   1957 HE21 GLN   145      54.041  57.022  89.222  1.00  0.00           H  
ATOM   1958 HE22 GLN   145      54.268  58.297  90.373  1.00  0.00           H  
ATOM   1959  C   GLN   145      59.143  57.757  91.924  1.00  0.00           C  
ATOM   1960  O   GLN   145      59.822  58.240  92.875  1.00  0.00           O  
ATOM   1961  N   GLN   146      59.085  58.502  90.811  1.00  0.00           N  
ATOM   1962  H   GLN   146      58.765  58.018  89.984  1.00  0.00           H  
ATOM   1963  CA  GLN   146      59.377  59.922  90.764  1.00  0.00           C  
ATOM   1964  HA  GLN   146      60.404  60.087  91.093  1.00  0.00           H  
ATOM   1965  CB  GLN   146      59.227  60.354  89.303  1.00  0.00           C  
ATOM   1966  HB2 GLN   146      59.975  59.742  88.799  1.00  0.00           H  
ATOM   1967  HB3 GLN   146      58.213  60.180  88.945  1.00  0.00           H  
ATOM   1968  CG  GLN   146      59.442  61.856  89.055  1.00  0.00           C  
ATOM   1969  HG2 GLN   146      58.998  62.003  88.070  1.00  0.00           H  
ATOM   1970  HG3 GLN   146      58.978  62.513  89.791  1.00  0.00           H  
ATOM   1971  CD  GLN   146      60.854  62.347  88.900  1.00  0.00           C  
ATOM   1972  OE1 GLN   146      61.782  61.563  88.688  1.00  0.00           O  
ATOM   1973  NE2 GLN   146      61.110  63.642  88.895  1.00  0.00           N  
ATOM   1974 HE21 GLN   146      60.371  64.315  89.040  1.00  0.00           H  
ATOM   1975 HE22 GLN   146      62.053  63.951  88.706  1.00  0.00           H  
ATOM   1976  C   GLN   146      58.598  60.682  91.867  1.00  0.00           C  
ATOM   1977  O   GLN   146      57.406  60.600  91.918  1.00  0.00           O  
ATOM   1978  N   GLN   147      59.262  61.595  92.605  1.00  0.00           N  
ATOM   1979  H   GLN   147      60.228  61.671  92.322  1.00  0.00           H  
ATOM   1980  CA  GLN   147      58.789  62.296  93.811  1.00  0.00           C  
ATOM   1981  HA  GLN   147      58.343  61.610  94.532  1.00  0.00           H  
ATOM   1982  CB  GLN   147      59.986  63.085  94.398  1.00  0.00           C  
ATOM   1983  HB2 GLN   147      59.825  63.279  95.459  1.00  0.00           H  
ATOM   1984  HB3 GLN   147      60.802  62.371  94.514  1.00  0.00           H  
ATOM   1985  CG  GLN   147      60.463  64.387  93.717  1.00  0.00           C  
ATOM   1986  HG2 GLN   147      59.669  65.096  93.483  1.00  0.00           H  
ATOM   1987  HG3 GLN   147      61.086  64.822  94.500  1.00  0.00           H  
ATOM   1988  CD  GLN   147      61.391  64.086  92.540  1.00  0.00           C  
ATOM   1989  OE1 GLN   147      61.828  62.936  92.368  1.00  0.00           O  
ATOM   1990  NE2 GLN   147      61.754  65.086  91.785  1.00  0.00           N  
ATOM   1991 HE21 GLN   147      61.427  66.017  92.002  1.00  0.00           H  
ATOM   1992 HE22 GLN   147      62.435  64.938  91.054  1.00  0.00           H  
ATOM   1993  C   GLN   147      57.615  63.230  93.550  1.00  0.00           C  
ATOM   1994  O   GLN   147      57.402  63.675  92.430  1.00  0.00           O  
ATOM   1995  N   SER   148      56.703  63.495  94.512  1.00  0.00           N  
ATOM   1996  H   SER   148      56.760  63.089  95.435  1.00  0.00           H  
ATOM   1997  CA  SER   148      55.530  64.406  94.333  1.00  0.00           C  
ATOM   1998  HA  SER   148      54.857  64.067  93.546  1.00  0.00           H  
ATOM   1999  CB  SER   148      54.740  64.417  95.680  1.00  0.00           C  
ATOM   2000  HB2 SER   148      53.706  64.740  95.561  1.00  0.00           H  
ATOM   2001  HB3 SER   148      54.635  63.362  95.936  1.00  0.00           H  
ATOM   2002  OG  SER   148      55.479  65.009  96.719  1.00  0.00           O  
ATOM   2003  HG  SER   148      55.146  64.507  97.467  1.00  0.00           H  
ATOM   2004  C   SER   148      56.020  65.888  93.968  1.00  0.00           C  
ATOM   2005  O   SER   148      57.162  66.195  94.045  1.00  0.00           O  
ATOM   2006  N   TYR   149      55.123  66.857  93.597  1.00  0.00           N  
ATOM   2007  H   TYR   149      54.135  66.656  93.540  1.00  0.00           H  
ATOM   2008  CA  TYR   149      55.453  68.305  93.282  1.00  0.00           C  
ATOM   2009  HA  TYR   149      56.100  68.275  92.405  1.00  0.00           H  
ATOM   2010  CB  TYR   149      54.278  69.119  92.951  1.00  0.00           C  
ATOM   2011  HB2 TYR   149      53.921  68.675  92.022  1.00  0.00           H  
ATOM   2012  HB3 TYR   149      53.556  69.212  93.763  1.00  0.00           H  
ATOM   2013  CG  TYR   149      54.591  70.540  92.585  1.00  0.00           C  
ATOM   2014  CD1 TYR   149      54.034  71.626  93.354  1.00  0.00           C  
ATOM   2015  HD1 TYR   149      53.478  71.435  94.260  1.00  0.00           H  
ATOM   2016  CE1 TYR   149      54.356  72.955  93.067  1.00  0.00           C  
ATOM   2017  HE1 TYR   149      53.917  73.667  93.749  1.00  0.00           H  
ATOM   2018  CZ  TYR   149      55.284  73.270  92.078  1.00  0.00           C  
ATOM   2019  OH  TYR   149      55.505  74.578  91.758  1.00  0.00           O  
ATOM   2020  HH  TYR   149      56.317  74.708  91.263  1.00  0.00           H  
ATOM   2021  CE2 TYR   149      55.874  72.214  91.294  1.00  0.00           C  
ATOM   2022  HE2 TYR   149      56.393  72.549  90.408  1.00  0.00           H  
ATOM   2023  CD2 TYR   149      55.560  70.831  91.593  1.00  0.00           C  
ATOM   2024  HD2 TYR   149      55.925  70.020  90.980  1.00  0.00           H  
ATOM   2025  C   TYR   149      56.306  68.976  94.402  1.00  0.00           C  
ATOM   2026  O   TYR   149      56.101  68.699  95.628  1.00  0.00           O  
ATOM   2027  N   ASN   150      57.170  69.989  94.111  1.00  0.00           N  
ATOM   2028  H   ASN   150      57.250  70.162  93.119  1.00  0.00           H  
ATOM   2029  CA  ASN   150      58.043  70.751  94.990  1.00  0.00           C  
ATOM   2030  HA  ASN   150      57.976  70.405  96.022  1.00  0.00           H  
ATOM   2031  CB  ASN   150      59.485  70.584  94.456  1.00  0.00           C  
ATOM   2032  HB2 ASN   150      59.818  69.553  94.576  1.00  0.00           H  
ATOM   2033  HB3 ASN   150      59.443  70.831  93.395  1.00  0.00           H  
ATOM   2034  CG  ASN   150      60.610  71.429  95.012  1.00  0.00           C  
ATOM   2035  OD1 ASN   150      60.601  71.987  96.082  1.00  0.00           O  
ATOM   2036  ND2 ASN   150      61.692  71.575  94.265  1.00  0.00           N  
ATOM   2037 HD21 ASN   150      62.403  72.108  94.746  1.00  0.00           H  
ATOM   2038 HD22 ASN   150      61.827  71.108  93.380  1.00  0.00           H  
ATOM   2039  C   ASN   150      57.578  72.241  94.965  1.00  0.00           C  
ATOM   2040  O   ASN   150      58.071  72.974  94.080  1.00  0.00           O  
ATOM   2041  N   PRO   151      56.693  72.753  95.809  1.00  0.00           N  
ATOM   2042  CD  PRO   151      55.967  72.036  96.836  1.00  0.00           C  
ATOM   2043  HD2 PRO   151      56.656  72.053  97.681  1.00  0.00           H  
ATOM   2044  HD3 PRO   151      55.706  70.994  96.655  1.00  0.00           H  
ATOM   2045  CG  PRO   151      54.673  72.818  97.064  1.00  0.00           C  
ATOM   2046  HG2 PRO   151      54.226  72.714  98.053  1.00  0.00           H  
ATOM   2047  HG3 PRO   151      53.964  72.485  96.307  1.00  0.00           H  
ATOM   2048  CB  PRO   151      54.990  74.238  96.742  1.00  0.00           C  
ATOM   2049  HB2 PRO   151      55.218  74.824  97.632  1.00  0.00           H  
ATOM   2050  HB3 PRO   151      54.112  74.716  96.307  1.00  0.00           H  
ATOM   2051  CA  PRO   151      56.290  74.155  95.790  1.00  0.00           C  
ATOM   2052  HA  PRO   151      55.990  74.455  94.786  1.00  0.00           H  
ATOM   2053  C   PRO   151      57.450  75.120  96.207  1.00  0.00           C  
ATOM   2054  O   PRO   151      58.090  74.712  97.200  1.00  0.00           O  
ATOM   2055  N   PRO   152      57.708  76.260  95.513  1.00  0.00           N  
ATOM   2056  CD  PRO   152      57.316  76.522  94.135  1.00  0.00           C  
ATOM   2057  HD2 PRO   152      56.265  76.810  94.114  1.00  0.00           H  
ATOM   2058  HD3 PRO   152      57.385  75.579  93.592  1.00  0.00           H  
ATOM   2059  CG  PRO   152      58.277  77.510  93.513  1.00  0.00           C  
ATOM   2060  HG2 PRO   152      57.899  78.105  92.681  1.00  0.00           H  
ATOM   2061  HG3 PRO   152      59.182  76.992  93.196  1.00  0.00           H  
ATOM   2062  CB  PRO   152      58.591  78.373  94.705  1.00  0.00           C  
ATOM   2063  HB2 PRO   152      57.788  79.111  94.712  1.00  0.00           H  
ATOM   2064  HB3 PRO   152      59.602  78.779  94.742  1.00  0.00           H  
ATOM   2065  CA  PRO   152      58.520  77.431  95.913  1.00  0.00           C  
ATOM   2066  HA  PRO   152      59.520  76.998  95.929  1.00  0.00           H  
ATOM   2067  C   PRO   152      58.118  78.195  97.229  1.00  0.00           C  
ATOM   2068  O   PRO   152      56.949  78.469  97.446  1.00  0.00           O  
ATOM   2069  N   GLN   153      59.142  78.766  97.868  1.00  0.00           N  
ATOM   2070  H   GLN   153      60.084  78.794  97.505  1.00  0.00           H  
ATOM   2071  CA  GLN   153      59.073  79.324  99.219  1.00  0.00           C  
ATOM   2072  HA  GLN   153      58.042  79.411  99.562  1.00  0.00           H  
ATOM   2073  CB  GLN   153      59.724  78.273 100.201  1.00  0.00           C  
ATOM   2074  HB2 GLN   153      60.800  78.361 100.052  1.00  0.00           H  
ATOM   2075  HB3 GLN   153      59.565  78.592 101.231  1.00  0.00           H  
ATOM   2076  CG  GLN   153      59.152  76.842 100.072  1.00  0.00           C  
ATOM   2077  HG2 GLN   153      59.369  76.482  99.066  1.00  0.00           H  
ATOM   2078  HG3 GLN   153      59.643  76.172 100.778  1.00  0.00           H  
ATOM   2079  CD  GLN   153      57.649  76.711 100.432  1.00  0.00           C  
ATOM   2080  OE1 GLN   153      57.134  77.460 101.247  1.00  0.00           O  
ATOM   2081  NE2 GLN   153      56.986  75.747  99.772  1.00  0.00           N  
ATOM   2082 HE21 GLN   153      57.549  75.216  99.123  1.00  0.00           H  
ATOM   2083 HE22 GLN   153      55.997  75.621  99.937  1.00  0.00           H  
ATOM   2084  C   GLN   153      59.680  80.783  99.455  1.00  0.00           C  
ATOM   2085  O   GLN   153      59.667  81.164 100.615  1.00  0.00           O  
ATOM   2086  N   GLY   154      60.169  81.453  98.493  1.00  0.00           N  
ATOM   2087  H   GLY   154      59.894  81.201  97.554  1.00  0.00           H  
ATOM   2088  CA  GLY   154      60.843  82.684  98.595  1.00  0.00           C  
ATOM   2089  HA2 GLY   154      61.430  82.743  99.512  1.00  0.00           H  
ATOM   2090  HA3 GLY   154      61.644  82.710  97.855  1.00  0.00           H  
ATOM   2091  C   GLY   154      59.866  83.895  98.401  1.00  0.00           C  
ATOM   2092  O   GLY   154      59.088  84.194  99.351  1.00  0.00           O  
ATOM   2093  N   TYR   155      59.980  84.603  97.245  1.00  0.00           N  
ATOM   2094  H   TYR   155      60.571  84.190  96.537  1.00  0.00           H  
ATOM   2095  CA  TYR   155      59.263  85.913  96.973  1.00  0.00           C  
ATOM   2096  HA  TYR   155      58.290  85.910  97.466  1.00  0.00           H  
ATOM   2097  CB  TYR   155      60.085  87.064  97.635  1.00  0.00           C  
ATOM   2098  HB2 TYR   155      61.111  87.045  97.267  1.00  0.00           H  
ATOM   2099  HB3 TYR   155      59.717  88.077  97.471  1.00  0.00           H  
ATOM   2100  CG  TYR   155      60.229  87.014  99.097  1.00  0.00           C  
ATOM   2101  CD1 TYR   155      59.262  87.590  99.940  1.00  0.00           C  
ATOM   2102  HD1 TYR   155      58.338  87.970  99.530  1.00  0.00           H  
ATOM   2103  CE1 TYR   155      59.404  87.622 101.314  1.00  0.00           C  
ATOM   2104  HE1 TYR   155      58.575  87.855 101.967  1.00  0.00           H  
ATOM   2105  CZ  TYR   155      60.615  87.065 101.955  1.00  0.00           C  
ATOM   2106  OH  TYR   155      60.653  87.047 103.311  1.00  0.00           O  
ATOM   2107  HH  TYR   155      60.241  87.817 103.711  1.00  0.00           H  
ATOM   2108  CE2 TYR   155      61.634  86.509 101.150  1.00  0.00           C  
ATOM   2109  HE2 TYR   155      62.479  86.022 101.613  1.00  0.00           H  
ATOM   2110  CD2 TYR   155      61.424  86.580  99.739  1.00  0.00           C  
ATOM   2111  HD2 TYR   155      62.215  86.113  99.171  1.00  0.00           H  
ATOM   2112  C   TYR   155      59.087  86.173  95.465  1.00  0.00           C  
ATOM   2113  O   TYR   155      59.828  85.698  94.571  1.00  0.00           O  
ATOM   2114  N   GLY   156      58.033  86.940  95.121  1.00  0.00           N  
ATOM   2115  H   GLY   156      57.891  87.115  94.137  1.00  0.00           H  
ATOM   2116  CA  GLY   156      56.995  87.661  95.919  1.00  0.00           C  
ATOM   2117  HA2 GLY   156      56.706  87.003  96.738  1.00  0.00           H  
ATOM   2118  HA3 GLY   156      57.449  88.483  96.472  1.00  0.00           H  
ATOM   2119  C   GLY   156      55.687  88.049  95.315  1.00  0.00           C  
ATOM   2120  O   GLY   156      55.352  87.559  94.205  1.00  0.00           O  
ATOM   2121  N   GLN   157      55.004  88.967  96.010  1.00  0.00           N  
ATOM   2122  H   GLN   157      55.434  89.205  96.892  1.00  0.00           H  
ATOM   2123  CA  GLN   157      53.640  89.493  95.756  1.00  0.00           C  
ATOM   2124  HA  GLN   157      53.545  89.720  94.694  1.00  0.00           H  
ATOM   2125  CB  GLN   157      52.596  88.462  96.261  1.00  0.00           C  
ATOM   2126  HB2 GLN   157      51.607  88.793  95.944  1.00  0.00           H  
ATOM   2127  HB3 GLN   157      52.739  87.427  95.953  1.00  0.00           H  
ATOM   2128  CG  GLN   157      52.470  88.409  97.819  1.00  0.00           C  
ATOM   2129  HG2 GLN   157      52.455  89.407  98.258  1.00  0.00           H  
ATOM   2130  HG3 GLN   157      51.531  87.906  98.049  1.00  0.00           H  
ATOM   2131  CD  GLN   157      53.555  87.591  98.503  1.00  0.00           C  
ATOM   2132  OE1 GLN   157      53.906  86.520  97.988  1.00  0.00           O  
ATOM   2133  NE2 GLN   157      54.120  87.933  99.642  1.00  0.00           N  
ATOM   2134 HE21 GLN   157      53.747  88.735 100.130  1.00  0.00           H  
ATOM   2135 HE22 GLN   157      54.994  87.494  99.894  1.00  0.00           H  
ATOM   2136  C   GLN   157      53.406  90.912  96.451  1.00  0.00           C  
ATOM   2137  O   GLN   157      54.407  91.347  96.989  1.00  0.00           O  
ATOM   2138  N   GLN   158      52.342  91.610  96.161  1.00  0.00           N  
ATOM   2139  H   GLN   158      52.171  92.405  96.760  1.00  0.00           H  
ATOM   2140  CA  GLN   158      51.475  91.559  94.999  1.00  0.00           C  
ATOM   2141  HA  GLN   158      50.900  90.637  94.914  1.00  0.00           H  
ATOM   2142  CB  GLN   158      50.472  92.729  95.018  1.00  0.00           C  
ATOM   2143  HB2 GLN   158      51.165  93.548  95.214  1.00  0.00           H  
ATOM   2144  HB3 GLN   158      49.950  92.658  94.064  1.00  0.00           H  
ATOM   2145  CG  GLN   158      49.521  92.684  96.179  1.00  0.00           C  
ATOM   2146  HG2 GLN   158      48.875  91.808  96.130  1.00  0.00           H  
ATOM   2147  HG3 GLN   158      50.069  92.660  97.121  1.00  0.00           H  
ATOM   2148  CD  GLN   158      48.581  93.856  96.179  1.00  0.00           C  
ATOM   2149  OE1 GLN   158      48.463  94.620  95.242  1.00  0.00           O  
ATOM   2150  NE2 GLN   158      48.012  94.213  97.269  1.00  0.00           N  
ATOM   2151 HE21 GLN   158      47.981  93.606  98.076  1.00  0.00           H  
ATOM   2152 HE22 GLN   158      47.314  94.943  97.297  1.00  0.00           H  
ATOM   2153  C   GLN   158      52.272  91.737  93.723  1.00  0.00           C  
ATOM   2154  O   GLN   158      53.229  92.539  93.729  1.00  0.00           O  
ATOM   2155  N   ASN   159      51.954  91.034  92.669  1.00  0.00           N  
ATOM   2156  H   ASN   159      51.221  90.350  92.788  1.00  0.00           H  
ATOM   2157  CA  ASN   159      52.413  91.299  91.340  1.00  0.00           C  
ATOM   2158  HA  ASN   159      53.341  90.731  91.272  1.00  0.00           H  
ATOM   2159  CB  ASN   159      51.394  90.649  90.378  1.00  0.00           C  
ATOM   2160  HB2 ASN   159      51.257  89.626  90.731  1.00  0.00           H  
ATOM   2161  HB3 ASN   159      50.406  91.097  90.487  1.00  0.00           H  
ATOM   2162  CG  ASN   159      51.781  90.663  88.882  1.00  0.00           C  
ATOM   2163  OD1 ASN   159      51.757  91.722  88.215  1.00  0.00           O  
ATOM   2164  ND2 ASN   159      52.094  89.585  88.334  1.00  0.00           N  
ATOM   2165 HD21 ASN   159      52.210  88.792  88.948  1.00  0.00           H  
ATOM   2166 HD22 ASN   159      52.400  89.619  87.372  1.00  0.00           H  
ATOM   2167  C   ASN   159      52.500  92.845  90.972  1.00  0.00           C  
ATOM   2168  O   ASN   159      51.591  93.613  91.261  1.00  0.00           O  
ATOM   2169  N   GLN   160      53.543  93.325  90.314  1.00  0.00           N  
ATOM   2170  H   GLN   160      53.507  94.291  90.022  1.00  0.00           H  
ATOM   2171  CA  GLN   160      54.826  92.658  89.895  1.00  0.00           C  
ATOM   2172  HA  GLN   160      54.634  91.598  89.724  1.00  0.00           H  
ATOM   2173  CB  GLN   160      55.247  93.235  88.568  1.00  0.00           C  
ATOM   2174  HB2 GLN   160      54.430  93.103  87.858  1.00  0.00           H  
ATOM   2175  HB3 GLN   160      55.424  94.303  88.695  1.00  0.00           H  
ATOM   2176  CG  GLN   160      56.466  92.501  88.017  1.00  0.00           C  
ATOM   2177  HG2 GLN   160      56.645  92.914  87.024  1.00  0.00           H  
ATOM   2178  HG3 GLN   160      57.394  92.741  88.535  1.00  0.00           H  
ATOM   2179  CD  GLN   160      56.354  90.989  87.914  1.00  0.00           C  
ATOM   2180  OE1 GLN   160      57.068  90.226  88.491  1.00  0.00           O  
ATOM   2181  NE2 GLN   160      55.418  90.563  87.198  1.00  0.00           N  
ATOM   2182 HE21 GLN   160      54.971  91.231  86.587  1.00  0.00           H  
ATOM   2183 HE22 GLN   160      55.460  89.559  87.102  1.00  0.00           H  
ATOM   2184  C   GLN   160      55.896  92.779  90.954  1.00  0.00           C  
ATOM   2185  O   GLN   160      56.323  93.892  91.322  1.00  0.00           O  
ATOM   2186  N   TYR   161      56.416  91.653  91.375  1.00  0.00           N  
ATOM   2187  H   TYR   161      56.056  90.777  91.024  1.00  0.00           H  
ATOM   2188  CA  TYR   161      57.382  91.596  92.455  1.00  0.00           C  
ATOM   2189  HA  TYR   161      57.147  92.463  93.071  1.00  0.00           H  
ATOM   2190  CB  TYR   161      57.156  90.282  93.274  1.00  0.00           C  
ATOM   2191  HB2 TYR   161      56.209  90.384  93.805  1.00  0.00           H  
ATOM   2192  HB3 TYR   161      57.100  89.488  92.530  1.00  0.00           H  
ATOM   2193  CG  TYR   161      58.271  90.118  94.302  1.00  0.00           C  
ATOM   2194  CD1 TYR   161      59.421  89.383  94.019  1.00  0.00           C  
ATOM   2195  HD1 TYR   161      59.485  88.955  93.029  1.00  0.00           H  
ATOM   2196  CE1 TYR   161      60.525  89.445  94.915  1.00  0.00           C  
ATOM   2197  HE1 TYR   161      61.434  88.875  94.789  1.00  0.00           H  
ATOM   2198  CZ  TYR   161      60.500  90.290  96.063  1.00  0.00           C  
ATOM   2199  OH  TYR   161      61.585  90.373  96.931  1.00  0.00           O  
ATOM   2200  HH  TYR   161      61.344  90.921  97.682  1.00  0.00           H  
ATOM   2201  CE2 TYR   161      59.313  91.052  96.271  1.00  0.00           C  
ATOM   2202  HE2 TYR   161      59.296  91.728  97.113  1.00  0.00           H  
ATOM   2203  CD2 TYR   161      58.213  90.935  95.461  1.00  0.00           C  
ATOM   2204  HD2 TYR   161      57.323  91.499  95.698  1.00  0.00           H  
ATOM   2205  C   TYR   161      58.896  91.748  91.979  1.00  0.00           C  
ATOM   2206  O   TYR   161      59.669  92.359  92.665  1.00  0.00           O  
ATOM   2207  N   ASN   162      59.268  91.212  90.794  1.00  0.00           N  
ATOM   2208  H   ASN   162      58.555  90.684  90.312  1.00  0.00           H  
ATOM   2209  CA  ASN   162      60.666  91.227  90.253  1.00  0.00           C  
ATOM   2210  HA  ASN   162      61.440  90.888  90.942  1.00  0.00           H  
ATOM   2211  CB  ASN   162      60.585  90.444  88.959  1.00  0.00           C  
ATOM   2212  HB2 ASN   162      59.870  90.916  88.285  1.00  0.00           H  
ATOM   2213  HB3 ASN   162      61.485  90.614  88.367  1.00  0.00           H  
ATOM   2214  CG  ASN   162      60.459  88.945  89.124  1.00  0.00           C  
ATOM   2215  OD1 ASN   162      61.501  88.324  89.375  1.00  0.00           O  
ATOM   2216  ND2 ASN   162      59.269  88.341  89.077  1.00  0.00           N  
ATOM   2217 HD21 ASN   162      59.264  87.349  89.272  1.00  0.00           H  
ATOM   2218 HD22 ASN   162      58.376  88.747  88.840  1.00  0.00           H  
ATOM   2219  C   ASN   162      61.040  92.709  89.990  1.00  0.00           C  
ATOM   2220  O   ASN   162      60.247  93.536  89.537  1.00  0.00           O  
ATOM   2221  N   SER   163      62.262  93.073  90.384  1.00  0.00           N  
ATOM   2222  H   SER   163      62.880  92.422  90.846  1.00  0.00           H  
ATOM   2223  CA  SER   163      62.658  94.497  90.390  1.00  0.00           C  
ATOM   2224  HA  SER   163      61.960  95.124  90.945  1.00  0.00           H  
ATOM   2225  CB  SER   163      63.982  94.602  91.134  1.00  0.00           C  
ATOM   2226  HB2 SER   163      64.617  93.787  90.786  1.00  0.00           H  
ATOM   2227  HB3 SER   163      64.454  95.566  90.943  1.00  0.00           H  
ATOM   2228  OG  SER   163      63.672  94.447  92.518  1.00  0.00           O  
ATOM   2229  HG  SER   163      63.314  95.275  92.845  1.00  0.00           H  
ATOM   2230  C   SER   163      62.587  95.078  88.959  1.00  0.00           C  
ATOM   2231  O   SER   163      62.782  94.428  87.947  1.00  0.00           O  
ATOM   2232  N   SER   164      62.352  96.398  88.897  1.00  0.00           N  
ATOM   2233  H   SER   164      62.441  96.985  89.714  1.00  0.00           H  
ATOM   2234  CA  SER   164      62.164  97.170  87.684  1.00  0.00           C  
ATOM   2235  HA  SER   164      62.176  98.236  87.911  1.00  0.00           H  
ATOM   2236  CB  SER   164      60.768  96.802  87.165  1.00  0.00           C  
ATOM   2237  HB2 SER   164      60.693  95.766  86.834  1.00  0.00           H  
ATOM   2238  HB3 SER   164      59.966  96.768  87.903  1.00  0.00           H  
ATOM   2239  OG  SER   164      60.401  97.657  86.102  1.00  0.00           O  
ATOM   2240  HG  SER   164      59.843  98.357  86.447  1.00  0.00           H  
ATOM   2241  C   SER   164      63.292  96.973  86.682  1.00  0.00           C  
ATOM   2242  O   SER   164      64.403  96.868  87.177  1.00  0.00           O  
ATOM   2243  N   SER   165      63.042  96.832  85.372  1.00  0.00           N  
ATOM   2244  H   SER   165      62.087  96.993  85.088  1.00  0.00           H  
ATOM   2245  CA  SER   165      63.972  96.834  84.265  1.00  0.00           C  
ATOM   2246  HA  SER   165      64.869  96.314  84.602  1.00  0.00           H  
ATOM   2247  CB  SER   165      63.425  96.052  83.126  1.00  0.00           C  
ATOM   2248  HB2 SER   165      64.176  96.009  82.337  1.00  0.00           H  
ATOM   2249  HB3 SER   165      63.120  95.039  83.388  1.00  0.00           H  
ATOM   2250  OG  SER   165      62.295  96.776  82.569  1.00  0.00           O  
ATOM   2251  HG  SER   165      62.594  96.890  81.664  1.00  0.00           H  
ATOM   2252  C   SER   165      64.428  98.257  83.869  1.00  0.00           C  
ATOM   2253  O   SER   165      63.641  99.176  83.982  1.00  0.00           O  
ATOM   2254  N   GLY   166      65.544  98.401  83.191  1.00  0.00           N  
ATOM   2255  H   GLY   166      66.230  97.677  83.030  1.00  0.00           H  
ATOM   2256  CA  GLY   166      65.978  99.648  82.545  1.00  0.00           C  
ATOM   2257  HA2 GLY   166      66.501  99.332  81.642  1.00  0.00           H  
ATOM   2258  HA3 GLY   166      65.119 100.238  82.225  1.00  0.00           H  
ATOM   2259  C   GLY   166      66.845 100.557  83.474  1.00  0.00           C  
ATOM   2260  O   GLY   166      66.999 100.363  84.707  1.00  0.00           O  
ATOM   2261  N   GLY   167      67.442 101.546  82.845  1.00  0.00           N  
ATOM   2262  H   GLY   167      67.437 101.611  81.837  1.00  0.00           H  
ATOM   2263  CA  GLY   167      68.520 102.347  83.419  1.00  0.00           C  
ATOM   2264  HA2 GLY   167      68.568 103.325  82.939  1.00  0.00           H  
ATOM   2265  HA3 GLY   167      68.319 102.480  84.482  1.00  0.00           H  
ATOM   2266  C   GLY   167      69.850 101.630  83.413  1.00  0.00           C  
ATOM   2267  O   GLY   167      70.217 101.055  82.381  1.00  0.00           O  
ATOM   2268  N   GLY   168      70.601 101.661  84.504  1.00  0.00           N  
ATOM   2269  H   GLY   168      70.271 102.105  85.350  1.00  0.00           H  
ATOM   2270  CA  GLY   168      71.880 100.898  84.501  1.00  0.00           C  
ATOM   2271  HA2 GLY   168      72.460 101.063  83.593  1.00  0.00           H  
ATOM   2272  HA3 GLY   168      72.481 101.359  85.286  1.00  0.00           H  
ATOM   2273  C   GLY   168      71.862  99.368  84.744  1.00  0.00           C  
ATOM   2274  O   GLY   168      70.812  98.721  84.705  1.00  0.00           O  
ATOM   2275  N   GLY   169      73.005  98.711  84.824  1.00  0.00           N  
ATOM   2276  H   GLY   169      72.990  97.713  84.666  1.00  0.00           H  
ATOM   2277  CA  GLY   169      74.297  99.325  85.194  1.00  0.00           C  
ATOM   2278  HA2 GLY   169      74.076 100.233  85.755  1.00  0.00           H  
ATOM   2279  HA3 GLY   169      74.915  98.726  85.863  1.00  0.00           H  
ATOM   2280  C   GLY   169      75.085  99.739  83.964  1.00  0.00           C  
ATOM   2281  O   GLY   169      74.502 100.121  82.975  1.00  0.00           O  
ATOM   2282  N   GLY   170      76.447  99.742  84.080  1.00  0.00           N  
ATOM   2283  H   GLY   170      76.941  99.322  84.854  1.00  0.00           H  
ATOM   2284  CA  GLY   170      77.238 100.118  82.931  1.00  0.00           C  
ATOM   2285  HA2 GLY   170      76.852  99.512  82.111  1.00  0.00           H  
ATOM   2286  HA3 GLY   170      77.115 101.146  82.592  1.00  0.00           H  
ATOM   2287  C   GLY   170      78.676  99.715  83.111  1.00  0.00           C  
ATOM   2288  O   GLY   170      78.965  99.018  84.102  1.00  0.00           O  
ATOM   2289  N   GLY   171      79.593 100.032  82.201  1.00  0.00           N  
ATOM   2290  H   GLY   171      80.531  99.716  82.401  1.00  0.00           H  
ATOM   2291  CA  GLY   171      79.425 100.833  81.072  1.00  0.00           C  
ATOM   2292  HA2 GLY   171      78.848 100.253  80.351  1.00  0.00           H  
ATOM   2293  HA3 GLY   171      78.940 101.755  81.393  1.00  0.00           H  
ATOM   2294  C   GLY   171      80.823 101.110  80.453  1.00  0.00           C  
ATOM   2295  O   GLY   171      81.868 101.007  81.162  1.00  0.00           O  
ATOM   2296  N   GLY   172      80.891 101.404  79.109  1.00  0.00           N  
ATOM   2297  H   GLY   172      81.760 101.814  78.800  1.00  0.00           H  
ATOM   2298  CA  GLY   172      79.942 101.410  77.998  1.00  0.00           C  
ATOM   2299  HA2 GLY   172      78.961 101.782  78.296  1.00  0.00           H  
ATOM   2300  HA3 GLY   172      80.266 102.123  77.241  1.00  0.00           H  
ATOM   2301  C   GLY   172      79.579 100.056  77.337  1.00  0.00           C  
ATOM   2302  O   GLY   172      79.645  99.002  77.934  1.00  0.00           O  
ATOM   2303  N   GLY   173      78.998 100.154  76.124  1.00  0.00           N  
ATOM   2304  H   GLY   173      78.962 101.081  75.723  1.00  0.00           H  
ATOM   2305  CA  GLY   173      78.498  98.974  75.375  1.00  0.00           C  
ATOM   2306  HA2 GLY   173      79.154  98.110  75.485  1.00  0.00           H  
ATOM   2307  HA3 GLY   173      77.538  98.747  75.837  1.00  0.00           H  
ATOM   2308  C   GLY   173      78.297  99.233  73.838  1.00  0.00           C  
ATOM   2309  O   GLY   173      77.746 100.243  73.507  1.00  0.00           O  
ATOM   2310  N   GLY   174      78.602  98.275  72.953  1.00  0.00           N  
ATOM   2311  H   GLY   174      78.092  98.426  72.094  1.00  0.00           H  
ATOM   2312  CA  GLY   174      79.317  96.950  73.111  1.00  0.00           C  
ATOM   2313  HA2 GLY   174      78.863  96.396  73.933  1.00  0.00           H  
ATOM   2314  HA3 GLY   174      79.022  96.326  72.267  1.00  0.00           H  
ATOM   2315  C   GLY   174      80.828  96.974  73.246  1.00  0.00           C  
ATOM   2316  O   GLY   174      81.413  97.837  73.859  1.00  0.00           O  
ATOM   2317  N   GLY   175      81.546  95.987  72.647  1.00  0.00           N  
ATOM   2318  H   GLY   175      81.014  95.305  72.125  1.00  0.00           H  
ATOM   2319  CA  GLY   175      82.994  96.019  72.405  1.00  0.00           C  
ATOM   2320  HA2 GLY   175      83.453  96.028  73.394  1.00  0.00           H  
ATOM   2321  HA3 GLY   175      83.357  95.077  71.995  1.00  0.00           H  
ATOM   2322  C   GLY   175      83.508  97.121  71.530  1.00  0.00           C  
ATOM   2323  O   GLY   175      84.489  97.761  71.914  1.00  0.00           O  
ATOM   2324  N   ASN   176      82.916  97.378  70.372  1.00  0.00           N  
ATOM   2325  H   ASN   176      82.149  96.819  70.027  1.00  0.00           H  
ATOM   2326  CA  ASN   176      83.128  98.661  69.607  1.00  0.00           C  
ATOM   2327  HA  ASN   176      84.055  99.120  69.951  1.00  0.00           H  
ATOM   2328  CB  ASN   176      83.321  98.282  68.122  1.00  0.00           C  
ATOM   2329  HB2 ASN   176      82.444  97.800  67.691  1.00  0.00           H  
ATOM   2330  HB3 ASN   176      83.486  99.163  67.501  1.00  0.00           H  
ATOM   2331  CG  ASN   176      84.484  97.402  67.958  1.00  0.00           C  
ATOM   2332  OD1 ASN   176      85.608  97.879  67.931  1.00  0.00           O  
ATOM   2333  ND2 ASN   176      84.242  96.109  67.932  1.00  0.00           N  
ATOM   2334 HD21 ASN   176      84.980  95.428  68.040  1.00  0.00           H  
ATOM   2335 HD22 ASN   176      83.305  95.752  68.045  1.00  0.00           H  
ATOM   2336  C   ASN   176      81.844  99.451  69.777  1.00  0.00           C  
ATOM   2337  O   ASN   176      80.804  98.999  69.205  1.00  0.00           O  
ATOM   2338  N   TYR   177      81.905 100.602  70.394  1.00  0.00           N  
ATOM   2339  H   TYR   177      82.835 100.966  70.545  1.00  0.00           H  
ATOM   2340  CA  TYR   177      80.726 101.505  70.655  1.00  0.00           C  
ATOM   2341  HA  TYR   177      80.072 101.041  71.394  1.00  0.00           H  
ATOM   2342  CB  TYR   177      81.269 102.795  71.276  1.00  0.00           C  
ATOM   2343  HB2 TYR   177      81.832 103.222  70.446  1.00  0.00           H  
ATOM   2344  HB3 TYR   177      80.472 103.537  71.331  1.00  0.00           H  
ATOM   2345  CG  TYR   177      82.182 102.760  72.475  1.00  0.00           C  
ATOM   2346  CD1 TYR   177      81.694 102.585  73.765  1.00  0.00           C  
ATOM   2347  HD1 TYR   177      80.689 102.204  73.875  1.00  0.00           H  
ATOM   2348  CE1 TYR   177      82.531 102.486  74.902  1.00  0.00           C  
ATOM   2349  HE1 TYR   177      82.167 102.189  75.874  1.00  0.00           H  
ATOM   2350  CZ  TYR   177      83.923 102.819  74.775  1.00  0.00           C  
ATOM   2351  OH  TYR   177      84.757 102.859  75.772  1.00  0.00           O  
ATOM   2352  HH  TYR   177      84.360 102.494  76.566  1.00  0.00           H  
ATOM   2353  CE2 TYR   177      84.369 103.163  73.416  1.00  0.00           C  
ATOM   2354  HE2 TYR   177      85.378 103.527  73.288  1.00  0.00           H  
ATOM   2355  CD2 TYR   177      83.548 103.089  72.303  1.00  0.00           C  
ATOM   2356  HD2 TYR   177      83.877 103.422  71.330  1.00  0.00           H  
ATOM   2357  C   TYR   177      79.933 101.785  69.436  1.00  0.00           C  
ATOM   2358  O   TYR   177      80.420 101.867  68.234  1.00  0.00           O  
ATOM   2359  N   GLY   178      78.614 101.949  69.499  1.00  0.00           N  
ATOM   2360  H   GLY   178      78.177 102.215  68.628  1.00  0.00           H  
ATOM   2361  CA  GLY   178      77.743 102.073  70.632  1.00  0.00           C  
ATOM   2362  HA2 GLY   178      76.741 101.991  70.211  1.00  0.00           H  
ATOM   2363  HA3 GLY   178      77.923 101.345  71.423  1.00  0.00           H  
ATOM   2364  C   GLY   178      77.897 103.364  71.389  1.00  0.00           C  
ATOM   2365  O   GLY   178      78.055 104.424  70.752  1.00  0.00           O  
ATOM   2366  N   GLN   179      77.868 103.313  72.740  1.00  0.00           N  
ATOM   2367  H   GLN   179      77.598 102.511  73.291  1.00  0.00           H  
ATOM   2368  CA  GLN   179      78.034 104.511  73.555  1.00  0.00           C  
ATOM   2369  HA  GLN   179      78.550 105.308  73.019  1.00  0.00           H  
ATOM   2370  CB  GLN   179      76.647 105.115  73.880  1.00  0.00           C  
ATOM   2371  HB2 GLN   179      76.757 106.161  74.165  1.00  0.00           H  
ATOM   2372  HB3 GLN   179      76.107 105.224  72.939  1.00  0.00           H  
ATOM   2373  CG  GLN   179      75.773 104.537  75.036  1.00  0.00           C  
ATOM   2374  HG2 GLN   179      76.389 104.399  75.925  1.00  0.00           H  
ATOM   2375  HG3 GLN   179      75.005 105.288  75.224  1.00  0.00           H  
ATOM   2376  CD  GLN   179      75.203 103.177  74.735  1.00  0.00           C  
ATOM   2377  OE1 GLN   179      74.539 102.918  73.742  1.00  0.00           O  
ATOM   2378  NE2 GLN   179      75.505 102.201  75.627  1.00  0.00           N  
ATOM   2379 HE21 GLN   179      75.963 102.523  76.467  1.00  0.00           H  
ATOM   2380 HE22 GLN   179      75.128 101.298  75.377  1.00  0.00           H  
ATOM   2381  C   GLN   179      78.840 104.232  74.774  1.00  0.00           C  
ATOM   2382  O   GLN   179      78.711 103.179  75.388  1.00  0.00           O  
ATOM   2383  N   ASP   180      79.730 105.076  75.293  1.00  0.00           N  
ATOM   2384  H   ASP   180      80.206 104.753  76.123  1.00  0.00           H  
ATOM   2385  CA  ASP   180      80.024 106.485  74.954  1.00  0.00           C  
ATOM   2386  HA  ASP   180      79.751 106.757  73.934  1.00  0.00           H  
ATOM   2387  CB  ASP   180      79.373 107.441  76.036  1.00  0.00           C  
ATOM   2388  HB2 ASP   180      78.336 107.109  75.983  1.00  0.00           H  
ATOM   2389  HB3 ASP   180      79.786 107.074  76.975  1.00  0.00           H  
ATOM   2390  CG  ASP   180      79.593 108.913  75.718  1.00  0.00           C  
ATOM   2391  OD1 ASP   180      79.065 109.758  76.485  1.00  0.00           O  
ATOM   2392  OD2 ASP   180      80.309 109.231  74.727  1.00  0.00           O  
ATOM   2393  C   ASP   180      81.609 106.770  75.031  1.00  0.00           C  
ATOM   2394  O   ASP   180      82.252 106.547  76.077  1.00  0.00           O  
ATOM   2395  N   GLN   181      82.236 107.152  73.917  1.00  0.00           N  
ATOM   2396  H   GLN   181      81.637 107.120  73.105  1.00  0.00           H  
ATOM   2397  CA  GLN   181      83.623 107.364  73.510  1.00  0.00           C  
ATOM   2398  HA  GLN   181      84.221 106.478  73.724  1.00  0.00           H  
ATOM   2399  CB  GLN   181      83.714 107.546  72.020  1.00  0.00           C  
ATOM   2400  HB2 GLN   181      82.948 108.201  71.606  1.00  0.00           H  
ATOM   2401  HB3 GLN   181      84.710 107.925  71.790  1.00  0.00           H  
ATOM   2402  CG  GLN   181      83.513 106.235  71.323  1.00  0.00           C  
ATOM   2403  HG2 GLN   181      84.374 105.605  71.550  1.00  0.00           H  
ATOM   2404  HG3 GLN   181      82.516 105.822  71.475  1.00  0.00           H  
ATOM   2405  CD  GLN   181      83.591 106.481  69.731  1.00  0.00           C  
ATOM   2406  OE1 GLN   181      83.539 105.602  68.869  1.00  0.00           O  
ATOM   2407  NE2 GLN   181      83.608 107.719  69.218  1.00  0.00           N  
ATOM   2408 HE21 GLN   181      83.503 108.499  69.851  1.00  0.00           H  
ATOM   2409 HE22 GLN   181      83.717 107.808  68.218  1.00  0.00           H  
ATOM   2410  C   GLN   181      84.295 108.615  74.210  1.00  0.00           C  
ATOM   2411  O   GLN   181      85.477 108.856  74.087  1.00  0.00           O  
ATOM   2412  N   SER   182      83.429 109.386  74.894  1.00  0.00           N  
ATOM   2413  H   SER   182      82.486 109.027  74.943  1.00  0.00           H  
ATOM   2414  CA  SER   182      83.738 110.516  75.776  1.00  0.00           C  
ATOM   2415  HA  SER   182      84.132 111.332  75.170  1.00  0.00           H  
ATOM   2416  CB  SER   182      82.462 111.040  76.376  1.00  0.00           C  
ATOM   2417  HB2 SER   182      82.083 110.210  76.974  1.00  0.00           H  
ATOM   2418  HB3 SER   182      82.689 111.934  76.956  1.00  0.00           H  
ATOM   2419  OG  SER   182      81.577 111.343  75.327  1.00  0.00           O  
ATOM   2420  HG  SER   182      81.112 110.539  75.082  1.00  0.00           H  
ATOM   2421  C   SER   182      84.764 110.003  76.870  1.00  0.00           C  
ATOM   2422  O   SER   182      84.508 109.017  77.562  1.00  0.00           O  
ATOM   2423  N   SER   183      85.952 110.676  77.146  1.00  0.00           N  
ATOM   2424  H   SER   183      86.590 110.321  77.843  1.00  0.00           H  
ATOM   2425  CA  SER   183      86.369 111.831  76.372  1.00  0.00           C  
ATOM   2426  HA  SER   183      86.291 111.600  75.309  1.00  0.00           H  
ATOM   2427  CB  SER   183      85.507 113.008  76.910  1.00  0.00           C  
ATOM   2428  HB2 SER   183      84.456 112.775  76.741  1.00  0.00           H  
ATOM   2429  HB3 SER   183      85.600 113.052  77.996  1.00  0.00           H  
ATOM   2430  OG  SER   183      85.980 114.245  76.364  1.00  0.00           O  
ATOM   2431  HG  SER   183      85.517 114.510  75.567  1.00  0.00           H  
ATOM   2432  C   SER   183      87.865 112.171  76.613  1.00  0.00           C  
ATOM   2433  O   SER   183      88.350 112.522  77.686  1.00  0.00           O  
ATOM   2434  N   MET   184      88.623 112.189  75.509  1.00  0.00           N  
ATOM   2435  H   MET   184      88.245 112.006  74.590  1.00  0.00           H  
ATOM   2436  CA  MET   184      90.056 112.480  75.486  1.00  0.00           C  
ATOM   2437  HA  MET   184      90.575 111.714  76.063  1.00  0.00           H  
ATOM   2438  CB  MET   184      90.737 112.360  74.066  1.00  0.00           C  
ATOM   2439  HB2 MET   184      91.803 112.462  74.272  1.00  0.00           H  
ATOM   2440  HB3 MET   184      90.551 111.392  73.601  1.00  0.00           H  
ATOM   2441  CG  MET   184      90.516 113.503  73.086  1.00  0.00           C  
ATOM   2442  HG2 MET   184      90.721 114.437  73.610  1.00  0.00           H  
ATOM   2443  HG3 MET   184      91.135 113.498  72.189  1.00  0.00           H  
ATOM   2444  SD  MET   184      88.743 113.439  72.618  1.00  0.00           S  
ATOM   2445  CE  MET   184      88.769 112.051  71.518  1.00  0.00           C  
ATOM   2446  HE1 MET   184      89.458 112.346  70.727  1.00  0.00           H  
ATOM   2447  HE2 MET   184      89.286 111.224  72.004  1.00  0.00           H  
ATOM   2448  HE3 MET   184      87.753 111.829  71.192  1.00  0.00           H  
ATOM   2449  C   MET   184      90.390 113.805  76.129  1.00  0.00           C  
ATOM   2450  O   MET   184      89.705 114.794  75.876  1.00  0.00           O  
ATOM   2451  N   SER   185      91.401 113.923  76.944  1.00  0.00           N  
ATOM   2452  H   SER   185      91.981 113.110  77.097  1.00  0.00           H  
ATOM   2453  CA  SER   185      91.854 115.093  77.608  1.00  0.00           C  
ATOM   2454  HA  SER   185      91.017 115.321  78.268  1.00  0.00           H  
ATOM   2455  CB  SER   185      93.163 114.825  78.397  1.00  0.00           C  
ATOM   2456  HB2 SER   185      93.038 113.954  79.039  1.00  0.00           H  
ATOM   2457  HB3 SER   185      93.926 114.582  77.658  1.00  0.00           H  
ATOM   2458  OG  SER   185      93.560 115.923  79.149  1.00  0.00           O  
ATOM   2459  HG  SER   185      94.345 115.650  79.629  1.00  0.00           H  
ATOM   2460  C   SER   185      92.237 116.286  76.667  1.00  0.00           C  
ATOM   2461  O   SER   185      92.935 116.086  75.605  1.00  0.00           O  
ATOM   2462  N   SER   186      91.729 117.457  77.059  1.00  0.00           N  
ATOM   2463  H   SER   186      91.295 117.532  77.967  1.00  0.00           H  
ATOM   2464  CA  SER   186      92.040 118.658  76.287  1.00  0.00           C  
ATOM   2465  HA  SER   186      93.103 118.665  76.046  1.00  0.00           H  
ATOM   2466  CB  SER   186      91.260 118.607  74.985  1.00  0.00           C  
ATOM   2467  HB2 SER   186      91.804 117.948  74.308  1.00  0.00           H  
ATOM   2468  HB3 SER   186      90.276 118.160  75.124  1.00  0.00           H  
ATOM   2469  OG  SER   186      91.102 119.820  74.266  1.00  0.00           O  
ATOM   2470  HG  SER   186      90.156 119.963  74.344  1.00  0.00           H  
ATOM   2471  C   SER   186      91.673 119.941  76.958  1.00  0.00           C  
ATOM   2472  O   SER   186      90.736 119.995  77.827  1.00  0.00           O  
ATOM   2473  N   GLY   187      92.389 121.047  76.781  1.00  0.00           N  
ATOM   2474  H   GLY   187      92.317 121.738  77.514  1.00  0.00           H  
ATOM   2475  CA  GLY   187      93.411 121.339  75.762  1.00  0.00           C  
ATOM   2476  HA2 GLY   187      94.257 121.339  76.448  1.00  0.00           H  
ATOM   2477  HA3 GLY   187      93.801 120.737  74.941  1.00  0.00           H  
ATOM   2478  C   GLY   187      93.123 122.699  75.107  1.00  0.00           C  
ATOM   2479  O   GLY   187      94.085 123.392  74.802  1.00  0.00           O  
ATOM   2480  N   GLY   188      91.871 123.112  75.095  1.00  0.00           N  
ATOM   2481  H   GLY   188      91.206 122.397  75.354  1.00  0.00           H  
ATOM   2482  CA  GLY   188      91.493 124.274  74.419  1.00  0.00           C  
ATOM   2483  HA2 GLY   188      91.912 124.385  73.419  1.00  0.00           H  
ATOM   2484  HA3 GLY   188      90.420 124.160  74.263  1.00  0.00           H  
ATOM   2485  C   GLY   188      91.803 125.539  75.200  1.00  0.00           C  
ATOM   2486  O   GLY   188      92.125 125.403  76.378  1.00  0.00           O  
ATOM   2487  N   GLY   189      91.756 126.721  74.616  1.00  0.00           N  
ATOM   2488  H   GLY   189      92.004 127.470  75.247  1.00  0.00           H  
ATOM   2489  CA  GLY   189      91.405 127.029  73.221  1.00  0.00           C  
ATOM   2490  HA2 GLY   189      91.749 128.044  73.019  1.00  0.00           H  
ATOM   2491  HA3 GLY   189      92.010 126.352  72.618  1.00  0.00           H  
ATOM   2492  C   GLY   189      89.907 126.923  72.924  1.00  0.00           C  
ATOM   2493  O   GLY   189      89.177 126.438  73.751  1.00  0.00           O  
ATOM   2494  N   SER   190      89.449 127.513  71.746  1.00  0.00           N  
ATOM   2495  H   SER   190      90.173 127.926  71.175  1.00  0.00           H  
ATOM   2496  CA  SER   190      88.086 127.498  71.221  1.00  0.00           C  
ATOM   2497  HA  SER   190      88.063 128.209  70.396  1.00  0.00           H  
ATOM   2498  CB  SER   190      87.714 126.195  70.593  1.00  0.00           C  
ATOM   2499  HB2 SER   190      87.565 125.365  71.283  1.00  0.00           H  
ATOM   2500  HB3 SER   190      86.720 126.424  70.208  1.00  0.00           H  
ATOM   2501  OG  SER   190      88.617 125.866  69.568  1.00  0.00           O  
ATOM   2502  HG  SER   190      88.176 126.034  68.732  1.00  0.00           H  
ATOM   2503  C   SER   190      87.090 127.977  72.263  1.00  0.00           C  
ATOM   2504  O   SER   190      86.252 127.217  72.766  1.00  0.00           O  
ATOM   2505  N   GLY   191      86.979 129.284  72.505  1.00  0.00           N  
ATOM   2506  H   GLY   191      86.309 129.524  73.222  1.00  0.00           H  
ATOM   2507  CA  GLY   191      87.578 130.447  71.892  1.00  0.00           C  
ATOM   2508  HA2 GLY   191      87.685 131.293  72.570  1.00  0.00           H  
ATOM   2509  HA3 GLY   191      88.578 130.165  71.561  1.00  0.00           H  
ATOM   2510  C   GLY   191      86.933 130.872  70.541  1.00  0.00           C  
ATOM   2511  O   GLY   191      85.801 130.393  70.375  1.00  0.00           O  
ATOM   2512  N   GLY   192      87.625 131.659  69.702  1.00  0.00           N  
ATOM   2513  H   GLY   192      88.517 132.032  69.994  1.00  0.00           H  
ATOM   2514  CA  GLY   192      87.318 131.843  68.255  1.00  0.00           C  
ATOM   2515  HA2 GLY   192      86.270 131.871  67.956  1.00  0.00           H  
ATOM   2516  HA3 GLY   192      87.842 132.731  67.902  1.00  0.00           H  
ATOM   2517  C   GLY   192      87.839 130.653  67.349  1.00  0.00           C  
ATOM   2518  O   GLY   192      88.428 129.638  67.756  1.00  0.00           O  
ATOM   2519  N   GLY   193      87.665 130.839  66.004  1.00  0.00           N  
ATOM   2520  H   GLY   193      87.154 131.690  65.818  1.00  0.00           H  
ATOM   2521  CA  GLY   193      87.932 129.787  65.026  1.00  0.00           C  
ATOM   2522  HA2 GLY   193      87.889 130.115  63.987  1.00  0.00           H  
ATOM   2523  HA3 GLY   193      88.975 129.503  65.169  1.00  0.00           H  
ATOM   2524  C   GLY   193      87.066 128.550  65.261  1.00  0.00           C  
ATOM   2525  O   GLY   193      86.158 128.537  66.082  1.00  0.00           O  
ATOM   2526  N   TYR   194      87.363 127.428  64.564  1.00  0.00           N  
ATOM   2527  H   TYR   194      88.106 127.491  63.883  1.00  0.00           H  
ATOM   2528  CA  TYR   194      86.722 126.164  64.830  1.00  0.00           C  
ATOM   2529  HA  TYR   194      85.679 126.288  64.539  1.00  0.00           H  
ATOM   2530  CB  TYR   194      87.382 125.097  63.916  1.00  0.00           C  
ATOM   2531  HB2 TYR   194      88.428 125.035  64.216  1.00  0.00           H  
ATOM   2532  HB3 TYR   194      86.950 124.114  64.101  1.00  0.00           H  
ATOM   2533  CG  TYR   194      87.413 125.346  62.373  1.00  0.00           C  
ATOM   2534  CD1 TYR   194      86.212 125.802  61.705  1.00  0.00           C  
ATOM   2535  HD1 TYR   194      85.272 125.800  62.237  1.00  0.00           H  
ATOM   2536  CE1 TYR   194      86.252 126.064  60.332  1.00  0.00           C  
ATOM   2537  HE1 TYR   194      85.397 126.404  59.767  1.00  0.00           H  
ATOM   2538  CZ  TYR   194      87.418 125.981  59.613  1.00  0.00           C  
ATOM   2539  OH  TYR   194      87.542 126.233  58.268  1.00  0.00           O  
ATOM   2540  HH  TYR   194      86.677 126.553  58.003  1.00  0.00           H  
ATOM   2541  CE2 TYR   194      88.578 125.676  60.312  1.00  0.00           C  
ATOM   2542  HE2 TYR   194      89.534 125.777  59.819  1.00  0.00           H  
ATOM   2543  CD2 TYR   194      88.632 125.351  61.688  1.00  0.00           C  
ATOM   2544  HD2 TYR   194      89.463 125.052  62.308  1.00  0.00           H  
ATOM   2545  C   TYR   194      86.710 125.731  66.342  1.00  0.00           C  
ATOM   2546  O   TYR   194      87.697 125.936  67.083  1.00  0.00           O  
ATOM   2547  N   GLY   195      85.648 125.070  66.824  1.00  0.00           N  
ATOM   2548  H   GLY   195      85.833 124.634  67.716  1.00  0.00           H  
ATOM   2549  CA  GLY   195      84.412 124.676  66.093  1.00  0.00           C  
ATOM   2550  HA2 GLY   195      83.988 125.670  65.947  1.00  0.00           H  
ATOM   2551  HA3 GLY   195      84.672 124.179  65.159  1.00  0.00           H  
ATOM   2552  C   GLY   195      83.454 123.805  66.896  1.00  0.00           C  
ATOM   2553  O   GLY   195      83.687 123.453  68.100  1.00  0.00           O  
ATOM   2554  N   ASN   196      82.295 123.575  66.328  1.00  0.00           N  
ATOM   2555  H   ASN   196      82.048 123.963  65.429  1.00  0.00           H  
ATOM   2556  CA  ASN   196      81.312 122.782  67.093  1.00  0.00           C  
ATOM   2557  HA  ASN   196      81.811 121.929  67.553  1.00  0.00           H  
ATOM   2558  CB  ASN   196      80.540 123.631  68.156  1.00  0.00           C  
ATOM   2559  HB2 ASN   196      81.209 124.131  68.856  1.00  0.00           H  
ATOM   2560  HB3 ASN   196      80.041 124.415  67.586  1.00  0.00           H  
ATOM   2561  CG  ASN   196      79.414 122.936  68.978  1.00  0.00           C  
ATOM   2562  OD1 ASN   196      78.244 122.794  68.571  1.00  0.00           O  
ATOM   2563  ND2 ASN   196      79.755 122.465  70.123  1.00  0.00           N  
ATOM   2564 HD21 ASN   196      79.043 121.902  70.566  1.00  0.00           H  
ATOM   2565 HD22 ASN   196      80.683 122.521  70.517  1.00  0.00           H  
ATOM   2566  C   ASN   196      80.239 122.258  66.176  1.00  0.00           C  
ATOM   2567  O   ASN   196      79.757 122.903  65.273  1.00  0.00           O  
ATOM   2568  N   GLN   197      79.908 120.996  66.401  1.00  0.00           N  
ATOM   2569  H   GLN   197      80.341 120.567  67.207  1.00  0.00           H  
ATOM   2570  CA  GLN   197      79.024 120.212  65.531  1.00  0.00           C  
ATOM   2571  HA  GLN   197      79.172 120.591  64.519  1.00  0.00           H  
ATOM   2572  CB  GLN   197      79.319 118.707  65.621  1.00  0.00           C  
ATOM   2573  HB2 GLN   197      80.373 118.598  65.365  1.00  0.00           H  
ATOM   2574  HB3 GLN   197      79.195 118.399  66.660  1.00  0.00           H  
ATOM   2575  CG  GLN   197      78.574 117.835  64.560  1.00  0.00           C  
ATOM   2576  HG2 GLN   197      77.527 117.599  64.752  1.00  0.00           H  
ATOM   2577  HG3 GLN   197      78.447 118.420  63.649  1.00  0.00           H  
ATOM   2578  CD  GLN   197      79.268 116.488  64.156  1.00  0.00           C  
ATOM   2579  OE1 GLN   197      80.318 116.097  64.642  1.00  0.00           O  
ATOM   2580  NE2 GLN   197      78.703 115.738  63.246  1.00  0.00           N  
ATOM   2581 HE21 GLN   197      78.024 116.110  62.598  1.00  0.00           H  
ATOM   2582 HE22 GLN   197      79.054 114.796  63.150  1.00  0.00           H  
ATOM   2583  C   GLN   197      77.542 120.536  65.855  1.00  0.00           C  
ATOM   2584  O   GLN   197      77.039 120.158  66.910  1.00  0.00           O  
ATOM   2585  N   ASP   198      76.808 121.288  65.033  1.00  0.00           N  
ATOM   2586  H   ASP   198      77.136 121.564  64.119  1.00  0.00           H  
ATOM   2587  CA  ASP   198      75.320 121.382  65.094  1.00  0.00           C  
ATOM   2588  HA  ASP   198      74.997 121.883  66.006  1.00  0.00           H  
ATOM   2589  CB  ASP   198      74.901 122.341  63.961  1.00  0.00           C  
ATOM   2590  HB2 ASP   198      75.352 121.982  63.035  1.00  0.00           H  
ATOM   2591  HB3 ASP   198      73.834 122.156  63.835  1.00  0.00           H  
ATOM   2592  CG  ASP   198      75.287 123.804  64.115  1.00  0.00           C  
ATOM   2593  OD1 ASP   198      75.310 124.323  65.233  1.00  0.00           O  
ATOM   2594  OD2 ASP   198      75.592 124.493  63.078  1.00  0.00           O  
ATOM   2595  C   ASP   198      74.657 119.961  64.862  1.00  0.00           C  
ATOM   2596  O   ASP   198      74.920 119.226  63.931  1.00  0.00           O  
ATOM   2597  N   GLN   199      73.632 119.777  65.734  1.00  0.00           N  
ATOM   2598  H   GLN   199      73.509 120.565  66.354  1.00  0.00           H  
ATOM   2599  CA  GLN   199      72.849 118.537  65.921  1.00  0.00           C  
ATOM   2600  HA  GLN   199      72.872 118.068  64.937  1.00  0.00           H  
ATOM   2601  CB  GLN   199      73.483 117.594  66.987  1.00  0.00           C  
ATOM   2602  HB2 GLN   199      73.646 118.127  67.923  1.00  0.00           H  
ATOM   2603  HB3 GLN   199      72.867 116.729  67.233  1.00  0.00           H  
ATOM   2604  CG  GLN   199      74.863 117.175  66.558  1.00  0.00           C  
ATOM   2605  HG2 GLN   199      75.624 117.938  66.394  1.00  0.00           H  
ATOM   2606  HG3 GLN   199      75.203 116.449  67.296  1.00  0.00           H  
ATOM   2607  CD  GLN   199      74.847 116.314  65.262  1.00  0.00           C  
ATOM   2608  OE1 GLN   199      73.861 115.906  64.767  1.00  0.00           O  
ATOM   2609  NE2 GLN   199      76.002 115.742  64.840  1.00  0.00           N  
ATOM   2610 HE21 GLN   199      76.792 115.630  65.458  1.00  0.00           H  
ATOM   2611 HE22 GLN   199      75.866 115.055  64.112  1.00  0.00           H  
ATOM   2612  C   GLN   199      71.406 118.734  66.310  1.00  0.00           C  
ATOM   2613  O   GLN   199      71.145 119.121  67.462  1.00  0.00           O  
ATOM   2614  N   SER   200      70.336 118.538  65.487  1.00  0.00           N  
ATOM   2615  H   SER   200      69.373 118.539  65.793  1.00  0.00           H  
ATOM   2616  CA  SER   200      70.467 118.319  64.035  1.00  0.00           C  
ATOM   2617  HA  SER   200      70.880 117.320  63.891  1.00  0.00           H  
ATOM   2618  CB  SER   200      69.049 118.256  63.486  1.00  0.00           C  
ATOM   2619  HB2 SER   200      68.433 119.145  63.620  1.00  0.00           H  
ATOM   2620  HB3 SER   200      69.165 118.185  62.404  1.00  0.00           H  
ATOM   2621  OG  SER   200      68.360 117.172  64.158  1.00  0.00           O  
ATOM   2622  HG  SER   200      67.880 116.741  63.447  1.00  0.00           H  
ATOM   2623  C   SER   200      71.269 119.328  63.211  1.00  0.00           C  
ATOM   2624  O   SER   200      71.135 120.520  63.381  1.00  0.00           O  
ATOM   2625  N   GLY   201      72.036 118.859  62.247  1.00  0.00           N  
ATOM   2626  H   GLY   201      71.997 117.867  62.061  1.00  0.00           H  
ATOM   2627  CA  GLY   201      72.946 119.575  61.308  1.00  0.00           C  
ATOM   2628  HA2 GLY   201      73.333 120.489  61.757  1.00  0.00           H  
ATOM   2629  HA3 GLY   201      73.777 118.912  61.071  1.00  0.00           H  
ATOM   2630  C   GLY   201      72.300 119.829  59.964  1.00  0.00           C  
ATOM   2631  O   GLY   201      71.177 120.158  59.923  1.00  0.00           O  
ATOM   2632  N   GLY   202      72.978 119.784  58.826  1.00  0.00           N  
ATOM   2633  H   GLY   202      72.428 120.054  58.023  1.00  0.00           H  
ATOM   2634  CA  GLY   202      74.442 119.693  58.697  1.00  0.00           C  
ATOM   2635  HA2 GLY   202      74.958 120.381  59.366  1.00  0.00           H  
ATOM   2636  HA3 GLY   202      74.715 118.705  59.068  1.00  0.00           H  
ATOM   2637  C   GLY   202      75.003 119.714  57.277  1.00  0.00           C  
ATOM   2638  O   GLY   202      74.378 120.132  56.337  1.00  0.00           O  
ATOM   2639  N   GLY   203      76.318 119.420  57.244  1.00  0.00           N  
ATOM   2640  H   GLY   203      76.696 119.544  56.316  1.00  0.00           H  
ATOM   2641  CA  GLY   203      77.214 119.169  58.424  1.00  0.00           C  
ATOM   2642  HA2 GLY   203      76.592 118.644  59.148  1.00  0.00           H  
ATOM   2643  HA3 GLY   203      78.033 118.476  58.230  1.00  0.00           H  
ATOM   2644  C   GLY   203      77.767 120.525  58.984  1.00  0.00           C  
ATOM   2645  O   GLY   203      77.147 121.550  58.925  1.00  0.00           O  
ATOM   2646  N   GLY   204      78.927 120.484  59.593  1.00  0.00           N  
ATOM   2647  H   GLY   204      79.289 119.612  59.952  1.00  0.00           H  
ATOM   2648  CA  GLY   204      79.563 121.630  60.197  1.00  0.00           C  
ATOM   2649  HA2 GLY   204      80.587 121.328  60.417  1.00  0.00           H  
ATOM   2650  HA3 GLY   204      79.528 122.413  59.440  1.00  0.00           H  
ATOM   2651  C   GLY   204      78.966 122.220  61.518  1.00  0.00           C  
ATOM   2652  O   GLY   204      78.008 121.623  62.033  1.00  0.00           O  
ATOM   2653  N   SER   205      79.553 123.287  62.099  1.00  0.00           N  
ATOM   2654  H   SER   205      79.258 123.599  63.013  1.00  0.00           H  
ATOM   2655  CA  SER   205      80.817 123.970  61.625  1.00  0.00           C  
ATOM   2656  HA  SER   205      80.724 124.143  60.553  1.00  0.00           H  
ATOM   2657  CB  SER   205      80.957 125.334  62.276  1.00  0.00           C  
ATOM   2658  HB2 SER   205      81.989 125.657  62.138  1.00  0.00           H  
ATOM   2659  HB3 SER   205      80.295 126.141  61.963  1.00  0.00           H  
ATOM   2660  OG  SER   205      80.709 125.125  63.695  1.00  0.00           O  
ATOM   2661  HG  SER   205      79.853 125.531  63.851  1.00  0.00           H  
ATOM   2662  C   SER   205      82.127 123.118  61.869  1.00  0.00           C  
ATOM   2663  O   SER   205      82.175 122.231  62.729  1.00  0.00           O  
ATOM   2664  N   GLY   206      83.160 123.432  61.112  1.00  0.00           N  
ATOM   2665  H   GLY   206      82.999 124.139  60.409  1.00  0.00           H  
ATOM   2666  CA  GLY   206      84.453 122.792  61.112  1.00  0.00           C  
ATOM   2667  HA2 GLY   206      85.133 123.499  60.636  1.00  0.00           H  
ATOM   2668  HA3 GLY   206      84.867 122.732  62.119  1.00  0.00           H  
ATOM   2669  C   GLY   206      84.574 121.429  60.378  1.00  0.00           C  
ATOM   2670  O   GLY   206      83.604 120.760  60.010  1.00  0.00           O  
ATOM   2671  N   GLY   207      85.786 120.966  60.075  1.00  0.00           N  
ATOM   2672  H   GLY   207      85.830 120.193  59.427  1.00  0.00           H  
ATOM   2673  CA  GLY   207      87.032 121.679  60.175  1.00  0.00           C  
ATOM   2674  HA2 GLY   207      86.982 122.347  61.036  1.00  0.00           H  
ATOM   2675  HA3 GLY   207      87.836 120.967  60.360  1.00  0.00           H  
ATOM   2676  C   GLY   207      87.282 122.546  58.944  1.00  0.00           C  
ATOM   2677  O   GLY   207      86.333 122.817  58.197  1.00  0.00           O  
ATOM   2678  N   TYR   208      88.572 122.808  58.692  1.00  0.00           N  
ATOM   2679  H   TYR   208      89.285 122.560  59.363  1.00  0.00           H  
ATOM   2680  CA  TYR   208      88.984 123.155  57.370  1.00  0.00           C  
ATOM   2681  HA  TYR   208      88.673 124.156  57.074  1.00  0.00           H  
ATOM   2682  CB  TYR   208      90.450 123.192  57.328  1.00  0.00           C  
ATOM   2683  HB2 TYR   208      90.724 123.690  58.258  1.00  0.00           H  
ATOM   2684  HB3 TYR   208      90.826 122.170  57.371  1.00  0.00           H  
ATOM   2685  CG  TYR   208      91.090 123.913  56.170  1.00  0.00           C  
ATOM   2686  CD1 TYR   208      91.030 125.319  56.223  1.00  0.00           C  
ATOM   2687  HD1 TYR   208      90.744 125.799  57.148  1.00  0.00           H  
ATOM   2688  CE1 TYR   208      91.394 126.084  55.106  1.00  0.00           C  
ATOM   2689  HE1 TYR   208      91.370 127.163  55.123  1.00  0.00           H  
ATOM   2690  CZ  TYR   208      91.829 125.442  53.919  1.00  0.00           C  
ATOM   2691  OH  TYR   208      92.304 126.218  52.869  1.00  0.00           O  
ATOM   2692  HH  TYR   208      92.873 125.619  52.381  1.00  0.00           H  
ATOM   2693  CE2 TYR   208      91.926 124.038  53.987  1.00  0.00           C  
ATOM   2694  HE2 TYR   208      92.401 123.510  53.173  1.00  0.00           H  
ATOM   2695  CD2 TYR   208      91.619 123.272  55.121  1.00  0.00           C  
ATOM   2696  HD2 TYR   208      91.603 122.203  54.974  1.00  0.00           H  
ATOM   2697  C   TYR   208      88.421 122.186  56.318  1.00  0.00           C  
ATOM   2698  O   TYR   208      88.345 121.001  56.538  1.00  0.00           O  
ATOM   2699  N   GLY   209      88.119 122.668  55.079  1.00  0.00           N  
ATOM   2700  H   GLY   209      88.377 123.606  54.806  1.00  0.00           H  
ATOM   2701  CA  GLY   209      87.609 121.829  54.015  1.00  0.00           C  
ATOM   2702  HA2 GLY   209      86.782 121.255  54.434  1.00  0.00           H  
ATOM   2703  HA3 GLY   209      87.170 122.514  53.290  1.00  0.00           H  
ATOM   2704  C   GLY   209      88.742 120.953  53.277  1.00  0.00           C  
ATOM   2705  O   GLY   209      89.899 121.405  53.144  1.00  0.00           O  
ATOM   2706  N   GLN   210      88.374 119.792  52.797  1.00  0.00           N  
ATOM   2707  H   GLN   210      89.016 119.468  52.088  1.00  0.00           H  
ATOM   2708  CA  GLN   210      87.221 118.980  52.949  1.00  0.00           C  
ATOM   2709  HA  GLN   210      87.335 118.149  52.253  1.00  0.00           H  
ATOM   2710  CB  GLN   210      87.210 118.318  54.356  1.00  0.00           C  
ATOM   2711  HB2 GLN   210      86.685 118.913  55.103  1.00  0.00           H  
ATOM   2712  HB3 GLN   210      86.560 117.445  54.293  1.00  0.00           H  
ATOM   2713  CG  GLN   210      88.508 118.007  54.965  1.00  0.00           C  
ATOM   2714  HG2 GLN   210      89.196 118.852  54.986  1.00  0.00           H  
ATOM   2715  HG3 GLN   210      88.267 117.715  55.987  1.00  0.00           H  
ATOM   2716  CD  GLN   210      89.215 116.782  54.354  1.00  0.00           C  
ATOM   2717  OE1 GLN   210      88.661 115.651  54.305  1.00  0.00           O  
ATOM   2718  NE2 GLN   210      90.509 116.859  53.949  1.00  0.00           N  
ATOM   2719 HE21 GLN   210      90.904 115.997  53.600  1.00  0.00           H  
ATOM   2720 HE22 GLN   210      91.068 117.691  54.066  1.00  0.00           H  
ATOM   2721  C   GLN   210      85.822 119.499  52.574  1.00  0.00           C  
ATOM   2722  O   GLN   210      84.930 119.289  53.323  1.00  0.00           O  
ATOM   2723  N   GLN   211      85.683 120.249  51.508  1.00  0.00           N  
ATOM   2724  H   GLN   211      86.447 120.302  50.850  1.00  0.00           H  
ATOM   2725  CA  GLN   211      84.420 120.945  51.140  1.00  0.00           C  
ATOM   2726  HA  GLN   211      84.043 121.369  52.070  1.00  0.00           H  
ATOM   2727  CB  GLN   211      84.737 121.953  50.066  1.00  0.00           C  
ATOM   2728  HB2 GLN   211      85.242 121.504  49.211  1.00  0.00           H  
ATOM   2729  HB3 GLN   211      83.835 122.479  49.752  1.00  0.00           H  
ATOM   2730  CG  GLN   211      85.581 123.131  50.579  1.00  0.00           C  
ATOM   2731  HG2 GLN   211      85.150 123.614  51.457  1.00  0.00           H  
ATOM   2732  HG3 GLN   211      86.550 122.781  50.934  1.00  0.00           H  
ATOM   2733  CD  GLN   211      86.022 124.181  49.572  1.00  0.00           C  
ATOM   2734  OE1 GLN   211      85.514 124.205  48.438  1.00  0.00           O  
ATOM   2735  NE2 GLN   211      86.920 125.143  49.885  1.00  0.00           N  
ATOM   2736 HE21 GLN   211      87.115 125.373  50.849  1.00  0.00           H  
ATOM   2737 HE22 GLN   211      87.217 125.752  49.136  1.00  0.00           H  
ATOM   2738  C   GLN   211      83.281 120.068  50.615  1.00  0.00           C  
ATOM   2739  O   GLN   211      82.111 120.490  50.658  1.00  0.00           O  
ATOM   2740  N   ASP   212      83.678 118.871  50.155  1.00  0.00           N  
ATOM   2741  H   ASP   212      84.665 118.803  49.952  1.00  0.00           H  
ATOM   2742  CA  ASP   212      82.752 118.008  49.417  1.00  0.00           C  
ATOM   2743  HA  ASP   212      81.819 118.234  49.933  1.00  0.00           H  
ATOM   2744  CB  ASP   212      82.638 118.453  47.934  1.00  0.00           C  
ATOM   2745  HB2 ASP   212      82.023 117.679  47.476  1.00  0.00           H  
ATOM   2746  HB3 ASP   212      82.092 119.392  47.842  1.00  0.00           H  
ATOM   2747  CG  ASP   212      83.907 118.626  47.104  1.00  0.00           C  
ATOM   2748  OD1 ASP   212      84.947 118.087  47.416  1.00  0.00           O  
ATOM   2749  OD2 ASP   212      83.919 119.229  46.012  1.00  0.00           O  
ATOM   2750  C   ASP   212      83.079 116.503  49.671  1.00  0.00           C  
ATOM   2751  O   ASP   212      82.178 115.665  49.369  1.00  0.00           O  
ATOM   2752  N   ARG   213      84.304 116.086  50.131  1.00  0.00           N  
ATOM   2753  H   ARG   213      84.968 116.846  50.168  1.00  0.00           H  
ATOM   2754  CA  ARG   213      84.556 114.714  50.627  1.00  0.00           C  
ATOM   2755  HA  ARG   213      83.674 114.368  51.167  1.00  0.00           H  
ATOM   2756  CB  ARG   213      84.898 113.791  49.468  1.00  0.00           C  
ATOM   2757  HB2 ARG   213      84.247 114.019  48.624  1.00  0.00           H  
ATOM   2758  HB3 ARG   213      85.868 114.086  49.067  1.00  0.00           H  
ATOM   2759  CG  ARG   213      84.793 112.266  49.780  1.00  0.00           C  
ATOM   2760  HG2 ARG   213      85.279 111.570  49.097  1.00  0.00           H  
ATOM   2761  HG3 ARG   213      85.138 112.091  50.799  1.00  0.00           H  
ATOM   2762  CD  ARG   213      83.329 111.788  49.808  1.00  0.00           C  
ATOM   2763  HD2 ARG   213      82.850 112.073  48.871  1.00  0.00           H  
ATOM   2764  HD3 ARG   213      83.274 110.701  49.765  1.00  0.00           H  
ATOM   2765  NE  ARG   213      82.561 112.205  51.006  1.00  0.00           N  
ATOM   2766  HE  ARG   213      83.013 112.827  51.661  1.00  0.00           H  
ATOM   2767  CZ  ARG   213      81.503 111.645  51.449  1.00  0.00           C  
ATOM   2768  NH1 ARG   213      80.769 110.703  50.866  1.00  0.00           N  
ATOM   2769 HH11 ARG   213      79.933 110.313  51.279  1.00  0.00           H  
ATOM   2770 HH12 ARG   213      81.160 110.266  50.043  1.00  0.00           H  
ATOM   2771  NH2 ARG   213      81.018 112.117  52.487  1.00  0.00           N  
ATOM   2772 HH21 ARG   213      80.275 111.591  52.926  1.00  0.00           H  
ATOM   2773 HH22 ARG   213      81.515 112.834  52.994  1.00  0.00           H  
ATOM   2774  C   ARG   213      85.653 114.753  51.752  1.00  0.00           C  
ATOM   2775  O   ARG   213      86.843 114.518  51.606  1.00  0.00           O  
ATOM   2776  N   GLY   214      85.311 115.221  52.975  1.00  0.00           N  
ATOM   2777  H   GLY   214      86.062 115.208  53.651  1.00  0.00           H  
ATOM   2778  CA  GLY   214      84.015 115.567  53.521  1.00  0.00           C  
ATOM   2779  HA2 GLY   214      84.054 116.401  54.223  1.00  0.00           H  
ATOM   2780  HA3 GLY   214      83.266 115.870  52.790  1.00  0.00           H  
ATOM   2781  C   GLY   214      83.488 114.375  54.245  1.00  0.00           C  
ATOM   2782  O   GLY   214      82.965 113.514  53.505  1.00  0.00           O  
ATOM   2783  OXT GLY   214      83.457 114.239  55.477  1.00  0.00           O  
TER    2784      GLY   214 
END   
