# Supplementary material for: Visualization of oligomerization, clustering, and density transition of intrinsically disordered proteins
Source: Natl Sci Rev. 2026 Feb 14;13(7):nwag107. doi: 10.1093/nsr/nwag107 (PMC13114874; doi:10.1093/nsr/nwag107)
Supplement: nwag107_Supplemental_Files [file nwag107_supplemental_files.zip › SI-MD-Structures/MD-Sturctures/frame19.pdb]

CRYST1  135.020  149.175  136.783  90.00  90.00  90.00               1
ATOM      1  N   MET     1      35.701  55.422  95.309  1.00  0.00           N  
ATOM      2  H1  MET     1      36.348  55.102  96.016  1.00  0.00           H  
ATOM      3  H2  MET     1      34.775  55.176  95.630  1.00  0.00           H  
ATOM      4  H3  MET     1      35.876  54.978  94.419  1.00  0.00           H  
ATOM      5  CA  MET     1      35.831  56.883  95.171  1.00  0.00           C  
ATOM      6  HA  MET     1      36.880  57.055  94.930  1.00  0.00           H  
ATOM      7  CB  MET     1      35.127  57.526  93.991  1.00  0.00           C  
ATOM      8  HB2 MET     1      34.065  57.282  94.011  1.00  0.00           H  
ATOM      9  HB3 MET     1      35.213  58.610  94.071  1.00  0.00           H  
ATOM     10  CG  MET     1      35.717  57.180  92.628  1.00  0.00           C  
ATOM     11  HG2 MET     1      35.558  57.990  91.916  1.00  0.00           H  
ATOM     12  HG3 MET     1      36.800  57.095  92.714  1.00  0.00           H  
ATOM     13  SD  MET     1      34.976  55.722  91.938  1.00  0.00           S  
ATOM     14  CE  MET     1      33.306  56.240  91.461  1.00  0.00           C  
ATOM     15  HE1 MET     1      33.165  56.035  90.400  1.00  0.00           H  
ATOM     16  HE2 MET     1      32.549  55.803  92.113  1.00  0.00           H  
ATOM     17  HE3 MET     1      33.278  57.308  91.676  1.00  0.00           H  
ATOM     18  C   MET     1      35.573  57.543  96.481  1.00  0.00           C  
ATOM     19  O   MET     1      34.553  57.219  97.055  1.00  0.00           O  
ATOM     20  N   ALA     2      36.361  58.435  97.014  1.00  0.00           N  
ATOM     21  H   ALA     2      36.057  58.796  97.907  1.00  0.00           H  
ATOM     22  CA  ALA     2      37.777  58.769  96.697  1.00  0.00           C  
ATOM     23  HA  ALA     2      38.026  59.689  97.226  1.00  0.00           H  
ATOM     24  CB  ALA     2      38.698  57.573  97.183  1.00  0.00           C  
ATOM     25  HB1 ALA     2      38.303  56.675  96.708  1.00  0.00           H  
ATOM     26  HB2 ALA     2      39.751  57.707  96.934  1.00  0.00           H  
ATOM     27  HB3 ALA     2      38.652  57.434  98.263  1.00  0.00           H  
ATOM     28  C   ALA     2      37.926  59.146  95.252  1.00  0.00           C  
ATOM     29  O   ALA     2      38.572  58.408  94.484  1.00  0.00           O  
ATOM     30  N   SER     3      37.303  60.186  94.689  1.00  0.00           N  
ATOM     31  H   SER     3      37.523  60.395  93.726  1.00  0.00           H  
ATOM     32  CA  SER     3      36.459  61.196  95.364  1.00  0.00           C  
ATOM     33  HA  SER     3      36.207  61.000  96.406  1.00  0.00           H  
ATOM     34  CB  SER     3      37.283  62.529  95.415  1.00  0.00           C  
ATOM     35  HB2 SER     3      37.393  62.873  94.386  1.00  0.00           H  
ATOM     36  HB3 SER     3      36.818  63.350  95.961  1.00  0.00           H  
ATOM     37  OG  SER     3      38.534  62.379  96.036  1.00  0.00           O  
ATOM     38  HG  SER     3      39.212  62.606  95.395  1.00  0.00           H  
ATOM     39  C   SER     3      35.064  61.538  94.639  1.00  0.00           C  
ATOM     40  O   SER     3      34.971  61.469  93.411  1.00  0.00           O  
ATOM     41  N   ASN     4      33.988  61.721  95.378  1.00  0.00           N  
ATOM     42  H   ASN     4      34.114  62.013  96.337  1.00  0.00           H  
ATOM     43  CA  ASN     4      32.561  61.709  94.818  1.00  0.00           C  
ATOM     44  HA  ASN     4      32.627  62.472  94.043  1.00  0.00           H  
ATOM     45  CB  ASN     4      32.257  60.342  94.188  1.00  0.00           C  
ATOM     46  HB2 ASN     4      33.055  60.132  93.476  1.00  0.00           H  
ATOM     47  HB3 ASN     4      32.417  59.511  94.875  1.00  0.00           H  
ATOM     48  CG  ASN     4      30.923  60.277  93.555  1.00  0.00           C  
ATOM     49  OD1 ASN     4      30.388  61.237  92.982  1.00  0.00           O  
ATOM     50  ND2 ASN     4      30.247  59.137  93.708  1.00  0.00           N  
ATOM     51 HD21 ASN     4      29.281  59.022  93.436  1.00  0.00           H  
ATOM     52 HD22 ASN     4      30.647  58.376  94.238  1.00  0.00           H  
ATOM     53  C   ASN     4      31.554  62.084  95.955  1.00  0.00           C  
ATOM     54  O   ASN     4      31.495  61.205  96.825  1.00  0.00           O  
ATOM     55  N   ASP     5      30.764  63.142  95.945  1.00  0.00           N  
ATOM     56  H   ASP     5      29.973  63.189  96.571  1.00  0.00           H  
ATOM     57  CA  ASP     5      30.888  64.290  95.065  1.00  0.00           C  
ATOM     58  HA  ASP     5      30.740  64.048  94.013  1.00  0.00           H  
ATOM     59  CB  ASP     5      29.825  65.323  95.464  1.00  0.00           C  
ATOM     60  HB2 ASP     5      29.956  65.455  96.538  1.00  0.00           H  
ATOM     61  HB3 ASP     5      29.963  66.188  94.815  1.00  0.00           H  
ATOM     62  CG  ASP     5      28.380  64.800  95.155  1.00  0.00           C  
ATOM     63  OD1 ASP     5      27.521  65.424  94.507  1.00  0.00           O  
ATOM     64  OD2 ASP     5      28.031  63.730  95.638  1.00  0.00           O  
ATOM     65  C   ASP     5      32.265  65.019  95.285  1.00  0.00           C  
ATOM     66  O   ASP     5      32.856  65.002  96.417  1.00  0.00           O  
ATOM     67  N   TYR     6      32.826  65.558  94.167  1.00  0.00           N  
ATOM     68  H   TYR     6      32.494  65.299  93.249  1.00  0.00           H  
ATOM     69  CA  TYR     6      34.207  66.186  94.126  1.00  0.00           C  
ATOM     70  HA  TYR     6      34.274  67.059  94.775  1.00  0.00           H  
ATOM     71  CB  TYR     6      35.327  65.143  94.463  1.00  0.00           C  
ATOM     72  HB2 TYR     6      35.294  64.968  95.538  1.00  0.00           H  
ATOM     73  HB3 TYR     6      34.959  64.283  93.902  1.00  0.00           H  
ATOM     74  CG  TYR     6      36.753  65.524  94.027  1.00  0.00           C  
ATOM     75  CD1 TYR     6      37.332  64.974  92.837  1.00  0.00           C  
ATOM     76  HD1 TYR     6      36.783  64.253  92.250  1.00  0.00           H  
ATOM     77  CE1 TYR     6      38.662  65.383  92.505  1.00  0.00           C  
ATOM     78  HE1 TYR     6      39.167  65.012  91.626  1.00  0.00           H  
ATOM     79  CZ  TYR     6      39.274  66.357  93.258  1.00  0.00           C  
ATOM     80  OH  TYR     6      40.565  66.744  92.899  1.00  0.00           O  
ATOM     81  HH  TYR     6      41.112  66.923  93.667  1.00  0.00           H  
ATOM     82  CE2 TYR     6      38.718  66.737  94.509  1.00  0.00           C  
ATOM     83  HE2 TYR     6      39.357  67.406  95.066  1.00  0.00           H  
ATOM     84  CD2 TYR     6      37.448  66.378  94.823  1.00  0.00           C  
ATOM     85  HD2 TYR     6      36.891  66.834  95.629  1.00  0.00           H  
ATOM     86  C   TYR     6      34.374  66.852  92.754  1.00  0.00           C  
ATOM     87  O   TYR     6      34.002  66.335  91.746  1.00  0.00           O  
ATOM     88  N   THR     7      35.221  67.872  92.774  1.00  0.00           N  
ATOM     89  H   THR     7      35.513  68.317  93.633  1.00  0.00           H  
ATOM     90  CA  THR     7      35.783  68.471  91.552  1.00  0.00           C  
ATOM     91  HA  THR     7      36.055  67.772  90.760  1.00  0.00           H  
ATOM     92  CB  THR     7      34.684  69.380  90.910  1.00  0.00           C  
ATOM     93  HB  THR     7      33.754  68.836  90.749  1.00  0.00           H  
ATOM     94  CG2 THR     7      34.317  70.596  91.745  1.00  0.00           C  
ATOM     95 HG21 THR     7      33.455  71.137  91.354  1.00  0.00           H  
ATOM     96 HG22 THR     7      34.222  70.348  92.802  1.00  0.00           H  
ATOM     97 HG23 THR     7      35.138  71.311  91.686  1.00  0.00           H  
ATOM     98  OG1 THR     7      35.254  69.859  89.660  1.00  0.00           O  
ATOM     99  HG1 THR     7      35.187  69.119  89.052  1.00  0.00           H  
ATOM    100  C   THR     7      37.032  69.291  91.909  1.00  0.00           C  
ATOM    101  O   THR     7      37.164  69.832  92.981  1.00  0.00           O  
ATOM    102  N   GLN     8      37.950  69.350  90.950  1.00  0.00           N  
ATOM    103  H   GLN     8      37.750  68.901  90.068  1.00  0.00           H  
ATOM    104  CA  GLN     8      39.218  70.120  90.959  1.00  0.00           C  
ATOM    105  HA  GLN     8      39.922  69.559  91.575  1.00  0.00           H  
ATOM    106  CB  GLN     8      39.572  70.257  89.469  1.00  0.00           C  
ATOM    107  HB2 GLN     8      38.675  70.332  88.855  1.00  0.00           H  
ATOM    108  HB3 GLN     8      40.213  71.133  89.374  1.00  0.00           H  
ATOM    109  CG  GLN     8      40.390  69.053  88.989  1.00  0.00           C  
ATOM    110  HG2 GLN     8      41.259  69.028  89.646  1.00  0.00           H  
ATOM    111  HG3 GLN     8      39.796  68.140  89.040  1.00  0.00           H  
ATOM    112  CD  GLN     8      40.845  69.008  87.518  1.00  0.00           C  
ATOM    113  OE1 GLN     8      40.192  69.351  86.548  1.00  0.00           O  
ATOM    114  NE2 GLN     8      42.004  68.393  87.319  1.00  0.00           N  
ATOM    115 HE21 GLN     8      42.351  67.794  88.054  1.00  0.00           H  
ATOM    116 HE22 GLN     8      42.123  67.916  86.436  1.00  0.00           H  
ATOM    117  C   GLN     8      38.946  71.532  91.619  1.00  0.00           C  
ATOM    118  O   GLN     8      38.015  72.159  91.148  1.00  0.00           O  
ATOM    119  N   GLN     9      39.697  72.065  92.587  1.00  0.00           N  
ATOM    120  H   GLN     9      39.273  72.882  93.002  1.00  0.00           H  
ATOM    121  CA  GLN     9      40.974  71.538  93.230  1.00  0.00           C  
ATOM    122  HA  GLN     9      41.501  72.343  93.742  1.00  0.00           H  
ATOM    123  CB  GLN     9      40.662  70.470  94.279  1.00  0.00           C  
ATOM    124  HB2 GLN     9      40.024  69.679  93.885  1.00  0.00           H  
ATOM    125  HB3 GLN     9      41.612  70.043  94.600  1.00  0.00           H  
ATOM    126  CG  GLN     9      39.955  71.056  95.543  1.00  0.00           C  
ATOM    127  HG2 GLN     9      40.111  72.129  95.657  1.00  0.00           H  
ATOM    128  HG3 GLN     9      38.909  70.942  95.261  1.00  0.00           H  
ATOM    129  CD  GLN     9      40.369  70.414  96.910  1.00  0.00           C  
ATOM    130  OE1 GLN     9      41.240  69.532  97.017  1.00  0.00           O  
ATOM    131  NE2 GLN     9      39.751  70.870  98.005  1.00  0.00           N  
ATOM    132 HE21 GLN     9      39.099  71.629  97.869  1.00  0.00           H  
ATOM    133 HE22 GLN     9      39.980  70.444  98.892  1.00  0.00           H  
ATOM    134  C   GLN     9      42.067  71.075  92.237  1.00  0.00           C  
ATOM    135  O   GLN     9      42.638  69.955  92.244  1.00  0.00           O  
ATOM    136  N   ALA    10      42.347  71.892  91.185  1.00  0.00           N  
ATOM    137  H   ALA    10      42.804  71.457  90.397  1.00  0.00           H  
ATOM    138  CA  ALA    10      42.530  73.329  91.117  1.00  0.00           C  
ATOM    139  HA  ALA    10      41.752  73.820  91.702  1.00  0.00           H  
ATOM    140  CB  ALA    10      43.920  73.658  91.585  1.00  0.00           C  
ATOM    141  HB1 ALA    10      44.050  73.365  92.627  1.00  0.00           H  
ATOM    142  HB2 ALA    10      44.654  73.177  90.938  1.00  0.00           H  
ATOM    143  HB3 ALA    10      44.103  74.723  91.442  1.00  0.00           H  
ATOM    144  C   ALA    10      42.230  73.823  89.704  1.00  0.00           C  
ATOM    145  O   ALA    10      42.209  73.047  88.702  1.00  0.00           O  
ATOM    146  N   THR    11      41.946  75.101  89.612  1.00  0.00           N  
ATOM    147  H   THR    11      41.956  75.665  90.450  1.00  0.00           H  
ATOM    148  CA  THR    11      41.365  75.835  88.449  1.00  0.00           C  
ATOM    149  HA  THR    11      41.535  75.199  87.580  1.00  0.00           H  
ATOM    150  CB  THR    11      39.832  76.011  88.664  1.00  0.00           C  
ATOM    151  HB  THR    11      39.474  76.632  87.843  1.00  0.00           H  
ATOM    152  CG2 THR    11      39.000  74.774  88.593  1.00  0.00           C  
ATOM    153 HG21 THR    11      39.108  74.294  87.621  1.00  0.00           H  
ATOM    154 HG22 THR    11      39.406  74.120  89.365  1.00  0.00           H  
ATOM    155 HG23 THR    11      37.997  75.181  88.717  1.00  0.00           H  
ATOM    156  OG1 THR    11      39.519  76.566  89.857  1.00  0.00           O  
ATOM    157  HG1 THR    11      38.994  77.356  89.714  1.00  0.00           H  
ATOM    158  C   THR    11      42.165  77.069  88.059  1.00  0.00           C  
ATOM    159  O   THR    11      41.586  78.100  88.009  1.00  0.00           O  
ATOM    160  N   GLN    12      43.462  77.071  87.912  1.00  0.00           N  
ATOM    161  H   GLN    12      43.803  78.020  87.846  1.00  0.00           H  
ATOM    162  CA  GLN    12      44.469  75.957  87.800  1.00  0.00           C  
ATOM    163  HA  GLN    12      44.030  75.113  88.332  1.00  0.00           H  
ATOM    164  CB  GLN    12      44.841  75.632  86.374  1.00  0.00           C  
ATOM    165  HB2 GLN    12      44.955  76.512  85.741  1.00  0.00           H  
ATOM    166  HB3 GLN    12      45.824  75.162  86.352  1.00  0.00           H  
ATOM    167  CG  GLN    12      43.935  74.701  85.615  1.00  0.00           C  
ATOM    168  HG2 GLN    12      44.419  74.235  84.757  1.00  0.00           H  
ATOM    169  HG3 GLN    12      43.811  73.818  86.243  1.00  0.00           H  
ATOM    170  CD  GLN    12      42.660  75.407  85.085  1.00  0.00           C  
ATOM    171  OE1 GLN    12      42.516  76.638  84.967  1.00  0.00           O  
ATOM    172  NE2 GLN    12      41.620  74.651  84.850  1.00  0.00           N  
ATOM    173 HE21 GLN    12      40.781  75.132  84.561  1.00  0.00           H  
ATOM    174 HE22 GLN    12      41.733  73.658  85.001  1.00  0.00           H  
ATOM    175  C   GLN    12      45.703  76.374  88.613  1.00  0.00           C  
ATOM    176  O   GLN    12      46.058  77.594  88.748  1.00  0.00           O  
ATOM    177  N   SER    13      46.246  75.360  89.307  1.00  0.00           N  
ATOM    178  H   SER    13      45.932  74.408  89.184  1.00  0.00           H  
ATOM    179  CA  SER    13      47.466  75.459  90.218  1.00  0.00           C  
ATOM    180  HA  SER    13      47.179  75.946  91.150  1.00  0.00           H  
ATOM    181  CB  SER    13      47.995  74.019  90.471  1.00  0.00           C  
ATOM    182  HB2 SER    13      47.145  73.384  90.722  1.00  0.00           H  
ATOM    183  HB3 SER    13      48.538  73.656  89.599  1.00  0.00           H  
ATOM    184  OG  SER    13      48.865  74.101  91.597  1.00  0.00           O  
ATOM    185  HG  SER    13      49.094  73.168  91.600  1.00  0.00           H  
ATOM    186  C   SER    13      48.674  76.200  89.579  1.00  0.00           C  
ATOM    187  O   SER    13      48.979  75.921  88.442  1.00  0.00           O  
ATOM    188  N   TYR    14      49.378  77.167  90.217  1.00  0.00           N  
ATOM    189  H   TYR    14      49.215  77.179  91.214  1.00  0.00           H  
ATOM    190  CA  TYR    14      50.367  78.166  89.748  1.00  0.00           C  
ATOM    191  HA  TYR    14      50.522  78.852  90.580  1.00  0.00           H  
ATOM    192  CB  TYR    14      51.715  77.390  89.441  1.00  0.00           C  
ATOM    193  HB2 TYR    14      51.666  76.850  88.495  1.00  0.00           H  
ATOM    194  HB3 TYR    14      52.547  78.063  89.232  1.00  0.00           H  
ATOM    195  CG  TYR    14      52.194  76.569  90.640  1.00  0.00           C  
ATOM    196  CD1 TYR    14      52.809  77.221  91.704  1.00  0.00           C  
ATOM    197  HD1 TYR    14      52.772  78.298  91.775  1.00  0.00           H  
ATOM    198  CE1 TYR    14      53.335  76.446  92.739  1.00  0.00           C  
ATOM    199  HE1 TYR    14      53.672  76.986  93.611  1.00  0.00           H  
ATOM    200  CZ  TYR    14      53.214  75.024  92.710  1.00  0.00           C  
ATOM    201  OH  TYR    14      53.564  74.232  93.744  1.00  0.00           O  
ATOM    202  HH  TYR    14      53.768  74.786  94.501  1.00  0.00           H  
ATOM    203  CE2 TYR    14      52.552  74.380  91.579  1.00  0.00           C  
ATOM    204  HE2 TYR    14      52.432  73.306  91.585  1.00  0.00           H  
ATOM    205  CD2 TYR    14      52.069  75.160  90.509  1.00  0.00           C  
ATOM    206  HD2 TYR    14      51.627  74.758  89.610  1.00  0.00           H  
ATOM    207  C   TYR    14      49.999  79.059  88.504  1.00  0.00           C  
ATOM    208  O   TYR    14      50.666  78.920  87.452  1.00  0.00           O  
ATOM    209  N   GLY    15      48.889  79.804  88.450  1.00  0.00           N  
ATOM    210  H   GLY    15      48.823  80.317  87.583  1.00  0.00           H  
ATOM    211  CA  GLY    15      47.999  80.094  89.584  1.00  0.00           C  
ATOM    212  HA2 GLY    15      46.993  80.335  89.242  1.00  0.00           H  
ATOM    213  HA3 GLY    15      47.815  79.150  90.096  1.00  0.00           H  
ATOM    214  C   GLY    15      48.478  81.152  90.478  1.00  0.00           C  
ATOM    215  O   GLY    15      49.613  81.687  90.286  1.00  0.00           O  
ATOM    216  N   ALA    16      47.703  81.564  91.429  1.00  0.00           N  
ATOM    217  H   ALA    16      46.869  80.998  91.365  1.00  0.00           H  
ATOM    218  CA  ALA    16      47.822  82.617  92.379  1.00  0.00           C  
ATOM    219  HA  ALA    16      47.676  83.513  91.777  1.00  0.00           H  
ATOM    220  CB  ALA    16      46.707  82.458  93.477  1.00  0.00           C  
ATOM    221  HB1 ALA    16      46.875  81.569  94.085  1.00  0.00           H  
ATOM    222  HB2 ALA    16      46.742  83.402  94.020  1.00  0.00           H  
ATOM    223  HB3 ALA    16      45.709  82.442  93.038  1.00  0.00           H  
ATOM    224  C   ALA    16      49.249  82.823  93.001  1.00  0.00           C  
ATOM    225  O   ALA    16      49.656  84.003  93.183  1.00  0.00           O  
ATOM    226  N   TYR    17      49.904  81.774  93.504  1.00  0.00           N  
ATOM    227  H   TYR    17      49.528  80.858  93.303  1.00  0.00           H  
ATOM    228  CA  TYR    17      51.082  81.867  94.428  1.00  0.00           C  
ATOM    229  HA  TYR    17      51.392  82.907  94.524  1.00  0.00           H  
ATOM    230  CB  TYR    17      50.659  81.444  95.847  1.00  0.00           C  
ATOM    231  HB2 TYR    17      50.372  80.394  95.788  1.00  0.00           H  
ATOM    232  HB3 TYR    17      51.564  81.447  96.455  1.00  0.00           H  
ATOM    233  CG  TYR    17      49.556  82.284  96.492  1.00  0.00           C  
ATOM    234  CD1 TYR    17      49.779  83.527  97.121  1.00  0.00           C  
ATOM    235  HD1 TYR    17      50.672  84.077  96.860  1.00  0.00           H  
ATOM    236  CE1 TYR    17      48.760  84.168  97.864  1.00  0.00           C  
ATOM    237  HE1 TYR    17      49.038  85.095  98.343  1.00  0.00           H  
ATOM    238  CZ  TYR    17      47.463  83.588  97.988  1.00  0.00           C  
ATOM    239  OH  TYR    17      46.566  84.035  98.893  1.00  0.00           O  
ATOM    240  HH  TYR    17      45.723  83.897  98.455  1.00  0.00           H  
ATOM    241  CE2 TYR    17      47.281  82.303  97.487  1.00  0.00           C  
ATOM    242  HE2 TYR    17      46.366  81.779  97.721  1.00  0.00           H  
ATOM    243  CD2 TYR    17      48.295  81.736  96.754  1.00  0.00           C  
ATOM    244  HD2 TYR    17      48.126  80.774  96.295  1.00  0.00           H  
ATOM    245  C   TYR    17      52.362  81.151  93.873  1.00  0.00           C  
ATOM    246  O   TYR    17      52.617  79.967  94.116  1.00  0.00           O  
ATOM    247  N   PRO    18      53.294  81.924  93.239  1.00  0.00           N  
ATOM    248  CD  PRO    18      53.117  83.364  92.947  1.00  0.00           C  
ATOM    249  HD2 PRO    18      52.926  84.024  93.793  1.00  0.00           H  
ATOM    250  HD3 PRO    18      52.277  83.453  92.258  1.00  0.00           H  
ATOM    251  CG  PRO    18      54.399  83.843  92.235  1.00  0.00           C  
ATOM    252  HG2 PRO    18      54.812  84.745  92.687  1.00  0.00           H  
ATOM    253  HG3 PRO    18      54.288  83.988  91.161  1.00  0.00           H  
ATOM    254  CB  PRO    18      55.474  82.696  92.399  1.00  0.00           C  
ATOM    255  HB2 PRO    18      56.314  83.074  92.982  1.00  0.00           H  
ATOM    256  HB3 PRO    18      55.814  82.374  91.415  1.00  0.00           H  
ATOM    257  CA  PRO    18      54.740  81.576  93.097  1.00  0.00           C  
ATOM    258  HA  PRO    18      54.901  80.678  92.501  1.00  0.00           H  
ATOM    259  C   PRO    18      55.390  81.450  94.500  1.00  0.00           C  
ATOM    260  O   PRO    18      55.122  82.005  95.570  1.00  0.00           O  
ATOM    261  N   THR    19      56.385  80.546  94.447  1.00  0.00           N  
ATOM    262  H   THR    19      56.323  79.953  93.631  1.00  0.00           H  
ATOM    263  CA  THR    19      57.331  80.237  95.576  1.00  0.00           C  
ATOM    264  HA  THR    19      56.736  80.427  96.469  1.00  0.00           H  
ATOM    265  CB  THR    19      57.643  78.773  95.549  1.00  0.00           C  
ATOM    266  HB  THR    19      58.260  78.629  94.663  1.00  0.00           H  
ATOM    267  CG2 THR    19      58.467  78.316  96.767  1.00  0.00           C  
ATOM    268 HG21 THR    19      59.264  79.001  97.057  1.00  0.00           H  
ATOM    269 HG22 THR    19      57.757  78.285  97.594  1.00  0.00           H  
ATOM    270 HG23 THR    19      58.748  77.278  96.587  1.00  0.00           H  
ATOM    271  OG1 THR    19      56.447  78.046  95.502  1.00  0.00           O  
ATOM    272  HG1 THR    19      55.909  78.464  96.178  1.00  0.00           H  
ATOM    273  C   THR    19      58.591  81.083  95.710  1.00  0.00           C  
ATOM    274  O   THR    19      59.358  81.129  94.804  1.00  0.00           O  
ATOM    275  N   GLN    20      58.768  81.779  96.838  1.00  0.00           N  
ATOM    276  H   GLN    20      58.090  81.815  97.586  1.00  0.00           H  
ATOM    277  CA  GLN    20      60.006  82.486  97.132  1.00  0.00           C  
ATOM    278  HA  GLN    20      60.353  83.129  96.323  1.00  0.00           H  
ATOM    279  CB  GLN    20      59.812  83.376  98.429  1.00  0.00           C  
ATOM    280  HB2 GLN    20      59.097  84.182  98.269  1.00  0.00           H  
ATOM    281  HB3 GLN    20      59.540  82.696  99.236  1.00  0.00           H  
ATOM    282  CG  GLN    20      60.994  84.067  99.041  1.00  0.00           C  
ATOM    283  HG2 GLN    20      60.792  84.465 100.035  1.00  0.00           H  
ATOM    284  HG3 GLN    20      61.860  83.421  99.186  1.00  0.00           H  
ATOM    285  CD  GLN    20      61.462  85.270  98.109  1.00  0.00           C  
ATOM    286  OE1 GLN    20      61.149  85.391  96.941  1.00  0.00           O  
ATOM    287  NE2 GLN    20      61.946  86.363  98.683  1.00  0.00           N  
ATOM    288 HE21 GLN    20      61.730  86.496  99.660  1.00  0.00           H  
ATOM    289 HE22 GLN    20      62.058  87.180  98.100  1.00  0.00           H  
ATOM    290  C   GLN    20      61.019  81.390  97.325  1.00  0.00           C  
ATOM    291  O   GLN    20      60.980  80.572  98.241  1.00  0.00           O  
ATOM    292  N   PRO    21      62.151  81.399  96.636  1.00  0.00           N  
ATOM    293  CD  PRO    21      62.622  82.379  95.710  1.00  0.00           C  
ATOM    294  HD2 PRO    21      62.721  83.388  96.109  1.00  0.00           H  
ATOM    295  HD3 PRO    21      62.116  82.357  94.745  1.00  0.00           H  
ATOM    296  CG  PRO    21      63.993  81.904  95.246  1.00  0.00           C  
ATOM    297  HG2 PRO    21      64.762  82.548  95.672  1.00  0.00           H  
ATOM    298  HG3 PRO    21      64.052  81.876  94.158  1.00  0.00           H  
ATOM    299  CB  PRO    21      64.115  80.473  95.781  1.00  0.00           C  
ATOM    300  HB2 PRO    21      65.149  80.159  95.929  1.00  0.00           H  
ATOM    301  HB3 PRO    21      63.586  79.911  95.012  1.00  0.00           H  
ATOM    302  CA  PRO    21      63.290  80.581  97.043  1.00  0.00           C  
ATOM    303  HA  PRO    21      62.886  79.600  97.293  1.00  0.00           H  
ATOM    304  C   PRO    21      64.024  81.207  98.292  1.00  0.00           C  
ATOM    305  O   PRO    21      64.520  82.358  98.203  1.00  0.00           O  
ATOM    306  N   GLY    22      64.101  80.405  99.336  1.00  0.00           N  
ATOM    307  H   GLY    22      63.641  79.505  99.327  1.00  0.00           H  
ATOM    308  CA  GLY    22      64.813  80.737 100.612  1.00  0.00           C  
ATOM    309  HA2 GLY    22      64.686  79.771 101.101  1.00  0.00           H  
ATOM    310  HA3 GLY    22      65.888  80.903 100.530  1.00  0.00           H  
ATOM    311  C   GLY    22      64.097  81.756 101.474  1.00  0.00           C  
ATOM    312  O   GLY    22      62.918  81.681 101.650  1.00  0.00           O  
ATOM    313  N   GLN    23      64.833  82.743 102.022  1.00  0.00           N  
ATOM    314  H   GLN    23      65.793  82.740 101.709  1.00  0.00           H  
ATOM    315  CA  GLN    23      64.533  83.894 102.881  1.00  0.00           C  
ATOM    316  HA  GLN    23      65.268  84.644 102.588  1.00  0.00           H  
ATOM    317  CB  GLN    23      63.078  84.411 102.594  1.00  0.00           C  
ATOM    318  HB2 GLN    23      62.958  84.722 101.556  1.00  0.00           H  
ATOM    319  HB3 GLN    23      62.401  83.604 102.873  1.00  0.00           H  
ATOM    320  CG  GLN    23      62.464  85.517 103.482  1.00  0.00           C  
ATOM    321  HG2 GLN    23      61.394  85.593 103.290  1.00  0.00           H  
ATOM    322  HG3 GLN    23      62.452  85.371 104.563  1.00  0.00           H  
ATOM    323  CD  GLN    23      63.151  86.894 103.287  1.00  0.00           C  
ATOM    324  OE1 GLN    23      63.074  87.599 102.291  1.00  0.00           O  
ATOM    325  NE2 GLN    23      63.878  87.407 104.258  1.00  0.00           N  
ATOM    326 HE21 GLN    23      64.125  86.800 105.027  1.00  0.00           H  
ATOM    327 HE22 GLN    23      64.365  88.251 103.995  1.00  0.00           H  
ATOM    328  C   GLN    23      64.726  83.562 104.355  1.00  0.00           C  
ATOM    329  O   GLN    23      63.886  82.906 104.951  1.00  0.00           O  
ATOM    330  N   GLY    24      65.821  83.989 105.033  1.00  0.00           N  
ATOM    331  H   GLY    24      66.536  84.398 104.449  1.00  0.00           H  
ATOM    332  CA  GLY    24      66.006  83.765 106.418  1.00  0.00           C  
ATOM    333  HA2 GLY    24      66.039  82.710 106.691  1.00  0.00           H  
ATOM    334  HA3 GLY    24      66.967  84.123 106.788  1.00  0.00           H  
ATOM    335  C   GLY    24      64.958  84.657 107.193  1.00  0.00           C  
ATOM    336  O   GLY    24      64.142  85.374 106.622  1.00  0.00           O  
ATOM    337  N   TYR    25      65.087  84.621 108.497  1.00  0.00           N  
ATOM    338  H   TYR    25      65.854  84.113 108.914  1.00  0.00           H  
ATOM    339  CA  TYR    25      64.146  85.288 109.470  1.00  0.00           C  
ATOM    340  HA  TYR    25      63.124  85.208 109.100  1.00  0.00           H  
ATOM    341  CB  TYR    25      64.137  84.650 110.873  1.00  0.00           C  
ATOM    342  HB2 TYR    25      65.110  84.697 111.362  1.00  0.00           H  
ATOM    343  HB3 TYR    25      63.427  85.109 111.561  1.00  0.00           H  
ATOM    344  CG  TYR    25      63.784  83.209 110.702  1.00  0.00           C  
ATOM    345  CD1 TYR    25      62.459  82.736 110.830  1.00  0.00           C  
ATOM    346  HD1 TYR    25      61.629  83.411 110.975  1.00  0.00           H  
ATOM    347  CE1 TYR    25      62.149  81.366 110.821  1.00  0.00           C  
ATOM    348  HE1 TYR    25      61.104  81.098 110.876  1.00  0.00           H  
ATOM    349  CZ  TYR    25      63.210  80.426 110.602  1.00  0.00           C  
ATOM    350  OH  TYR    25      62.934  79.072 110.651  1.00  0.00           O  
ATOM    351  HH  TYR    25      62.114  78.767 111.047  1.00  0.00           H  
ATOM    352  CE2 TYR    25      64.565  80.927 110.477  1.00  0.00           C  
ATOM    353  HE2 TYR    25      65.393  80.238 110.394  1.00  0.00           H  
ATOM    354  CD2 TYR    25      64.796  82.287 110.588  1.00  0.00           C  
ATOM    355  HD2 TYR    25      65.828  82.604 110.597  1.00  0.00           H  
ATOM    356  C   TYR    25      64.407  86.816 109.527  1.00  0.00           C  
ATOM    357  O   TYR    25      65.547  87.260 109.500  1.00  0.00           O  
ATOM    358  N   SER    26      63.315  87.651 109.676  1.00  0.00           N  
ATOM    359  H   SER    26      62.392  87.256 109.570  1.00  0.00           H  
ATOM    360  CA  SER    26      63.370  89.169 109.743  1.00  0.00           C  
ATOM    361  HA  SER    26      64.363  89.569 109.542  1.00  0.00           H  
ATOM    362  CB  SER    26      62.522  89.841 108.644  1.00  0.00           C  
ATOM    363  HB2 SER    26      61.622  89.234 108.541  1.00  0.00           H  
ATOM    364  HB3 SER    26      62.314  90.848 109.007  1.00  0.00           H  
ATOM    365  OG  SER    26      63.101  89.744 107.407  1.00  0.00           O  
ATOM    366  HG  SER    26      63.168  88.825 107.139  1.00  0.00           H  
ATOM    367  C   SER    26      62.970  89.676 111.121  1.00  0.00           C  
ATOM    368  O   SER    26      61.764  90.001 111.308  1.00  0.00           O  
ATOM    369  N   GLN    27      63.944  89.830 111.964  1.00  0.00           N  
ATOM    370  H   GLN    27      64.896  89.612 111.705  1.00  0.00           H  
ATOM    371  CA  GLN    27      63.725  90.134 113.387  1.00  0.00           C  
ATOM    372  HA  GLN    27      62.773  89.714 113.710  1.00  0.00           H  
ATOM    373  CB  GLN    27      64.656  89.352 114.300  1.00  0.00           C  
ATOM    374  HB2 GLN    27      64.352  89.546 115.328  1.00  0.00           H  
ATOM    375  HB3 GLN    27      64.484  88.298 114.081  1.00  0.00           H  
ATOM    376  CG  GLN    27      66.203  89.598 114.040  1.00  0.00           C  
ATOM    377  HG2 GLN    27      66.653  88.756 113.515  1.00  0.00           H  
ATOM    378  HG3 GLN    27      66.460  90.437 113.393  1.00  0.00           H  
ATOM    379  CD  GLN    27      66.954  89.867 115.293  1.00  0.00           C  
ATOM    380  OE1 GLN    27      66.387  90.125 116.346  1.00  0.00           O  
ATOM    381  NE2 GLN    27      68.285  89.778 115.245  1.00  0.00           N  
ATOM    382 HE21 GLN    27      68.669  89.478 114.360  1.00  0.00           H  
ATOM    383 HE22 GLN    27      68.721  89.760 116.156  1.00  0.00           H  
ATOM    384  C   GLN    27      63.665  91.706 113.721  1.00  0.00           C  
ATOM    385  O   GLN    27      64.073  92.539 112.949  1.00  0.00           O  
ATOM    386  N   GLN    28      63.149  92.011 114.922  1.00  0.00           N  
ATOM    387  H   GLN    28      62.736  91.311 115.522  1.00  0.00           H  
ATOM    388  CA  GLN    28      63.382  93.368 115.542  1.00  0.00           C  
ATOM    389  HA  GLN    28      63.346  94.126 114.760  1.00  0.00           H  
ATOM    390  CB  GLN    28      62.255  93.763 116.483  1.00  0.00           C  
ATOM    391  HB2 GLN    28      61.334  93.718 115.902  1.00  0.00           H  
ATOM    392  HB3 GLN    28      62.078  92.925 117.158  1.00  0.00           H  
ATOM    393  CG  GLN    28      62.362  95.252 116.968  1.00  0.00           C  
ATOM    394  HG2 GLN    28      61.670  95.449 117.787  1.00  0.00           H  
ATOM    395  HG3 GLN    28      63.348  95.354 117.420  1.00  0.00           H  
ATOM    396  CD  GLN    28      62.198  96.128 115.772  1.00  0.00           C  
ATOM    397  OE1 GLN    28      61.114  96.216 115.279  1.00  0.00           O  
ATOM    398  NE2 GLN    28      63.295  96.644 115.275  1.00  0.00           N  
ATOM    399 HE21 GLN    28      63.138  97.392 114.615  1.00  0.00           H  
ATOM    400 HE22 GLN    28      64.191  96.554 115.733  1.00  0.00           H  
ATOM    401  C   GLN    28      64.695  93.433 116.219  1.00  0.00           C  
ATOM    402  O   GLN    28      64.783  92.944 117.303  1.00  0.00           O  
ATOM    403  N   SER    29      65.640  94.151 115.638  1.00  0.00           N  
ATOM    404  H   SER    29      65.362  94.797 114.912  1.00  0.00           H  
ATOM    405  CA  SER    29      66.982  94.355 116.306  1.00  0.00           C  
ATOM    406  HA  SER    29      66.901  94.095 117.361  1.00  0.00           H  
ATOM    407  CB  SER    29      68.086  93.542 115.689  1.00  0.00           C  
ATOM    408  HB2 SER    29      67.765  92.502 115.632  1.00  0.00           H  
ATOM    409  HB3 SER    29      68.345  93.959 114.716  1.00  0.00           H  
ATOM    410  OG  SER    29      69.208  93.609 116.654  1.00  0.00           O  
ATOM    411  HG  SER    29      69.785  92.881 116.410  1.00  0.00           H  
ATOM    412  C   SER    29      67.226  95.859 116.154  1.00  0.00           C  
ATOM    413  O   SER    29      67.095  96.434 115.100  1.00  0.00           O  
ATOM    414  N   SER    30      67.504  96.462 117.297  1.00  0.00           N  
ATOM    415  H   SER    30      67.610  95.813 118.064  1.00  0.00           H  
ATOM    416  CA  SER    30      67.431  97.944 117.498  1.00  0.00           C  
ATOM    417  HA  SER    30      67.517  98.236 116.451  1.00  0.00           H  
ATOM    418  CB  SER    30      66.097  98.376 118.070  1.00  0.00           C  
ATOM    419  HB2 SER    30      65.952  97.911 119.045  1.00  0.00           H  
ATOM    420  HB3 SER    30      66.083  99.466 118.085  1.00  0.00           H  
ATOM    421  OG  SER    30      65.108  97.977 117.149  1.00  0.00           O  
ATOM    422  HG  SER    30      65.034  98.697 116.518  1.00  0.00           H  
ATOM    423  C   SER    30      68.578  98.559 118.317  1.00  0.00           C  
ATOM    424  O   SER    30      68.594  98.358 119.543  1.00  0.00           O  
ATOM    425  N   GLN    31      69.554  99.317 117.785  1.00  0.00           N  
ATOM    426  H   GLN    31      70.299  99.489 118.445  1.00  0.00           H  
ATOM    427  CA  GLN    31      69.737  99.610 116.358  1.00  0.00           C  
ATOM    428  HA  GLN    31      69.030  99.091 115.710  1.00  0.00           H  
ATOM    429  CB  GLN    31      69.419 101.082 116.111  1.00  0.00           C  
ATOM    430  HB2 GLN    31      68.517 101.408 116.629  1.00  0.00           H  
ATOM    431  HB3 GLN    31      70.117 101.789 116.561  1.00  0.00           H  
ATOM    432  CG  GLN    31      69.362 101.518 114.640  1.00  0.00           C  
ATOM    433  HG2 GLN    31      69.348 102.608 114.648  1.00  0.00           H  
ATOM    434  HG3 GLN    31      70.267 101.123 114.178  1.00  0.00           H  
ATOM    435  CD  GLN    31      68.076 101.126 113.876  1.00  0.00           C  
ATOM    436  OE1 GLN    31      67.131 100.566 114.383  1.00  0.00           O  
ATOM    437  NE2 GLN    31      68.169 101.355 112.571  1.00  0.00           N  
ATOM    438 HE21 GLN    31      67.429 100.948 112.017  1.00  0.00           H  
ATOM    439 HE22 GLN    31      68.994 101.801 112.195  1.00  0.00           H  
ATOM    440  C   GLN    31      71.201  99.296 115.861  1.00  0.00           C  
ATOM    441  O   GLN    31      72.098  99.676 116.605  1.00  0.00           O  
ATOM    442  N   PRO    32      71.342  98.674 114.687  1.00  0.00           N  
ATOM    443  CD  PRO    32      70.335  97.740 114.096  1.00  0.00           C  
ATOM    444  HD2 PRO    32      69.819  98.238 113.276  1.00  0.00           H  
ATOM    445  HD3 PRO    32      69.561  97.353 114.758  1.00  0.00           H  
ATOM    446  CG  PRO    32      71.112  96.487 113.585  1.00  0.00           C  
ATOM    447  HG2 PRO    32      70.695  96.043 112.681  1.00  0.00           H  
ATOM    448  HG3 PRO    32      71.035  95.670 114.301  1.00  0.00           H  
ATOM    449  CB  PRO    32      72.589  96.950 113.403  1.00  0.00           C  
ATOM    450  HB2 PRO    32      72.889  97.054 112.360  1.00  0.00           H  
ATOM    451  HB3 PRO    32      73.241  96.241 113.913  1.00  0.00           H  
ATOM    452  CA  PRO    32      72.662  98.300 114.125  1.00  0.00           C  
ATOM    453  HA  PRO    32      73.442  98.370 114.884  1.00  0.00           H  
ATOM    454  C   PRO    32      72.979  99.376 113.098  1.00  0.00           C  
ATOM    455  O   PRO    32      72.254  99.675 112.192  1.00  0.00           O  
ATOM    456  N   TYR    33      74.163 100.000 113.307  1.00  0.00           N  
ATOM    457  H   TYR    33      74.765  99.676 114.051  1.00  0.00           H  
ATOM    458  CA  TYR    33      74.787 101.036 112.454  1.00  0.00           C  
ATOM    459  HA  TYR    33      74.107 101.355 111.664  1.00  0.00           H  
ATOM    460  CB  TYR    33      74.951 102.291 113.387  1.00  0.00           C  
ATOM    461  HB2 TYR    33      75.649 101.886 114.119  1.00  0.00           H  
ATOM    462  HB3 TYR    33      75.384 102.997 112.678  1.00  0.00           H  
ATOM    463  CG  TYR    33      73.784 102.842 114.073  1.00  0.00           C  
ATOM    464  CD1 TYR    33      72.653 103.234 113.354  1.00  0.00           C  
ATOM    465  HD1 TYR    33      72.585 102.901 112.329  1.00  0.00           H  
ATOM    466  CE1 TYR    33      71.506 103.823 113.974  1.00  0.00           C  
ATOM    467  HE1 TYR    33      70.603 104.075 113.438  1.00  0.00           H  
ATOM    468  CZ  TYR    33      71.492 104.037 115.400  1.00  0.00           C  
ATOM    469  OH  TYR    33      70.440 104.524 116.049  1.00  0.00           O  
ATOM    470  HH  TYR    33      70.807 104.578 116.934  1.00  0.00           H  
ATOM    471  CE2 TYR    33      72.647 103.655 116.123  1.00  0.00           C  
ATOM    472  HE2 TYR    33      72.660 103.677 117.203  1.00  0.00           H  
ATOM    473  CD2 TYR    33      73.737 102.985 115.478  1.00  0.00           C  
ATOM    474  HD2 TYR    33      74.585 102.673 116.070  1.00  0.00           H  
ATOM    475  C   TYR    33      76.123 100.535 111.696  1.00  0.00           C  
ATOM    476  O   TYR    33      76.379 100.938 110.570  1.00  0.00           O  
ATOM    477  N   GLY    34      77.038  99.805 112.370  1.00  0.00           N  
ATOM    478  H   GLY    34      76.718  99.560 113.296  1.00  0.00           H  
ATOM    479  CA  GLY    34      78.449  99.612 111.924  1.00  0.00           C  
ATOM    480  HA2 GLY    34      78.784  98.635 112.272  1.00  0.00           H  
ATOM    481  HA3 GLY    34      78.395  99.630 110.836  1.00  0.00           H  
ATOM    482  C   GLY    34      79.323 100.794 112.321  1.00  0.00           C  
ATOM    483  O   GLY    34      78.962 101.933 111.970  1.00  0.00           O  
ATOM    484  N   GLN    35      80.517 100.506 112.848  1.00  0.00           N  
ATOM    485  H   GLN    35      80.685  99.561 113.162  1.00  0.00           H  
ATOM    486  CA  GLN    35      81.662 101.419 112.904  1.00  0.00           C  
ATOM    487  HA  GLN    35      81.398 102.350 112.402  1.00  0.00           H  
ATOM    488  CB  GLN    35      81.876 101.750 114.390  1.00  0.00           C  
ATOM    489  HB2 GLN    35      80.970 102.144 114.850  1.00  0.00           H  
ATOM    490  HB3 GLN    35      82.071 100.866 114.997  1.00  0.00           H  
ATOM    491  CG  GLN    35      82.987 102.766 114.648  1.00  0.00           C  
ATOM    492  HG2 GLN    35      83.276 102.854 115.696  1.00  0.00           H  
ATOM    493  HG3 GLN    35      83.914 102.316 114.292  1.00  0.00           H  
ATOM    494  CD  GLN    35      82.834 104.151 113.946  1.00  0.00           C  
ATOM    495  OE1 GLN    35      81.753 104.710 113.741  1.00  0.00           O  
ATOM    496  NE2 GLN    35      83.943 104.795 113.613  1.00  0.00           N  
ATOM    497 HE21 GLN    35      84.798 104.296 113.815  1.00  0.00           H  
ATOM    498 HE22 GLN    35      83.801 105.763 113.362  1.00  0.00           H  
ATOM    499  C   GLN    35      82.852 100.844 112.140  1.00  0.00           C  
ATOM    500  O   GLN    35      83.695 100.149 112.763  1.00  0.00           O  
ATOM    501  N   GLN    36      82.973 101.167 110.837  1.00  0.00           N  
ATOM    502  H   GLN    36      83.818 100.783 110.440  1.00  0.00           H  
ATOM    503  CA  GLN    36      82.136 102.081 109.935  1.00  0.00           C  
ATOM    504  HA  GLN    36      81.096 102.008 110.254  1.00  0.00           H  
ATOM    505  CB  GLN    36      82.432 103.607 110.037  1.00  0.00           C  
ATOM    506  HB2 GLN    36      81.918 104.116 109.222  1.00  0.00           H  
ATOM    507  HB3 GLN    36      82.009 103.956 110.979  1.00  0.00           H  
ATOM    508  CG  GLN    36      83.879 103.904 110.005  1.00  0.00           C  
ATOM    509  HG2 GLN    36      84.384 103.564 110.909  1.00  0.00           H  
ATOM    510  HG3 GLN    36      84.410 103.360 109.224  1.00  0.00           H  
ATOM    511  CD  GLN    36      84.142 105.434 110.071  1.00  0.00           C  
ATOM    512  OE1 GLN    36      83.255 106.289 109.845  1.00  0.00           O  
ATOM    513  NE2 GLN    36      85.239 105.891 110.559  1.00  0.00           N  
ATOM    514 HE21 GLN    36      86.012 105.312 110.855  1.00  0.00           H  
ATOM    515 HE22 GLN    36      85.301 106.853 110.861  1.00  0.00           H  
ATOM    516  C   GLN    36      82.234 101.523 108.452  1.00  0.00           C  
ATOM    517  O   GLN    36      83.165 100.929 108.075  1.00  0.00           O  
ATOM    518  N   SER    37      81.207 101.791 107.630  1.00  0.00           N  
ATOM    519  H   SER    37      80.514 102.362 108.093  1.00  0.00           H  
ATOM    520  CA  SER    37      81.200 101.767 106.146  1.00  0.00           C  
ATOM    521  HA  SER    37      81.350 100.738 105.818  1.00  0.00           H  
ATOM    522  CB  SER    37      79.846 102.237 105.691  1.00  0.00           C  
ATOM    523  HB2 SER    37      79.683 102.189 104.614  1.00  0.00           H  
ATOM    524  HB3 SER    37      79.139 101.580 106.196  1.00  0.00           H  
ATOM    525  OG  SER    37      79.581 103.542 106.109  1.00  0.00           O  
ATOM    526  HG  SER    37      79.321 104.035 105.327  1.00  0.00           H  
ATOM    527  C   SER    37      82.310 102.625 105.509  1.00  0.00           C  
ATOM    528  O   SER    37      82.986 103.415 106.187  1.00  0.00           O  
ATOM    529  N   TYR    38      82.591 102.366 104.217  1.00  0.00           N  
ATOM    530  H   TYR    38      81.926 101.761 103.757  1.00  0.00           H  
ATOM    531  CA  TYR    38      83.708 102.942 103.470  1.00  0.00           C  
ATOM    532  HA  TYR    38      83.968 103.922 103.871  1.00  0.00           H  
ATOM    533  CB  TYR    38      84.991 102.112 103.552  1.00  0.00           C  
ATOM    534  HB2 TYR    38      85.249 101.909 104.591  1.00  0.00           H  
ATOM    535  HB3 TYR    38      84.771 101.122 103.152  1.00  0.00           H  
ATOM    536  CG  TYR    38      86.209 102.712 102.887  1.00  0.00           C  
ATOM    537  CD1 TYR    38      86.666 102.220 101.653  1.00  0.00           C  
ATOM    538  HD1 TYR    38      86.146 101.454 101.098  1.00  0.00           H  
ATOM    539  CE1 TYR    38      87.876 102.729 101.068  1.00  0.00           C  
ATOM    540  HE1 TYR    38      88.223 102.130 100.239  1.00  0.00           H  
ATOM    541  CZ  TYR    38      88.495 103.783 101.706  1.00  0.00           C  
ATOM    542  OH  TYR    38      89.649 104.230 101.214  1.00  0.00           O  
ATOM    543  HH  TYR    38      90.196 104.739 101.817  1.00  0.00           H  
ATOM    544  CE2 TYR    38      87.972 104.289 102.929  1.00  0.00           C  
ATOM    545  HE2 TYR    38      88.582 105.057 103.381  1.00  0.00           H  
ATOM    546  CD2 TYR    38      86.814 103.753 103.558  1.00  0.00           C  
ATOM    547  HD2 TYR    38      86.421 104.082 104.508  1.00  0.00           H  
ATOM    548  C   TYR    38      83.229 103.197 101.994  1.00  0.00           C  
ATOM    549  O   TYR    38      82.660 102.275 101.397  1.00  0.00           O  
ATOM    550  N   SER    39      83.714 104.321 101.423  1.00  0.00           N  
ATOM    551  H   SER    39      84.324 104.909 101.973  1.00  0.00           H  
ATOM    552  CA  SER    39      83.302 104.745 100.094  1.00  0.00           C  
ATOM    553  HA  SER    39      82.836 103.988  99.463  1.00  0.00           H  
ATOM    554  CB  SER    39      82.290 105.862 100.297  1.00  0.00           C  
ATOM    555  HB2 SER    39      81.934 106.076  99.289  1.00  0.00           H  
ATOM    556  HB3 SER    39      81.477 105.550 100.953  1.00  0.00           H  
ATOM    557  OG  SER    39      82.787 107.077 100.803  1.00  0.00           O  
ATOM    558  HG  SER    39      83.188 107.617 100.118  1.00  0.00           H  
ATOM    559  C   SER    39      84.513 105.179  99.256  1.00  0.00           C  
ATOM    560  O   SER    39      84.273 105.541  98.077  1.00  0.00           O  
ATOM    561  N   GLY    40      85.754 105.165  99.739  1.00  0.00           N  
ATOM    562  H   GLY    40      85.917 104.728 100.635  1.00  0.00           H  
ATOM    563  CA  GLY    40      86.927 105.676  99.044  1.00  0.00           C  
ATOM    564  HA2 GLY    40      86.744 106.732  98.842  1.00  0.00           H  
ATOM    565  HA3 GLY    40      87.764 105.807  99.729  1.00  0.00           H  
ATOM    566  C   GLY    40      87.360 104.815  97.810  1.00  0.00           C  
ATOM    567  O   GLY    40      87.461 103.585  97.969  1.00  0.00           O  
ATOM    568  N   TYR    41      87.660 105.276  96.587  1.00  0.00           N  
ATOM    569  H   TYR    41      87.987 104.632  95.882  1.00  0.00           H  
ATOM    570  CA  TYR    41      87.782 106.628  96.160  1.00  0.00           C  
ATOM    571  HA  TYR    41      87.131 107.182  96.836  1.00  0.00           H  
ATOM    572  CB  TYR    41      89.168 107.188  96.285  1.00  0.00           C  
ATOM    573  HB2 TYR    41      89.840 106.592  95.668  1.00  0.00           H  
ATOM    574  HB3 TYR    41      88.958 108.186  95.900  1.00  0.00           H  
ATOM    575  CG  TYR    41      89.679 107.215  97.725  1.00  0.00           C  
ATOM    576  CD1 TYR    41      90.547 106.244  98.256  1.00  0.00           C  
ATOM    577  HD1 TYR    41      90.887 105.386  97.694  1.00  0.00           H  
ATOM    578  CE1 TYR    41      91.023 106.322  99.644  1.00  0.00           C  
ATOM    579  HE1 TYR    41      91.695 105.556 100.002  1.00  0.00           H  
ATOM    580  CZ  TYR    41      90.476 107.380 100.452  1.00  0.00           C  
ATOM    581  OH  TYR    41      90.873 107.555 101.736  1.00  0.00           O  
ATOM    582  HH  TYR    41      90.651 108.427 102.070  1.00  0.00           H  
ATOM    583  CE2 TYR    41      89.580 108.306  99.860  1.00  0.00           C  
ATOM    584  HE2 TYR    41      89.200 109.101 100.484  1.00  0.00           H  
ATOM    585  CD2 TYR    41      89.120 108.237  98.513  1.00  0.00           C  
ATOM    586  HD2 TYR    41      88.611 109.080  98.070  1.00  0.00           H  
ATOM    587  C   TYR    41      87.158 106.693  94.712  1.00  0.00           C  
ATOM    588  O   TYR    41      87.429 105.826  93.873  1.00  0.00           O  
ATOM    589  N   SER    42      86.352 107.735  94.366  1.00  0.00           N  
ATOM    590  H   SER    42      86.058 108.435  95.032  1.00  0.00           H  
ATOM    591  CA  SER    42      85.716 107.811  93.108  1.00  0.00           C  
ATOM    592  HA  SER    42      85.194 106.890  92.846  1.00  0.00           H  
ATOM    593  CB  SER    42      84.629 108.855  93.197  1.00  0.00           C  
ATOM    594  HB2 SER    42      84.037 108.638  94.086  1.00  0.00           H  
ATOM    595  HB3 SER    42      84.996 109.878  93.113  1.00  0.00           H  
ATOM    596  OG  SER    42      83.791 108.738  92.096  1.00  0.00           O  
ATOM    597  HG  SER    42      83.214 109.503  92.030  1.00  0.00           H  
ATOM    598  C   SER    42      86.742 108.111  92.040  1.00  0.00           C  
ATOM    599  O   SER    42      87.523 109.088  92.193  1.00  0.00           O  
ATOM    600  N   GLN    43      86.688 107.382  90.948  1.00  0.00           N  
ATOM    601  H   GLN    43      86.086 106.573  91.001  1.00  0.00           H  
ATOM    602  CA  GLN    43      87.477 107.594  89.757  1.00  0.00           C  
ATOM    603  HA  GLN    43      88.482 107.960  89.970  1.00  0.00           H  
ATOM    604  CB  GLN    43      87.684 106.271  89.018  1.00  0.00           C  
ATOM    605  HB2 GLN    43      86.758 105.920  88.562  1.00  0.00           H  
ATOM    606  HB3 GLN    43      88.359 106.492  88.191  1.00  0.00           H  
ATOM    607  CG  GLN    43      88.317 105.130  89.843  1.00  0.00           C  
ATOM    608  HG2 GLN    43      87.595 104.813  90.596  1.00  0.00           H  
ATOM    609  HG3 GLN    43      88.590 104.254  89.254  1.00  0.00           H  
ATOM    610  CD  GLN    43      89.634 105.475  90.569  1.00  0.00           C  
ATOM    611  OE1 GLN    43      90.743 105.428  90.004  1.00  0.00           O  
ATOM    612  NE2 GLN    43      89.572 105.836  91.878  1.00  0.00           N  
ATOM    613 HE21 GLN    43      88.748 105.715  92.450  1.00  0.00           H  
ATOM    614 HE22 GLN    43      90.450 106.040  92.334  1.00  0.00           H  
ATOM    615  C   GLN    43      86.834 108.755  88.844  1.00  0.00           C  
ATOM    616  O   GLN    43      87.590 109.296  88.007  1.00  0.00           O  
ATOM    617  N   SER    44      85.557 109.111  88.972  1.00  0.00           N  
ATOM    618  H   SER    44      85.046 108.623  89.694  1.00  0.00           H  
ATOM    619  CA  SER    44      84.869 110.196  88.313  1.00  0.00           C  
ATOM    620  HA  SER    44      84.958 110.031  87.239  1.00  0.00           H  
ATOM    621  CB  SER    44      83.332 110.024  88.583  1.00  0.00           C  
ATOM    622  HB2 SER    44      82.982 109.017  88.358  1.00  0.00           H  
ATOM    623  HB3 SER    44      83.141 110.215  89.638  1.00  0.00           H  
ATOM    624  OG  SER    44      82.583 110.940  87.848  1.00  0.00           O  
ATOM    625  HG  SER    44      82.824 110.916  86.919  1.00  0.00           H  
ATOM    626  C   SER    44      85.366 111.598  88.622  1.00  0.00           C  
ATOM    627  O   SER    44      85.546 111.886  89.814  1.00  0.00           O  
ATOM    628  N   THR    45      85.483 112.460  87.552  1.00  0.00           N  
ATOM    629  H   THR    45      85.315 111.999  86.669  1.00  0.00           H  
ATOM    630  CA  THR    45      85.988 113.812  87.560  1.00  0.00           C  
ATOM    631  HA  THR    45      85.375 114.385  86.864  1.00  0.00           H  
ATOM    632  CB  THR    45      85.906 114.609  88.884  1.00  0.00           C  
ATOM    633  HB  THR    45      86.415 114.201  89.758  1.00  0.00           H  
ATOM    634  CG2 THR    45      86.422 116.013  88.703  1.00  0.00           C  
ATOM    635 HG21 THR    45      86.421 116.537  89.659  1.00  0.00           H  
ATOM    636 HG22 THR    45      87.438 116.031  88.308  1.00  0.00           H  
ATOM    637 HG23 THR    45      85.766 116.578  88.041  1.00  0.00           H  
ATOM    638  OG1 THR    45      84.553 114.804  89.329  1.00  0.00           O  
ATOM    639  HG1 THR    45      84.253 113.925  89.573  1.00  0.00           H  
ATOM    640  C   THR    45      87.390 113.796  87.006  1.00  0.00           C  
ATOM    641  O   THR    45      88.404 113.724  87.750  1.00  0.00           O  
ATOM    642  N   ASP    46      87.420 113.608  85.706  1.00  0.00           N  
ATOM    643  H   ASP    46      86.572 113.909  85.247  1.00  0.00           H  
ATOM    644  CA  ASP    46      88.609 113.492  84.845  1.00  0.00           C  
ATOM    645  HA  ASP    46      89.062 112.560  85.184  1.00  0.00           H  
ATOM    646  CB  ASP    46      88.098 113.143  83.397  1.00  0.00           C  
ATOM    647  HB2 ASP    46      87.284 112.420  83.458  1.00  0.00           H  
ATOM    648  HB3 ASP    46      87.672 114.090  83.068  1.00  0.00           H  
ATOM    649  CG  ASP    46      89.176 112.763  82.397  1.00  0.00           C  
ATOM    650  OD1 ASP    46      90.322 112.349  82.829  1.00  0.00           O  
ATOM    651  OD2 ASP    46      88.933 112.934  81.157  1.00  0.00           O  
ATOM    652  C   ASP    46      89.523 114.742  84.827  1.00  0.00           C  
ATOM    653  O   ASP    46      89.082 115.864  85.112  1.00  0.00           O  
ATOM    654  N   THR    47      90.729 114.546  84.446  1.00  0.00           N  
ATOM    655  H   THR    47      91.038 113.659  84.074  1.00  0.00           H  
ATOM    656  CA  THR    47      91.689 115.639  84.528  1.00  0.00           C  
ATOM    657  HA  THR    47      91.742 115.996  85.556  1.00  0.00           H  
ATOM    658  CB  THR    47      93.146 115.098  84.229  1.00  0.00           C  
ATOM    659  HB  THR    47      93.365 114.069  84.516  1.00  0.00           H  
ATOM    660  CG2 THR    47      93.435 115.329  82.731  1.00  0.00           C  
ATOM    661 HG21 THR    47      93.560 116.382  82.478  1.00  0.00           H  
ATOM    662 HG22 THR    47      94.295 114.711  82.474  1.00  0.00           H  
ATOM    663 HG23 THR    47      92.588 114.952  82.157  1.00  0.00           H  
ATOM    664  OG1 THR    47      94.070 115.954  84.835  1.00  0.00           O  
ATOM    665  HG1 THR    47      94.087 115.695  85.760  1.00  0.00           H  
ATOM    666  C   THR    47      91.320 116.833  83.681  1.00  0.00           C  
ATOM    667  O   THR    47      90.618 116.678  82.699  1.00  0.00           O  
ATOM    668  N   SER    48      91.763 117.999  84.080  1.00  0.00           N  
ATOM    669  H   SER    48      92.278 117.895  84.942  1.00  0.00           H  
ATOM    670  CA  SER    48      91.717 119.336  83.427  1.00  0.00           C  
ATOM    671  HA  SER    48      90.653 119.568  83.399  1.00  0.00           H  
ATOM    672  CB  SER    48      92.238 120.448  84.338  1.00  0.00           C  
ATOM    673  HB2 SER    48      92.059 121.370  83.784  1.00  0.00           H  
ATOM    674  HB3 SER    48      91.650 120.459  85.256  1.00  0.00           H  
ATOM    675  OG  SER    48      93.616 120.225  84.691  1.00  0.00           O  
ATOM    676  HG  SER    48      93.519 119.526  85.343  1.00  0.00           H  
ATOM    677  C   SER    48      92.475 119.486  82.122  1.00  0.00           C  
ATOM    678  O   SER    48      93.735 119.196  81.997  1.00  0.00           O  
ATOM    679  N   GLY    49      91.944 120.321  81.264  1.00  0.00           N  
ATOM    680  H   GLY    49      90.951 120.452  81.392  1.00  0.00           H  
ATOM    681  CA  GLY    49      92.685 120.841  80.174  1.00  0.00           C  
ATOM    682  HA2 GLY    49      91.982 121.545  79.728  1.00  0.00           H  
ATOM    683  HA3 GLY    49      93.531 121.401  80.572  1.00  0.00           H  
ATOM    684  C   GLY    49      93.013 119.799  79.056  1.00  0.00           C  
ATOM    685  O   GLY    49      92.430 118.721  79.115  1.00  0.00           O  
ATOM    686  N   TYR    50      93.824 120.145  78.101  1.00  0.00           N  
ATOM    687  H   TYR    50      94.183 119.321  77.640  1.00  0.00           H  
ATOM    688  CA  TYR    50      94.304 121.372  77.599  1.00  0.00           C  
ATOM    689  HA  TYR    50      94.673 121.927  78.462  1.00  0.00           H  
ATOM    690  CB  TYR    50      95.464 121.151  76.656  1.00  0.00           C  
ATOM    691  HB2 TYR    50      96.333 120.858  77.245  1.00  0.00           H  
ATOM    692  HB3 TYR    50      95.264 120.388  75.904  1.00  0.00           H  
ATOM    693  CG  TYR    50      95.874 122.433  75.971  1.00  0.00           C  
ATOM    694  CD1 TYR    50      95.257 122.778  74.693  1.00  0.00           C  
ATOM    695  HD1 TYR    50      94.466 122.133  74.340  1.00  0.00           H  
ATOM    696  CE1 TYR    50      95.666 123.947  73.935  1.00  0.00           C  
ATOM    697  HE1 TYR    50      95.136 124.269  73.051  1.00  0.00           H  
ATOM    698  CZ  TYR    50      96.730 124.693  74.490  1.00  0.00           C  
ATOM    699  OH  TYR    50      97.186 125.727  73.786  1.00  0.00           O  
ATOM    700  HH  TYR    50      96.636 126.021  73.057  1.00  0.00           H  
ATOM    701  CE2 TYR    50      97.426 124.279  75.700  1.00  0.00           C  
ATOM    702  HE2 TYR    50      98.263 124.873  76.036  1.00  0.00           H  
ATOM    703  CD2 TYR    50      96.942 123.196  76.507  1.00  0.00           C  
ATOM    704  HD2 TYR    50      97.442 122.948  77.432  1.00  0.00           H  
ATOM    705  C   TYR    50      93.111 122.181  76.976  1.00  0.00           C  
ATOM    706  O   TYR    50      92.354 121.553  76.268  1.00  0.00           O  
ATOM    707  N   GLY    51      92.936 123.496  77.191  1.00  0.00           N  
ATOM    708  H   GLY    51      92.140 123.987  76.808  1.00  0.00           H  
ATOM    709  CA  GLY    51      93.774 124.311  78.017  1.00  0.00           C  
ATOM    710  HA2 GLY    51      93.426 124.098  79.028  1.00  0.00           H  
ATOM    711  HA3 GLY    51      94.783 123.935  77.846  1.00  0.00           H  
ATOM    712  C   GLY    51      93.786 125.802  77.603  1.00  0.00           C  
ATOM    713  O   GLY    51      93.123 126.165  76.629  1.00  0.00           O  
ATOM    714  N   GLN    52      94.415 126.689  78.366  1.00  0.00           N  
ATOM    715  H   GLN    52      94.947 126.231  79.092  1.00  0.00           H  
ATOM    716  CA  GLN    52      94.595 128.137  77.945  1.00  0.00           C  
ATOM    717  HA  GLN    52      95.004 128.682  78.796  1.00  0.00           H  
ATOM    718  CB  GLN    52      95.607 128.159  76.779  1.00  0.00           C  
ATOM    719  HB2 GLN    52      95.268 127.724  75.839  1.00  0.00           H  
ATOM    720  HB3 GLN    52      95.865 129.174  76.478  1.00  0.00           H  
ATOM    721  CG  GLN    52      97.007 127.521  77.104  1.00  0.00           C  
ATOM    722  HG2 GLN    52      97.348 127.894  78.069  1.00  0.00           H  
ATOM    723  HG3 GLN    52      96.895 126.441  77.196  1.00  0.00           H  
ATOM    724  CD  GLN    52      98.108 127.734  76.014  1.00  0.00           C  
ATOM    725  OE1 GLN    52      97.976 128.389  74.981  1.00  0.00           O  
ATOM    726  NE2 GLN    52      99.251 127.215  76.303  1.00  0.00           N  
ATOM    727 HE21 GLN    52      99.395 126.832  77.227  1.00  0.00           H  
ATOM    728 HE22 GLN    52     100.022 127.378  75.672  1.00  0.00           H  
ATOM    729  C   GLN    52      93.255 128.974  77.646  1.00  0.00           C  
ATOM    730  O   GLN    52      92.943 129.262  76.487  1.00  0.00           O  
ATOM    731  N   SER    53      92.408 129.278  78.605  1.00  0.00           N  
ATOM    732  H   SER    53      91.556 129.751  78.339  1.00  0.00           H  
ATOM    733  CA  SER    53      92.389 128.752  79.977  1.00  0.00           C  
ATOM    734  HA  SER    53      93.406 128.742  80.369  1.00  0.00           H  
ATOM    735  CB  SER    53      91.476 129.592  80.809  1.00  0.00           C  
ATOM    736  HB2 SER    53      90.649 129.981  80.216  1.00  0.00           H  
ATOM    737  HB3 SER    53      91.047 128.947  81.575  1.00  0.00           H  
ATOM    738  OG  SER    53      92.168 130.703  81.398  1.00  0.00           O  
ATOM    739  HG  SER    53      92.651 130.368  82.158  1.00  0.00           H  
ATOM    740  C   SER    53      91.826 127.347  80.019  1.00  0.00           C  
ATOM    741  O   SER    53      91.054 127.008  79.128  1.00  0.00           O  
ATOM    742  N   SER    54      92.053 126.544  81.055  1.00  0.00           N  
ATOM    743  H   SER    54      92.554 126.787  81.898  1.00  0.00           H  
ATOM    744  CA  SER    54      91.501 125.120  81.120  1.00  0.00           C  
ATOM    745  HA  SER    54      91.666 124.648  80.151  1.00  0.00           H  
ATOM    746  CB  SER    54      92.368 124.287  82.194  1.00  0.00           C  
ATOM    747  HB2 SER    54      91.939 123.292  82.313  1.00  0.00           H  
ATOM    748  HB3 SER    54      93.357 124.179  81.748  1.00  0.00           H  
ATOM    749  OG  SER    54      92.374 124.986  83.446  1.00  0.00           O  
ATOM    750  HG  SER    54      91.433 124.974  83.634  1.00  0.00           H  
ATOM    751  C   SER    54      89.960 125.025  81.554  1.00  0.00           C  
ATOM    752  O   SER    54      89.668 124.554  82.674  1.00  0.00           O  
ATOM    753  N   TYR    55      89.060 125.493  80.727  1.00  0.00           N  
ATOM    754  H   TYR    55      89.485 125.962  79.940  1.00  0.00           H  
ATOM    755  CA  TYR    55      87.632 125.494  80.809  1.00  0.00           C  
ATOM    756  HA  TYR    55      87.407 125.951  81.773  1.00  0.00           H  
ATOM    757  CB  TYR    55      87.075 126.366  79.677  1.00  0.00           C  
ATOM    758  HB2 TYR    55      87.397 126.056  78.683  1.00  0.00           H  
ATOM    759  HB3 TYR    55      85.993 126.252  79.610  1.00  0.00           H  
ATOM    760  CG  TYR    55      87.343 127.871  79.903  1.00  0.00           C  
ATOM    761  CD1 TYR    55      86.661 128.583  80.922  1.00  0.00           C  
ATOM    762  HD1 TYR    55      85.985 128.171  81.656  1.00  0.00           H  
ATOM    763  CE1 TYR    55      86.810 129.931  80.979  1.00  0.00           C  
ATOM    764  HE1 TYR    55      86.327 130.546  81.724  1.00  0.00           H  
ATOM    765  CZ  TYR    55      87.643 130.622  80.139  1.00  0.00           C  
ATOM    766  OH  TYR    55      87.942 131.911  80.330  1.00  0.00           O  
ATOM    767  HH  TYR    55      87.587 132.337  81.114  1.00  0.00           H  
ATOM    768  CE2 TYR    55      88.421 129.930  79.144  1.00  0.00           C  
ATOM    769  HE2 TYR    55      89.110 130.488  78.527  1.00  0.00           H  
ATOM    770  CD2 TYR    55      88.257 128.541  79.031  1.00  0.00           C  
ATOM    771  HD2 TYR    55      88.767 127.907  78.321  1.00  0.00           H  
ATOM    772  C   TYR    55      87.025 124.082  80.621  1.00  0.00           C  
ATOM    773  O   TYR    55      87.440 123.312  79.760  1.00  0.00           O  
ATOM    774  N   SER    56      86.257 123.501  81.529  1.00  0.00           N  
ATOM    775  H   SER    56      86.131 122.509  81.385  1.00  0.00           H  
ATOM    776  CA  SER    56      85.340 124.102  82.537  1.00  0.00           C  
ATOM    777  HA  SER    56      84.673 123.297  82.846  1.00  0.00           H  
ATOM    778  CB  SER    56      86.165 124.517  83.762  1.00  0.00           C  
ATOM    779  HB2 SER    56      86.850 123.749  84.123  1.00  0.00           H  
ATOM    780  HB3 SER    56      86.784 125.401  83.608  1.00  0.00           H  
ATOM    781  OG  SER    56      85.104 124.827  84.718  1.00  0.00           O  
ATOM    782  HG  SER    56      85.319 125.477  85.391  1.00  0.00           H  
ATOM    783  C   SER    56      84.516 125.262  81.960  1.00  0.00           C  
ATOM    784  O   SER    56      84.615 126.408  82.362  1.00  0.00           O  
ATOM    785  N   SER    57      83.658 125.048  81.001  1.00  0.00           N  
ATOM    786  H   SER    57      83.048 125.818  80.765  1.00  0.00           H  
ATOM    787  CA  SER    57      83.206 123.702  80.485  1.00  0.00           C  
ATOM    788  HA  SER    57      83.896 122.929  80.826  1.00  0.00           H  
ATOM    789  CB  SER    57      81.877 123.402  81.146  1.00  0.00           C  
ATOM    790  HB2 SER    57      81.555 122.447  80.732  1.00  0.00           H  
ATOM    791  HB3 SER    57      81.880 123.325  82.233  1.00  0.00           H  
ATOM    792  OG  SER    57      80.920 124.395  80.762  1.00  0.00           O  
ATOM    793  HG  SER    57      80.236 124.433  81.434  1.00  0.00           H  
ATOM    794  C   SER    57      83.158 123.649  78.930  1.00  0.00           C  
ATOM    795  O   SER    57      82.490 122.786  78.345  1.00  0.00           O  
ATOM    796  N   TYR    58      83.807 124.615  78.239  1.00  0.00           N  
ATOM    797  H   TYR    58      84.339 125.342  78.697  1.00  0.00           H  
ATOM    798  CA  TYR    58      83.600 124.948  76.839  1.00  0.00           C  
ATOM    799  HA  TYR    58      82.815 124.280  76.485  1.00  0.00           H  
ATOM    800  CB  TYR    58      82.817 126.293  76.616  1.00  0.00           C  
ATOM    801  HB2 TYR    58      83.018 126.748  75.646  1.00  0.00           H  
ATOM    802  HB3 TYR    58      81.746 126.094  76.586  1.00  0.00           H  
ATOM    803  CG  TYR    58      83.106 127.329  77.702  1.00  0.00           C  
ATOM    804  CD1 TYR    58      82.374 127.204  78.910  1.00  0.00           C  
ATOM    805  HD1 TYR    58      81.677 126.391  79.048  1.00  0.00           H  
ATOM    806  CE1 TYR    58      82.468 128.159  79.950  1.00  0.00           C  
ATOM    807  HE1 TYR    58      81.957 128.046  80.895  1.00  0.00           H  
ATOM    808  CZ  TYR    58      83.329 129.225  79.702  1.00  0.00           C  
ATOM    809  OH  TYR    58      83.496 130.199  80.590  1.00  0.00           O  
ATOM    810  HH  TYR    58      83.421 129.807  81.463  1.00  0.00           H  
ATOM    811  CE2 TYR    58      84.064 129.331  78.501  1.00  0.00           C  
ATOM    812  HE2 TYR    58      84.753 130.133  78.283  1.00  0.00           H  
ATOM    813  CD2 TYR    58      84.041 128.406  77.451  1.00  0.00           C  
ATOM    814  HD2 TYR    58      84.580 128.482  76.518  1.00  0.00           H  
ATOM    815  C   TYR    58      84.888 124.736  76.001  1.00  0.00           C  
ATOM    816  O   TYR    58      85.916 125.175  76.399  1.00  0.00           O  
ATOM    817  N   GLY    59      84.930 123.935  74.926  1.00  0.00           N  
ATOM    818  H   GLY    59      85.876 123.767  74.616  1.00  0.00           H  
ATOM    819  CA  GLY    59      83.754 123.646  74.097  1.00  0.00           C  
ATOM    820  HA2 GLY    59      83.993 122.755  73.516  1.00  0.00           H  
ATOM    821  HA3 GLY    59      82.874 123.425  74.702  1.00  0.00           H  
ATOM    822  C   GLY    59      83.399 124.760  73.056  1.00  0.00           C  
ATOM    823  O   GLY    59      84.027 125.850  73.081  1.00  0.00           O  
ATOM    824  N   GLN    60      82.492 124.534  72.170  1.00  0.00           N  
ATOM    825  H   GLN    60      82.367 125.318  71.546  1.00  0.00           H  
ATOM    826  CA  GLN    60      81.525 123.389  71.912  1.00  0.00           C  
ATOM    827  HA  GLN    60      82.036 122.442  72.085  1.00  0.00           H  
ATOM    828  CB  GLN    60      80.323 123.429  72.846  1.00  0.00           C  
ATOM    829  HB2 GLN    60      79.725 122.518  72.833  1.00  0.00           H  
ATOM    830  HB3 GLN    60      80.658 123.429  73.883  1.00  0.00           H  
ATOM    831  CG  GLN    60      79.479 124.657  72.630  1.00  0.00           C  
ATOM    832  HG2 GLN    60      80.000 125.600  72.799  1.00  0.00           H  
ATOM    833  HG3 GLN    60      79.137 124.720  71.597  1.00  0.00           H  
ATOM    834  CD  GLN    60      78.255 124.724  73.620  1.00  0.00           C  
ATOM    835  OE1 GLN    60      78.353 124.385  74.798  1.00  0.00           O  
ATOM    836  NE2 GLN    60      77.184 125.281  73.152  1.00  0.00           N  
ATOM    837 HE21 GLN    60      77.196 125.568  72.184  1.00  0.00           H  
ATOM    838 HE22 GLN    60      76.410 125.399  73.790  1.00  0.00           H  
ATOM    839  C   GLN    60      81.036 123.372  70.416  1.00  0.00           C  
ATOM    840  O   GLN    60      80.916 124.388  69.711  1.00  0.00           O  
ATOM    841  N   SER    61      80.590 122.179  70.012  1.00  0.00           N  
ATOM    842  H   SER    61      80.725 121.402  70.644  1.00  0.00           H  
ATOM    843  CA  SER    61      79.853 121.882  68.732  1.00  0.00           C  
ATOM    844  HA  SER    61      80.337 122.459  67.943  1.00  0.00           H  
ATOM    845  CB  SER    61      80.149 120.423  68.348  1.00  0.00           C  
ATOM    846  HB2 SER    61      79.800 120.328  67.319  1.00  0.00           H  
ATOM    847  HB3 SER    61      81.236 120.343  68.341  1.00  0.00           H  
ATOM    848  OG  SER    61      79.514 119.457  69.199  1.00  0.00           O  
ATOM    849  HG  SER    61      79.922 119.591  70.058  1.00  0.00           H  
ATOM    850  C   SER    61      78.352 122.118  68.813  1.00  0.00           C  
ATOM    851  O   SER    61      77.764 121.984  69.878  1.00  0.00           O  
ATOM    852  N   GLN    62      77.666 122.358  67.662  1.00  0.00           N  
ATOM    853  H   GLN    62      78.181 122.258  66.799  1.00  0.00           H  
ATOM    854  CA  GLN    62      76.173 122.530  67.611  1.00  0.00           C  
ATOM    855  HA  GLN    62      75.883 122.939  68.579  1.00  0.00           H  
ATOM    856  CB  GLN    62      75.675 123.511  66.586  1.00  0.00           C  
ATOM    857  HB2 GLN    62      76.113 124.476  66.840  1.00  0.00           H  
ATOM    858  HB3 GLN    62      75.975 123.191  65.588  1.00  0.00           H  
ATOM    859  CG  GLN    62      74.180 123.829  66.674  1.00  0.00           C  
ATOM    860  HG2 GLN    62      73.605 122.935  66.433  1.00  0.00           H  
ATOM    861  HG3 GLN    62      74.026 124.266  67.661  1.00  0.00           H  
ATOM    862  CD  GLN    62      73.804 124.881  65.701  1.00  0.00           C  
ATOM    863  OE1 GLN    62      73.751 126.062  65.921  1.00  0.00           O  
ATOM    864  NE2 GLN    62      73.601 124.451  64.444  1.00  0.00           N  
ATOM    865 HE21 GLN    62      73.309 125.103  63.730  1.00  0.00           H  
ATOM    866 HE22 GLN    62      73.698 123.509  64.091  1.00  0.00           H  
ATOM    867  C   GLN    62      75.425 121.138  67.735  1.00  0.00           C  
ATOM    868  O   GLN    62      74.938 120.665  66.746  1.00  0.00           O  
ATOM    869  N   ASN    63      75.279 120.498  68.886  1.00  0.00           N  
ATOM    870  H   ASN    63      75.806 120.796  69.694  1.00  0.00           H  
ATOM    871  CA  ASN    63      74.471 119.302  69.018  1.00  0.00           C  
ATOM    872  HA  ASN    63      74.732 118.605  68.222  1.00  0.00           H  
ATOM    873  CB  ASN    63      74.618 118.764  70.390  1.00  0.00           C  
ATOM    874  HB2 ASN    63      74.716 119.531  71.157  1.00  0.00           H  
ATOM    875  HB3 ASN    63      73.762 118.120  70.593  1.00  0.00           H  
ATOM    876  CG  ASN    63      75.817 117.904  70.586  1.00  0.00           C  
ATOM    877  OD1 ASN    63      75.935 116.845  69.985  1.00  0.00           O  
ATOM    878  ND2 ASN    63      76.797 118.320  71.336  1.00  0.00           N  
ATOM    879 HD21 ASN    63      77.497 117.614  71.515  1.00  0.00           H  
ATOM    880 HD22 ASN    63      76.627 119.048  72.014  1.00  0.00           H  
ATOM    881  C   ASN    63      73.062 119.577  68.606  1.00  0.00           C  
ATOM    882  O   ASN    63      72.302 120.083  69.439  1.00  0.00           O  
ATOM    883  N   THR    64      72.627 119.197  67.421  1.00  0.00           N  
ATOM    884  H   THR    64      73.272 118.963  66.680  1.00  0.00           H  
ATOM    885  CA  THR    64      71.200 119.329  66.970  1.00  0.00           C  
ATOM    886  HA  THR    64      70.624 119.012  67.839  1.00  0.00           H  
ATOM    887  CB  THR    64      70.810 120.814  66.779  1.00  0.00           C  
ATOM    888  HB  THR    64      71.087 121.503  67.577  1.00  0.00           H  
ATOM    889  CG2 THR    64      71.418 121.400  65.538  1.00  0.00           C  
ATOM    890 HG21 THR    64      72.484 121.174  65.561  1.00  0.00           H  
ATOM    891 HG22 THR    64      70.911 120.856  64.742  1.00  0.00           H  
ATOM    892 HG23 THR    64      71.263 122.478  65.486  1.00  0.00           H  
ATOM    893  OG1 THR    64      69.432 120.883  66.629  1.00  0.00           O  
ATOM    894  HG1 THR    64      68.942 121.036  67.440  1.00  0.00           H  
ATOM    895  C   THR    64      70.710 118.458  65.775  1.00  0.00           C  
ATOM    896  O   THR    64      71.549 118.261  64.875  1.00  0.00           O  
ATOM    897  N   GLY    65      69.457 117.957  65.774  1.00  0.00           N  
ATOM    898  H   GLY    65      69.161 117.497  64.925  1.00  0.00           H  
ATOM    899  CA  GLY    65      68.477 117.954  66.791  1.00  0.00           C  
ATOM    900  HA2 GLY    65      68.303 118.983  67.103  1.00  0.00           H  
ATOM    901  HA3 GLY    65      67.563 117.497  66.409  1.00  0.00           H  
ATOM    902  C   GLY    65      68.761 117.133  68.077  1.00  0.00           C  
ATOM    903  O   GLY    65      69.451 116.090  67.964  1.00  0.00           O  
ATOM    904  N   TYR    66      68.400 117.565  69.265  1.00  0.00           N  
ATOM    905  H   TYR    66      68.100 118.527  69.344  1.00  0.00           H  
ATOM    906  CA  TYR    66      68.570 116.864  70.523  1.00  0.00           C  
ATOM    907  HA  TYR    66      69.536 116.359  70.540  1.00  0.00           H  
ATOM    908  CB  TYR    66      68.544 117.740  71.738  1.00  0.00           C  
ATOM    909  HB2 TYR    66      69.275 118.528  71.559  1.00  0.00           H  
ATOM    910  HB3 TYR    66      67.528 118.067  71.957  1.00  0.00           H  
ATOM    911  CG  TYR    66      68.951 117.133  73.100  1.00  0.00           C  
ATOM    912  CD1 TYR    66      67.902 116.478  73.777  1.00  0.00           C  
ATOM    913  HD1 TYR    66      66.859 116.521  73.502  1.00  0.00           H  
ATOM    914  CE1 TYR    66      68.241 115.954  75.075  1.00  0.00           C  
ATOM    915  HE1 TYR    66      67.472 115.561  75.724  1.00  0.00           H  
ATOM    916  CZ  TYR    66      69.568 116.069  75.604  1.00  0.00           C  
ATOM    917  OH  TYR    66      69.809 115.686  76.918  1.00  0.00           O  
ATOM    918  HH  TYR    66      69.037 115.278  77.316  1.00  0.00           H  
ATOM    919  CE2 TYR    66      70.633 116.725  74.883  1.00  0.00           C  
ATOM    920  HE2 TYR    66      71.565 116.943  75.381  1.00  0.00           H  
ATOM    921  CD2 TYR    66      70.296 117.258  73.610  1.00  0.00           C  
ATOM    922  HD2 TYR    66      71.069 117.734  73.025  1.00  0.00           H  
ATOM    923  C   TYR    66      67.552 115.653  70.510  1.00  0.00           C  
ATOM    924  O   TYR    66      66.519 115.631  69.821  1.00  0.00           O  
ATOM    925  N   GLY    67      67.933 114.577  71.215  1.00  0.00           N  
ATOM    926  H   GLY    67      68.829 114.606  71.680  1.00  0.00           H  
ATOM    927  CA  GLY    67      67.293 113.261  71.275  1.00  0.00           C  
ATOM    928  HA2 GLY    67      68.020 112.556  71.679  1.00  0.00           H  
ATOM    929  HA3 GLY    67      66.442 113.391  71.943  1.00  0.00           H  
ATOM    930  C   GLY    67      66.766 112.762  69.915  1.00  0.00           C  
ATOM    931  O   GLY    67      67.362 113.044  68.895  1.00  0.00           O  
ATOM    932  N   THR    68      65.658 111.997  69.952  1.00  0.00           N  
ATOM    933  H   THR    68      65.362 111.647  70.852  1.00  0.00           H  
ATOM    934  CA  THR    68      65.081 111.410  68.702  1.00  0.00           C  
ATOM    935  HA  THR    68      65.378 111.964  67.812  1.00  0.00           H  
ATOM    936  CB  THR    68      65.466 109.948  68.508  1.00  0.00           C  
ATOM    937  HB  THR    68      64.933 109.535  67.652  1.00  0.00           H  
ATOM    938  CG2 THR    68      66.968 109.813  68.231  1.00  0.00           C  
ATOM    939 HG21 THR    68      67.141 108.898  67.665  1.00  0.00           H  
ATOM    940 HG22 THR    68      67.315 110.617  67.582  1.00  0.00           H  
ATOM    941 HG23 THR    68      67.484 109.804  69.191  1.00  0.00           H  
ATOM    942  OG1 THR    68      65.060 109.149  69.551  1.00  0.00           O  
ATOM    943  HG1 THR    68      64.191 108.786  69.364  1.00  0.00           H  
ATOM    944  C   THR    68      63.546 111.401  68.675  1.00  0.00           C  
ATOM    945  O   THR    68      62.859 111.413  69.680  1.00  0.00           O  
ATOM    946  N   GLN    69      62.920 111.467  67.504  1.00  0.00           N  
ATOM    947  H   GLN    69      63.481 111.376  66.670  1.00  0.00           H  
ATOM    948  CA  GLN    69      61.463 111.402  67.254  1.00  0.00           C  
ATOM    949  HA  GLN    69      61.001 112.205  67.828  1.00  0.00           H  
ATOM    950  CB  GLN    69      61.085 111.818  65.831  1.00  0.00           C  
ATOM    951  HB2 GLN    69      61.350 111.042  65.113  1.00  0.00           H  
ATOM    952  HB3 GLN    69      60.019 111.894  65.621  1.00  0.00           H  
ATOM    953  CG  GLN    69      61.600 113.118  65.463  1.00  0.00           C  
ATOM    954  HG2 GLN    69      62.690 113.115  65.475  1.00  0.00           H  
ATOM    955  HG3 GLN    69      61.384 113.321  64.415  1.00  0.00           H  
ATOM    956  CD  GLN    69      61.097 114.310  66.263  1.00  0.00           C  
ATOM    957  OE1 GLN    69      59.986 114.335  66.755  1.00  0.00           O  
ATOM    958  NE2 GLN    69      61.790 115.432  66.224  1.00  0.00           N  
ATOM    959 HE21 GLN    69      62.769 115.568  66.017  1.00  0.00           H  
ATOM    960 HE22 GLN    69      61.408 116.208  66.745  1.00  0.00           H  
ATOM    961  C   GLN    69      60.803 110.025  67.479  1.00  0.00           C  
ATOM    962  O   GLN    69      61.211 109.055  66.919  1.00  0.00           O  
ATOM    963  N   SER    70      59.646 110.076  68.137  1.00  0.00           N  
ATOM    964  H   SER    70      59.275 110.969  68.429  1.00  0.00           H  
ATOM    965  CA  SER    70      58.723 108.905  68.069  1.00  0.00           C  
ATOM    966  HA  SER    70      59.182 108.057  68.576  1.00  0.00           H  
ATOM    967  CB  SER    70      57.444 109.298  68.815  1.00  0.00           C  
ATOM    968  HB2 SER    70      57.548 110.186  69.439  1.00  0.00           H  
ATOM    969  HB3 SER    70      56.728 109.755  68.131  1.00  0.00           H  
ATOM    970  OG  SER    70      56.779 108.174  69.334  1.00  0.00           O  
ATOM    971  HG  SER    70      57.105 108.008  70.221  1.00  0.00           H  
ATOM    972  C   SER    70      58.379 108.399  66.668  1.00  0.00           C  
ATOM    973  O   SER    70      58.368 109.127  65.655  1.00  0.00           O  
ATOM    974  N   THR    71      58.046 107.134  66.581  1.00  0.00           N  
ATOM    975  H   THR    71      58.043 106.641  67.463  1.00  0.00           H  
ATOM    976  CA  THR    71      57.529 106.409  65.402  1.00  0.00           C  
ATOM    977  HA  THR    71      58.285 106.495  64.621  1.00  0.00           H  
ATOM    978  CB  THR    71      57.335 104.905  65.667  1.00  0.00           C  
ATOM    979  HB  THR    71      56.486 104.700  66.319  1.00  0.00           H  
ATOM    980  CG2 THR    71      57.097 104.114  64.411  1.00  0.00           C  
ATOM    981 HG21 THR    71      57.829 104.419  63.663  1.00  0.00           H  
ATOM    982 HG22 THR    71      57.189 103.049  64.626  1.00  0.00           H  
ATOM    983 HG23 THR    71      56.107 104.379  64.038  1.00  0.00           H  
ATOM    984  OG1 THR    71      58.450 104.306  66.263  1.00  0.00           O  
ATOM    985  HG1 THR    71      59.167 104.245  65.627  1.00  0.00           H  
ATOM    986  C   THR    71      56.231 107.055  64.964  1.00  0.00           C  
ATOM    987  O   THR    71      55.375 107.373  65.786  1.00  0.00           O  
ATOM    988  N   PRO    72      55.959 107.263  63.634  1.00  0.00           N  
ATOM    989  CD  PRO    72      56.800 106.918  62.540  1.00  0.00           C  
ATOM    990  HD2 PRO    72      56.731 105.866  62.264  1.00  0.00           H  
ATOM    991  HD3 PRO    72      57.798 107.324  62.701  1.00  0.00           H  
ATOM    992  CG  PRO    72      56.167 107.457  61.276  1.00  0.00           C  
ATOM    993  HG2 PRO    72      55.717 106.683  60.656  1.00  0.00           H  
ATOM    994  HG3 PRO    72      56.984 108.026  60.830  1.00  0.00           H  
ATOM    995  CB  PRO    72      55.150 108.437  61.795  1.00  0.00           C  
ATOM    996  HB2 PRO    72      54.392 108.355  61.016  1.00  0.00           H  
ATOM    997  HB3 PRO    72      55.524 109.461  61.776  1.00  0.00           H  
ATOM    998  CA  PRO    72      54.782 107.955  63.195  1.00  0.00           C  
ATOM    999  HA  PRO    72      54.583 108.820  63.829  1.00  0.00           H  
ATOM   1000  C   PRO    72      53.560 107.043  63.139  1.00  0.00           C  
ATOM   1001  O   PRO    72      53.675 105.790  63.062  1.00  0.00           O  
ATOM   1002  N   GLN    73      52.348 107.649  63.247  1.00  0.00           N  
ATOM   1003  H   GLN    73      52.216 108.615  63.508  1.00  0.00           H  
ATOM   1004  CA  GLN    73      51.148 106.854  63.024  1.00  0.00           C  
ATOM   1005  HA  GLN    73      51.351 105.936  63.574  1.00  0.00           H  
ATOM   1006  CB  GLN    73      49.924 107.642  63.552  1.00  0.00           C  
ATOM   1007  HB2 GLN    73      50.065 107.746  64.628  1.00  0.00           H  
ATOM   1008  HB3 GLN    73      49.888 108.639  63.114  1.00  0.00           H  
ATOM   1009  CG  GLN    73      48.560 106.887  63.252  1.00  0.00           C  
ATOM   1010  HG2 GLN    73      48.254 106.817  62.209  1.00  0.00           H  
ATOM   1011  HG3 GLN    73      48.741 105.822  63.400  1.00  0.00           H  
ATOM   1012  CD  GLN    73      47.358 107.408  64.023  1.00  0.00           C  
ATOM   1013  OE1 GLN    73      47.488 108.228  64.922  1.00  0.00           O  
ATOM   1014  NE2 GLN    73      46.268 106.743  63.810  1.00  0.00           N  
ATOM   1015 HE21 GLN    73      46.163 106.035  63.098  1.00  0.00           H  
ATOM   1016 HE22 GLN    73      45.458 107.191  64.214  1.00  0.00           H  
ATOM   1017  C   GLN    73      50.974 106.475  61.576  1.00  0.00           C  
ATOM   1018  O   GLN    73      51.131 107.382  60.806  1.00  0.00           O  
ATOM   1019  N   GLY    74      50.656 105.205  61.312  1.00  0.00           N  
ATOM   1020  H   GLY    74      50.497 104.514  62.031  1.00  0.00           H  
ATOM   1021  CA  GLY    74      50.290 104.757  59.976  1.00  0.00           C  
ATOM   1022  HA2 GLY    74      50.878 105.327  59.257  1.00  0.00           H  
ATOM   1023  HA3 GLY    74      50.626 103.731  59.825  1.00  0.00           H  
ATOM   1024  C   GLY    74      48.827 104.873  59.572  1.00  0.00           C  
ATOM   1025  O   GLY    74      47.987 104.894  60.475  1.00  0.00           O  
ATOM   1026  N   TYR    75      48.549 104.982  58.290  1.00  0.00           N  
ATOM   1027  H   TYR    75      49.273 104.824  57.603  1.00  0.00           H  
ATOM   1028  CA  TYR    75      47.162 105.086  57.835  1.00  0.00           C  
ATOM   1029  HA  TYR    75      46.499 104.767  58.639  1.00  0.00           H  
ATOM   1030  CB  TYR    75      46.904 106.510  57.487  1.00  0.00           C  
ATOM   1031  HB2 TYR    75      47.655 106.806  56.755  1.00  0.00           H  
ATOM   1032  HB3 TYR    75      45.893 106.712  57.134  1.00  0.00           H  
ATOM   1033  CG  TYR    75      47.042 107.482  58.597  1.00  0.00           C  
ATOM   1034  CD1 TYR    75      48.189 108.286  58.824  1.00  0.00           C  
ATOM   1035  HD1 TYR    75      48.975 108.262  58.083  1.00  0.00           H  
ATOM   1036  CE1 TYR    75      48.318 109.154  59.969  1.00  0.00           C  
ATOM   1037  HE1 TYR    75      49.232 109.714  60.099  1.00  0.00           H  
ATOM   1038  CZ  TYR    75      47.363 109.213  60.945  1.00  0.00           C  
ATOM   1039  OH  TYR    75      47.529 109.948  62.077  1.00  0.00           O  
ATOM   1040  HH  TYR    75      46.737 110.003  62.616  1.00  0.00           H  
ATOM   1041  CE2 TYR    75      46.306 108.400  60.759  1.00  0.00           C  
ATOM   1042  HE2 TYR    75      45.609 108.366  61.584  1.00  0.00           H  
ATOM   1043  CD2 TYR    75      46.102 107.574  59.619  1.00  0.00           C  
ATOM   1044  HD2 TYR    75      45.279 106.891  59.468  1.00  0.00           H  
ATOM   1045  C   TYR    75      46.812 104.223  56.613  1.00  0.00           C  
ATOM   1046  O   TYR    75      47.607 104.044  55.748  1.00  0.00           O  
ATOM   1047  N   GLY    76      45.625 103.618  56.602  1.00  0.00           N  
ATOM   1048  H   GLY    76      44.917 103.959  57.237  1.00  0.00           H  
ATOM   1049  CA  GLY    76      45.151 102.847  55.459  1.00  0.00           C  
ATOM   1050  HA2 GLY    76      45.861 102.112  55.079  1.00  0.00           H  
ATOM   1051  HA3 GLY    76      44.314 102.211  55.749  1.00  0.00           H  
ATOM   1052  C   GLY    76      44.796 103.777  54.254  1.00  0.00           C  
ATOM   1053  O   GLY    76      45.168 103.612  53.090  1.00  0.00           O  
ATOM   1054  N   SER    77      44.100 104.820  54.614  1.00  0.00           N  
ATOM   1055  H   SER    77      43.693 104.849  55.537  1.00  0.00           H  
ATOM   1056  CA  SER    77      43.748 105.935  53.733  1.00  0.00           C  
ATOM   1057  HA  SER    77      43.266 105.512  52.852  1.00  0.00           H  
ATOM   1058  CB  SER    77      42.782 106.957  54.313  1.00  0.00           C  
ATOM   1059  HB2 SER    77      43.115 107.308  55.290  1.00  0.00           H  
ATOM   1060  HB3 SER    77      42.627 107.837  53.689  1.00  0.00           H  
ATOM   1061  OG  SER    77      41.581 106.327  54.625  1.00  0.00           O  
ATOM   1062  HG  SER    77      41.059 106.073  53.861  1.00  0.00           H  
ATOM   1063  C   SER    77      44.956 106.806  53.261  1.00  0.00           C  
ATOM   1064  O   SER    77      45.745 107.113  54.145  1.00  0.00           O  
ATOM   1065  N   THR    78      45.193 107.225  52.017  1.00  0.00           N  
ATOM   1066  H   THR    78      46.049 107.756  51.936  1.00  0.00           H  
ATOM   1067  CA  THR    78      44.561 106.903  50.795  1.00  0.00           C  
ATOM   1068  HA  THR    78      43.712 106.229  50.911  1.00  0.00           H  
ATOM   1069  CB  THR    78      44.037 108.103  50.137  1.00  0.00           C  
ATOM   1070  HB  THR    78      44.882 108.791  50.107  1.00  0.00           H  
ATOM   1071  CG2 THR    78      43.348 107.854  48.738  1.00  0.00           C  
ATOM   1072 HG21 THR    78      44.162 107.578  48.066  1.00  0.00           H  
ATOM   1073 HG22 THR    78      42.552 107.111  48.767  1.00  0.00           H  
ATOM   1074 HG23 THR    78      42.889 108.733  48.285  1.00  0.00           H  
ATOM   1075  OG1 THR    78      42.935 108.632  50.865  1.00  0.00           O  
ATOM   1076  HG1 THR    78      43.264 109.091  51.642  1.00  0.00           H  
ATOM   1077  C   THR    78      45.573 106.236  49.853  1.00  0.00           C  
ATOM   1078  O   THR    78      46.491 106.873  49.394  1.00  0.00           O  
ATOM   1079  N   GLY    79      45.482 104.897  49.748  1.00  0.00           N  
ATOM   1080  H   GLY    79      44.692 104.405  50.142  1.00  0.00           H  
ATOM   1081  CA  GLY    79      46.450 104.156  48.895  1.00  0.00           C  
ATOM   1082  HA2 GLY    79      46.154 103.127  48.693  1.00  0.00           H  
ATOM   1083  HA3 GLY    79      46.556 104.694  47.952  1.00  0.00           H  
ATOM   1084  C   GLY    79      47.901 104.111  49.400  1.00  0.00           C  
ATOM   1085  O   GLY    79      48.140 104.521  50.551  1.00  0.00           O  
ATOM   1086  N   GLY    80      48.898 103.671  48.635  1.00  0.00           N  
ATOM   1087  H   GLY    80      49.844 103.842  48.945  1.00  0.00           H  
ATOM   1088  CA  GLY    80      48.749 103.103  47.293  1.00  0.00           C  
ATOM   1089  HA2 GLY    80      48.359 103.915  46.681  1.00  0.00           H  
ATOM   1090  HA3 GLY    80      49.698 102.844  46.824  1.00  0.00           H  
ATOM   1091  C   GLY    80      47.841 101.863  47.127  1.00  0.00           C  
ATOM   1092  O   GLY    80      47.676 101.157  48.143  1.00  0.00           O  
ATOM   1093  N   TYR    81      47.313 101.587  45.936  1.00  0.00           N  
ATOM   1094  H   TYR    81      47.597 102.112  45.122  1.00  0.00           H  
ATOM   1095  CA  TYR    81      46.451 100.489  45.678  1.00  0.00           C  
ATOM   1096  HA  TYR    81      46.272  99.868  46.556  1.00  0.00           H  
ATOM   1097  CB  TYR    81      45.094 101.059  45.274  1.00  0.00           C  
ATOM   1098  HB2 TYR    81      45.196 101.770  44.454  1.00  0.00           H  
ATOM   1099  HB3 TYR    81      44.413 100.274  44.947  1.00  0.00           H  
ATOM   1100  CG  TYR    81      44.310 101.862  46.310  1.00  0.00           C  
ATOM   1101  CD1 TYR    81      43.938 101.130  47.483  1.00  0.00           C  
ATOM   1102  HD1 TYR    81      44.107 100.081  47.675  1.00  0.00           H  
ATOM   1103  CE1 TYR    81      43.346 101.803  48.553  1.00  0.00           C  
ATOM   1104  HE1 TYR    81      43.343 101.278  49.497  1.00  0.00           H  
ATOM   1105  CZ  TYR    81      42.926 103.140  48.366  1.00  0.00           C  
ATOM   1106  OH  TYR    81      42.250 103.714  49.446  1.00  0.00           O  
ATOM   1107  HH  TYR    81      42.092 103.129  50.191  1.00  0.00           H  
ATOM   1108  CE2 TYR    81      43.221 103.852  47.171  1.00  0.00           C  
ATOM   1109  HE2 TYR    81      42.874 104.862  47.009  1.00  0.00           H  
ATOM   1110  CD2 TYR    81      43.944 103.212  46.108  1.00  0.00           C  
ATOM   1111  HD2 TYR    81      44.357 103.804  45.305  1.00  0.00           H  
ATOM   1112  C   TYR    81      47.026  99.641  44.526  1.00  0.00           C  
ATOM   1113  O   TYR    81      47.082 100.164  43.373  1.00  0.00           O  
ATOM   1114  N   GLY    82      47.368  98.381  44.741  1.00  0.00           N  
ATOM   1115  H   GLY    82      47.860  97.964  43.964  1.00  0.00           H  
ATOM   1116  CA  GLY    82      47.271  97.577  45.956  1.00  0.00           C  
ATOM   1117  HA2 GLY    82      47.989  96.759  45.904  1.00  0.00           H  
ATOM   1118  HA3 GLY    82      47.545  98.263  46.757  1.00  0.00           H  
ATOM   1119  C   GLY    82      45.911  96.861  46.258  1.00  0.00           C  
ATOM   1120  O   GLY    82      44.862  97.509  46.191  1.00  0.00           O  
ATOM   1121  N   SER    83      46.046  95.601  46.599  1.00  0.00           N  
ATOM   1122  H   SER    83      47.003  95.284  46.533  1.00  0.00           H  
ATOM   1123  CA  SER    83      45.033  94.619  47.097  1.00  0.00           C  
ATOM   1124  HA  SER    83      45.523  93.648  47.172  1.00  0.00           H  
ATOM   1125  CB  SER    83      44.757  94.954  48.572  1.00  0.00           C  
ATOM   1126  HB2 SER    83      45.712  95.053  49.087  1.00  0.00           H  
ATOM   1127  HB3 SER    83      44.183  95.880  48.601  1.00  0.00           H  
ATOM   1128  OG  SER    83      43.982  93.945  49.153  1.00  0.00           O  
ATOM   1129  HG  SER    83      44.088  94.019  50.104  1.00  0.00           H  
ATOM   1130  C   SER    83      43.746  94.367  46.221  1.00  0.00           C  
ATOM   1131  O   SER    83      42.604  94.506  46.740  1.00  0.00           O  
ATOM   1132  N   SER    84      43.816  94.054  44.940  1.00  0.00           N  
ATOM   1133  H   SER    84      42.926  94.010  44.465  1.00  0.00           H  
ATOM   1134  CA  SER    84      44.955  93.762  44.049  1.00  0.00           C  
ATOM   1135  HA  SER    84      45.804  93.576  44.706  1.00  0.00           H  
ATOM   1136  CB  SER    84      44.720  92.517  43.209  1.00  0.00           C  
ATOM   1137  HB2 SER    84      45.413  92.567  42.369  1.00  0.00           H  
ATOM   1138  HB3 SER    84      45.046  91.612  43.722  1.00  0.00           H  
ATOM   1139  OG  SER    84      43.357  92.486  42.709  1.00  0.00           O  
ATOM   1140  HG  SER    84      42.842  91.735  43.011  1.00  0.00           H  
ATOM   1141  C   SER    84      45.248  94.927  43.099  1.00  0.00           C  
ATOM   1142  O   SER    84      46.271  95.520  43.254  1.00  0.00           O  
ATOM   1143  N   GLN    85      44.387  95.228  42.122  1.00  0.00           N  
ATOM   1144  H   GLN    85      43.626  94.567  42.060  1.00  0.00           H  
ATOM   1145  CA  GLN    85      44.539  96.321  41.231  1.00  0.00           C  
ATOM   1146  HA  GLN    85      43.707  96.270  40.530  1.00  0.00           H  
ATOM   1147  CB  GLN    85      44.325  97.673  41.946  1.00  0.00           C  
ATOM   1148  HB2 GLN    85      44.994  97.654  42.807  1.00  0.00           H  
ATOM   1149  HB3 GLN    85      44.606  98.562  41.383  1.00  0.00           H  
ATOM   1150  CG  GLN    85      42.913  97.908  42.520  1.00  0.00           C  
ATOM   1151  HG2 GLN    85      42.625  97.135  43.232  1.00  0.00           H  
ATOM   1152  HG3 GLN    85      42.982  98.802  43.138  1.00  0.00           H  
ATOM   1153  CD  GLN    85      41.657  98.083  41.689  1.00  0.00           C  
ATOM   1154  OE1 GLN    85      41.748  98.215  40.496  1.00  0.00           O  
ATOM   1155  NE2 GLN    85      40.517  98.365  42.278  1.00  0.00           N  
ATOM   1156 HE21 GLN    85      39.733  98.645  41.707  1.00  0.00           H  
ATOM   1157 HE22 GLN    85      40.402  98.267  43.277  1.00  0.00           H  
ATOM   1158  C   GLN    85      45.863  96.192  40.442  1.00  0.00           C  
ATOM   1159  O   GLN    85      46.691  97.131  40.483  1.00  0.00           O  
ATOM   1160  N   SER    86      46.049  94.928  39.812  1.00  0.00           N  
ATOM   1161  H   SER    86      45.208  94.368  39.796  1.00  0.00           H  
ATOM   1162  CA  SER    86      47.145  94.567  38.903  1.00  0.00           C  
ATOM   1163  HA  SER    86      47.678  95.500  38.723  1.00  0.00           H  
ATOM   1164  CB  SER    86      48.041  93.518  39.544  1.00  0.00           C  
ATOM   1165  HB2 SER    86      48.189  93.662  40.614  1.00  0.00           H  
ATOM   1166  HB3 SER    86      47.507  92.585  39.363  1.00  0.00           H  
ATOM   1167  OG  SER    86      49.285  93.581  38.855  1.00  0.00           O  
ATOM   1168  HG  SER    86      49.610  92.678  38.875  1.00  0.00           H  
ATOM   1169  C   SER    86      46.540  94.087  37.550  1.00  0.00           C  
ATOM   1170  O   SER    86      47.201  93.265  36.901  1.00  0.00           O  
ATOM   1171  N   SER    87      45.536  94.715  37.012  1.00  0.00           N  
ATOM   1172  H   SER    87      45.127  95.368  37.665  1.00  0.00           H  
ATOM   1173  CA  SER    87      44.792  94.516  35.753  1.00  0.00           C  
ATOM   1174  HA  SER    87      44.082  95.341  35.698  1.00  0.00           H  
ATOM   1175  CB  SER    87      45.660  94.912  34.576  1.00  0.00           C  
ATOM   1176  HB2 SER    87      44.952  95.061  33.761  1.00  0.00           H  
ATOM   1177  HB3 SER    87      46.179  95.838  34.825  1.00  0.00           H  
ATOM   1178  OG  SER    87      46.551  93.839  34.220  1.00  0.00           O  
ATOM   1179  HG  SER    87      46.959  93.476  35.009  1.00  0.00           H  
ATOM   1180  C   SER    87      43.998  93.220  35.711  1.00  0.00           C  
ATOM   1181  O   SER    87      44.342  92.221  36.347  1.00  0.00           O  
ATOM   1182  N   GLN    88      42.880  93.179  34.979  1.00  0.00           N  
ATOM   1183  H   GLN    88      42.827  93.921  34.296  1.00  0.00           H  
ATOM   1184  CA  GLN    88      41.959  92.065  34.881  1.00  0.00           C  
ATOM   1185  HA  GLN    88      41.626  91.859  35.898  1.00  0.00           H  
ATOM   1186  CB  GLN    88      40.642  92.486  34.197  1.00  0.00           C  
ATOM   1187  HB2 GLN    88      40.945  92.784  33.193  1.00  0.00           H  
ATOM   1188  HB3 GLN    88      39.856  91.736  34.114  1.00  0.00           H  
ATOM   1189  CG  GLN    88      40.116  93.643  34.962  1.00  0.00           C  
ATOM   1190  HG2 GLN    88      39.797  93.374  35.969  1.00  0.00           H  
ATOM   1191  HG3 GLN    88      40.751  94.522  35.078  1.00  0.00           H  
ATOM   1192  CD  GLN    88      38.918  94.173  34.214  1.00  0.00           C  
ATOM   1193  OE1 GLN    88      38.813  94.052  33.018  1.00  0.00           O  
ATOM   1194  NE2 GLN    88      38.115  95.016  34.820  1.00  0.00           N  
ATOM   1195 HE21 GLN    88      38.235  95.248  35.795  1.00  0.00           H  
ATOM   1196 HE22 GLN    88      37.408  95.458  34.250  1.00  0.00           H  
ATOM   1197  C   GLN    88      42.619  90.758  34.283  1.00  0.00           C  
ATOM   1198  O   GLN    88      43.483  90.769  33.422  1.00  0.00           O  
ATOM   1199  N   SER    89      42.153  89.594  34.725  1.00  0.00           N  
ATOM   1200  H   SER    89      41.459  89.686  35.452  1.00  0.00           H  
ATOM   1201  CA  SER    89      42.698  88.244  34.353  1.00  0.00           C  
ATOM   1202  HA  SER    89      43.760  88.303  34.593  1.00  0.00           H  
ATOM   1203  CB  SER    89      42.157  87.173  35.320  1.00  0.00           C  
ATOM   1204  HB2 SER    89      41.155  86.960  34.948  1.00  0.00           H  
ATOM   1205  HB3 SER    89      42.760  86.272  35.427  1.00  0.00           H  
ATOM   1206  OG  SER    89      41.995  87.627  36.639  1.00  0.00           O  
ATOM   1207  HG  SER    89      41.231  87.218  37.052  1.00  0.00           H  
ATOM   1208  C   SER    89      42.660  87.899  32.850  1.00  0.00           C  
ATOM   1209  O   SER    89      41.620  88.088  32.191  1.00  0.00           O  
ATOM   1210  N   SER    90      43.767  87.342  32.365  1.00  0.00           N  
ATOM   1211  H   SER    90      44.598  87.485  32.921  1.00  0.00           H  
ATOM   1212  CA  SER    90      43.842  86.818  31.049  1.00  0.00           C  
ATOM   1213  HA  SER    90      43.657  87.604  30.317  1.00  0.00           H  
ATOM   1214  CB  SER    90      45.307  86.418  30.801  1.00  0.00           C  
ATOM   1215  HB2 SER    90      45.538  85.474  31.293  1.00  0.00           H  
ATOM   1216  HB3 SER    90      45.421  86.198  29.740  1.00  0.00           H  
ATOM   1217  OG  SER    90      46.309  87.337  31.222  1.00  0.00           O  
ATOM   1218  HG  SER    90      45.896  88.152  31.516  1.00  0.00           H  
ATOM   1219  C   SER    90      42.834  85.652  30.848  1.00  0.00           C  
ATOM   1220  O   SER    90      42.662  84.872  31.818  1.00  0.00           O  
ATOM   1221  N   TYR    91      42.306  85.457  29.650  1.00  0.00           N  
ATOM   1222  H   TYR    91      42.511  86.071  28.875  1.00  0.00           H  
ATOM   1223  CA  TYR    91      41.498  84.362  29.288  1.00  0.00           C  
ATOM   1224  HA  TYR    91      40.616  84.339  29.927  1.00  0.00           H  
ATOM   1225  CB  TYR    91      41.093  84.663  27.845  1.00  0.00           C  
ATOM   1226  HB2 TYR    91      40.613  85.612  27.607  1.00  0.00           H  
ATOM   1227  HB3 TYR    91      41.997  84.639  27.237  1.00  0.00           H  
ATOM   1228  CG  TYR    91      40.037  83.696  27.283  1.00  0.00           C  
ATOM   1229  CD1 TYR    91      38.652  83.994  27.267  1.00  0.00           C  
ATOM   1230  HD1 TYR    91      38.304  84.923  27.694  1.00  0.00           H  
ATOM   1231  CE1 TYR    91      37.725  83.060  26.691  1.00  0.00           C  
ATOM   1232  HE1 TYR    91      36.674  83.309  26.713  1.00  0.00           H  
ATOM   1233  CZ  TYR    91      38.242  81.874  26.102  1.00  0.00           C  
ATOM   1234  OH  TYR    91      37.376  80.933  25.571  1.00  0.00           O  
ATOM   1235  HH  TYR    91      36.435  81.118  25.616  1.00  0.00           H  
ATOM   1236  CE2 TYR    91      39.656  81.582  26.180  1.00  0.00           C  
ATOM   1237  HE2 TYR    91      40.020  80.612  25.874  1.00  0.00           H  
ATOM   1238  CD2 TYR    91      40.546  82.518  26.724  1.00  0.00           C  
ATOM   1239  HD2 TYR    91      41.599  82.286  26.778  1.00  0.00           H  
ATOM   1240  C   TYR    91      42.151  83.019  29.508  1.00  0.00           C  
ATOM   1241  O   TYR    91      43.369  82.805  29.312  1.00  0.00           O  
ATOM   1242  N   GLY    92      41.376  81.944  29.762  1.00  0.00           N  
ATOM   1243  H   GLY    92      41.882  81.075  29.855  1.00  0.00           H  
ATOM   1244  CA  GLY    92      39.955  81.792  29.931  1.00  0.00           C  
ATOM   1245  HA2 GLY    92      39.547  82.799  29.848  1.00  0.00           H  
ATOM   1246  HA3 GLY    92      39.543  81.102  29.195  1.00  0.00           H  
ATOM   1247  C   GLY    92      39.630  81.283  31.278  1.00  0.00           C  
ATOM   1248  O   GLY    92      39.379  82.016  32.217  1.00  0.00           O  
ATOM   1249  N   GLN    93      39.611  80.003  31.329  1.00  0.00           N  
ATOM   1250  H   GLN    93      39.912  79.469  30.526  1.00  0.00           H  
ATOM   1251  CA  GLN    93      38.951  79.173  32.375  1.00  0.00           C  
ATOM   1252  HA  GLN    93      38.779  79.853  33.210  1.00  0.00           H  
ATOM   1253  CB  GLN    93      37.524  78.876  31.716  1.00  0.00           C  
ATOM   1254  HB2 GLN    93      37.701  78.607  30.674  1.00  0.00           H  
ATOM   1255  HB3 GLN    93      36.932  78.037  32.082  1.00  0.00           H  
ATOM   1256  CG  GLN    93      36.625  80.142  31.932  1.00  0.00           C  
ATOM   1257  HG2 GLN    93      36.513  80.219  33.013  1.00  0.00           H  
ATOM   1258  HG3 GLN    93      36.987  81.070  31.489  1.00  0.00           H  
ATOM   1259  CD  GLN    93      35.179  80.090  31.399  1.00  0.00           C  
ATOM   1260  OE1 GLN    93      34.854  79.951  30.235  1.00  0.00           O  
ATOM   1261  NE2 GLN    93      34.114  80.208  32.191  1.00  0.00           N  
ATOM   1262 HE21 GLN    93      33.207  80.414  31.797  1.00  0.00           H  
ATOM   1263 HE22 GLN    93      34.214  80.333  33.189  1.00  0.00           H  
ATOM   1264  C   GLN    93      39.770  77.975  32.858  1.00  0.00           C  
ATOM   1265  O   GLN    93      40.606  77.538  32.119  1.00  0.00           O  
ATOM   1266  N   GLN    94      39.532  77.378  33.992  1.00  0.00           N  
ATOM   1267  H   GLN    94      38.894  77.882  34.592  1.00  0.00           H  
ATOM   1268  CA  GLN    94      40.043  75.989  34.301  1.00  0.00           C  
ATOM   1269  HA  GLN    94      41.081  76.226  34.534  1.00  0.00           H  
ATOM   1270  CB  GLN    94      39.426  75.490  35.568  1.00  0.00           C  
ATOM   1271  HB2 GLN    94      39.970  74.590  35.854  1.00  0.00           H  
ATOM   1272  HB3 GLN    94      39.613  76.177  36.393  1.00  0.00           H  
ATOM   1273  CG  GLN    94      37.966  75.146  35.433  1.00  0.00           C  
ATOM   1274  HG2 GLN    94      37.795  74.432  34.627  1.00  0.00           H  
ATOM   1275  HG3 GLN    94      37.566  74.647  36.316  1.00  0.00           H  
ATOM   1276  CD  GLN    94      36.996  76.342  35.415  1.00  0.00           C  
ATOM   1277  OE1 GLN    94      37.258  77.467  35.897  1.00  0.00           O  
ATOM   1278  NE2 GLN    94      35.798  76.222  34.956  1.00  0.00           N  
ATOM   1279 HE21 GLN    94      35.542  75.394  34.438  1.00  0.00           H  
ATOM   1280 HE22 GLN    94      35.375  77.132  34.840  1.00  0.00           H  
ATOM   1281  C   GLN    94      39.919  74.920  33.208  1.00  0.00           C  
ATOM   1282  O   GLN    94      39.128  75.035  32.219  1.00  0.00           O  
ATOM   1283  N   SER    95      40.739  73.840  33.328  1.00  0.00           N  
ATOM   1284  H   SER    95      41.384  73.859  34.105  1.00  0.00           H  
ATOM   1285  CA  SER    95      40.632  72.653  32.521  1.00  0.00           C  
ATOM   1286  HA  SER    95      40.746  73.082  31.525  1.00  0.00           H  
ATOM   1287  CB  SER    95      41.805  71.689  32.854  1.00  0.00           C  
ATOM   1288  HB2 SER    95      41.687  70.706  32.398  1.00  0.00           H  
ATOM   1289  HB3 SER    95      42.664  72.279  32.534  1.00  0.00           H  
ATOM   1290  OG  SER    95      41.730  71.278  34.234  1.00  0.00           O  
ATOM   1291  HG  SER    95      42.389  70.599  34.396  1.00  0.00           H  
ATOM   1292  C   SER    95      39.222  72.024  32.621  1.00  0.00           C  
ATOM   1293  O   SER    95      38.518  72.138  33.617  1.00  0.00           O  
ATOM   1294  N   SER    96      38.866  71.192  31.694  1.00  0.00           N  
ATOM   1295  H   SER    96      39.303  71.212  30.784  1.00  0.00           H  
ATOM   1296  CA  SER    96      37.717  70.308  31.853  1.00  0.00           C  
ATOM   1297  HA  SER    96      36.787  70.876  31.852  1.00  0.00           H  
ATOM   1298  CB  SER    96      37.545  69.452  30.629  1.00  0.00           C  
ATOM   1299  HB2 SER    96      36.569  68.972  30.563  1.00  0.00           H  
ATOM   1300  HB3 SER    96      37.760  70.062  29.752  1.00  0.00           H  
ATOM   1301  OG  SER    96      38.427  68.352  30.524  1.00  0.00           O  
ATOM   1302  HG  SER    96      37.954  67.559  30.788  1.00  0.00           H  
ATOM   1303  C   SER    96      38.030  69.368  33.087  1.00  0.00           C  
ATOM   1304  O   SER    96      39.131  68.813  33.101  1.00  0.00           O  
ATOM   1305  N   TYR    97      37.104  69.023  33.970  1.00  0.00           N  
ATOM   1306  H   TYR    97      37.184  68.159  34.486  1.00  0.00           H  
ATOM   1307  CA  TYR    97      35.730  69.502  34.039  1.00  0.00           C  
ATOM   1308  HA  TYR    97      35.250  68.938  34.839  1.00  0.00           H  
ATOM   1309  CB  TYR    97      35.591  70.995  34.478  1.00  0.00           C  
ATOM   1310  HB2 TYR    97      36.190  71.567  33.769  1.00  0.00           H  
ATOM   1311  HB3 TYR    97      34.576  71.315  34.241  1.00  0.00           H  
ATOM   1312  CG  TYR    97      35.793  71.413  35.894  1.00  0.00           C  
ATOM   1313  CD1 TYR    97      35.536  72.780  36.234  1.00  0.00           C  
ATOM   1314  HD1 TYR    97      35.281  73.493  35.465  1.00  0.00           H  
ATOM   1315  CE1 TYR    97      35.658  73.198  37.581  1.00  0.00           C  
ATOM   1316  HE1 TYR    97      35.378  74.210  37.835  1.00  0.00           H  
ATOM   1317  CZ  TYR    97      36.117  72.312  38.608  1.00  0.00           C  
ATOM   1318  OH  TYR    97      36.235  72.823  39.875  1.00  0.00           O  
ATOM   1319  HH  TYR    97      36.614  72.170  40.468  1.00  0.00           H  
ATOM   1320  CE2 TYR    97      36.455  70.979  38.197  1.00  0.00           C  
ATOM   1321  HE2 TYR    97      36.696  70.243  38.950  1.00  0.00           H  
ATOM   1322  CD2 TYR    97      36.289  70.535  36.914  1.00  0.00           C  
ATOM   1323  HD2 TYR    97      36.675  69.548  36.708  1.00  0.00           H  
ATOM   1324  C   TYR    97      34.817  69.107  32.830  1.00  0.00           C  
ATOM   1325  O   TYR    97      34.536  69.957  31.963  1.00  0.00           O  
ATOM   1326  N   PRO    98      34.436  67.781  32.567  1.00  0.00           N  
ATOM   1327  CD  PRO    98      33.482  67.452  31.526  1.00  0.00           C  
ATOM   1328  HD2 PRO    98      33.883  67.702  30.544  1.00  0.00           H  
ATOM   1329  HD3 PRO    98      32.528  67.924  31.761  1.00  0.00           H  
ATOM   1330  CG  PRO    98      33.254  65.902  31.515  1.00  0.00           C  
ATOM   1331  HG2 PRO    98      33.865  65.426  30.748  1.00  0.00           H  
ATOM   1332  HG3 PRO    98      32.238  65.546  31.344  1.00  0.00           H  
ATOM   1333  CB  PRO    98      33.859  65.470  32.891  1.00  0.00           C  
ATOM   1334  HB2 PRO    98      34.259  64.456  32.866  1.00  0.00           H  
ATOM   1335  HB3 PRO    98      33.080  65.499  33.653  1.00  0.00           H  
ATOM   1336  CA  PRO    98      34.925  66.600  33.220  1.00  0.00           C  
ATOM   1337  HA  PRO    98      34.947  66.753  34.299  1.00  0.00           H  
ATOM   1338  C   PRO    98      36.375  66.116  32.792  1.00  0.00           C  
ATOM   1339  O   PRO    98      36.768  66.527  31.703  1.00  0.00           O  
ATOM   1340  N   GLY    99      36.965  65.275  33.543  1.00  0.00           N  
ATOM   1341  H   GLY    99      36.549  65.142  34.454  1.00  0.00           H  
ATOM   1342  CA  GLY    99      38.211  64.668  33.228  1.00  0.00           C  
ATOM   1343  HA2 GLY    99      38.969  65.385  32.912  1.00  0.00           H  
ATOM   1344  HA3 GLY    99      38.677  64.172  34.079  1.00  0.00           H  
ATOM   1345  C   GLY    99      38.073  63.623  32.150  1.00  0.00           C  
ATOM   1346  O   GLY    99      36.997  63.052  31.862  1.00  0.00           O  
ATOM   1347  N   TYR   100      39.154  63.250  31.480  1.00  0.00           N  
ATOM   1348  H   TYR   100      39.948  63.856  31.632  1.00  0.00           H  
ATOM   1349  CA  TYR   100      39.159  62.326  30.376  1.00  0.00           C  
ATOM   1350  HA  TYR   100      38.337  62.577  29.706  1.00  0.00           H  
ATOM   1351  CB  TYR   100      40.455  62.461  29.477  1.00  0.00           C  
ATOM   1352  HB2 TYR   100      41.295  62.170  30.108  1.00  0.00           H  
ATOM   1353  HB3 TYR   100      40.468  61.758  28.644  1.00  0.00           H  
ATOM   1354  CG  TYR   100      40.842  63.819  28.899  1.00  0.00           C  
ATOM   1355  CD1 TYR   100      41.961  64.571  29.348  1.00  0.00           C  
ATOM   1356  HD1 TYR   100      42.590  64.079  30.074  1.00  0.00           H  
ATOM   1357  CE1 TYR   100      42.199  65.871  28.918  1.00  0.00           C  
ATOM   1358  HE1 TYR   100      43.051  66.453  29.238  1.00  0.00           H  
ATOM   1359  CZ  TYR   100      41.342  66.368  27.878  1.00  0.00           C  
ATOM   1360  OH  TYR   100      41.433  67.663  27.420  1.00  0.00           O  
ATOM   1361  HH  TYR   100      41.746  68.220  28.136  1.00  0.00           H  
ATOM   1362  CE2 TYR   100      40.219  65.617  27.432  1.00  0.00           C  
ATOM   1363  HE2 TYR   100      39.645  65.996  26.600  1.00  0.00           H  
ATOM   1364  CD2 TYR   100      39.945  64.368  27.983  1.00  0.00           C  
ATOM   1365  HD2 TYR   100      39.075  63.811  27.668  1.00  0.00           H  
ATOM   1366  C   TYR   100      38.811  60.902  30.920  1.00  0.00           C  
ATOM   1367  O   TYR   100      38.614  60.674  32.166  1.00  0.00           O  
ATOM   1368  N   GLY   101      38.865  59.919  30.007  1.00  0.00           N  
ATOM   1369  H   GLY   101      39.099  60.221  29.072  1.00  0.00           H  
ATOM   1370  CA  GLY   101      38.536  58.539  30.286  1.00  0.00           C  
ATOM   1371  HA2 GLY   101      38.907  57.884  29.498  1.00  0.00           H  
ATOM   1372  HA3 GLY   101      39.081  58.301  31.200  1.00  0.00           H  
ATOM   1373  C   GLY   101      37.036  58.399  30.560  1.00  0.00           C  
ATOM   1374  O   GLY   101      36.261  59.317  30.303  1.00  0.00           O  
ATOM   1375  N   GLN   102      36.518  57.228  30.951  1.00  0.00           N  
ATOM   1376  H   GLN   102      37.127  56.441  31.122  1.00  0.00           H  
ATOM   1377  CA  GLN   102      35.085  56.911  30.944  1.00  0.00           C  
ATOM   1378  HA  GLN   102      34.376  57.738  30.987  1.00  0.00           H  
ATOM   1379  CB  GLN   102      34.673  56.267  29.583  1.00  0.00           C  
ATOM   1380  HB2 GLN   102      35.275  55.379  29.387  1.00  0.00           H  
ATOM   1381  HB3 GLN   102      33.614  56.119  29.794  1.00  0.00           H  
ATOM   1382  CG  GLN   102      34.772  57.235  28.381  1.00  0.00           C  
ATOM   1383  HG2 GLN   102      34.108  58.071  28.600  1.00  0.00           H  
ATOM   1384  HG3 GLN   102      35.808  57.522  28.203  1.00  0.00           H  
ATOM   1385  CD  GLN   102      34.189  56.636  27.101  1.00  0.00           C  
ATOM   1386  OE1 GLN   102      34.839  56.358  26.150  1.00  0.00           O  
ATOM   1387  NE2 GLN   102      32.922  56.473  27.004  1.00  0.00           N  
ATOM   1388 HE21 GLN   102      32.270  56.811  27.698  1.00  0.00           H  
ATOM   1389 HE22 GLN   102      32.618  55.914  26.220  1.00  0.00           H  
ATOM   1390  C   GLN   102      34.685  55.987  32.126  1.00  0.00           C  
ATOM   1391  O   GLN   102      33.634  55.320  32.076  1.00  0.00           O  
ATOM   1392  N   GLN   103      35.451  55.921  33.213  1.00  0.00           N  
ATOM   1393  H   GLN   103      36.249  56.539  33.230  1.00  0.00           H  
ATOM   1394  CA  GLN   103      35.200  55.103  34.471  1.00  0.00           C  
ATOM   1395  HA  GLN   103      36.181  54.799  34.836  1.00  0.00           H  
ATOM   1396  CB  GLN   103      34.621  56.066  35.553  1.00  0.00           C  
ATOM   1397  HB2 GLN   103      33.680  56.533  35.264  1.00  0.00           H  
ATOM   1398  HB3 GLN   103      34.475  55.457  36.445  1.00  0.00           H  
ATOM   1399  CG  GLN   103      35.760  57.000  36.122  1.00  0.00           C  
ATOM   1400  HG2 GLN   103      36.302  56.536  36.946  1.00  0.00           H  
ATOM   1401  HG3 GLN   103      36.464  57.357  35.370  1.00  0.00           H  
ATOM   1402  CD  GLN   103      35.277  58.307  36.719  1.00  0.00           C  
ATOM   1403  OE1 GLN   103      34.288  58.907  36.270  1.00  0.00           O  
ATOM   1404  NE2 GLN   103      35.822  58.878  37.779  1.00  0.00           N  
ATOM   1405 HE21 GLN   103      35.375  59.658  38.239  1.00  0.00           H  
ATOM   1406 HE22 GLN   103      36.716  58.550  38.119  1.00  0.00           H  
ATOM   1407  C   GLN   103      34.331  53.899  34.387  1.00  0.00           C  
ATOM   1408  O   GLN   103      33.143  53.957  34.850  1.00  0.00           O  
ATOM   1409  N   PRO   104      34.865  52.824  33.725  1.00  0.00           N  
ATOM   1410  CD  PRO   104      36.198  52.663  33.256  1.00  0.00           C  
ATOM   1411  HD2 PRO   104      36.791  52.297  34.094  1.00  0.00           H  
ATOM   1412  HD3 PRO   104      36.640  53.524  32.755  1.00  0.00           H  
ATOM   1413  CG  PRO   104      36.048  51.742  32.066  1.00  0.00           C  
ATOM   1414  HG2 PRO   104      37.022  51.275  31.917  1.00  0.00           H  
ATOM   1415  HG3 PRO   104      35.718  52.272  31.172  1.00  0.00           H  
ATOM   1416  CB  PRO   104      35.041  50.770  32.587  1.00  0.00           C  
ATOM   1417  HB2 PRO   104      35.478  50.060  33.289  1.00  0.00           H  
ATOM   1418  HB3 PRO   104      34.662  50.185  31.749  1.00  0.00           H  
ATOM   1419  CA  PRO   104      34.030  51.697  33.255  1.00  0.00           C  
ATOM   1420  HA  PRO   104      33.249  52.085  32.601  1.00  0.00           H  
ATOM   1421  C   PRO   104      33.261  50.995  34.395  1.00  0.00           C  
ATOM   1422  O   PRO   104      33.702  51.034  35.551  1.00  0.00           O  
ATOM   1423  N   ALA   105      32.046  50.448  34.178  1.00  0.00           N  
ATOM   1424  H   ALA   105      31.673  50.567  33.247  1.00  0.00           H  
ATOM   1425  CA  ALA   105      31.282  49.641  35.076  1.00  0.00           C  
ATOM   1426  HA  ALA   105      31.810  49.440  36.008  1.00  0.00           H  
ATOM   1427  CB  ALA   105      30.050  50.541  35.367  1.00  0.00           C  
ATOM   1428  HB1 ALA   105      29.367  50.602  34.520  1.00  0.00           H  
ATOM   1429  HB2 ALA   105      29.496  50.071  36.180  1.00  0.00           H  
ATOM   1430  HB3 ALA   105      30.363  51.542  35.664  1.00  0.00           H  
ATOM   1431  C   ALA   105      30.928  48.274  34.443  1.00  0.00           C  
ATOM   1432  O   ALA   105      29.728  48.070  34.199  1.00  0.00           O  
ATOM   1433  N   PRO   106      31.799  47.302  34.180  1.00  0.00           N  
ATOM   1434  CD  PRO   106      33.193  47.227  34.556  1.00  0.00           C  
ATOM   1435  HD2 PRO   106      33.326  46.808  35.553  1.00  0.00           H  
ATOM   1436  HD3 PRO   106      33.618  48.220  34.703  1.00  0.00           H  
ATOM   1437  CG  PRO   106      33.966  46.312  33.558  1.00  0.00           C  
ATOM   1438  HG2 PRO   106      34.883  45.954  34.026  1.00  0.00           H  
ATOM   1439  HG3 PRO   106      34.221  46.885  32.667  1.00  0.00           H  
ATOM   1440  CB  PRO   106      32.798  45.383  33.230  1.00  0.00           C  
ATOM   1441  HB2 PRO   106      32.722  44.647  34.030  1.00  0.00           H  
ATOM   1442  HB3 PRO   106      32.996  44.952  32.248  1.00  0.00           H  
ATOM   1443  CA  PRO   106      31.532  46.165  33.376  1.00  0.00           C  
ATOM   1444  HA  PRO   106      31.296  46.600  32.405  1.00  0.00           H  
ATOM   1445  C   PRO   106      30.389  45.398  33.904  1.00  0.00           C  
ATOM   1446  O   PRO   106      30.304  45.211  35.145  1.00  0.00           O  
ATOM   1447  N   SER   107      29.474  44.912  33.044  1.00  0.00           N  
ATOM   1448  H   SER   107      29.699  45.003  32.063  1.00  0.00           H  
ATOM   1449  CA  SER   107      28.232  44.256  33.450  1.00  0.00           C  
ATOM   1450  HA  SER   107      27.580  45.012  33.887  1.00  0.00           H  
ATOM   1451  CB  SER   107      27.617  43.659  32.125  1.00  0.00           C  
ATOM   1452  HB2 SER   107      27.405  44.497  31.461  1.00  0.00           H  
ATOM   1453  HB3 SER   107      28.422  43.067  31.691  1.00  0.00           H  
ATOM   1454  OG  SER   107      26.458  42.920  32.342  1.00  0.00           O  
ATOM   1455  HG  SER   107      25.850  43.048  31.610  1.00  0.00           H  
ATOM   1456  C   SER   107      28.438  43.238  34.536  1.00  0.00           C  
ATOM   1457  O   SER   107      29.346  42.438  34.501  1.00  0.00           O  
ATOM   1458  N   SER   108      27.469  43.217  35.491  1.00  0.00           N  
ATOM   1459  H   SER   108      26.938  44.072  35.569  1.00  0.00           H  
ATOM   1460  CA  SER   108      27.219  42.209  36.491  1.00  0.00           C  
ATOM   1461  HA  SER   108      28.184  42.002  36.954  1.00  0.00           H  
ATOM   1462  CB  SER   108      26.401  42.763  37.698  1.00  0.00           C  
ATOM   1463  HB2 SER   108      26.134  41.997  38.426  1.00  0.00           H  
ATOM   1464  HB3 SER   108      26.865  43.636  38.157  1.00  0.00           H  
ATOM   1465  OG  SER   108      25.225  43.277  37.035  1.00  0.00           O  
ATOM   1466  HG  SER   108      25.495  44.136  36.704  1.00  0.00           H  
ATOM   1467  C   SER   108      26.661  40.870  35.999  1.00  0.00           C  
ATOM   1468  O   SER   108      26.382  40.011  36.853  1.00  0.00           O  
ATOM   1469  N   THR   109      26.436  40.736  34.637  1.00  0.00           N  
ATOM   1470  H   THR   109      26.794  41.493  34.072  1.00  0.00           H  
ATOM   1471  CA  THR   109      26.095  39.498  33.954  1.00  0.00           C  
ATOM   1472  HA  THR   109      25.156  39.139  34.374  1.00  0.00           H  
ATOM   1473  CB  THR   109      25.958  39.687  32.423  1.00  0.00           C  
ATOM   1474  HB  THR   109      26.871  40.071  31.969  1.00  0.00           H  
ATOM   1475  CG2 THR   109      25.455  38.491  31.611  1.00  0.00           C  
ATOM   1476 HG21 THR   109      24.374  38.389  31.696  1.00  0.00           H  
ATOM   1477 HG22 THR   109      25.700  38.517  30.549  1.00  0.00           H  
ATOM   1478 HG23 THR   109      25.950  37.657  32.110  1.00  0.00           H  
ATOM   1479  OG1 THR   109      24.997  40.665  32.195  1.00  0.00           O  
ATOM   1480  HG1 THR   109      25.378  41.502  32.472  1.00  0.00           H  
ATOM   1481  C   THR   109      27.248  38.423  34.218  1.00  0.00           C  
ATOM   1482  O   THR   109      28.402  38.735  34.239  1.00  0.00           O  
ATOM   1483  N   SER   110      26.914  37.127  34.144  1.00  0.00           N  
ATOM   1484  H   SER   110      25.974  36.886  33.866  1.00  0.00           H  
ATOM   1485  CA  SER   110      27.937  36.059  34.131  1.00  0.00           C  
ATOM   1486  HA  SER   110      28.879  36.529  33.846  1.00  0.00           H  
ATOM   1487  CB  SER   110      27.994  35.557  35.605  1.00  0.00           C  
ATOM   1488  HB2 SER   110      28.425  36.350  36.215  1.00  0.00           H  
ATOM   1489  HB3 SER   110      26.986  35.347  35.964  1.00  0.00           H  
ATOM   1490  OG  SER   110      28.759  34.387  35.724  1.00  0.00           O  
ATOM   1491  HG  SER   110      28.652  34.158  36.650  1.00  0.00           H  
ATOM   1492  C   SER   110      27.546  34.828  33.240  1.00  0.00           C  
ATOM   1493  O   SER   110      26.413  34.759  32.896  1.00  0.00           O  
ATOM   1494  N   GLY   111      28.476  33.999  32.748  1.00  0.00           N  
ATOM   1495  H   GLY   111      29.446  34.167  32.973  1.00  0.00           H  
ATOM   1496  CA  GLY   111      28.105  32.807  31.906  1.00  0.00           C  
ATOM   1497  HA2 GLY   111      27.580  33.203  31.037  1.00  0.00           H  
ATOM   1498  HA3 GLY   111      29.025  32.313  31.593  1.00  0.00           H  
ATOM   1499  C   GLY   111      27.278  31.758  32.734  1.00  0.00           C  
ATOM   1500  O   GLY   111      27.438  31.734  33.913  1.00  0.00           O  
ATOM   1501  N   SER   112      26.390  31.030  32.115  1.00  0.00           N  
ATOM   1502  H   SER   112      25.739  30.533  32.706  1.00  0.00           H  
ATOM   1503  CA  SER   112      26.119  30.705  30.662  1.00  0.00           C  
ATOM   1504  HA  SER   112      25.554  29.784  30.519  1.00  0.00           H  
ATOM   1505  CB  SER   112      25.124  31.742  29.980  1.00  0.00           C  
ATOM   1506  HB2 SER   112      25.496  32.726  30.268  1.00  0.00           H  
ATOM   1507  HB3 SER   112      25.072  31.642  28.896  1.00  0.00           H  
ATOM   1508  OG  SER   112      23.856  31.494  30.572  1.00  0.00           O  
ATOM   1509  HG  SER   112      23.812  31.945  31.418  1.00  0.00           H  
ATOM   1510  C   SER   112      27.447  30.528  29.795  1.00  0.00           C  
ATOM   1511  O   SER   112      27.798  31.350  28.970  1.00  0.00           O  
ATOM   1512  N   TYR   113      28.311  29.489  29.919  1.00  0.00           N  
ATOM   1513  H   TYR   113      29.123  29.626  29.334  1.00  0.00           H  
ATOM   1514  CA  TYR   113      28.315  28.265  30.764  1.00  0.00           C  
ATOM   1515  HA  TYR   113      27.932  28.491  31.759  1.00  0.00           H  
ATOM   1516  CB  TYR   113      27.377  27.165  30.288  1.00  0.00           C  
ATOM   1517  HB2 TYR   113      27.573  26.318  30.946  1.00  0.00           H  
ATOM   1518  HB3 TYR   113      26.393  27.538  30.571  1.00  0.00           H  
ATOM   1519  CG  TYR   113      27.436  26.802  28.827  1.00  0.00           C  
ATOM   1520  CD1 TYR   113      26.529  27.183  27.820  1.00  0.00           C  
ATOM   1521  HD1 TYR   113      25.815  27.916  28.167  1.00  0.00           H  
ATOM   1522  CE1 TYR   113      26.604  26.663  26.525  1.00  0.00           C  
ATOM   1523  HE1 TYR   113      25.905  26.970  25.761  1.00  0.00           H  
ATOM   1524  CZ  TYR   113      27.573  25.646  26.234  1.00  0.00           C  
ATOM   1525  OH  TYR   113      27.650  25.138  24.973  1.00  0.00           O  
ATOM   1526  HH  TYR   113      27.050  25.571  24.362  1.00  0.00           H  
ATOM   1527  CE2 TYR   113      28.569  25.240  27.199  1.00  0.00           C  
ATOM   1528  HE2 TYR   113      29.244  24.461  26.875  1.00  0.00           H  
ATOM   1529  CD2 TYR   113      28.400  25.769  28.484  1.00  0.00           C  
ATOM   1530  HD2 TYR   113      29.060  25.309  29.204  1.00  0.00           H  
ATOM   1531  C   TYR   113      29.807  27.847  30.899  1.00  0.00           C  
ATOM   1532  O   TYR   113      30.397  27.454  29.894  1.00  0.00           O  
ATOM   1533  N   GLY   114      30.367  27.991  32.095  1.00  0.00           N  
ATOM   1534  H   GLY   114      29.890  28.487  32.835  1.00  0.00           H  
ATOM   1535  CA  GLY   114      31.759  27.849  32.412  1.00  0.00           C  
ATOM   1536  HA2 GLY   114      31.868  27.497  33.438  1.00  0.00           H  
ATOM   1537  HA3 GLY   114      32.249  27.136  31.749  1.00  0.00           H  
ATOM   1538  C   GLY   114      32.570  29.142  32.321  1.00  0.00           C  
ATOM   1539  O   GLY   114      32.119  30.067  31.711  1.00  0.00           O  
ATOM   1540  N   SER   115      33.805  29.178  32.817  1.00  0.00           N  
ATOM   1541  H   SER   115      34.309  30.051  32.740  1.00  0.00           H  
ATOM   1542  CA  SER   115      34.524  28.028  33.401  1.00  0.00           C  
ATOM   1543  HA  SER   115      34.091  27.104  33.017  1.00  0.00           H  
ATOM   1544  CB  SER   115      35.946  27.969  32.850  1.00  0.00           C  
ATOM   1545  HB2 SER   115      36.513  27.182  33.348  1.00  0.00           H  
ATOM   1546  HB3 SER   115      35.877  27.773  31.780  1.00  0.00           H  
ATOM   1547  OG  SER   115      36.581  29.225  33.081  1.00  0.00           O  
ATOM   1548  HG  SER   115      37.131  29.204  33.868  1.00  0.00           H  
ATOM   1549  C   SER   115      34.653  27.925  34.933  1.00  0.00           C  
ATOM   1550  O   SER   115      34.584  28.864  35.734  1.00  0.00           O  
ATOM   1551  N   SER   116      34.927  26.708  35.423  1.00  0.00           N  
ATOM   1552  H   SER   116      35.041  25.911  34.813  1.00  0.00           H  
ATOM   1553  CA  SER   116      35.284  26.361  36.816  1.00  0.00           C  
ATOM   1554  HA  SER   116      35.351  27.245  37.450  1.00  0.00           H  
ATOM   1555  CB  SER   116      34.153  25.461  37.337  1.00  0.00           C  
ATOM   1556  HB2 SER   116      34.296  25.489  38.417  1.00  0.00           H  
ATOM   1557  HB3 SER   116      33.295  26.084  37.083  1.00  0.00           H  
ATOM   1558  OG  SER   116      34.126  24.173  36.892  1.00  0.00           O  
ATOM   1559  HG  SER   116      33.353  23.849  37.360  1.00  0.00           H  
ATOM   1560  C   SER   116      36.595  25.685  37.075  1.00  0.00           C  
ATOM   1561  O   SER   116      36.960  25.479  38.257  1.00  0.00           O  
ATOM   1562  N   SER   117      37.353  25.378  36.072  1.00  0.00           N  
ATOM   1563  H   SER   117      37.005  25.411  35.125  1.00  0.00           H  
ATOM   1564  CA  SER   117      38.720  24.953  36.244  1.00  0.00           C  
ATOM   1565  HA  SER   117      38.786  24.250  37.075  1.00  0.00           H  
ATOM   1566  CB  SER   117      39.269  24.170  35.043  1.00  0.00           C  
ATOM   1567  HB2 SER   117      40.146  23.556  35.246  1.00  0.00           H  
ATOM   1568  HB3 SER   117      38.493  23.472  34.728  1.00  0.00           H  
ATOM   1569  OG  SER   117      39.473  24.975  33.917  1.00  0.00           O  
ATOM   1570  HG  SER   117      40.060  24.469  33.351  1.00  0.00           H  
ATOM   1571  C   SER   117      39.703  26.037  36.702  1.00  0.00           C  
ATOM   1572  O   SER   117      39.253  27.168  36.758  1.00  0.00           O  
ATOM   1573  N   GLN   118      40.996  25.659  36.795  1.00  0.00           N  
ATOM   1574  H   GLN   118      41.206  24.671  36.762  1.00  0.00           H  
ATOM   1575  CA  GLN   118      42.170  26.530  36.868  1.00  0.00           C  
ATOM   1576  HA  GLN   118      43.098  25.995  37.069  1.00  0.00           H  
ATOM   1577  CB  GLN   118      42.292  27.249  35.494  1.00  0.00           C  
ATOM   1578  HB2 GLN   118      41.392  27.612  34.998  1.00  0.00           H  
ATOM   1579  HB3 GLN   118      42.971  28.091  35.628  1.00  0.00           H  
ATOM   1580  CG  GLN   118      42.790  26.206  34.440  1.00  0.00           C  
ATOM   1581  HG2 GLN   118      43.391  25.420  34.897  1.00  0.00           H  
ATOM   1582  HG3 GLN   118      41.906  25.616  34.198  1.00  0.00           H  
ATOM   1583  CD  GLN   118      43.383  26.774  33.201  1.00  0.00           C  
ATOM   1584  OE1 GLN   118      44.253  27.640  33.201  1.00  0.00           O  
ATOM   1585  NE2 GLN   118      43.039  26.269  32.052  1.00  0.00           N  
ATOM   1586 HE21 GLN   118      42.569  25.381  31.949  1.00  0.00           H  
ATOM   1587 HE22 GLN   118      43.382  26.650  31.182  1.00  0.00           H  
ATOM   1588  C   GLN   118      42.109  27.572  38.058  1.00  0.00           C  
ATOM   1589  O   GLN   118      41.772  28.746  37.872  1.00  0.00           O  
ATOM   1590  N   SER   119      42.383  27.229  39.332  1.00  0.00           N  
ATOM   1591  H   SER   119      42.675  28.018  39.892  1.00  0.00           H  
ATOM   1592  CA  SER   119      42.662  25.950  39.926  1.00  0.00           C  
ATOM   1593  HA  SER   119      43.487  25.467  39.402  1.00  0.00           H  
ATOM   1594  CB  SER   119      43.000  26.142  41.361  1.00  0.00           C  
ATOM   1595  HB2 SER   119      43.528  27.079  41.535  1.00  0.00           H  
ATOM   1596  HB3 SER   119      41.999  26.195  41.791  1.00  0.00           H  
ATOM   1597  OG  SER   119      43.698  25.092  42.069  1.00  0.00           O  
ATOM   1598  HG  SER   119      44.602  25.411  42.109  1.00  0.00           H  
ATOM   1599  C   SER   119      41.541  24.944  39.838  1.00  0.00           C  
ATOM   1600  O   SER   119      40.371  25.253  39.823  1.00  0.00           O  
ATOM   1601  N   SER   120      42.029  23.671  39.675  1.00  0.00           N  
ATOM   1602  H   SER   120      43.036  23.746  39.671  1.00  0.00           H  
ATOM   1603  CA  SER   120      41.472  22.366  39.406  1.00  0.00           C  
ATOM   1604  HA  SER   120      42.171  21.668  39.867  1.00  0.00           H  
ATOM   1605  CB  SER   120      40.088  22.225  40.047  1.00  0.00           C  
ATOM   1606  HB2 SER   120      39.755  21.187  40.007  1.00  0.00           H  
ATOM   1607  HB3 SER   120      40.153  22.486  41.103  1.00  0.00           H  
ATOM   1608  OG  SER   120      39.037  22.970  39.421  1.00  0.00           O  
ATOM   1609  HG  SER   120      39.155  23.907  39.591  1.00  0.00           H  
ATOM   1610  C   SER   120      41.454  22.059  37.902  1.00  0.00           C  
ATOM   1611  O   SER   120      41.606  22.999  37.065  1.00  0.00           O  
ATOM   1612  N   SER   121      41.372  20.827  37.438  1.00  0.00           N  
ATOM   1613  H   SER   121      41.329  20.704  36.436  1.00  0.00           H  
ATOM   1614  CA  SER   121      41.195  19.583  38.147  1.00  0.00           C  
ATOM   1615  HA  SER   121      41.374  19.630  39.222  1.00  0.00           H  
ATOM   1616  CB  SER   121      39.752  19.075  37.994  1.00  0.00           C  
ATOM   1617  HB2 SER   121      38.994  19.842  38.149  1.00  0.00           H  
ATOM   1618  HB3 SER   121      39.681  18.603  37.014  1.00  0.00           H  
ATOM   1619  OG  SER   121      39.556  17.990  38.935  1.00  0.00           O  
ATOM   1620  HG  SER   121      38.889  17.420  38.544  1.00  0.00           H  
ATOM   1621  C   SER   121      42.186  18.536  37.639  1.00  0.00           C  
ATOM   1622  O   SER   121      42.260  18.066  36.495  1.00  0.00           O  
ATOM   1623  N   TYR   122      43.154  18.208  38.520  1.00  0.00           N  
ATOM   1624  H   TYR   122      43.047  18.457  39.493  1.00  0.00           H  
ATOM   1625  CA  TYR   122      44.347  17.318  38.251  1.00  0.00           C  
ATOM   1626  HA  TYR   122      45.093  17.539  39.016  1.00  0.00           H  
ATOM   1627  CB  TYR   122      44.024  15.823  38.356  1.00  0.00           C  
ATOM   1628  HB2 TYR   122      43.228  15.542  37.666  1.00  0.00           H  
ATOM   1629  HB3 TYR   122      44.956  15.269  38.242  1.00  0.00           H  
ATOM   1630  CG  TYR   122      43.458  15.319  39.653  1.00  0.00           C  
ATOM   1631  CD1 TYR   122      42.110  15.490  39.887  1.00  0.00           C  
ATOM   1632  HD1 TYR   122      41.532  16.037  39.157  1.00  0.00           H  
ATOM   1633  CE1 TYR   122      41.441  14.894  41.042  1.00  0.00           C  
ATOM   1634  HE1 TYR   122      40.380  15.063  41.154  1.00  0.00           H  
ATOM   1635  CZ  TYR   122      42.200  14.173  41.910  1.00  0.00           C  
ATOM   1636  OH  TYR   122      41.548  13.625  42.999  1.00  0.00           O  
ATOM   1637  HH  TYR   122      42.035  13.162  43.685  1.00  0.00           H  
ATOM   1638  CE2 TYR   122      43.609  13.957  41.676  1.00  0.00           C  
ATOM   1639  HE2 TYR   122      44.093  13.321  42.402  1.00  0.00           H  
ATOM   1640  CD2 TYR   122      44.230  14.460  40.502  1.00  0.00           C  
ATOM   1641  HD2 TYR   122      45.173  13.987  40.269  1.00  0.00           H  
ATOM   1642  C   TYR   122      45.044  17.592  36.837  1.00  0.00           C  
ATOM   1643  O   TYR   122      45.324  16.783  36.009  1.00  0.00           O  
ATOM   1644  N   GLY   123      45.376  18.842  36.567  1.00  0.00           N  
ATOM   1645  H   GLY   123      45.741  18.870  35.626  1.00  0.00           H  
ATOM   1646  CA  GLY   123      45.778  19.930  37.471  1.00  0.00           C  
ATOM   1647  HA2 GLY   123      45.989  20.810  36.865  1.00  0.00           H  
ATOM   1648  HA3 GLY   123      44.936  20.158  38.125  1.00  0.00           H  
ATOM   1649  C   GLY   123      46.982  19.681  38.310  1.00  0.00           C  
ATOM   1650  O   GLY   123      46.908  20.162  39.449  1.00  0.00           O  
ATOM   1651  N   GLN   124      47.977  18.883  37.846  1.00  0.00           N  
ATOM   1652  H   GLN   124      47.966  18.587  36.880  1.00  0.00           H  
ATOM   1653  CA  GLN   124      49.068  18.272  38.646  1.00  0.00           C  
ATOM   1654  HA  GLN   124      48.784  17.845  39.608  1.00  0.00           H  
ATOM   1655  CB  GLN   124      49.602  16.988  37.941  1.00  0.00           C  
ATOM   1656  HB2 GLN   124      50.143  17.222  37.024  1.00  0.00           H  
ATOM   1657  HB3 GLN   124      50.291  16.623  38.703  1.00  0.00           H  
ATOM   1658  CG  GLN   124      48.544  15.919  37.553  1.00  0.00           C  
ATOM   1659  HG2 GLN   124      47.713  16.436  37.072  1.00  0.00           H  
ATOM   1660  HG3 GLN   124      48.956  15.226  36.819  1.00  0.00           H  
ATOM   1661  CD  GLN   124      48.107  15.124  38.802  1.00  0.00           C  
ATOM   1662  OE1 GLN   124      48.326  15.516  39.932  1.00  0.00           O  
ATOM   1663  NE2 GLN   124      47.489  13.998  38.665  1.00  0.00           N  
ATOM   1664 HE21 GLN   124      47.305  13.615  37.748  1.00  0.00           H  
ATOM   1665 HE22 GLN   124      47.357  13.519  39.545  1.00  0.00           H  
ATOM   1666  C   GLN   124      50.250  19.263  38.904  1.00  0.00           C  
ATOM   1667  O   GLN   124      50.692  19.885  37.929  1.00  0.00           O  
ATOM   1668  N   PRO   125      50.731  19.348  40.118  1.00  0.00           N  
ATOM   1669  CD  PRO   125      52.016  20.089  40.373  1.00  0.00           C  
ATOM   1670  HD2 PRO   125      52.004  21.162  40.182  1.00  0.00           H  
ATOM   1671  HD3 PRO   125      52.796  19.655  39.749  1.00  0.00           H  
ATOM   1672  CG  PRO   125      52.430  19.872  41.799  1.00  0.00           C  
ATOM   1673  HG2 PRO   125      51.898  20.539  42.477  1.00  0.00           H  
ATOM   1674  HG3 PRO   125      53.495  20.051  41.946  1.00  0.00           H  
ATOM   1675  CB  PRO   125      51.941  18.494  42.011  1.00  0.00           C  
ATOM   1676  HB2 PRO   125      51.690  18.263  43.047  1.00  0.00           H  
ATOM   1677  HB3 PRO   125      52.696  17.778  41.688  1.00  0.00           H  
ATOM   1678  CA  PRO   125      50.641  18.240  41.124  1.00  0.00           C  
ATOM   1679  HA  PRO   125      50.617  17.241  40.689  1.00  0.00           H  
ATOM   1680  C   PRO   125      49.401  18.386  42.026  1.00  0.00           C  
ATOM   1681  O   PRO   125      48.926  19.500  42.144  1.00  0.00           O  
ATOM   1682  N   GLN   126      48.898  17.297  42.607  1.00  0.00           N  
ATOM   1683  H   GLN   126      49.323  16.403  42.408  1.00  0.00           H  
ATOM   1684  CA  GLN   126      47.666  17.228  43.427  1.00  0.00           C  
ATOM   1685  HA  GLN   126      47.491  18.254  43.750  1.00  0.00           H  
ATOM   1686  CB  GLN   126      46.512  16.821  42.476  1.00  0.00           C  
ATOM   1687  HB2 GLN   126      46.695  17.270  41.500  1.00  0.00           H  
ATOM   1688  HB3 GLN   126      46.712  15.769  42.274  1.00  0.00           H  
ATOM   1689  CG  GLN   126      45.033  17.053  42.882  1.00  0.00           C  
ATOM   1690  HG2 GLN   126      44.958  18.077  43.249  1.00  0.00           H  
ATOM   1691  HG3 GLN   126      44.396  16.984  42.001  1.00  0.00           H  
ATOM   1692  CD  GLN   126      44.496  16.125  43.934  1.00  0.00           C  
ATOM   1693  OE1 GLN   126      45.016  15.014  44.062  1.00  0.00           O  
ATOM   1694  NE2 GLN   126      43.493  16.409  44.747  1.00  0.00           N  
ATOM   1695 HE21 GLN   126      42.928  17.228  44.573  1.00  0.00           H  
ATOM   1696 HE22 GLN   126      43.172  15.703  45.395  1.00  0.00           H  
ATOM   1697  C   GLN   126      47.784  16.361  44.723  1.00  0.00           C  
ATOM   1698  O   GLN   126      48.670  15.511  44.934  1.00  0.00           O  
ATOM   1699  N   SER   127      46.931  16.611  45.707  1.00  0.00           N  
ATOM   1700  H   SER   127      46.430  17.418  45.363  1.00  0.00           H  
ATOM   1701  CA  SER   127      46.730  16.080  47.087  1.00  0.00           C  
ATOM   1702  HA  SER   127      45.670  16.252  47.272  1.00  0.00           H  
ATOM   1703  CB  SER   127      46.790  14.548  47.203  1.00  0.00           C  
ATOM   1704  HB2 SER   127      46.032  14.143  46.533  1.00  0.00           H  
ATOM   1705  HB3 SER   127      47.780  14.180  46.935  1.00  0.00           H  
ATOM   1706  OG  SER   127      46.512  14.159  48.474  1.00  0.00           O  
ATOM   1707  HG  SER   127      47.149  13.542  48.844  1.00  0.00           H  
ATOM   1708  C   SER   127      47.626  16.712  48.080  1.00  0.00           C  
ATOM   1709  O   SER   127      48.832  16.534  48.085  1.00  0.00           O  
ATOM   1710  N   GLY   128      47.075  17.562  48.956  1.00  0.00           N  
ATOM   1711  H   GLY   128      46.148  17.934  48.812  1.00  0.00           H  
ATOM   1712  CA  GLY   128      47.915  18.380  49.979  1.00  0.00           C  
ATOM   1713  HA2 GLY   128      47.335  18.473  50.897  1.00  0.00           H  
ATOM   1714  HA3 GLY   128      48.862  17.886  50.193  1.00  0.00           H  
ATOM   1715  C   GLY   128      48.211  19.809  49.518  1.00  0.00           C  
ATOM   1716  O   GLY   128      48.081  20.176  48.313  1.00  0.00           O  
ATOM   1717  N   SER   129      48.638  20.779  50.406  1.00  0.00           N  
ATOM   1718  H   SER   129      48.659  21.706  50.005  1.00  0.00           H  
ATOM   1719  CA  SER   129      49.073  20.806  51.787  1.00  0.00           C  
ATOM   1720  HA  SER   129      48.793  21.790  52.162  1.00  0.00           H  
ATOM   1721  CB  SER   129      48.468  19.781  52.769  1.00  0.00           C  
ATOM   1722  HB2 SER   129      47.413  19.613  52.550  1.00  0.00           H  
ATOM   1723  HB3 SER   129      48.865  18.824  52.432  1.00  0.00           H  
ATOM   1724  OG  SER   129      48.667  20.079  54.135  1.00  0.00           O  
ATOM   1725  HG  SER   129      47.833  20.300  54.555  1.00  0.00           H  
ATOM   1726  C   SER   129      50.605  20.779  51.881  1.00  0.00           C  
ATOM   1727  O   SER   129      51.341  20.122  51.093  1.00  0.00           O  
ATOM   1728  N   TYR   130      51.131  21.410  52.928  1.00  0.00           N  
ATOM   1729  H   TYR   130      50.443  21.938  53.445  1.00  0.00           H  
ATOM   1730  CA  TYR   130      52.588  21.342  53.290  1.00  0.00           C  
ATOM   1731  HA  TYR   130      53.099  20.554  52.736  1.00  0.00           H  
ATOM   1732  CB  TYR   130      53.135  22.568  52.664  1.00  0.00           C  
ATOM   1733  HB2 TYR   130      52.465  22.829  51.844  1.00  0.00           H  
ATOM   1734  HB3 TYR   130      52.952  23.360  53.390  1.00  0.00           H  
ATOM   1735  CG  TYR   130      54.638  22.520  52.403  1.00  0.00           C  
ATOM   1736  CD1 TYR   130      55.551  22.842  53.450  1.00  0.00           C  
ATOM   1737  HD1 TYR   130      55.166  23.168  54.405  1.00  0.00           H  
ATOM   1738  CE1 TYR   130      56.943  22.691  53.297  1.00  0.00           C  
ATOM   1739  HE1 TYR   130      57.583  22.803  54.160  1.00  0.00           H  
ATOM   1740  CZ  TYR   130      57.427  22.205  52.087  1.00  0.00           C  
ATOM   1741  OH  TYR   130      58.784  22.122  51.895  1.00  0.00           O  
ATOM   1742  HH  TYR   130      59.165  22.817  52.438  1.00  0.00           H  
ATOM   1743  CE2 TYR   130      56.512  21.887  51.063  1.00  0.00           C  
ATOM   1744  HE2 TYR   130      56.800  21.611  50.060  1.00  0.00           H  
ATOM   1745  CD2 TYR   130      55.161  22.069  51.242  1.00  0.00           C  
ATOM   1746  HD2 TYR   130      54.587  21.903  50.342  1.00  0.00           H  
ATOM   1747  C   TYR   130      52.771  21.260  54.775  1.00  0.00           C  
ATOM   1748  O   TYR   130      52.445  22.168  55.519  1.00  0.00           O  
ATOM   1749  N   SER   131      53.165  20.149  55.398  1.00  0.00           N  
ATOM   1750  H   SER   131      53.125  20.259  56.401  1.00  0.00           H  
ATOM   1751  CA  SER   131      53.626  18.820  54.871  1.00  0.00           C  
ATOM   1752  HA  SER   131      53.835  18.121  55.682  1.00  0.00           H  
ATOM   1753  CB  SER   131      52.498  18.207  54.175  1.00  0.00           C  
ATOM   1754  HB2 SER   131      52.143  18.879  53.394  1.00  0.00           H  
ATOM   1755  HB3 SER   131      52.810  17.236  53.792  1.00  0.00           H  
ATOM   1756  OG  SER   131      51.499  17.877  55.079  1.00  0.00           O  
ATOM   1757  HG  SER   131      51.242  18.669  55.558  1.00  0.00           H  
ATOM   1758  C   SER   131      54.856  19.061  54.010  1.00  0.00           C  
ATOM   1759  O   SER   131      54.883  18.864  52.777  1.00  0.00           O  
ATOM   1760  N   GLN   132      56.014  19.433  54.599  1.00  0.00           N  
ATOM   1761  H   GLN   132      56.769  19.513  53.934  1.00  0.00           H  
ATOM   1762  CA  GLN   132      56.475  19.129  55.943  1.00  0.00           C  
ATOM   1763  HA  GLN   132      55.639  19.285  56.625  1.00  0.00           H  
ATOM   1764  CB  GLN   132      56.746  17.650  56.092  1.00  0.00           C  
ATOM   1765  HB2 GLN   132      56.722  17.430  57.160  1.00  0.00           H  
ATOM   1766  HB3 GLN   132      55.888  17.191  55.601  1.00  0.00           H  
ATOM   1767  CG  GLN   132      57.981  17.125  55.320  1.00  0.00           C  
ATOM   1768  HG2 GLN   132      58.870  17.628  55.701  1.00  0.00           H  
ATOM   1769  HG3 GLN   132      58.034  16.036  55.333  1.00  0.00           H  
ATOM   1770  CD  GLN   132      57.947  17.328  53.876  1.00  0.00           C  
ATOM   1771  OE1 GLN   132      57.309  16.606  53.112  1.00  0.00           O  
ATOM   1772  NE2 GLN   132      58.692  18.235  53.312  1.00  0.00           N  
ATOM   1773 HE21 GLN   132      59.287  18.775  53.924  1.00  0.00           H  
ATOM   1774 HE22 GLN   132      58.766  18.364  52.312  1.00  0.00           H  
ATOM   1775  C   GLN   132      57.646  20.091  56.189  1.00  0.00           C  
ATOM   1776  O   GLN   132      58.405  20.350  55.279  1.00  0.00           O  
ATOM   1777  N   GLN   133      57.969  20.429  57.399  1.00  0.00           N  
ATOM   1778  H   GLN   133      57.251  20.160  58.057  1.00  0.00           H  
ATOM   1779  CA  GLN   133      58.749  21.618  57.768  1.00  0.00           C  
ATOM   1780  HA  GLN   133      58.521  21.924  58.789  1.00  0.00           H  
ATOM   1781  CB  GLN   133      60.235  21.101  57.815  1.00  0.00           C  
ATOM   1782  HB2 GLN   133      60.593  20.491  56.986  1.00  0.00           H  
ATOM   1783  HB3 GLN   133      60.884  21.963  57.969  1.00  0.00           H  
ATOM   1784  CG  GLN   133      60.497  20.154  59.029  1.00  0.00           C  
ATOM   1785  HG2 GLN   133      61.557  20.192  59.281  1.00  0.00           H  
ATOM   1786  HG3 GLN   133      59.902  20.495  59.877  1.00  0.00           H  
ATOM   1787  CD  GLN   133      60.208  18.715  58.624  1.00  0.00           C  
ATOM   1788  OE1 GLN   133      60.902  18.071  57.856  1.00  0.00           O  
ATOM   1789  NE2 GLN   133      59.191  18.110  59.088  1.00  0.00           N  
ATOM   1790 HE21 GLN   133      58.442  18.723  59.376  1.00  0.00           H  
ATOM   1791 HE22 GLN   133      58.951  17.199  58.725  1.00  0.00           H  
ATOM   1792  C   GLN   133      58.756  22.790  56.802  1.00  0.00           C  
ATOM   1793  O   GLN   133      59.640  22.836  55.929  1.00  0.00           O  
ATOM   1794  N   PRO   134      57.870  23.789  56.980  1.00  0.00           N  
ATOM   1795  CD  PRO   134      57.801  24.930  56.002  1.00  0.00           C  
ATOM   1796  HD2 PRO   134      57.205  24.633  55.139  1.00  0.00           H  
ATOM   1797  HD3 PRO   134      58.758  25.281  55.618  1.00  0.00           H  
ATOM   1798  CG  PRO   134      57.189  26.136  56.746  1.00  0.00           C  
ATOM   1799  HG2 PRO   134      56.584  26.729  56.061  1.00  0.00           H  
ATOM   1800  HG3 PRO   134      58.071  26.606  57.181  1.00  0.00           H  
ATOM   1801  CB  PRO   134      56.272  25.345  57.745  1.00  0.00           C  
ATOM   1802  HB2 PRO   134      55.225  25.459  57.465  1.00  0.00           H  
ATOM   1803  HB3 PRO   134      56.380  25.808  58.726  1.00  0.00           H  
ATOM   1804  CA  PRO   134      56.793  23.920  57.921  1.00  0.00           C  
ATOM   1805  HA  PRO   134      57.144  23.747  58.938  1.00  0.00           H  
ATOM   1806  C   PRO   134      55.696  22.861  57.716  1.00  0.00           C  
ATOM   1807  O   PRO   134      55.562  22.274  56.689  1.00  0.00           O  
ATOM   1808  N   SER   135      54.821  22.555  58.771  1.00  0.00           N  
ATOM   1809  H   SER   135      54.085  21.904  58.539  1.00  0.00           H  
ATOM   1810  CA  SER   135      54.687  23.181  60.099  1.00  0.00           C  
ATOM   1811  HA  SER   135      54.613  24.254  59.927  1.00  0.00           H  
ATOM   1812  CB  SER   135      53.442  22.603  60.789  1.00  0.00           C  
ATOM   1813  HB2 SER   135      53.382  22.995  61.804  1.00  0.00           H  
ATOM   1814  HB3 SER   135      52.530  22.880  60.262  1.00  0.00           H  
ATOM   1815  OG  SER   135      53.596  21.239  60.777  1.00  0.00           O  
ATOM   1816  HG  SER   135      52.835  20.810  61.176  1.00  0.00           H  
ATOM   1817  C   SER   135      55.897  22.923  61.018  1.00  0.00           C  
ATOM   1818  O   SER   135      56.663  21.987  60.795  1.00  0.00           O  
ATOM   1819  N   TYR   136      55.967  23.610  62.116  1.00  0.00           N  
ATOM   1820  H   TYR   136      55.409  24.451  62.146  1.00  0.00           H  
ATOM   1821  CA  TYR   136      56.765  23.346  63.319  1.00  0.00           C  
ATOM   1822  HA  TYR   136      57.352  22.442  63.160  1.00  0.00           H  
ATOM   1823  CB  TYR   136      57.725  24.543  63.318  1.00  0.00           C  
ATOM   1824  HB2 TYR   136      57.239  25.484  63.576  1.00  0.00           H  
ATOM   1825  HB3 TYR   136      58.411  24.373  64.147  1.00  0.00           H  
ATOM   1826  CG  TYR   136      58.566  24.850  62.021  1.00  0.00           C  
ATOM   1827  CD1 TYR   136      59.556  23.983  61.593  1.00  0.00           C  
ATOM   1828  HD1 TYR   136      59.895  23.097  62.109  1.00  0.00           H  
ATOM   1829  CE1 TYR   136      60.189  24.296  60.323  1.00  0.00           C  
ATOM   1830  HE1 TYR   136      60.951  23.657  59.901  1.00  0.00           H  
ATOM   1831  CZ  TYR   136      59.831  25.417  59.603  1.00  0.00           C  
ATOM   1832  OH  TYR   136      60.529  25.750  58.480  1.00  0.00           O  
ATOM   1833  HH  TYR   136      60.601  26.706  58.421  1.00  0.00           H  
ATOM   1834  CE2 TYR   136      58.815  26.319  60.126  1.00  0.00           C  
ATOM   1835  HE2 TYR   136      58.487  27.182  59.565  1.00  0.00           H  
ATOM   1836  CD2 TYR   136      58.135  26.009  61.296  1.00  0.00           C  
ATOM   1837  HD2 TYR   136      57.411  26.737  61.632  1.00  0.00           H  
ATOM   1838  C   TYR   136      55.885  23.172  64.623  1.00  0.00           C  
ATOM   1839  O   TYR   136      54.649  23.372  64.516  1.00  0.00           O  
ATOM   1840  N   GLY   137      56.410  22.873  65.818  1.00  0.00           N  
ATOM   1841  H   GLY   137      55.731  22.816  66.562  1.00  0.00           H  
ATOM   1842  CA  GLY   137      57.807  22.462  66.144  1.00  0.00           C  
ATOM   1843  HA2 GLY   137      57.693  21.621  66.828  1.00  0.00           H  
ATOM   1844  HA3 GLY   137      58.417  22.277  65.260  1.00  0.00           H  
ATOM   1845  C   GLY   137      58.539  23.581  67.033  1.00  0.00           C  
ATOM   1846  O   GLY   137      59.513  23.300  67.680  1.00  0.00           O  
ATOM   1847  N   GLY   138      58.151  24.833  66.960  1.00  0.00           N  
ATOM   1848  H   GLY   138      57.246  25.021  66.551  1.00  0.00           H  
ATOM   1849  CA  GLY   138      58.716  25.881  67.799  1.00  0.00           C  
ATOM   1850  HA2 GLY   138      59.774  25.682  67.964  1.00  0.00           H  
ATOM   1851  HA3 GLY   138      58.624  26.822  67.256  1.00  0.00           H  
ATOM   1852  C   GLY   138      57.956  26.069  69.114  1.00  0.00           C  
ATOM   1853  O   GLY   138      57.172  25.225  69.592  1.00  0.00           O  
ATOM   1854  N   GLN   139      58.117  27.213  69.828  1.00  0.00           N  
ATOM   1855  H   GLN   139      57.479  27.313  70.604  1.00  0.00           H  
ATOM   1856  CA  GLN   139      59.062  28.318  69.664  1.00  0.00           C  
ATOM   1857  HA  GLN   139      59.649  28.087  68.775  1.00  0.00           H  
ATOM   1858  CB  GLN   139      58.341  29.647  69.306  1.00  0.00           C  
ATOM   1859  HB2 GLN   139      59.076  30.243  68.766  1.00  0.00           H  
ATOM   1860  HB3 GLN   139      57.549  29.374  68.609  1.00  0.00           H  
ATOM   1861  CG  GLN   139      57.791  30.541  70.488  1.00  0.00           C  
ATOM   1862  HG2 GLN   139      58.630  31.091  70.913  1.00  0.00           H  
ATOM   1863  HG3 GLN   139      57.176  31.278  69.971  1.00  0.00           H  
ATOM   1864  CD  GLN   139      56.949  29.681  71.454  1.00  0.00           C  
ATOM   1865  OE1 GLN   139      56.144  28.862  71.047  1.00  0.00           O  
ATOM   1866  NE2 GLN   139      57.256  29.735  72.721  1.00  0.00           N  
ATOM   1867 HE21 GLN   139      58.046  30.254  73.077  1.00  0.00           H  
ATOM   1868 HE22 GLN   139      56.783  29.138  73.385  1.00  0.00           H  
ATOM   1869  C   GLN   139      60.055  28.349  70.817  1.00  0.00           C  
ATOM   1870  O   GLN   139      61.009  29.094  70.780  1.00  0.00           O  
ATOM   1871  N   GLN   140      60.037  27.401  71.714  1.00  0.00           N  
ATOM   1872  H   GLN   140      59.167  26.905  71.847  1.00  0.00           H  
ATOM   1873  CA  GLN   140      61.039  27.206  72.768  1.00  0.00           C  
ATOM   1874  HA  GLN   140      60.497  26.539  73.438  1.00  0.00           H  
ATOM   1875  CB  GLN   140      62.358  26.419  72.420  1.00  0.00           C  
ATOM   1876  HB2 GLN   140      62.989  27.023  71.769  1.00  0.00           H  
ATOM   1877  HB3 GLN   140      62.957  26.375  73.329  1.00  0.00           H  
ATOM   1878  CG  GLN   140      62.311  24.990  71.885  1.00  0.00           C  
ATOM   1879  HG2 GLN   140      63.351  24.672  71.804  1.00  0.00           H  
ATOM   1880  HG3 GLN   140      61.743  24.319  72.529  1.00  0.00           H  
ATOM   1881  CD  GLN   140      61.748  24.928  70.460  1.00  0.00           C  
ATOM   1882  OE1 GLN   140      61.821  25.790  69.606  1.00  0.00           O  
ATOM   1883  NE2 GLN   140      61.100  23.873  70.055  1.00  0.00           N  
ATOM   1884 HE21 GLN   140      60.958  23.113  70.704  1.00  0.00           H  
ATOM   1885 HE22 GLN   140      60.774  23.818  69.100  1.00  0.00           H  
ATOM   1886  C   GLN   140      61.332  28.524  73.577  1.00  0.00           C  
ATOM   1887  O   GLN   140      60.383  28.931  74.226  1.00  0.00           O  
ATOM   1888  N   GLN   141      62.543  29.011  73.675  1.00  0.00           N  
ATOM   1889  H   GLN   141      63.274  28.712  73.044  1.00  0.00           H  
ATOM   1890  CA  GLN   141      62.908  30.131  74.578  1.00  0.00           C  
ATOM   1891  HA  GLN   141      62.099  30.475  75.222  1.00  0.00           H  
ATOM   1892  CB  GLN   141      63.955  29.578  75.660  1.00  0.00           C  
ATOM   1893  HB2 GLN   141      64.947  29.430  75.232  1.00  0.00           H  
ATOM   1894  HB3 GLN   141      64.111  30.317  76.447  1.00  0.00           H  
ATOM   1895  CG  GLN   141      63.584  28.256  76.345  1.00  0.00           C  
ATOM   1896  HG2 GLN   141      62.525  28.234  76.599  1.00  0.00           H  
ATOM   1897  HG3 GLN   141      63.729  27.391  75.697  1.00  0.00           H  
ATOM   1898  CD  GLN   141      64.286  28.048  77.706  1.00  0.00           C  
ATOM   1899  OE1 GLN   141      65.385  27.466  77.785  1.00  0.00           O  
ATOM   1900  NE2 GLN   141      63.609  28.598  78.700  1.00  0.00           N  
ATOM   1901 HE21 GLN   141      62.674  28.952  78.561  1.00  0.00           H  
ATOM   1902 HE22 GLN   141      64.086  28.728  79.581  1.00  0.00           H  
ATOM   1903  C   GLN   141      63.509  31.249  73.667  1.00  0.00           C  
ATOM   1904  O   GLN   141      64.603  31.075  73.122  1.00  0.00           O  
ATOM   1905  N   SER   142      62.894  32.404  73.414  1.00  0.00           N  
ATOM   1906  H   SER   142      63.489  33.057  72.925  1.00  0.00           H  
ATOM   1907  CA  SER   142      61.592  32.896  74.049  1.00  0.00           C  
ATOM   1908  HA  SER   142      61.452  33.957  73.842  1.00  0.00           H  
ATOM   1909  CB  SER   142      60.444  32.133  73.379  1.00  0.00           C  
ATOM   1910  HB2 SER   142      60.651  31.983  72.320  1.00  0.00           H  
ATOM   1911  HB3 SER   142      60.418  31.134  73.816  1.00  0.00           H  
ATOM   1912  OG  SER   142      59.208  32.741  73.456  1.00  0.00           O  
ATOM   1913  HG  SER   142      59.110  33.272  72.662  1.00  0.00           H  
ATOM   1914  C   SER   142      61.522  32.818  75.610  1.00  0.00           C  
ATOM   1915  O   SER   142      60.601  32.340  76.243  1.00  0.00           O  
ATOM   1916  N   TYR   143      62.659  33.202  76.197  1.00  0.00           N  
ATOM   1917  H   TYR   143      63.139  33.754  75.500  1.00  0.00           H  
ATOM   1918  CA  TYR   143      62.969  33.286  77.671  1.00  0.00           C  
ATOM   1919  HA  TYR   143      62.925  32.301  78.135  1.00  0.00           H  
ATOM   1920  CB  TYR   143      64.335  33.918  77.870  1.00  0.00           C  
ATOM   1921  HB2 TYR   143      64.420  34.944  77.510  1.00  0.00           H  
ATOM   1922  HB3 TYR   143      64.454  34.008  78.949  1.00  0.00           H  
ATOM   1923  CG  TYR   143      65.484  33.077  77.267  1.00  0.00           C  
ATOM   1924  CD1 TYR   143      65.809  31.850  77.817  1.00  0.00           C  
ATOM   1925  HD1 TYR   143      65.247  31.548  78.689  1.00  0.00           H  
ATOM   1926  CE1 TYR   143      66.737  30.974  77.253  1.00  0.00           C  
ATOM   1927  HE1 TYR   143      66.889  30.026  77.747  1.00  0.00           H  
ATOM   1928  CZ  TYR   143      67.505  31.360  76.225  1.00  0.00           C  
ATOM   1929  OH  TYR   143      68.630  30.704  75.777  1.00  0.00           O  
ATOM   1930  HH  TYR   143      69.325  31.265  75.424  1.00  0.00           H  
ATOM   1931  CE2 TYR   143      67.327  32.659  75.691  1.00  0.00           C  
ATOM   1932  HE2 TYR   143      67.835  33.030  74.812  1.00  0.00           H  
ATOM   1933  CD2 TYR   143      66.297  33.525  76.207  1.00  0.00           C  
ATOM   1934  HD2 TYR   143      66.143  34.491  75.748  1.00  0.00           H  
ATOM   1935  C   TYR   143      61.917  34.127  78.307  1.00  0.00           C  
ATOM   1936  O   TYR   143      61.525  35.137  77.728  1.00  0.00           O  
ATOM   1937  N   GLY   144      61.513  33.790  79.508  1.00  0.00           N  
ATOM   1938  H   GLY   144      62.013  33.019  79.928  1.00  0.00           H  
ATOM   1939  CA  GLY   144      60.632  34.562  80.413  1.00  0.00           C  
ATOM   1940  HA2 GLY   144      59.729  34.784  79.844  1.00  0.00           H  
ATOM   1941  HA3 GLY   144      60.391  33.864  81.214  1.00  0.00           H  
ATOM   1942  C   GLY   144      61.305  35.800  80.946  1.00  0.00           C  
ATOM   1943  O   GLY   144      62.439  36.163  80.631  1.00  0.00           O  
ATOM   1944  N   GLN   145      60.520  36.528  81.748  1.00  0.00           N  
ATOM   1945  H   GLN   145      59.558  36.224  81.798  1.00  0.00           H  
ATOM   1946  CA  GLN   145      60.817  37.806  82.368  1.00  0.00           C  
ATOM   1947  HA  GLN   145      61.839  37.701  82.734  1.00  0.00           H  
ATOM   1948  CB  GLN   145      60.863  38.986  81.394  1.00  0.00           C  
ATOM   1949  HB2 GLN   145      61.074  39.862  82.007  1.00  0.00           H  
ATOM   1950  HB3 GLN   145      61.702  38.897  80.703  1.00  0.00           H  
ATOM   1951  CG  GLN   145      59.568  39.334  80.696  1.00  0.00           C  
ATOM   1952  HG2 GLN   145      58.777  39.230  81.439  1.00  0.00           H  
ATOM   1953  HG3 GLN   145      59.635  40.329  80.257  1.00  0.00           H  
ATOM   1954  CD  GLN   145      59.268  38.352  79.537  1.00  0.00           C  
ATOM   1955  OE1 GLN   145      58.501  37.407  79.564  1.00  0.00           O  
ATOM   1956  NE2 GLN   145      59.967  38.667  78.459  1.00  0.00           N  
ATOM   1957 HE21 GLN   145      59.825  38.067  77.659  1.00  0.00           H  
ATOM   1958 HE22 GLN   145      60.423  39.564  78.378  1.00  0.00           H  
ATOM   1959  C   GLN   145      59.966  38.063  83.562  1.00  0.00           C  
ATOM   1960  O   GLN   145      58.730  37.974  83.536  1.00  0.00           O  
ATOM   1961  N   GLN   146      60.608  38.376  84.671  1.00  0.00           N  
ATOM   1962  H   GLN   146      61.607  38.250  84.593  1.00  0.00           H  
ATOM   1963  CA  GLN   146      60.079  38.762  86.019  1.00  0.00           C  
ATOM   1964  HA  GLN   146      59.208  39.406  85.893  1.00  0.00           H  
ATOM   1965  CB  GLN   146      59.548  37.503  86.699  1.00  0.00           C  
ATOM   1966  HB2 GLN   146      59.030  37.898  87.572  1.00  0.00           H  
ATOM   1967  HB3 GLN   146      58.702  37.138  86.117  1.00  0.00           H  
ATOM   1968  CG  GLN   146      60.504  36.383  86.982  1.00  0.00           C  
ATOM   1969  HG2 GLN   146      60.007  35.413  86.981  1.00  0.00           H  
ATOM   1970  HG3 GLN   146      61.305  36.411  86.242  1.00  0.00           H  
ATOM   1971  CD  GLN   146      61.093  36.436  88.397  1.00  0.00           C  
ATOM   1972  OE1 GLN   146      61.053  37.419  89.192  1.00  0.00           O  
ATOM   1973  NE2 GLN   146      61.735  35.392  88.747  1.00  0.00           N  
ATOM   1974 HE21 GLN   146      61.781  34.682  88.030  1.00  0.00           H  
ATOM   1975 HE22 GLN   146      62.169  35.410  89.659  1.00  0.00           H  
ATOM   1976  C   GLN   146      61.124  39.543  86.785  1.00  0.00           C  
ATOM   1977  O   GLN   146      62.319  39.218  86.828  1.00  0.00           O  
ATOM   1978  N   GLN   147      60.635  40.583  87.493  1.00  0.00           N  
ATOM   1979  H   GLN   147      59.676  40.896  87.520  1.00  0.00           H  
ATOM   1980  CA  GLN   147      61.531  41.450  88.318  1.00  0.00           C  
ATOM   1981  HA  GLN   147      61.961  40.733  89.017  1.00  0.00           H  
ATOM   1982  CB  GLN   147      62.672  42.138  87.488  1.00  0.00           C  
ATOM   1983  HB2 GLN   147      63.279  42.742  88.162  1.00  0.00           H  
ATOM   1984  HB3 GLN   147      63.297  41.358  87.054  1.00  0.00           H  
ATOM   1985  CG  GLN   147      62.219  43.054  86.342  1.00  0.00           C  
ATOM   1986  HG2 GLN   147      62.000  44.000  86.839  1.00  0.00           H  
ATOM   1987  HG3 GLN   147      63.086  43.349  85.751  1.00  0.00           H  
ATOM   1988  CD  GLN   147      61.086  42.679  85.436  1.00  0.00           C  
ATOM   1989  OE1 GLN   147      59.975  43.128  85.586  1.00  0.00           O  
ATOM   1990  NE2 GLN   147      61.283  41.744  84.532  1.00  0.00           N  
ATOM   1991 HE21 GLN   147      62.103  41.154  84.557  1.00  0.00           H  
ATOM   1992 HE22 GLN   147      60.481  41.497  83.971  1.00  0.00           H  
ATOM   1993  C   GLN   147      60.756  42.573  89.088  1.00  0.00           C  
ATOM   1994  O   GLN   147      59.712  42.952  88.663  1.00  0.00           O  
ATOM   1995  N   SER   148      61.391  43.004  90.189  1.00  0.00           N  
ATOM   1996  H   SER   148      62.198  42.416  90.337  1.00  0.00           H  
ATOM   1997  CA  SER   148      60.776  44.022  91.115  1.00  0.00           C  
ATOM   1998  HA  SER   148      59.694  44.094  91.007  1.00  0.00           H  
ATOM   1999  CB  SER   148      60.918  43.561  92.600  1.00  0.00           C  
ATOM   2000  HB2 SER   148      60.801  42.481  92.699  1.00  0.00           H  
ATOM   2001  HB3 SER   148      61.943  43.738  92.927  1.00  0.00           H  
ATOM   2002  OG  SER   148      60.032  44.279  93.454  1.00  0.00           O  
ATOM   2003  HG  SER   148      59.117  44.072  93.249  1.00  0.00           H  
ATOM   2004  C   SER   148      61.398  45.368  90.852  1.00  0.00           C  
ATOM   2005  O   SER   148      62.582  45.528  90.725  1.00  0.00           O  
ATOM   2006  N   TYR   149      60.470  46.355  90.704  1.00  0.00           N  
ATOM   2007  H   TYR   149      59.506  46.060  90.636  1.00  0.00           H  
ATOM   2008  CA  TYR   149      60.752  47.765  90.409  1.00  0.00           C  
ATOM   2009  HA  TYR   149      61.521  47.793  89.636  1.00  0.00           H  
ATOM   2010  CB  TYR   149      59.620  48.505  89.644  1.00  0.00           C  
ATOM   2011  HB2 TYR   149      59.512  48.082  88.645  1.00  0.00           H  
ATOM   2012  HB3 TYR   149      58.678  48.479  90.191  1.00  0.00           H  
ATOM   2013  CG  TYR   149      59.916  49.994  89.496  1.00  0.00           C  
ATOM   2014  CD1 TYR   149      59.513  50.849  90.520  1.00  0.00           C  
ATOM   2015  HD1 TYR   149      58.902  50.552  91.360  1.00  0.00           H  
ATOM   2016  CE1 TYR   149      59.701  52.264  90.427  1.00  0.00           C  
ATOM   2017  HE1 TYR   149      59.252  52.930  91.149  1.00  0.00           H  
ATOM   2018  CZ  TYR   149      60.562  52.741  89.459  1.00  0.00           C  
ATOM   2019  OH  TYR   149      60.766  54.028  89.387  1.00  0.00           O  
ATOM   2020  HH  TYR   149      60.885  54.379  88.502  1.00  0.00           H  
ATOM   2021  CE2 TYR   149      60.928  51.880  88.372  1.00  0.00           C  
ATOM   2022  HE2 TYR   149      61.454  52.310  87.533  1.00  0.00           H  
ATOM   2023  CD2 TYR   149      60.666  50.515  88.359  1.00  0.00           C  
ATOM   2024  HD2 TYR   149      60.859  49.791  87.580  1.00  0.00           H  
ATOM   2025  C   TYR   149      61.226  48.494  91.707  1.00  0.00           C  
ATOM   2026  O   TYR   149      60.475  48.376  92.654  1.00  0.00           O  
ATOM   2027  N   ASN   150      62.370  49.149  91.818  1.00  0.00           N  
ATOM   2028  H   ASN   150      62.962  49.257  91.007  1.00  0.00           H  
ATOM   2029  CA  ASN   150      62.654  50.006  92.967  1.00  0.00           C  
ATOM   2030  HA  ASN   150      62.140  49.741  93.891  1.00  0.00           H  
ATOM   2031  CB  ASN   150      64.156  49.766  93.296  1.00  0.00           C  
ATOM   2032  HB2 ASN   150      64.362  48.696  93.319  1.00  0.00           H  
ATOM   2033  HB3 ASN   150      64.772  49.893  92.406  1.00  0.00           H  
ATOM   2034  CG  ASN   150      64.812  50.490  94.429  1.00  0.00           C  
ATOM   2035  OD1 ASN   150      64.083  50.756  95.380  1.00  0.00           O  
ATOM   2036  ND2 ASN   150      66.076  50.839  94.372  1.00  0.00           N  
ATOM   2037 HD21 ASN   150      66.489  51.424  95.085  1.00  0.00           H  
ATOM   2038 HD22 ASN   150      66.561  50.597  93.520  1.00  0.00           H  
ATOM   2039  C   ASN   150      62.374  51.532  92.773  1.00  0.00           C  
ATOM   2040  O   ASN   150      62.887  52.068  91.778  1.00  0.00           O  
ATOM   2041  N   PRO   151      61.586  52.259  93.614  1.00  0.00           N  
ATOM   2042  CD  PRO   151      60.868  51.711  94.714  1.00  0.00           C  
ATOM   2043  HD2 PRO   151      61.495  51.285  95.497  1.00  0.00           H  
ATOM   2044  HD3 PRO   151      60.144  51.080  94.197  1.00  0.00           H  
ATOM   2045  CG  PRO   151      60.216  52.887  95.293  1.00  0.00           C  
ATOM   2046  HG2 PRO   151      60.906  53.344  96.002  1.00  0.00           H  
ATOM   2047  HG3 PRO   151      59.277  52.647  95.792  1.00  0.00           H  
ATOM   2048  CB  PRO   151      59.957  53.899  94.170  1.00  0.00           C  
ATOM   2049  HB2 PRO   151      59.908  54.942  94.482  1.00  0.00           H  
ATOM   2050  HB3 PRO   151      59.113  53.618  93.541  1.00  0.00           H  
ATOM   2051  CA  PRO   151      61.259  53.642  93.377  1.00  0.00           C  
ATOM   2052  HA  PRO   151      61.056  53.728  92.310  1.00  0.00           H  
ATOM   2053  C   PRO   151      62.288  54.760  93.763  1.00  0.00           C  
ATOM   2054  O   PRO   151      63.292  54.445  94.402  1.00  0.00           O  
ATOM   2055  N   PRO   152      62.121  56.019  93.315  1.00  0.00           N  
ATOM   2056  CD  PRO   152      61.054  56.566  92.490  1.00  0.00           C  
ATOM   2057  HD2 PRO   152      60.059  56.379  92.893  1.00  0.00           H  
ATOM   2058  HD3 PRO   152      61.082  56.051  91.530  1.00  0.00           H  
ATOM   2059  CG  PRO   152      61.229  58.092  92.493  1.00  0.00           C  
ATOM   2060  HG2 PRO   152      60.725  58.556  93.341  1.00  0.00           H  
ATOM   2061  HG3 PRO   152      61.008  58.555  91.531  1.00  0.00           H  
ATOM   2062  CB  PRO   152      62.733  58.228  92.738  1.00  0.00           C  
ATOM   2063  HB2 PRO   152      62.976  59.235  93.078  1.00  0.00           H  
ATOM   2064  HB3 PRO   152      63.293  58.057  91.818  1.00  0.00           H  
ATOM   2065  CA  PRO   152      62.944  57.178  93.757  1.00  0.00           C  
ATOM   2066  HA  PRO   152      63.961  56.861  93.528  1.00  0.00           H  
ATOM   2067  C   PRO   152      62.741  57.680  95.221  1.00  0.00           C  
ATOM   2068  O   PRO   152      61.679  57.339  95.809  1.00  0.00           O  
ATOM   2069  N   GLN   153      63.797  58.376  95.717  1.00  0.00           N  
ATOM   2070  H   GLN   153      64.662  58.451  95.202  1.00  0.00           H  
ATOM   2071  CA  GLN   153      63.888  58.993  97.076  1.00  0.00           C  
ATOM   2072  HA  GLN   153      63.920  58.172  97.793  1.00  0.00           H  
ATOM   2073  CB  GLN   153      65.198  59.780  97.110  1.00  0.00           C  
ATOM   2074  HB2 GLN   153      66.056  59.112  97.197  1.00  0.00           H  
ATOM   2075  HB3 GLN   153      65.281  60.358  96.190  1.00  0.00           H  
ATOM   2076  CG  GLN   153      65.327  60.700  98.286  1.00  0.00           C  
ATOM   2077  HG2 GLN   153      66.132  61.402  98.066  1.00  0.00           H  
ATOM   2078  HG3 GLN   153      64.493  61.351  98.548  1.00  0.00           H  
ATOM   2079  CD  GLN   153      65.732  59.957  99.564  1.00  0.00           C  
ATOM   2080  OE1 GLN   153      65.015  59.153 100.146  1.00  0.00           O  
ATOM   2081  NE2 GLN   153      66.940  60.135 100.103  1.00  0.00           N  
ATOM   2082 HE21 GLN   153      67.533  60.882  99.769  1.00  0.00           H  
ATOM   2083 HE22 GLN   153      67.058  59.560 100.924  1.00  0.00           H  
ATOM   2084  C   GLN   153      62.689  59.862  97.451  1.00  0.00           C  
ATOM   2085  O   GLN   153      62.354  60.836  96.780  1.00  0.00           O  
ATOM   2086  N   GLY   154      61.985  59.516  98.501  1.00  0.00           N  
ATOM   2087  H   GLY   154      62.186  58.630  98.940  1.00  0.00           H  
ATOM   2088  CA  GLY   154      60.739  60.066  98.842  1.00  0.00           C  
ATOM   2089  HA2 GLY   154      60.196  60.245  97.914  1.00  0.00           H  
ATOM   2090  HA3 GLY   154      60.210  59.287  99.390  1.00  0.00           H  
ATOM   2091  C   GLY   154      60.843  61.318  99.682  1.00  0.00           C  
ATOM   2092  O   GLY   154      61.877  61.635 100.237  1.00  0.00           O  
ATOM   2093  N   TYR   155      59.646  61.867  99.819  1.00  0.00           N  
ATOM   2094  H   TYR   155      58.790  61.474  99.453  1.00  0.00           H  
ATOM   2095  CA  TYR   155      59.367  63.137 100.561  1.00  0.00           C  
ATOM   2096  HA  TYR   155      59.933  63.050 101.489  1.00  0.00           H  
ATOM   2097  CB  TYR   155      60.004  64.309  99.837  1.00  0.00           C  
ATOM   2098  HB2 TYR   155      60.688  64.728 100.575  1.00  0.00           H  
ATOM   2099  HB3 TYR   155      60.556  63.876  99.003  1.00  0.00           H  
ATOM   2100  CG  TYR   155      59.223  65.570  99.295  1.00  0.00           C  
ATOM   2101  CD1 TYR   155      58.196  65.454  98.358  1.00  0.00           C  
ATOM   2102  HD1 TYR   155      58.011  64.436  98.046  1.00  0.00           H  
ATOM   2103  CE1 TYR   155      57.337  66.506  97.984  1.00  0.00           C  
ATOM   2104  HE1 TYR   155      56.565  66.345  97.246  1.00  0.00           H  
ATOM   2105  CZ  TYR   155      57.551  67.774  98.564  1.00  0.00           C  
ATOM   2106  OH  TYR   155      56.921  68.800  98.117  1.00  0.00           O  
ATOM   2107  HH  TYR   155      56.611  68.589  97.233  1.00  0.00           H  
ATOM   2108  CE2 TYR   155      58.659  67.985  99.377  1.00  0.00           C  
ATOM   2109  HE2 TYR   155      58.903  68.979  99.722  1.00  0.00           H  
ATOM   2110  CD2 TYR   155      59.439  66.874  99.807  1.00  0.00           C  
ATOM   2111  HD2 TYR   155      60.281  67.108 100.441  1.00  0.00           H  
ATOM   2112  C   TYR   155      57.883  63.490 100.841  1.00  0.00           C  
ATOM   2113  O   TYR   155      56.994  62.913 100.220  1.00  0.00           O  
ATOM   2114  N   GLY   156      57.590  64.350 101.766  1.00  0.00           N  
ATOM   2115  H   GLY   156      56.616  64.607 101.706  1.00  0.00           H  
ATOM   2116  CA  GLY   156      58.457  64.931 102.780  1.00  0.00           C  
ATOM   2117  HA2 GLY   156      58.461  64.171 103.561  1.00  0.00           H  
ATOM   2118  HA3 GLY   156      59.444  65.152 102.374  1.00  0.00           H  
ATOM   2119  C   GLY   156      57.952  66.187 103.400  1.00  0.00           C  
ATOM   2120  O   GLY   156      58.249  66.412 104.560  1.00  0.00           O  
ATOM   2121  N   GLN   157      57.133  67.011 102.697  1.00  0.00           N  
ATOM   2122  H   GLN   157      56.943  66.846 101.719  1.00  0.00           H  
ATOM   2123  CA  GLN   157      56.346  68.059 103.339  1.00  0.00           C  
ATOM   2124  HA  GLN   157      57.085  68.769 103.711  1.00  0.00           H  
ATOM   2125  CB  GLN   157      55.427  68.666 102.254  1.00  0.00           C  
ATOM   2126  HB2 GLN   157      55.094  69.648 102.589  1.00  0.00           H  
ATOM   2127  HB3 GLN   157      55.940  68.970 101.341  1.00  0.00           H  
ATOM   2128  CG  GLN   157      54.156  67.920 101.742  1.00  0.00           C  
ATOM   2129  HG2 GLN   157      53.543  67.614 102.590  1.00  0.00           H  
ATOM   2130  HG3 GLN   157      53.530  68.620 101.189  1.00  0.00           H  
ATOM   2131  CD  GLN   157      54.535  66.768 100.759  1.00  0.00           C  
ATOM   2132  OE1 GLN   157      55.068  65.660 101.125  1.00  0.00           O  
ATOM   2133  NE2 GLN   157      54.301  66.932  99.463  1.00  0.00           N  
ATOM   2134 HE21 GLN   157      54.041  67.783  98.985  1.00  0.00           H  
ATOM   2135 HE22 GLN   157      54.719  66.315  98.781  1.00  0.00           H  
ATOM   2136  C   GLN   157      55.576  67.493 104.546  1.00  0.00           C  
ATOM   2137  O   GLN   157      55.130  66.346 104.479  1.00  0.00           O  
ATOM   2138  N   GLN   158      55.288  68.331 105.518  1.00  0.00           N  
ATOM   2139  H   GLN   158      54.669  67.908 106.194  1.00  0.00           H  
ATOM   2140  CA  GLN   158      55.630  69.708 105.849  1.00  0.00           C  
ATOM   2141  HA  GLN   158      55.795  70.306 104.953  1.00  0.00           H  
ATOM   2142  CB  GLN   158      54.547  70.287 106.784  1.00  0.00           C  
ATOM   2143  HB2 GLN   158      54.578  69.692 107.697  1.00  0.00           H  
ATOM   2144  HB3 GLN   158      54.807  71.309 107.062  1.00  0.00           H  
ATOM   2145  CG  GLN   158      53.046  70.211 106.242  1.00  0.00           C  
ATOM   2146  HG2 GLN   158      52.739  69.212 105.931  1.00  0.00           H  
ATOM   2147  HG3 GLN   158      52.487  70.648 107.069  1.00  0.00           H  
ATOM   2148  CD  GLN   158      53.001  71.045 104.973  1.00  0.00           C  
ATOM   2149  OE1 GLN   158      53.570  72.104 104.922  1.00  0.00           O  
ATOM   2150  NE2 GLN   158      52.269  70.757 103.927  1.00  0.00           N  
ATOM   2151 HE21 GLN   158      51.670  69.945 103.962  1.00  0.00           H  
ATOM   2152 HE22 GLN   158      52.205  71.378 103.133  1.00  0.00           H  
ATOM   2153  C   GLN   158      56.917  69.741 106.649  1.00  0.00           C  
ATOM   2154  O   GLN   158      57.585  68.721 106.881  1.00  0.00           O  
ATOM   2155  N   ASN   159      57.420  70.955 106.988  1.00  0.00           N  
ATOM   2156  H   ASN   159      57.053  71.716 106.435  1.00  0.00           H  
ATOM   2157  CA  ASN   159      58.492  71.273 107.988  1.00  0.00           C  
ATOM   2158  HA  ASN   159      58.377  72.336 108.202  1.00  0.00           H  
ATOM   2159  CB  ASN   159      58.187  70.567 109.327  1.00  0.00           C  
ATOM   2160  HB2 ASN   159      58.349  69.492 109.251  1.00  0.00           H  
ATOM   2161  HB3 ASN   159      58.874  71.001 110.054  1.00  0.00           H  
ATOM   2162  CG  ASN   159      56.791  70.978 109.770  1.00  0.00           C  
ATOM   2163  OD1 ASN   159      56.345  72.118 109.801  1.00  0.00           O  
ATOM   2164  ND2 ASN   159      55.893  70.065 110.018  1.00  0.00           N  
ATOM   2165 HD21 ASN   159      56.142  69.086 110.036  1.00  0.00           H  
ATOM   2166 HD22 ASN   159      55.012  70.489 110.270  1.00  0.00           H  
ATOM   2167  C   ASN   159      59.981  71.304 107.592  1.00  0.00           C  
ATOM   2168  O   ASN   159      60.812  70.611 108.206  1.00  0.00           O  
ATOM   2169  N   GLN   160      60.305  72.032 106.519  1.00  0.00           N  
ATOM   2170  H   GLN   160      61.300  72.044 106.342  1.00  0.00           H  
ATOM   2171  CA  GLN   160      59.454  73.048 105.786  1.00  0.00           C  
ATOM   2172  HA  GLN   160      58.437  72.657 105.796  1.00  0.00           H  
ATOM   2173  CB  GLN   160      59.630  74.370 106.715  1.00  0.00           C  
ATOM   2174  HB2 GLN   160      59.378  74.016 107.714  1.00  0.00           H  
ATOM   2175  HB3 GLN   160      60.668  74.670 106.576  1.00  0.00           H  
ATOM   2176  CG  GLN   160      58.661  75.507 106.353  1.00  0.00           C  
ATOM   2177  HG2 GLN   160      58.870  76.356 107.004  1.00  0.00           H  
ATOM   2178  HG3 GLN   160      58.814  75.747 105.301  1.00  0.00           H  
ATOM   2179  CD  GLN   160      57.133  75.196 106.429  1.00  0.00           C  
ATOM   2180  OE1 GLN   160      56.611  74.464 105.545  1.00  0.00           O  
ATOM   2181  NE2 GLN   160      56.408  75.689 107.408  1.00  0.00           N  
ATOM   2182 HE21 GLN   160      56.781  76.342 108.081  1.00  0.00           H  
ATOM   2183 HE22 GLN   160      55.419  75.483 107.412  1.00  0.00           H  
ATOM   2184  C   GLN   160      59.924  73.226 104.363  1.00  0.00           C  
ATOM   2185  O   GLN   160      60.993  73.761 104.144  1.00  0.00           O  
ATOM   2186  N   TYR   161      58.928  73.037 103.415  1.00  0.00           N  
ATOM   2187  H   TYR   161      58.026  72.779 103.788  1.00  0.00           H  
ATOM   2188  CA  TYR   161      59.181  73.249 101.987  1.00  0.00           C  
ATOM   2189  HA  TYR   161      60.166  73.716 102.012  1.00  0.00           H  
ATOM   2190  CB  TYR   161      59.115  71.846 101.236  1.00  0.00           C  
ATOM   2191  HB2 TYR   161      58.082  71.509 101.148  1.00  0.00           H  
ATOM   2192  HB3 TYR   161      59.465  72.052 100.225  1.00  0.00           H  
ATOM   2193  CG  TYR   161      60.008  70.770 101.858  1.00  0.00           C  
ATOM   2194  CD1 TYR   161      61.286  70.254 101.386  1.00  0.00           C  
ATOM   2195  HD1 TYR   161      61.697  70.721 100.503  1.00  0.00           H  
ATOM   2196  CE1 TYR   161      62.030  69.379 102.206  1.00  0.00           C  
ATOM   2197  HE1 TYR   161      62.984  69.042 101.830  1.00  0.00           H  
ATOM   2198  CZ  TYR   161      61.463  68.915 103.422  1.00  0.00           C  
ATOM   2199  OH  TYR   161      62.295  68.296 104.180  1.00  0.00           O  
ATOM   2200  HH  TYR   161      61.819  68.263 105.014  1.00  0.00           H  
ATOM   2201  CE2 TYR   161      60.204  69.336 103.855  1.00  0.00           C  
ATOM   2202  HE2 TYR   161      59.638  68.936 104.683  1.00  0.00           H  
ATOM   2203  CD2 TYR   161      59.472  70.178 103.023  1.00  0.00           C  
ATOM   2204  HD2 TYR   161      58.491  70.387 103.424  1.00  0.00           H  
ATOM   2205  C   TYR   161      58.143  74.325 101.429  1.00  0.00           C  
ATOM   2206  O   TYR   161      58.143  74.628 100.236  1.00  0.00           O  
ATOM   2207  N   ASN   162      57.333  74.925 102.315  1.00  0.00           N  
ATOM   2208  H   ASN   162      57.228  74.435 103.192  1.00  0.00           H  
ATOM   2209  CA  ASN   162      56.582  76.151 102.098  1.00  0.00           C  
ATOM   2210  HA  ASN   162      56.164  75.929 101.116  1.00  0.00           H  
ATOM   2211  CB  ASN   162      55.454  76.353 103.089  1.00  0.00           C  
ATOM   2212  HB2 ASN   162      55.920  76.455 104.069  1.00  0.00           H  
ATOM   2213  HB3 ASN   162      54.904  77.277 102.915  1.00  0.00           H  
ATOM   2214  CG  ASN   162      54.485  75.167 103.126  1.00  0.00           C  
ATOM   2215  OD1 ASN   162      54.203  74.585 102.038  1.00  0.00           O  
ATOM   2216  ND2 ASN   162      54.024  74.776 104.211  1.00  0.00           N  
ATOM   2217 HD21 ASN   162      53.331  74.051 104.094  1.00  0.00           H  
ATOM   2218 HD22 ASN   162      54.385  75.145 105.080  1.00  0.00           H  
ATOM   2219  C   ASN   162      57.418  77.437 102.018  1.00  0.00           C  
ATOM   2220  O   ASN   162      58.412  77.497 102.718  1.00  0.00           O  
ATOM   2221  N   SER   163      56.906  78.459 101.391  1.00  0.00           N  
ATOM   2222  H   SER   163      55.979  78.393 100.996  1.00  0.00           H  
ATOM   2223  CA  SER   163      57.594  79.785 101.318  1.00  0.00           C  
ATOM   2224  HA  SER   163      57.954  80.036 102.316  1.00  0.00           H  
ATOM   2225  CB  SER   163      58.790  79.618 100.342  1.00  0.00           C  
ATOM   2226  HB2 SER   163      59.304  78.673 100.514  1.00  0.00           H  
ATOM   2227  HB3 SER   163      58.510  79.682  99.290  1.00  0.00           H  
ATOM   2228  OG  SER   163      59.804  80.564 100.666  1.00  0.00           O  
ATOM   2229  HG  SER   163      60.265  80.650  99.828  1.00  0.00           H  
ATOM   2230  C   SER   163      56.637  80.901 100.835  1.00  0.00           C  
ATOM   2231  O   SER   163      55.526  80.693 100.422  1.00  0.00           O  
ATOM   2232  N   SER   164      57.059  82.137 101.104  1.00  0.00           N  
ATOM   2233  H   SER   164      57.988  82.105 101.498  1.00  0.00           H  
ATOM   2234  CA  SER   164      56.408  83.405 100.780  1.00  0.00           C  
ATOM   2235  HA  SER   164      56.893  84.308 101.150  1.00  0.00           H  
ATOM   2236  CB  SER   164      55.029  83.453 101.485  1.00  0.00           C  
ATOM   2237  HB2 SER   164      54.342  82.741 101.027  1.00  0.00           H  
ATOM   2238  HB3 SER   164      55.130  83.205 102.541  1.00  0.00           H  
ATOM   2239  OG  SER   164      54.457  84.721 101.498  1.00  0.00           O  
ATOM   2240  HG  SER   164      55.137  85.331 101.792  1.00  0.00           H  
ATOM   2241  C   SER   164      56.277  83.555  99.306  1.00  0.00           C  
ATOM   2242  O   SER   164      56.764  82.721  98.511  1.00  0.00           O  
ATOM   2243  N   SER   165      55.585  84.581  98.847  1.00  0.00           N  
ATOM   2244  H   SER   165      55.099  85.132  99.540  1.00  0.00           H  
ATOM   2245  CA  SER   165      55.395  84.897  97.394  1.00  0.00           C  
ATOM   2246  HA  SER   165      54.980  83.992  96.952  1.00  0.00           H  
ATOM   2247  CB  SER   165      54.445  86.036  97.181  1.00  0.00           C  
ATOM   2248  HB2 SER   165      53.454  85.646  97.411  1.00  0.00           H  
ATOM   2249  HB3 SER   165      54.734  86.758  97.945  1.00  0.00           H  
ATOM   2250  OG  SER   165      54.493  86.440  95.787  1.00  0.00           O  
ATOM   2251  HG  SER   165      53.957  87.192  95.525  1.00  0.00           H  
ATOM   2252  C   SER   165      56.763  85.174  96.668  1.00  0.00           C  
ATOM   2253  O   SER   165      57.556  86.016  97.102  1.00  0.00           O  
ATOM   2254  N   GLY   166      56.977  84.358  95.602  1.00  0.00           N  
ATOM   2255  H   GLY   166      56.296  83.632  95.431  1.00  0.00           H  
ATOM   2256  CA  GLY   166      58.120  84.527  94.704  1.00  0.00           C  
ATOM   2257  HA2 GLY   166      59.023  84.478  95.311  1.00  0.00           H  
ATOM   2258  HA3 GLY   166      58.118  83.739  93.951  1.00  0.00           H  
ATOM   2259  C   GLY   166      57.929  85.846  93.878  1.00  0.00           C  
ATOM   2260  O   GLY   166      58.930  86.195  93.253  1.00  0.00           O  
ATOM   2261  N   GLY   167      56.703  86.407  93.803  1.00  0.00           N  
ATOM   2262  H   GLY   167      55.998  86.037  94.423  1.00  0.00           H  
ATOM   2263  CA  GLY   167      56.349  87.447  92.839  1.00  0.00           C  
ATOM   2264  HA2 GLY   167      55.462  87.978  93.183  1.00  0.00           H  
ATOM   2265  HA3 GLY   167      57.196  88.133  92.799  1.00  0.00           H  
ATOM   2266  C   GLY   167      56.341  86.804  91.422  1.00  0.00           C  
ATOM   2267  O   GLY   167      56.725  85.664  91.161  1.00  0.00           O  
ATOM   2268  N   GLY   168      55.809  87.473  90.429  1.00  0.00           N  
ATOM   2269  H   GLY   168      55.412  88.398  90.508  1.00  0.00           H  
ATOM   2270  CA  GLY   168      55.538  86.992  89.068  1.00  0.00           C  
ATOM   2271  HA2 GLY   168      55.242  85.944  89.122  1.00  0.00           H  
ATOM   2272  HA3 GLY   168      54.762  87.663  88.701  1.00  0.00           H  
ATOM   2273  C   GLY   168      56.728  87.114  88.086  1.00  0.00           C  
ATOM   2274  O   GLY   168      57.845  87.343  88.464  1.00  0.00           O  
ATOM   2275  N   GLY   169      56.391  87.103  86.769  1.00  0.00           N  
ATOM   2276  H   GLY   169      57.166  86.952  86.139  1.00  0.00           H  
ATOM   2277  CA  GLY   169      55.081  87.059  86.131  1.00  0.00           C  
ATOM   2278  HA2 GLY   169      54.992  86.141  85.551  1.00  0.00           H  
ATOM   2279  HA3 GLY   169      54.246  87.182  86.822  1.00  0.00           H  
ATOM   2280  C   GLY   169      55.055  88.230  85.093  1.00  0.00           C  
ATOM   2281  O   GLY   169      55.793  89.147  85.155  1.00  0.00           O  
ATOM   2282  N   GLY   170      54.330  88.087  84.010  1.00  0.00           N  
ATOM   2283  H   GLY   170      53.706  87.307  84.159  1.00  0.00           H  
ATOM   2284  CA  GLY   170      53.922  89.106  83.035  1.00  0.00           C  
ATOM   2285  HA2 GLY   170      53.290  88.529  82.359  1.00  0.00           H  
ATOM   2286  HA3 GLY   170      53.383  89.912  83.533  1.00  0.00           H  
ATOM   2287  C   GLY   170      55.051  89.776  82.392  1.00  0.00           C  
ATOM   2288  O   GLY   170      55.993  89.027  82.159  1.00  0.00           O  
ATOM   2289  N   GLY   171      55.027  91.043  81.951  1.00  0.00           N  
ATOM   2290  H   GLY   171      55.834  91.446  81.496  1.00  0.00           H  
ATOM   2291  CA  GLY   171      53.791  91.923  81.861  1.00  0.00           C  
ATOM   2292  HA2 GLY   171      53.991  92.717  81.141  1.00  0.00           H  
ATOM   2293  HA3 GLY   171      52.993  91.290  81.473  1.00  0.00           H  
ATOM   2294  C   GLY   171      53.319  92.537  83.204  1.00  0.00           C  
ATOM   2295  O   GLY   171      53.925  92.248  84.242  1.00  0.00           O  
ATOM   2296  N   GLY   172      52.300  93.457  83.223  1.00  0.00           N  
ATOM   2297  H   GLY   172      52.207  93.935  84.108  1.00  0.00           H  
ATOM   2298  CA  GLY   172      51.509  93.894  82.009  1.00  0.00           C  
ATOM   2299  HA2 GLY   172      51.171  92.988  81.505  1.00  0.00           H  
ATOM   2300  HA3 GLY   172      50.533  94.259  82.330  1.00  0.00           H  
ATOM   2301  C   GLY   172      52.166  94.899  81.093  1.00  0.00           C  
ATOM   2302  O   GLY   172      53.353  95.061  81.103  1.00  0.00           O  
ATOM   2303  N   GLY   173      51.377  95.630  80.364  1.00  0.00           N  
ATOM   2304  H   GLY   173      50.395  95.490  80.556  1.00  0.00           H  
ATOM   2305  CA  GLY   173      51.751  96.532  79.239  1.00  0.00           C  
ATOM   2306  HA2 GLY   173      51.000  97.317  79.320  1.00  0.00           H  
ATOM   2307  HA3 GLY   173      52.777  96.869  79.385  1.00  0.00           H  
ATOM   2308  C   GLY   173      51.670  95.765  77.914  1.00  0.00           C  
ATOM   2309  O   GLY   173      51.594  94.570  77.891  1.00  0.00           O  
ATOM   2310  N   GLY   174      51.481  96.421  76.773  1.00  0.00           N  
ATOM   2311  H   GLY   174      51.096  95.899  75.999  1.00  0.00           H  
ATOM   2312  CA  GLY   174      51.686  97.930  76.703  1.00  0.00           C  
ATOM   2313  HA2 GLY   174      52.367  98.201  77.510  1.00  0.00           H  
ATOM   2314  HA3 GLY   174      52.072  98.237  75.731  1.00  0.00           H  
ATOM   2315  C   GLY   174      50.450  98.774  76.702  1.00  0.00           C  
ATOM   2316  O   GLY   174      49.442  98.293  77.288  1.00  0.00           O  
ATOM   2317  N   GLY   175      50.497  99.904  76.094  1.00  0.00           N  
ATOM   2318  H   GLY   175      51.385 100.246  75.756  1.00  0.00           H  
ATOM   2319  CA  GLY   175      49.356 100.790  75.879  1.00  0.00           C  
ATOM   2320  HA2 GLY   175      48.595 100.592  76.634  1.00  0.00           H  
ATOM   2321  HA3 GLY   175      49.572 101.847  75.724  1.00  0.00           H  
ATOM   2322  C   GLY   175      48.496 100.383  74.580  1.00  0.00           C  
ATOM   2323  O   GLY   175      48.853  99.446  73.851  1.00  0.00           O  
ATOM   2324  N   ASN   176      47.320 101.065  74.373  1.00  0.00           N  
ATOM   2325  H   ASN   176      47.072 101.781  75.041  1.00  0.00           H  
ATOM   2326  CA  ASN   176      46.351 100.914  73.257  1.00  0.00           C  
ATOM   2327  HA  ASN   176      46.772 100.560  72.316  1.00  0.00           H  
ATOM   2328  CB  ASN   176      45.232  99.986  73.712  1.00  0.00           C  
ATOM   2329  HB2 ASN   176      44.685 100.480  74.515  1.00  0.00           H  
ATOM   2330  HB3 ASN   176      44.538  99.872  72.880  1.00  0.00           H  
ATOM   2331  CG  ASN   176      45.724  98.668  74.125  1.00  0.00           C  
ATOM   2332  OD1 ASN   176      45.869  98.334  75.283  1.00  0.00           O  
ATOM   2333  ND2 ASN   176      46.105  97.892  73.167  1.00  0.00           N  
ATOM   2334 HD21 ASN   176      46.423  96.962  73.400  1.00  0.00           H  
ATOM   2335 HD22 ASN   176      45.935  98.207  72.223  1.00  0.00           H  
ATOM   2336  C   ASN   176      45.870 102.310  72.917  1.00  0.00           C  
ATOM   2337  O   ASN   176      46.290 103.309  73.563  1.00  0.00           O  
ATOM   2338  N   TYR   177      44.986 102.518  71.943  1.00  0.00           N  
ATOM   2339  H   TYR   177      44.628 101.729  71.423  1.00  0.00           H  
ATOM   2340  CA  TYR   177      44.710 103.786  71.220  1.00  0.00           C  
ATOM   2341  HA  TYR   177      45.285 104.518  71.788  1.00  0.00           H  
ATOM   2342  CB  TYR   177      45.261 103.681  69.753  1.00  0.00           C  
ATOM   2343  HB2 TYR   177      44.613 102.922  69.314  1.00  0.00           H  
ATOM   2344  HB3 TYR   177      45.122 104.554  69.116  1.00  0.00           H  
ATOM   2345  CG  TYR   177      46.707 103.292  69.727  1.00  0.00           C  
ATOM   2346  CD1 TYR   177      47.723 104.054  70.316  1.00  0.00           C  
ATOM   2347  HD1 TYR   177      47.563 105.009  70.795  1.00  0.00           H  
ATOM   2348  CE1 TYR   177      49.096 103.714  70.104  1.00  0.00           C  
ATOM   2349  HE1 TYR   177      49.870 104.373  70.469  1.00  0.00           H  
ATOM   2350  CZ  TYR   177      49.502 102.526  69.418  1.00  0.00           C  
ATOM   2351  OH  TYR   177      50.778 102.281  69.234  1.00  0.00           O  
ATOM   2352  HH  TYR   177      51.316 102.919  69.708  1.00  0.00           H  
ATOM   2353  CE2 TYR   177      48.460 101.707  69.002  1.00  0.00           C  
ATOM   2354  HE2 TYR   177      48.769 100.765  68.573  1.00  0.00           H  
ATOM   2355  CD2 TYR   177      47.112 102.079  69.165  1.00  0.00           C  
ATOM   2356  HD2 TYR   177      46.402 101.362  68.780  1.00  0.00           H  
ATOM   2357  C   TYR   177      43.156 103.994  71.302  1.00  0.00           C  
ATOM   2358  O   TYR   177      42.400 103.359  70.586  1.00  0.00           O  
ATOM   2359  N   GLY   178      42.683 104.914  72.194  1.00  0.00           N  
ATOM   2360  H   GLY   178      41.688 105.078  72.240  1.00  0.00           H  
ATOM   2361  CA  GLY   178      43.528 105.498  73.219  1.00  0.00           C  
ATOM   2362  HA2 GLY   178      44.186 104.711  73.588  1.00  0.00           H  
ATOM   2363  HA3 GLY   178      44.225 106.204  72.768  1.00  0.00           H  
ATOM   2364  C   GLY   178      42.696 106.085  74.390  1.00  0.00           C  
ATOM   2365  O   GLY   178      41.782 105.527  74.918  1.00  0.00           O  
ATOM   2366  N   GLN   179      43.174 107.262  74.913  1.00  0.00           N  
ATOM   2367  H   GLN   179      43.935 107.780  74.498  1.00  0.00           H  
ATOM   2368  CA  GLN   179      42.730 107.846  76.244  1.00  0.00           C  
ATOM   2369  HA  GLN   179      41.763 107.366  76.394  1.00  0.00           H  
ATOM   2370  CB  GLN   179      43.577 107.279  77.442  1.00  0.00           C  
ATOM   2371  HB2 GLN   179      44.514 107.835  77.476  1.00  0.00           H  
ATOM   2372  HB3 GLN   179      42.954 107.412  78.327  1.00  0.00           H  
ATOM   2373  CG  GLN   179      43.874 105.768  77.377  1.00  0.00           C  
ATOM   2374  HG2 GLN   179      42.927 105.273  77.161  1.00  0.00           H  
ATOM   2375  HG3 GLN   179      44.586 105.633  76.563  1.00  0.00           H  
ATOM   2376  CD  GLN   179      44.359 105.161  78.672  1.00  0.00           C  
ATOM   2377  OE1 GLN   179      44.832 105.861  79.576  1.00  0.00           O  
ATOM   2378  NE2 GLN   179      44.166 103.835  78.890  1.00  0.00           N  
ATOM   2379 HE21 GLN   179      43.862 103.258  78.119  1.00  0.00           H  
ATOM   2380 HE22 GLN   179      44.587 103.463  79.730  1.00  0.00           H  
ATOM   2381  C   GLN   179      42.689 109.441  76.091  1.00  0.00           C  
ATOM   2382  O   GLN   179      43.630 110.116  76.544  1.00  0.00           O  
ATOM   2383  N   ASP   180      41.779 110.142  75.439  1.00  0.00           N  
ATOM   2384  H   ASP   180      41.859 111.142  75.551  1.00  0.00           H  
ATOM   2385  CA  ASP   180      40.476 109.686  74.991  1.00  0.00           C  
ATOM   2386  HA  ASP   180      40.476 108.598  75.058  1.00  0.00           H  
ATOM   2387  CB  ASP   180      39.307 110.112  75.867  1.00  0.00           C  
ATOM   2388  HB2 ASP   180      38.373 109.928  75.335  1.00  0.00           H  
ATOM   2389  HB3 ASP   180      39.318 109.547  76.799  1.00  0.00           H  
ATOM   2390  CG  ASP   180      39.325 111.597  76.205  1.00  0.00           C  
ATOM   2391  OD1 ASP   180      39.129 112.461  75.256  1.00  0.00           O  
ATOM   2392  OD2 ASP   180      39.446 112.006  77.385  1.00  0.00           O  
ATOM   2393  C   ASP   180      40.136 109.901  73.476  1.00  0.00           C  
ATOM   2394  O   ASP   180      39.179 109.275  72.990  1.00  0.00           O  
ATOM   2395  N   GLN   181      41.006 110.537  72.720  1.00  0.00           N  
ATOM   2396  H   GLN   181      41.833 110.892  73.179  1.00  0.00           H  
ATOM   2397  CA  GLN   181      40.726 110.969  71.332  1.00  0.00           C  
ATOM   2398  HA  GLN   181      39.656 111.159  71.419  1.00  0.00           H  
ATOM   2399  CB  GLN   181      41.421 112.305  71.128  1.00  0.00           C  
ATOM   2400  HB2 GLN   181      41.250 112.945  71.994  1.00  0.00           H  
ATOM   2401  HB3 GLN   181      42.504 112.181  71.098  1.00  0.00           H  
ATOM   2402  CG  GLN   181      40.927 113.003  69.801  1.00  0.00           C  
ATOM   2403  HG2 GLN   181      41.053 112.440  68.876  1.00  0.00           H  
ATOM   2404  HG3 GLN   181      39.841 113.019  69.895  1.00  0.00           H  
ATOM   2405  CD  GLN   181      41.652 114.347  69.569  1.00  0.00           C  
ATOM   2406  OE1 GLN   181      42.537 114.734  70.251  1.00  0.00           O  
ATOM   2407  NE2 GLN   181      41.426 114.996  68.466  1.00  0.00           N  
ATOM   2408 HE21 GLN   181      40.621 114.744  67.909  1.00  0.00           H  
ATOM   2409 HE22 GLN   181      41.979 115.775  68.139  1.00  0.00           H  
ATOM   2410  C   GLN   181      41.079 109.918  70.243  1.00  0.00           C  
ATOM   2411  O   GLN   181      40.365 109.886  69.230  1.00  0.00           O  
ATOM   2412  N   SER   182      42.181 109.165  70.321  1.00  0.00           N  
ATOM   2413  H   SER   182      42.724 109.310  71.160  1.00  0.00           H  
ATOM   2414  CA  SER   182      42.741 108.365  69.261  1.00  0.00           C  
ATOM   2415  HA  SER   182      42.886 109.031  68.411  1.00  0.00           H  
ATOM   2416  CB  SER   182      43.994 107.843  69.800  1.00  0.00           C  
ATOM   2417  HB2 SER   182      44.404 108.629  70.435  1.00  0.00           H  
ATOM   2418  HB3 SER   182      43.791 107.022  70.487  1.00  0.00           H  
ATOM   2419  OG  SER   182      44.940 107.422  68.800  1.00  0.00           O  
ATOM   2420  HG  SER   182      45.192 108.217  68.325  1.00  0.00           H  
ATOM   2421  C   SER   182      41.831 107.206  68.822  1.00  0.00           C  
ATOM   2422  O   SER   182      41.040 106.756  69.625  1.00  0.00           O  
ATOM   2423  N   SER   183      41.880 106.690  67.589  1.00  0.00           N  
ATOM   2424  H   SER   183      41.126 106.051  67.380  1.00  0.00           H  
ATOM   2425  CA  SER   183      42.795 106.947  66.417  1.00  0.00           C  
ATOM   2426  HA  SER   183      43.828 106.989  66.765  1.00  0.00           H  
ATOM   2427  CB  SER   183      42.583 105.808  65.359  1.00  0.00           C  
ATOM   2428  HB2 SER   183      42.803 104.852  65.835  1.00  0.00           H  
ATOM   2429  HB3 SER   183      41.545 105.709  65.042  1.00  0.00           H  
ATOM   2430  OG  SER   183      43.391 105.923  64.214  1.00  0.00           O  
ATOM   2431  HG  SER   183      43.713 105.027  64.090  1.00  0.00           H  
ATOM   2432  C   SER   183      42.442 108.333  65.739  1.00  0.00           C  
ATOM   2433  O   SER   183      41.286 108.552  65.483  1.00  0.00           O  
ATOM   2434  N   MET   184      43.438 109.100  65.273  1.00  0.00           N  
ATOM   2435  H   MET   184      44.354 108.846  65.615  1.00  0.00           H  
ATOM   2436  CA  MET   184      43.266 110.460  64.680  1.00  0.00           C  
ATOM   2437  HA  MET   184      42.226 110.709  64.466  1.00  0.00           H  
ATOM   2438  CB  MET   184      43.797 111.541  65.619  1.00  0.00           C  
ATOM   2439  HB2 MET   184      44.795 111.212  65.909  1.00  0.00           H  
ATOM   2440  HB3 MET   184      43.923 112.529  65.176  1.00  0.00           H  
ATOM   2441  CG  MET   184      43.048 111.664  66.995  1.00  0.00           C  
ATOM   2442  HG2 MET   184      42.269 112.422  66.918  1.00  0.00           H  
ATOM   2443  HG3 MET   184      42.601 110.696  67.219  1.00  0.00           H  
ATOM   2444  SD  MET   184      44.092 112.100  68.365  1.00  0.00           S  
ATOM   2445  CE  MET   184      44.932 113.549  67.702  1.00  0.00           C  
ATOM   2446  HE1 MET   184      45.628 113.317  66.895  1.00  0.00           H  
ATOM   2447  HE2 MET   184      44.244 114.290  67.294  1.00  0.00           H  
ATOM   2448  HE3 MET   184      45.451 114.030  68.531  1.00  0.00           H  
ATOM   2449  C   MET   184      44.052 110.510  63.362  1.00  0.00           C  
ATOM   2450  O   MET   184      45.230 110.055  63.353  1.00  0.00           O  
ATOM   2451  N   SER   185      43.444 110.968  62.269  1.00  0.00           N  
ATOM   2452  H   SER   185      42.485 111.236  62.439  1.00  0.00           H  
ATOM   2453  CA  SER   185      44.010 111.035  60.915  1.00  0.00           C  
ATOM   2454  HA  SER   185      44.378 110.018  60.776  1.00  0.00           H  
ATOM   2455  CB  SER   185      42.876 111.375  59.882  1.00  0.00           C  
ATOM   2456  HB2 SER   185      42.414 112.335  60.110  1.00  0.00           H  
ATOM   2457  HB3 SER   185      43.364 111.411  58.908  1.00  0.00           H  
ATOM   2458  OG  SER   185      41.824 110.446  59.810  1.00  0.00           O  
ATOM   2459  HG  SER   185      41.544 110.511  58.894  1.00  0.00           H  
ATOM   2460  C   SER   185      45.185 111.965  60.739  1.00  0.00           C  
ATOM   2461  O   SER   185      45.450 112.795  61.611  1.00  0.00           O  
ATOM   2462  N   SER   186      45.871 111.733  59.617  1.00  0.00           N  
ATOM   2463  H   SER   186      45.764 110.856  59.127  1.00  0.00           H  
ATOM   2464  CA  SER   186      46.767 112.739  59.063  1.00  0.00           C  
ATOM   2465  HA  SER   186      47.670 112.737  59.673  1.00  0.00           H  
ATOM   2466  CB  SER   186      47.289 112.332  57.729  1.00  0.00           C  
ATOM   2467  HB2 SER   186      48.269 112.770  57.540  1.00  0.00           H  
ATOM   2468  HB3 SER   186      47.504 111.270  57.605  1.00  0.00           H  
ATOM   2469  OG  SER   186      46.340 112.665  56.757  1.00  0.00           O  
ATOM   2470  HG  SER   186      46.666 112.438  55.883  1.00  0.00           H  
ATOM   2471  C   SER   186      46.196 114.245  59.099  1.00  0.00           C  
ATOM   2472  O   SER   186      44.964 114.516  58.943  1.00  0.00           O  
ATOM   2473  N   GLY   187      47.026 115.222  59.258  1.00  0.00           N  
ATOM   2474  H   GLY   187      46.658 116.156  59.374  1.00  0.00           H  
ATOM   2475  CA  GLY   187      48.513 115.208  59.550  1.00  0.00           C  
ATOM   2476  HA2 GLY   187      48.703 115.471  60.591  1.00  0.00           H  
ATOM   2477  HA3 GLY   187      48.915 114.216  59.344  1.00  0.00           H  
ATOM   2478  C   GLY   187      49.445 116.032  58.624  1.00  0.00           C  
ATOM   2479  O   GLY   187      49.014 116.733  57.692  1.00  0.00           O  
ATOM   2480  N   GLY   188      50.739 115.961  58.923  1.00  0.00           N  
ATOM   2481  H   GLY   188      50.988 115.628  59.843  1.00  0.00           H  
ATOM   2482  CA  GLY   188      51.857 116.660  58.256  1.00  0.00           C  
ATOM   2483  HA2 GLY   188      51.851 117.721  58.504  1.00  0.00           H  
ATOM   2484  HA3 GLY   188      52.762 116.100  58.491  1.00  0.00           H  
ATOM   2485  C   GLY   188      51.883 116.521  56.712  1.00  0.00           C  
ATOM   2486  O   GLY   188      51.304 115.532  56.204  1.00  0.00           O  
ATOM   2487  N   GLY   189      52.508 117.421  55.993  1.00  0.00           N  
ATOM   2488  H   GLY   189      52.459 117.299  54.991  1.00  0.00           H  
ATOM   2489  CA  GLY   189      53.300 118.544  56.472  1.00  0.00           C  
ATOM   2490  HA2 GLY   189      52.693 119.322  56.934  1.00  0.00           H  
ATOM   2491  HA3 GLY   189      53.970 118.174  57.248  1.00  0.00           H  
ATOM   2492  C   GLY   189      54.150 119.099  55.374  1.00  0.00           C  
ATOM   2493  O   GLY   189      54.218 118.661  54.223  1.00  0.00           O  
ATOM   2494  N   SER   190      54.918 120.148  55.747  1.00  0.00           N  
ATOM   2495  H   SER   190      54.882 120.523  56.684  1.00  0.00           H  
ATOM   2496  CA  SER   190      55.749 120.834  54.735  1.00  0.00           C  
ATOM   2497  HA  SER   190      55.078 120.991  53.890  1.00  0.00           H  
ATOM   2498  CB  SER   190      56.171 122.273  55.271  1.00  0.00           C  
ATOM   2499  HB2 SER   190      55.270 122.620  55.777  1.00  0.00           H  
ATOM   2500  HB3 SER   190      57.019 122.061  55.923  1.00  0.00           H  
ATOM   2501  OG  SER   190      56.632 123.041  54.155  1.00  0.00           O  
ATOM   2502  HG  SER   190      56.379 123.957  54.295  1.00  0.00           H  
ATOM   2503  C   SER   190      57.026 120.174  54.194  1.00  0.00           C  
ATOM   2504  O   SER   190      57.803 119.615  54.966  1.00  0.00           O  
ATOM   2505  N   GLY   191      57.352 120.190  52.948  1.00  0.00           N  
ATOM   2506  H   GLY   191      58.201 119.727  52.656  1.00  0.00           H  
ATOM   2507  CA  GLY   191      56.667 120.813  51.803  1.00  0.00           C  
ATOM   2508  HA2 GLY   191      55.714 120.285  51.748  1.00  0.00           H  
ATOM   2509  HA3 GLY   191      56.544 121.863  52.070  1.00  0.00           H  
ATOM   2510  C   GLY   191      57.466 120.728  50.416  1.00  0.00           C  
ATOM   2511  O   GLY   191      58.586 120.236  50.362  1.00  0.00           O  
ATOM   2512  N   GLY   192      56.796 121.113  49.288  1.00  0.00           N  
ATOM   2513  H   GLY   192      55.892 121.557  49.358  1.00  0.00           H  
ATOM   2514  CA  GLY   192      57.318 121.001  47.862  1.00  0.00           C  
ATOM   2515  HA2 GLY   192      57.514 119.960  47.605  1.00  0.00           H  
ATOM   2516  HA3 GLY   192      56.618 121.430  47.144  1.00  0.00           H  
ATOM   2517  C   GLY   192      58.655 121.813  47.758  1.00  0.00           C  
ATOM   2518  O   GLY   192      58.947 122.661  48.634  1.00  0.00           O  
ATOM   2519  N   GLY   193      59.427 121.669  46.691  1.00  0.00           N  
ATOM   2520  H   GLY   193      59.198 120.976  45.994  1.00  0.00           H  
ATOM   2521  CA  GLY   193      60.519 122.539  46.246  1.00  0.00           C  
ATOM   2522  HA2 GLY   193      60.600 122.580  45.160  1.00  0.00           H  
ATOM   2523  HA3 GLY   193      60.168 123.554  46.433  1.00  0.00           H  
ATOM   2524  C   GLY   193      61.891 122.459  47.028  1.00  0.00           C  
ATOM   2525  O   GLY   193      62.929 122.957  46.532  1.00  0.00           O  
ATOM   2526  N   TYR   194      61.920 121.674  48.099  1.00  0.00           N  
ATOM   2527  H   TYR   194      61.003 121.422  48.438  1.00  0.00           H  
ATOM   2528  CA  TYR   194      63.233 121.220  48.668  1.00  0.00           C  
ATOM   2529  HA  TYR   194      64.133 121.676  48.257  1.00  0.00           H  
ATOM   2530  CB  TYR   194      63.184 121.743  50.161  1.00  0.00           C  
ATOM   2531  HB2 TYR   194      62.314 121.284  50.630  1.00  0.00           H  
ATOM   2532  HB3 TYR   194      64.018 121.297  50.704  1.00  0.00           H  
ATOM   2533  CG  TYR   194      63.151 123.231  50.315  1.00  0.00           C  
ATOM   2534  CD1 TYR   194      63.843 124.102  49.421  1.00  0.00           C  
ATOM   2535  HD1 TYR   194      64.457 123.813  48.581  1.00  0.00           H  
ATOM   2536  CE1 TYR   194      63.828 125.476  49.623  1.00  0.00           C  
ATOM   2537  HE1 TYR   194      64.545 126.054  49.059  1.00  0.00           H  
ATOM   2538  CZ  TYR   194      63.021 126.061  50.628  1.00  0.00           C  
ATOM   2539  OH  TYR   194      63.171 127.382  50.835  1.00  0.00           O  
ATOM   2540  HH  TYR   194      62.976 127.508  51.767  1.00  0.00           H  
ATOM   2541  CE2 TYR   194      62.238 125.208  51.497  1.00  0.00           C  
ATOM   2542  HE2 TYR   194      61.429 125.681  52.034  1.00  0.00           H  
ATOM   2543  CD2 TYR   194      62.367 123.806  51.343  1.00  0.00           C  
ATOM   2544  HD2 TYR   194      61.849 123.063  51.932  1.00  0.00           H  
ATOM   2545  C   TYR   194      63.458 119.700  48.551  1.00  0.00           C  
ATOM   2546  O   TYR   194      62.766 119.023  49.287  1.00  0.00           O  
ATOM   2547  N   GLY   195      64.359 119.057  47.809  1.00  0.00           N  
ATOM   2548  H   GLY   195      64.428 118.059  47.950  1.00  0.00           H  
ATOM   2549  CA  GLY   195      65.288 119.545  46.769  1.00  0.00           C  
ATOM   2550  HA2 GLY   195      64.744 120.272  46.166  1.00  0.00           H  
ATOM   2551  HA3 GLY   195      66.113 120.106  47.209  1.00  0.00           H  
ATOM   2552  C   GLY   195      65.735 118.368  45.858  1.00  0.00           C  
ATOM   2553  O   GLY   195      65.468 117.233  46.174  1.00  0.00           O  
ATOM   2554  N   ASN   196      66.212 118.745  44.662  1.00  0.00           N  
ATOM   2555  H   ASN   196      66.602 119.674  44.594  1.00  0.00           H  
ATOM   2556  CA  ASN   196      66.574 117.909  43.496  1.00  0.00           C  
ATOM   2557  HA  ASN   196      67.422 117.263  43.725  1.00  0.00           H  
ATOM   2558  CB  ASN   196      65.316 117.158  43.071  1.00  0.00           C  
ATOM   2559  HB2 ASN   196      64.706 116.800  43.900  1.00  0.00           H  
ATOM   2560  HB3 ASN   196      64.705 117.898  42.555  1.00  0.00           H  
ATOM   2561  CG  ASN   196      65.588 115.934  42.203  1.00  0.00           C  
ATOM   2562  OD1 ASN   196      66.588 115.226  42.406  1.00  0.00           O  
ATOM   2563  ND2 ASN   196      64.764 115.677  41.205  1.00  0.00           N  
ATOM   2564 HD21 ASN   196      65.004 114.925  40.575  1.00  0.00           H  
ATOM   2565 HD22 ASN   196      63.928 116.208  41.006  1.00  0.00           H  
ATOM   2566  C   ASN   196      67.257 118.765  42.381  1.00  0.00           C  
ATOM   2567  O   ASN   196      67.297 120.000  42.399  1.00  0.00           O  
ATOM   2568  N   GLN   197      67.776 118.064  41.373  1.00  0.00           N  
ATOM   2569  H   GLN   197      67.730 117.060  41.472  1.00  0.00           H  
ATOM   2570  CA  GLN   197      68.362 118.670  40.215  1.00  0.00           C  
ATOM   2571  HA  GLN   197      67.700 119.449  39.837  1.00  0.00           H  
ATOM   2572  CB  GLN   197      69.670 119.543  40.487  1.00  0.00           C  
ATOM   2573  HB2 GLN   197      69.856 120.037  39.534  1.00  0.00           H  
ATOM   2574  HB3 GLN   197      69.544 120.157  41.379  1.00  0.00           H  
ATOM   2575  CG  GLN   197      70.843 118.536  40.935  1.00  0.00           C  
ATOM   2576  HG2 GLN   197      70.752 117.584  40.413  1.00  0.00           H  
ATOM   2577  HG3 GLN   197      71.680 118.996  40.409  1.00  0.00           H  
ATOM   2578  CD  GLN   197      70.982 118.314  42.403  1.00  0.00           C  
ATOM   2579  OE1 GLN   197      70.871 117.217  42.877  1.00  0.00           O  
ATOM   2580  NE2 GLN   197      71.058 119.334  43.229  1.00  0.00           N  
ATOM   2581 HE21 GLN   197      71.305 120.264  42.922  1.00  0.00           H  
ATOM   2582 HE22 GLN   197      71.244 119.063  44.184  1.00  0.00           H  
ATOM   2583  C   GLN   197      68.685 117.580  39.154  1.00  0.00           C  
ATOM   2584  O   GLN   197      68.641 116.431  39.513  1.00  0.00           O  
ATOM   2585  N   ASP   198      68.947 117.992  37.909  1.00  0.00           N  
ATOM   2586  H   ASP   198      68.994 118.995  37.804  1.00  0.00           H  
ATOM   2587  CA  ASP   198      69.156 117.127  36.684  1.00  0.00           C  
ATOM   2588  HA  ASP   198      68.787 116.122  36.892  1.00  0.00           H  
ATOM   2589  CB  ASP   198      68.408 117.753  35.453  1.00  0.00           C  
ATOM   2590  HB2 ASP   198      68.910 118.702  35.263  1.00  0.00           H  
ATOM   2591  HB3 ASP   198      68.597 116.966  34.723  1.00  0.00           H  
ATOM   2592  CG  ASP   198      66.970 118.078  35.755  1.00  0.00           C  
ATOM   2593  OD1 ASP   198      66.186 117.146  35.603  1.00  0.00           O  
ATOM   2594  OD2 ASP   198      66.679 119.232  36.249  1.00  0.00           O  
ATOM   2595  C   ASP   198      70.667 116.951  36.442  1.00  0.00           C  
ATOM   2596  O   ASP   198      71.438 117.918  36.502  1.00  0.00           O  
ATOM   2597  N   GLN   199      71.072 115.722  36.194  1.00  0.00           N  
ATOM   2598  H   GLN   199      70.414 114.983  36.399  1.00  0.00           H  
ATOM   2599  CA  GLN   199      72.466 115.398  35.898  1.00  0.00           C  
ATOM   2600  HA  GLN   199      73.107 115.667  36.738  1.00  0.00           H  
ATOM   2601  CB  GLN   199      72.526 113.875  35.633  1.00  0.00           C  
ATOM   2602  HB2 GLN   199      71.808 113.457  36.338  1.00  0.00           H  
ATOM   2603  HB3 GLN   199      72.241 113.550  34.632  1.00  0.00           H  
ATOM   2604  CG  GLN   199      73.958 113.283  35.856  1.00  0.00           C  
ATOM   2605  HG2 GLN   199      73.995 112.210  35.663  1.00  0.00           H  
ATOM   2606  HG3 GLN   199      74.464 113.771  35.023  1.00  0.00           H  
ATOM   2607  CD  GLN   199      74.656 113.592  37.250  1.00  0.00           C  
ATOM   2608  OE1 GLN   199      74.086 113.804  38.308  1.00  0.00           O  
ATOM   2609  NE2 GLN   199      75.956 113.531  37.251  1.00  0.00           N  
ATOM   2610 HE21 GLN   199      76.530 113.316  36.449  1.00  0.00           H  
ATOM   2611 HE22 GLN   199      76.393 113.770  38.130  1.00  0.00           H  
ATOM   2612  C   GLN   199      72.997 116.204  34.664  1.00  0.00           C  
ATOM   2613  O   GLN   199      72.311 116.270  33.643  1.00  0.00           O  
ATOM   2614  N   SER   200      74.221 116.842  34.716  1.00  0.00           N  
ATOM   2615  H   SER   200      74.402 117.508  33.979  1.00  0.00           H  
ATOM   2616  CA  SER   200      75.320 116.799  35.634  1.00  0.00           C  
ATOM   2617  HA  SER   200      75.315 115.889  36.233  1.00  0.00           H  
ATOM   2618  CB  SER   200      76.518 116.576  34.725  1.00  0.00           C  
ATOM   2619  HB2 SER   200      77.416 116.283  35.269  1.00  0.00           H  
ATOM   2620  HB3 SER   200      76.324 115.687  34.124  1.00  0.00           H  
ATOM   2621  OG  SER   200      76.930 117.619  33.970  1.00  0.00           O  
ATOM   2622  HG  SER   200      77.886 117.572  33.905  1.00  0.00           H  
ATOM   2623  C   SER   200      75.492 117.972  36.590  1.00  0.00           C  
ATOM   2624  O   SER   200      76.597 118.266  37.023  1.00  0.00           O  
ATOM   2625  N   GLY   201      74.363 118.743  36.728  1.00  0.00           N  
ATOM   2626  H   GLY   201      73.515 118.488  36.242  1.00  0.00           H  
ATOM   2627  CA  GLY   201      74.271 119.658  37.895  1.00  0.00           C  
ATOM   2628  HA2 GLY   201      75.020 120.439  37.759  1.00  0.00           H  
ATOM   2629  HA3 GLY   201      73.293 120.135  37.951  1.00  0.00           H  
ATOM   2630  C   GLY   201      74.485 118.794  39.194  1.00  0.00           C  
ATOM   2631  O   GLY   201      73.835 117.748  39.280  1.00  0.00           O  
ATOM   2632  N   GLY   202      75.172 119.149  40.244  1.00  0.00           N  
ATOM   2633  H   GLY   202      75.159 118.574  41.075  1.00  0.00           H  
ATOM   2634  CA  GLY   202      76.272 120.106  40.401  1.00  0.00           C  
ATOM   2635  HA2 GLY   202      76.997 119.817  41.162  1.00  0.00           H  
ATOM   2636  HA3 GLY   202      76.883 120.129  39.499  1.00  0.00           H  
ATOM   2637  C   GLY   202      75.721 121.514  40.631  1.00  0.00           C  
ATOM   2638  O   GLY   202      74.512 121.699  40.842  1.00  0.00           O  
ATOM   2639  N   GLY   203      76.647 122.457  40.694  1.00  0.00           N  
ATOM   2640  H   GLY   203      76.270 123.347  40.984  1.00  0.00           H  
ATOM   2641  CA  GLY   203      78.052 122.326  40.302  1.00  0.00           C  
ATOM   2642  HA2 GLY   203      78.678 123.098  40.748  1.00  0.00           H  
ATOM   2643  HA3 GLY   203      78.491 121.366  40.575  1.00  0.00           H  
ATOM   2644  C   GLY   203      78.181 122.486  38.770  1.00  0.00           C  
ATOM   2645  O   GLY   203      77.140 122.472  38.114  1.00  0.00           O  
ATOM   2646  N   GLY   204      79.455 122.581  38.368  1.00  0.00           N  
ATOM   2647  H   GLY   204      80.221 122.578  39.027  1.00  0.00           H  
ATOM   2648  CA  GLY   204      79.769 122.474  36.949  1.00  0.00           C  
ATOM   2649  HA2 GLY   204      80.837 122.319  36.800  1.00  0.00           H  
ATOM   2650  HA3 GLY   204      79.186 121.738  36.394  1.00  0.00           H  
ATOM   2651  C   GLY   204      79.580 123.822  36.195  1.00  0.00           C  
ATOM   2652  O   GLY   204      78.982 124.777  36.642  1.00  0.00           O  
ATOM   2653  N   SER   205      80.229 123.962  35.033  1.00  0.00           N  
ATOM   2654  H   SER   205      80.382 124.886  34.656  1.00  0.00           H  
ATOM   2655  CA  SER   205      80.905 122.892  34.282  1.00  0.00           C  
ATOM   2656  HA  SER   205      80.358 121.971  34.484  1.00  0.00           H  
ATOM   2657  CB  SER   205      80.746 123.287  32.791  1.00  0.00           C  
ATOM   2658  HB2 SER   205      79.716 123.642  32.743  1.00  0.00           H  
ATOM   2659  HB3 SER   205      81.397 124.116  32.514  1.00  0.00           H  
ATOM   2660  OG  SER   205      81.065 122.280  31.870  1.00  0.00           O  
ATOM   2661  HG  SER   205      81.675 122.559  31.183  1.00  0.00           H  
ATOM   2662  C   SER   205      82.367 122.730  34.571  1.00  0.00           C  
ATOM   2663  O   SER   205      82.824 123.256  35.592  1.00  0.00           O  
ATOM   2664  N   GLY   206      83.055 121.968  33.757  1.00  0.00           N  
ATOM   2665  H   GLY   206      82.603 121.579  32.942  1.00  0.00           H  
ATOM   2666  CA  GLY   206      84.521 121.955  33.799  1.00  0.00           C  
ATOM   2667  HA2 GLY   206      84.825 122.992  33.941  1.00  0.00           H  
ATOM   2668  HA3 GLY   206      84.833 121.398  34.682  1.00  0.00           H  
ATOM   2669  C   GLY   206      85.267 121.383  32.597  1.00  0.00           C  
ATOM   2670  O   GLY   206      84.650 121.305  31.519  1.00  0.00           O  
ATOM   2671  N   GLY   207      86.584 121.351  32.634  1.00  0.00           N  
ATOM   2672  H   GLY   207      87.068 121.241  31.754  1.00  0.00           H  
ATOM   2673  CA  GLY   207      87.417 121.718  33.764  1.00  0.00           C  
ATOM   2674  HA2 GLY   207      86.905 121.454  34.689  1.00  0.00           H  
ATOM   2675  HA3 GLY   207      88.332 121.139  33.633  1.00  0.00           H  
ATOM   2676  C   GLY   207      87.707 123.299  33.764  1.00  0.00           C  
ATOM   2677  O   GLY   207      86.964 124.106  33.215  1.00  0.00           O  
ATOM   2678  N   TYR   208      88.880 123.715  34.262  1.00  0.00           N  
ATOM   2679  H   TYR   208      89.593 123.012  34.398  1.00  0.00           H  
ATOM   2680  CA  TYR   208      89.172 125.107  34.746  1.00  0.00           C  
ATOM   2681  HA  TYR   208      88.667 125.805  34.080  1.00  0.00           H  
ATOM   2682  CB  TYR   208      88.421 125.194  36.128  1.00  0.00           C  
ATOM   2683  HB2 TYR   208      87.337 125.072  36.124  1.00  0.00           H  
ATOM   2684  HB3 TYR   208      88.839 124.298  36.588  1.00  0.00           H  
ATOM   2685  CG  TYR   208      88.641 126.501  36.856  1.00  0.00           C  
ATOM   2686  CD1 TYR   208      87.631 127.516  36.852  1.00  0.00           C  
ATOM   2687  HD1 TYR   208      86.806 127.358  36.172  1.00  0.00           H  
ATOM   2688  CE1 TYR   208      87.790 128.690  37.565  1.00  0.00           C  
ATOM   2689  HE1 TYR   208      87.022 129.448  37.524  1.00  0.00           H  
ATOM   2690  CZ  TYR   208      88.890 128.797  38.442  1.00  0.00           C  
ATOM   2691  OH  TYR   208      88.853 129.996  39.252  1.00  0.00           O  
ATOM   2692  HH  TYR   208      89.673 130.372  39.581  1.00  0.00           H  
ATOM   2693  CE2 TYR   208      89.861 127.800  38.566  1.00  0.00           C  
ATOM   2694  HE2 TYR   208      90.630 127.925  39.314  1.00  0.00           H  
ATOM   2695  CD2 TYR   208      89.786 126.731  37.667  1.00  0.00           C  
ATOM   2696  HD2 TYR   208      90.515 125.935  37.721  1.00  0.00           H  
ATOM   2697  C   TYR   208      90.704 125.348  34.721  1.00  0.00           C  
ATOM   2698  O   TYR   208      91.497 124.423  34.767  1.00  0.00           O  
ATOM   2699  N   GLY   209      91.094 126.619  34.542  1.00  0.00           N  
ATOM   2700  H   GLY   209      90.365 127.319  34.531  1.00  0.00           H  
ATOM   2701  CA  GLY   209      92.535 127.014  34.465  1.00  0.00           C  
ATOM   2702  HA2 GLY   209      93.063 126.323  33.808  1.00  0.00           H  
ATOM   2703  HA3 GLY   209      92.679 128.011  34.049  1.00  0.00           H  
ATOM   2704  C   GLY   209      93.134 127.169  35.835  1.00  0.00           C  
ATOM   2705  O   GLY   209      92.423 127.464  36.792  1.00  0.00           O  
ATOM   2706  N   GLN   210      94.434 127.050  36.037  1.00  0.00           N  
ATOM   2707  H   GLN   210      94.657 127.447  36.938  1.00  0.00           H  
ATOM   2708  CA  GLN   210      95.500 126.767  35.045  1.00  0.00           C  
ATOM   2709  HA  GLN   210      96.491 126.941  35.463  1.00  0.00           H  
ATOM   2710  CB  GLN   210      95.528 125.228  34.735  1.00  0.00           C  
ATOM   2711  HB2 GLN   210      94.699 124.941  34.088  1.00  0.00           H  
ATOM   2712  HB3 GLN   210      96.405 125.024  34.122  1.00  0.00           H  
ATOM   2713  CG  GLN   210      95.553 124.258  35.898  1.00  0.00           C  
ATOM   2714  HG2 GLN   210      94.843 124.637  36.633  1.00  0.00           H  
ATOM   2715  HG3 GLN   210      95.207 123.296  35.522  1.00  0.00           H  
ATOM   2716  CD  GLN   210      96.835 124.083  36.594  1.00  0.00           C  
ATOM   2717  OE1 GLN   210      97.066 124.549  37.672  1.00  0.00           O  
ATOM   2718  NE2 GLN   210      97.753 123.437  35.937  1.00  0.00           N  
ATOM   2719 HE21 GLN   210      98.713 123.326  36.231  1.00  0.00           H  
ATOM   2720 HE22 GLN   210      97.494 123.076  35.030  1.00  0.00           H  
ATOM   2721  C   GLN   210      95.402 127.644  33.801  1.00  0.00           C  
ATOM   2722  O   GLN   210      95.018 128.847  33.904  1.00  0.00           O  
ATOM   2723  N   GLN   211      95.701 127.120  32.601  1.00  0.00           N  
ATOM   2724  H   GLN   211      96.070 126.180  32.583  1.00  0.00           H  
ATOM   2725  CA  GLN   211      95.861 127.868  31.347  1.00  0.00           C  
ATOM   2726  HA  GLN   211      96.422 127.164  30.733  1.00  0.00           H  
ATOM   2727  CB  GLN   211      94.543 127.899  30.525  1.00  0.00           C  
ATOM   2728  HB2 GLN   211      93.912 128.662  30.981  1.00  0.00           H  
ATOM   2729  HB3 GLN   211      94.850 128.218  29.528  1.00  0.00           H  
ATOM   2730  CG  GLN   211      93.800 126.614  30.225  1.00  0.00           C  
ATOM   2731  HG2 GLN   211      94.445 125.737  30.255  1.00  0.00           H  
ATOM   2732  HG3 GLN   211      93.075 126.375  31.003  1.00  0.00           H  
ATOM   2733  CD  GLN   211      93.162 126.630  28.796  1.00  0.00           C  
ATOM   2734  OE1 GLN   211      93.352 125.768  27.982  1.00  0.00           O  
ATOM   2735  NE2 GLN   211      92.225 127.489  28.510  1.00  0.00           N  
ATOM   2736 HE21 GLN   211      92.086 128.294  29.105  1.00  0.00           H  
ATOM   2737 HE22 GLN   211      91.690 127.327  27.668  1.00  0.00           H  
ATOM   2738  C   GLN   211      96.628 129.188  31.542  1.00  0.00           C  
ATOM   2739  O   GLN   211      96.236 130.268  31.010  1.00  0.00           O  
ATOM   2740  N   ASP   212      97.780 129.218  32.204  1.00  0.00           N  
ATOM   2741  H   ASP   212      98.135 128.300  32.431  1.00  0.00           H  
ATOM   2742  CA  ASP   212      98.815 130.246  32.355  1.00  0.00           C  
ATOM   2743  HA  ASP   212      98.336 130.953  33.032  1.00  0.00           H  
ATOM   2744  CB  ASP   212     100.087 129.680  32.960  1.00  0.00           C  
ATOM   2745  HB2 ASP   212     100.385 128.901  32.258  1.00  0.00           H  
ATOM   2746  HB3 ASP   212     100.753 130.510  33.193  1.00  0.00           H  
ATOM   2747  CG  ASP   212      99.800 129.069  34.330  1.00  0.00           C  
ATOM   2748  OD1 ASP   212     100.143 127.913  34.576  1.00  0.00           O  
ATOM   2749  OD2 ASP   212      99.054 129.683  35.175  1.00  0.00           O  
ATOM   2750  C   ASP   212      99.098 130.916  31.015  1.00  0.00           C  
ATOM   2751  O   ASP   212      99.057 130.257  29.995  1.00  0.00           O  
ATOM   2752  N   ARG   213      99.461 132.207  31.059  1.00  0.00           N  
ATOM   2753  H   ARG   213      99.393 132.709  31.933  1.00  0.00           H  
ATOM   2754  CA  ARG   213      99.555 132.958  29.806  1.00  0.00           C  
ATOM   2755  HA  ARG   213      98.684 132.944  29.151  1.00  0.00           H  
ATOM   2756  CB  ARG   213      99.899 134.455  29.962  1.00  0.00           C  
ATOM   2757  HB2 ARG   213      99.758 134.969  29.011  1.00  0.00           H  
ATOM   2758  HB3 ARG   213      99.166 134.931  30.612  1.00  0.00           H  
ATOM   2759  CG  ARG   213     101.356 134.722  30.541  1.00  0.00           C  
ATOM   2760  HG2 ARG   213     101.668 134.009  31.304  1.00  0.00           H  
ATOM   2761  HG3 ARG   213     102.074 134.419  29.779  1.00  0.00           H  
ATOM   2762  CD  ARG   213     101.705 136.099  31.031  1.00  0.00           C  
ATOM   2763  HD2 ARG   213     102.790 136.153  31.126  1.00  0.00           H  
ATOM   2764  HD3 ARG   213     101.352 136.790  30.265  1.00  0.00           H  
ATOM   2765  NE  ARG   213     100.916 136.453  32.256  1.00  0.00           N  
ATOM   2766  HE  ARG   213     100.283 135.768  32.644  1.00  0.00           H  
ATOM   2767  CZ  ARG   213     101.010 137.545  32.956  1.00  0.00           C  
ATOM   2768  NH1 ARG   213     101.964 138.428  32.684  1.00  0.00           N  
ATOM   2769 HH11 ARG   213     102.200 139.220  33.265  1.00  0.00           H  
ATOM   2770 HH12 ARG   213     102.587 138.144  31.941  1.00  0.00           H  
ATOM   2771  NH2 ARG   213     100.232 137.771  33.944  1.00  0.00           N  
ATOM   2772 HH21 ARG   213     100.193 138.669  34.403  1.00  0.00           H  
ATOM   2773 HH22 ARG   213      99.523 137.076  34.130  1.00  0.00           H  
ATOM   2774  C   ARG   213     100.687 132.427  28.879  1.00  0.00           C  
ATOM   2775  O   ARG   213     101.656 131.899  29.397  1.00  0.00           O  
ATOM   2776  N   GLY   214     100.587 132.457  27.553  1.00  0.00           N  
ATOM   2777  H   GLY   214     101.340 131.932  27.131  1.00  0.00           H  
ATOM   2778  CA  GLY   214      99.531 133.042  26.765  1.00  0.00           C  
ATOM   2779  HA2 GLY   214      99.208 134.054  27.006  1.00  0.00           H  
ATOM   2780  HA3 GLY   214      99.853 133.240  25.742  1.00  0.00           H  
ATOM   2781  C   GLY   214      98.273 132.187  26.593  1.00  0.00           C  
ATOM   2782  O   GLY   214      97.255 132.487  27.142  1.00  0.00           O  
ATOM   2783  OXT GLY   214      98.301 131.240  25.780  1.00  0.00           O  
TER    2784      GLY   214 
END   
