# Supplementary material for: Visualization of oligomerization, clustering, and density transition of intrinsically disordered proteins
Source: Natl Sci Rev. 2026 Feb 14;13(7):nwag107. doi: 10.1093/nsr/nwag107 (PMC13114874; doi:10.1093/nsr/nwag107)
Supplement: nwag107_Supplemental_Files [file nwag107_supplemental_files.zip › SI-MD-Structures/MD-Sturctures/frame190.pdb]

CRYST1  135.094  149.257  136.857  90.00  90.00  90.00               1
ATOM      1  N   MET     1      24.168  98.402  88.182  1.00  0.00           N  
ATOM      2  H1  MET     1      24.858  98.893  88.733  1.00  0.00           H  
ATOM      3  H2  MET     1      23.368  98.998  88.025  1.00  0.00           H  
ATOM      4  H3  MET     1      23.879  97.619  88.750  1.00  0.00           H  
ATOM      5  CA  MET     1      24.691  97.907  86.930  1.00  0.00           C  
ATOM      6  HA  MET     1      25.358  97.088  87.196  1.00  0.00           H  
ATOM      7  CB  MET     1      23.604  97.418  86.001  1.00  0.00           C  
ATOM      8  HB2 MET     1      23.101  96.691  86.638  1.00  0.00           H  
ATOM      9  HB3 MET     1      22.790  98.134  85.884  1.00  0.00           H  
ATOM     10  CG  MET     1      23.979  96.865  84.683  1.00  0.00           C  
ATOM     11  HG2 MET     1      23.218  97.087  83.934  1.00  0.00           H  
ATOM     12  HG3 MET     1      24.845  97.359  84.243  1.00  0.00           H  
ATOM     13  SD  MET     1      24.345  95.089  84.602  1.00  0.00           S  
ATOM     14  CE  MET     1      24.328  94.843  82.810  1.00  0.00           C  
ATOM     15  HE1 MET     1      24.332  93.756  82.733  1.00  0.00           H  
ATOM     16  HE2 MET     1      23.467  95.215  82.254  1.00  0.00           H  
ATOM     17  HE3 MET     1      25.297  95.255  82.528  1.00  0.00           H  
ATOM     18  C   MET     1      25.590  99.020  86.333  1.00  0.00           C  
ATOM     19  O   MET     1      24.959  99.892  85.795  1.00  0.00           O  
ATOM     20  N   ALA     2      26.909  99.170  86.441  1.00  0.00           N  
ATOM     21  H   ALA     2      27.267 100.109  86.343  1.00  0.00           H  
ATOM     22  CA  ALA     2      27.980  98.141  86.686  1.00  0.00           C  
ATOM     23  HA  ALA     2      28.902  98.644  86.393  1.00  0.00           H  
ATOM     24  CB  ALA     2      28.199  97.854  88.205  1.00  0.00           C  
ATOM     25  HB1 ALA     2      28.301  98.803  88.730  1.00  0.00           H  
ATOM     26  HB2 ALA     2      27.505  97.213  88.749  1.00  0.00           H  
ATOM     27  HB3 ALA     2      29.165  97.357  88.299  1.00  0.00           H  
ATOM     28  C   ALA     2      27.990  96.867  85.809  1.00  0.00           C  
ATOM     29  O   ALA     2      27.906  95.779  86.358  1.00  0.00           O  
ATOM     30  N   SER     3      27.873  96.886  84.464  1.00  0.00           N  
ATOM     31  H   SER     3      27.818  95.991  83.999  1.00  0.00           H  
ATOM     32  CA  SER     3      27.902  98.096  83.601  1.00  0.00           C  
ATOM     33  HA  SER     3      27.352  98.919  84.058  1.00  0.00           H  
ATOM     34  CB  SER     3      29.356  98.516  83.496  1.00  0.00           C  
ATOM     35  HB2 SER     3      29.928  98.541  84.424  1.00  0.00           H  
ATOM     36  HB3 SER     3      29.859  97.895  82.755  1.00  0.00           H  
ATOM     37  OG  SER     3      29.425  99.782  82.999  1.00  0.00           O  
ATOM     38  HG  SER     3      30.339 100.066  83.066  1.00  0.00           H  
ATOM     39  C   SER     3      27.378  97.688  82.180  1.00  0.00           C  
ATOM     40  O   SER     3      27.571  96.578  81.677  1.00  0.00           O  
ATOM     41  N   ASN     4      26.710  98.683  81.559  1.00  0.00           N  
ATOM     42  H   ASN     4      26.705  99.535  82.102  1.00  0.00           H  
ATOM     43  CA  ASN     4      26.230  98.659  80.204  1.00  0.00           C  
ATOM     44  HA  ASN     4      26.298  97.632  79.844  1.00  0.00           H  
ATOM     45  CB  ASN     4      24.753  99.116  80.255  1.00  0.00           C  
ATOM     46  HB2 ASN     4      24.648 100.023  80.850  1.00  0.00           H  
ATOM     47  HB3 ASN     4      24.405  99.376  79.255  1.00  0.00           H  
ATOM     48  CG  ASN     4      23.910  98.012  80.871  1.00  0.00           C  
ATOM     49  OD1 ASN     4      23.831  96.872  80.483  1.00  0.00           O  
ATOM     50  ND2 ASN     4      23.025  98.376  81.806  1.00  0.00           N  
ATOM     51 HD21 ASN     4      22.556  97.632  82.302  1.00  0.00           H  
ATOM     52 HD22 ASN     4      22.893  99.342  82.071  1.00  0.00           H  
ATOM     53  C   ASN     4      27.244  99.524  79.386  1.00  0.00           C  
ATOM     54  O   ASN     4      26.863 100.636  79.006  1.00  0.00           O  
ATOM     55  N   ASP     5      28.476  99.156  79.068  1.00  0.00           N  
ATOM     56  H   ASP     5      29.076  99.835  78.621  1.00  0.00           H  
ATOM     57  CA  ASP     5      29.070  97.810  79.018  1.00  0.00           C  
ATOM     58  HA  ASP     5      28.466  97.043  79.503  1.00  0.00           H  
ATOM     59  CB  ASP     5      29.127  97.315  77.516  1.00  0.00           C  
ATOM     60  HB2 ASP     5      29.691  97.943  76.826  1.00  0.00           H  
ATOM     61  HB3 ASP     5      29.623  96.349  77.425  1.00  0.00           H  
ATOM     62  CG  ASP     5      27.774  97.185  76.831  1.00  0.00           C  
ATOM     63  OD1 ASP     5      26.689  97.127  77.402  1.00  0.00           O  
ATOM     64  OD2 ASP     5      27.760  96.964  75.607  1.00  0.00           O  
ATOM     65  C   ASP     5      30.478  97.817  79.652  1.00  0.00           C  
ATOM     66  O   ASP     5      31.236  98.815  79.626  1.00  0.00           O  
ATOM     67  N   TYR     6      30.950  96.601  80.040  1.00  0.00           N  
ATOM     68  H   TYR     6      30.321  95.816  79.952  1.00  0.00           H  
ATOM     69  CA  TYR     6      32.355  96.363  80.388  1.00  0.00           C  
ATOM     70  HA  TYR     6      32.618  97.283  80.911  1.00  0.00           H  
ATOM     71  CB  TYR     6      32.477  95.150  81.400  1.00  0.00           C  
ATOM     72  HB2 TYR     6      31.950  94.308  80.950  1.00  0.00           H  
ATOM     73  HB3 TYR     6      33.503  94.793  81.316  1.00  0.00           H  
ATOM     74  CG  TYR     6      32.009  95.496  82.807  1.00  0.00           C  
ATOM     75  CD1 TYR     6      31.220  94.627  83.578  1.00  0.00           C  
ATOM     76  HD1 TYR     6      30.860  93.641  83.321  1.00  0.00           H  
ATOM     77  CE1 TYR     6      30.873  94.941  84.894  1.00  0.00           C  
ATOM     78  HE1 TYR     6      30.268  94.206  85.403  1.00  0.00           H  
ATOM     79  CZ  TYR     6      31.551  95.995  85.516  1.00  0.00           C  
ATOM     80  OH  TYR     6      31.664  96.184  86.817  1.00  0.00           O  
ATOM     81  HH  TYR     6      32.551  96.251  87.178  1.00  0.00           H  
ATOM     82  CE2 TYR     6      32.361  96.873  84.760  1.00  0.00           C  
ATOM     83  HE2 TYR     6      32.839  97.695  85.271  1.00  0.00           H  
ATOM     84  CD2 TYR     6      32.533  96.676  83.415  1.00  0.00           C  
ATOM     85  HD2 TYR     6      33.084  97.460  82.917  1.00  0.00           H  
ATOM     86  C   TYR     6      33.158  96.114  79.089  1.00  0.00           C  
ATOM     87  O   TYR     6      32.575  95.548  78.140  1.00  0.00           O  
ATOM     88  N   THR     7      34.442  96.494  78.973  1.00  0.00           N  
ATOM     89  H   THR     7      34.869  97.038  79.709  1.00  0.00           H  
ATOM     90  CA  THR     7      35.364  96.012  77.976  1.00  0.00           C  
ATOM     91  HA  THR     7      35.145  95.008  77.614  1.00  0.00           H  
ATOM     92  CB  THR     7      35.270  96.923  76.706  1.00  0.00           C  
ATOM     93  HB  THR     7      34.306  96.970  76.198  1.00  0.00           H  
ATOM     94  CG2 THR     7      35.666  98.406  77.019  1.00  0.00           C  
ATOM     95 HG21 THR     7      36.378  98.406  77.844  1.00  0.00           H  
ATOM     96 HG22 THR     7      36.079  98.998  76.202  1.00  0.00           H  
ATOM     97 HG23 THR     7      34.820  99.041  77.281  1.00  0.00           H  
ATOM     98  OG1 THR     7      36.339  96.591  75.859  1.00  0.00           O  
ATOM     99  HG1 THR     7      36.283  97.202  75.121  1.00  0.00           H  
ATOM    100  C   THR     7      36.762  95.876  78.545  1.00  0.00           C  
ATOM    101  O   THR     7      36.882  96.069  79.764  1.00  0.00           O  
ATOM    102  N   GLN     8      37.806  95.417  77.772  1.00  0.00           N  
ATOM    103  H   GLN     8      37.558  95.358  76.794  1.00  0.00           H  
ATOM    104  CA  GLN     8      39.140  95.204  78.217  1.00  0.00           C  
ATOM    105  HA  GLN     8      39.155  94.795  79.228  1.00  0.00           H  
ATOM    106  CB  GLN     8      39.671  94.058  77.352  1.00  0.00           C  
ATOM    107  HB2 GLN     8      39.359  94.135  76.310  1.00  0.00           H  
ATOM    108  HB3 GLN     8      40.761  94.043  77.345  1.00  0.00           H  
ATOM    109  CG  GLN     8      39.334  92.680  77.858  1.00  0.00           C  
ATOM    110  HG2 GLN     8      39.991  91.946  77.393  1.00  0.00           H  
ATOM    111  HG3 GLN     8      39.520  92.749  78.930  1.00  0.00           H  
ATOM    112  CD  GLN     8      37.813  92.272  77.749  1.00  0.00           C  
ATOM    113  OE1 GLN     8      37.020  92.237  78.707  1.00  0.00           O  
ATOM    114  NE2 GLN     8      37.409  91.890  76.578  1.00  0.00           N  
ATOM    115 HE21 GLN     8      38.033  92.001  75.792  1.00  0.00           H  
ATOM    116 HE22 GLN     8      36.434  91.735  76.367  1.00  0.00           H  
ATOM    117  C   GLN     8      40.007  96.519  78.333  1.00  0.00           C  
ATOM    118  O   GLN     8      39.845  97.368  77.514  1.00  0.00           O  
ATOM    119  N   GLN     9      40.951  96.825  79.238  1.00  0.00           N  
ATOM    120  H   GLN     9      41.475  97.664  79.032  1.00  0.00           H  
ATOM    121  CA  GLN     9      41.087  96.311  80.646  1.00  0.00           C  
ATOM    122  HA  GLN     9      41.734  97.004  81.183  1.00  0.00           H  
ATOM    123  CB  GLN     9      39.790  96.371  81.540  1.00  0.00           C  
ATOM    124  HB2 GLN     9      39.058  95.616  81.250  1.00  0.00           H  
ATOM    125  HB3 GLN     9      40.131  96.196  82.560  1.00  0.00           H  
ATOM    126  CG  GLN     9      39.010  97.718  81.718  1.00  0.00           C  
ATOM    127  HG2 GLN     9      38.682  98.124  80.761  1.00  0.00           H  
ATOM    128  HG3 GLN     9      38.154  97.583  82.378  1.00  0.00           H  
ATOM    129  CD  GLN     9      39.910  98.746  82.423  1.00  0.00           C  
ATOM    130  OE1 GLN     9      40.826  98.433  83.163  1.00  0.00           O  
ATOM    131  NE2 GLN     9      39.704 100.023  82.188  1.00  0.00           N  
ATOM    132 HE21 GLN     9      39.089 100.251  81.420  1.00  0.00           H  
ATOM    133 HE22 GLN     9      40.405 100.714  82.415  1.00  0.00           H  
ATOM    134  C   GLN     9      41.756  94.961  80.651  1.00  0.00           C  
ATOM    135  O   GLN     9      41.065  93.992  80.311  1.00  0.00           O  
ATOM    136  N   ALA    10      43.014  94.775  81.134  1.00  0.00           N  
ATOM    137  H   ALA    10      43.347  93.838  81.309  1.00  0.00           H  
ATOM    138  CA  ALA    10      44.005  95.833  81.215  1.00  0.00           C  
ATOM    139  HA  ALA    10      43.689  96.656  81.855  1.00  0.00           H  
ATOM    140  CB  ALA    10      45.245  95.337  81.977  1.00  0.00           C  
ATOM    141  HB1 ALA    10      45.876  94.640  81.427  1.00  0.00           H  
ATOM    142  HB2 ALA    10      45.788  96.182  82.402  1.00  0.00           H  
ATOM    143  HB3 ALA    10      44.856  94.756  82.813  1.00  0.00           H  
ATOM    144  C   ALA    10      44.342  96.374  79.784  1.00  0.00           C  
ATOM    145  O   ALA    10      44.527  95.636  78.809  1.00  0.00           O  
ATOM    146  N   THR    11      44.498  97.685  79.720  1.00  0.00           N  
ATOM    147  H   THR    11      44.148  98.145  80.548  1.00  0.00           H  
ATOM    148  CA  THR    11      45.014  98.490  78.625  1.00  0.00           C  
ATOM    149  HA  THR    11      45.452  97.833  77.873  1.00  0.00           H  
ATOM    150  CB  THR    11      43.923  99.335  77.947  1.00  0.00           C  
ATOM    151  HB  THR    11      44.224 100.371  77.793  1.00  0.00           H  
ATOM    152  CG2 THR    11      43.662  98.652  76.571  1.00  0.00           C  
ATOM    153 HG21 THR    11      42.828  99.126  76.053  1.00  0.00           H  
ATOM    154 HG22 THR    11      44.602  98.708  76.021  1.00  0.00           H  
ATOM    155 HG23 THR    11      43.301  97.634  76.718  1.00  0.00           H  
ATOM    156  OG1 THR    11      42.688  99.371  78.714  1.00  0.00           O  
ATOM    157  HG1 THR    11      42.932  99.635  79.604  1.00  0.00           H  
ATOM    158  C   THR    11      46.105  99.434  79.261  1.00  0.00           C  
ATOM    159  O   THR    11      45.777 100.398  79.950  1.00  0.00           O  
ATOM    160  N   GLN    12      47.373  99.169  79.056  1.00  0.00           N  
ATOM    161  H   GLN    12      47.994  99.899  79.376  1.00  0.00           H  
ATOM    162  CA  GLN    12      48.065  98.114  78.396  1.00  0.00           C  
ATOM    163  HA  GLN    12      47.672  98.010  77.384  1.00  0.00           H  
ATOM    164  CB  GLN    12      49.582  98.459  78.424  1.00  0.00           C  
ATOM    165  HB2 GLN    12      49.776  99.483  78.107  1.00  0.00           H  
ATOM    166  HB3 GLN    12      49.905  98.396  79.463  1.00  0.00           H  
ATOM    167  CG  GLN    12      50.447  97.569  77.451  1.00  0.00           C  
ATOM    168  HG2 GLN    12      50.481  96.538  77.803  1.00  0.00           H  
ATOM    169  HG3 GLN    12      49.944  97.647  76.487  1.00  0.00           H  
ATOM    170  CD  GLN    12      51.889  98.110  77.329  1.00  0.00           C  
ATOM    171  OE1 GLN    12      52.483  98.881  78.036  1.00  0.00           O  
ATOM    172  NE2 GLN    12      52.624  97.736  76.275  1.00  0.00           N  
ATOM    173 HE21 GLN    12      53.576  98.058  76.170  1.00  0.00           H  
ATOM    174 HE22 GLN    12      52.145  97.172  75.588  1.00  0.00           H  
ATOM    175  C   GLN    12      47.786  96.733  79.020  1.00  0.00           C  
ATOM    176  O   GLN    12      47.547  96.619  80.239  1.00  0.00           O  
ATOM    177  N   SER    13      47.777  95.706  78.135  1.00  0.00           N  
ATOM    178  H   SER    13      47.991  95.925  77.173  1.00  0.00           H  
ATOM    179  CA  SER    13      47.449  94.300  78.411  1.00  0.00           C  
ATOM    180  HA  SER    13      46.473  94.386  78.888  1.00  0.00           H  
ATOM    181  CB  SER    13      47.347  93.542  77.073  1.00  0.00           C  
ATOM    182  HB2 SER    13      46.673  94.031  76.370  1.00  0.00           H  
ATOM    183  HB3 SER    13      48.312  93.262  76.648  1.00  0.00           H  
ATOM    184  OG  SER    13      46.667  92.368  77.296  1.00  0.00           O  
ATOM    185  HG  SER    13      45.742  92.534  77.101  1.00  0.00           H  
ATOM    186  C   SER    13      48.449  93.729  79.362  1.00  0.00           C  
ATOM    187  O   SER    13      49.696  93.899  79.188  1.00  0.00           O  
ATOM    188  N   TYR    14      48.008  92.808  80.252  1.00  0.00           N  
ATOM    189  H   TYR    14      47.002  92.794  80.346  1.00  0.00           H  
ATOM    190  CA  TYR    14      48.835  91.838  80.987  1.00  0.00           C  
ATOM    191  HA  TYR    14      49.480  92.383  81.675  1.00  0.00           H  
ATOM    192  CB  TYR    14      47.891  90.936  81.787  1.00  0.00           C  
ATOM    193  HB2 TYR    14      47.300  91.662  82.344  1.00  0.00           H  
ATOM    194  HB3 TYR    14      47.226  90.336  81.166  1.00  0.00           H  
ATOM    195  CG  TYR    14      48.544  89.996  82.795  1.00  0.00           C  
ATOM    196  CD1 TYR    14      48.704  90.335  84.149  1.00  0.00           C  
ATOM    197  HD1 TYR    14      48.552  91.371  84.414  1.00  0.00           H  
ATOM    198  CE1 TYR    14      49.204  89.426  85.072  1.00  0.00           C  
ATOM    199  HE1 TYR    14      49.458  89.725  86.078  1.00  0.00           H  
ATOM    200  CZ  TYR    14      49.313  88.073  84.662  1.00  0.00           C  
ATOM    201  OH  TYR    14      49.771  87.204  85.592  1.00  0.00           O  
ATOM    202  HH  TYR    14      49.852  86.328  85.210  1.00  0.00           H  
ATOM    203  CE2 TYR    14      49.163  87.668  83.328  1.00  0.00           C  
ATOM    204  HE2 TYR    14      49.389  86.639  83.090  1.00  0.00           H  
ATOM    205  CD2 TYR    14      48.811  88.641  82.376  1.00  0.00           C  
ATOM    206  HD2 TYR    14      48.798  88.329  81.342  1.00  0.00           H  
ATOM    207  C   TYR    14      49.759  90.945  80.165  1.00  0.00           C  
ATOM    208  O   TYR    14      49.476  90.640  79.055  1.00  0.00           O  
ATOM    209  N   GLY    15      50.886  90.465  80.687  1.00  0.00           N  
ATOM    210  H   GLY    15      51.492  89.957  80.058  1.00  0.00           H  
ATOM    211  CA  GLY    15      51.636  90.922  81.916  1.00  0.00           C  
ATOM    212  HA2 GLY    15      52.379  91.669  81.637  1.00  0.00           H  
ATOM    213  HA3 GLY    15      51.103  91.422  82.726  1.00  0.00           H  
ATOM    214  C   GLY    15      52.493  89.899  82.606  1.00  0.00           C  
ATOM    215  O   GLY    15      53.095  90.235  83.591  1.00  0.00           O  
ATOM    216  N   ALA    16      52.615  88.714  82.051  1.00  0.00           N  
ATOM    217  H   ALA    16      52.261  88.452  81.142  1.00  0.00           H  
ATOM    218  CA  ALA    16      53.458  87.647  82.703  1.00  0.00           C  
ATOM    219  HA  ALA    16      53.306  87.728  83.779  1.00  0.00           H  
ATOM    220  CB  ALA    16      52.982  86.301  82.199  1.00  0.00           C  
ATOM    221  HB1 ALA    16      53.786  85.572  82.301  1.00  0.00           H  
ATOM    222  HB2 ALA    16      52.094  86.094  82.797  1.00  0.00           H  
ATOM    223  HB3 ALA    16      52.762  86.458  81.143  1.00  0.00           H  
ATOM    224  C   ALA    16      54.947  87.818  82.502  1.00  0.00           C  
ATOM    225  O   ALA    16      55.724  87.265  83.325  1.00  0.00           O  
ATOM    226  N   TYR    17      55.425  88.459  81.429  1.00  0.00           N  
ATOM    227  H   TYR    17      54.806  88.790  80.702  1.00  0.00           H  
ATOM    228  CA  TYR    17      56.908  88.645  81.280  1.00  0.00           C  
ATOM    229  HA  TYR    17      57.466  87.719  81.424  1.00  0.00           H  
ATOM    230  CB  TYR    17      57.168  89.193  79.814  1.00  0.00           C  
ATOM    231  HB2 TYR    17      56.891  88.459  79.058  1.00  0.00           H  
ATOM    232  HB3 TYR    17      56.455  90.000  79.643  1.00  0.00           H  
ATOM    233  CG  TYR    17      58.593  89.668  79.516  1.00  0.00           C  
ATOM    234  CD1 TYR    17      58.809  91.050  79.249  1.00  0.00           C  
ATOM    235  HD1 TYR    17      57.996  91.755  79.349  1.00  0.00           H  
ATOM    236  CE1 TYR    17      60.118  91.493  79.035  1.00  0.00           C  
ATOM    237  HE1 TYR    17      60.326  92.530  78.817  1.00  0.00           H  
ATOM    238  CZ  TYR    17      61.150  90.582  79.122  1.00  0.00           C  
ATOM    239  OH  TYR    17      62.442  91.066  78.927  1.00  0.00           O  
ATOM    240  HH  TYR    17      62.508  91.938  78.530  1.00  0.00           H  
ATOM    241  CE2 TYR    17      60.962  89.248  79.396  1.00  0.00           C  
ATOM    242  HE2 TYR    17      61.820  88.609  79.548  1.00  0.00           H  
ATOM    243  CD2 TYR    17      59.672  88.768  79.566  1.00  0.00           C  
ATOM    244  HD2 TYR    17      59.630  87.699  79.713  1.00  0.00           H  
ATOM    245  C   TYR    17      57.517  89.709  82.237  1.00  0.00           C  
ATOM    246  O   TYR    17      57.173  90.880  82.149  1.00  0.00           O  
ATOM    247  N   PRO    18      58.558  89.357  83.093  1.00  0.00           N  
ATOM    248  CD  PRO    18      58.996  87.982  83.433  1.00  0.00           C  
ATOM    249  HD2 PRO    18      59.679  87.436  82.783  1.00  0.00           H  
ATOM    250  HD3 PRO    18      58.090  87.419  83.656  1.00  0.00           H  
ATOM    251  CG  PRO    18      59.750  88.052  84.756  1.00  0.00           C  
ATOM    252  HG2 PRO    18      60.830  88.021  84.613  1.00  0.00           H  
ATOM    253  HG3 PRO    18      59.464  87.289  85.481  1.00  0.00           H  
ATOM    254  CB  PRO    18      59.411  89.441  85.288  1.00  0.00           C  
ATOM    255  HB2 PRO    18      60.218  89.849  85.896  1.00  0.00           H  
ATOM    256  HB3 PRO    18      58.474  89.382  85.843  1.00  0.00           H  
ATOM    257  CA  PRO    18      59.183  90.285  83.971  1.00  0.00           C  
ATOM    258  HA  PRO    18      58.515  91.132  84.128  1.00  0.00           H  
ATOM    259  C   PRO    18      60.478  90.915  83.435  1.00  0.00           C  
ATOM    260  O   PRO    18      61.491  90.200  83.353  1.00  0.00           O  
ATOM    261  N   THR    19      60.467  92.174  83.037  1.00  0.00           N  
ATOM    262  H   THR    19      59.609  92.690  83.166  1.00  0.00           H  
ATOM    263  CA  THR    19      61.691  92.823  82.491  1.00  0.00           C  
ATOM    264  HA  THR    19      62.056  92.373  81.567  1.00  0.00           H  
ATOM    265  CB  THR    19      61.455  94.347  82.237  1.00  0.00           C  
ATOM    266  HB  THR    19      61.308  94.876  83.179  1.00  0.00           H  
ATOM    267  CG2 THR    19      62.543  95.121  81.461  1.00  0.00           C  
ATOM    268 HG21 THR    19      62.196  96.010  80.935  1.00  0.00           H  
ATOM    269 HG22 THR    19      63.454  95.190  82.056  1.00  0.00           H  
ATOM    270 HG23 THR    19      62.718  94.367  80.693  1.00  0.00           H  
ATOM    271  OG1 THR    19      60.256  94.559  81.446  1.00  0.00           O  
ATOM    272  HG1 THR    19      59.587  94.756  82.107  1.00  0.00           H  
ATOM    273  C   THR    19      62.834  92.661  83.485  1.00  0.00           C  
ATOM    274  O   THR    19      62.498  92.660  84.667  1.00  0.00           O  
ATOM    275  N   GLN    20      64.144  92.576  83.098  1.00  0.00           N  
ATOM    276  H   GLN    20      64.428  92.541  82.129  1.00  0.00           H  
ATOM    277  CA  GLN    20      65.164  92.359  84.137  1.00  0.00           C  
ATOM    278  HA  GLN    20      64.920  91.471  84.720  1.00  0.00           H  
ATOM    279  CB  GLN    20      66.539  92.032  83.515  1.00  0.00           C  
ATOM    280  HB2 GLN    20      66.420  91.178  82.848  1.00  0.00           H  
ATOM    281  HB3 GLN    20      66.797  92.796  82.782  1.00  0.00           H  
ATOM    282  CG  GLN    20      67.738  91.672  84.413  1.00  0.00           C  
ATOM    283  HG2 GLN    20      67.793  92.391  85.230  1.00  0.00           H  
ATOM    284  HG3 GLN    20      67.636  90.687  84.869  1.00  0.00           H  
ATOM    285  CD  GLN    20      69.096  91.687  83.707  1.00  0.00           C  
ATOM    286  OE1 GLN    20      69.236  91.980  82.484  1.00  0.00           O  
ATOM    287  NE2 GLN    20      70.252  91.410  84.328  1.00  0.00           N  
ATOM    288 HE21 GLN    20      70.261  91.075  85.280  1.00  0.00           H  
ATOM    289 HE22 GLN    20      71.117  91.411  83.807  1.00  0.00           H  
ATOM    290  C   GLN    20      65.150  93.543  85.202  1.00  0.00           C  
ATOM    291  O   GLN    20      65.300  94.693  84.771  1.00  0.00           O  
ATOM    292  N   PRO    21      64.977  93.326  86.537  1.00  0.00           N  
ATOM    293  CD  PRO    21      64.766  92.042  87.202  1.00  0.00           C  
ATOM    294  HD2 PRO    21      65.512  91.345  86.820  1.00  0.00           H  
ATOM    295  HD3 PRO    21      63.808  91.548  87.039  1.00  0.00           H  
ATOM    296  CG  PRO    21      65.039  92.270  88.673  1.00  0.00           C  
ATOM    297  HG2 PRO    21      66.123  92.166  88.737  1.00  0.00           H  
ATOM    298  HG3 PRO    21      64.435  91.761  89.425  1.00  0.00           H  
ATOM    299  CB  PRO    21      64.717  93.807  88.891  1.00  0.00           C  
ATOM    300  HB2 PRO    21      65.246  94.251  89.735  1.00  0.00           H  
ATOM    301  HB3 PRO    21      63.690  93.998  89.202  1.00  0.00           H  
ATOM    302  CA  PRO    21      64.966  94.419  87.483  1.00  0.00           C  
ATOM    303  HA  PRO    21      64.201  95.139  87.194  1.00  0.00           H  
ATOM    304  C   PRO    21      66.306  95.213  87.525  1.00  0.00           C  
ATOM    305  O   PRO    21      67.390  94.618  87.342  1.00  0.00           O  
ATOM    306  N   GLY    22      66.194  96.522  87.840  1.00  0.00           N  
ATOM    307  H   GLY    22      65.304  96.993  87.919  1.00  0.00           H  
ATOM    308  CA  GLY    22      67.367  97.396  88.030  1.00  0.00           C  
ATOM    309  HA2 GLY    22      67.944  97.533  87.115  1.00  0.00           H  
ATOM    310  HA3 GLY    22      66.910  98.376  88.167  1.00  0.00           H  
ATOM    311  C   GLY    22      68.349  97.043  89.190  1.00  0.00           C  
ATOM    312  O   GLY    22      67.933  96.344  90.127  1.00  0.00           O  
ATOM    313  N   GLN    23      69.628  97.351  89.078  1.00  0.00           N  
ATOM    314  H   GLN    23      69.787  98.104  88.425  1.00  0.00           H  
ATOM    315  CA  GLN    23      70.678  97.182  90.121  1.00  0.00           C  
ATOM    316  HA  GLN    23      70.218  97.166  91.109  1.00  0.00           H  
ATOM    317  CB  GLN    23      71.533  95.920  89.895  1.00  0.00           C  
ATOM    318  HB2 GLN    23      72.246  95.767  90.705  1.00  0.00           H  
ATOM    319  HB3 GLN    23      70.863  95.065  89.798  1.00  0.00           H  
ATOM    320  CG  GLN    23      72.517  95.870  88.682  1.00  0.00           C  
ATOM    321  HG2 GLN    23      72.016  96.019  87.725  1.00  0.00           H  
ATOM    322  HG3 GLN    23      73.355  96.558  88.790  1.00  0.00           H  
ATOM    323  CD  GLN    23      73.204  94.506  88.589  1.00  0.00           C  
ATOM    324  OE1 GLN    23      72.622  93.461  88.803  1.00  0.00           O  
ATOM    325  NE2 GLN    23      74.506  94.463  88.382  1.00  0.00           N  
ATOM    326 HE21 GLN    23      75.042  95.318  88.428  1.00  0.00           H  
ATOM    327 HE22 GLN    23      74.978  93.592  88.186  1.00  0.00           H  
ATOM    328  C   GLN    23      71.584  98.381  90.237  1.00  0.00           C  
ATOM    329  O   GLN    23      71.552  99.264  89.382  1.00  0.00           O  
ATOM    330  N   GLY    24      72.461  98.504  91.272  1.00  0.00           N  
ATOM    331  H   GLY    24      72.563  97.779  91.967  1.00  0.00           H  
ATOM    332  CA  GLY    24      73.207  99.702  91.516  1.00  0.00           C  
ATOM    333  HA2 GLY    24      72.528 100.526  91.298  1.00  0.00           H  
ATOM    334  HA3 GLY    24      73.432  99.735  92.582  1.00  0.00           H  
ATOM    335  C   GLY    24      74.569  99.819  90.732  1.00  0.00           C  
ATOM    336  O   GLY    24      75.211  98.765  90.466  1.00  0.00           O  
ATOM    337  N   TYR    25      74.928 101.019  90.361  1.00  0.00           N  
ATOM    338  H   TYR    25      74.316 101.786  90.601  1.00  0.00           H  
ATOM    339  CA  TYR    25      76.010 101.398  89.409  1.00  0.00           C  
ATOM    340  HA  TYR    25      76.974 101.062  89.791  1.00  0.00           H  
ATOM    341  CB  TYR    25      75.772 100.709  88.054  1.00  0.00           C  
ATOM    342  HB2 TYR    25      75.935  99.638  88.174  1.00  0.00           H  
ATOM    343  HB3 TYR    25      74.745 100.907  87.751  1.00  0.00           H  
ATOM    344  CG  TYR    25      76.708 101.224  86.965  1.00  0.00           C  
ATOM    345  CD1 TYR    25      78.036 100.821  86.915  1.00  0.00           C  
ATOM    346  HD1 TYR    25      78.514 100.134  87.598  1.00  0.00           H  
ATOM    347  CE1 TYR    25      78.877 101.230  85.827  1.00  0.00           C  
ATOM    348  HE1 TYR    25      79.917 100.940  85.795  1.00  0.00           H  
ATOM    349  CZ  TYR    25      78.385 102.026  84.800  1.00  0.00           C  
ATOM    350  OH  TYR    25      79.110 102.349  83.732  1.00  0.00           O  
ATOM    351  HH  TYR    25      80.034 102.220  83.959  1.00  0.00           H  
ATOM    352  CE2 TYR    25      77.069 102.413  84.842  1.00  0.00           C  
ATOM    353  HE2 TYR    25      76.592 102.997  84.069  1.00  0.00           H  
ATOM    354  CD2 TYR    25      76.261 102.042  85.937  1.00  0.00           C  
ATOM    355  HD2 TYR    25      75.240 102.394  85.978  1.00  0.00           H  
ATOM    356  C   TYR    25      76.033 102.932  89.153  1.00  0.00           C  
ATOM    357  O   TYR    25      74.971 103.523  88.919  1.00  0.00           O  
ATOM    358  N   SER    26      77.220 103.529  89.013  1.00  0.00           N  
ATOM    359  H   SER    26      78.078 103.004  89.097  1.00  0.00           H  
ATOM    360  CA  SER    26      77.394 104.897  88.570  1.00  0.00           C  
ATOM    361  HA  SER    26      76.398 105.308  88.406  1.00  0.00           H  
ATOM    362  CB  SER    26      78.120 105.627  89.683  1.00  0.00           C  
ATOM    363  HB2 SER    26      77.423 105.590  90.520  1.00  0.00           H  
ATOM    364  HB3 SER    26      79.014 105.080  89.984  1.00  0.00           H  
ATOM    365  OG  SER    26      78.523 106.959  89.292  1.00  0.00           O  
ATOM    366  HG  SER    26      79.376 107.109  89.706  1.00  0.00           H  
ATOM    367  C   SER    26      78.153 104.905  87.190  1.00  0.00           C  
ATOM    368  O   SER    26      79.097 104.124  87.013  1.00  0.00           O  
ATOM    369  N   GLN    27      77.816 105.807  86.260  1.00  0.00           N  
ATOM    370  H   GLN    27      77.002 106.382  86.428  1.00  0.00           H  
ATOM    371  CA  GLN    27      78.529 105.898  85.058  1.00  0.00           C  
ATOM    372  HA  GLN    27      78.648 104.873  84.707  1.00  0.00           H  
ATOM    373  CB  GLN    27      77.770 106.731  84.036  1.00  0.00           C  
ATOM    374  HB2 GLN    27      77.506 107.709  84.438  1.00  0.00           H  
ATOM    375  HB3 GLN    27      78.319 106.929  83.115  1.00  0.00           H  
ATOM    376  CG  GLN    27      76.449 106.094  83.691  1.00  0.00           C  
ATOM    377  HG2 GLN    27      76.537 105.211  83.057  1.00  0.00           H  
ATOM    378  HG3 GLN    27      75.987 105.844  84.646  1.00  0.00           H  
ATOM    379  CD  GLN    27      75.428 107.062  83.075  1.00  0.00           C  
ATOM    380  OE1 GLN    27      75.776 108.033  82.442  1.00  0.00           O  
ATOM    381  NE2 GLN    27      74.150 106.802  83.251  1.00  0.00           N  
ATOM    382 HE21 GLN    27      73.868 105.954  83.722  1.00  0.00           H  
ATOM    383 HE22 GLN    27      73.600 107.623  83.043  1.00  0.00           H  
ATOM    384  C   GLN    27      80.087 106.389  85.169  1.00  0.00           C  
ATOM    385  O   GLN    27      80.929 106.155  84.256  1.00  0.00           O  
ATOM    386  N   GLN    28      80.459 107.066  86.235  1.00  0.00           N  
ATOM    387  H   GLN    28      79.721 107.363  86.857  1.00  0.00           H  
ATOM    388  CA  GLN    28      81.862 107.577  86.510  1.00  0.00           C  
ATOM    389  HA  GLN    28      82.578 107.421  85.702  1.00  0.00           H  
ATOM    390  CB  GLN    28      81.941 109.070  86.838  1.00  0.00           C  
ATOM    391  HB2 GLN    28      81.386 109.306  87.746  1.00  0.00           H  
ATOM    392  HB3 GLN    28      83.011 109.259  86.924  1.00  0.00           H  
ATOM    393  CG  GLN    28      81.457 109.880  85.655  1.00  0.00           C  
ATOM    394  HG2 GLN    28      82.118 110.726  85.469  1.00  0.00           H  
ATOM    395  HG3 GLN    28      81.497 109.411  84.672  1.00  0.00           H  
ATOM    396  CD  GLN    28      80.124 110.488  85.920  1.00  0.00           C  
ATOM    397  OE1 GLN    28      79.277 109.841  86.543  1.00  0.00           O  
ATOM    398  NE2 GLN    28      79.747 111.678  85.540  1.00  0.00           N  
ATOM    399 HE21 GLN    28      78.798 112.021  85.499  1.00  0.00           H  
ATOM    400 HE22 GLN    28      80.498 112.305  85.289  1.00  0.00           H  
ATOM    401  C   GLN    28      82.406 106.827  87.678  1.00  0.00           C  
ATOM    402  O   GLN    28      83.350 107.205  88.377  1.00  0.00           O  
ATOM    403  N   SER    29      81.897 105.575  87.904  1.00  0.00           N  
ATOM    404  H   SER    29      81.246 105.185  87.238  1.00  0.00           H  
ATOM    405  CA  SER    29      82.383 104.679  88.971  1.00  0.00           C  
ATOM    406  HA  SER    29      82.292 105.157  89.946  1.00  0.00           H  
ATOM    407  CB  SER    29      81.522 103.432  89.109  1.00  0.00           C  
ATOM    408  HB2 SER    29      81.893 102.739  89.864  1.00  0.00           H  
ATOM    409  HB3 SER    29      80.526 103.762  89.404  1.00  0.00           H  
ATOM    410  OG  SER    29      81.317 102.894  87.797  1.00  0.00           O  
ATOM    411  HG  SER    29      80.529 103.288  87.417  1.00  0.00           H  
ATOM    412  C   SER    29      83.860 104.197  88.881  1.00  0.00           C  
ATOM    413  O   SER    29      84.447 103.891  89.866  1.00  0.00           O  
ATOM    414  N   SER    30      84.317 104.089  87.647  1.00  0.00           N  
ATOM    415  H   SER    30      83.634 104.318  86.939  1.00  0.00           H  
ATOM    416  CA  SER    30      85.615 103.522  87.258  1.00  0.00           C  
ATOM    417  HA  SER    30      86.155 103.205  88.151  1.00  0.00           H  
ATOM    418  CB  SER    30      85.510 102.172  86.466  1.00  0.00           C  
ATOM    419  HB2 SER    30      84.890 101.470  87.024  1.00  0.00           H  
ATOM    420  HB3 SER    30      85.226 102.373  85.433  1.00  0.00           H  
ATOM    421  OG  SER    30      86.813 101.548  86.463  1.00  0.00           O  
ATOM    422  HG  SER    30      87.307 101.598  85.642  1.00  0.00           H  
ATOM    423  C   SER    30      86.517 104.535  86.531  1.00  0.00           C  
ATOM    424  O   SER    30      86.108 105.281  85.648  1.00  0.00           O  
ATOM    425  N   GLN    31      87.838 104.676  86.791  1.00  0.00           N  
ATOM    426  H   GLN    31      88.372 105.354  86.267  1.00  0.00           H  
ATOM    427  CA  GLN    31      88.522 104.112  88.022  1.00  0.00           C  
ATOM    428  HA  GLN    31      88.361 103.038  87.926  1.00  0.00           H  
ATOM    429  CB  GLN    31      90.004 104.591  87.989  1.00  0.00           C  
ATOM    430  HB2 GLN    31      89.986 105.675  87.882  1.00  0.00           H  
ATOM    431  HB3 GLN    31      90.526 104.456  88.936  1.00  0.00           H  
ATOM    432  CG  GLN    31      90.851 103.876  86.907  1.00  0.00           C  
ATOM    433  HG2 GLN    31      90.335 104.047  85.962  1.00  0.00           H  
ATOM    434  HG3 GLN    31      91.825 104.364  86.874  1.00  0.00           H  
ATOM    435  CD  GLN    31      91.093 102.407  87.091  1.00  0.00           C  
ATOM    436  OE1 GLN    31      90.450 101.667  87.769  1.00  0.00           O  
ATOM    437  NE2 GLN    31      92.029 101.846  86.331  1.00  0.00           N  
ATOM    438 HE21 GLN    31      92.267 100.873  86.461  1.00  0.00           H  
ATOM    439 HE22 GLN    31      92.619 102.368  85.700  1.00  0.00           H  
ATOM    440  C   GLN    31      87.857 104.657  89.293  1.00  0.00           C  
ATOM    441  O   GLN    31      87.131 105.661  89.223  1.00  0.00           O  
ATOM    442  N   PRO    32      88.072 103.974  90.384  1.00  0.00           N  
ATOM    443  CD  PRO    32      88.868 102.777  90.557  1.00  0.00           C  
ATOM    444  HD2 PRO    32      89.917 102.940  90.311  1.00  0.00           H  
ATOM    445  HD3 PRO    32      88.543 101.971  89.899  1.00  0.00           H  
ATOM    446  CG  PRO    32      88.878 102.300  91.989  1.00  0.00           C  
ATOM    447  HG2 PRO    32      89.745 102.555  92.598  1.00  0.00           H  
ATOM    448  HG3 PRO    32      88.663 101.234  92.066  1.00  0.00           H  
ATOM    449  CB  PRO    32      87.744 103.127  92.562  1.00  0.00           C  
ATOM    450  HB2 PRO    32      87.964 103.365  93.602  1.00  0.00           H  
ATOM    451  HB3 PRO    32      86.801 102.582  92.517  1.00  0.00           H  
ATOM    452  CA  PRO    32      87.774 104.412  91.741  1.00  0.00           C  
ATOM    453  HA  PRO    32      86.771 104.837  91.775  1.00  0.00           H  
ATOM    454  C   PRO    32      88.828 105.423  92.201  1.00  0.00           C  
ATOM    455  O   PRO    32      89.787 105.119  92.900  1.00  0.00           O  
ATOM    456  N   TYR    33      88.742 106.725  91.849  1.00  0.00           N  
ATOM    457  H   TYR    33      87.910 107.066  91.388  1.00  0.00           H  
ATOM    458  CA  TYR    33      89.805 107.756  92.204  1.00  0.00           C  
ATOM    459  HA  TYR    33      90.800 107.315  92.257  1.00  0.00           H  
ATOM    460  CB  TYR    33      89.824 108.844  91.028  1.00  0.00           C  
ATOM    461  HB2 TYR    33      88.779 109.085  90.834  1.00  0.00           H  
ATOM    462  HB3 TYR    33      90.301 109.808  91.203  1.00  0.00           H  
ATOM    463  CG  TYR    33      90.547 108.318  89.752  1.00  0.00           C  
ATOM    464  CD1 TYR    33      91.857 107.727  89.643  1.00  0.00           C  
ATOM    465  HD1 TYR    33      92.314 107.414  90.570  1.00  0.00           H  
ATOM    466  CE1 TYR    33      92.526 107.406  88.419  1.00  0.00           C  
ATOM    467  HE1 TYR    33      93.474 106.894  88.342  1.00  0.00           H  
ATOM    468  CZ  TYR    33      91.857 107.676  87.205  1.00  0.00           C  
ATOM    469  OH  TYR    33      92.404 107.466  85.927  1.00  0.00           O  
ATOM    470  HH  TYR    33      91.737 107.058  85.370  1.00  0.00           H  
ATOM    471  CE2 TYR    33      90.553 108.206  87.275  1.00  0.00           C  
ATOM    472  HE2 TYR    33      89.928 108.175  86.395  1.00  0.00           H  
ATOM    473  CD2 TYR    33      89.945 108.563  88.496  1.00  0.00           C  
ATOM    474  HD2 TYR    33      88.900 108.831  88.438  1.00  0.00           H  
ATOM    475  C   TYR    33      89.647 108.453  93.564  1.00  0.00           C  
ATOM    476  O   TYR    33      90.062 109.578  93.692  1.00  0.00           O  
ATOM    477  N   GLY    34      88.914 107.809  94.493  1.00  0.00           N  
ATOM    478  H   GLY    34      88.575 106.884  94.270  1.00  0.00           H  
ATOM    479  CA  GLY    34      88.213 108.401  95.614  1.00  0.00           C  
ATOM    480  HA2 GLY    34      88.777 108.091  96.494  1.00  0.00           H  
ATOM    481  HA3 GLY    34      88.176 109.487  95.694  1.00  0.00           H  
ATOM    482  C   GLY    34      86.771 107.751  95.745  1.00  0.00           C  
ATOM    483  O   GLY    34      86.496 106.774  95.026  1.00  0.00           O  
ATOM    484  N   GLN    35      85.789 108.292  96.519  1.00  0.00           N  
ATOM    485  H   GLN    35      85.981 109.068  97.136  1.00  0.00           H  
ATOM    486  CA  GLN    35      84.459 107.703  96.844  1.00  0.00           C  
ATOM    487  HA  GLN    35      84.142 107.278  95.891  1.00  0.00           H  
ATOM    488  CB  GLN    35      84.481 106.503  97.740  1.00  0.00           C  
ATOM    489  HB2 GLN    35      85.477 106.319  98.144  1.00  0.00           H  
ATOM    490  HB3 GLN    35      83.842 106.676  98.605  1.00  0.00           H  
ATOM    491  CG  GLN    35      84.221 105.166  97.070  1.00  0.00           C  
ATOM    492  HG2 GLN    35      84.916 105.055  96.238  1.00  0.00           H  
ATOM    493  HG3 GLN    35      84.435 104.308  97.707  1.00  0.00           H  
ATOM    494  CD  GLN    35      82.802 105.014  96.436  1.00  0.00           C  
ATOM    495  OE1 GLN    35      81.883 105.793  96.716  1.00  0.00           O  
ATOM    496  NE2 GLN    35      82.680 104.159  95.476  1.00  0.00           N  
ATOM    497 HE21 GLN    35      83.411 103.484  95.302  1.00  0.00           H  
ATOM    498 HE22 GLN    35      81.871 104.263  94.881  1.00  0.00           H  
ATOM    499  C   GLN    35      83.480 108.792  97.370  1.00  0.00           C  
ATOM    500  O   GLN    35      83.587 109.292  98.464  1.00  0.00           O  
ATOM    501  N   GLN    36      82.453 109.184  96.597  1.00  0.00           N  
ATOM    502  H   GLN    36      81.866 109.864  97.058  1.00  0.00           H  
ATOM    503  CA  GLN    36      82.006 108.788  95.259  1.00  0.00           C  
ATOM    504  HA  GLN    36      81.948 107.701  95.211  1.00  0.00           H  
ATOM    505  CB  GLN    36      80.587 109.436  95.121  1.00  0.00           C  
ATOM    506  HB2 GLN    36      79.950 109.077  95.930  1.00  0.00           H  
ATOM    507  HB3 GLN    36      80.600 110.526  95.128  1.00  0.00           H  
ATOM    508  CG  GLN    36      79.943 108.771  93.885  1.00  0.00           C  
ATOM    509  HG2 GLN    36      80.518 109.112  93.024  1.00  0.00           H  
ATOM    510  HG3 GLN    36      80.159 107.703  93.871  1.00  0.00           H  
ATOM    511  CD  GLN    36      78.386 108.849  93.626  1.00  0.00           C  
ATOM    512  OE1 GLN    36      77.565 108.995  94.593  1.00  0.00           O  
ATOM    513  NE2 GLN    36      78.022 108.546  92.374  1.00  0.00           N  
ATOM    514 HE21 GLN    36      78.684 108.235  91.677  1.00  0.00           H  
ATOM    515 HE22 GLN    36      77.052 108.326  92.198  1.00  0.00           H  
ATOM    516  C   GLN    36      82.920 109.291  94.194  1.00  0.00           C  
ATOM    517  O   GLN    36      83.388 110.373  94.398  1.00  0.00           O  
ATOM    518  N   SER    37      83.320 108.573  93.163  1.00  0.00           N  
ATOM    519  H   SER    37      83.042 107.618  92.989  1.00  0.00           H  
ATOM    520  CA  SER    37      84.352 109.056  92.285  1.00  0.00           C  
ATOM    521  HA  SER    37      84.939 109.861  92.727  1.00  0.00           H  
ATOM    522  CB  SER    37      85.373 107.931  91.903  1.00  0.00           C  
ATOM    523  HB2 SER    37      85.625 107.400  92.821  1.00  0.00           H  
ATOM    524  HB3 SER    37      84.763 107.243  91.318  1.00  0.00           H  
ATOM    525  OG  SER    37      86.506 108.411  91.224  1.00  0.00           O  
ATOM    526  HG  SER    37      86.336 108.189  90.305  1.00  0.00           H  
ATOM    527  C   SER    37      83.735 109.616  90.979  1.00  0.00           C  
ATOM    528  O   SER    37      82.775 109.140  90.425  1.00  0.00           O  
ATOM    529  N   TYR    38      84.362 110.622  90.449  1.00  0.00           N  
ATOM    530  H   TYR    38      85.088 111.009  91.035  1.00  0.00           H  
ATOM    531  CA  TYR    38      84.012 111.254  89.175  1.00  0.00           C  
ATOM    532  HA  TYR    38      83.443 110.481  88.658  1.00  0.00           H  
ATOM    533  CB  TYR    38      83.108 112.477  89.416  1.00  0.00           C  
ATOM    534  HB2 TYR    38      83.772 113.216  89.867  1.00  0.00           H  
ATOM    535  HB3 TYR    38      82.666 112.816  88.480  1.00  0.00           H  
ATOM    536  CG  TYR    38      81.999 112.335  90.433  1.00  0.00           C  
ATOM    537  CD1 TYR    38      82.084 112.913  91.699  1.00  0.00           C  
ATOM    538  HD1 TYR    38      82.984 113.473  91.904  1.00  0.00           H  
ATOM    539  CE1 TYR    38      81.097 112.724  92.664  1.00  0.00           C  
ATOM    540  HE1 TYR    38      81.232 113.041  93.688  1.00  0.00           H  
ATOM    541  CZ  TYR    38      79.888 112.138  92.287  1.00  0.00           C  
ATOM    542  OH  TYR    38      78.851 112.142  93.114  1.00  0.00           O  
ATOM    543  HH  TYR    38      79.081 112.572  93.940  1.00  0.00           H  
ATOM    544  CE2 TYR    38      79.683 111.832  90.865  1.00  0.00           C  
ATOM    545  HE2 TYR    38      78.694 111.530  90.555  1.00  0.00           H  
ATOM    546  CD2 TYR    38      80.745 111.810  89.987  1.00  0.00           C  
ATOM    547  HD2 TYR    38      80.633 111.331  89.025  1.00  0.00           H  
ATOM    548  C   TYR    38      85.112 111.698  88.192  1.00  0.00           C  
ATOM    549  O   TYR    38      84.885 111.754  86.986  1.00  0.00           O  
ATOM    550  N   SER    39      86.361 111.915  88.630  1.00  0.00           N  
ATOM    551  H   SER    39      86.518 111.922  89.627  1.00  0.00           H  
ATOM    552  CA  SER    39      87.488 112.428  87.830  1.00  0.00           C  
ATOM    553  HA  SER    39      87.549 111.956  86.849  1.00  0.00           H  
ATOM    554  CB  SER    39      87.442 113.961  87.484  1.00  0.00           C  
ATOM    555  HB2 SER    39      86.451 114.196  87.097  1.00  0.00           H  
ATOM    556  HB3 SER    39      87.716 114.488  88.398  1.00  0.00           H  
ATOM    557  OG  SER    39      88.324 114.316  86.394  1.00  0.00           O  
ATOM    558  HG  SER    39      87.753 114.329  85.622  1.00  0.00           H  
ATOM    559  C   SER    39      88.822 112.137  88.565  1.00  0.00           C  
ATOM    560  O   SER    39      88.852 111.980  89.779  1.00  0.00           O  
ATOM    561  N   GLY    40      89.941 112.042  87.837  1.00  0.00           N  
ATOM    562  H   GLY    40      89.899 112.403  86.894  1.00  0.00           H  
ATOM    563  CA  GLY    40      91.285 112.011  88.390  1.00  0.00           C  
ATOM    564  HA2 GLY    40      91.497 111.049  88.857  1.00  0.00           H  
ATOM    565  HA3 GLY    40      92.057 112.128  87.629  1.00  0.00           H  
ATOM    566  C   GLY    40      91.540 113.179  89.391  1.00  0.00           C  
ATOM    567  O   GLY    40      90.978 114.205  89.237  1.00  0.00           O  
ATOM    568  N   TYR    41      92.385 112.990  90.454  1.00  0.00           N  
ATOM    569  H   TYR    41      92.429 113.750  91.117  1.00  0.00           H  
ATOM    570  CA  TYR    41      93.358 111.929  90.814  1.00  0.00           C  
ATOM    571  HA  TYR    41      92.943 110.960  90.536  1.00  0.00           H  
ATOM    572  CB  TYR    41      94.737 112.289  90.156  1.00  0.00           C  
ATOM    573  HB2 TYR    41      95.031 113.275  90.516  1.00  0.00           H  
ATOM    574  HB3 TYR    41      95.528 111.598  90.446  1.00  0.00           H  
ATOM    575  CG  TYR    41      94.681 112.263  88.658  1.00  0.00           C  
ATOM    576  CD1 TYR    41      94.721 113.482  87.955  1.00  0.00           C  
ATOM    577  HD1 TYR    41      94.774 114.464  88.401  1.00  0.00           H  
ATOM    578  CE1 TYR    41      94.776 113.503  86.521  1.00  0.00           C  
ATOM    579  HE1 TYR    41      94.916 114.456  86.034  1.00  0.00           H  
ATOM    580  CZ  TYR    41      94.534 112.333  85.768  1.00  0.00           C  
ATOM    581  OH  TYR    41      94.614 112.385  84.410  1.00  0.00           O  
ATOM    582  HH  TYR    41      94.731 113.284  84.096  1.00  0.00           H  
ATOM    583  CE2 TYR    41      94.482 111.093  86.474  1.00  0.00           C  
ATOM    584  HE2 TYR    41      94.256 110.147  86.005  1.00  0.00           H  
ATOM    585  CD2 TYR    41      94.559 111.099  87.904  1.00  0.00           C  
ATOM    586  HD2 TYR    41      94.426 110.192  88.475  1.00  0.00           H  
ATOM    587  C   TYR    41      93.462 111.762  92.308  1.00  0.00           C  
ATOM    588  O   TYR    41      92.858 112.585  93.000  1.00  0.00           O  
ATOM    589  N   SER    42      94.250 110.824  92.844  1.00  0.00           N  
ATOM    590  H   SER    42      94.751 110.215  92.213  1.00  0.00           H  
ATOM    591  CA  SER    42      94.371 110.624  94.320  1.00  0.00           C  
ATOM    592  HA  SER    42      93.922 111.453  94.867  1.00  0.00           H  
ATOM    593  CB  SER    42      93.780 109.338  94.795  1.00  0.00           C  
ATOM    594  HB2 SER    42      92.768 109.177  94.424  1.00  0.00           H  
ATOM    595  HB3 SER    42      94.390 108.495  94.470  1.00  0.00           H  
ATOM    596  OG  SER    42      93.676 109.363  96.190  1.00  0.00           O  
ATOM    597  HG  SER    42      94.462 108.942  96.545  1.00  0.00           H  
ATOM    598  C   SER    42      95.814 110.622  94.719  1.00  0.00           C  
ATOM    599  O   SER    42      96.104 110.821  95.919  1.00  0.00           O  
ATOM    600  N   GLN    43      96.782 110.466  93.752  1.00  0.00           N  
ATOM    601  H   GLN    43      96.420 110.176  92.856  1.00  0.00           H  
ATOM    602  CA  GLN    43      98.170 110.889  93.970  1.00  0.00           C  
ATOM    603  HA  GLN    43      98.300 110.940  95.051  1.00  0.00           H  
ATOM    604  CB  GLN    43      99.215 109.931  93.306  1.00  0.00           C  
ATOM    605  HB2 GLN    43     100.224 110.149  93.655  1.00  0.00           H  
ATOM    606  HB3 GLN    43      98.970 108.879  93.448  1.00  0.00           H  
ATOM    607  CG  GLN    43      99.188 110.043  91.773  1.00  0.00           C  
ATOM    608  HG2 GLN    43      98.143 109.958  91.476  1.00  0.00           H  
ATOM    609  HG3 GLN    43      99.536 110.975  91.327  1.00  0.00           H  
ATOM    610  CD  GLN    43      99.975 108.847  91.204  1.00  0.00           C  
ATOM    611  OE1 GLN    43     100.896 108.423  91.775  1.00  0.00           O  
ATOM    612  NE2 GLN    43      99.594 108.342  90.018  1.00  0.00           N  
ATOM    613 HE21 GLN    43      98.912 108.957  89.597  1.00  0.00           H  
ATOM    614 HE22 GLN    43     100.094 107.637  89.496  1.00  0.00           H  
ATOM    615  C   GLN    43      98.258 112.305  93.442  1.00  0.00           C  
ATOM    616  O   GLN    43      97.456 112.639  92.589  1.00  0.00           O  
ATOM    617  N   SER    44      99.204 113.101  93.883  1.00  0.00           N  
ATOM    618  H   SER    44      99.838 112.742  94.582  1.00  0.00           H  
ATOM    619  CA  SER    44      99.521 114.416  93.390  1.00  0.00           C  
ATOM    620  HA  SER    44      98.842 115.215  93.690  1.00  0.00           H  
ATOM    621  CB  SER    44     100.909 114.789  93.832  1.00  0.00           C  
ATOM    622  HB2 SER    44     101.047 114.649  94.904  1.00  0.00           H  
ATOM    623  HB3 SER    44     101.538 114.076  93.298  1.00  0.00           H  
ATOM    624  OG  SER    44     101.267 116.155  93.538  1.00  0.00           O  
ATOM    625  HG  SER    44     102.192 116.177  93.793  1.00  0.00           H  
ATOM    626  C   SER    44      99.632 114.501  91.923  1.00  0.00           C  
ATOM    627  O   SER    44     100.135 113.633  91.286  1.00  0.00           O  
ATOM    628  N   THR    45      99.066 115.542  91.361  1.00  0.00           N  
ATOM    629  H   THR    45      98.554 116.209  91.921  1.00  0.00           H  
ATOM    630  CA  THR    45      99.272 116.008  89.882  1.00  0.00           C  
ATOM    631  HA  THR    45      99.563 115.156  89.269  1.00  0.00           H  
ATOM    632  CB  THR    45      97.796 116.301  89.428  1.00  0.00           C  
ATOM    633  HB  THR    45      97.477 117.274  89.801  1.00  0.00           H  
ATOM    634  CG2 THR    45      97.728 116.373  87.942  1.00  0.00           C  
ATOM    635 HG21 THR    45      96.709 116.367  87.556  1.00  0.00           H  
ATOM    636 HG22 THR    45      98.242 117.225  87.498  1.00  0.00           H  
ATOM    637 HG23 THR    45      98.252 115.490  87.577  1.00  0.00           H  
ATOM    638  OG1 THR    45      96.756 115.362  89.723  1.00  0.00           O  
ATOM    639  HG1 THR    45      95.910 115.767  89.931  1.00  0.00           H  
ATOM    640  C   THR    45     100.229 117.190  89.758  1.00  0.00           C  
ATOM    641  O   THR    45      99.894 118.337  89.471  1.00  0.00           O  
ATOM    642  N   ASP    46     101.457 116.842  90.082  1.00  0.00           N  
ATOM    643  H   ASP    46     101.557 115.848  90.225  1.00  0.00           H  
ATOM    644  CA  ASP    46     102.692 117.599  90.021  1.00  0.00           C  
ATOM    645  HA  ASP    46     102.626 118.211  89.122  1.00  0.00           H  
ATOM    646  CB  ASP    46     102.773 118.627  91.222  1.00  0.00           C  
ATOM    647  HB2 ASP    46     101.891 119.266  91.185  1.00  0.00           H  
ATOM    648  HB3 ASP    46     102.854 118.121  92.185  1.00  0.00           H  
ATOM    649  CG  ASP    46     103.866 119.651  91.032  1.00  0.00           C  
ATOM    650  OD1 ASP    46     104.537 119.720  89.933  1.00  0.00           O  
ATOM    651  OD2 ASP    46     104.093 120.473  91.982  1.00  0.00           O  
ATOM    652  C   ASP    46     103.834 116.625  89.806  1.00  0.00           C  
ATOM    653  O   ASP    46     103.764 115.481  90.289  1.00  0.00           O  
ATOM    654  N   THR    47     104.814 117.013  89.074  1.00  0.00           N  
ATOM    655  H   THR    47     104.749 117.980  88.791  1.00  0.00           H  
ATOM    656  CA  THR    47     106.124 116.333  88.920  1.00  0.00           C  
ATOM    657  HA  THR    47     106.258 115.552  89.668  1.00  0.00           H  
ATOM    658  CB  THR    47     106.219 115.807  87.505  1.00  0.00           C  
ATOM    659  HB  THR    47     107.145 115.233  87.456  1.00  0.00           H  
ATOM    660  CG2 THR    47     105.062 114.913  87.088  1.00  0.00           C  
ATOM    661 HG21 THR    47     104.190 115.473  86.749  1.00  0.00           H  
ATOM    662 HG22 THR    47     105.435 114.321  86.252  1.00  0.00           H  
ATOM    663 HG23 THR    47     104.758 114.302  87.938  1.00  0.00           H  
ATOM    664  OG1 THR    47     106.304 116.920  86.638  1.00  0.00           O  
ATOM    665  HG1 THR    47     105.980 116.545  85.816  1.00  0.00           H  
ATOM    666  C   THR    47     107.289 117.339  89.138  1.00  0.00           C  
ATOM    667  O   THR    47     108.452 116.987  89.080  1.00  0.00           O  
ATOM    668  N   SER    48     107.029 118.595  89.457  1.00  0.00           N  
ATOM    669  H   SER    48     106.082 118.783  89.753  1.00  0.00           H  
ATOM    670  CA  SER    48     108.019 119.706  89.485  1.00  0.00           C  
ATOM    671  HA  SER    48     108.817 119.424  88.798  1.00  0.00           H  
ATOM    672  CB  SER    48     107.408 121.022  89.058  1.00  0.00           C  
ATOM    673  HB2 SER    48     108.233 121.731  88.986  1.00  0.00           H  
ATOM    674  HB3 SER    48     106.922 120.826  88.102  1.00  0.00           H  
ATOM    675  OG  SER    48     106.482 121.526  90.019  1.00  0.00           O  
ATOM    676  HG  SER    48     105.741 120.916  90.007  1.00  0.00           H  
ATOM    677  C   SER    48     108.611 119.749  90.859  1.00  0.00           C  
ATOM    678  O   SER    48     108.001 119.489  91.923  1.00  0.00           O  
ATOM    679  N   GLY    49     109.952 120.041  90.909  1.00  0.00           N  
ATOM    680  H   GLY    49     110.375 120.094  89.993  1.00  0.00           H  
ATOM    681  CA  GLY    49     110.786 120.347  92.084  1.00  0.00           C  
ATOM    682  HA2 GLY    49     111.487 121.118  91.766  1.00  0.00           H  
ATOM    683  HA3 GLY    49     110.139 120.801  92.834  1.00  0.00           H  
ATOM    684  C   GLY    49     111.369 119.105  92.691  1.00  0.00           C  
ATOM    685  O   GLY    49     110.657 118.108  92.803  1.00  0.00           O  
ATOM    686  N   TYR    50     112.632 119.077  93.166  1.00  0.00           N  
ATOM    687  H   TYR    50     112.868 118.153  93.500  1.00  0.00           H  
ATOM    688  CA  TYR    50     113.743 119.941  92.962  1.00  0.00           C  
ATOM    689  HA  TYR    50     113.504 120.542  92.085  1.00  0.00           H  
ATOM    690  CB  TYR    50     113.897 120.819  94.242  1.00  0.00           C  
ATOM    691  HB2 TYR    50     112.938 121.290  94.455  1.00  0.00           H  
ATOM    692  HB3 TYR    50     114.078 120.088  95.029  1.00  0.00           H  
ATOM    693  CG  TYR    50     115.056 121.853  94.246  1.00  0.00           C  
ATOM    694  CD1 TYR    50     116.277 121.396  94.781  1.00  0.00           C  
ATOM    695  HD1 TYR    50     116.379 120.363  95.079  1.00  0.00           H  
ATOM    696  CE1 TYR    50     117.389 122.311  94.783  1.00  0.00           C  
ATOM    697  HE1 TYR    50     118.342 121.970  95.161  1.00  0.00           H  
ATOM    698  CZ  TYR    50     117.281 123.550  94.107  1.00  0.00           C  
ATOM    699  OH  TYR    50     118.336 124.314  93.888  1.00  0.00           O  
ATOM    700  HH  TYR    50     119.141 123.874  94.171  1.00  0.00           H  
ATOM    701  CE2 TYR    50     116.012 123.996  93.583  1.00  0.00           C  
ATOM    702  HE2 TYR    50     115.885 125.025  93.284  1.00  0.00           H  
ATOM    703  CD2 TYR    50     114.907 123.124  93.647  1.00  0.00           C  
ATOM    704  HD2 TYR    50     113.943 123.369  93.226  1.00  0.00           H  
ATOM    705  C   TYR    50     114.998 119.229  92.631  1.00  0.00           C  
ATOM    706  O   TYR    50     115.360 118.215  93.217  1.00  0.00           O  
ATOM    707  N   GLY    51     115.944 119.689  91.773  1.00  0.00           N  
ATOM    708  H   GLY    51     116.788 119.164  91.592  1.00  0.00           H  
ATOM    709  CA  GLY    51     115.855 120.835  90.921  1.00  0.00           C  
ATOM    710  HA2 GLY    51     114.847 120.918  90.513  1.00  0.00           H  
ATOM    711  HA3 GLY    51     116.002 121.747  91.500  1.00  0.00           H  
ATOM    712  C   GLY    51     116.900 120.835  89.801  1.00  0.00           C  
ATOM    713  O   GLY    51     117.393 119.724  89.522  1.00  0.00           O  
ATOM    714  N   GLN    52     117.145 121.987  89.180  1.00  0.00           N  
ATOM    715  H   GLN    52     116.822 122.822  89.647  1.00  0.00           H  
ATOM    716  CA  GLN    52     118.213 122.185  88.234  1.00  0.00           C  
ATOM    717  HA  GLN    52     118.248 123.221  87.898  1.00  0.00           H  
ATOM    718  CB  GLN    52     119.579 121.849  88.870  1.00  0.00           C  
ATOM    719  HB2 GLN    52     119.626 121.899  89.958  1.00  0.00           H  
ATOM    720  HB3 GLN    52     119.783 120.788  88.725  1.00  0.00           H  
ATOM    721  CG  GLN    52     120.818 122.518  88.292  1.00  0.00           C  
ATOM    722  HG2 GLN    52     121.703 122.084  88.757  1.00  0.00           H  
ATOM    723  HG3 GLN    52     120.960 122.234  87.249  1.00  0.00           H  
ATOM    724  CD  GLN    52     120.935 123.949  88.409  1.00  0.00           C  
ATOM    725  OE1 GLN    52     120.476 124.599  89.335  1.00  0.00           O  
ATOM    726  NE2 GLN    52     121.722 124.578  87.627  1.00  0.00           N  
ATOM    727 HE21 GLN    52     122.016 124.034  86.828  1.00  0.00           H  
ATOM    728 HE22 GLN    52     121.558 125.562  87.468  1.00  0.00           H  
ATOM    729  C   GLN    52     118.013 121.320  86.998  1.00  0.00           C  
ATOM    730  O   GLN    52     118.844 120.516  86.675  1.00  0.00           O  
ATOM    731  N   SER    53     116.900 121.601  86.197  1.00  0.00           N  
ATOM    732  H   SER    53     116.749 120.865  85.522  1.00  0.00           H  
ATOM    733  CA  SER    53     115.700 122.398  86.494  1.00  0.00           C  
ATOM    734  HA  SER    53     116.031 123.326  86.960  1.00  0.00           H  
ATOM    735  CB  SER    53     115.045 122.621  85.186  1.00  0.00           C  
ATOM    736  HB2 SER    53     115.634 123.315  84.587  1.00  0.00           H  
ATOM    737  HB3 SER    53     114.989 121.722  84.572  1.00  0.00           H  
ATOM    738  OG  SER    53     113.736 123.173  85.324  1.00  0.00           O  
ATOM    739  HG  SER    53     113.864 124.109  85.496  1.00  0.00           H  
ATOM    740  C   SER    53     114.695 121.737  87.488  1.00  0.00           C  
ATOM    741  O   SER    53     114.845 120.529  87.712  1.00  0.00           O  
ATOM    742  N   SER    54     113.817 122.535  88.081  1.00  0.00           N  
ATOM    743  H   SER    54     113.786 123.527  87.891  1.00  0.00           H  
ATOM    744  CA  SER    54     112.686 122.049  88.884  1.00  0.00           C  
ATOM    745  HA  SER    54     112.935 121.214  89.539  1.00  0.00           H  
ATOM    746  CB  SER    54     112.232 123.212  89.692  1.00  0.00           C  
ATOM    747  HB2 SER    54     112.069 124.046  89.010  1.00  0.00           H  
ATOM    748  HB3 SER    54     111.256 122.980  90.118  1.00  0.00           H  
ATOM    749  OG  SER    54     113.095 123.529  90.775  1.00  0.00           O  
ATOM    750  HG  SER    54     113.797 124.055  90.385  1.00  0.00           H  
ATOM    751  C   SER    54     111.585 121.522  87.974  1.00  0.00           C  
ATOM    752  O   SER    54     110.813 120.713  88.396  1.00  0.00           O  
ATOM    753  N   TYR    55     111.582 121.694  86.661  1.00  0.00           N  
ATOM    754  H   TYR    55     112.312 122.269  86.265  1.00  0.00           H  
ATOM    755  CA  TYR    55     110.504 121.377  85.732  1.00  0.00           C  
ATOM    756  HA  TYR    55     109.843 120.762  86.342  1.00  0.00           H  
ATOM    757  CB  TYR    55     109.811 122.712  85.331  1.00  0.00           C  
ATOM    758  HB2 TYR    55     110.531 123.342  84.807  1.00  0.00           H  
ATOM    759  HB3 TYR    55     109.070 122.497  84.561  1.00  0.00           H  
ATOM    760  CG  TYR    55     109.090 123.556  86.412  1.00  0.00           C  
ATOM    761  CD1 TYR    55     109.902 124.330  87.251  1.00  0.00           C  
ATOM    762  HD1 TYR    55     110.979 124.382  87.184  1.00  0.00           H  
ATOM    763  CE1 TYR    55     109.313 124.983  88.352  1.00  0.00           C  
ATOM    764  HE1 TYR    55     109.911 125.299  89.194  1.00  0.00           H  
ATOM    765  CZ  TYR    55     107.917 124.906  88.515  1.00  0.00           C  
ATOM    766  OH  TYR    55     107.410 125.597  89.575  1.00  0.00           O  
ATOM    767  HH  TYR    55     106.510 125.875  89.387  1.00  0.00           H  
ATOM    768  CE2 TYR    55     107.104 124.156  87.696  1.00  0.00           C  
ATOM    769  HE2 TYR    55     106.086 123.969  88.007  1.00  0.00           H  
ATOM    770  CD2 TYR    55     107.696 123.555  86.547  1.00  0.00           C  
ATOM    771  HD2 TYR    55     107.094 122.909  85.926  1.00  0.00           H  
ATOM    772  C   TYR    55     111.113 120.659  84.503  1.00  0.00           C  
ATOM    773  O   TYR    55     112.060 121.195  83.928  1.00  0.00           O  
ATOM    774  N   SER    56     110.719 119.454  84.118  1.00  0.00           N  
ATOM    775  H   SER    56     111.316 119.060  83.404  1.00  0.00           H  
ATOM    776  CA  SER    56     109.624 118.542  84.621  1.00  0.00           C  
ATOM    777  HA  SER    56     109.541 117.717  83.913  1.00  0.00           H  
ATOM    778  CB  SER    56     110.101 118.099  85.994  1.00  0.00           C  
ATOM    779  HB2 SER    56     110.324 118.870  86.731  1.00  0.00           H  
ATOM    780  HB3 SER    56     109.375 117.519  86.564  1.00  0.00           H  
ATOM    781  OG  SER    56     111.287 117.333  85.898  1.00  0.00           O  
ATOM    782  HG  SER    56     112.082 117.834  86.098  1.00  0.00           H  
ATOM    783  C   SER    56     108.267 119.352  84.636  1.00  0.00           C  
ATOM    784  O   SER    56     107.696 119.498  85.739  1.00  0.00           O  
ATOM    785  N   SER    57     107.756 119.908  83.587  1.00  0.00           N  
ATOM    786  H   SER    57     106.909 120.424  83.782  1.00  0.00           H  
ATOM    787  CA  SER    57     108.150 119.952  82.092  1.00  0.00           C  
ATOM    788  HA  SER    57     108.764 119.116  81.759  1.00  0.00           H  
ATOM    789  CB  SER    57     106.823 119.899  81.309  1.00  0.00           C  
ATOM    790  HB2 SER    57     106.332 119.003  81.688  1.00  0.00           H  
ATOM    791  HB3 SER    57     106.087 120.676  81.514  1.00  0.00           H  
ATOM    792  OG  SER    57     107.113 119.966  79.915  1.00  0.00           O  
ATOM    793  HG  SER    57     107.860 119.404  79.696  1.00  0.00           H  
ATOM    794  C   SER    57     108.979 121.208  81.831  1.00  0.00           C  
ATOM    795  O   SER    57     108.576 122.355  82.134  1.00  0.00           O  
ATOM    796  N   TYR    58     110.145 121.039  81.232  1.00  0.00           N  
ATOM    797  H   TYR    58     110.336 120.145  80.802  1.00  0.00           H  
ATOM    798  CA  TYR    58     111.010 122.218  80.995  1.00  0.00           C  
ATOM    799  HA  TYR    58     111.231 122.704  81.945  1.00  0.00           H  
ATOM    800  CB  TYR    58     112.253 121.580  80.425  1.00  0.00           C  
ATOM    801  HB2 TYR    58     112.718 120.914  81.152  1.00  0.00           H  
ATOM    802  HB3 TYR    58     111.862 120.954  79.624  1.00  0.00           H  
ATOM    803  CG  TYR    58     113.355 122.534  79.892  1.00  0.00           C  
ATOM    804  CD1 TYR    58     113.313 122.965  78.605  1.00  0.00           C  
ATOM    805  HD1 TYR    58     112.545 122.713  77.889  1.00  0.00           H  
ATOM    806  CE1 TYR    58     114.412 123.712  78.030  1.00  0.00           C  
ATOM    807  HE1 TYR    58     114.502 123.974  76.986  1.00  0.00           H  
ATOM    808  CZ  TYR    58     115.427 124.177  78.935  1.00  0.00           C  
ATOM    809  OH  TYR    58     116.568 124.774  78.462  1.00  0.00           O  
ATOM    810  HH  TYR    58     116.422 125.086  77.566  1.00  0.00           H  
ATOM    811  CE2 TYR    58     115.481 123.682  80.280  1.00  0.00           C  
ATOM    812  HE2 TYR    58     116.373 123.940  80.833  1.00  0.00           H  
ATOM    813  CD2 TYR    58     114.435 122.892  80.757  1.00  0.00           C  
ATOM    814  HD2 TYR    58     114.586 122.498  81.752  1.00  0.00           H  
ATOM    815  C   TYR    58     110.381 123.241  79.916  1.00  0.00           C  
ATOM    816  O   TYR    58     109.816 122.820  78.935  1.00  0.00           O  
ATOM    817  N   GLY    59     110.416 124.547  80.153  1.00  0.00           N  
ATOM    818  H   GLY    59     110.056 125.205  79.476  1.00  0.00           H  
ATOM    819  CA  GLY    59     111.223 125.287  81.159  1.00  0.00           C  
ATOM    820  HA2 GLY    59     110.908 124.926  82.138  1.00  0.00           H  
ATOM    821  HA3 GLY    59     112.267 125.061  80.942  1.00  0.00           H  
ATOM    822  C   GLY    59     110.923 126.764  81.061  1.00  0.00           C  
ATOM    823  O   GLY    59     110.636 127.206  79.957  1.00  0.00           O  
ATOM    824  N   GLN    60     111.102 127.530  82.149  1.00  0.00           N  
ATOM    825  H   GLN    60     110.803 128.467  81.917  1.00  0.00           H  
ATOM    826  CA  GLN    60     111.343 127.129  83.562  1.00  0.00           C  
ATOM    827  HA  GLN    60     111.771 126.127  83.559  1.00  0.00           H  
ATOM    828  CB  GLN    60     112.389 128.053  84.119  1.00  0.00           C  
ATOM    829  HB2 GLN    60     112.035 129.084  84.142  1.00  0.00           H  
ATOM    830  HB3 GLN    60     112.568 127.674  85.125  1.00  0.00           H  
ATOM    831  CG  GLN    60     113.731 127.937  83.396  1.00  0.00           C  
ATOM    832  HG2 GLN    60     113.695 127.968  82.307  1.00  0.00           H  
ATOM    833  HG3 GLN    60     114.255 128.866  83.620  1.00  0.00           H  
ATOM    834  CD  GLN    60     114.472 126.662  83.722  1.00  0.00           C  
ATOM    835  OE1 GLN    60     114.190 125.917  84.658  1.00  0.00           O  
ATOM    836  NE2 GLN    60     115.431 126.272  82.934  1.00  0.00           N  
ATOM    837 HE21 GLN    60     115.604 126.782  82.079  1.00  0.00           H  
ATOM    838 HE22 GLN    60     115.997 125.459  83.129  1.00  0.00           H  
ATOM    839  C   GLN    60     109.978 126.950  84.176  1.00  0.00           C  
ATOM    840  O   GLN    60     109.247 126.070  83.743  1.00  0.00           O  
ATOM    841  N   SER    61     109.704 127.719  85.167  1.00  0.00           N  
ATOM    842  H   SER    61     110.414 128.413  85.355  1.00  0.00           H  
ATOM    843  CA  SER    61     108.433 127.530  85.942  1.00  0.00           C  
ATOM    844  HA  SER    61     108.241 126.466  86.084  1.00  0.00           H  
ATOM    845  CB  SER    61     108.710 127.993  87.405  1.00  0.00           C  
ATOM    846  HB2 SER    61     107.882 127.739  88.067  1.00  0.00           H  
ATOM    847  HB3 SER    61     109.608 127.470  87.733  1.00  0.00           H  
ATOM    848  OG  SER    61     108.893 129.416  87.437  1.00  0.00           O  
ATOM    849  HG  SER    61     109.796 129.571  87.150  1.00  0.00           H  
ATOM    850  C   SER    61     107.171 128.170  85.296  1.00  0.00           C  
ATOM    851  O   SER    61     107.213 128.638  84.154  1.00  0.00           O  
ATOM    852  N   GLN    62     106.058 128.151  85.970  1.00  0.00           N  
ATOM    853  H   GLN    62     106.142 127.929  86.951  1.00  0.00           H  
ATOM    854  CA  GLN    62     104.761 128.380  85.378  1.00  0.00           C  
ATOM    855  HA  GLN    62     104.721 127.829  84.438  1.00  0.00           H  
ATOM    856  CB  GLN    62     103.677 127.858  86.427  1.00  0.00           C  
ATOM    857  HB2 GLN    62     102.728 127.757  85.901  1.00  0.00           H  
ATOM    858  HB3 GLN    62     103.811 126.799  86.650  1.00  0.00           H  
ATOM    859  CG  GLN    62     103.461 128.756  87.603  1.00  0.00           C  
ATOM    860  HG2 GLN    62     103.422 129.787  87.252  1.00  0.00           H  
ATOM    861  HG3 GLN    62     102.504 128.431  88.012  1.00  0.00           H  
ATOM    862  CD  GLN    62     104.503 128.665  88.744  1.00  0.00           C  
ATOM    863  OE1 GLN    62     105.530 127.996  88.642  1.00  0.00           O  
ATOM    864  NE2 GLN    62     104.246 129.426  89.783  1.00  0.00           N  
ATOM    865 HE21 GLN    62     104.956 129.411  90.501  1.00  0.00           H  
ATOM    866 HE22 GLN    62     103.376 129.937  89.830  1.00  0.00           H  
ATOM    867  C   GLN    62     104.541 129.827  84.944  1.00  0.00           C  
ATOM    868  O   GLN    62     103.729 130.043  84.074  1.00  0.00           O  
ATOM    869  N   ASN    63     105.259 130.800  85.441  1.00  0.00           N  
ATOM    870  H   ASN    63     105.826 130.690  86.269  1.00  0.00           H  
ATOM    871  CA  ASN    63     105.202 132.182  84.975  1.00  0.00           C  
ATOM    872  HA  ASN    63     104.568 132.234  84.090  1.00  0.00           H  
ATOM    873  CB  ASN    63     104.558 133.058  86.007  1.00  0.00           C  
ATOM    874  HB2 ASN    63     105.146 133.185  86.917  1.00  0.00           H  
ATOM    875  HB3 ASN    63     104.323 134.028  85.568  1.00  0.00           H  
ATOM    876  CG  ASN    63     103.162 132.647  86.479  1.00  0.00           C  
ATOM    877  OD1 ASN    63     102.288 132.279  85.702  1.00  0.00           O  
ATOM    878  ND2 ASN    63     102.792 132.737  87.734  1.00  0.00           N  
ATOM    879 HD21 ASN    63     101.882 132.412  88.029  1.00  0.00           H  
ATOM    880 HD22 ASN    63     103.348 133.222  88.424  1.00  0.00           H  
ATOM    881  C   ASN    63     106.516 132.756  84.395  1.00  0.00           C  
ATOM    882  O   ASN    63     106.737 133.985  84.356  1.00  0.00           O  
ATOM    883  N   THR    64     107.482 131.846  84.221  1.00  0.00           N  
ATOM    884  H   THR    64     107.193 130.879  84.256  1.00  0.00           H  
ATOM    885  CA  THR    64     108.832 132.126  83.812  1.00  0.00           C  
ATOM    886  HA  THR    64     108.973 133.182  83.582  1.00  0.00           H  
ATOM    887  CB  THR    64     109.781 131.923  84.938  1.00  0.00           C  
ATOM    888  HB  THR    64     109.799 130.873  85.231  1.00  0.00           H  
ATOM    889  CG2 THR    64     111.242 132.399  84.633  1.00  0.00           C  
ATOM    890 HG21 THR    64     111.779 132.400  85.582  1.00  0.00           H  
ATOM    891 HG22 THR    64     111.742 131.734  83.930  1.00  0.00           H  
ATOM    892 HG23 THR    64     111.262 133.452  84.350  1.00  0.00           H  
ATOM    893  OG1 THR    64     109.397 132.735  86.042  1.00  0.00           O  
ATOM    894  HG1 THR    64     108.546 132.407  86.342  1.00  0.00           H  
ATOM    895  C   THR    64     109.305 131.282  82.593  1.00  0.00           C  
ATOM    896  O   THR    64     109.928 130.244  82.795  1.00  0.00           O  
ATOM    897  N   GLY    65     108.870 131.626  81.404  1.00  0.00           N  
ATOM    898  H   GLY    65     109.089 130.931  80.705  1.00  0.00           H  
ATOM    899  CA  GLY    65     107.808 132.637  81.006  1.00  0.00           C  
ATOM    900  HA2 GLY    65     107.681 133.390  81.785  1.00  0.00           H  
ATOM    901  HA3 GLY    65     108.115 133.126  80.082  1.00  0.00           H  
ATOM    902  C   GLY    65     106.405 131.913  80.870  1.00  0.00           C  
ATOM    903  O   GLY    65     106.003 130.955  81.539  1.00  0.00           O  
ATOM    904  N   TYR    66     105.650 132.477  79.944  1.00  0.00           N  
ATOM    905  H   TYR    66     106.012 133.169  79.304  1.00  0.00           H  
ATOM    906  CA  TYR    66     104.376 131.806  79.588  1.00  0.00           C  
ATOM    907  HA  TYR    66     103.755 131.741  80.482  1.00  0.00           H  
ATOM    908  CB  TYR    66     103.592 132.768  78.714  1.00  0.00           C  
ATOM    909  HB2 TYR    66     103.424 133.639  79.347  1.00  0.00           H  
ATOM    910  HB3 TYR    66     104.231 133.064  77.883  1.00  0.00           H  
ATOM    911  CG  TYR    66     102.301 132.206  78.294  1.00  0.00           C  
ATOM    912  CD1 TYR    66     102.110 131.399  77.127  1.00  0.00           C  
ATOM    913  HD1 TYR    66     102.963 131.061  76.557  1.00  0.00           H  
ATOM    914  CE1 TYR    66     100.811 131.094  76.709  1.00  0.00           C  
ATOM    915  HE1 TYR    66     100.691 130.452  75.849  1.00  0.00           H  
ATOM    916  CZ  TYR    66      99.679 131.576  77.333  1.00  0.00           C  
ATOM    917  OH  TYR    66      98.462 131.189  76.965  1.00  0.00           O  
ATOM    918  HH  TYR    66      98.532 130.942  76.040  1.00  0.00           H  
ATOM    919  CE2 TYR    66      99.827 132.342  78.498  1.00  0.00           C  
ATOM    920  HE2 TYR    66      98.975 132.725  79.041  1.00  0.00           H  
ATOM    921  CD2 TYR    66     101.143 132.641  78.953  1.00  0.00           C  
ATOM    922  HD2 TYR    66     101.290 133.289  79.804  1.00  0.00           H  
ATOM    923  C   TYR    66     104.552 130.429  78.966  1.00  0.00           C  
ATOM    924  O   TYR    66     105.438 130.243  78.099  1.00  0.00           O  
ATOM    925  N   GLY    67     103.620 129.553  79.194  1.00  0.00           N  
ATOM    926  H   GLY    67     102.847 129.830  79.782  1.00  0.00           H  
ATOM    927  CA  GLY    67     103.802 128.170  78.695  1.00  0.00           C  
ATOM    928  HA2 GLY    67     104.054 128.042  77.642  1.00  0.00           H  
ATOM    929  HA3 GLY    67     104.572 127.673  79.285  1.00  0.00           H  
ATOM    930  C   GLY    67     102.510 127.452  79.080  1.00  0.00           C  
ATOM    931  O   GLY    67     102.201 127.335  80.285  1.00  0.00           O  
ATOM    932  N   THR    68     101.681 127.173  78.090  1.00  0.00           N  
ATOM    933  H   THR    68     102.015 127.263  77.141  1.00  0.00           H  
ATOM    934  CA  THR    68     100.229 126.841  78.414  1.00  0.00           C  
ATOM    935  HA  THR    68     100.042 126.559  79.451  1.00  0.00           H  
ATOM    936  CB  THR    68      99.442 128.163  78.218  1.00  0.00           C  
ATOM    937  HB  THR    68      99.864 128.641  77.334  1.00  0.00           H  
ATOM    938  CG2 THR    68      97.943 128.033  78.098  1.00  0.00           C  
ATOM    939 HG21 THR    68      97.500 127.994  79.093  1.00  0.00           H  
ATOM    940 HG22 THR    68      97.680 128.920  77.522  1.00  0.00           H  
ATOM    941 HG23 THR    68      97.680 127.238  77.400  1.00  0.00           H  
ATOM    942  OG1 THR    68      99.525 129.013  79.361  1.00  0.00           O  
ATOM    943  HG1 THR    68     100.465 129.148  79.500  1.00  0.00           H  
ATOM    944  C   THR    68      99.714 125.676  77.477  1.00  0.00           C  
ATOM    945  O   THR    68      99.852 125.832  76.254  1.00  0.00           O  
ATOM    946  N   GLN    69      98.953 124.690  77.981  1.00  0.00           N  
ATOM    947  H   GLN    69      98.867 124.709  78.987  1.00  0.00           H  
ATOM    948  CA  GLN    69      98.239 123.664  77.199  1.00  0.00           C  
ATOM    949  HA  GLN    69      98.874 123.006  76.605  1.00  0.00           H  
ATOM    950  CB  GLN    69      97.366 122.747  78.135  1.00  0.00           C  
ATOM    951  HB2 GLN    69      98.012 122.202  78.823  1.00  0.00           H  
ATOM    952  HB3 GLN    69      96.804 123.486  78.707  1.00  0.00           H  
ATOM    953  CG  GLN    69      96.402 121.877  77.261  1.00  0.00           C  
ATOM    954  HG2 GLN    69      95.658 121.389  77.890  1.00  0.00           H  
ATOM    955  HG3 GLN    69      95.834 122.513  76.582  1.00  0.00           H  
ATOM    956  CD  GLN    69      97.076 120.808  76.417  1.00  0.00           C  
ATOM    957  OE1 GLN    69      98.141 120.293  76.638  1.00  0.00           O  
ATOM    958  NE2 GLN    69      96.344 120.353  75.492  1.00  0.00           N  
ATOM    959 HE21 GLN    69      95.373 120.628  75.447  1.00  0.00           H  
ATOM    960 HE22 GLN    69      96.646 119.506  75.034  1.00  0.00           H  
ATOM    961  C   GLN    69      97.416 124.351  76.152  1.00  0.00           C  
ATOM    962  O   GLN    69      96.583 125.180  76.453  1.00  0.00           O  
ATOM    963  N   SER    70      97.627 123.942  74.847  1.00  0.00           N  
ATOM    964  H   SER    70      98.383 123.313  74.617  1.00  0.00           H  
ATOM    965  CA  SER    70      96.831 124.467  73.720  1.00  0.00           C  
ATOM    966  HA  SER    70      95.993 125.057  74.092  1.00  0.00           H  
ATOM    967  CB  SER    70      97.707 125.461  73.039  1.00  0.00           C  
ATOM    968  HB2 SER    70      96.971 125.847  72.334  1.00  0.00           H  
ATOM    969  HB3 SER    70      98.066 126.234  73.719  1.00  0.00           H  
ATOM    970  OG  SER    70      98.796 124.753  72.374  1.00  0.00           O  
ATOM    971  HG  SER    70      99.577 125.144  72.770  1.00  0.00           H  
ATOM    972  C   SER    70      96.218 123.416  72.634  1.00  0.00           C  
ATOM    973  O   SER    70      95.513 123.844  71.736  1.00  0.00           O  
ATOM    974  N   THR    71      96.545 122.099  72.721  1.00  0.00           N  
ATOM    975  H   THR    71      97.167 121.730  73.426  1.00  0.00           H  
ATOM    976  CA  THR    71      96.146 121.070  71.694  1.00  0.00           C  
ATOM    977  HA  THR    71      95.885 121.669  70.822  1.00  0.00           H  
ATOM    978  CB  THR    71      97.291 120.273  71.029  1.00  0.00           C  
ATOM    979  HB  THR    71      96.949 119.457  70.393  1.00  0.00           H  
ATOM    980  CG2 THR    71      98.195 121.236  70.303  1.00  0.00           C  
ATOM    981 HG21 THR    71      97.691 122.032  69.755  1.00  0.00           H  
ATOM    982 HG22 THR    71      98.714 121.649  71.168  1.00  0.00           H  
ATOM    983 HG23 THR    71      98.850 120.712  69.607  1.00  0.00           H  
ATOM    984  OG1 THR    71      97.959 119.639  72.101  1.00  0.00           O  
ATOM    985  HG1 THR    71      97.355 119.008  72.499  1.00  0.00           H  
ATOM    986  C   THR    71      94.982 120.100  72.193  1.00  0.00           C  
ATOM    987  O   THR    71      95.287 119.102  72.890  1.00  0.00           O  
ATOM    988  N   PRO    72      93.705 120.337  71.867  1.00  0.00           N  
ATOM    989  CD  PRO    72      93.208 121.480  71.121  1.00  0.00           C  
ATOM    990  HD2 PRO    72      93.598 121.454  70.103  1.00  0.00           H  
ATOM    991  HD3 PRO    72      93.365 122.425  71.642  1.00  0.00           H  
ATOM    992  CG  PRO    72      91.727 121.290  70.848  1.00  0.00           C  
ATOM    993  HG2 PRO    72      91.600 120.742  69.914  1.00  0.00           H  
ATOM    994  HG3 PRO    72      91.225 122.250  70.725  1.00  0.00           H  
ATOM    995  CB  PRO    72      91.241 120.463  72.062  1.00  0.00           C  
ATOM    996  HB2 PRO    72      90.329 119.888  71.901  1.00  0.00           H  
ATOM    997  HB3 PRO    72      91.162 121.149  72.905  1.00  0.00           H  
ATOM    998  CA  PRO    72      92.499 119.589  72.339  1.00  0.00           C  
ATOM    999  HA  PRO    72      92.691 119.428  73.399  1.00  0.00           H  
ATOM   1000  C   PRO    72      92.382 118.215  71.665  1.00  0.00           C  
ATOM   1001  O   PRO    72      92.914 117.963  70.577  1.00  0.00           O  
ATOM   1002  N   GLN    73      91.600 117.334  72.261  1.00  0.00           N  
ATOM   1003  H   GLN    73      91.316 117.572  73.201  1.00  0.00           H  
ATOM   1004  CA  GLN    73      91.136 116.164  71.601  1.00  0.00           C  
ATOM   1005  HA  GLN    73      91.948 115.463  71.407  1.00  0.00           H  
ATOM   1006  CB  GLN    73      90.297 115.341  72.515  1.00  0.00           C  
ATOM   1007  HB2 GLN    73      90.186 114.326  72.135  1.00  0.00           H  
ATOM   1008  HB3 GLN    73      90.950 115.262  73.383  1.00  0.00           H  
ATOM   1009  CG  GLN    73      88.938 115.853  72.975  1.00  0.00           C  
ATOM   1010  HG2 GLN    73      88.810 115.385  73.951  1.00  0.00           H  
ATOM   1011  HG3 GLN    73      88.946 116.940  73.057  1.00  0.00           H  
ATOM   1012  CD  GLN    73      87.762 115.532  72.154  1.00  0.00           C  
ATOM   1013  OE1 GLN    73      87.841 115.098  70.985  1.00  0.00           O  
ATOM   1014  NE2 GLN    73      86.583 115.706  72.573  1.00  0.00           N  
ATOM   1015 HE21 GLN    73      86.499 116.077  73.509  1.00  0.00           H  
ATOM   1016 HE22 GLN    73      85.814 115.575  71.932  1.00  0.00           H  
ATOM   1017  C   GLN    73      90.372 116.534  70.343  1.00  0.00           C  
ATOM   1018  O   GLN    73      89.819 117.579  70.296  1.00  0.00           O  
ATOM   1019  N   GLY    74      90.408 115.791  69.238  1.00  0.00           N  
ATOM   1020  H   GLY    74      90.879 114.898  69.260  1.00  0.00           H  
ATOM   1021  CA  GLY    74      90.000 116.258  67.913  1.00  0.00           C  
ATOM   1022  HA2 GLY    74      89.688 117.295  68.030  1.00  0.00           H  
ATOM   1023  HA3 GLY    74      90.754 116.169  67.131  1.00  0.00           H  
ATOM   1024  C   GLY    74      88.730 115.612  67.412  1.00  0.00           C  
ATOM   1025  O   GLY    74      88.642 115.501  66.186  1.00  0.00           O  
ATOM   1026  N   TYR    75      87.979 114.922  68.244  1.00  0.00           N  
ATOM   1027  H   TYR    75      88.264 114.997  69.210  1.00  0.00           H  
ATOM   1028  CA  TYR    75      87.088 113.860  67.793  1.00  0.00           C  
ATOM   1029  HA  TYR    75      87.027 113.782  66.708  1.00  0.00           H  
ATOM   1030  CB  TYR    75      87.690 112.553  68.364  1.00  0.00           C  
ATOM   1031  HB2 TYR    75      87.512 112.615  69.437  1.00  0.00           H  
ATOM   1032  HB3 TYR    75      87.060 111.786  67.914  1.00  0.00           H  
ATOM   1033  CG  TYR    75      89.162 112.442  68.019  1.00  0.00           C  
ATOM   1034  CD1 TYR    75      90.070 112.459  69.089  1.00  0.00           C  
ATOM   1035  HD1 TYR    75      89.731 112.448  70.114  1.00  0.00           H  
ATOM   1036  CE1 TYR    75      91.444 112.514  68.822  1.00  0.00           C  
ATOM   1037  HE1 TYR    75      92.167 112.556  69.623  1.00  0.00           H  
ATOM   1038  CZ  TYR    75      91.865 112.466  67.512  1.00  0.00           C  
ATOM   1039  OH  TYR    75      93.165 112.439  67.237  1.00  0.00           O  
ATOM   1040  HH  TYR    75      93.419 113.021  66.518  1.00  0.00           H  
ATOM   1041  CE2 TYR    75      90.931 112.414  66.459  1.00  0.00           C  
ATOM   1042  HE2 TYR    75      91.409 112.421  65.490  1.00  0.00           H  
ATOM   1043  CD2 TYR    75      89.566 112.419  66.702  1.00  0.00           C  
ATOM   1044  HD2 TYR    75      88.815 112.407  65.926  1.00  0.00           H  
ATOM   1045  C   TYR    75      85.594 114.044  68.251  1.00  0.00           C  
ATOM   1046  O   TYR    75      84.817 113.097  68.284  1.00  0.00           O  
ATOM   1047  N   GLY    76      85.143 115.261  68.509  1.00  0.00           N  
ATOM   1048  H   GLY    76      85.861 115.964  68.404  1.00  0.00           H  
ATOM   1049  CA  GLY    76      83.742 115.643  68.862  1.00  0.00           C  
ATOM   1050  HA2 GLY    76      83.685 116.705  68.621  1.00  0.00           H  
ATOM   1051  HA3 GLY    76      82.922 115.268  68.250  1.00  0.00           H  
ATOM   1052  C   GLY    76      83.380 115.229  70.312  1.00  0.00           C  
ATOM   1053  O   GLY    76      84.136 115.417  71.292  1.00  0.00           O  
ATOM   1054  N   SER    77      82.137 114.716  70.399  1.00  0.00           N  
ATOM   1055  H   SER    77      81.501 114.768  69.616  1.00  0.00           H  
ATOM   1056  CA  SER    77      81.630 114.200  71.620  1.00  0.00           C  
ATOM   1057  HA  SER    77      82.438 114.060  72.339  1.00  0.00           H  
ATOM   1058  CB  SER    77      80.840 115.205  72.425  1.00  0.00           C  
ATOM   1059  HB2 SER    77      80.518 114.745  73.358  1.00  0.00           H  
ATOM   1060  HB3 SER    77      81.419 116.084  72.710  1.00  0.00           H  
ATOM   1061  OG  SER    77      79.662 115.727  71.703  1.00  0.00           O  
ATOM   1062  HG  SER    77      80.034 116.353  71.077  1.00  0.00           H  
ATOM   1063  C   SER    77      80.842 112.872  71.345  1.00  0.00           C  
ATOM   1064  O   SER    77      79.597 112.758  71.439  1.00  0.00           O  
ATOM   1065  N   THR    78      81.557 111.701  71.165  1.00  0.00           N  
ATOM   1066  H   THR    78      80.932 110.919  71.296  1.00  0.00           H  
ATOM   1067  CA  THR    78      82.988 111.459  70.980  1.00  0.00           C  
ATOM   1068  HA  THR    78      83.349 112.304  70.394  1.00  0.00           H  
ATOM   1069  CB  THR    78      83.820 111.233  72.207  1.00  0.00           C  
ATOM   1070  HB  THR    78      83.803 110.197  72.544  1.00  0.00           H  
ATOM   1071  CG2 THR    78      85.258 111.524  72.037  1.00  0.00           C  
ATOM   1072 HG21 THR    78      85.766 110.861  71.336  1.00  0.00           H  
ATOM   1073 HG22 THR    78      85.444 112.574  71.812  1.00  0.00           H  
ATOM   1074 HG23 THR    78      85.812 111.227  72.927  1.00  0.00           H  
ATOM   1075  OG1 THR    78      83.460 111.941  73.335  1.00  0.00           O  
ATOM   1076  HG1 THR    78      82.588 111.634  73.596  1.00  0.00           H  
ATOM   1077  C   THR    78      83.215 110.301  70.044  1.00  0.00           C  
ATOM   1078  O   THR    78      82.639 109.233  70.258  1.00  0.00           O  
ATOM   1079  N   GLY    79      84.086 110.456  69.033  1.00  0.00           N  
ATOM   1080  H   GLY    79      84.752 111.213  68.975  1.00  0.00           H  
ATOM   1081  CA  GLY    79      84.429 109.457  68.034  1.00  0.00           C  
ATOM   1082  HA2 GLY    79      83.516 109.015  67.637  1.00  0.00           H  
ATOM   1083  HA3 GLY    79      84.865 110.025  67.212  1.00  0.00           H  
ATOM   1084  C   GLY    79      85.253 108.295  68.532  1.00  0.00           C  
ATOM   1085  O   GLY    79      85.613 108.262  69.754  1.00  0.00           O  
ATOM   1086  N   GLY    80      85.583 107.356  67.687  1.00  0.00           N  
ATOM   1087  H   GLY    80      86.217 106.614  67.949  1.00  0.00           H  
ATOM   1088  CA  GLY    80      85.099 107.160  66.280  1.00  0.00           C  
ATOM   1089  HA2 GLY    80      85.462 108.002  65.689  1.00  0.00           H  
ATOM   1090  HA3 GLY    80      85.540 106.235  65.909  1.00  0.00           H  
ATOM   1091  C   GLY    80      83.597 107.065  66.047  1.00  0.00           C  
ATOM   1092  O   GLY    80      82.812 106.944  66.997  1.00  0.00           O  
ATOM   1093  N   TYR    81      83.180 107.176  64.799  1.00  0.00           N  
ATOM   1094  H   TYR    81      83.770 107.584  64.089  1.00  0.00           H  
ATOM   1095  CA  TYR    81      81.778 107.148  64.488  1.00  0.00           C  
ATOM   1096  HA  TYR    81      81.301 106.860  65.425  1.00  0.00           H  
ATOM   1097  CB  TYR    81      81.276 108.527  64.094  1.00  0.00           C  
ATOM   1098  HB2 TYR    81      81.913 108.865  63.277  1.00  0.00           H  
ATOM   1099  HB3 TYR    81      80.246 108.544  63.738  1.00  0.00           H  
ATOM   1100  CG  TYR    81      81.372 109.671  65.120  1.00  0.00           C  
ATOM   1101  CD1 TYR    81      80.811 109.431  66.426  1.00  0.00           C  
ATOM   1102  HD1 TYR    81      80.542 108.420  66.697  1.00  0.00           H  
ATOM   1103  CE1 TYR    81      80.949 110.463  67.464  1.00  0.00           C  
ATOM   1104  HE1 TYR    81      80.747 110.338  68.517  1.00  0.00           H  
ATOM   1105  CZ  TYR    81      81.556 111.666  67.119  1.00  0.00           C  
ATOM   1106  OH  TYR    81      81.801 112.602  68.089  1.00  0.00           O  
ATOM   1107  HH  TYR    81      82.680 112.885  67.827  1.00  0.00           H  
ATOM   1108  CE2 TYR    81      82.135 111.899  65.844  1.00  0.00           C  
ATOM   1109  HE2 TYR    81      82.642 112.845  65.724  1.00  0.00           H  
ATOM   1110  CD2 TYR    81      82.030 110.878  64.838  1.00  0.00           C  
ATOM   1111  HD2 TYR    81      82.491 111.020  63.872  1.00  0.00           H  
ATOM   1112  C   TYR    81      81.424 106.132  63.390  1.00  0.00           C  
ATOM   1113  O   TYR    81      81.164 106.417  62.223  1.00  0.00           O  
ATOM   1114  N   GLY    82      81.384 104.841  63.807  1.00  0.00           N  
ATOM   1115  H   GLY    82      81.220 104.225  63.024  1.00  0.00           H  
ATOM   1116  CA  GLY    82      81.482 104.256  65.138  1.00  0.00           C  
ATOM   1117  HA2 GLY    82      81.719 103.213  64.931  1.00  0.00           H  
ATOM   1118  HA3 GLY    82      82.245 104.684  65.788  1.00  0.00           H  
ATOM   1119  C   GLY    82      80.182 104.304  65.904  1.00  0.00           C  
ATOM   1120  O   GLY    82      79.408 105.259  65.668  1.00  0.00           O  
ATOM   1121  N   SER    83      79.933 103.358  66.804  1.00  0.00           N  
ATOM   1122  H   SER    83      80.654 102.656  66.890  1.00  0.00           H  
ATOM   1123  CA  SER    83      78.776 103.352  67.688  1.00  0.00           C  
ATOM   1124  HA  SER    83      78.698 102.325  68.046  1.00  0.00           H  
ATOM   1125  CB  SER    83      79.089 104.287  68.894  1.00  0.00           C  
ATOM   1126  HB2 SER    83      79.121 105.316  68.536  1.00  0.00           H  
ATOM   1127  HB3 SER    83      78.190 104.153  69.496  1.00  0.00           H  
ATOM   1128  OG  SER    83      80.236 103.967  69.630  1.00  0.00           O  
ATOM   1129  HG  SER    83      80.256 104.643  70.311  1.00  0.00           H  
ATOM   1130  C   SER    83      77.411 103.620  67.072  1.00  0.00           C  
ATOM   1131  O   SER    83      76.906 104.719  67.254  1.00  0.00           O  
ATOM   1132  N   SER    84      76.773 102.670  66.301  1.00  0.00           N  
ATOM   1133  H   SER    84      75.816 102.915  66.092  1.00  0.00           H  
ATOM   1134  CA  SER    84      77.240 101.426  65.739  1.00  0.00           C  
ATOM   1135  HA  SER    84      77.938 100.986  66.451  1.00  0.00           H  
ATOM   1136  CB  SER    84      76.111 100.442  65.883  1.00  0.00           C  
ATOM   1137  HB2 SER    84      75.298 100.869  65.296  1.00  0.00           H  
ATOM   1138  HB3 SER    84      76.375  99.472  65.461  1.00  0.00           H  
ATOM   1139  OG  SER    84      75.805 100.310  67.194  1.00  0.00           O  
ATOM   1140  HG  SER    84      75.140 100.986  67.342  1.00  0.00           H  
ATOM   1141  C   SER    84      77.936 101.562  64.371  1.00  0.00           C  
ATOM   1142  O   SER    84      77.559 102.291  63.478  1.00  0.00           O  
ATOM   1143  N   GLN    85      78.921 100.650  64.113  1.00  0.00           N  
ATOM   1144  H   GLN    85      79.148  99.901  64.752  1.00  0.00           H  
ATOM   1145  CA  GLN    85      79.722 100.685  62.852  1.00  0.00           C  
ATOM   1146  HA  GLN    85      79.953 101.735  62.674  1.00  0.00           H  
ATOM   1147  CB  GLN    85      81.066  99.991  63.054  1.00  0.00           C  
ATOM   1148  HB2 GLN    85      81.592 100.386  63.923  1.00  0.00           H  
ATOM   1149  HB3 GLN    85      80.772  98.974  63.313  1.00  0.00           H  
ATOM   1150  CG  GLN    85      82.073  99.942  61.958  1.00  0.00           C  
ATOM   1151  HG2 GLN    85      82.813  99.179  62.196  1.00  0.00           H  
ATOM   1152  HG3 GLN    85      81.544  99.823  61.012  1.00  0.00           H  
ATOM   1153  CD  GLN    85      82.777 101.278  61.876  1.00  0.00           C  
ATOM   1154  OE1 GLN    85      82.486 102.286  62.527  1.00  0.00           O  
ATOM   1155  NE2 GLN    85      83.840 101.394  61.058  1.00  0.00           N  
ATOM   1156 HE21 GLN    85      84.307 102.266  60.854  1.00  0.00           H  
ATOM   1157 HE22 GLN    85      84.064 100.541  60.565  1.00  0.00           H  
ATOM   1158  C   GLN    85      78.905 100.216  61.668  1.00  0.00           C  
ATOM   1159  O   GLN    85      79.194 100.744  60.582  1.00  0.00           O  
ATOM   1160  N   SER    86      77.905  99.392  61.903  1.00  0.00           N  
ATOM   1161  H   SER    86      77.831  98.929  62.797  1.00  0.00           H  
ATOM   1162  CA  SER    86      76.780  99.231  60.956  1.00  0.00           C  
ATOM   1163  HA  SER    86      76.166  98.339  61.082  1.00  0.00           H  
ATOM   1164  CB  SER    86      75.793 100.458  61.025  1.00  0.00           C  
ATOM   1165  HB2 SER    86      76.344 101.377  60.823  1.00  0.00           H  
ATOM   1166  HB3 SER    86      75.028 100.259  60.275  1.00  0.00           H  
ATOM   1167  OG  SER    86      75.200 100.562  62.265  1.00  0.00           O  
ATOM   1168  HG  SER    86      74.950 101.479  62.133  1.00  0.00           H  
ATOM   1169  C   SER    86      77.320  99.098  59.501  1.00  0.00           C  
ATOM   1170  O   SER    86      77.149  99.989  58.661  1.00  0.00           O  
ATOM   1171  N   SER    87      78.100  98.019  59.210  1.00  0.00           N  
ATOM   1172  H   SER    87      78.414  97.467  59.996  1.00  0.00           H  
ATOM   1173  CA  SER    87      78.780  97.639  57.894  1.00  0.00           C  
ATOM   1174  HA  SER    87      78.355  98.249  57.098  1.00  0.00           H  
ATOM   1175  CB  SER    87      80.262  98.072  57.981  1.00  0.00           C  
ATOM   1176  HB2 SER    87      80.798  97.517  58.751  1.00  0.00           H  
ATOM   1177  HB3 SER    87      80.741  97.821  57.035  1.00  0.00           H  
ATOM   1178  OG  SER    87      80.495  99.426  58.277  1.00  0.00           O  
ATOM   1179  HG  SER    87      80.329  99.528  59.217  1.00  0.00           H  
ATOM   1180  C   SER    87      78.724  96.130  57.572  1.00  0.00           C  
ATOM   1181  O   SER    87      79.439  95.569  56.638  1.00  0.00           O  
ATOM   1182  N   GLN    88      77.865  95.430  58.394  1.00  0.00           N  
ATOM   1183  H   GLN    88      77.308  95.883  59.103  1.00  0.00           H  
ATOM   1184  CA  GLN    88      77.631  94.009  58.219  1.00  0.00           C  
ATOM   1185  HA  GLN    88      78.393  93.543  57.594  1.00  0.00           H  
ATOM   1186  CB  GLN    88      77.678  93.441  59.632  1.00  0.00           C  
ATOM   1187  HB2 GLN    88      77.678  92.358  59.506  1.00  0.00           H  
ATOM   1188  HB3 GLN    88      78.640  93.688  60.082  1.00  0.00           H  
ATOM   1189  CG  GLN    88      76.453  93.679  60.521  1.00  0.00           C  
ATOM   1190  HG2 GLN    88      75.525  93.357  60.049  1.00  0.00           H  
ATOM   1191  HG3 GLN    88      76.603  92.955  61.323  1.00  0.00           H  
ATOM   1192  CD  GLN    88      76.282  95.087  61.082  1.00  0.00           C  
ATOM   1193  OE1 GLN    88      75.995  95.981  60.275  1.00  0.00           O  
ATOM   1194  NE2 GLN    88      76.260  95.278  62.386  1.00  0.00           N  
ATOM   1195 HE21 GLN    88      76.395  94.509  63.028  1.00  0.00           H  
ATOM   1196 HE22 GLN    88      75.860  96.163  62.660  1.00  0.00           H  
ATOM   1197  C   GLN    88      76.289  93.753  57.488  1.00  0.00           C  
ATOM   1198  O   GLN    88      75.368  94.553  57.492  1.00  0.00           O  
ATOM   1199  N   SER    89      76.241  92.575  56.799  1.00  0.00           N  
ATOM   1200  H   SER    89      77.118  92.074  56.780  1.00  0.00           H  
ATOM   1201  CA  SER    89      75.093  92.111  56.090  1.00  0.00           C  
ATOM   1202  HA  SER    89      74.754  92.872  55.387  1.00  0.00           H  
ATOM   1203  CB  SER    89      75.547  90.880  55.260  1.00  0.00           C  
ATOM   1204  HB2 SER    89      76.300  91.169  54.526  1.00  0.00           H  
ATOM   1205  HB3 SER    89      75.846  90.105  55.966  1.00  0.00           H  
ATOM   1206  OG  SER    89      74.424  90.442  54.483  1.00  0.00           O  
ATOM   1207  HG  SER    89      74.500  90.926  53.657  1.00  0.00           H  
ATOM   1208  C   SER    89      73.868  91.763  56.956  1.00  0.00           C  
ATOM   1209  O   SER    89      74.123  91.351  58.129  1.00  0.00           O  
ATOM   1210  N   SER    90      72.593  91.935  56.454  1.00  0.00           N  
ATOM   1211  H   SER    90      72.494  92.479  55.608  1.00  0.00           H  
ATOM   1212  CA  SER    90      71.407  91.402  57.187  1.00  0.00           C  
ATOM   1213  HA  SER    90      71.558  91.714  58.221  1.00  0.00           H  
ATOM   1214  CB  SER    90      70.163  92.220  56.706  1.00  0.00           C  
ATOM   1215  HB2 SER    90      69.338  92.252  57.417  1.00  0.00           H  
ATOM   1216  HB3 SER    90      70.522  93.228  56.497  1.00  0.00           H  
ATOM   1217  OG  SER    90      69.670  91.730  55.462  1.00  0.00           O  
ATOM   1218  HG  SER    90      69.974  92.374  54.818  1.00  0.00           H  
ATOM   1219  C   SER    90      70.919  89.921  57.208  1.00  0.00           C  
ATOM   1220  O   SER    90      70.007  89.605  57.997  1.00  0.00           O  
ATOM   1221  N   TYR    91      71.638  89.067  56.504  1.00  0.00           N  
ATOM   1222  H   TYR    91      72.297  89.411  55.821  1.00  0.00           H  
ATOM   1223  CA  TYR    91      71.550  87.595  56.634  1.00  0.00           C  
ATOM   1224  HA  TYR    91      70.528  87.315  56.377  1.00  0.00           H  
ATOM   1225  CB  TYR    91      72.529  87.081  55.656  1.00  0.00           C  
ATOM   1226  HB2 TYR    91      72.302  87.494  54.673  1.00  0.00           H  
ATOM   1227  HB3 TYR    91      73.547  87.305  55.974  1.00  0.00           H  
ATOM   1228  CG  TYR    91      72.426  85.581  55.528  1.00  0.00           C  
ATOM   1229  CD1 TYR    91      73.475  84.766  55.967  1.00  0.00           C  
ATOM   1230  HD1 TYR    91      74.367  85.158  56.432  1.00  0.00           H  
ATOM   1231  CE1 TYR    91      73.392  83.334  55.813  1.00  0.00           C  
ATOM   1232  HE1 TYR    91      74.095  82.698  56.331  1.00  0.00           H  
ATOM   1233  CZ  TYR    91      72.414  82.788  55.044  1.00  0.00           C  
ATOM   1234  OH  TYR    91      72.309  81.418  55.003  1.00  0.00           O  
ATOM   1235  HH  TYR    91      72.205  81.046  55.882  1.00  0.00           H  
ATOM   1236  CE2 TYR    91      71.401  83.677  54.588  1.00  0.00           C  
ATOM   1237  HE2 TYR    91      70.564  83.132  54.177  1.00  0.00           H  
ATOM   1238  CD2 TYR    91      71.369  85.051  54.776  1.00  0.00           C  
ATOM   1239  HD2 TYR    91      70.556  85.666  54.421  1.00  0.00           H  
ATOM   1240  C   TYR    91      71.923  87.088  58.031  1.00  0.00           C  
ATOM   1241  O   TYR    91      72.866  87.637  58.588  1.00  0.00           O  
ATOM   1242  N   GLY    92      71.325  86.093  58.623  1.00  0.00           N  
ATOM   1243  H   GLY    92      71.666  85.933  59.560  1.00  0.00           H  
ATOM   1244  CA  GLY    92      70.136  85.269  58.184  1.00  0.00           C  
ATOM   1245  HA2 GLY    92      69.316  85.208  58.900  1.00  0.00           H  
ATOM   1246  HA3 GLY    92      69.735  85.674  57.254  1.00  0.00           H  
ATOM   1247  C   GLY    92      70.559  83.804  58.039  1.00  0.00           C  
ATOM   1248  O   GLY    92      71.757  83.475  58.286  1.00  0.00           O  
ATOM   1249  N   GLN    93      69.584  83.012  57.644  1.00  0.00           N  
ATOM   1250  H   GLN    93      68.696  83.477  57.520  1.00  0.00           H  
ATOM   1251  CA  GLN    93      69.735  81.546  57.627  1.00  0.00           C  
ATOM   1252  HA  GLN    93      70.759  81.182  57.713  1.00  0.00           H  
ATOM   1253  CB  GLN    93      68.945  80.973  58.714  1.00  0.00           C  
ATOM   1254  HB2 GLN    93      67.878  81.130  58.553  1.00  0.00           H  
ATOM   1255  HB3 GLN    93      68.951  79.894  58.558  1.00  0.00           H  
ATOM   1256  CG  GLN    93      69.379  81.342  60.183  1.00  0.00           C  
ATOM   1257  HG2 GLN    93      68.831  80.682  60.856  1.00  0.00           H  
ATOM   1258  HG3 GLN    93      70.419  81.118  60.421  1.00  0.00           H  
ATOM   1259  CD  GLN    93      69.040  82.749  60.554  1.00  0.00           C  
ATOM   1260  OE1 GLN    93      67.917  83.190  60.322  1.00  0.00           O  
ATOM   1261  NE2 GLN    93      69.964  83.386  61.189  1.00  0.00           N  
ATOM   1262 HE21 GLN    93      69.662  84.242  61.632  1.00  0.00           H  
ATOM   1263 HE22 GLN    93      70.725  82.880  61.619  1.00  0.00           H  
ATOM   1264  C   GLN    93      69.165  80.892  56.328  1.00  0.00           C  
ATOM   1265  O   GLN    93      68.196  81.312  55.731  1.00  0.00           O  
ATOM   1266  N   GLN    94      69.833  79.764  55.956  1.00  0.00           N  
ATOM   1267  H   GLN    94      70.674  79.434  56.408  1.00  0.00           H  
ATOM   1268  CA  GLN    94      69.449  79.232  54.564  1.00  0.00           C  
ATOM   1269  HA  GLN    94      69.499  80.002  53.794  1.00  0.00           H  
ATOM   1270  CB  GLN    94      70.625  78.300  54.087  1.00  0.00           C  
ATOM   1271  HB2 GLN    94      70.498  78.205  53.009  1.00  0.00           H  
ATOM   1272  HB3 GLN    94      71.598  78.789  54.030  1.00  0.00           H  
ATOM   1273  CG  GLN    94      70.783  76.949  54.809  1.00  0.00           C  
ATOM   1274  HG2 GLN    94      71.420  77.147  55.671  1.00  0.00           H  
ATOM   1275  HG3 GLN    94      69.871  76.473  55.168  1.00  0.00           H  
ATOM   1276  CD  GLN    94      71.556  75.989  53.984  1.00  0.00           C  
ATOM   1277  OE1 GLN    94      72.421  76.342  53.187  1.00  0.00           O  
ATOM   1278  NE2 GLN    94      71.355  74.736  54.171  1.00  0.00           N  
ATOM   1279 HE21 GLN    94      70.789  74.352  54.914  1.00  0.00           H  
ATOM   1280 HE22 GLN    94      71.833  74.103  53.547  1.00  0.00           H  
ATOM   1281  C   GLN    94      67.966  78.644  54.534  1.00  0.00           C  
ATOM   1282  O   GLN    94      67.498  78.011  55.454  1.00  0.00           O  
ATOM   1283  N   SER    95      67.436  78.862  53.337  1.00  0.00           N  
ATOM   1284  H   SER    95      67.897  79.552  52.761  1.00  0.00           H  
ATOM   1285  CA  SER    95      66.066  78.554  52.980  1.00  0.00           C  
ATOM   1286  HA  SER    95      65.441  79.331  53.421  1.00  0.00           H  
ATOM   1287  CB  SER    95      65.900  78.714  51.545  1.00  0.00           C  
ATOM   1288  HB2 SER    95      66.396  79.573  51.092  1.00  0.00           H  
ATOM   1289  HB3 SER    95      66.171  77.861  50.922  1.00  0.00           H  
ATOM   1290  OG  SER    95      64.487  78.968  51.253  1.00  0.00           O  
ATOM   1291  HG  SER    95      64.164  78.501  50.479  1.00  0.00           H  
ATOM   1292  C   SER    95      65.583  77.106  53.390  1.00  0.00           C  
ATOM   1293  O   SER    95      66.295  76.148  53.219  1.00  0.00           O  
ATOM   1294  N   SER    96      64.293  77.010  53.875  1.00  0.00           N  
ATOM   1295  H   SER    96      63.867  77.909  54.048  1.00  0.00           H  
ATOM   1296  CA  SER    96      63.591  75.727  54.278  1.00  0.00           C  
ATOM   1297  HA  SER    96      64.359  75.101  54.733  1.00  0.00           H  
ATOM   1298  CB  SER    96      62.635  76.105  55.345  1.00  0.00           C  
ATOM   1299  HB2 SER    96      61.845  76.687  54.870  1.00  0.00           H  
ATOM   1300  HB3 SER    96      62.235  75.226  55.850  1.00  0.00           H  
ATOM   1301  OG  SER    96      63.304  76.778  56.456  1.00  0.00           O  
ATOM   1302  HG  SER    96      63.663  77.570  56.050  1.00  0.00           H  
ATOM   1303  C   SER    96      62.787  74.956  53.219  1.00  0.00           C  
ATOM   1304  O   SER    96      62.032  75.548  52.457  1.00  0.00           O  
ATOM   1305  N   TYR    97      62.951  73.671  53.007  1.00  0.00           N  
ATOM   1306  H   TYR    97      62.540  73.287  52.168  1.00  0.00           H  
ATOM   1307  CA  TYR    97      63.886  72.735  53.693  1.00  0.00           C  
ATOM   1308  HA  TYR    97      63.708  71.726  53.320  1.00  0.00           H  
ATOM   1309  CB  TYR    97      65.380  72.865  53.301  1.00  0.00           C  
ATOM   1310  HB2 TYR    97      65.843  73.747  53.745  1.00  0.00           H  
ATOM   1311  HB3 TYR    97      65.716  71.925  53.739  1.00  0.00           H  
ATOM   1312  CG  TYR    97      65.640  72.813  51.824  1.00  0.00           C  
ATOM   1313  CD1 TYR    97      65.554  73.954  50.951  1.00  0.00           C  
ATOM   1314  HD1 TYR    97      65.095  74.868  51.298  1.00  0.00           H  
ATOM   1315  CE1 TYR    97      65.775  73.783  49.576  1.00  0.00           C  
ATOM   1316  HE1 TYR    97      65.613  74.662  48.970  1.00  0.00           H  
ATOM   1317  CZ  TYR    97      66.320  72.590  49.068  1.00  0.00           C  
ATOM   1318  OH  TYR    97      66.834  72.617  47.780  1.00  0.00           O  
ATOM   1319  HH  TYR    97      66.879  73.502  47.411  1.00  0.00           H  
ATOM   1320  CE2 TYR    97      66.582  71.560  49.926  1.00  0.00           C  
ATOM   1321  HE2 TYR    97      67.133  70.707  49.557  1.00  0.00           H  
ATOM   1322  CD2 TYR    97      66.180  71.633  51.261  1.00  0.00           C  
ATOM   1323  HD2 TYR    97      66.286  70.840  51.986  1.00  0.00           H  
ATOM   1324  C   TYR    97      63.778  72.679  55.250  1.00  0.00           C  
ATOM   1325  O   TYR    97      64.656  73.047  55.975  1.00  0.00           O  
ATOM   1326  N   PRO    98      62.607  72.271  55.855  1.00  0.00           N  
ATOM   1327  CD  PRO    98      62.301  72.114  57.285  1.00  0.00           C  
ATOM   1328  HD2 PRO    98      62.427  73.035  57.853  1.00  0.00           H  
ATOM   1329  HD3 PRO    98      62.972  71.395  57.755  1.00  0.00           H  
ATOM   1330  CG  PRO    98      60.856  71.674  57.414  1.00  0.00           C  
ATOM   1331  HG2 PRO    98      60.213  72.552  57.359  1.00  0.00           H  
ATOM   1332  HG3 PRO    98      60.756  71.087  58.327  1.00  0.00           H  
ATOM   1333  CB  PRO    98      60.746  70.857  56.156  1.00  0.00           C  
ATOM   1334  HB2 PRO    98      59.738  70.633  55.809  1.00  0.00           H  
ATOM   1335  HB3 PRO    98      61.232  69.898  56.338  1.00  0.00           H  
ATOM   1336  CA  PRO    98      61.500  71.667  55.094  1.00  0.00           C  
ATOM   1337  HA  PRO    98      61.989  71.046  54.343  1.00  0.00           H  
ATOM   1338  C   PRO    98      60.516  72.641  54.416  1.00  0.00           C  
ATOM   1339  O   PRO    98      60.530  73.857  54.703  1.00  0.00           O  
ATOM   1340  N   GLY    99      59.752  72.069  53.483  1.00  0.00           N  
ATOM   1341  H   GLY    99      59.761  71.066  53.366  1.00  0.00           H  
ATOM   1342  CA  GLY    99      58.990  72.746  52.489  1.00  0.00           C  
ATOM   1343  HA2 GLY    99      59.664  73.436  51.981  1.00  0.00           H  
ATOM   1344  HA3 GLY    99      58.583  72.028  51.777  1.00  0.00           H  
ATOM   1345  C   GLY    99      57.752  73.440  52.979  1.00  0.00           C  
ATOM   1346  O   GLY    99      57.336  73.201  54.104  1.00  0.00           O  
ATOM   1347  N   TYR   100      57.132  74.243  52.131  1.00  0.00           N  
ATOM   1348  H   TYR   100      57.453  74.392  51.185  1.00  0.00           H  
ATOM   1349  CA  TYR   100      55.986  75.103  52.554  1.00  0.00           C  
ATOM   1350  HA  TYR   100      55.355  74.372  53.058  1.00  0.00           H  
ATOM   1351  CB  TYR   100      56.450  76.231  53.546  1.00  0.00           C  
ATOM   1352  HB2 TYR   100      55.585  76.739  53.973  1.00  0.00           H  
ATOM   1353  HB3 TYR   100      56.983  75.705  54.339  1.00  0.00           H  
ATOM   1354  CG  TYR   100      57.280  77.276  52.860  1.00  0.00           C  
ATOM   1355  CD1 TYR   100      56.666  78.309  52.059  1.00  0.00           C  
ATOM   1356  HD1 TYR   100      55.615  78.356  51.817  1.00  0.00           H  
ATOM   1357  CE1 TYR   100      57.552  79.090  51.290  1.00  0.00           C  
ATOM   1358  HE1 TYR   100      57.151  79.862  50.651  1.00  0.00           H  
ATOM   1359  CZ  TYR   100      58.946  78.837  51.282  1.00  0.00           C  
ATOM   1360  OH  TYR   100      59.779  79.614  50.558  1.00  0.00           O  
ATOM   1361  HH  TYR   100      59.394  80.460  50.321  1.00  0.00           H  
ATOM   1362  CE2 TYR   100      59.479  77.916  52.171  1.00  0.00           C  
ATOM   1363  HE2 TYR   100      60.535  77.686  52.161  1.00  0.00           H  
ATOM   1364  CD2 TYR   100      58.704  77.139  53.009  1.00  0.00           C  
ATOM   1365  HD2 TYR   100      59.186  76.412  53.647  1.00  0.00           H  
ATOM   1366  C   TYR   100      55.108  75.674  51.399  1.00  0.00           C  
ATOM   1367  O   TYR   100      54.193  76.395  51.730  1.00  0.00           O  
ATOM   1368  N   GLY   101      55.419  75.337  50.158  1.00  0.00           N  
ATOM   1369  H   GLY   101      56.327  74.978  49.899  1.00  0.00           H  
ATOM   1370  CA  GLY   101      54.764  75.984  48.962  1.00  0.00           C  
ATOM   1371  HA2 GLY   101      53.827  76.444  49.277  1.00  0.00           H  
ATOM   1372  HA3 GLY   101      55.286  76.852  48.559  1.00  0.00           H  
ATOM   1373  C   GLY   101      54.572  75.137  47.684  1.00  0.00           C  
ATOM   1374  O   GLY   101      54.257  75.647  46.634  1.00  0.00           O  
ATOM   1375  N   GLN   102      54.743  73.787  47.761  1.00  0.00           N  
ATOM   1376  H   GLN   102      55.129  73.317  48.568  1.00  0.00           H  
ATOM   1377  CA  GLN   102      54.583  72.887  46.650  1.00  0.00           C  
ATOM   1378  HA  GLN   102      54.146  73.325  45.753  1.00  0.00           H  
ATOM   1379  CB  GLN   102      55.909  72.245  46.164  1.00  0.00           C  
ATOM   1380  HB2 GLN   102      56.256  71.557  46.935  1.00  0.00           H  
ATOM   1381  HB3 GLN   102      55.755  71.658  45.259  1.00  0.00           H  
ATOM   1382  CG  GLN   102      56.957  73.357  45.815  1.00  0.00           C  
ATOM   1383  HG2 GLN   102      57.238  73.882  46.728  1.00  0.00           H  
ATOM   1384  HG3 GLN   102      57.838  72.838  45.438  1.00  0.00           H  
ATOM   1385  CD  GLN   102      56.635  74.401  44.679  1.00  0.00           C  
ATOM   1386  OE1 GLN   102      56.793  75.596  44.720  1.00  0.00           O  
ATOM   1387  NE2 GLN   102      56.153  73.840  43.623  1.00  0.00           N  
ATOM   1388 HE21 GLN   102      55.835  72.883  43.688  1.00  0.00           H  
ATOM   1389 HE22 GLN   102      55.943  74.430  42.831  1.00  0.00           H  
ATOM   1390  C   GLN   102      53.684  71.648  46.945  1.00  0.00           C  
ATOM   1391  O   GLN   102      53.714  71.033  48.054  1.00  0.00           O  
ATOM   1392  N   GLN   103      53.091  71.028  45.885  1.00  0.00           N  
ATOM   1393  H   GLN   103      53.222  71.251  44.909  1.00  0.00           H  
ATOM   1394  CA  GLN   103      52.150  69.914  46.034  1.00  0.00           C  
ATOM   1395  HA  GLN   103      51.399  70.332  46.704  1.00  0.00           H  
ATOM   1396  CB  GLN   103      51.572  69.555  44.654  1.00  0.00           C  
ATOM   1397  HB2 GLN   103      51.171  70.508  44.307  1.00  0.00           H  
ATOM   1398  HB3 GLN   103      52.422  69.199  44.073  1.00  0.00           H  
ATOM   1399  CG  GLN   103      50.515  68.423  44.723  1.00  0.00           C  
ATOM   1400  HG2 GLN   103      50.913  67.505  45.157  1.00  0.00           H  
ATOM   1401  HG3 GLN   103      49.654  68.773  45.294  1.00  0.00           H  
ATOM   1402  CD  GLN   103      50.068  68.031  43.296  1.00  0.00           C  
ATOM   1403  OE1 GLN   103      50.038  66.852  42.843  1.00  0.00           O  
ATOM   1404  NE2 GLN   103      49.657  68.932  42.392  1.00  0.00           N  
ATOM   1405 HE21 GLN   103      49.283  68.502  41.558  1.00  0.00           H  
ATOM   1406 HE22 GLN   103      49.402  69.880  42.631  1.00  0.00           H  
ATOM   1407  C   GLN   103      52.798  68.773  46.769  1.00  0.00           C  
ATOM   1408  O   GLN   103      53.978  68.468  46.504  1.00  0.00           O  
ATOM   1409  N   PRO   104      52.092  68.148  47.748  1.00  0.00           N  
ATOM   1410  CD  PRO   104      50.699  68.368  48.184  1.00  0.00           C  
ATOM   1411  HD2 PRO   104      49.918  68.331  47.425  1.00  0.00           H  
ATOM   1412  HD3 PRO   104      50.632  69.280  48.779  1.00  0.00           H  
ATOM   1413  CG  PRO   104      50.298  67.129  49.045  1.00  0.00           C  
ATOM   1414  HG2 PRO   104      49.806  66.420  48.379  1.00  0.00           H  
ATOM   1415  HG3 PRO   104      49.700  67.399  49.915  1.00  0.00           H  
ATOM   1416  CB  PRO   104      51.666  66.697  49.495  1.00  0.00           C  
ATOM   1417  HB2 PRO   104      51.683  65.636  49.743  1.00  0.00           H  
ATOM   1418  HB3 PRO   104      52.041  67.273  50.342  1.00  0.00           H  
ATOM   1419  CA  PRO   104      52.653  66.914  48.337  1.00  0.00           C  
ATOM   1420  HA  PRO   104      53.656  67.154  48.690  1.00  0.00           H  
ATOM   1421  C   PRO   104      52.622  65.686  47.359  1.00  0.00           C  
ATOM   1422  O   PRO   104      51.847  65.637  46.417  1.00  0.00           O  
ATOM   1423  N   ALA   105      53.567  64.795  47.597  1.00  0.00           N  
ATOM   1424  H   ALA   105      54.249  64.995  48.315  1.00  0.00           H  
ATOM   1425  CA  ALA   105      53.529  63.494  47.046  1.00  0.00           C  
ATOM   1426  HA  ALA   105      53.046  63.484  46.069  1.00  0.00           H  
ATOM   1427  CB  ALA   105      54.943  63.127  46.736  1.00  0.00           C  
ATOM   1428  HB1 ALA   105      54.977  62.235  46.110  1.00  0.00           H  
ATOM   1429  HB2 ALA   105      55.280  64.050  46.263  1.00  0.00           H  
ATOM   1430  HB3 ALA   105      55.418  62.890  47.687  1.00  0.00           H  
ATOM   1431  C   ALA   105      52.717  62.520  47.941  1.00  0.00           C  
ATOM   1432  O   ALA   105      53.027  62.585  49.159  1.00  0.00           O  
ATOM   1433  N   PRO   106      51.778  61.705  47.430  1.00  0.00           N  
ATOM   1434  CD  PRO   106      51.202  61.725  46.122  1.00  0.00           C  
ATOM   1435  HD2 PRO   106      51.893  61.669  45.281  1.00  0.00           H  
ATOM   1436  HD3 PRO   106      50.727  62.706  46.112  1.00  0.00           H  
ATOM   1437  CG  PRO   106      50.194  60.575  46.056  1.00  0.00           C  
ATOM   1438  HG2 PRO   106      50.751  59.793  45.540  1.00  0.00           H  
ATOM   1439  HG3 PRO   106      49.330  60.781  45.424  1.00  0.00           H  
ATOM   1440  CB  PRO   106      49.814  60.392  47.522  1.00  0.00           C  
ATOM   1441  HB2 PRO   106      49.577  59.385  47.868  1.00  0.00           H  
ATOM   1442  HB3 PRO   106      48.970  61.053  47.717  1.00  0.00           H  
ATOM   1443  CA  PRO   106      51.006  60.867  48.296  1.00  0.00           C  
ATOM   1444  HA  PRO   106      50.675  61.519  49.104  1.00  0.00           H  
ATOM   1445  C   PRO   106      51.915  59.760  48.938  1.00  0.00           C  
ATOM   1446  O   PRO   106      52.750  59.182  48.286  1.00  0.00           O  
ATOM   1447  N   SER   107      51.897  59.653  50.282  1.00  0.00           N  
ATOM   1448  H   SER   107      51.356  60.293  50.845  1.00  0.00           H  
ATOM   1449  CA  SER   107      52.835  58.730  51.034  1.00  0.00           C  
ATOM   1450  HA  SER   107      53.881  59.032  50.990  1.00  0.00           H  
ATOM   1451  CB  SER   107      52.396  58.808  52.521  1.00  0.00           C  
ATOM   1452  HB2 SER   107      52.302  59.842  52.851  1.00  0.00           H  
ATOM   1453  HB3 SER   107      51.461  58.266  52.659  1.00  0.00           H  
ATOM   1454  OG  SER   107      53.349  58.222  53.349  1.00  0.00           O  
ATOM   1455  HG  SER   107      54.052  58.816  53.620  1.00  0.00           H  
ATOM   1456  C   SER   107      52.849  57.291  50.532  1.00  0.00           C  
ATOM   1457  O   SER   107      51.815  56.901  50.012  1.00  0.00           O  
ATOM   1458  N   SER   108      53.999  56.561  50.480  1.00  0.00           N  
ATOM   1459  H   SER   108      54.843  56.926  50.896  1.00  0.00           H  
ATOM   1460  CA  SER   108      54.104  55.402  49.608  1.00  0.00           C  
ATOM   1461  HA  SER   108      53.150  54.879  49.546  1.00  0.00           H  
ATOM   1462  CB  SER   108      54.410  55.902  48.160  1.00  0.00           C  
ATOM   1463  HB2 SER   108      54.536  55.020  47.532  1.00  0.00           H  
ATOM   1464  HB3 SER   108      53.617  56.569  47.821  1.00  0.00           H  
ATOM   1465  OG  SER   108      55.589  56.633  48.228  1.00  0.00           O  
ATOM   1466  HG  SER   108      55.611  57.218  48.990  1.00  0.00           H  
ATOM   1467  C   SER   108      55.148  54.498  50.231  1.00  0.00           C  
ATOM   1468  O   SER   108      56.078  54.954  50.790  1.00  0.00           O  
ATOM   1469  N   THR   109      54.972  53.199  50.252  1.00  0.00           N  
ATOM   1470  H   THR   109      54.075  52.880  49.913  1.00  0.00           H  
ATOM   1471  CA  THR   109      55.767  52.115  50.912  1.00  0.00           C  
ATOM   1472  HA  THR   109      55.732  52.327  51.981  1.00  0.00           H  
ATOM   1473  CB  THR   109      55.090  50.820  50.466  1.00  0.00           C  
ATOM   1474  HB  THR   109      54.974  50.796  49.382  1.00  0.00           H  
ATOM   1475  CG2 THR   109      55.745  49.585  51.020  1.00  0.00           C  
ATOM   1476 HG21 THR   109      56.832  49.560  50.951  1.00  0.00           H  
ATOM   1477 HG22 THR   109      55.415  49.301  52.020  1.00  0.00           H  
ATOM   1478 HG23 THR   109      55.360  48.910  50.256  1.00  0.00           H  
ATOM   1479  OG1 THR   109      53.750  50.760  51.063  1.00  0.00           O  
ATOM   1480  HG1 THR   109      53.137  50.989  50.360  1.00  0.00           H  
ATOM   1481  C   THR   109      57.152  51.993  50.334  1.00  0.00           C  
ATOM   1482  O   THR   109      57.401  52.048  49.140  1.00  0.00           O  
ATOM   1483  N   SER   110      58.125  51.805  51.246  1.00  0.00           N  
ATOM   1484  H   SER   110      57.785  51.815  52.197  1.00  0.00           H  
ATOM   1485  CA  SER   110      59.531  51.518  50.981  1.00  0.00           C  
ATOM   1486  HA  SER   110      59.672  51.291  49.924  1.00  0.00           H  
ATOM   1487  CB  SER   110      60.360  52.837  51.101  1.00  0.00           C  
ATOM   1488  HB2 SER   110      59.946  53.558  50.396  1.00  0.00           H  
ATOM   1489  HB3 SER   110      60.316  53.217  52.122  1.00  0.00           H  
ATOM   1490  OG  SER   110      61.756  52.618  50.831  1.00  0.00           O  
ATOM   1491  HG  SER   110      62.197  52.564  51.682  1.00  0.00           H  
ATOM   1492  C   SER   110      60.255  50.498  51.822  1.00  0.00           C  
ATOM   1493  O   SER   110      60.058  50.447  53.050  1.00  0.00           O  
ATOM   1494  N   GLY   111      61.209  49.769  51.246  1.00  0.00           N  
ATOM   1495  H   GLY   111      61.493  50.010  50.307  1.00  0.00           H  
ATOM   1496  CA  GLY   111      61.972  48.725  51.953  1.00  0.00           C  
ATOM   1497  HA2 GLY   111      62.706  48.350  51.240  1.00  0.00           H  
ATOM   1498  HA3 GLY   111      62.436  49.243  52.792  1.00  0.00           H  
ATOM   1499  C   GLY   111      61.208  47.531  52.566  1.00  0.00           C  
ATOM   1500  O   GLY   111      60.027  47.356  52.338  1.00  0.00           O  
ATOM   1501  N   SER   112      61.929  46.590  53.223  1.00  0.00           N  
ATOM   1502  H   SER   112      61.337  45.826  53.517  1.00  0.00           H  
ATOM   1503  CA  SER   112      63.392  46.272  53.293  1.00  0.00           C  
ATOM   1504  HA  SER   112      63.475  45.236  53.621  1.00  0.00           H  
ATOM   1505  CB  SER   112      64.035  46.375  51.953  1.00  0.00           C  
ATOM   1506  HB2 SER   112      63.496  45.981  51.091  1.00  0.00           H  
ATOM   1507  HB3 SER   112      64.457  47.358  51.748  1.00  0.00           H  
ATOM   1508  OG  SER   112      65.251  45.716  51.839  1.00  0.00           O  
ATOM   1509  HG  SER   112      65.135  44.790  52.065  1.00  0.00           H  
ATOM   1510  C   SER   112      64.056  47.171  54.364  1.00  0.00           C  
ATOM   1511  O   SER   112      64.090  48.371  54.228  1.00  0.00           O  
ATOM   1512  N   TYR   113      64.739  46.634  55.345  1.00  0.00           N  
ATOM   1513  H   TYR   113      65.190  47.264  55.994  1.00  0.00           H  
ATOM   1514  CA  TYR   113      64.717  45.259  55.811  1.00  0.00           C  
ATOM   1515  HA  TYR   113      64.729  44.572  54.965  1.00  0.00           H  
ATOM   1516  CB  TYR   113      65.897  45.052  56.760  1.00  0.00           C  
ATOM   1517  HB2 TYR   113      65.608  45.391  57.755  1.00  0.00           H  
ATOM   1518  HB3 TYR   113      66.118  43.998  56.926  1.00  0.00           H  
ATOM   1519  CG  TYR   113      67.211  45.709  56.437  1.00  0.00           C  
ATOM   1520  CD1 TYR   113      67.875  45.180  55.325  1.00  0.00           C  
ATOM   1521  HD1 TYR   113      67.406  44.528  54.603  1.00  0.00           H  
ATOM   1522  CE1 TYR   113      68.988  45.919  54.841  1.00  0.00           C  
ATOM   1523  HE1 TYR   113      69.531  45.598  53.964  1.00  0.00           H  
ATOM   1524  CZ  TYR   113      69.600  46.964  55.587  1.00  0.00           C  
ATOM   1525  OH  TYR   113      70.814  47.465  55.257  1.00  0.00           O  
ATOM   1526  HH  TYR   113      71.036  47.320  54.335  1.00  0.00           H  
ATOM   1527  CE2 TYR   113      69.022  47.365  56.811  1.00  0.00           C  
ATOM   1528  HE2 TYR   113      69.437  48.178  57.388  1.00  0.00           H  
ATOM   1529  CD2 TYR   113      67.805  46.809  57.176  1.00  0.00           C  
ATOM   1530  HD2 TYR   113      67.487  47.165  58.146  1.00  0.00           H  
ATOM   1531  C   TYR   113      63.437  44.763  56.523  1.00  0.00           C  
ATOM   1532  O   TYR   113      62.849  45.571  57.222  1.00  0.00           O  
ATOM   1533  N   GLY   114      63.128  43.513  56.328  1.00  0.00           N  
ATOM   1534  H   GLY   114      63.568  43.071  55.533  1.00  0.00           H  
ATOM   1535  CA  GLY   114      61.845  42.942  56.658  1.00  0.00           C  
ATOM   1536  HA2 GLY   114      61.089  43.573  56.190  1.00  0.00           H  
ATOM   1537  HA3 GLY   114      61.793  41.947  56.215  1.00  0.00           H  
ATOM   1538  C   GLY   114      61.520  42.913  58.236  1.00  0.00           C  
ATOM   1539  O   GLY   114      62.346  43.239  59.102  1.00  0.00           O  
ATOM   1540  N   SER   115      60.354  42.517  58.628  1.00  0.00           N  
ATOM   1541  H   SER   115      60.256  42.470  59.633  1.00  0.00           H  
ATOM   1542  CA  SER   115      59.203  42.098  57.768  1.00  0.00           C  
ATOM   1543  HA  SER   115      59.311  42.325  56.707  1.00  0.00           H  
ATOM   1544  CB  SER   115      59.032  40.591  57.836  1.00  0.00           C  
ATOM   1545  HB2 SER   115      58.917  40.310  58.883  1.00  0.00           H  
ATOM   1546  HB3 SER   115      58.162  40.243  57.278  1.00  0.00           H  
ATOM   1547  OG  SER   115      60.199  39.947  57.503  1.00  0.00           O  
ATOM   1548  HG  SER   115      60.766  40.069  58.269  1.00  0.00           H  
ATOM   1549  C   SER   115      57.862  42.695  58.190  1.00  0.00           C  
ATOM   1550  O   SER   115      56.923  42.495  57.371  1.00  0.00           O  
ATOM   1551  N   SER   116      57.768  43.313  59.309  1.00  0.00           N  
ATOM   1552  H   SER   116      58.569  43.348  59.923  1.00  0.00           H  
ATOM   1553  CA  SER   116      56.471  43.681  59.920  1.00  0.00           C  
ATOM   1554  HA  SER   116      56.660  44.159  60.881  1.00  0.00           H  
ATOM   1555  CB  SER   116      55.923  44.939  59.223  1.00  0.00           C  
ATOM   1556  HB2 SER   116      55.266  44.728  58.380  1.00  0.00           H  
ATOM   1557  HB3 SER   116      55.186  45.409  59.874  1.00  0.00           H  
ATOM   1558  OG  SER   116      56.883  45.881  58.865  1.00  0.00           O  
ATOM   1559  HG  SER   116      56.877  46.562  59.541  1.00  0.00           H  
ATOM   1560  C   SER   116      55.517  42.470  59.873  1.00  0.00           C  
ATOM   1561  O   SER   116      54.451  42.534  59.210  1.00  0.00           O  
ATOM   1562  N   SER   117      55.801  41.286  60.474  1.00  0.00           N  
ATOM   1563  H   SER   117      56.776  41.227  60.730  1.00  0.00           H  
ATOM   1564  CA  SER   117      55.120  40.038  60.206  1.00  0.00           C  
ATOM   1565  HA  SER   117      54.832  39.941  59.159  1.00  0.00           H  
ATOM   1566  CB  SER   117      55.813  38.765  60.602  1.00  0.00           C  
ATOM   1567  HB2 SER   117      55.793  38.722  61.691  1.00  0.00           H  
ATOM   1568  HB3 SER   117      55.269  37.939  60.144  1.00  0.00           H  
ATOM   1569  OG  SER   117      57.221  38.629  60.277  1.00  0.00           O  
ATOM   1570  HG  SER   117      57.307  38.476  59.334  1.00  0.00           H  
ATOM   1571  C   SER   117      53.735  39.876  60.850  1.00  0.00           C  
ATOM   1572  O   SER   117      52.902  39.066  60.539  1.00  0.00           O  
ATOM   1573  N   GLN   118      53.446  40.668  61.926  1.00  0.00           N  
ATOM   1574  H   GLN   118      54.166  41.350  62.117  1.00  0.00           H  
ATOM   1575  CA  GLN   118      52.240  40.724  62.696  1.00  0.00           C  
ATOM   1576  HA  GLN   118      52.340  41.772  62.977  1.00  0.00           H  
ATOM   1577  CB  GLN   118      50.936  40.727  61.818  1.00  0.00           C  
ATOM   1578  HB2 GLN   118      50.853  39.781  61.283  1.00  0.00           H  
ATOM   1579  HB3 GLN   118      50.000  40.868  62.359  1.00  0.00           H  
ATOM   1580  CG  GLN   118      50.943  41.840  60.824  1.00  0.00           C  
ATOM   1581  HG2 GLN   118      51.900  41.768  60.308  1.00  0.00           H  
ATOM   1582  HG3 GLN   118      50.138  41.575  60.138  1.00  0.00           H  
ATOM   1583  CD  GLN   118      50.705  43.243  61.435  1.00  0.00           C  
ATOM   1584  OE1 GLN   118      50.526  43.376  62.616  1.00  0.00           O  
ATOM   1585  NE2 GLN   118      50.608  44.257  60.649  1.00  0.00           N  
ATOM   1586 HE21 GLN   118      50.840  44.185  59.668  1.00  0.00           H  
ATOM   1587 HE22 GLN   118      50.352  45.169  61.000  1.00  0.00           H  
ATOM   1588  C   GLN   118      52.218  39.901  63.950  1.00  0.00           C  
ATOM   1589  O   GLN   118      52.838  38.845  63.999  1.00  0.00           O  
ATOM   1590  N   SER   119      51.630  40.315  65.093  1.00  0.00           N  
ATOM   1591  H   SER   119      51.821  39.747  65.905  1.00  0.00           H  
ATOM   1592  CA  SER   119      51.005  41.635  65.345  1.00  0.00           C  
ATOM   1593  HA  SER   119      50.278  42.009  64.625  1.00  0.00           H  
ATOM   1594  CB  SER   119      50.348  41.488  66.721  1.00  0.00           C  
ATOM   1595  HB2 SER   119      51.039  41.032  67.430  1.00  0.00           H  
ATOM   1596  HB3 SER   119      50.104  42.496  67.058  1.00  0.00           H  
ATOM   1597  OG  SER   119      49.190  40.756  66.507  1.00  0.00           O  
ATOM   1598  HG  SER   119      49.433  39.836  66.635  1.00  0.00           H  
ATOM   1599  C   SER   119      52.119  42.728  65.489  1.00  0.00           C  
ATOM   1600  O   SER   119      53.313  42.443  65.478  1.00  0.00           O  
ATOM   1601  N   SER   120      51.667  43.991  65.607  1.00  0.00           N  
ATOM   1602  H   SER   120      50.682  44.212  65.576  1.00  0.00           H  
ATOM   1603  CA  SER   120      52.544  45.049  65.934  1.00  0.00           C  
ATOM   1604  HA  SER   120      53.548  44.849  65.559  1.00  0.00           H  
ATOM   1605  CB  SER   120      52.007  46.224  65.087  1.00  0.00           C  
ATOM   1606  HB2 SER   120      52.110  45.923  64.044  1.00  0.00           H  
ATOM   1607  HB3 SER   120      50.985  46.554  65.273  1.00  0.00           H  
ATOM   1608  OG  SER   120      52.843  47.341  65.351  1.00  0.00           O  
ATOM   1609  HG  SER   120      53.307  47.259  64.514  1.00  0.00           H  
ATOM   1610  C   SER   120      52.520  45.563  67.428  1.00  0.00           C  
ATOM   1611  O   SER   120      51.507  45.608  68.072  1.00  0.00           O  
ATOM   1612  N   SER   121      53.716  45.646  68.073  1.00  0.00           N  
ATOM   1613  H   SER   121      53.826  45.778  69.068  1.00  0.00           H  
ATOM   1614  CA  SER   121      55.061  45.674  67.499  1.00  0.00           C  
ATOM   1615  HA  SER   121      55.125  46.325  66.627  1.00  0.00           H  
ATOM   1616  CB  SER   121      56.067  46.270  68.481  1.00  0.00           C  
ATOM   1617  HB2 SER   121      56.343  45.620  69.312  1.00  0.00           H  
ATOM   1618  HB3 SER   121      57.012  46.572  68.029  1.00  0.00           H  
ATOM   1619  OG  SER   121      55.597  47.525  69.011  1.00  0.00           O  
ATOM   1620  HG  SER   121      56.213  47.997  69.577  1.00  0.00           H  
ATOM   1621  C   SER   121      55.665  44.323  67.076  1.00  0.00           C  
ATOM   1622  O   SER   121      56.432  44.287  66.109  1.00  0.00           O  
ATOM   1623  N   TYR   122      55.278  43.296  67.864  1.00  0.00           N  
ATOM   1624  H   TYR   122      54.651  43.527  68.621  1.00  0.00           H  
ATOM   1625  CA  TYR   122      55.730  41.934  67.671  1.00  0.00           C  
ATOM   1626  HA  TYR   122      55.980  41.726  66.630  1.00  0.00           H  
ATOM   1627  CB  TYR   122      57.049  41.749  68.439  1.00  0.00           C  
ATOM   1628  HB2 TYR   122      56.867  41.997  69.485  1.00  0.00           H  
ATOM   1629  HB3 TYR   122      57.364  40.709  68.360  1.00  0.00           H  
ATOM   1630  CG  TYR   122      58.201  42.573  67.927  1.00  0.00           C  
ATOM   1631  CD1 TYR   122      58.692  43.670  68.660  1.00  0.00           C  
ATOM   1632  HD1 TYR   122      58.389  43.969  69.653  1.00  0.00           H  
ATOM   1633  CE1 TYR   122      59.716  44.459  68.097  1.00  0.00           C  
ATOM   1634  HE1 TYR   122      60.124  45.266  68.688  1.00  0.00           H  
ATOM   1635  CZ  TYR   122      60.304  44.050  66.854  1.00  0.00           C  
ATOM   1636  OH  TYR   122      61.440  44.722  66.512  1.00  0.00           O  
ATOM   1637  HH  TYR   122      61.747  44.458  65.642  1.00  0.00           H  
ATOM   1638  CE2 TYR   122      59.871  42.892  66.162  1.00  0.00           C  
ATOM   1639  HE2 TYR   122      60.429  42.445  65.352  1.00  0.00           H  
ATOM   1640  CD2 TYR   122      58.802  42.186  66.700  1.00  0.00           C  
ATOM   1641  HD2 TYR   122      58.468  41.286  66.205  1.00  0.00           H  
ATOM   1642  C   TYR   122      54.642  40.943  68.058  1.00  0.00           C  
ATOM   1643  O   TYR   122      53.808  41.136  68.954  1.00  0.00           O  
ATOM   1644  N   GLY   123      54.576  39.801  67.324  1.00  0.00           N  
ATOM   1645  H   GLY   123      53.875  39.118  67.571  1.00  0.00           H  
ATOM   1646  CA  GLY   123      55.525  39.314  66.294  1.00  0.00           C  
ATOM   1647  HA2 GLY   123      55.428  40.013  65.463  1.00  0.00           H  
ATOM   1648  HA3 GLY   123      56.522  39.250  66.729  1.00  0.00           H  
ATOM   1649  C   GLY   123      55.229  37.941  65.674  1.00  0.00           C  
ATOM   1650  O   GLY   123      54.572  37.182  66.352  1.00  0.00           O  
ATOM   1651  N   GLN   124      55.951  37.497  64.603  1.00  0.00           N  
ATOM   1652  H   GLN   124      56.572  38.162  64.165  1.00  0.00           H  
ATOM   1653  CA  GLN   124      56.202  36.102  64.229  1.00  0.00           C  
ATOM   1654  HA  GLN   124      56.050  35.575  65.170  1.00  0.00           H  
ATOM   1655  CB  GLN   124      55.067  35.688  63.180  1.00  0.00           C  
ATOM   1656  HB2 GLN   124      54.105  35.770  63.686  1.00  0.00           H  
ATOM   1657  HB3 GLN   124      55.047  36.387  62.344  1.00  0.00           H  
ATOM   1658  CG  GLN   124      55.189  34.314  62.524  1.00  0.00           C  
ATOM   1659  HG2 GLN   124      54.451  34.192  61.732  1.00  0.00           H  
ATOM   1660  HG3 GLN   124      56.112  34.182  61.959  1.00  0.00           H  
ATOM   1661  CD  GLN   124      54.939  33.154  63.493  1.00  0.00           C  
ATOM   1662  OE1 GLN   124      54.905  33.284  64.768  1.00  0.00           O  
ATOM   1663  NE2 GLN   124      54.783  31.968  63.017  1.00  0.00           N  
ATOM   1664 HE21 GLN   124      54.919  31.803  62.030  1.00  0.00           H  
ATOM   1665 HE22 GLN   124      54.430  31.233  63.612  1.00  0.00           H  
ATOM   1666  C   GLN   124      57.634  35.834  63.749  1.00  0.00           C  
ATOM   1667  O   GLN   124      57.902  36.234  62.578  1.00  0.00           O  
ATOM   1668  N   PRO   125      58.514  35.089  64.450  1.00  0.00           N  
ATOM   1669  CD  PRO   125      59.872  34.853  64.011  1.00  0.00           C  
ATOM   1670  HD2 PRO   125      60.354  35.828  63.938  1.00  0.00           H  
ATOM   1671  HD3 PRO   125      60.020  34.471  63.001  1.00  0.00           H  
ATOM   1672  CG  PRO   125      60.576  33.922  65.065  1.00  0.00           C  
ATOM   1673  HG2 PRO   125      61.650  34.087  65.141  1.00  0.00           H  
ATOM   1674  HG3 PRO   125      60.465  32.871  64.796  1.00  0.00           H  
ATOM   1675  CB  PRO   125      59.753  34.185  66.293  1.00  0.00           C  
ATOM   1676  HB2 PRO   125      60.220  34.928  66.938  1.00  0.00           H  
ATOM   1677  HB3 PRO   125      59.733  33.339  66.981  1.00  0.00           H  
ATOM   1678  CA  PRO   125      58.399  34.567  65.821  1.00  0.00           C  
ATOM   1679  HA  PRO   125      57.777  33.678  65.721  1.00  0.00           H  
ATOM   1680  C   PRO   125      57.864  35.562  66.915  1.00  0.00           C  
ATOM   1681  O   PRO   125      58.143  36.760  66.857  1.00  0.00           O  
ATOM   1682  N   GLN   126      57.044  35.098  67.858  1.00  0.00           N  
ATOM   1683  H   GLN   126      56.773  34.126  67.890  1.00  0.00           H  
ATOM   1684  CA  GLN   126      56.440  35.986  68.922  1.00  0.00           C  
ATOM   1685  HA  GLN   126      55.847  36.719  68.375  1.00  0.00           H  
ATOM   1686  CB  GLN   126      55.667  35.082  69.930  1.00  0.00           C  
ATOM   1687  HB2 GLN   126      55.271  34.202  69.423  1.00  0.00           H  
ATOM   1688  HB3 GLN   126      56.281  34.543  70.650  1.00  0.00           H  
ATOM   1689  CG  GLN   126      54.611  35.683  70.816  1.00  0.00           C  
ATOM   1690  HG2 GLN   126      54.942  36.313  71.642  1.00  0.00           H  
ATOM   1691  HG3 GLN   126      54.048  36.376  70.190  1.00  0.00           H  
ATOM   1692  CD  GLN   126      53.594  34.666  71.369  1.00  0.00           C  
ATOM   1693  OE1 GLN   126      53.863  33.522  71.570  1.00  0.00           O  
ATOM   1694  NE2 GLN   126      52.434  35.054  71.708  1.00  0.00           N  
ATOM   1695 HE21 GLN   126      52.168  36.021  71.592  1.00  0.00           H  
ATOM   1696 HE22 GLN   126      51.735  34.355  71.916  1.00  0.00           H  
ATOM   1697  C   GLN   126      57.553  36.785  69.715  1.00  0.00           C  
ATOM   1698  O   GLN   126      58.619  36.267  69.915  1.00  0.00           O  
ATOM   1699  N   SER   127      57.254  38.005  70.173  1.00  0.00           N  
ATOM   1700  H   SER   127      56.269  38.225  70.133  1.00  0.00           H  
ATOM   1701  CA  SER   127      58.037  38.962  71.049  1.00  0.00           C  
ATOM   1702  HA  SER   127      57.277  39.717  71.247  1.00  0.00           H  
ATOM   1703  CB  SER   127      58.452  38.376  72.396  1.00  0.00           C  
ATOM   1704  HB2 SER   127      59.178  37.620  72.098  1.00  0.00           H  
ATOM   1705  HB3 SER   127      58.887  39.149  73.030  1.00  0.00           H  
ATOM   1706  OG  SER   127      57.365  37.674  73.037  1.00  0.00           O  
ATOM   1707  HG  SER   127      56.730  38.341  73.307  1.00  0.00           H  
ATOM   1708  C   SER   127      59.221  39.645  70.298  1.00  0.00           C  
ATOM   1709  O   SER   127      59.515  40.733  70.779  1.00  0.00           O  
ATOM   1710  N   GLY   128      59.784  38.999  69.311  1.00  0.00           N  
ATOM   1711  H   GLY   128      59.611  38.005  69.274  1.00  0.00           H  
ATOM   1712  CA  GLY   128      60.923  39.484  68.485  1.00  0.00           C  
ATOM   1713  HA2 GLY   128      60.487  39.783  67.531  1.00  0.00           H  
ATOM   1714  HA3 GLY   128      61.365  40.394  68.891  1.00  0.00           H  
ATOM   1715  C   GLY   128      61.998  38.464  68.183  1.00  0.00           C  
ATOM   1716  O   GLY   128      61.762  37.290  68.309  1.00  0.00           O  
ATOM   1717  N   SER   129      63.260  38.816  67.877  1.00  0.00           N  
ATOM   1718  H   SER   129      63.785  37.996  67.607  1.00  0.00           H  
ATOM   1719  CA  SER   129      63.963  40.124  67.895  1.00  0.00           C  
ATOM   1720  HA  SER   129      65.015  39.839  67.917  1.00  0.00           H  
ATOM   1721  CB  SER   129      63.696  40.985  66.659  1.00  0.00           C  
ATOM   1722  HB2 SER   129      62.630  41.211  66.636  1.00  0.00           H  
ATOM   1723  HB3 SER   129      64.252  41.921  66.708  1.00  0.00           H  
ATOM   1724  OG  SER   129      64.227  40.357  65.507  1.00  0.00           O  
ATOM   1725  HG  SER   129      63.506  39.812  65.184  1.00  0.00           H  
ATOM   1726  C   SER   129      63.688  40.843  69.239  1.00  0.00           C  
ATOM   1727  O   SER   129      63.156  41.944  69.255  1.00  0.00           O  
ATOM   1728  N   TYR   130      63.894  40.182  70.396  1.00  0.00           N  
ATOM   1729  H   TYR   130      64.352  39.290  70.274  1.00  0.00           H  
ATOM   1730  CA  TYR   130      63.878  40.841  71.678  1.00  0.00           C  
ATOM   1731  HA  TYR   130      62.857  41.062  71.988  1.00  0.00           H  
ATOM   1732  CB  TYR   130      64.419  39.854  72.743  1.00  0.00           C  
ATOM   1733  HB2 TYR   130      65.508  39.835  72.723  1.00  0.00           H  
ATOM   1734  HB3 TYR   130      64.018  40.243  73.679  1.00  0.00           H  
ATOM   1735  CG  TYR   130      63.881  38.498  72.611  1.00  0.00           C  
ATOM   1736  CD1 TYR   130      64.706  37.371  72.571  1.00  0.00           C  
ATOM   1737  HD1 TYR   130      65.767  37.560  72.509  1.00  0.00           H  
ATOM   1738  CE1 TYR   130      64.193  36.108  72.742  1.00  0.00           C  
ATOM   1739  HE1 TYR   130      64.861  35.260  72.723  1.00  0.00           H  
ATOM   1740  CZ  TYR   130      62.823  35.886  72.763  1.00  0.00           C  
ATOM   1741  OH  TYR   130      62.286  34.660  72.795  1.00  0.00           O  
ATOM   1742  HH  TYR   130      63.049  34.091  72.667  1.00  0.00           H  
ATOM   1743  CE2 TYR   130      62.000  36.965  72.865  1.00  0.00           C  
ATOM   1744  HE2 TYR   130      60.927  36.925  72.983  1.00  0.00           H  
ATOM   1745  CD2 TYR   130      62.536  38.305  72.793  1.00  0.00           C  
ATOM   1746  HD2 TYR   130      61.935  39.183  72.976  1.00  0.00           H  
ATOM   1747  C   TYR   130      64.708  42.154  71.756  1.00  0.00           C  
ATOM   1748  O   TYR   130      65.894  42.169  71.443  1.00  0.00           O  
ATOM   1749  N   SER   131      64.131  43.237  72.183  1.00  0.00           N  
ATOM   1750  H   SER   131      64.687  44.072  72.070  1.00  0.00           H  
ATOM   1751  CA  SER   131      62.825  43.419  72.856  1.00  0.00           C  
ATOM   1752  HA  SER   131      62.839  44.492  73.042  1.00  0.00           H  
ATOM   1753  CB  SER   131      61.576  43.269  71.977  1.00  0.00           C  
ATOM   1754  HB2 SER   131      61.310  42.219  71.851  1.00  0.00           H  
ATOM   1755  HB3 SER   131      60.719  43.721  72.475  1.00  0.00           H  
ATOM   1756  OG  SER   131      61.588  43.796  70.686  1.00  0.00           O  
ATOM   1757  HG  SER   131      61.648  43.093  70.035  1.00  0.00           H  
ATOM   1758  C   SER   131      62.774  42.628  74.149  1.00  0.00           C  
ATOM   1759  O   SER   131      61.905  41.772  74.330  1.00  0.00           O  
ATOM   1760  N   GLN   132      63.678  42.766  75.160  1.00  0.00           N  
ATOM   1761  H   GLN   132      63.485  42.199  75.973  1.00  0.00           H  
ATOM   1762  CA  GLN   132      64.656  43.833  75.361  1.00  0.00           C  
ATOM   1763  HA  GLN   132      65.241  44.051  74.467  1.00  0.00           H  
ATOM   1764  CB  GLN   132      63.961  45.134  75.763  1.00  0.00           C  
ATOM   1765  HB2 GLN   132      64.792  45.824  75.912  1.00  0.00           H  
ATOM   1766  HB3 GLN   132      63.379  45.465  74.903  1.00  0.00           H  
ATOM   1767  CG  GLN   132      62.979  45.199  76.953  1.00  0.00           C  
ATOM   1768  HG2 GLN   132      61.953  44.982  76.657  1.00  0.00           H  
ATOM   1769  HG3 GLN   132      63.244  44.561  77.796  1.00  0.00           H  
ATOM   1770  CD  GLN   132      62.946  46.684  77.455  1.00  0.00           C  
ATOM   1771  OE1 GLN   132      62.794  47.552  76.669  1.00  0.00           O  
ATOM   1772  NE2 GLN   132      63.113  46.876  78.764  1.00  0.00           N  
ATOM   1773 HE21 GLN   132      62.952  46.119  79.412  1.00  0.00           H  
ATOM   1774 HE22 GLN   132      62.980  47.785  79.184  1.00  0.00           H  
ATOM   1775  C   GLN   132      65.672  43.398  76.470  1.00  0.00           C  
ATOM   1776  O   GLN   132      65.327  42.731  77.420  1.00  0.00           O  
ATOM   1777  N   GLN   133      66.926  43.813  76.317  1.00  0.00           N  
ATOM   1778  H   GLN   133      67.085  44.501  75.596  1.00  0.00           H  
ATOM   1779  CA  GLN   133      68.050  43.646  77.312  1.00  0.00           C  
ATOM   1780  HA  GLN   133      69.008  44.099  77.057  1.00  0.00           H  
ATOM   1781  CB  GLN   133      67.737  44.438  78.586  1.00  0.00           C  
ATOM   1782  HB2 GLN   133      66.958  43.863  79.086  1.00  0.00           H  
ATOM   1783  HB3 GLN   133      68.653  44.577  79.160  1.00  0.00           H  
ATOM   1784  CG  GLN   133      67.186  45.850  78.480  1.00  0.00           C  
ATOM   1785  HG2 GLN   133      67.850  46.395  77.808  1.00  0.00           H  
ATOM   1786  HG3 GLN   133      66.184  45.794  78.055  1.00  0.00           H  
ATOM   1787  CD  GLN   133      67.117  46.529  79.894  1.00  0.00           C  
ATOM   1788  OE1 GLN   133      67.898  46.342  80.799  1.00  0.00           O  
ATOM   1789  NE2 GLN   133      66.020  47.330  80.043  1.00  0.00           N  
ATOM   1790 HE21 GLN   133      65.304  47.464  79.343  1.00  0.00           H  
ATOM   1791 HE22 GLN   133      66.074  47.981  80.813  1.00  0.00           H  
ATOM   1792  C   GLN   133      68.280  42.112  77.505  1.00  0.00           C  
ATOM   1793  O   GLN   133      68.264  41.716  78.687  1.00  0.00           O  
ATOM   1794  N   PRO   134      68.529  41.284  76.471  1.00  0.00           N  
ATOM   1795  CD  PRO   134      68.876  39.848  76.580  1.00  0.00           C  
ATOM   1796  HD2 PRO   134      67.917  39.364  76.767  1.00  0.00           H  
ATOM   1797  HD3 PRO   134      69.627  39.715  77.359  1.00  0.00           H  
ATOM   1798  CG  PRO   134      69.476  39.383  75.282  1.00  0.00           C  
ATOM   1799  HG2 PRO   134      68.692  39.114  74.574  1.00  0.00           H  
ATOM   1800  HG3 PRO   134      70.215  38.584  75.355  1.00  0.00           H  
ATOM   1801  CB  PRO   134      70.067  40.695  74.658  1.00  0.00           C  
ATOM   1802  HB2 PRO   134      69.954  40.683  73.574  1.00  0.00           H  
ATOM   1803  HB3 PRO   134      71.093  40.816  75.004  1.00  0.00           H  
ATOM   1804  CA  PRO   134      69.043  41.808  75.212  1.00  0.00           C  
ATOM   1805  HA  PRO   134      69.615  42.709  75.436  1.00  0.00           H  
ATOM   1806  C   PRO   134      67.989  42.134  74.158  1.00  0.00           C  
ATOM   1807  O   PRO   134      66.901  41.607  74.227  1.00  0.00           O  
ATOM   1808  N   SER   135      68.282  42.971  73.179  1.00  0.00           N  
ATOM   1809  H   SER   135      67.471  43.113  72.595  1.00  0.00           H  
ATOM   1810  CA  SER   135      69.562  43.638  72.815  1.00  0.00           C  
ATOM   1811  HA  SER   135      70.418  42.967  72.755  1.00  0.00           H  
ATOM   1812  CB  SER   135      69.324  44.323  71.415  1.00  0.00           C  
ATOM   1813  HB2 SER   135      70.230  44.881  71.179  1.00  0.00           H  
ATOM   1814  HB3 SER   135      69.154  43.611  70.607  1.00  0.00           H  
ATOM   1815  OG  SER   135      68.241  45.255  71.418  1.00  0.00           O  
ATOM   1816  HG  SER   135      68.665  46.112  71.504  1.00  0.00           H  
ATOM   1817  C   SER   135      70.059  44.645  73.857  1.00  0.00           C  
ATOM   1818  O   SER   135      69.275  44.876  74.773  1.00  0.00           O  
ATOM   1819  N   TYR   136      71.242  45.203  73.693  1.00  0.00           N  
ATOM   1820  H   TYR   136      71.808  45.035  72.874  1.00  0.00           H  
ATOM   1821  CA  TYR   136      71.804  46.088  74.737  1.00  0.00           C  
ATOM   1822  HA  TYR   136      71.198  46.186  75.638  1.00  0.00           H  
ATOM   1823  CB  TYR   136      73.044  45.354  75.333  1.00  0.00           C  
ATOM   1824  HB2 TYR   136      73.836  45.055  74.646  1.00  0.00           H  
ATOM   1825  HB3 TYR   136      73.481  46.096  76.000  1.00  0.00           H  
ATOM   1826  CG  TYR   136      72.738  44.207  76.330  1.00  0.00           C  
ATOM   1827  CD1 TYR   136      72.119  44.492  77.584  1.00  0.00           C  
ATOM   1828  HD1 TYR   136      71.891  45.498  77.905  1.00  0.00           H  
ATOM   1829  CE1 TYR   136      71.813  43.395  78.451  1.00  0.00           C  
ATOM   1830  HE1 TYR   136      71.393  43.631  79.417  1.00  0.00           H  
ATOM   1831  CZ  TYR   136      72.098  42.063  78.090  1.00  0.00           C  
ATOM   1832  OH  TYR   136      71.539  41.091  78.901  1.00  0.00           O  
ATOM   1833  HH  TYR   136      71.289  41.577  79.691  1.00  0.00           H  
ATOM   1834  CE2 TYR   136      72.630  41.790  76.793  1.00  0.00           C  
ATOM   1835  HE2 TYR   136      72.952  40.787  76.558  1.00  0.00           H  
ATOM   1836  CD2 TYR   136      72.832  42.882  75.901  1.00  0.00           C  
ATOM   1837  HD2 TYR   136      73.299  42.698  74.944  1.00  0.00           H  
ATOM   1838  C   TYR   136      72.166  47.525  74.215  1.00  0.00           C  
ATOM   1839  O   TYR   136      73.237  47.665  73.592  1.00  0.00           O  
ATOM   1840  N   GLY   137      71.369  48.576  74.571  1.00  0.00           N  
ATOM   1841  H   GLY   137      71.739  49.484  74.328  1.00  0.00           H  
ATOM   1842  CA  GLY   137      70.196  48.649  75.471  1.00  0.00           C  
ATOM   1843  HA2 GLY   137      69.613  49.558  75.327  1.00  0.00           H  
ATOM   1844  HA3 GLY   137      69.556  47.777  75.337  1.00  0.00           H  
ATOM   1845  C   GLY   137      70.521  48.576  76.966  1.00  0.00           C  
ATOM   1846  O   GLY   137      71.537  47.975  77.370  1.00  0.00           O  
ATOM   1847  N   GLY   138      69.696  49.246  77.814  1.00  0.00           N  
ATOM   1848  H   GLY   138      68.858  49.704  77.486  1.00  0.00           H  
ATOM   1849  CA  GLY   138      69.845  49.180  79.237  1.00  0.00           C  
ATOM   1850  HA2 GLY   138      68.937  49.571  79.695  1.00  0.00           H  
ATOM   1851  HA3 GLY   138      70.040  48.144  79.513  1.00  0.00           H  
ATOM   1852  C   GLY   138      71.001  50.107  79.752  1.00  0.00           C  
ATOM   1853  O   GLY   138      71.723  50.773  78.992  1.00  0.00           O  
ATOM   1854  N   GLN   139      71.180  50.082  81.089  1.00  0.00           N  
ATOM   1855  H   GLN   139      71.864  50.665  81.550  1.00  0.00           H  
ATOM   1856  CA  GLN   139      70.131  49.880  82.030  1.00  0.00           C  
ATOM   1857  HA  GLN   139      69.607  48.937  81.870  1.00  0.00           H  
ATOM   1858  CB  GLN   139      70.679  49.727  83.433  1.00  0.00           C  
ATOM   1859  HB2 GLN   139      71.147  50.637  83.810  1.00  0.00           H  
ATOM   1860  HB3 GLN   139      69.797  49.593  84.060  1.00  0.00           H  
ATOM   1861  CG  GLN   139      71.809  48.640  83.685  1.00  0.00           C  
ATOM   1862  HG2 GLN   139      72.513  48.548  82.858  1.00  0.00           H  
ATOM   1863  HG3 GLN   139      72.423  48.931  84.537  1.00  0.00           H  
ATOM   1864  CD  GLN   139      71.083  47.273  83.945  1.00  0.00           C  
ATOM   1865  OE1 GLN   139      70.723  46.591  82.986  1.00  0.00           O  
ATOM   1866  NE2 GLN   139      70.996  46.838  85.196  1.00  0.00           N  
ATOM   1867 HE21 GLN   139      71.393  47.369  85.958  1.00  0.00           H  
ATOM   1868 HE22 GLN   139      70.663  45.907  85.402  1.00  0.00           H  
ATOM   1869  C   GLN   139      68.997  50.935  81.977  1.00  0.00           C  
ATOM   1870  O   GLN   139      67.849  50.586  82.151  1.00  0.00           O  
ATOM   1871  N   GLN   140      69.347  52.230  81.849  1.00  0.00           N  
ATOM   1872  H   GLN   140      70.319  52.488  81.758  1.00  0.00           H  
ATOM   1873  CA  GLN   140      68.369  53.297  81.722  1.00  0.00           C  
ATOM   1874  HA  GLN   140      68.982  54.183  81.891  1.00  0.00           H  
ATOM   1875  CB  GLN   140      67.905  53.375  80.242  1.00  0.00           C  
ATOM   1876  HB2 GLN   140      67.469  52.385  80.103  1.00  0.00           H  
ATOM   1877  HB3 GLN   140      67.264  54.239  80.066  1.00  0.00           H  
ATOM   1878  CG  GLN   140      69.053  53.615  79.210  1.00  0.00           C  
ATOM   1879  HG2 GLN   140      69.456  54.621  79.326  1.00  0.00           H  
ATOM   1880  HG3 GLN   140      69.820  52.867  79.407  1.00  0.00           H  
ATOM   1881  CD  GLN   140      68.566  53.456  77.769  1.00  0.00           C  
ATOM   1882  OE1 GLN   140      69.240  52.856  76.910  1.00  0.00           O  
ATOM   1883  NE2 GLN   140      67.417  53.823  77.311  1.00  0.00           N  
ATOM   1884 HE21 GLN   140      66.693  54.244  77.874  1.00  0.00           H  
ATOM   1885 HE22 GLN   140      67.220  53.808  76.320  1.00  0.00           H  
ATOM   1886  C   GLN   140      67.296  53.444  82.804  1.00  0.00           C  
ATOM   1887  O   GLN   140      66.108  53.305  82.546  1.00  0.00           O  
ATOM   1888  N   GLN   141      67.778  53.656  84.026  1.00  0.00           N  
ATOM   1889  H   GLN   141      68.782  53.687  84.129  1.00  0.00           H  
ATOM   1890  CA  GLN   141      67.002  53.873  85.221  1.00  0.00           C  
ATOM   1891  HA  GLN   141      66.054  54.282  84.870  1.00  0.00           H  
ATOM   1892  CB  GLN   141      66.834  52.632  86.146  1.00  0.00           C  
ATOM   1893  HB2 GLN   141      67.798  52.498  86.638  1.00  0.00           H  
ATOM   1894  HB3 GLN   141      66.134  52.842  86.955  1.00  0.00           H  
ATOM   1895  CG  GLN   141      66.223  51.417  85.390  1.00  0.00           C  
ATOM   1896  HG2 GLN   141      65.187  51.407  85.727  1.00  0.00           H  
ATOM   1897  HG3 GLN   141      66.218  51.477  84.302  1.00  0.00           H  
ATOM   1898  CD  GLN   141      66.902  50.134  85.731  1.00  0.00           C  
ATOM   1899  OE1 GLN   141      68.085  50.140  85.975  1.00  0.00           O  
ATOM   1900  NE2 GLN   141      66.173  49.044  85.905  1.00  0.00           N  
ATOM   1901 HE21 GLN   141      65.196  49.182  85.692  1.00  0.00           H  
ATOM   1902 HE22 GLN   141      66.609  48.260  86.370  1.00  0.00           H  
ATOM   1903  C   GLN   141      67.661  55.041  85.970  1.00  0.00           C  
ATOM   1904  O   GLN   141      68.830  55.141  86.167  1.00  0.00           O  
ATOM   1905  N   SER   142      66.913  56.080  86.461  1.00  0.00           N  
ATOM   1906  H   SER   142      67.522  56.771  86.876  1.00  0.00           H  
ATOM   1907  CA  SER   142      65.461  56.527  86.432  1.00  0.00           C  
ATOM   1908  HA  SER   142      65.338  57.457  86.988  1.00  0.00           H  
ATOM   1909  CB  SER   142      64.962  56.885  85.049  1.00  0.00           C  
ATOM   1910  HB2 SER   142      64.853  55.959  84.484  1.00  0.00           H  
ATOM   1911  HB3 SER   142      63.946  57.275  85.112  1.00  0.00           H  
ATOM   1912  OG  SER   142      65.842  57.767  84.354  1.00  0.00           O  
ATOM   1913  HG  SER   142      66.742  57.434  84.317  1.00  0.00           H  
ATOM   1914  C   SER   142      64.479  55.473  87.064  1.00  0.00           C  
ATOM   1915  O   SER   142      63.600  54.873  86.413  1.00  0.00           O  
ATOM   1916  N   TYR   143      64.802  55.048  88.292  1.00  0.00           N  
ATOM   1917  H   TYR   143      65.544  55.502  88.806  1.00  0.00           H  
ATOM   1918  CA  TYR   143      64.104  54.049  89.087  1.00  0.00           C  
ATOM   1919  HA  TYR   143      64.002  53.140  88.495  1.00  0.00           H  
ATOM   1920  CB  TYR   143      65.008  53.679  90.292  1.00  0.00           C  
ATOM   1921  HB2 TYR   143      65.079  54.537  90.961  1.00  0.00           H  
ATOM   1922  HB3 TYR   143      64.535  52.806  90.742  1.00  0.00           H  
ATOM   1923  CG  TYR   143      66.463  53.239  89.947  1.00  0.00           C  
ATOM   1924  CD1 TYR   143      66.722  51.908  89.654  1.00  0.00           C  
ATOM   1925  HD1 TYR   143      66.002  51.105  89.697  1.00  0.00           H  
ATOM   1926  CE1 TYR   143      68.022  51.498  89.243  1.00  0.00           C  
ATOM   1927  HE1 TYR   143      68.184  50.468  88.962  1.00  0.00           H  
ATOM   1928  CZ  TYR   143      69.039  52.446  89.111  1.00  0.00           C  
ATOM   1929  OH  TYR   143      70.285  52.076  88.778  1.00  0.00           O  
ATOM   1930  HH  TYR   143      70.492  51.238  89.198  1.00  0.00           H  
ATOM   1931  CE2 TYR   143      68.794  53.815  89.294  1.00  0.00           C  
ATOM   1932  HE2 TYR   143      69.512  54.544  88.948  1.00  0.00           H  
ATOM   1933  CD2 TYR   143      67.502  54.204  89.788  1.00  0.00           C  
ATOM   1934  HD2 TYR   143      67.331  55.240  90.043  1.00  0.00           H  
ATOM   1935  C   TYR   143      62.644  54.535  89.410  1.00  0.00           C  
ATOM   1936  O   TYR   143      62.392  55.709  89.518  1.00  0.00           O  
ATOM   1937  N   GLY   144      61.768  53.528  89.619  1.00  0.00           N  
ATOM   1938  H   GLY   144      62.055  52.644  89.223  1.00  0.00           H  
ATOM   1939  CA  GLY   144      60.384  53.657  90.105  1.00  0.00           C  
ATOM   1940  HA2 GLY   144      59.938  52.664  90.049  1.00  0.00           H  
ATOM   1941  HA3 GLY   144      60.231  53.913  91.153  1.00  0.00           H  
ATOM   1942  C   GLY   144      59.491  54.545  89.288  1.00  0.00           C  
ATOM   1943  O   GLY   144      59.856  55.035  88.203  1.00  0.00           O  
ATOM   1944  N   GLN   145      58.341  54.821  89.746  1.00  0.00           N  
ATOM   1945  H   GLN   145      58.045  54.461  90.642  1.00  0.00           H  
ATOM   1946  CA  GLN   145      57.521  55.907  89.267  1.00  0.00           C  
ATOM   1947  HA  GLN   145      57.373  55.758  88.198  1.00  0.00           H  
ATOM   1948  CB  GLN   145      56.118  55.869  89.887  1.00  0.00           C  
ATOM   1949  HB2 GLN   145      56.142  56.003  90.969  1.00  0.00           H  
ATOM   1950  HB3 GLN   145      55.562  56.688  89.431  1.00  0.00           H  
ATOM   1951  CG  GLN   145      55.391  54.537  89.504  1.00  0.00           C  
ATOM   1952  HG2 GLN   145      55.805  54.304  88.523  1.00  0.00           H  
ATOM   1953  HG3 GLN   145      55.618  53.659  90.108  1.00  0.00           H  
ATOM   1954  CD  GLN   145      53.862  54.659  89.477  1.00  0.00           C  
ATOM   1955  OE1 GLN   145      53.174  55.718  89.429  1.00  0.00           O  
ATOM   1956  NE2 GLN   145      53.168  53.563  89.343  1.00  0.00           N  
ATOM   1957 HE21 GLN   145      52.163  53.654  89.380  1.00  0.00           H  
ATOM   1958 HE22 GLN   145      53.713  52.735  89.146  1.00  0.00           H  
ATOM   1959  C   GLN   145      58.222  57.283  89.505  1.00  0.00           C  
ATOM   1960  O   GLN   145      59.097  57.433  90.335  1.00  0.00           O  
ATOM   1961  N   GLN   146      57.795  58.341  88.797  1.00  0.00           N  
ATOM   1962  H   GLN   146      57.021  58.221  88.159  1.00  0.00           H  
ATOM   1963  CA  GLN   146      58.468  59.602  88.990  1.00  0.00           C  
ATOM   1964  HA  GLN   146      59.549  59.490  88.907  1.00  0.00           H  
ATOM   1965  CB  GLN   146      57.900  60.445  87.887  1.00  0.00           C  
ATOM   1966  HB2 GLN   146      58.020  59.939  86.929  1.00  0.00           H  
ATOM   1967  HB3 GLN   146      56.811  60.463  87.853  1.00  0.00           H  
ATOM   1968  CG  GLN   146      58.456  61.846  87.648  1.00  0.00           C  
ATOM   1969  HG2 GLN   146      57.817  62.239  86.858  1.00  0.00           H  
ATOM   1970  HG3 GLN   146      58.224  62.496  88.491  1.00  0.00           H  
ATOM   1971  CD  GLN   146      59.847  61.974  87.161  1.00  0.00           C  
ATOM   1972  OE1 GLN   146      60.609  61.037  87.221  1.00  0.00           O  
ATOM   1973  NE2 GLN   146      60.167  63.024  86.473  1.00  0.00           N  
ATOM   1974 HE21 GLN   146      59.484  63.729  86.235  1.00  0.00           H  
ATOM   1975 HE22 GLN   146      61.060  63.138  86.015  1.00  0.00           H  
ATOM   1976  C   GLN   146      58.217  60.116  90.431  1.00  0.00           C  
ATOM   1977  O   GLN   146      57.158  59.781  91.010  1.00  0.00           O  
ATOM   1978  N   GLN   147      59.164  60.934  90.998  1.00  0.00           N  
ATOM   1979  H   GLN   147      59.895  61.237  90.370  1.00  0.00           H  
ATOM   1980  CA  GLN   147      59.095  61.562  92.348  1.00  0.00           C  
ATOM   1981  HA  GLN   147      59.014  60.783  93.106  1.00  0.00           H  
ATOM   1982  CB  GLN   147      60.427  62.191  92.740  1.00  0.00           C  
ATOM   1983  HB2 GLN   147      60.359  62.627  93.737  1.00  0.00           H  
ATOM   1984  HB3 GLN   147      61.244  61.479  92.626  1.00  0.00           H  
ATOM   1985  CG  GLN   147      60.776  63.455  91.861  1.00  0.00           C  
ATOM   1986  HG2 GLN   147      59.917  64.125  91.903  1.00  0.00           H  
ATOM   1987  HG3 GLN   147      61.575  64.071  92.274  1.00  0.00           H  
ATOM   1988  CD  GLN   147      61.094  63.141  90.380  1.00  0.00           C  
ATOM   1989  OE1 GLN   147      61.800  62.209  90.141  1.00  0.00           O  
ATOM   1990  NE2 GLN   147      60.622  63.981  89.427  1.00  0.00           N  
ATOM   1991 HE21 GLN   147      59.827  64.579  89.601  1.00  0.00           H  
ATOM   1992 HE22 GLN   147      60.800  63.786  88.452  1.00  0.00           H  
ATOM   1993  C   GLN   147      57.785  62.409  92.459  1.00  0.00           C  
ATOM   1994  O   GLN   147      57.393  63.109  91.561  1.00  0.00           O  
ATOM   1995  N   SER   148      57.165  62.390  93.661  1.00  0.00           N  
ATOM   1996  H   SER   148      57.533  61.901  94.465  1.00  0.00           H  
ATOM   1997  CA  SER   148      55.893  63.089  93.731  1.00  0.00           C  
ATOM   1998  HA  SER   148      55.196  62.636  93.026  1.00  0.00           H  
ATOM   1999  CB  SER   148      55.318  62.808  95.175  1.00  0.00           C  
ATOM   2000  HB2 SER   148      54.308  63.214  95.226  1.00  0.00           H  
ATOM   2001  HB3 SER   148      55.263  61.720  95.191  1.00  0.00           H  
ATOM   2002  OG  SER   148      56.130  63.340  96.195  1.00  0.00           O  
ATOM   2003  HG  SER   148      55.998  64.290  96.235  1.00  0.00           H  
ATOM   2004  C   SER   148      55.931  64.607  93.581  1.00  0.00           C  
ATOM   2005  O   SER   148      56.938  65.246  93.896  1.00  0.00           O  
ATOM   2006  N   TYR   149      54.947  65.220  92.950  1.00  0.00           N  
ATOM   2007  H   TYR   149      54.228  64.575  92.654  1.00  0.00           H  
ATOM   2008  CA  TYR   149      55.022  66.675  92.563  1.00  0.00           C  
ATOM   2009  HA  TYR   149      55.980  66.677  92.043  1.00  0.00           H  
ATOM   2010  CB  TYR   149      53.882  66.960  91.578  1.00  0.00           C  
ATOM   2011  HB2 TYR   149      53.902  66.395  90.646  1.00  0.00           H  
ATOM   2012  HB3 TYR   149      52.946  66.556  91.964  1.00  0.00           H  
ATOM   2013  CG  TYR   149      53.712  68.451  91.216  1.00  0.00           C  
ATOM   2014  CD1 TYR   149      52.766  69.279  91.777  1.00  0.00           C  
ATOM   2015  HD1 TYR   149      52.040  68.754  92.379  1.00  0.00           H  
ATOM   2016  CE1 TYR   149      52.698  70.671  91.504  1.00  0.00           C  
ATOM   2017  HE1 TYR   149      51.986  71.346  91.953  1.00  0.00           H  
ATOM   2018  CZ  TYR   149      53.596  71.246  90.567  1.00  0.00           C  
ATOM   2019  OH  TYR   149      53.430  72.525  90.145  1.00  0.00           O  
ATOM   2020  HH  TYR   149      54.169  72.838  89.618  1.00  0.00           H  
ATOM   2021  CE2 TYR   149      54.559  70.441  89.949  1.00  0.00           C  
ATOM   2022  HE2 TYR   149      55.227  70.885  89.226  1.00  0.00           H  
ATOM   2023  CD2 TYR   149      54.623  69.081  90.263  1.00  0.00           C  
ATOM   2024  HD2 TYR   149      55.344  68.489  89.720  1.00  0.00           H  
ATOM   2025  C   TYR   149      55.171  67.672  93.809  1.00  0.00           C  
ATOM   2026  O   TYR   149      54.482  67.542  94.809  1.00  0.00           O  
ATOM   2027  N   ASN   150      56.046  68.704  93.670  1.00  0.00           N  
ATOM   2028  H   ASN   150      56.469  68.799  92.758  1.00  0.00           H  
ATOM   2029  CA  ASN   150      56.362  69.810  94.654  1.00  0.00           C  
ATOM   2030  HA  ASN   150      56.015  69.427  95.613  1.00  0.00           H  
ATOM   2031  CB  ASN   150      57.921  69.860  94.818  1.00  0.00           C  
ATOM   2032  HB2 ASN   150      58.372  68.870  94.887  1.00  0.00           H  
ATOM   2033  HB3 ASN   150      58.376  70.421  94.001  1.00  0.00           H  
ATOM   2034  CG  ASN   150      58.364  70.718  95.958  1.00  0.00           C  
ATOM   2035  OD1 ASN   150      58.534  71.958  95.841  1.00  0.00           O  
ATOM   2036  ND2 ASN   150      58.543  70.167  97.146  1.00  0.00           N  
ATOM   2037 HD21 ASN   150      58.796  70.805  97.887  1.00  0.00           H  
ATOM   2038 HD22 ASN   150      58.413  69.169  97.231  1.00  0.00           H  
ATOM   2039  C   ASN   150      55.725  71.177  94.254  1.00  0.00           C  
ATOM   2040  O   ASN   150      56.235  71.833  93.357  1.00  0.00           O  
ATOM   2041  N   PRO   151      54.561  71.596  94.789  1.00  0.00           N  
ATOM   2042  CD  PRO   151      53.801  70.988  95.977  1.00  0.00           C  
ATOM   2043  HD2 PRO   151      54.499  70.508  96.662  1.00  0.00           H  
ATOM   2044  HD3 PRO   151      53.119  70.213  95.625  1.00  0.00           H  
ATOM   2045  CG  PRO   151      52.937  72.151  96.483  1.00  0.00           C  
ATOM   2046  HG2 PRO   151      53.497  72.823  97.133  1.00  0.00           H  
ATOM   2047  HG3 PRO   151      52.086  71.880  97.109  1.00  0.00           H  
ATOM   2048  CB  PRO   151      52.573  72.829  95.099  1.00  0.00           C  
ATOM   2049  HB2 PRO   151      52.280  73.844  95.365  1.00  0.00           H  
ATOM   2050  HB3 PRO   151      51.744  72.347  94.580  1.00  0.00           H  
ATOM   2051  CA  PRO   151      53.832  72.751  94.311  1.00  0.00           C  
ATOM   2052  HA  PRO   151      53.615  72.688  93.244  1.00  0.00           H  
ATOM   2053  C   PRO   151      54.650  74.052  94.592  1.00  0.00           C  
ATOM   2054  O   PRO   151      55.117  74.262  95.735  1.00  0.00           O  
ATOM   2055  N   PRO   152      54.851  74.983  93.633  1.00  0.00           N  
ATOM   2056  CD  PRO   152      54.397  74.868  92.272  1.00  0.00           C  
ATOM   2057  HD2 PRO   152      53.358  74.560  92.153  1.00  0.00           H  
ATOM   2058  HD3 PRO   152      55.091  74.305  91.649  1.00  0.00           H  
ATOM   2059  CG  PRO   152      54.486  76.229  91.647  1.00  0.00           C  
ATOM   2060  HG2 PRO   152      53.484  76.649  91.732  1.00  0.00           H  
ATOM   2061  HG3 PRO   152      54.693  76.113  90.583  1.00  0.00           H  
ATOM   2062  CB  PRO   152      55.572  76.943  92.412  1.00  0.00           C  
ATOM   2063  HB2 PRO   152      55.459  78.018  92.556  1.00  0.00           H  
ATOM   2064  HB3 PRO   152      56.568  76.810  91.989  1.00  0.00           H  
ATOM   2065  CA  PRO   152      55.563  76.262  93.809  1.00  0.00           C  
ATOM   2066  HA  PRO   152      56.521  75.957  94.231  1.00  0.00           H  
ATOM   2067  C   PRO   152      54.862  77.166  94.814  1.00  0.00           C  
ATOM   2068  O   PRO   152      53.645  77.479  94.708  1.00  0.00           O  
ATOM   2069  N   GLN   153      55.573  77.612  95.823  1.00  0.00           N  
ATOM   2070  H   GLN   153      56.518  77.276  95.939  1.00  0.00           H  
ATOM   2071  CA  GLN   153      55.154  78.479  96.849  1.00  0.00           C  
ATOM   2072  HA  GLN   153      54.225  79.038  96.739  1.00  0.00           H  
ATOM   2073  CB  GLN   153      55.117  77.861  98.277  1.00  0.00           C  
ATOM   2074  HB2 GLN   153      56.058  77.340  98.456  1.00  0.00           H  
ATOM   2075  HB3 GLN   153      54.842  78.592  99.037  1.00  0.00           H  
ATOM   2076  CG  GLN   153      54.079  76.696  98.265  1.00  0.00           C  
ATOM   2077  HG2 GLN   153      53.092  77.021  98.593  1.00  0.00           H  
ATOM   2078  HG3 GLN   153      53.949  76.382  97.230  1.00  0.00           H  
ATOM   2079  CD  GLN   153      54.421  75.452  99.069  1.00  0.00           C  
ATOM   2080  OE1 GLN   153      55.419  75.281  99.744  1.00  0.00           O  
ATOM   2081  NE2 GLN   153      53.561  74.460  99.160  1.00  0.00           N  
ATOM   2082 HE21 GLN   153      52.689  74.522  98.655  1.00  0.00           H  
ATOM   2083 HE22 GLN   153      53.850  73.733  99.798  1.00  0.00           H  
ATOM   2084  C   GLN   153      56.052  79.707  96.973  1.00  0.00           C  
ATOM   2085  O   GLN   153      55.660  80.615  97.693  1.00  0.00           O  
ATOM   2086  N   GLY   154      57.159  79.831  96.257  1.00  0.00           N  
ATOM   2087  H   GLY   154      57.405  79.043  95.676  1.00  0.00           H  
ATOM   2088  CA  GLY   154      58.077  80.913  96.279  1.00  0.00           C  
ATOM   2089  HA2 GLY   154      58.518  81.125  97.253  1.00  0.00           H  
ATOM   2090  HA3 GLY   154      58.966  80.617  95.722  1.00  0.00           H  
ATOM   2091  C   GLY   154      57.491  82.268  95.716  1.00  0.00           C  
ATOM   2092  O   GLY   154      56.604  82.319  94.909  1.00  0.00           O  
ATOM   2093  N   TYR   155      58.124  83.340  96.182  1.00  0.00           N  
ATOM   2094  H   TYR   155      59.020  83.201  96.627  1.00  0.00           H  
ATOM   2095  CA  TYR   155      57.637  84.773  96.064  1.00  0.00           C  
ATOM   2096  HA  TYR   155      56.697  84.884  96.605  1.00  0.00           H  
ATOM   2097  CB  TYR   155      58.613  85.699  96.810  1.00  0.00           C  
ATOM   2098  HB2 TYR   155      59.628  85.619  96.421  1.00  0.00           H  
ATOM   2099  HB3 TYR   155      58.324  86.737  96.644  1.00  0.00           H  
ATOM   2100  CG  TYR   155      58.687  85.505  98.366  1.00  0.00           C  
ATOM   2101  CD1 TYR   155      58.022  86.425  99.211  1.00  0.00           C  
ATOM   2102  HD1 TYR   155      57.554  87.295  98.774  1.00  0.00           H  
ATOM   2103  CE1 TYR   155      58.065  86.282 100.650  1.00  0.00           C  
ATOM   2104  HE1 TYR   155      57.558  86.997 101.281  1.00  0.00           H  
ATOM   2105  CZ  TYR   155      58.695  85.238 101.253  1.00  0.00           C  
ATOM   2106  OH  TYR   155      58.629  85.027 102.631  1.00  0.00           O  
ATOM   2107  HH  TYR   155      58.438  85.856 103.077  1.00  0.00           H  
ATOM   2108  CE2 TYR   155      59.177  84.212 100.435  1.00  0.00           C  
ATOM   2109  HE2 TYR   155      59.646  83.350 100.886  1.00  0.00           H  
ATOM   2110  CD2 TYR   155      59.231  84.301  99.019  1.00  0.00           C  
ATOM   2111  HD2 TYR   155      59.724  83.475  98.528  1.00  0.00           H  
ATOM   2112  C   TYR   155      57.431  85.264  94.577  1.00  0.00           C  
ATOM   2113  O   TYR   155      58.191  84.900  93.765  1.00  0.00           O  
ATOM   2114  N   GLY   156      56.498  86.136  94.231  1.00  0.00           N  
ATOM   2115  H   GLY   156      56.323  86.379  93.267  1.00  0.00           H  
ATOM   2116  CA  GLY   156      55.412  86.681  95.087  1.00  0.00           C  
ATOM   2117  HA2 GLY   156      54.864  85.894  95.605  1.00  0.00           H  
ATOM   2118  HA3 GLY   156      55.924  87.357  95.771  1.00  0.00           H  
ATOM   2119  C   GLY   156      54.455  87.418  94.115  1.00  0.00           C  
ATOM   2120  O   GLY   156      54.563  87.397  92.883  1.00  0.00           O  
ATOM   2121  N   GLN   157      53.508  88.184  94.707  1.00  0.00           N  
ATOM   2122  H   GLN   157      53.585  88.292  95.708  1.00  0.00           H  
ATOM   2123  CA  GLN   157      52.353  88.914  94.071  1.00  0.00           C  
ATOM   2124  HA  GLN   157      52.700  89.177  93.072  1.00  0.00           H  
ATOM   2125  CB  GLN   157      51.174  87.955  93.920  1.00  0.00           C  
ATOM   2126  HB2 GLN   157      50.622  88.321  93.054  1.00  0.00           H  
ATOM   2127  HB3 GLN   157      51.482  86.986  93.527  1.00  0.00           H  
ATOM   2128  CG  GLN   157      50.147  87.801  95.142  1.00  0.00           C  
ATOM   2129  HG2 GLN   157      50.625  87.256  95.956  1.00  0.00           H  
ATOM   2130  HG3 GLN   157      49.806  88.761  95.529  1.00  0.00           H  
ATOM   2131  CD  GLN   157      48.887  87.092  94.737  1.00  0.00           C  
ATOM   2132  OE1 GLN   157      48.720  86.687  93.579  1.00  0.00           O  
ATOM   2133  NE2 GLN   157      47.989  86.910  95.644  1.00  0.00           N  
ATOM   2134 HE21 GLN   157      48.095  87.348  96.547  1.00  0.00           H  
ATOM   2135 HE22 GLN   157      47.198  86.394  95.285  1.00  0.00           H  
ATOM   2136  C   GLN   157      52.014  90.206  94.824  1.00  0.00           C  
ATOM   2137  O   GLN   157      52.619  90.400  95.869  1.00  0.00           O  
ATOM   2138  N   GLN   158      51.214  91.160  94.334  1.00  0.00           N  
ATOM   2139  H   GLN   158      51.175  92.001  94.892  1.00  0.00           H  
ATOM   2140  CA  GLN   158      50.746  91.267  92.938  1.00  0.00           C  
ATOM   2141  HA  GLN   158      50.101  90.409  92.748  1.00  0.00           H  
ATOM   2142  CB  GLN   158      49.734  92.488  92.683  1.00  0.00           C  
ATOM   2143  HB2 GLN   158      50.284  93.410  92.493  1.00  0.00           H  
ATOM   2144  HB3 GLN   158      49.137  92.161  91.831  1.00  0.00           H  
ATOM   2145  CG  GLN   158      48.727  92.802  93.805  1.00  0.00           C  
ATOM   2146  HG2 GLN   158      47.868  92.137  93.892  1.00  0.00           H  
ATOM   2147  HG3 GLN   158      49.151  92.830  94.808  1.00  0.00           H  
ATOM   2148  CD  GLN   158      48.136  94.229  93.721  1.00  0.00           C  
ATOM   2149  OE1 GLN   158      48.357  95.016  92.750  1.00  0.00           O  
ATOM   2150  NE2 GLN   158      47.488  94.766  94.755  1.00  0.00           N  
ATOM   2151 HE21 GLN   158      47.125  94.119  95.440  1.00  0.00           H  
ATOM   2152 HE22 GLN   158      47.463  95.738  95.029  1.00  0.00           H  
ATOM   2153  C   GLN   158      51.801  91.206  91.820  1.00  0.00           C  
ATOM   2154  O   GLN   158      52.950  91.546  92.071  1.00  0.00           O  
ATOM   2155  N   ASN   159      51.301  90.787  90.669  1.00  0.00           N  
ATOM   2156  H   ASN   159      50.354  90.440  90.614  1.00  0.00           H  
ATOM   2157  CA  ASN   159      52.050  90.981  89.407  1.00  0.00           C  
ATOM   2158  HA  ASN   159      53.051  90.567  89.531  1.00  0.00           H  
ATOM   2159  CB  ASN   159      51.361  90.165  88.234  1.00  0.00           C  
ATOM   2160  HB2 ASN   159      51.540  89.110  88.441  1.00  0.00           H  
ATOM   2161  HB3 ASN   159      50.303  90.425  88.214  1.00  0.00           H  
ATOM   2162  CG  ASN   159      51.973  90.480  86.922  1.00  0.00           C  
ATOM   2163  OD1 ASN   159      51.679  91.540  86.401  1.00  0.00           O  
ATOM   2164  ND2 ASN   159      52.685  89.567  86.304  1.00  0.00           N  
ATOM   2165 HD21 ASN   159      52.912  88.667  86.701  1.00  0.00           H  
ATOM   2166 HD22 ASN   159      53.163  89.895  85.477  1.00  0.00           H  
ATOM   2167  C   ASN   159      52.058  92.509  89.127  1.00  0.00           C  
ATOM   2168  O   ASN   159      51.054  93.161  89.034  1.00  0.00           O  
ATOM   2169  N   GLN   160      53.183  93.128  88.828  1.00  0.00           N  
ATOM   2170  H   GLN   160      53.136  94.137  88.799  1.00  0.00           H  
ATOM   2171  CA  GLN   160      54.585  92.586  88.863  1.00  0.00           C  
ATOM   2172  HA  GLN   160      54.536  91.556  88.510  1.00  0.00           H  
ATOM   2173  CB  GLN   160      55.420  93.323  87.815  1.00  0.00           C  
ATOM   2174  HB2 GLN   160      54.971  93.242  86.824  1.00  0.00           H  
ATOM   2175  HB3 GLN   160      55.461  94.382  88.067  1.00  0.00           H  
ATOM   2176  CG  GLN   160      56.806  92.727  87.648  1.00  0.00           C  
ATOM   2177  HG2 GLN   160      57.307  93.167  86.786  1.00  0.00           H  
ATOM   2178  HG3 GLN   160      57.391  92.972  88.534  1.00  0.00           H  
ATOM   2179  CD  GLN   160      56.754  91.208  87.437  1.00  0.00           C  
ATOM   2180  OE1 GLN   160      57.210  90.516  88.272  1.00  0.00           O  
ATOM   2181  NE2 GLN   160      56.164  90.739  86.330  1.00  0.00           N  
ATOM   2182 HE21 GLN   160      56.034  91.429  85.605  1.00  0.00           H  
ATOM   2183 HE22 GLN   160      56.269  89.763  86.090  1.00  0.00           H  
ATOM   2184  C   GLN   160      55.143  92.627  90.252  1.00  0.00           C  
ATOM   2185  O   GLN   160      55.204  93.727  90.858  1.00  0.00           O  
ATOM   2186  N   TYR   161      55.601  91.545  90.681  1.00  0.00           N  
ATOM   2187  H   TYR   161      55.641  90.672  90.176  1.00  0.00           H  
ATOM   2188  CA  TYR   161      56.218  91.568  92.000  1.00  0.00           C  
ATOM   2189  HA  TYR   161      55.515  92.172  92.573  1.00  0.00           H  
ATOM   2190  CB  TYR   161      56.336  90.175  92.560  1.00  0.00           C  
ATOM   2191  HB2 TYR   161      55.353  89.707  92.626  1.00  0.00           H  
ATOM   2192  HB3 TYR   161      57.026  89.539  92.006  1.00  0.00           H  
ATOM   2193  CG  TYR   161      56.822  90.201  94.018  1.00  0.00           C  
ATOM   2194  CD1 TYR   161      58.077  89.679  94.348  1.00  0.00           C  
ATOM   2195  HD1 TYR   161      58.712  89.214  93.607  1.00  0.00           H  
ATOM   2196  CE1 TYR   161      58.548  89.642  95.673  1.00  0.00           C  
ATOM   2197  HE1 TYR   161      59.412  89.046  95.926  1.00  0.00           H  
ATOM   2198  CZ  TYR   161      57.736  90.275  96.647  1.00  0.00           C  
ATOM   2199  OH  TYR   161      58.089  90.222  97.958  1.00  0.00           O  
ATOM   2200  HH  TYR   161      57.500  90.712  98.537  1.00  0.00           H  
ATOM   2201  CE2 TYR   161      56.562  90.939  96.266  1.00  0.00           C  
ATOM   2202  HE2 TYR   161      55.869  91.406  96.950  1.00  0.00           H  
ATOM   2203  CD2 TYR   161      56.122  90.861  95.004  1.00  0.00           C  
ATOM   2204  HD2 TYR   161      55.192  91.351  94.756  1.00  0.00           H  
ATOM   2205  C   TYR   161      57.600  92.300  91.949  1.00  0.00           C  
ATOM   2206  O   TYR   161      57.933  93.068  92.931  1.00  0.00           O  
ATOM   2207  N   ASN   162      58.394  92.055  90.968  1.00  0.00           N  
ATOM   2208  H   ASN   162      57.893  91.711  90.161  1.00  0.00           H  
ATOM   2209  CA  ASN   162      59.820  92.498  90.794  1.00  0.00           C  
ATOM   2210  HA  ASN   162      60.387  92.249  91.690  1.00  0.00           H  
ATOM   2211  CB  ASN   162      60.501  91.863  89.590  1.00  0.00           C  
ATOM   2212  HB2 ASN   162      59.989  92.144  88.669  1.00  0.00           H  
ATOM   2213  HB3 ASN   162      61.491  92.319  89.604  1.00  0.00           H  
ATOM   2214  CG  ASN   162      60.797  90.378  89.724  1.00  0.00           C  
ATOM   2215  OD1 ASN   162      61.816  89.979  90.325  1.00  0.00           O  
ATOM   2216  ND2 ASN   162      59.946  89.607  89.157  1.00  0.00           N  
ATOM   2217 HD21 ASN   162      60.296  88.683  88.951  1.00  0.00           H  
ATOM   2218 HD22 ASN   162      59.245  89.924  88.502  1.00  0.00           H  
ATOM   2219  C   ASN   162      59.972  94.019  90.770  1.00  0.00           C  
ATOM   2220  O   ASN   162      59.019  94.742  90.504  1.00  0.00           O  
ATOM   2221  N   SER   163      61.172  94.556  91.078  1.00  0.00           N  
ATOM   2222  H   SER   163      61.909  93.914  91.331  1.00  0.00           H  
ATOM   2223  CA  SER   163      61.533  95.979  90.989  1.00  0.00           C  
ATOM   2224  HA  SER   163      60.785  96.584  91.501  1.00  0.00           H  
ATOM   2225  CB  SER   163      62.836  96.333  91.845  1.00  0.00           C  
ATOM   2226  HB2 SER   163      63.671  95.850  91.338  1.00  0.00           H  
ATOM   2227  HB3 SER   163      63.026  97.405  91.889  1.00  0.00           H  
ATOM   2228  OG  SER   163      62.652  95.877  93.114  1.00  0.00           O  
ATOM   2229  HG  SER   163      63.279  96.442  93.572  1.00  0.00           H  
ATOM   2230  C   SER   163      61.463  96.598  89.571  1.00  0.00           C  
ATOM   2231  O   SER   163      61.337  95.839  88.565  1.00  0.00           O  
ATOM   2232  N   SER   164      61.453  97.960  89.408  1.00  0.00           N  
ATOM   2233  H   SER   164      61.293  98.507  90.242  1.00  0.00           H  
ATOM   2234  CA  SER   164      61.360  98.765  88.149  1.00  0.00           C  
ATOM   2235  HA  SER   164      61.481  99.815  88.412  1.00  0.00           H  
ATOM   2236  CB  SER   164      59.992  98.593  87.408  1.00  0.00           C  
ATOM   2237  HB2 SER   164      59.860  97.535  87.181  1.00  0.00           H  
ATOM   2238  HB3 SER   164      59.179  98.959  88.035  1.00  0.00           H  
ATOM   2239  OG  SER   164      59.920  99.269  86.164  1.00  0.00           O  
ATOM   2240  HG  SER   164      59.970 100.182  86.457  1.00  0.00           H  
ATOM   2241  C   SER   164      62.563  98.289  87.256  1.00  0.00           C  
ATOM   2242  O   SER   164      63.683  98.181  87.793  1.00  0.00           O  
ATOM   2243  N   SER   165      62.493  98.175  85.959  1.00  0.00           N  
ATOM   2244  H   SER   165      61.605  98.533  85.639  1.00  0.00           H  
ATOM   2245  CA  SER   165      63.591  98.174  84.968  1.00  0.00           C  
ATOM   2246  HA  SER   165      64.218  97.347  85.299  1.00  0.00           H  
ATOM   2247  CB  SER   165      63.123  97.773  83.552  1.00  0.00           C  
ATOM   2248  HB2 SER   165      64.066  97.668  83.014  1.00  0.00           H  
ATOM   2249  HB3 SER   165      62.596  96.819  83.554  1.00  0.00           H  
ATOM   2250  OG  SER   165      62.236  98.792  83.071  1.00  0.00           O  
ATOM   2251  HG  SER   165      61.380  98.418  83.292  1.00  0.00           H  
ATOM   2252  C   SER   165      64.399  99.534  84.950  1.00  0.00           C  
ATOM   2253  O   SER   165      63.940 100.544  85.589  1.00  0.00           O  
ATOM   2254  N   GLY   166      65.532  99.438  84.242  1.00  0.00           N  
ATOM   2255  H   GLY   166      65.687  98.701  83.568  1.00  0.00           H  
ATOM   2256  CA  GLY   166      66.489 100.505  84.015  1.00  0.00           C  
ATOM   2257  HA2 GLY   166      67.073 100.224  83.138  1.00  0.00           H  
ATOM   2258  HA3 GLY   166      65.937 101.426  83.830  1.00  0.00           H  
ATOM   2259  C   GLY   166      67.538 100.756  85.174  1.00  0.00           C  
ATOM   2260  O   GLY   166      67.558 100.026  86.187  1.00  0.00           O  
ATOM   2261  N   GLY   167      68.482 101.736  85.034  1.00  0.00           N  
ATOM   2262  H   GLY   167      68.464 102.415  84.287  1.00  0.00           H  
ATOM   2263  CA  GLY   167      69.557 102.010  86.024  1.00  0.00           C  
ATOM   2264  HA2 GLY   167      69.971 103.006  85.865  1.00  0.00           H  
ATOM   2265  HA3 GLY   167      69.284 101.780  87.054  1.00  0.00           H  
ATOM   2266  C   GLY   167      70.807 101.233  85.538  1.00  0.00           C  
ATOM   2267  O   GLY   167      70.987 101.022  84.315  1.00  0.00           O  
ATOM   2268  N   GLY   168      71.646 100.825  86.456  1.00  0.00           N  
ATOM   2269  H   GLY   168      71.459 101.163  87.389  1.00  0.00           H  
ATOM   2270  CA  GLY   168      72.626  99.750  86.189  1.00  0.00           C  
ATOM   2271  HA2 GLY   168      73.202  99.989  85.295  1.00  0.00           H  
ATOM   2272  HA3 GLY   168      73.278  99.600  87.049  1.00  0.00           H  
ATOM   2273  C   GLY   168      71.965  98.367  85.974  1.00  0.00           C  
ATOM   2274  O   GLY   168      70.857  98.202  86.394  1.00  0.00           O  
ATOM   2275  N   GLY   169      72.806  97.423  85.531  1.00  0.00           N  
ATOM   2276  H   GLY   169      72.434  96.494  85.669  1.00  0.00           H  
ATOM   2277  CA  GLY   169      74.306  97.595  85.374  1.00  0.00           C  
ATOM   2278  HA2 GLY   169      74.605  97.797  86.403  1.00  0.00           H  
ATOM   2279  HA3 GLY   169      74.677  96.588  85.181  1.00  0.00           H  
ATOM   2280  C   GLY   169      74.923  98.412  84.254  1.00  0.00           C  
ATOM   2281  O   GLY   169      74.226  98.763  83.342  1.00  0.00           O  
ATOM   2282  N   GLY   170      76.254  98.549  84.292  1.00  0.00           N  
ATOM   2283  H   GLY   170      76.699  98.156  85.109  1.00  0.00           H  
ATOM   2284  CA  GLY   170      77.053  99.076  83.184  1.00  0.00           C  
ATOM   2285  HA2 GLY   170      76.754  98.517  82.297  1.00  0.00           H  
ATOM   2286  HA3 GLY   170      76.839 100.141  83.089  1.00  0.00           H  
ATOM   2287  C   GLY   170      78.510  98.849  83.364  1.00  0.00           C  
ATOM   2288  O   GLY   170      78.872  98.229  84.355  1.00  0.00           O  
ATOM   2289  N   GLY   171      79.369  99.393  82.537  1.00  0.00           N  
ATOM   2290  H   GLY   171      80.326  99.260  82.831  1.00  0.00           H  
ATOM   2291  CA  GLY   171      79.155 100.000  81.199  1.00  0.00           C  
ATOM   2292  HA2 GLY   171      78.949  99.247  80.439  1.00  0.00           H  
ATOM   2293  HA3 GLY   171      78.229 100.572  81.141  1.00  0.00           H  
ATOM   2294  C   GLY   171      80.327 100.872  80.850  1.00  0.00           C  
ATOM   2295  O   GLY   171      81.093 101.255  81.756  1.00  0.00           O  
ATOM   2296  N   GLY   172      80.593 101.279  79.596  1.00  0.00           N  
ATOM   2297  H   GLY   172      81.497 101.690  79.410  1.00  0.00           H  
ATOM   2298  CA  GLY   172      79.804 101.012  78.429  1.00  0.00           C  
ATOM   2299  HA2 GLY   172      78.801 100.755  78.771  1.00  0.00           H  
ATOM   2300  HA3 GLY   172      79.778 101.901  77.799  1.00  0.00           H  
ATOM   2301  C   GLY   172      80.350  99.904  77.546  1.00  0.00           C  
ATOM   2302  O   GLY   172      81.276  99.166  77.910  1.00  0.00           O  
ATOM   2303  N   GLY   173      79.591  99.622  76.442  1.00  0.00           N  
ATOM   2304  H   GLY   173      78.845 100.277  76.261  1.00  0.00           H  
ATOM   2305  CA  GLY   173      79.695  98.607  75.447  1.00  0.00           C  
ATOM   2306  HA2 GLY   173      80.516  98.806  74.758  1.00  0.00           H  
ATOM   2307  HA3 GLY   173      80.020  97.635  75.819  1.00  0.00           H  
ATOM   2308  C   GLY   173      78.378  98.487  74.637  1.00  0.00           C  
ATOM   2309  O   GLY   173      77.726  99.541  74.309  1.00  0.00           O  
ATOM   2310  N   GLY   174      77.869  97.253  74.355  1.00  0.00           N  
ATOM   2311  H   GLY   174      77.150  97.291  73.647  1.00  0.00           H  
ATOM   2312  CA  GLY   174      78.326  95.927  74.699  1.00  0.00           C  
ATOM   2313  HA2 GLY   174      78.625  95.868  75.745  1.00  0.00           H  
ATOM   2314  HA3 GLY   174      77.423  95.317  74.717  1.00  0.00           H  
ATOM   2315  C   GLY   174      79.485  95.480  73.736  1.00  0.00           C  
ATOM   2316  O   GLY   174      80.242  96.356  73.283  1.00  0.00           O  
ATOM   2317  N   GLY   175      79.643  94.103  73.497  1.00  0.00           N  
ATOM   2318  H   GLY   175      79.045  93.433  73.960  1.00  0.00           H  
ATOM   2319  CA  GLY   175      80.854  93.564  72.898  1.00  0.00           C  
ATOM   2320  HA2 GLY   175      81.684  93.590  73.604  1.00  0.00           H  
ATOM   2321  HA3 GLY   175      80.742  92.500  72.685  1.00  0.00           H  
ATOM   2322  C   GLY   175      81.321  94.081  71.480  1.00  0.00           C  
ATOM   2323  O   GLY   175      82.508  93.977  71.099  1.00  0.00           O  
ATOM   2324  N   ASN   176      80.495  94.780  70.777  1.00  0.00           N  
ATOM   2325  H   ASN   176      79.579  94.852  71.195  1.00  0.00           H  
ATOM   2326  CA  ASN   176      80.776  95.810  69.840  1.00  0.00           C  
ATOM   2327  HA  ASN   176      81.749  96.288  69.956  1.00  0.00           H  
ATOM   2328  CB  ASN   176      80.438  95.213  68.438  1.00  0.00           C  
ATOM   2329  HB2 ASN   176      79.477  94.703  68.368  1.00  0.00           H  
ATOM   2330  HB3 ASN   176      80.421  95.964  67.648  1.00  0.00           H  
ATOM   2331  CG  ASN   176      81.570  94.313  68.027  1.00  0.00           C  
ATOM   2332  OD1 ASN   176      82.776  94.609  68.140  1.00  0.00           O  
ATOM   2333  ND2 ASN   176      81.217  93.157  67.513  1.00  0.00           N  
ATOM   2334 HD21 ASN   176      81.944  92.616  67.066  1.00  0.00           H  
ATOM   2335 HD22 ASN   176      80.226  93.033  67.365  1.00  0.00           H  
ATOM   2336  C   ASN   176      79.763  96.921  70.175  1.00  0.00           C  
ATOM   2337  O   ASN   176      78.600  96.621  70.457  1.00  0.00           O  
ATOM   2338  N   TYR   177      80.191  98.178  70.326  1.00  0.00           N  
ATOM   2339  H   TYR   177      81.187  98.344  70.288  1.00  0.00           H  
ATOM   2340  CA  TYR   177      79.349  99.421  70.378  1.00  0.00           C  
ATOM   2341  HA  TYR   177      78.980  99.454  71.403  1.00  0.00           H  
ATOM   2342  CB  TYR   177      80.132 100.676  70.123  1.00  0.00           C  
ATOM   2343  HB2 TYR   177      80.482 100.614  69.093  1.00  0.00           H  
ATOM   2344  HB3 TYR   177      79.486 101.554  70.129  1.00  0.00           H  
ATOM   2345  CG  TYR   177      81.326 100.855  71.084  1.00  0.00           C  
ATOM   2346  CD1 TYR   177      81.221 100.841  72.530  1.00  0.00           C  
ATOM   2347  HD1 TYR   177      80.269 100.697  73.018  1.00  0.00           H  
ATOM   2348  CE1 TYR   177      82.307 101.243  73.333  1.00  0.00           C  
ATOM   2349  HE1 TYR   177      82.266 101.202  74.411  1.00  0.00           H  
ATOM   2350  CZ  TYR   177      83.571 101.551  72.716  1.00  0.00           C  
ATOM   2351  OH  TYR   177      84.621 101.805  73.533  1.00  0.00           O  
ATOM   2352  HH  TYR   177      84.291 101.770  74.433  1.00  0.00           H  
ATOM   2353  CE2 TYR   177      83.701 101.527  71.313  1.00  0.00           C  
ATOM   2354  HE2 TYR   177      84.690 101.766  70.950  1.00  0.00           H  
ATOM   2355  CD2 TYR   177      82.562 101.280  70.520  1.00  0.00           C  
ATOM   2356  HD2 TYR   177      82.651 101.212  69.446  1.00  0.00           H  
ATOM   2357  C   TYR   177      78.147  99.382  69.425  1.00  0.00           C  
ATOM   2358  O   TYR   177      78.223  98.918  68.337  1.00  0.00           O  
ATOM   2359  N   GLY   178      76.961  99.932  69.885  1.00  0.00           N  
ATOM   2360  H   GLY   178      76.174  99.894  69.253  1.00  0.00           H  
ATOM   2361  CA  GLY   178      76.664 100.367  71.315  1.00  0.00           C  
ATOM   2362  HA2 GLY   178      75.599 100.227  71.497  1.00  0.00           H  
ATOM   2363  HA3 GLY   178      77.210  99.781  72.055  1.00  0.00           H  
ATOM   2364  C   GLY   178      76.989 101.808  71.721  1.00  0.00           C  
ATOM   2365  O   GLY   178      77.074 102.703  70.899  1.00  0.00           O  
ATOM   2366  N   GLN   179      77.210 102.027  72.982  1.00  0.00           N  
ATOM   2367  H   GLN   179      76.944 101.339  73.672  1.00  0.00           H  
ATOM   2368  CA  GLN   179      77.613 103.341  73.477  1.00  0.00           C  
ATOM   2369  HA  GLN   179      78.328 103.759  72.770  1.00  0.00           H  
ATOM   2370  CB  GLN   179      76.428 104.221  73.519  1.00  0.00           C  
ATOM   2371  HB2 GLN   179      76.769 105.252  73.609  1.00  0.00           H  
ATOM   2372  HB3 GLN   179      75.950 103.975  72.571  1.00  0.00           H  
ATOM   2373  CG  GLN   179      75.390 103.853  74.619  1.00  0.00           C  
ATOM   2374  HG2 GLN   179      75.376 102.768  74.728  1.00  0.00           H  
ATOM   2375  HG3 GLN   179      75.654 104.290  75.582  1.00  0.00           H  
ATOM   2376  CD  GLN   179      73.984 104.352  74.209  1.00  0.00           C  
ATOM   2377  OE1 GLN   179      73.835 105.318  73.430  1.00  0.00           O  
ATOM   2378  NE2 GLN   179      72.947 103.761  74.747  1.00  0.00           N  
ATOM   2379 HE21 GLN   179      72.956 102.931  75.323  1.00  0.00           H  
ATOM   2380 HE22 GLN   179      72.145 104.257  74.385  1.00  0.00           H  
ATOM   2381  C   GLN   179      78.346 103.223  74.874  1.00  0.00           C  
ATOM   2382  O   GLN   179      78.249 102.245  75.626  1.00  0.00           O  
ATOM   2383  N   ASP   180      79.114 104.140  75.339  1.00  0.00           N  
ATOM   2384  H   ASP   180      79.333 104.003  76.315  1.00  0.00           H  
ATOM   2385  CA  ASP   180      79.367 105.429  74.712  1.00  0.00           C  
ATOM   2386  HA  ASP   180      79.132 105.334  73.652  1.00  0.00           H  
ATOM   2387  CB  ASP   180      78.666 106.608  75.366  1.00  0.00           C  
ATOM   2388  HB2 ASP   180      77.635 106.266  75.454  1.00  0.00           H  
ATOM   2389  HB3 ASP   180      79.042 106.727  76.382  1.00  0.00           H  
ATOM   2390  CG  ASP   180      78.682 107.994  74.599  1.00  0.00           C  
ATOM   2391  OD1 ASP   180      77.828 108.892  74.840  1.00  0.00           O  
ATOM   2392  OD2 ASP   180      79.518 108.085  73.687  1.00  0.00           O  
ATOM   2393  C   ASP   180      80.865 105.647  74.837  1.00  0.00           C  
ATOM   2394  O   ASP   180      81.431 105.495  75.906  1.00  0.00           O  
ATOM   2395  N   GLN   181      81.562 105.929  73.771  1.00  0.00           N  
ATOM   2396  H   GLN   181      81.027 106.043  72.922  1.00  0.00           H  
ATOM   2397  CA  GLN   181      83.001 106.246  73.720  1.00  0.00           C  
ATOM   2398  HA  GLN   181      83.564 105.492  74.270  1.00  0.00           H  
ATOM   2399  CB  GLN   181      83.475 106.339  72.218  1.00  0.00           C  
ATOM   2400  HB2 GLN   181      82.644 106.732  71.633  1.00  0.00           H  
ATOM   2401  HB3 GLN   181      84.340 106.996  72.138  1.00  0.00           H  
ATOM   2402  CG  GLN   181      83.771 104.893  71.655  1.00  0.00           C  
ATOM   2403  HG2 GLN   181      84.473 104.328  72.270  1.00  0.00           H  
ATOM   2404  HG3 GLN   181      82.842 104.332  71.759  1.00  0.00           H  
ATOM   2405  CD  GLN   181      84.168 104.838  70.204  1.00  0.00           C  
ATOM   2406  OE1 GLN   181      85.320 104.804  69.861  1.00  0.00           O  
ATOM   2407  NE2 GLN   181      83.239 104.714  69.292  1.00  0.00           N  
ATOM   2408 HE21 GLN   181      82.357 104.285  69.535  1.00  0.00           H  
ATOM   2409 HE22 GLN   181      83.503 104.703  68.318  1.00  0.00           H  
ATOM   2410  C   GLN   181      83.335 107.512  74.502  1.00  0.00           C  
ATOM   2411  O   GLN   181      84.433 107.745  74.937  1.00  0.00           O  
ATOM   2412  N   SER   182      82.366 108.417  74.748  1.00  0.00           N  
ATOM   2413  H   SER   182      81.431 108.127  74.499  1.00  0.00           H  
ATOM   2414  CA  SER   182      82.601 109.705  75.398  1.00  0.00           C  
ATOM   2415  HA  SER   182      83.384 110.241  74.861  1.00  0.00           H  
ATOM   2416  CB  SER   182      81.299 110.519  75.405  1.00  0.00           C  
ATOM   2417  HB2 SER   182      80.416 109.978  75.745  1.00  0.00           H  
ATOM   2418  HB3 SER   182      81.426 111.384  76.056  1.00  0.00           H  
ATOM   2419  OG  SER   182      81.022 110.938  74.150  1.00  0.00           O  
ATOM   2420  HG  SER   182      80.075 111.060  74.056  1.00  0.00           H  
ATOM   2421  C   SER   182      83.100 109.617  76.849  1.00  0.00           C  
ATOM   2422  O   SER   182      82.563 108.886  77.672  1.00  0.00           O  
ATOM   2423  N   SER   183      84.210 110.233  77.273  1.00  0.00           N  
ATOM   2424  H   SER   183      84.478 110.021  78.223  1.00  0.00           H  
ATOM   2425  CA  SER   183      85.086 111.175  76.524  1.00  0.00           C  
ATOM   2426  HA  SER   183      85.358 110.802  75.537  1.00  0.00           H  
ATOM   2427  CB  SER   183      84.397 112.549  76.397  1.00  0.00           C  
ATOM   2428  HB2 SER   183      83.324 112.401  76.274  1.00  0.00           H  
ATOM   2429  HB3 SER   183      84.567 112.977  77.385  1.00  0.00           H  
ATOM   2430  OG  SER   183      84.949 113.256  75.354  1.00  0.00           O  
ATOM   2431  HG  SER   183      84.589 113.087  74.480  1.00  0.00           H  
ATOM   2432  C   SER   183      86.402 111.422  77.231  1.00  0.00           C  
ATOM   2433  O   SER   183      86.404 111.687  78.444  1.00  0.00           O  
ATOM   2434  N   MET   184      87.501 111.473  76.452  1.00  0.00           N  
ATOM   2435  H   MET   184      87.491 111.181  75.485  1.00  0.00           H  
ATOM   2436  CA  MET   184      88.828 111.768  77.040  1.00  0.00           C  
ATOM   2437  HA  MET   184      89.063 111.041  77.818  1.00  0.00           H  
ATOM   2438  CB  MET   184      89.926 111.564  75.958  1.00  0.00           C  
ATOM   2439  HB2 MET   184      90.948 111.565  76.337  1.00  0.00           H  
ATOM   2440  HB3 MET   184      89.800 110.571  75.527  1.00  0.00           H  
ATOM   2441  CG  MET   184      89.744 112.521  74.773  1.00  0.00           C  
ATOM   2442  HG2 MET   184      89.493 113.471  75.246  1.00  0.00           H  
ATOM   2443  HG3 MET   184      90.694 112.637  74.252  1.00  0.00           H  
ATOM   2444  SD  MET   184      88.557 112.190  73.446  1.00  0.00           S  
ATOM   2445  CE  MET   184      89.549 110.991  72.547  1.00  0.00           C  
ATOM   2446  HE1 MET   184      89.761 110.103  73.143  1.00  0.00           H  
ATOM   2447  HE2 MET   184      88.932 110.705  71.694  1.00  0.00           H  
ATOM   2448  HE3 MET   184      90.477 111.485  72.262  1.00  0.00           H  
ATOM   2449  C   MET   184      88.904 113.262  77.573  1.00  0.00           C  
ATOM   2450  O   MET   184      88.219 114.173  77.185  1.00  0.00           O  
ATOM   2451  N   SER   185      89.708 113.369  78.656  1.00  0.00           N  
ATOM   2452  H   SER   185      90.274 112.608  79.003  1.00  0.00           H  
ATOM   2453  CA  SER   185      90.103 114.644  79.285  1.00  0.00           C  
ATOM   2454  HA  SER   185      89.186 115.125  79.627  1.00  0.00           H  
ATOM   2455  CB  SER   185      91.024 114.444  80.473  1.00  0.00           C  
ATOM   2456  HB2 SER   185      90.517 113.873  81.251  1.00  0.00           H  
ATOM   2457  HB3 SER   185      91.927 113.977  80.079  1.00  0.00           H  
ATOM   2458  OG  SER   185      91.235 115.687  81.168  1.00  0.00           O  
ATOM   2459  HG  SER   185      91.238 115.295  82.044  1.00  0.00           H  
ATOM   2460  C   SER   185      90.821 115.480  78.307  1.00  0.00           C  
ATOM   2461  O   SER   185      91.755 115.090  77.611  1.00  0.00           O  
ATOM   2462  N   SER   186      90.338 116.688  78.270  1.00  0.00           N  
ATOM   2463  H   SER   186      89.505 116.937  78.784  1.00  0.00           H  
ATOM   2464  CA  SER   186      90.727 117.659  77.310  1.00  0.00           C  
ATOM   2465  HA  SER   186      91.803 117.656  77.485  1.00  0.00           H  
ATOM   2466  CB  SER   186      90.398 117.187  75.900  1.00  0.00           C  
ATOM   2467  HB2 SER   186      90.785 116.180  75.747  1.00  0.00           H  
ATOM   2468  HB3 SER   186      89.334 116.957  75.841  1.00  0.00           H  
ATOM   2469  OG  SER   186      90.867 117.973  74.829  1.00  0.00           O  
ATOM   2470  HG  SER   186      90.296 118.741  74.751  1.00  0.00           H  
ATOM   2471  C   SER   186      90.287 119.127  77.593  1.00  0.00           C  
ATOM   2472  O   SER   186      89.158 119.307  78.089  1.00  0.00           O  
ATOM   2473  N   GLY   187      91.219 120.128  77.472  1.00  0.00           N  
ATOM   2474  H   GLY   187      90.970 121.072  77.729  1.00  0.00           H  
ATOM   2475  CA  GLY   187      92.493 120.140  76.743  1.00  0.00           C  
ATOM   2476  HA2 GLY   187      93.229 120.169  77.547  1.00  0.00           H  
ATOM   2477  HA3 GLY   187      92.722 119.173  76.295  1.00  0.00           H  
ATOM   2478  C   GLY   187      92.712 121.296  75.772  1.00  0.00           C  
ATOM   2479  O   GLY   187      93.735 121.254  75.121  1.00  0.00           O  
ATOM   2480  N   GLY   188      91.737 122.152  75.529  1.00  0.00           N  
ATOM   2481  H   GLY   188      91.002 122.194  76.220  1.00  0.00           H  
ATOM   2482  CA  GLY   188      91.817 123.220  74.505  1.00  0.00           C  
ATOM   2483  HA2 GLY   188      92.419 122.792  73.703  1.00  0.00           H  
ATOM   2484  HA3 GLY   188      90.783 123.439  74.240  1.00  0.00           H  
ATOM   2485  C   GLY   188      92.597 124.480  74.902  1.00  0.00           C  
ATOM   2486  O   GLY   188      93.264 124.543  75.922  1.00  0.00           O  
ATOM   2487  N   GLY   189      92.688 125.454  74.030  1.00  0.00           N  
ATOM   2488  H   GLY   189      93.282 126.234  74.271  1.00  0.00           H  
ATOM   2489  CA  GLY   189      92.063 125.591  72.649  1.00  0.00           C  
ATOM   2490  HA2 GLY   189      92.785 126.295  72.236  1.00  0.00           H  
ATOM   2491  HA3 GLY   189      92.125 124.636  72.126  1.00  0.00           H  
ATOM   2492  C   GLY   189      90.687 126.205  72.523  1.00  0.00           C  
ATOM   2493  O   GLY   189      90.022 126.417  73.532  1.00  0.00           O  
ATOM   2494  N   SER   190      90.168 126.413  71.325  1.00  0.00           N  
ATOM   2495  H   SER   190      90.749 126.177  70.532  1.00  0.00           H  
ATOM   2496  CA  SER   190      88.790 126.598  71.036  1.00  0.00           C  
ATOM   2497  HA  SER   190      88.712 126.445  69.959  1.00  0.00           H  
ATOM   2498  CB  SER   190      87.904 125.476  71.575  1.00  0.00           C  
ATOM   2499  HB2 SER   190      87.950 125.557  72.661  1.00  0.00           H  
ATOM   2500  HB3 SER   190      86.862 125.526  71.261  1.00  0.00           H  
ATOM   2501  OG  SER   190      88.303 124.206  71.080  1.00  0.00           O  
ATOM   2502  HG  SER   190      88.190 123.548  71.770  1.00  0.00           H  
ATOM   2503  C   SER   190      88.146 128.007  71.328  1.00  0.00           C  
ATOM   2504  O   SER   190      86.904 128.099  71.674  1.00  0.00           O  
ATOM   2505  N   GLY   191      88.786 129.195  71.293  1.00  0.00           N  
ATOM   2506  H   GLY   191      88.200 129.984  71.529  1.00  0.00           H  
ATOM   2507  CA  GLY   191      90.050 129.484  70.601  1.00  0.00           C  
ATOM   2508  HA2 GLY   191      90.438 130.471  70.855  1.00  0.00           H  
ATOM   2509  HA3 GLY   191      90.772 128.685  70.771  1.00  0.00           H  
ATOM   2510  C   GLY   191      89.880 129.385  69.024  1.00  0.00           C  
ATOM   2511  O   GLY   191      88.832 128.949  68.578  1.00  0.00           O  
ATOM   2512  N   GLY   192      90.863 129.860  68.333  1.00  0.00           N  
ATOM   2513  H   GLY   192      91.613 130.271  68.871  1.00  0.00           H  
ATOM   2514  CA  GLY   192      90.932 129.783  66.889  1.00  0.00           C  
ATOM   2515  HA2 GLY   192      90.053 130.240  66.435  1.00  0.00           H  
ATOM   2516  HA3 GLY   192      91.730 130.393  66.467  1.00  0.00           H  
ATOM   2517  C   GLY   192      91.238 128.386  66.319  1.00  0.00           C  
ATOM   2518  O   GLY   192      91.453 127.402  67.013  1.00  0.00           O  
ATOM   2519  N   GLY   193      91.262 128.290  65.048  1.00  0.00           N  
ATOM   2520  H   GLY   193      91.087 129.080  64.444  1.00  0.00           H  
ATOM   2521  CA  GLY   193      91.478 126.973  64.335  1.00  0.00           C  
ATOM   2522  HA2 GLY   193      91.983 127.108  63.379  1.00  0.00           H  
ATOM   2523  HA3 GLY   193      92.085 126.287  64.925  1.00  0.00           H  
ATOM   2524  C   GLY   193      90.093 126.270  64.257  1.00  0.00           C  
ATOM   2525  O   GLY   193      89.255 126.449  65.080  1.00  0.00           O  
ATOM   2526  N   TYR   194      89.948 125.349  63.331  1.00  0.00           N  
ATOM   2527  H   TYR   194      90.691 125.179  62.669  1.00  0.00           H  
ATOM   2528  CA  TYR   194      88.862 124.358  63.243  1.00  0.00           C  
ATOM   2529  HA  TYR   194      87.891 124.840  63.134  1.00  0.00           H  
ATOM   2530  CB  TYR   194      89.142 123.422  61.988  1.00  0.00           C  
ATOM   2531  HB2 TYR   194      90.225 123.315  62.045  1.00  0.00           H  
ATOM   2532  HB3 TYR   194      88.720 122.455  62.261  1.00  0.00           H  
ATOM   2533  CG  TYR   194      88.651 123.904  60.629  1.00  0.00           C  
ATOM   2534  CD1 TYR   194      87.313 124.072  60.304  1.00  0.00           C  
ATOM   2535  HD1 TYR   194      86.629 123.964  61.132  1.00  0.00           H  
ATOM   2536  CE1 TYR   194      86.734 124.496  59.102  1.00  0.00           C  
ATOM   2537  HE1 TYR   194      85.672 124.628  58.958  1.00  0.00           H  
ATOM   2538  CZ  TYR   194      87.684 124.649  58.074  1.00  0.00           C  
ATOM   2539  OH  TYR   194      87.273 124.988  56.782  1.00  0.00           O  
ATOM   2540  HH  TYR   194      88.060 125.162  56.260  1.00  0.00           H  
ATOM   2541  CE2 TYR   194      89.119 124.459  58.345  1.00  0.00           C  
ATOM   2542  HE2 TYR   194      89.819 124.554  57.528  1.00  0.00           H  
ATOM   2543  CD2 TYR   194      89.510 123.994  59.570  1.00  0.00           C  
ATOM   2544  HD2 TYR   194      90.575 123.853  59.682  1.00  0.00           H  
ATOM   2545  C   TYR   194      88.799 123.465  64.515  1.00  0.00           C  
ATOM   2546  O   TYR   194      89.809 123.022  65.012  1.00  0.00           O  
ATOM   2547  N   GLY   195      87.638 122.964  64.943  1.00  0.00           N  
ATOM   2548  H   GLY   195      87.620 122.462  65.819  1.00  0.00           H  
ATOM   2549  CA  GLY   195      86.273 123.292  64.428  1.00  0.00           C  
ATOM   2550  HA2 GLY   195      86.191 124.370  64.290  1.00  0.00           H  
ATOM   2551  HA3 GLY   195      86.039 122.696  63.546  1.00  0.00           H  
ATOM   2552  C   GLY   195      85.208 122.762  65.478  1.00  0.00           C  
ATOM   2553  O   GLY   195      85.575 122.128  66.431  1.00  0.00           O  
ATOM   2554  N   ASN   196      83.909 123.075  65.377  1.00  0.00           N  
ATOM   2555  H   ASN   196      83.734 123.630  64.551  1.00  0.00           H  
ATOM   2556  CA  ASN   196      82.719 122.638  66.192  1.00  0.00           C  
ATOM   2557  HA  ASN   196      82.874 121.739  66.789  1.00  0.00           H  
ATOM   2558  CB  ASN   196      82.273 123.749  67.205  1.00  0.00           C  
ATOM   2559  HB2 ASN   196      83.039 124.064  67.914  1.00  0.00           H  
ATOM   2560  HB3 ASN   196      81.984 124.616  66.611  1.00  0.00           H  
ATOM   2561  CG  ASN   196      81.068 123.448  68.046  1.00  0.00           C  
ATOM   2562  OD1 ASN   196      79.995 124.032  67.897  1.00  0.00           O  
ATOM   2563  ND2 ASN   196      81.056 122.536  68.965  1.00  0.00           N  
ATOM   2564 HD21 ASN   196      80.213 122.288  69.464  1.00  0.00           H  
ATOM   2565 HD22 ASN   196      81.917 122.084  69.235  1.00  0.00           H  
ATOM   2566  C   ASN   196      81.579 122.236  65.201  1.00  0.00           C  
ATOM   2567  O   ASN   196      81.387 122.985  64.238  1.00  0.00           O  
ATOM   2568  N   GLN   197      80.849 121.115  65.393  1.00  0.00           N  
ATOM   2569  H   GLN   197      80.998 120.664  66.284  1.00  0.00           H  
ATOM   2570  CA  GLN   197      79.753 120.734  64.499  1.00  0.00           C  
ATOM   2571  HA  GLN   197      80.138 120.831  63.484  1.00  0.00           H  
ATOM   2572  CB  GLN   197      79.509 119.264  64.773  1.00  0.00           C  
ATOM   2573  HB2 GLN   197      80.436 118.751  64.516  1.00  0.00           H  
ATOM   2574  HB3 GLN   197      79.322 119.158  65.842  1.00  0.00           H  
ATOM   2575  CG  GLN   197      78.298 118.653  64.041  1.00  0.00           C  
ATOM   2576  HG2 GLN   197      77.411 119.216  64.332  1.00  0.00           H  
ATOM   2577  HG3 GLN   197      78.535 118.859  62.998  1.00  0.00           H  
ATOM   2578  CD  GLN   197      78.136 117.119  64.126  1.00  0.00           C  
ATOM   2579  OE1 GLN   197      78.807 116.446  64.918  1.00  0.00           O  
ATOM   2580  NE2 GLN   197      77.197 116.531  63.393  1.00  0.00           N  
ATOM   2581 HE21 GLN   197      76.641 117.069  62.745  1.00  0.00           H  
ATOM   2582 HE22 GLN   197      76.966 115.563  63.567  1.00  0.00           H  
ATOM   2583  C   GLN   197      78.553 121.706  64.515  1.00  0.00           C  
ATOM   2584  O   GLN   197      78.104 122.018  65.583  1.00  0.00           O  
ATOM   2585  N   ASP   198      78.085 122.148  63.389  1.00  0.00           N  
ATOM   2586  H   ASP   198      78.426 121.692  62.555  1.00  0.00           H  
ATOM   2587  CA  ASP   198      77.069 123.157  63.201  1.00  0.00           C  
ATOM   2588  HA  ASP   198      77.224 124.047  63.811  1.00  0.00           H  
ATOM   2589  CB  ASP   198      76.929 123.590  61.732  1.00  0.00           C  
ATOM   2590  HB2 ASP   198      76.766 122.675  61.162  1.00  0.00           H  
ATOM   2591  HB3 ASP   198      76.015 124.152  61.543  1.00  0.00           H  
ATOM   2592  CG  ASP   198      78.140 124.359  61.181  1.00  0.00           C  
ATOM   2593  OD1 ASP   198      78.835 125.055  61.951  1.00  0.00           O  
ATOM   2594  OD2 ASP   198      78.333 124.438  59.963  1.00  0.00           O  
ATOM   2595  C   ASP   198      75.722 122.527  63.675  1.00  0.00           C  
ATOM   2596  O   ASP   198      75.491 121.282  63.505  1.00  0.00           O  
ATOM   2597  N   GLN   199      74.776 123.339  64.198  1.00  0.00           N  
ATOM   2598  H   GLN   199      74.975 124.329  64.216  1.00  0.00           H  
ATOM   2599  CA  GLN   199      73.494 122.962  64.689  1.00  0.00           C  
ATOM   2600  HA  GLN   199      73.016 122.104  64.216  1.00  0.00           H  
ATOM   2601  CB  GLN   199      73.632 122.646  66.210  1.00  0.00           C  
ATOM   2602  HB2 GLN   199      74.346 123.305  66.705  1.00  0.00           H  
ATOM   2603  HB3 GLN   199      72.717 122.953  66.717  1.00  0.00           H  
ATOM   2604  CG  GLN   199      74.119 121.228  66.655  1.00  0.00           C  
ATOM   2605  HG2 GLN   199      75.134 121.085  66.284  1.00  0.00           H  
ATOM   2606  HG3 GLN   199      74.179 121.226  67.744  1.00  0.00           H  
ATOM   2607  CD  GLN   199      73.238 120.040  66.110  1.00  0.00           C  
ATOM   2608  OE1 GLN   199      72.161 120.238  65.561  1.00  0.00           O  
ATOM   2609  NE2 GLN   199      73.646 118.825  66.290  1.00  0.00           N  
ATOM   2610 HE21 GLN   199      74.619 118.642  66.491  1.00  0.00           H  
ATOM   2611 HE22 GLN   199      72.863 118.189  66.344  1.00  0.00           H  
ATOM   2612  C   GLN   199      72.586 124.223  64.476  1.00  0.00           C  
ATOM   2613  O   GLN   199      72.751 125.208  65.122  1.00  0.00           O  
ATOM   2614  N   SER   200      71.697 124.181  63.489  1.00  0.00           N  
ATOM   2615  H   SER   200      71.308 125.102  63.346  1.00  0.00           H  
ATOM   2616  CA  SER   200      71.523 123.120  62.540  1.00  0.00           C  
ATOM   2617  HA  SER   200      71.483 122.162  63.059  1.00  0.00           H  
ATOM   2618  CB  SER   200      70.153 123.273  61.855  1.00  0.00           C  
ATOM   2619  HB2 SER   200      69.340 123.656  62.472  1.00  0.00           H  
ATOM   2620  HB3 SER   200      70.267 123.993  61.045  1.00  0.00           H  
ATOM   2621  OG  SER   200      69.696 122.075  61.358  1.00  0.00           O  
ATOM   2622  HG  SER   200      69.025 121.801  61.988  1.00  0.00           H  
ATOM   2623  C   SER   200      72.652 122.938  61.470  1.00  0.00           C  
ATOM   2624  O   SER   200      73.154 123.935  60.975  1.00  0.00           O  
ATOM   2625  N   GLY   201      73.083 121.671  61.202  1.00  0.00           N  
ATOM   2626  H   GLY   201      72.781 120.879  61.751  1.00  0.00           H  
ATOM   2627  CA  GLY   201      74.152 121.376  60.210  1.00  0.00           C  
ATOM   2628  HA2 GLY   201      75.009 122.050  60.227  1.00  0.00           H  
ATOM   2629  HA3 GLY   201      74.465 120.351  60.408  1.00  0.00           H  
ATOM   2630  C   GLY   201      73.586 121.543  58.846  1.00  0.00           C  
ATOM   2631  O   GLY   201      72.477 122.015  58.670  1.00  0.00           O  
ATOM   2632  N   GLY   202      74.387 121.325  57.780  1.00  0.00           N  
ATOM   2633  H   GLY   202      74.018 121.725  56.929  1.00  0.00           H  
ATOM   2634  CA  GLY   202      75.802 120.852  57.669  1.00  0.00           C  
ATOM   2635  HA2 GLY   202      76.530 121.652  57.805  1.00  0.00           H  
ATOM   2636  HA3 GLY   202      75.960 120.166  58.502  1.00  0.00           H  
ATOM   2637  C   GLY   202      75.974 120.175  56.366  1.00  0.00           C  
ATOM   2638  O   GLY   202      75.449 120.657  55.365  1.00  0.00           O  
ATOM   2639  N   GLY   203      76.739 119.063  56.274  1.00  0.00           N  
ATOM   2640  H   GLY   203      76.896 118.680  55.353  1.00  0.00           H  
ATOM   2641  CA  GLY   203      77.624 118.500  57.266  1.00  0.00           C  
ATOM   2642  HA2 GLY   203      77.068 118.221  58.161  1.00  0.00           H  
ATOM   2643  HA3 GLY   203      78.191 117.636  56.919  1.00  0.00           H  
ATOM   2644  C   GLY   203      78.718 119.441  57.667  1.00  0.00           C  
ATOM   2645  O   GLY   203      78.982 120.497  57.090  1.00  0.00           O  
ATOM   2646  N   GLY   204      79.476 119.119  58.697  1.00  0.00           N  
ATOM   2647  H   GLY   204      79.386 118.197  59.101  1.00  0.00           H  
ATOM   2648  CA  GLY   204      80.482 119.997  59.236  1.00  0.00           C  
ATOM   2649  HA2 GLY   204      81.210 119.392  59.776  1.00  0.00           H  
ATOM   2650  HA3 GLY   204      81.009 120.432  58.387  1.00  0.00           H  
ATOM   2651  C   GLY   204      79.932 121.038  60.230  1.00  0.00           C  
ATOM   2652  O   GLY   204      78.906 120.787  60.830  1.00  0.00           O  
ATOM   2653  N   SER   205      80.588 122.169  60.609  1.00  0.00           N  
ATOM   2654  H   SER   205      80.170 122.802  61.276  1.00  0.00           H  
ATOM   2655  CA  SER   205      81.852 122.627  60.048  1.00  0.00           C  
ATOM   2656  HA  SER   205      81.728 122.723  58.969  1.00  0.00           H  
ATOM   2657  CB  SER   205      82.104 124.031  60.534  1.00  0.00           C  
ATOM   2658  HB2 SER   205      82.858 124.511  59.911  1.00  0.00           H  
ATOM   2659  HB3 SER   205      81.200 124.630  60.419  1.00  0.00           H  
ATOM   2660  OG  SER   205      82.570 124.047  61.921  1.00  0.00           O  
ATOM   2661  HG  SER   205      81.855 123.583  62.362  1.00  0.00           H  
ATOM   2662  C   SER   205      83.027 121.710  60.370  1.00  0.00           C  
ATOM   2663  O   SER   205      82.882 120.942  61.338  1.00  0.00           O  
ATOM   2664  N   GLY   206      84.125 121.920  59.633  1.00  0.00           N  
ATOM   2665  H   GLY   206      84.044 122.662  58.953  1.00  0.00           H  
ATOM   2666  CA  GLY   206      85.479 121.280  59.771  1.00  0.00           C  
ATOM   2667  HA2 GLY   206      86.262 121.981  59.483  1.00  0.00           H  
ATOM   2668  HA3 GLY   206      85.645 121.204  60.846  1.00  0.00           H  
ATOM   2669  C   GLY   206      85.559 119.966  59.045  1.00  0.00           C  
ATOM   2670  O   GLY   206      84.576 119.283  58.631  1.00  0.00           O  
ATOM   2671  N   GLY   207      86.792 119.496  58.840  1.00  0.00           N  
ATOM   2672  H   GLY   207      86.744 118.697  58.224  1.00  0.00           H  
ATOM   2673  CA  GLY   207      88.086 120.326  58.837  1.00  0.00           C  
ATOM   2674  HA2 GLY   207      87.981 120.983  59.701  1.00  0.00           H  
ATOM   2675  HA3 GLY   207      88.949 119.672  58.963  1.00  0.00           H  
ATOM   2676  C   GLY   207      88.451 121.201  57.611  1.00  0.00           C  
ATOM   2677  O   GLY   207      87.586 121.652  56.839  1.00  0.00           O  
ATOM   2678  N   TYR   208      89.766 121.297  57.389  1.00  0.00           N  
ATOM   2679  H   TYR   208      90.352 121.092  58.185  1.00  0.00           H  
ATOM   2680  CA  TYR   208      90.401 121.646  56.099  1.00  0.00           C  
ATOM   2681  HA  TYR   208      89.997 122.584  55.716  1.00  0.00           H  
ATOM   2682  CB  TYR   208      91.922 122.026  56.272  1.00  0.00           C  
ATOM   2683  HB2 TYR   208      92.050 122.571  57.207  1.00  0.00           H  
ATOM   2684  HB3 TYR   208      92.414 121.097  56.558  1.00  0.00           H  
ATOM   2685  CG  TYR   208      92.520 122.574  55.011  1.00  0.00           C  
ATOM   2686  CD1 TYR   208      92.677 124.034  54.907  1.00  0.00           C  
ATOM   2687  HD1 TYR   208      92.379 124.705  55.699  1.00  0.00           H  
ATOM   2688  CE1 TYR   208      93.298 124.584  53.809  1.00  0.00           C  
ATOM   2689  HE1 TYR   208      93.424 125.655  53.749  1.00  0.00           H  
ATOM   2690  CZ  TYR   208      93.834 123.719  52.812  1.00  0.00           C  
ATOM   2691  OH  TYR   208      94.265 124.312  51.668  1.00  0.00           O  
ATOM   2692  HH  TYR   208      94.169 125.261  51.769  1.00  0.00           H  
ATOM   2693  CE2 TYR   208      93.672 122.368  52.905  1.00  0.00           C  
ATOM   2694  HE2 TYR   208      94.096 121.799  52.091  1.00  0.00           H  
ATOM   2695  CD2 TYR   208      93.117 121.722  54.066  1.00  0.00           C  
ATOM   2696  HD2 TYR   208      93.070 120.655  54.228  1.00  0.00           H  
ATOM   2697  C   TYR   208      90.099 120.548  55.080  1.00  0.00           C  
ATOM   2698  O   TYR   208      90.238 119.365  55.381  1.00  0.00           O  
ATOM   2699  N   GLY   209      89.557 120.931  53.942  1.00  0.00           N  
ATOM   2700  H   GLY   209      89.403 121.914  53.771  1.00  0.00           H  
ATOM   2701  CA  GLY   209      88.944 120.081  52.966  1.00  0.00           C  
ATOM   2702  HA2 GLY   209      88.314 119.337  53.454  1.00  0.00           H  
ATOM   2703  HA3 GLY   209      88.330 120.711  52.323  1.00  0.00           H  
ATOM   2704  C   GLY   209      89.924 119.247  52.131  1.00  0.00           C  
ATOM   2705  O   GLY   209      91.125 119.359  52.226  1.00  0.00           O  
ATOM   2706  N   GLN   210      89.444 118.295  51.292  1.00  0.00           N  
ATOM   2707  H   GLN   210      90.232 117.873  50.821  1.00  0.00           H  
ATOM   2708  CA  GLN   210      88.074 117.891  50.990  1.00  0.00           C  
ATOM   2709  HA  GLN   210      88.133 117.290  50.083  1.00  0.00           H  
ATOM   2710  CB  GLN   210      87.489 116.955  52.104  1.00  0.00           C  
ATOM   2711  HB2 GLN   210      87.373 117.587  52.985  1.00  0.00           H  
ATOM   2712  HB3 GLN   210      86.517 116.577  51.789  1.00  0.00           H  
ATOM   2713  CG  GLN   210      88.320 115.784  52.482  1.00  0.00           C  
ATOM   2714  HG2 GLN   210      89.161 115.613  51.811  1.00  0.00           H  
ATOM   2715  HG3 GLN   210      88.758 115.930  53.470  1.00  0.00           H  
ATOM   2716  CD  GLN   210      87.534 114.476  52.529  1.00  0.00           C  
ATOM   2717  OE1 GLN   210      86.733 114.227  51.655  1.00  0.00           O  
ATOM   2718  NE2 GLN   210      87.976 113.616  53.436  1.00  0.00           N  
ATOM   2719 HE21 GLN   210      87.739 112.635  53.419  1.00  0.00           H  
ATOM   2720 HE22 GLN   210      88.461 113.965  54.250  1.00  0.00           H  
ATOM   2721  C   GLN   210      87.166 119.012  50.587  1.00  0.00           C  
ATOM   2722  O   GLN   210      86.177 119.282  51.192  1.00  0.00           O  
ATOM   2723  N   GLN   211      87.669 119.786  49.618  1.00  0.00           N  
ATOM   2724  H   GLN   211      88.489 119.609  49.056  1.00  0.00           H  
ATOM   2725  CA  GLN   211      87.118 121.103  49.246  1.00  0.00           C  
ATOM   2726  HA  GLN   211      86.978 121.742  50.118  1.00  0.00           H  
ATOM   2727  CB  GLN   211      88.029 121.851  48.270  1.00  0.00           C  
ATOM   2728  HB2 GLN   211      88.105 121.241  47.369  1.00  0.00           H  
ATOM   2729  HB3 GLN   211      87.518 122.774  47.997  1.00  0.00           H  
ATOM   2730  CG  GLN   211      89.474 122.286  48.714  1.00  0.00           C  
ATOM   2731  HG2 GLN   211      90.135 121.487  49.048  1.00  0.00           H  
ATOM   2732  HG3 GLN   211      89.927 122.870  47.912  1.00  0.00           H  
ATOM   2733  CD  GLN   211      89.524 123.261  49.891  1.00  0.00           C  
ATOM   2734  OE1 GLN   211      88.589 123.518  50.612  1.00  0.00           O  
ATOM   2735  NE2 GLN   211      90.701 123.855  50.126  1.00  0.00           N  
ATOM   2736 HE21 GLN   211      91.429 123.666  49.452  1.00  0.00           H  
ATOM   2737 HE22 GLN   211      90.781 124.537  50.866  1.00  0.00           H  
ATOM   2738  C   GLN   211      85.722 121.086  48.599  1.00  0.00           C  
ATOM   2739  O   GLN   211      84.971 121.991  48.951  1.00  0.00           O  
ATOM   2740  N   ASP   212      85.468 120.030  47.858  1.00  0.00           N  
ATOM   2741  H   ASP   212      86.206 119.351  47.740  1.00  0.00           H  
ATOM   2742  CA  ASP   212      84.236 119.732  47.107  1.00  0.00           C  
ATOM   2743  HA  ASP   212      83.563 120.588  47.143  1.00  0.00           H  
ATOM   2744  CB  ASP   212      84.619 119.445  45.645  1.00  0.00           C  
ATOM   2745  HB2 ASP   212      83.829 119.033  45.018  1.00  0.00           H  
ATOM   2746  HB3 ASP   212      84.896 120.427  45.262  1.00  0.00           H  
ATOM   2747  CG  ASP   212      85.838 118.501  45.430  1.00  0.00           C  
ATOM   2748  OD1 ASP   212      86.428 118.058  46.419  1.00  0.00           O  
ATOM   2749  OD2 ASP   212      86.157 118.150  44.324  1.00  0.00           O  
ATOM   2750  C   ASP   212      83.521 118.556  47.719  1.00  0.00           C  
ATOM   2751  O   ASP   212      82.893 117.888  46.948  1.00  0.00           O  
ATOM   2752  N   ARG   213      83.634 118.403  49.057  1.00  0.00           N  
ATOM   2753  H   ARG   213      84.092 119.151  49.558  1.00  0.00           H  
ATOM   2754  CA  ARG   213      83.081 117.262  49.852  1.00  0.00           C  
ATOM   2755  HA  ARG   213      82.040 117.167  49.541  1.00  0.00           H  
ATOM   2756  CB  ARG   213      83.846 115.950  49.417  1.00  0.00           C  
ATOM   2757  HB2 ARG   213      83.963 115.910  48.334  1.00  0.00           H  
ATOM   2758  HB3 ARG   213      84.917 115.968  49.615  1.00  0.00           H  
ATOM   2759  CG  ARG   213      83.222 114.626  49.859  1.00  0.00           C  
ATOM   2760  HG2 ARG   213      83.986 113.849  49.819  1.00  0.00           H  
ATOM   2761  HG3 ARG   213      82.864 114.668  50.887  1.00  0.00           H  
ATOM   2762  CD  ARG   213      82.105 114.051  48.911  1.00  0.00           C  
ATOM   2763  HD2 ARG   213      82.658 113.963  47.976  1.00  0.00           H  
ATOM   2764  HD3 ARG   213      81.738 113.095  49.285  1.00  0.00           H  
ATOM   2765  NE  ARG   213      80.980 115.043  48.754  1.00  0.00           N  
ATOM   2766  HE  ARG   213      80.747 115.686  49.498  1.00  0.00           H  
ATOM   2767  CZ  ARG   213      80.247 115.180  47.656  1.00  0.00           C  
ATOM   2768  NH1 ARG   213      80.333 114.538  46.600  1.00  0.00           N  
ATOM   2769 HH11 ARG   213      79.621 114.647  45.892  1.00  0.00           H  
ATOM   2770 HH12 ARG   213      80.849 113.670  46.617  1.00  0.00           H  
ATOM   2771  NH2 ARG   213      79.284 116.044  47.794  1.00  0.00           N  
ATOM   2772 HH21 ARG   213      78.838 116.461  46.989  1.00  0.00           H  
ATOM   2773 HH22 ARG   213      79.177 116.450  48.712  1.00  0.00           H  
ATOM   2774  C   ARG   213      83.131 117.571  51.345  1.00  0.00           C  
ATOM   2775  O   ARG   213      84.121 117.322  51.990  1.00  0.00           O  
ATOM   2776  N   GLY   214      82.089 118.221  51.905  1.00  0.00           N  
ATOM   2777  H   GLY   214      82.275 118.553  52.841  1.00  0.00           H  
ATOM   2778  CA  GLY   214      80.823 118.547  51.319  1.00  0.00           C  
ATOM   2779  HA2 GLY   214      80.412 119.421  51.825  1.00  0.00           H  
ATOM   2780  HA3 GLY   214      81.002 118.876  50.296  1.00  0.00           H  
ATOM   2781  C   GLY   214      79.774 117.479  51.443  1.00  0.00           C  
ATOM   2782  O   GLY   214      79.763 116.689  50.496  1.00  0.00           O  
ATOM   2783  OXT GLY   214      78.962 117.444  52.363  1.00  0.00           O  
TER    2784      GLY   214 
END   
