# Supplementary material for: Visualization of oligomerization, clustering, and density transition of intrinsically disordered proteins
Source: Natl Sci Rev. 2026 Feb 14;13(7):nwag107. doi: 10.1093/nsr/nwag107 (PMC13114874; doi:10.1093/nsr/nwag107)
Supplement: nwag107_Supplemental_Files [file nwag107_supplemental_files.zip › SI-MD-Structures/MD-Sturctures/frame191.pdb]

CRYST1  135.021  149.176  136.783  90.00  90.00  90.00               1
ATOM      1  N   MET     1      24.429  96.766  84.821  1.00  0.00           N  
ATOM      2  H1  MET     1      24.312  96.955  85.806  1.00  0.00           H  
ATOM      3  H2  MET     1      24.238  97.563  84.231  1.00  0.00           H  
ATOM      4  H3  MET     1      23.804  95.996  84.627  1.00  0.00           H  
ATOM      5  CA  MET     1      25.792  96.536  84.552  1.00  0.00           C  
ATOM      6  HA  MET     1      26.180  95.780  85.235  1.00  0.00           H  
ATOM      7  CB  MET     1      25.976  96.024  83.050  1.00  0.00           C  
ATOM      8  HB2 MET     1      25.314  96.459  82.302  1.00  0.00           H  
ATOM      9  HB3 MET     1      26.991  96.220  82.703  1.00  0.00           H  
ATOM     10  CG  MET     1      25.585  94.526  83.033  1.00  0.00           C  
ATOM     11  HG2 MET     1      25.937  94.101  82.092  1.00  0.00           H  
ATOM     12  HG3 MET     1      26.051  94.022  83.880  1.00  0.00           H  
ATOM     13  SD  MET     1      23.806  94.186  83.201  1.00  0.00           S  
ATOM     14  CE  MET     1      23.266  94.151  81.513  1.00  0.00           C  
ATOM     15  HE1 MET     1      23.474  95.123  81.068  1.00  0.00           H  
ATOM     16  HE2 MET     1      23.761  93.359  80.951  1.00  0.00           H  
ATOM     17  HE3 MET     1      22.185  94.077  81.390  1.00  0.00           H  
ATOM     18  C   MET     1      26.494  97.856  84.804  1.00  0.00           C  
ATOM     19  O   MET     1      25.987  98.939  84.495  1.00  0.00           O  
ATOM     20  N   ALA     2      27.741  97.831  85.254  1.00  0.00           N  
ATOM     21  H   ALA     2      28.136  98.754  85.368  1.00  0.00           H  
ATOM     22  CA  ALA     2      28.679  96.786  85.585  1.00  0.00           C  
ATOM     23  HA  ALA     2      29.635  97.295  85.715  1.00  0.00           H  
ATOM     24  CB  ALA     2      28.297  96.237  86.979  1.00  0.00           C  
ATOM     25  HB1 ALA     2      29.181  95.705  87.330  1.00  0.00           H  
ATOM     26  HB2 ALA     2      28.145  96.950  87.790  1.00  0.00           H  
ATOM     27  HB3 ALA     2      27.488  95.507  87.023  1.00  0.00           H  
ATOM     28  C   ALA     2      28.941  95.650  84.593  1.00  0.00           C  
ATOM     29  O   ALA     2      28.908  94.440  84.849  1.00  0.00           O  
ATOM     30  N   SER     3      29.233  95.920  83.351  1.00  0.00           N  
ATOM     31  H   SER     3      29.550  95.065  82.918  1.00  0.00           H  
ATOM     32  CA  SER     3      29.692  97.150  82.588  1.00  0.00           C  
ATOM     33  HA  SER     3      29.149  98.047  82.884  1.00  0.00           H  
ATOM     34  CB  SER     3      31.192  97.316  82.966  1.00  0.00           C  
ATOM     35  HB2 SER     3      31.362  97.148  84.029  1.00  0.00           H  
ATOM     36  HB3 SER     3      31.761  96.662  82.305  1.00  0.00           H  
ATOM     37  OG  SER     3      31.501  98.580  82.561  1.00  0.00           O  
ATOM     38  HG  SER     3      31.795  99.107  83.307  1.00  0.00           H  
ATOM     39  C   SER     3      29.536  97.143  81.078  1.00  0.00           C  
ATOM     40  O   SER     3      30.093  96.267  80.390  1.00  0.00           O  
ATOM     41  N   ASN     4      28.766  98.047  80.565  1.00  0.00           N  
ATOM     42  H   ASN     4      28.544  98.850  81.136  1.00  0.00           H  
ATOM     43  CA  ASN     4      28.603  98.171  79.059  1.00  0.00           C  
ATOM     44  HA  ASN     4      29.014  97.342  78.483  1.00  0.00           H  
ATOM     45  CB  ASN     4      27.075  98.192  78.805  1.00  0.00           C  
ATOM     46  HB2 ASN     4      26.653  99.041  79.342  1.00  0.00           H  
ATOM     47  HB3 ASN     4      26.893  98.411  77.753  1.00  0.00           H  
ATOM     48  CG  ASN     4      26.240  96.968  79.204  1.00  0.00           C  
ATOM     49  OD1 ASN     4      26.634  96.000  79.772  1.00  0.00           O  
ATOM     50  ND2 ASN     4      24.961  97.014  78.793  1.00  0.00           N  
ATOM     51 HD21 ASN     4      24.320  96.242  78.901  1.00  0.00           H  
ATOM     52 HD22 ASN     4      24.635  97.910  78.459  1.00  0.00           H  
ATOM     53  C   ASN     4      29.301  99.365  78.567  1.00  0.00           C  
ATOM     54  O   ASN     4      28.923 100.500  78.707  1.00  0.00           O  
ATOM     55  N   ASP     5      30.479  99.249  77.954  1.00  0.00           N  
ATOM     56  H   ASP     5      30.873 100.073  77.523  1.00  0.00           H  
ATOM     57  CA  ASP     5      31.368  98.014  77.742  1.00  0.00           C  
ATOM     58  HA  ASP     5      30.901  97.080  78.054  1.00  0.00           H  
ATOM     59  CB  ASP     5      31.630  97.774  76.213  1.00  0.00           C  
ATOM     60  HB2 ASP     5      32.266  98.614  75.937  1.00  0.00           H  
ATOM     61  HB3 ASP     5      32.298  96.916  76.130  1.00  0.00           H  
ATOM     62  CG  ASP     5      30.376  97.613  75.417  1.00  0.00           C  
ATOM     63  OD1 ASP     5      29.561  96.624  75.684  1.00  0.00           O  
ATOM     64  OD2 ASP     5      29.925  98.537  74.683  1.00  0.00           O  
ATOM     65  C   ASP     5      32.764  98.022  78.458  1.00  0.00           C  
ATOM     66  O   ASP     5      33.554  98.945  78.422  1.00  0.00           O  
ATOM     67  N   TYR     6      33.073  96.853  79.013  1.00  0.00           N  
ATOM     68  H   TYR     6      32.340  96.159  79.046  1.00  0.00           H  
ATOM     69  CA  TYR     6      34.402  96.461  79.396  1.00  0.00           C  
ATOM     70  HA  TYR     6      34.621  97.135  80.224  1.00  0.00           H  
ATOM     71  CB  TYR     6      34.243  95.008  79.860  1.00  0.00           C  
ATOM     72  HB2 TYR     6      33.792  94.405  79.072  1.00  0.00           H  
ATOM     73  HB3 TYR     6      35.266  94.656  79.996  1.00  0.00           H  
ATOM     74  CG  TYR     6      33.569  94.749  81.207  1.00  0.00           C  
ATOM     75  CD1 TYR     6      32.520  93.833  81.360  1.00  0.00           C  
ATOM     76  HD1 TYR     6      32.083  93.398  80.474  1.00  0.00           H  
ATOM     77  CE1 TYR     6      31.961  93.672  82.631  1.00  0.00           C  
ATOM     78  HE1 TYR     6      31.102  93.018  82.677  1.00  0.00           H  
ATOM     79  CZ  TYR     6      32.426  94.273  83.795  1.00  0.00           C  
ATOM     80  OH  TYR     6      31.827  94.086  84.989  1.00  0.00           O  
ATOM     81  HH  TYR     6      32.235  94.684  85.619  1.00  0.00           H  
ATOM     82  CE2 TYR     6      33.532  95.142  83.621  1.00  0.00           C  
ATOM     83  HE2 TYR     6      33.916  95.551  84.544  1.00  0.00           H  
ATOM     84  CD2 TYR     6      34.087  95.450  82.333  1.00  0.00           C  
ATOM     85  HD2 TYR     6      34.985  96.049  82.337  1.00  0.00           H  
ATOM     86  C   TYR     6      35.290  96.513  78.125  1.00  0.00           C  
ATOM     87  O   TYR     6      35.003  95.957  77.057  1.00  0.00           O  
ATOM     88  N   THR     7      36.519  96.998  78.365  1.00  0.00           N  
ATOM     89  H   THR     7      36.742  97.467  79.231  1.00  0.00           H  
ATOM     90  CA  THR     7      37.667  96.708  77.552  1.00  0.00           C  
ATOM     91  HA  THR     7      37.403  95.900  76.870  1.00  0.00           H  
ATOM     92  CB  THR     7      38.097  97.904  76.738  1.00  0.00           C  
ATOM     93  HB  THR     7      37.365  98.373  76.079  1.00  0.00           H  
ATOM     94  CG2 THR     7      38.683  99.025  77.595  1.00  0.00           C  
ATOM     95 HG21 THR     7      37.744  99.471  77.923  1.00  0.00           H  
ATOM     96 HG22 THR     7      39.249  98.620  78.434  1.00  0.00           H  
ATOM     97 HG23 THR     7      39.357  99.670  77.032  1.00  0.00           H  
ATOM     98  OG1 THR     7      39.216  97.529  75.938  1.00  0.00           O  
ATOM     99  HG1 THR     7      38.763  97.149  75.182  1.00  0.00           H  
ATOM    100  C   THR     7      38.784  96.116  78.434  1.00  0.00           C  
ATOM    101  O   THR     7      38.646  96.025  79.638  1.00  0.00           O  
ATOM    102  N   GLN     8      39.858  95.621  77.845  1.00  0.00           N  
ATOM    103  H   GLN     8      39.904  95.667  76.837  1.00  0.00           H  
ATOM    104  CA  GLN     8      41.138  95.171  78.462  1.00  0.00           C  
ATOM    105  HA  GLN     8      40.995  94.279  79.071  1.00  0.00           H  
ATOM    106  CB  GLN     8      42.062  94.730  77.355  1.00  0.00           C  
ATOM    107  HB2 GLN     8      42.221  95.591  76.706  1.00  0.00           H  
ATOM    108  HB3 GLN     8      43.029  94.516  77.810  1.00  0.00           H  
ATOM    109  CG  GLN     8      41.613  93.606  76.411  1.00  0.00           C  
ATOM    110  HG2 GLN     8      42.516  93.218  75.939  1.00  0.00           H  
ATOM    111  HG3 GLN     8      41.136  92.810  76.981  1.00  0.00           H  
ATOM    112  CD  GLN     8      40.611  94.064  75.296  1.00  0.00           C  
ATOM    113  OE1 GLN     8      39.379  94.077  75.406  1.00  0.00           O  
ATOM    114  NE2 GLN     8      41.134  94.385  74.123  1.00  0.00           N  
ATOM    115 HE21 GLN     8      42.138  94.415  74.015  1.00  0.00           H  
ATOM    116 HE22 GLN     8      40.560  94.595  73.320  1.00  0.00           H  
ATOM    117  C   GLN     8      41.667  96.252  79.439  1.00  0.00           C  
ATOM    118  O   GLN     8      41.614  97.469  79.112  1.00  0.00           O  
ATOM    119  N   GLN     9      42.295  95.942  80.607  1.00  0.00           N  
ATOM    120  H   GLN     9      42.607  96.726  81.162  1.00  0.00           H  
ATOM    121  CA  GLN     9      42.241  94.641  81.367  1.00  0.00           C  
ATOM    122  HA  GLN     9      42.724  94.791  82.333  1.00  0.00           H  
ATOM    123  CB  GLN     9      40.739  94.308  81.813  1.00  0.00           C  
ATOM    124  HB2 GLN     9      40.132  94.138  80.924  1.00  0.00           H  
ATOM    125  HB3 GLN     9      40.867  93.498  82.531  1.00  0.00           H  
ATOM    126  CG  GLN     9      39.845  95.396  82.504  1.00  0.00           C  
ATOM    127  HG2 GLN     9      39.615  96.261  81.881  1.00  0.00           H  
ATOM    128  HG3 GLN     9      38.830  95.015  82.617  1.00  0.00           H  
ATOM    129  CD  GLN     9      40.464  95.874  83.763  1.00  0.00           C  
ATOM    130  OE1 GLN     9      40.989  96.989  83.868  1.00  0.00           O  
ATOM    131  NE2 GLN     9      40.456  95.150  84.831  1.00  0.00           N  
ATOM    132 HE21 GLN     9      39.949  94.276  84.855  1.00  0.00           H  
ATOM    133 HE22 GLN     9      40.931  95.418  85.682  1.00  0.00           H  
ATOM    134  C   GLN     9      42.951  93.530  80.611  1.00  0.00           C  
ATOM    135  O   GLN     9      42.285  92.545  80.180  1.00  0.00           O  
ATOM    136  N   ALA    10      44.252  93.647  80.350  1.00  0.00           N  
ATOM    137  H   ALA    10      44.628  92.923  79.754  1.00  0.00           H  
ATOM    138  CA  ALA    10      45.298  94.542  80.899  1.00  0.00           C  
ATOM    139  HA  ALA    10      44.811  95.397  81.369  1.00  0.00           H  
ATOM    140  CB  ALA    10      46.244  93.725  81.858  1.00  0.00           C  
ATOM    141  HB1 ALA    10      46.582  92.809  81.373  1.00  0.00           H  
ATOM    142  HB2 ALA    10      47.082  94.320  82.218  1.00  0.00           H  
ATOM    143  HB3 ALA    10      45.592  93.375  82.659  1.00  0.00           H  
ATOM    144  C   ALA    10      46.131  95.104  79.723  1.00  0.00           C  
ATOM    145  O   ALA    10      46.412  94.408  78.745  1.00  0.00           O  
ATOM    146  N   THR    11      46.393  96.451  79.790  1.00  0.00           N  
ATOM    147  H   THR    11      46.524  96.892  80.688  1.00  0.00           H  
ATOM    148  CA  THR    11      47.117  97.208  78.698  1.00  0.00           C  
ATOM    149  HA  THR    11      47.546  96.550  77.943  1.00  0.00           H  
ATOM    150  CB  THR    11      46.116  98.117  77.813  1.00  0.00           C  
ATOM    151  HB  THR    11      46.789  98.771  77.258  1.00  0.00           H  
ATOM    152  CG2 THR    11      45.312  97.200  76.936  1.00  0.00           C  
ATOM    153 HG21 THR    11      45.919  96.495  76.367  1.00  0.00           H  
ATOM    154 HG22 THR    11      44.593  96.658  77.550  1.00  0.00           H  
ATOM    155 HG23 THR    11      44.751  97.828  76.244  1.00  0.00           H  
ATOM    156  OG1 THR    11      45.242  98.851  78.600  1.00  0.00           O  
ATOM    157  HG1 THR    11      44.593  99.280  78.037  1.00  0.00           H  
ATOM    158  C   THR    11      48.181  98.151  79.276  1.00  0.00           C  
ATOM    159  O   THR    11      47.892  99.309  79.737  1.00  0.00           O  
ATOM    160  N   GLN    12      49.444  97.806  79.488  1.00  0.00           N  
ATOM    161  H   GLN    12      50.002  98.523  79.930  1.00  0.00           H  
ATOM    162  CA  GLN    12      50.171  96.570  79.145  1.00  0.00           C  
ATOM    163  HA  GLN    12      50.400  96.620  78.080  1.00  0.00           H  
ATOM    164  CB  GLN    12      51.494  96.677  79.920  1.00  0.00           C  
ATOM    165  HB2 GLN    12      51.804  97.721  79.885  1.00  0.00           H  
ATOM    166  HB3 GLN    12      51.494  96.315  80.948  1.00  0.00           H  
ATOM    167  CG  GLN    12      52.622  95.909  79.161  1.00  0.00           C  
ATOM    168  HG2 GLN    12      52.279  94.877  79.095  1.00  0.00           H  
ATOM    169  HG3 GLN    12      52.687  96.316  78.152  1.00  0.00           H  
ATOM    170  CD  GLN    12      54.018  96.038  79.724  1.00  0.00           C  
ATOM    171  OE1 GLN    12      54.420  97.163  80.037  1.00  0.00           O  
ATOM    172  NE2 GLN    12      54.714  94.926  80.009  1.00  0.00           N  
ATOM    173 HE21 GLN    12      55.713  94.951  80.152  1.00  0.00           H  
ATOM    174 HE22 GLN    12      54.244  94.042  79.874  1.00  0.00           H  
ATOM    175  C   GLN    12      49.574  95.216  79.530  1.00  0.00           C  
ATOM    176  O   GLN    12      49.130  94.944  80.621  1.00  0.00           O  
ATOM    177  N   SER    13      49.611  94.313  78.503  1.00  0.00           N  
ATOM    178  H   SER    13      50.043  94.600  77.637  1.00  0.00           H  
ATOM    179  CA  SER    13      49.121  92.953  78.538  1.00  0.00           C  
ATOM    180  HA  SER    13      48.053  92.915  78.751  1.00  0.00           H  
ATOM    181  CB  SER    13      49.483  92.379  77.196  1.00  0.00           C  
ATOM    182  HB2 SER    13      49.422  93.159  76.437  1.00  0.00           H  
ATOM    183  HB3 SER    13      50.513  92.025  77.160  1.00  0.00           H  
ATOM    184  OG  SER    13      48.568  91.383  76.847  1.00  0.00           O  
ATOM    185  HG  SER    13      48.931  90.914  76.093  1.00  0.00           H  
ATOM    186  C   SER    13      49.791  92.069  79.703  1.00  0.00           C  
ATOM    187  O   SER    13      50.913  92.443  80.067  1.00  0.00           O  
ATOM    188  N   TYR    14      49.187  91.006  80.101  1.00  0.00           N  
ATOM    189  H   TYR    14      48.365  90.705  79.597  1.00  0.00           H  
ATOM    190  CA  TYR    14      49.743  90.018  81.019  1.00  0.00           C  
ATOM    191  HA  TYR    14      50.164  90.564  81.864  1.00  0.00           H  
ATOM    192  CB  TYR    14      48.570  89.245  81.672  1.00  0.00           C  
ATOM    193  HB2 TYR    14      47.768  89.927  81.955  1.00  0.00           H  
ATOM    194  HB3 TYR    14      48.177  88.658  80.842  1.00  0.00           H  
ATOM    195  CG  TYR    14      48.958  88.429  82.896  1.00  0.00           C  
ATOM    196  CD1 TYR    14      48.674  88.995  84.125  1.00  0.00           C  
ATOM    197  HD1 TYR    14      48.167  89.944  84.220  1.00  0.00           H  
ATOM    198  CE1 TYR    14      48.906  88.154  85.241  1.00  0.00           C  
ATOM    199  HE1 TYR    14      48.764  88.426  86.277  1.00  0.00           H  
ATOM    200  CZ  TYR    14      49.573  86.899  85.149  1.00  0.00           C  
ATOM    201  OH  TYR    14      49.811  86.094  86.182  1.00  0.00           O  
ATOM    202  HH  TYR    14      50.157  85.231  85.942  1.00  0.00           H  
ATOM    203  CE2 TYR    14      49.943  86.388  83.844  1.00  0.00           C  
ATOM    204  HE2 TYR    14      50.425  85.425  83.774  1.00  0.00           H  
ATOM    205  CD2 TYR    14      49.511  87.164  82.784  1.00  0.00           C  
ATOM    206  HD2 TYR    14      49.625  86.723  81.805  1.00  0.00           H  
ATOM    207  C   TYR    14      50.836  89.146  80.391  1.00  0.00           C  
ATOM    208  O   TYR    14      50.634  88.760  79.229  1.00  0.00           O  
ATOM    209  N   GLY    15      52.024  88.984  81.018  1.00  0.00           N  
ATOM    210  H   GLY    15      52.522  88.265  80.514  1.00  0.00           H  
ATOM    211  CA  GLY    15      52.497  89.364  82.379  1.00  0.00           C  
ATOM    212  HA2 GLY    15      52.946  90.336  82.174  1.00  0.00           H  
ATOM    213  HA3 GLY    15      51.714  89.416  83.136  1.00  0.00           H  
ATOM    214  C   GLY    15      53.515  88.428  82.977  1.00  0.00           C  
ATOM    215  O   GLY    15      54.223  88.909  83.950  1.00  0.00           O  
ATOM    216  N   ALA    16      53.755  87.226  82.512  1.00  0.00           N  
ATOM    217  H   ALA    16      53.292  87.064  81.629  1.00  0.00           H  
ATOM    218  CA  ALA    16      54.273  86.091  83.284  1.00  0.00           C  
ATOM    219  HA  ALA    16      53.954  86.242  84.316  1.00  0.00           H  
ATOM    220  CB  ALA    16      53.752  84.808  82.598  1.00  0.00           C  
ATOM    221  HB1 ALA    16      54.133  83.899  83.064  1.00  0.00           H  
ATOM    222  HB2 ALA    16      52.671  84.679  82.645  1.00  0.00           H  
ATOM    223  HB3 ALA    16      53.920  84.916  81.526  1.00  0.00           H  
ATOM    224  C   ALA    16      55.835  86.145  83.302  1.00  0.00           C  
ATOM    225  O   ALA    16      56.501  85.792  84.314  1.00  0.00           O  
ATOM    226  N   TYR    17      56.371  86.607  82.130  1.00  0.00           N  
ATOM    227  H   TYR    17      55.759  86.815  81.354  1.00  0.00           H  
ATOM    228  CA  TYR    17      57.869  86.634  81.957  1.00  0.00           C  
ATOM    229  HA  TYR    17      58.304  85.643  82.089  1.00  0.00           H  
ATOM    230  CB  TYR    17      58.164  87.051  80.528  1.00  0.00           C  
ATOM    231  HB2 TYR    17      57.853  86.349  79.753  1.00  0.00           H  
ATOM    232  HB3 TYR    17      57.633  87.971  80.284  1.00  0.00           H  
ATOM    233  CG  TYR    17      59.665  87.371  80.190  1.00  0.00           C  
ATOM    234  CD1 TYR    17      60.258  88.647  79.990  1.00  0.00           C  
ATOM    235  HD1 TYR    17      59.591  89.486  80.119  1.00  0.00           H  
ATOM    236  CE1 TYR    17      61.635  88.737  79.665  1.00  0.00           C  
ATOM    237  HE1 TYR    17      62.118  89.689  79.502  1.00  0.00           H  
ATOM    238  CZ  TYR    17      62.396  87.561  79.589  1.00  0.00           C  
ATOM    239  OH  TYR    17      63.727  87.703  79.255  1.00  0.00           O  
ATOM    240  HH  TYR    17      63.782  88.424  78.624  1.00  0.00           H  
ATOM    241  CE2 TYR    17      61.821  86.326  79.768  1.00  0.00           C  
ATOM    242  HE2 TYR    17      62.348  85.391  79.644  1.00  0.00           H  
ATOM    243  CD2 TYR    17      60.466  86.222  80.043  1.00  0.00           C  
ATOM    244  HD2 TYR    17      60.035  85.235  80.119  1.00  0.00           H  
ATOM    245  C   TYR    17      58.525  87.620  82.977  1.00  0.00           C  
ATOM    246  O   TYR    17      58.277  88.847  82.828  1.00  0.00           O  
ATOM    247  N   PRO    18      59.395  87.180  83.880  1.00  0.00           N  
ATOM    248  CD  PRO    18      59.778  85.770  84.105  1.00  0.00           C  
ATOM    249  HD2 PRO    18      60.494  85.541  83.315  1.00  0.00           H  
ATOM    250  HD3 PRO    18      58.945  85.067  84.139  1.00  0.00           H  
ATOM    251  CG  PRO    18      60.471  85.734  85.476  1.00  0.00           C  
ATOM    252  HG2 PRO    18      61.492  85.419  85.263  1.00  0.00           H  
ATOM    253  HG3 PRO    18      59.946  85.112  86.200  1.00  0.00           H  
ATOM    254  CB  PRO    18      60.431  87.193  85.986  1.00  0.00           C  
ATOM    255  HB2 PRO    18      61.350  87.454  86.511  1.00  0.00           H  
ATOM    256  HB3 PRO    18      59.517  87.264  86.577  1.00  0.00           H  
ATOM    257  CA  PRO    18      60.233  88.005  84.754  1.00  0.00           C  
ATOM    258  HA  PRO    18      59.759  88.940  85.052  1.00  0.00           H  
ATOM    259  C   PRO    18      61.564  88.322  84.079  1.00  0.00           C  
ATOM    260  O   PRO    18      62.415  87.446  83.873  1.00  0.00           O  
ATOM    261  N   THR    19      61.636  89.595  83.600  1.00  0.00           N  
ATOM    262  H   THR    19      60.826  90.193  83.528  1.00  0.00           H  
ATOM    263  CA  THR    19      62.861  90.106  82.936  1.00  0.00           C  
ATOM    264  HA  THR    19      63.084  89.493  82.063  1.00  0.00           H  
ATOM    265  CB  THR    19      62.661  91.564  82.580  1.00  0.00           C  
ATOM    266  HB  THR    19      62.647  92.082  83.539  1.00  0.00           H  
ATOM    267  CG2 THR    19      63.795  92.084  81.731  1.00  0.00           C  
ATOM    268 HG21 THR    19      64.769  91.971  82.206  1.00  0.00           H  
ATOM    269 HG22 THR    19      63.782  91.512  80.803  1.00  0.00           H  
ATOM    270 HG23 THR    19      63.619  93.142  81.541  1.00  0.00           H  
ATOM    271  OG1 THR    19      61.385  91.850  81.999  1.00  0.00           O  
ATOM    272  HG1 THR    19      60.752  91.939  82.715  1.00  0.00           H  
ATOM    273  C   THR    19      63.920  90.067  84.040  1.00  0.00           C  
ATOM    274  O   THR    19      63.634  90.428  85.221  1.00  0.00           O  
ATOM    275  N   GLN    20      65.129  89.531  83.819  1.00  0.00           N  
ATOM    276  H   GLN    20      65.327  89.237  82.873  1.00  0.00           H  
ATOM    277  CA  GLN    20      66.206  89.204  84.726  1.00  0.00           C  
ATOM    278  HA  GLN    20      65.904  88.292  85.241  1.00  0.00           H  
ATOM    279  CB  GLN    20      67.541  88.969  84.011  1.00  0.00           C  
ATOM    280  HB2 GLN    20      67.448  88.030  83.465  1.00  0.00           H  
ATOM    281  HB3 GLN    20      67.772  89.721  83.257  1.00  0.00           H  
ATOM    282  CG  GLN    20      68.724  88.837  84.925  1.00  0.00           C  
ATOM    283  HG2 GLN    20      69.626  88.728  84.322  1.00  0.00           H  
ATOM    284  HG3 GLN    20      68.783  89.759  85.503  1.00  0.00           H  
ATOM    285  CD  GLN    20      68.631  87.637  85.813  1.00  0.00           C  
ATOM    286  OE1 GLN    20      68.487  86.457  85.413  1.00  0.00           O  
ATOM    287  NE2 GLN    20      68.724  87.975  87.089  1.00  0.00           N  
ATOM    288 HE21 GLN    20      69.035  88.906  87.328  1.00  0.00           H  
ATOM    289 HE22 GLN    20      68.462  87.283  87.776  1.00  0.00           H  
ATOM    290  C   GLN    20      66.346  90.335  85.745  1.00  0.00           C  
ATOM    291  O   GLN    20      66.618  91.491  85.361  1.00  0.00           O  
ATOM    292  N   PRO    21      66.161  90.132  87.036  1.00  0.00           N  
ATOM    293  CD  PRO    21      65.476  88.901  87.591  1.00  0.00           C  
ATOM    294  HD2 PRO    21      66.165  88.071  87.434  1.00  0.00           H  
ATOM    295  HD3 PRO    21      64.519  88.752  87.091  1.00  0.00           H  
ATOM    296  CG  PRO    21      65.060  89.213  88.997  1.00  0.00           C  
ATOM    297  HG2 PRO    21      65.092  88.343  89.652  1.00  0.00           H  
ATOM    298  HG3 PRO    21      64.086  89.703  88.975  1.00  0.00           H  
ATOM    299  CB  PRO    21      66.128  90.207  89.375  1.00  0.00           C  
ATOM    300  HB2 PRO    21      67.071  89.691  89.552  1.00  0.00           H  
ATOM    301  HB3 PRO    21      65.887  90.810  90.250  1.00  0.00           H  
ATOM    302  CA  PRO    21      66.334  91.112  88.109  1.00  0.00           C  
ATOM    303  HA  PRO    21      65.478  91.788  88.113  1.00  0.00           H  
ATOM    304  C   PRO    21      67.674  91.884  88.117  1.00  0.00           C  
ATOM    305  O   PRO    21      68.713  91.251  87.874  1.00  0.00           O  
ATOM    306  N   GLY    22      67.565  93.238  88.106  1.00  0.00           N  
ATOM    307  H   GLY    22      66.704  93.669  88.412  1.00  0.00           H  
ATOM    308  CA  GLY    22      68.639  94.220  87.964  1.00  0.00           C  
ATOM    309  HA2 GLY    22      68.989  94.237  86.933  1.00  0.00           H  
ATOM    310  HA3 GLY    22      68.237  95.227  88.078  1.00  0.00           H  
ATOM    311  C   GLY    22      69.749  94.057  89.002  1.00  0.00           C  
ATOM    312  O   GLY    22      69.898  93.072  89.755  1.00  0.00           O  
ATOM    313  N   GLN    23      70.605  95.033  88.917  1.00  0.00           N  
ATOM    314  H   GLN    23      70.493  95.584  88.078  1.00  0.00           H  
ATOM    315  CA  GLN    23      71.868  95.149  89.599  1.00  0.00           C  
ATOM    316  HA  GLN    23      71.764  94.624  90.549  1.00  0.00           H  
ATOM    317  CB  GLN    23      72.966  94.383  88.850  1.00  0.00           C  
ATOM    318  HB2 GLN    23      72.702  93.325  88.863  1.00  0.00           H  
ATOM    319  HB3 GLN    23      72.991  94.644  87.792  1.00  0.00           H  
ATOM    320  CG  GLN    23      74.378  94.576  89.354  1.00  0.00           C  
ATOM    321  HG2 GLN    23      74.722  95.609  89.300  1.00  0.00           H  
ATOM    322  HG3 GLN    23      74.384  94.233  90.389  1.00  0.00           H  
ATOM    323  CD  GLN    23      75.432  93.827  88.583  1.00  0.00           C  
ATOM    324  OE1 GLN    23      75.191  92.776  87.984  1.00  0.00           O  
ATOM    325  NE2 GLN    23      76.711  94.291  88.639  1.00  0.00           N  
ATOM    326 HE21 GLN    23      76.902  95.080  89.240  1.00  0.00           H  
ATOM    327 HE22 GLN    23      77.429  93.781  88.144  1.00  0.00           H  
ATOM    328  C   GLN    23      72.258  96.615  89.960  1.00  0.00           C  
ATOM    329  O   GLN    23      72.382  97.476  88.996  1.00  0.00           O  
ATOM    330  N   GLY    24      72.630  96.871  91.195  1.00  0.00           N  
ATOM    331  H   GLY    24      72.681  96.116  91.863  1.00  0.00           H  
ATOM    332  CA  GLY    24      73.111  98.083  91.727  1.00  0.00           C  
ATOM    333  HA2 GLY    24      72.519  98.916  91.348  1.00  0.00           H  
ATOM    334  HA3 GLY    24      72.956  98.142  92.804  1.00  0.00           H  
ATOM    335  C   GLY    24      74.572  98.237  91.391  1.00  0.00           C  
ATOM    336  O   GLY    24      75.439  97.424  91.758  1.00  0.00           O  
ATOM    337  N   TYR    25      74.814  99.376  90.836  1.00  0.00           N  
ATOM    338  H   TYR    25      73.931  99.851  90.711  1.00  0.00           H  
ATOM    339  CA  TYR    25      76.167  99.737  90.381  1.00  0.00           C  
ATOM    340  HA  TYR    25      76.915  99.373  91.085  1.00  0.00           H  
ATOM    341  CB  TYR    25      76.451  98.886  89.142  1.00  0.00           C  
ATOM    342  HB2 TYR    25      76.310  97.814  89.283  1.00  0.00           H  
ATOM    343  HB3 TYR    25      75.659  99.173  88.450  1.00  0.00           H  
ATOM    344  CG  TYR    25      77.767  99.086  88.351  1.00  0.00           C  
ATOM    345  CD1 TYR    25      78.952  98.462  88.847  1.00  0.00           C  
ATOM    346  HD1 TYR    25      78.922  97.970  89.808  1.00  0.00           H  
ATOM    347  CE1 TYR    25      80.185  98.774  88.198  1.00  0.00           C  
ATOM    348  HE1 TYR    25      81.085  98.467  88.710  1.00  0.00           H  
ATOM    349  CZ  TYR    25      80.176  99.589  87.044  1.00  0.00           C  
ATOM    350  OH  TYR    25      81.409  99.933  86.446  1.00  0.00           O  
ATOM    351  HH  TYR    25      82.099  99.494  86.950  1.00  0.00           H  
ATOM    352  CE2 TYR    25      78.978 100.159  86.544  1.00  0.00           C  
ATOM    353  HE2 TYR    25      79.014 100.974  85.835  1.00  0.00           H  
ATOM    354  CD2 TYR    25      77.756  99.908  87.208  1.00  0.00           C  
ATOM    355  HD2 TYR    25      76.812 100.340  86.910  1.00  0.00           H  
ATOM    356  C   TYR    25      76.407 101.281  90.119  1.00  0.00           C  
ATOM    357  O   TYR    25      75.575 101.861  89.451  1.00  0.00           O  
ATOM    358  N   SER    26      77.586 101.826  90.507  1.00  0.00           N  
ATOM    359  H   SER    26      78.204 101.202  91.006  1.00  0.00           H  
ATOM    360  CA  SER    26      77.944 103.198  90.099  1.00  0.00           C  
ATOM    361  HA  SER    26      77.026 103.759  89.928  1.00  0.00           H  
ATOM    362  CB  SER    26      78.794 103.783  91.238  1.00  0.00           C  
ATOM    363  HB2 SER    26      78.180 103.746  92.138  1.00  0.00           H  
ATOM    364  HB3 SER    26      79.643 103.132  91.447  1.00  0.00           H  
ATOM    365  OG  SER    26      79.272 105.090  90.911  1.00  0.00           O  
ATOM    366  HG  SER    26      80.089 105.293  91.373  1.00  0.00           H  
ATOM    367  C   SER    26      78.665 103.142  88.779  1.00  0.00           C  
ATOM    368  O   SER    26      79.766 102.559  88.742  1.00  0.00           O  
ATOM    369  N   GLN    27      78.150 103.741  87.687  1.00  0.00           N  
ATOM    370  H   GLN    27      77.202 104.076  87.774  1.00  0.00           H  
ATOM    371  CA  GLN    27      78.838 104.046  86.398  1.00  0.00           C  
ATOM    372  HA  GLN    27      79.015 103.043  86.010  1.00  0.00           H  
ATOM    373  CB  GLN    27      77.904 104.811  85.450  1.00  0.00           C  
ATOM    374  HB2 GLN    27      77.255 105.453  86.045  1.00  0.00           H  
ATOM    375  HB3 GLN    27      78.486 105.428  84.765  1.00  0.00           H  
ATOM    376  CG  GLN    27      77.090 103.805  84.614  1.00  0.00           C  
ATOM    377  HG2 GLN    27      77.571 102.886  84.280  1.00  0.00           H  
ATOM    378  HG3 GLN    27      76.437 103.543  85.447  1.00  0.00           H  
ATOM    379  CD  GLN    27      76.352 104.450  83.438  1.00  0.00           C  
ATOM    380  OE1 GLN    27      76.881 105.382  82.828  1.00  0.00           O  
ATOM    381  NE2 GLN    27      75.154 103.923  83.053  1.00  0.00           N  
ATOM    382 HE21 GLN    27      74.804 103.077  83.480  1.00  0.00           H  
ATOM    383 HE22 GLN    27      74.789 104.197  82.152  1.00  0.00           H  
ATOM    384  C   GLN    27      80.187 104.813  86.582  1.00  0.00           C  
ATOM    385  O   GLN    27      81.198 104.559  85.895  1.00  0.00           O  
ATOM    386  N   GLN    28      80.211 105.754  87.537  1.00  0.00           N  
ATOM    387  H   GLN    28      79.340 105.927  88.019  1.00  0.00           H  
ATOM    388  CA  GLN    28      81.291 106.570  87.942  1.00  0.00           C  
ATOM    389  HA  GLN    28      81.778 107.057  87.097  1.00  0.00           H  
ATOM    390  CB  GLN    28      80.872 107.752  88.768  1.00  0.00           C  
ATOM    391  HB2 GLN    28      80.335 107.364  89.633  1.00  0.00           H  
ATOM    392  HB3 GLN    28      81.794 108.161  89.181  1.00  0.00           H  
ATOM    393  CG  GLN    28      80.028 108.824  88.078  1.00  0.00           C  
ATOM    394  HG2 GLN    28      79.858 109.630  88.792  1.00  0.00           H  
ATOM    395  HG3 GLN    28      80.581 109.242  87.237  1.00  0.00           H  
ATOM    396  CD  GLN    28      78.648 108.337  87.693  1.00  0.00           C  
ATOM    397  OE1 GLN    28      78.044 107.519  88.384  1.00  0.00           O  
ATOM    398  NE2 GLN    28      78.197 108.706  86.478  1.00  0.00           N  
ATOM    399 HE21 GLN    28      77.407 108.219  86.080  1.00  0.00           H  
ATOM    400 HE22 GLN    28      78.638 109.468  85.982  1.00  0.00           H  
ATOM    401  C   GLN    28      82.452 105.762  88.486  1.00  0.00           C  
ATOM    402  O   GLN    28      83.571 106.274  88.464  1.00  0.00           O  
ATOM    403  N   SER    29      82.246 104.540  89.021  1.00  0.00           N  
ATOM    404  H   SER    29      81.270 104.311  89.144  1.00  0.00           H  
ATOM    405  CA  SER    29      83.288 103.740  89.725  1.00  0.00           C  
ATOM    406  HA  SER    29      83.846 104.364  90.423  1.00  0.00           H  
ATOM    407  CB  SER    29      82.770 102.531  90.493  1.00  0.00           C  
ATOM    408  HB2 SER    29      83.474 101.928  91.066  1.00  0.00           H  
ATOM    409  HB3 SER    29      82.125 102.908  91.287  1.00  0.00           H  
ATOM    410  OG  SER    29      82.039 101.640  89.692  1.00  0.00           O  
ATOM    411  HG  SER    29      81.219 102.021  89.368  1.00  0.00           H  
ATOM    412  C   SER    29      84.367 103.215  88.842  1.00  0.00           C  
ATOM    413  O   SER    29      85.524 103.126  89.244  1.00  0.00           O  
ATOM    414  N   SER    30      83.947 102.996  87.602  1.00  0.00           N  
ATOM    415  H   SER    30      82.995 103.229  87.360  1.00  0.00           H  
ATOM    416  CA  SER    30      85.009 102.896  86.430  1.00  0.00           C  
ATOM    417  HA  SER    30      85.846 102.252  86.702  1.00  0.00           H  
ATOM    418  CB  SER    30      84.338 102.048  85.324  1.00  0.00           C  
ATOM    419  HB2 SER    30      84.165 101.080  85.796  1.00  0.00           H  
ATOM    420  HB3 SER    30      83.381 102.440  84.981  1.00  0.00           H  
ATOM    421  OG  SER    30      85.240 101.917  84.200  1.00  0.00           O  
ATOM    422  HG  SER    30      84.924 101.308  83.530  1.00  0.00           H  
ATOM    423  C   SER    30      85.451 104.278  85.916  1.00  0.00           C  
ATOM    424  O   SER    30      84.745 104.936  85.171  1.00  0.00           O  
ATOM    425  N   GLN    31      86.576 104.757  86.397  1.00  0.00           N  
ATOM    426  H   GLN    31      86.708 105.706  86.078  1.00  0.00           H  
ATOM    427  CA  GLN    31      87.743 104.179  87.042  1.00  0.00           C  
ATOM    428  HA  GLN    31      87.490 103.131  87.203  1.00  0.00           H  
ATOM    429  CB  GLN    31      88.941 104.339  86.098  1.00  0.00           C  
ATOM    430  HB2 GLN    31      88.971 105.384  85.791  1.00  0.00           H  
ATOM    431  HB3 GLN    31      89.839 104.145  86.685  1.00  0.00           H  
ATOM    432  CG  GLN    31      88.912 103.468  84.827  1.00  0.00           C  
ATOM    433  HG2 GLN    31      87.935 103.436  84.344  1.00  0.00           H  
ATOM    434  HG3 GLN    31      89.618 103.881  84.105  1.00  0.00           H  
ATOM    435  CD  GLN    31      89.080 101.975  85.162  1.00  0.00           C  
ATOM    436  OE1 GLN    31      89.064 101.552  86.306  1.00  0.00           O  
ATOM    437  NE2 GLN    31      89.290 101.128  84.155  1.00  0.00           N  
ATOM    438 HE21 GLN    31      89.414 100.173  84.459  1.00  0.00           H  
ATOM    439 HE22 GLN    31      89.006 101.300  83.201  1.00  0.00           H  
ATOM    440  C   GLN    31      88.009 104.825  88.430  1.00  0.00           C  
ATOM    441  O   GLN    31      87.790 106.045  88.559  1.00  0.00           O  
ATOM    442  N   PRO    32      88.344 104.095  89.548  1.00  0.00           N  
ATOM    443  CD  PRO    32      88.679 102.744  89.508  1.00  0.00           C  
ATOM    444  HD2 PRO    32      89.670 102.516  89.117  1.00  0.00           H  
ATOM    445  HD3 PRO    32      87.877 102.085  89.176  1.00  0.00           H  
ATOM    446  CG  PRO    32      88.925 102.305  90.954  1.00  0.00           C  
ATOM    447  HG2 PRO    32      89.987 102.199  91.173  1.00  0.00           H  
ATOM    448  HG3 PRO    32      88.533 101.321  91.211  1.00  0.00           H  
ATOM    449  CB  PRO    32      88.233 103.338  91.745  1.00  0.00           C  
ATOM    450  HB2 PRO    32      88.726 103.446  92.711  1.00  0.00           H  
ATOM    451  HB3 PRO    32      87.183 103.049  91.797  1.00  0.00           H  
ATOM    452  CA  PRO    32      88.365 104.564  90.870  1.00  0.00           C  
ATOM    453  HA  PRO    32      87.591 105.325  90.973  1.00  0.00           H  
ATOM    454  C   PRO    32      89.726 105.254  91.166  1.00  0.00           C  
ATOM    455  O   PRO    32      90.753 104.582  91.292  1.00  0.00           O  
ATOM    456  N   TYR    33      89.590 106.545  91.448  1.00  0.00           N  
ATOM    457  H   TYR    33      88.722 106.973  91.157  1.00  0.00           H  
ATOM    458  CA  TYR    33      90.638 107.373  91.921  1.00  0.00           C  
ATOM    459  HA  TYR    33      91.513 106.820  92.263  1.00  0.00           H  
ATOM    460  CB  TYR    33      91.049 108.296  90.731  1.00  0.00           C  
ATOM    461  HB2 TYR    33      90.338 109.119  90.671  1.00  0.00           H  
ATOM    462  HB3 TYR    33      91.904 108.875  91.080  1.00  0.00           H  
ATOM    463  CG  TYR    33      91.279 107.649  89.350  1.00  0.00           C  
ATOM    464  CD1 TYR    33      92.484 106.881  89.203  1.00  0.00           C  
ATOM    465  HD1 TYR    33      93.228 106.814  89.983  1.00  0.00           H  
ATOM    466  CE1 TYR    33      92.821 106.430  87.929  1.00  0.00           C  
ATOM    467  HE1 TYR    33      93.725 105.870  87.738  1.00  0.00           H  
ATOM    468  CZ  TYR    33      91.872 106.608  86.908  1.00  0.00           C  
ATOM    469  OH  TYR    33      92.066 106.010  85.711  1.00  0.00           O  
ATOM    470  HH  TYR    33      91.421 106.237  85.037  1.00  0.00           H  
ATOM    471  CE2 TYR    33      90.689 107.284  87.076  1.00  0.00           C  
ATOM    472  HE2 TYR    33      89.895 107.283  86.343  1.00  0.00           H  
ATOM    473  CD2 TYR    33      90.355 107.881  88.303  1.00  0.00           C  
ATOM    474  HD2 TYR    33      89.484 108.501  88.455  1.00  0.00           H  
ATOM    475  C   TYR    33      90.148 108.039  93.155  1.00  0.00           C  
ATOM    476  O   TYR    33      90.422 109.208  93.272  1.00  0.00           O  
ATOM    477  N   GLY    34      89.343 107.431  94.104  1.00  0.00           N  
ATOM    478  H   GLY    34      89.169 106.462  93.876  1.00  0.00           H  
ATOM    479  CA  GLY    34      88.802 107.960  95.327  1.00  0.00           C  
ATOM    480  HA2 GLY    34      89.605 108.191  96.028  1.00  0.00           H  
ATOM    481  HA3 GLY    34      88.174 108.835  95.157  1.00  0.00           H  
ATOM    482  C   GLY    34      87.959 107.012  96.085  1.00  0.00           C  
ATOM    483  O   GLY    34      87.657 105.936  95.577  1.00  0.00           O  
ATOM    484  N   GLN    35      87.456 107.557  97.199  1.00  0.00           N  
ATOM    485  H   GLN    35      87.834 108.439  97.514  1.00  0.00           H  
ATOM    486  CA  GLN    35      86.474 106.953  98.109  1.00  0.00           C  
ATOM    487  HA  GLN    35      86.043 106.094  97.595  1.00  0.00           H  
ATOM    488  CB  GLN    35      87.151 106.314  99.312  1.00  0.00           C  
ATOM    489  HB2 GLN    35      87.857 107.039  99.719  1.00  0.00           H  
ATOM    490  HB3 GLN    35      86.483 106.165 100.160  1.00  0.00           H  
ATOM    491  CG  GLN    35      88.005 105.014  99.030  1.00  0.00           C  
ATOM    492  HG2 GLN    35      88.700 105.279  98.233  1.00  0.00           H  
ATOM    493  HG3 GLN    35      88.588 104.753  99.912  1.00  0.00           H  
ATOM    494  CD  GLN    35      87.103 103.817  98.706  1.00  0.00           C  
ATOM    495  OE1 GLN    35      85.904 103.814  98.871  1.00  0.00           O  
ATOM    496  NE2 GLN    35      87.611 102.724  98.152  1.00  0.00           N  
ATOM    497 HE21 GLN    35      88.620 102.699  98.096  1.00  0.00           H  
ATOM    498 HE22 GLN    35      86.985 102.000  97.831  1.00  0.00           H  
ATOM    499  C   GLN    35      85.332 107.884  98.497  1.00  0.00           C  
ATOM    500  O   GLN    35      85.434 108.642  99.492  1.00  0.00           O  
ATOM    501  N   GLN    36      84.153 107.801  97.929  1.00  0.00           N  
ATOM    502  H   GLN    36      83.422 108.266  98.449  1.00  0.00           H  
ATOM    503  CA  GLN    36      83.848 107.476  96.528  1.00  0.00           C  
ATOM    504  HA  GLN    36      84.025 106.422  96.316  1.00  0.00           H  
ATOM    505  CB  GLN    36      82.371 107.853  96.356  1.00  0.00           C  
ATOM    506  HB2 GLN    36      81.801 107.078  96.871  1.00  0.00           H  
ATOM    507  HB3 GLN    36      82.204 108.868  96.716  1.00  0.00           H  
ATOM    508  CG  GLN    36      81.867 107.877  94.865  1.00  0.00           C  
ATOM    509  HG2 GLN    36      82.037 108.825  94.355  1.00  0.00           H  
ATOM    510  HG3 GLN    36      82.288 107.025  94.331  1.00  0.00           H  
ATOM    511  CD  GLN    36      80.377 107.604  94.879  1.00  0.00           C  
ATOM    512  OE1 GLN    36      79.616 108.061  95.696  1.00  0.00           O  
ATOM    513  NE2 GLN    36      79.838 106.949  93.889  1.00  0.00           N  
ATOM    514 HE21 GLN    36      80.448 106.626  93.151  1.00  0.00           H  
ATOM    515 HE22 GLN    36      78.843 106.804  93.798  1.00  0.00           H  
ATOM    516  C   GLN    36      84.720 108.321  95.489  1.00  0.00           C  
ATOM    517  O   GLN    36      85.068 109.441  95.837  1.00  0.00           O  
ATOM    518  N   SER    37      84.761 107.852  94.207  1.00  0.00           N  
ATOM    519  H   SER    37      84.373 106.923  94.122  1.00  0.00           H  
ATOM    520  CA  SER    37      85.323 108.588  93.003  1.00  0.00           C  
ATOM    521  HA  SER    37      85.890 109.479  93.274  1.00  0.00           H  
ATOM    522  CB  SER    37      86.291 107.614  92.403  1.00  0.00           C  
ATOM    523  HB2 SER    37      86.934 107.160  93.157  1.00  0.00           H  
ATOM    524  HB3 SER    37      85.828 106.796  91.852  1.00  0.00           H  
ATOM    525  OG  SER    37      87.083 108.325  91.484  1.00  0.00           O  
ATOM    526  HG  SER    37      86.656 108.244  90.628  1.00  0.00           H  
ATOM    527  C   SER    37      84.196 108.875  91.959  1.00  0.00           C  
ATOM    528  O   SER    37      83.400 107.998  91.555  1.00  0.00           O  
ATOM    529  N   TYR    38      84.192 110.133  91.610  1.00  0.00           N  
ATOM    530  H   TYR    38      84.898 110.748  91.989  1.00  0.00           H  
ATOM    531  CA  TYR    38      83.367 110.704  90.568  1.00  0.00           C  
ATOM    532  HA  TYR    38      82.608 109.980  90.270  1.00  0.00           H  
ATOM    533  CB  TYR    38      82.702 111.918  91.188  1.00  0.00           C  
ATOM    534  HB2 TYR    38      83.497 112.618  91.444  1.00  0.00           H  
ATOM    535  HB3 TYR    38      82.173 112.459  90.403  1.00  0.00           H  
ATOM    536  CG  TYR    38      81.914 111.536  92.365  1.00  0.00           C  
ATOM    537  CD1 TYR    38      82.405 111.778  93.644  1.00  0.00           C  
ATOM    538  HD1 TYR    38      83.441 112.031  93.810  1.00  0.00           H  
ATOM    539  CE1 TYR    38      81.573 111.616  94.798  1.00  0.00           C  
ATOM    540  HE1 TYR    38      81.967 111.818  95.783  1.00  0.00           H  
ATOM    541  CZ  TYR    38      80.264 111.092  94.623  1.00  0.00           C  
ATOM    542  OH  TYR    38      79.527 110.940  95.713  1.00  0.00           O  
ATOM    543  HH  TYR    38      79.933 111.387  96.459  1.00  0.00           H  
ATOM    544  CE2 TYR    38      79.741 110.884  93.310  1.00  0.00           C  
ATOM    545  HE2 TYR    38      78.761 110.470  93.125  1.00  0.00           H  
ATOM    546  CD2 TYR    38      80.639 111.072  92.212  1.00  0.00           C  
ATOM    547  HD2 TYR    38      80.299 110.939  91.196  1.00  0.00           H  
ATOM    548  C   TYR    38      84.182 111.200  89.309  1.00  0.00           C  
ATOM    549  O   TYR    38      83.549 111.395  88.279  1.00  0.00           O  
ATOM    550  N   SER    39      85.515 111.370  89.405  1.00  0.00           N  
ATOM    551  H   SER    39      85.976 110.858  90.144  1.00  0.00           H  
ATOM    552  CA  SER    39      86.338 111.692  88.233  1.00  0.00           C  
ATOM    553  HA  SER    39      86.033 111.133  87.349  1.00  0.00           H  
ATOM    554  CB  SER    39      86.280 113.233  88.004  1.00  0.00           C  
ATOM    555  HB2 SER    39      85.286 113.659  88.143  1.00  0.00           H  
ATOM    556  HB3 SER    39      86.957 113.711  88.712  1.00  0.00           H  
ATOM    557  OG  SER    39      86.564 113.594  86.679  1.00  0.00           O  
ATOM    558  HG  SER    39      85.913 114.281  86.519  1.00  0.00           H  
ATOM    559  C   SER    39      87.790 111.279  88.527  1.00  0.00           C  
ATOM    560  O   SER    39      88.143 110.833  89.602  1.00  0.00           O  
ATOM    561  N   GLY    40      88.690 111.525  87.589  1.00  0.00           N  
ATOM    562  H   GLY    40      88.332 112.043  86.799  1.00  0.00           H  
ATOM    563  CA  GLY    40      90.099 111.622  87.822  1.00  0.00           C  
ATOM    564  HA2 GLY    40      90.489 110.693  88.236  1.00  0.00           H  
ATOM    565  HA3 GLY    40      90.520 111.831  86.838  1.00  0.00           H  
ATOM    566  C   GLY    40      90.393 112.717  88.835  1.00  0.00           C  
ATOM    567  O   GLY    40      89.562 113.600  88.966  1.00  0.00           O  
ATOM    568  N   TYR    41      91.496 112.757  89.570  1.00  0.00           N  
ATOM    569  H   TYR    41      91.550 113.576  90.159  1.00  0.00           H  
ATOM    570  CA  TYR    41      92.384 111.628  89.898  1.00  0.00           C  
ATOM    571  HA  TYR    41      91.786 110.722  89.804  1.00  0.00           H  
ATOM    572  CB  TYR    41      93.556 111.565  88.873  1.00  0.00           C  
ATOM    573  HB2 TYR    41      94.052 112.522  89.030  1.00  0.00           H  
ATOM    574  HB3 TYR    41      94.246 110.747  89.080  1.00  0.00           H  
ATOM    575  CG  TYR    41      93.196 111.544  87.369  1.00  0.00           C  
ATOM    576  CD1 TYR    41      92.956 112.727  86.613  1.00  0.00           C  
ATOM    577  HD1 TYR    41      92.995 113.740  86.985  1.00  0.00           H  
ATOM    578  CE1 TYR    41      92.745 112.490  85.213  1.00  0.00           C  
ATOM    579  HE1 TYR    41      92.553 113.308  84.534  1.00  0.00           H  
ATOM    580  CZ  TYR    41      92.723 111.232  84.691  1.00  0.00           C  
ATOM    581  OH  TYR    41      92.557 111.091  83.401  1.00  0.00           O  
ATOM    582  HH  TYR    41      92.490 110.158  83.184  1.00  0.00           H  
ATOM    583  CE2 TYR    41      92.863 110.091  85.481  1.00  0.00           C  
ATOM    584  HE2 TYR    41      92.971 109.129  85.002  1.00  0.00           H  
ATOM    585  CD2 TYR    41      93.060 110.256  86.864  1.00  0.00           C  
ATOM    586  HD2 TYR    41      93.005 109.325  87.408  1.00  0.00           H  
ATOM    587  C   TYR    41      92.935 111.708  91.282  1.00  0.00           C  
ATOM    588  O   TYR    41      92.884 112.827  91.873  1.00  0.00           O  
ATOM    589  N   SER    42      93.380 110.595  91.797  1.00  0.00           N  
ATOM    590  H   SER    42      93.271 109.789  91.198  1.00  0.00           H  
ATOM    591  CA  SER    42      94.238 110.603  92.997  1.00  0.00           C  
ATOM    592  HA  SER    42      93.735 111.216  93.745  1.00  0.00           H  
ATOM    593  CB  SER    42      94.265 109.186  93.507  1.00  0.00           C  
ATOM    594  HB2 SER    42      93.240 108.852  93.672  1.00  0.00           H  
ATOM    595  HB3 SER    42      94.641 108.563  92.695  1.00  0.00           H  
ATOM    596  OG  SER    42      95.048 109.003  94.647  1.00  0.00           O  
ATOM    597  HG  SER    42      94.520 109.339  95.375  1.00  0.00           H  
ATOM    598  C   SER    42      95.682 111.191  92.921  1.00  0.00           C  
ATOM    599  O   SER    42      96.010 111.837  93.942  1.00  0.00           O  
ATOM    600  N   GLN    43      96.462 111.030  91.842  1.00  0.00           N  
ATOM    601  H   GLN    43      96.115 110.399  91.134  1.00  0.00           H  
ATOM    602  CA  GLN    43      97.824 111.595  91.797  1.00  0.00           C  
ATOM    603  HA  GLN    43      98.193 111.513  92.819  1.00  0.00           H  
ATOM    604  CB  GLN    43      98.779 110.795  90.853  1.00  0.00           C  
ATOM    605  HB2 GLN    43      99.783 111.120  91.126  1.00  0.00           H  
ATOM    606  HB3 GLN    43      98.758 109.722  91.045  1.00  0.00           H  
ATOM    607  CG  GLN    43      98.576 110.999  89.381  1.00  0.00           C  
ATOM    608  HG2 GLN    43      97.504 111.103  89.214  1.00  0.00           H  
ATOM    609  HG3 GLN    43      98.938 112.008  89.186  1.00  0.00           H  
ATOM    610  CD  GLN    43      99.178 110.022  88.390  1.00  0.00           C  
ATOM    611  OE1 GLN    43      99.641 108.895  88.583  1.00  0.00           O  
ATOM    612  NE2 GLN    43      99.269 110.597  87.185  1.00  0.00           N  
ATOM    613 HE21 GLN    43      99.138 111.598  87.155  1.00  0.00           H  
ATOM    614 HE22 GLN    43      99.799 110.119  86.471  1.00  0.00           H  
ATOM    615  C   GLN    43      97.849 113.080  91.396  1.00  0.00           C  
ATOM    616  O   GLN    43      97.004 113.436  90.575  1.00  0.00           O  
ATOM    617  N   SER    44      98.865 113.797  91.939  1.00  0.00           N  
ATOM    618  H   SER    44      99.591 113.260  92.392  1.00  0.00           H  
ATOM    619  CA  SER    44      98.971 115.287  91.887  1.00  0.00           C  
ATOM    620  HA  SER    44      98.199 115.700  92.536  1.00  0.00           H  
ATOM    621  CB  SER    44     100.212 115.715  92.632  1.00  0.00           C  
ATOM    622  HB2 SER    44     100.142 115.177  93.577  1.00  0.00           H  
ATOM    623  HB3 SER    44     101.100 115.387  92.091  1.00  0.00           H  
ATOM    624  OG  SER    44     100.180 117.091  92.992  1.00  0.00           O  
ATOM    625  HG  SER    44     101.098 117.358  92.900  1.00  0.00           H  
ATOM    626  C   SER    44      98.980 115.903  90.453  1.00  0.00           C  
ATOM    627  O   SER    44      99.772 115.515  89.625  1.00  0.00           O  
ATOM    628  N   THR    45      98.209 116.992  90.275  1.00  0.00           N  
ATOM    629  H   THR    45      97.748 117.497  91.018  1.00  0.00           H  
ATOM    630  CA  THR    45      98.155 117.762  89.002  1.00  0.00           C  
ATOM    631  HA  THR    45      98.080 117.012  88.215  1.00  0.00           H  
ATOM    632  CB  THR    45      96.822 118.501  88.962  1.00  0.00           C  
ATOM    633  HB  THR    45      96.983 119.370  89.600  1.00  0.00           H  
ATOM    634  CG2 THR    45      96.305 119.016  87.627  1.00  0.00           C  
ATOM    635 HG21 THR    45      95.927 118.187  87.029  1.00  0.00           H  
ATOM    636 HG22 THR    45      95.523 119.751  87.820  1.00  0.00           H  
ATOM    637 HG23 THR    45      97.015 119.592  87.034  1.00  0.00           H  
ATOM    638  OG1 THR    45      95.738 117.817  89.446  1.00  0.00           O  
ATOM    639  HG1 THR    45      95.883 116.893  89.230  1.00  0.00           H  
ATOM    640  C   THR    45      99.279 118.778  88.777  1.00  0.00           C  
ATOM    641  O   THR    45      99.536 119.336  87.684  1.00  0.00           O  
ATOM    642  N   ASP    46     100.204 118.925  89.727  1.00  0.00           N  
ATOM    643  H   ASP    46     100.039 118.478  90.618  1.00  0.00           H  
ATOM    644  CA  ASP    46     101.371 119.827  89.632  1.00  0.00           C  
ATOM    645  HA  ASP    46     101.832 119.763  88.646  1.00  0.00           H  
ATOM    646  CB  ASP    46     101.055 121.351  89.903  1.00  0.00           C  
ATOM    647  HB2 ASP    46     100.495 121.652  89.018  1.00  0.00           H  
ATOM    648  HB3 ASP    46     100.474 121.506  90.812  1.00  0.00           H  
ATOM    649  CG  ASP    46     102.235 122.344  89.937  1.00  0.00           C  
ATOM    650  OD1 ASP    46     103.370 122.014  89.474  1.00  0.00           O  
ATOM    651  OD2 ASP    46     101.970 123.488  90.432  1.00  0.00           O  
ATOM    652  C   ASP    46     102.476 119.192  90.599  1.00  0.00           C  
ATOM    653  O   ASP    46     102.101 118.722  91.661  1.00  0.00           O  
ATOM    654  N   THR    47     103.722 119.228  90.178  1.00  0.00           N  
ATOM    655  H   THR    47     103.913 119.636  89.274  1.00  0.00           H  
ATOM    656  CA  THR    47     104.827 118.732  90.957  1.00  0.00           C  
ATOM    657  HA  THR    47     104.521 118.669  92.001  1.00  0.00           H  
ATOM    658  CB  THR    47     105.214 117.264  90.570  1.00  0.00           C  
ATOM    659  HB  THR    47     106.021 116.871  91.188  1.00  0.00           H  
ATOM    660  CG2 THR    47     104.002 116.253  90.577  1.00  0.00           C  
ATOM    661 HG21 THR    47     103.973 115.956  91.625  1.00  0.00           H  
ATOM    662 HG22 THR    47     103.138 116.611  90.017  1.00  0.00           H  
ATOM    663 HG23 THR    47     104.474 115.428  90.044  1.00  0.00           H  
ATOM    664  OG1 THR    47     105.712 117.155  89.210  1.00  0.00           O  
ATOM    665  HG1 THR    47     104.946 117.366  88.672  1.00  0.00           H  
ATOM    666  C   THR    47     106.074 119.561  90.777  1.00  0.00           C  
ATOM    667  O   THR    47     107.058 119.251  91.368  1.00  0.00           O  
ATOM    668  N   SER    48     105.998 120.705  90.076  1.00  0.00           N  
ATOM    669  H   SER    48     105.076 121.037  89.831  1.00  0.00           H  
ATOM    670  CA  SER    48     107.033 121.709  89.864  1.00  0.00           C  
ATOM    671  HA  SER    48     107.771 121.391  89.127  1.00  0.00           H  
ATOM    672  CB  SER    48     106.424 122.863  89.055  1.00  0.00           C  
ATOM    673  HB2 SER    48     107.278 123.506  88.842  1.00  0.00           H  
ATOM    674  HB3 SER    48     105.880 122.551  88.164  1.00  0.00           H  
ATOM    675  OG  SER    48     105.441 123.526  89.828  1.00  0.00           O  
ATOM    676  HG  SER    48     104.695 122.929  89.739  1.00  0.00           H  
ATOM    677  C   SER    48     107.874 122.291  91.024  1.00  0.00           C  
ATOM    678  O   SER    48     107.362 122.430  92.146  1.00  0.00           O  
ATOM    679  N   GLY    49     109.146 122.545  90.840  1.00  0.00           N  
ATOM    680  H   GLY    49     109.547 122.471  89.916  1.00  0.00           H  
ATOM    681  CA  GLY    49     110.095 122.724  91.939  1.00  0.00           C  
ATOM    682  HA2 GLY    49     110.688 123.638  91.917  1.00  0.00           H  
ATOM    683  HA3 GLY    49     109.621 122.822  92.916  1.00  0.00           H  
ATOM    684  C   GLY    49     110.985 121.516  92.185  1.00  0.00           C  
ATOM    685  O   GLY    49     110.575 120.403  91.834  1.00  0.00           O  
ATOM    686  N   TYR    50     112.247 121.573  92.672  1.00  0.00           N  
ATOM    687  H   TYR    50     112.774 120.711  92.659  1.00  0.00           H  
ATOM    688  CA  TYR    50     113.107 122.713  92.863  1.00  0.00           C  
ATOM    689  HA  TYR    50     113.202 123.314  91.959  1.00  0.00           H  
ATOM    690  CB  TYR    50     112.576 123.648  93.992  1.00  0.00           C  
ATOM    691  HB2 TYR    50     111.733 124.213  93.595  1.00  0.00           H  
ATOM    692  HB3 TYR    50     112.438 123.139  94.945  1.00  0.00           H  
ATOM    693  CG  TYR    50     113.587 124.735  94.359  1.00  0.00           C  
ATOM    694  CD1 TYR    50     114.015 124.819  95.708  1.00  0.00           C  
ATOM    695  HD1 TYR    50     113.864 124.013  96.410  1.00  0.00           H  
ATOM    696  CE1 TYR    50     114.874 125.829  96.166  1.00  0.00           C  
ATOM    697  HE1 TYR    50     115.164 125.946  97.200  1.00  0.00           H  
ATOM    698  CZ  TYR    50     115.248 126.875  95.224  1.00  0.00           C  
ATOM    699  OH  TYR    50     116.001 127.928  95.652  1.00  0.00           O  
ATOM    700  HH  TYR    50     116.237 127.659  96.543  1.00  0.00           H  
ATOM    701  CE2 TYR    50     114.906 126.772  93.890  1.00  0.00           C  
ATOM    702  HE2 TYR    50     115.247 127.573  93.251  1.00  0.00           H  
ATOM    703  CD2 TYR    50     114.014 125.742  93.435  1.00  0.00           C  
ATOM    704  HD2 TYR    50     113.825 125.773  92.372  1.00  0.00           H  
ATOM    705  C   TYR    50     114.484 122.259  93.229  1.00  0.00           C  
ATOM    706  O   TYR    50     114.709 121.668  94.308  1.00  0.00           O  
ATOM    707  N   GLY    51     115.489 122.330  92.344  1.00  0.00           N  
ATOM    708  H   GLY    51     116.366 121.905  92.610  1.00  0.00           H  
ATOM    709  CA  GLY    51     115.530 122.856  91.020  1.00  0.00           C  
ATOM    710  HA2 GLY    51     114.619 122.643  90.461  1.00  0.00           H  
ATOM    711  HA3 GLY    51     115.818 123.904  91.091  1.00  0.00           H  
ATOM    712  C   GLY    51     116.616 122.140  90.123  1.00  0.00           C  
ATOM    713  O   GLY    51     116.918 120.975  90.314  1.00  0.00           O  
ATOM    714  N   GLN    52     117.097 123.004  89.126  1.00  0.00           N  
ATOM    715  H   GLN    52     116.785 123.963  89.170  1.00  0.00           H  
ATOM    716  CA  GLN    52     118.087 122.702  88.135  1.00  0.00           C  
ATOM    717  HA  GLN    52     118.115 123.614  87.538  1.00  0.00           H  
ATOM    718  CB  GLN    52     119.482 122.481  88.895  1.00  0.00           C  
ATOM    719  HB2 GLN    52     119.587 123.192  89.714  1.00  0.00           H  
ATOM    720  HB3 GLN    52     119.494 121.501  89.372  1.00  0.00           H  
ATOM    721  CG  GLN    52     120.707 122.515  87.896  1.00  0.00           C  
ATOM    722  HG2 GLN    52     121.612 122.174  88.398  1.00  0.00           H  
ATOM    723  HG3 GLN    52     120.566 121.754  87.129  1.00  0.00           H  
ATOM    724  CD  GLN    52     120.929 123.834  87.257  1.00  0.00           C  
ATOM    725  OE1 GLN    52     120.310 124.847  87.609  1.00  0.00           O  
ATOM    726  NE2 GLN    52     121.849 123.855  86.257  1.00  0.00           N  
ATOM    727 HE21 GLN    52     122.350 123.028  85.967  1.00  0.00           H  
ATOM    728 HE22 GLN    52     122.001 124.709  85.739  1.00  0.00           H  
ATOM    729  C   GLN    52     117.574 121.448  87.305  1.00  0.00           C  
ATOM    730  O   GLN    52     118.303 120.484  87.214  1.00  0.00           O  
ATOM    731  N   SER    53     116.401 121.275  86.716  1.00  0.00           N  
ATOM    732  H   SER    53     116.421 120.468  86.109  1.00  0.00           H  
ATOM    733  CA  SER    53     115.229 122.136  86.520  1.00  0.00           C  
ATOM    734  HA  SER    53     115.549 123.177  86.581  1.00  0.00           H  
ATOM    735  CB  SER    53     114.723 121.981  85.093  1.00  0.00           C  
ATOM    736  HB2 SER    53     115.542 122.098  84.384  1.00  0.00           H  
ATOM    737  HB3 SER    53     114.359 120.965  84.943  1.00  0.00           H  
ATOM    738  OG  SER    53     113.814 122.972  84.578  1.00  0.00           O  
ATOM    739  HG  SER    53     114.314 123.610  84.064  1.00  0.00           H  
ATOM    740  C   SER    53     114.201 122.009  87.545  1.00  0.00           C  
ATOM    741  O   SER    53     114.124 120.939  88.192  1.00  0.00           O  
ATOM    742  N   SER    54     113.344 122.996  87.582  1.00  0.00           N  
ATOM    743  H   SER    54     113.511 123.874  87.112  1.00  0.00           H  
ATOM    744  CA  SER    54     112.095 122.903  88.381  1.00  0.00           C  
ATOM    745  HA  SER    54     112.242 122.318  89.289  1.00  0.00           H  
ATOM    746  CB  SER    54     111.635 124.260  88.951  1.00  0.00           C  
ATOM    747  HB2 SER    54     111.174 124.903  88.202  1.00  0.00           H  
ATOM    748  HB3 SER    54     110.931 124.034  89.752  1.00  0.00           H  
ATOM    749  OG  SER    54     112.791 124.765  89.521  1.00  0.00           O  
ATOM    750  HG  SER    54     112.568 125.505  90.091  1.00  0.00           H  
ATOM    751  C   SER    54     110.922 122.295  87.589  1.00  0.00           C  
ATOM    752  O   SER    54     109.848 122.277  88.165  1.00  0.00           O  
ATOM    753  N   TYR    55     111.129 121.779  86.394  1.00  0.00           N  
ATOM    754  H   TYR    55     112.035 121.915  85.969  1.00  0.00           H  
ATOM    755  CA  TYR    55     109.985 121.408  85.552  1.00  0.00           C  
ATOM    756  HA  TYR    55     109.200 121.271  86.296  1.00  0.00           H  
ATOM    757  CB  TYR    55     109.534 122.546  84.623  1.00  0.00           C  
ATOM    758  HB2 TYR    55     110.197 122.700  83.771  1.00  0.00           H  
ATOM    759  HB3 TYR    55     108.538 122.286  84.265  1.00  0.00           H  
ATOM    760  CG  TYR    55     109.243 123.803  85.316  1.00  0.00           C  
ATOM    761  CD1 TYR    55     110.251 124.767  85.455  1.00  0.00           C  
ATOM    762  HD1 TYR    55     111.260 124.604  85.108  1.00  0.00           H  
ATOM    763  CE1 TYR    55     109.852 126.026  85.965  1.00  0.00           C  
ATOM    764  HE1 TYR    55     110.552 126.848  85.931  1.00  0.00           H  
ATOM    765  CZ  TYR    55     108.566 126.154  86.519  1.00  0.00           C  
ATOM    766  OH  TYR    55     108.248 127.347  87.157  1.00  0.00           O  
ATOM    767  HH  TYR    55     109.106 127.776  87.121  1.00  0.00           H  
ATOM    768  CE2 TYR    55     107.659 125.116  86.557  1.00  0.00           C  
ATOM    769  HE2 TYR    55     106.721 125.152  87.090  1.00  0.00           H  
ATOM    770  CD2 TYR    55     107.976 123.972  85.837  1.00  0.00           C  
ATOM    771  HD2 TYR    55     107.254 123.168  85.833  1.00  0.00           H  
ATOM    772  C   TYR    55     110.320 120.058  84.843  1.00  0.00           C  
ATOM    773  O   TYR    55     111.318 119.923  84.179  1.00  0.00           O  
ATOM    774  N   SER    56     109.565 118.937  85.096  1.00  0.00           N  
ATOM    775  H   SER    56     109.890 118.089  84.654  1.00  0.00           H  
ATOM    776  CA  SER    56     108.365 118.833  85.905  1.00  0.00           C  
ATOM    777  HA  SER    56     107.903 117.926  85.514  1.00  0.00           H  
ATOM    778  CB  SER    56     108.703 118.723  87.440  1.00  0.00           C  
ATOM    779  HB2 SER    56     109.137 119.636  87.849  1.00  0.00           H  
ATOM    780  HB3 SER    56     107.832 118.562  88.075  1.00  0.00           H  
ATOM    781  OG  SER    56     109.596 117.616  87.699  1.00  0.00           O  
ATOM    782  HG  SER    56     109.703 117.621  88.653  1.00  0.00           H  
ATOM    783  C   SER    56     107.233 119.893  85.624  1.00  0.00           C  
ATOM    784  O   SER    56     106.791 120.559  86.604  1.00  0.00           O  
ATOM    785  N   SER    57     106.637 119.958  84.382  1.00  0.00           N  
ATOM    786  H   SER    57     105.836 120.554  84.234  1.00  0.00           H  
ATOM    787  CA  SER    57     107.017 119.185  83.183  1.00  0.00           C  
ATOM    788  HA  SER    57     107.567 118.288  83.467  1.00  0.00           H  
ATOM    789  CB  SER    57     105.742 118.591  82.501  1.00  0.00           C  
ATOM    790  HB2 SER    57     105.094 118.200  83.284  1.00  0.00           H  
ATOM    791  HB3 SER    57     105.144 119.325  81.960  1.00  0.00           H  
ATOM    792  OG  SER    57     106.018 117.440  81.682  1.00  0.00           O  
ATOM    793  HG  SER    57     105.917 117.709  80.766  1.00  0.00           H  
ATOM    794  C   SER    57     107.764 120.009  82.176  1.00  0.00           C  
ATOM    795  O   SER    57     107.369 121.182  81.956  1.00  0.00           O  
ATOM    796  N   TYR    58     108.911 119.515  81.738  1.00  0.00           N  
ATOM    797  H   TYR    58     109.075 118.546  81.970  1.00  0.00           H  
ATOM    798  CA  TYR    58     109.887 120.293  80.967  1.00  0.00           C  
ATOM    799  HA  TYR    58     110.221 121.187  81.493  1.00  0.00           H  
ATOM    800  CB  TYR    58     111.147 119.567  80.683  1.00  0.00           C  
ATOM    801  HB2 TYR    58     111.432 119.035  81.590  1.00  0.00           H  
ATOM    802  HB3 TYR    58     110.928 118.876  79.869  1.00  0.00           H  
ATOM    803  CG  TYR    58     112.285 120.421  80.318  1.00  0.00           C  
ATOM    804  CD1 TYR    58     112.760 120.360  78.956  1.00  0.00           C  
ATOM    805  HD1 TYR    58     112.272 119.770  78.194  1.00  0.00           H  
ATOM    806  CE1 TYR    58     113.912 121.031  78.589  1.00  0.00           C  
ATOM    807  HE1 TYR    58     114.335 120.906  77.603  1.00  0.00           H  
ATOM    808  CZ  TYR    58     114.571 121.804  79.469  1.00  0.00           C  
ATOM    809  OH  TYR    58     115.567 122.589  79.155  1.00  0.00           O  
ATOM    810  HH  TYR    58     115.878 122.354  78.278  1.00  0.00           H  
ATOM    811  CE2 TYR    58     114.087 121.925  80.810  1.00  0.00           C  
ATOM    812  HE2 TYR    58     114.603 122.548  81.525  1.00  0.00           H  
ATOM    813  CD2 TYR    58     112.944 121.218  81.251  1.00  0.00           C  
ATOM    814  HD2 TYR    58     112.549 121.405  82.238  1.00  0.00           H  
ATOM    815  C   TYR    58     109.269 120.813  79.663  1.00  0.00           C  
ATOM    816  O   TYR    58     108.902 120.045  78.797  1.00  0.00           O  
ATOM    817  N   GLY    59     109.258 122.109  79.411  1.00  0.00           N  
ATOM    818  H   GLY    59     108.758 122.421  78.591  1.00  0.00           H  
ATOM    819  CA  GLY    59     109.693 123.172  80.300  1.00  0.00           C  
ATOM    820  HA2 GLY    59     109.186 122.978  81.245  1.00  0.00           H  
ATOM    821  HA3 GLY    59     110.740 122.985  80.535  1.00  0.00           H  
ATOM    822  C   GLY    59     109.665 124.555  79.654  1.00  0.00           C  
ATOM    823  O   GLY    59     109.551 124.573  78.417  1.00  0.00           O  
ATOM    824  N   GLN    60     109.695 125.622  80.448  1.00  0.00           N  
ATOM    825  H   GLN    60     109.957 126.485  79.994  1.00  0.00           H  
ATOM    826  CA  GLN    60     109.577 125.675  81.934  1.00  0.00           C  
ATOM    827  HA  GLN    60     110.085 124.777  82.283  1.00  0.00           H  
ATOM    828  CB  GLN    60     110.398 126.869  82.496  1.00  0.00           C  
ATOM    829  HB2 GLN    60     110.010 127.865  82.283  1.00  0.00           H  
ATOM    830  HB3 GLN    60     110.432 126.762  83.580  1.00  0.00           H  
ATOM    831  CG  GLN    60     111.923 126.846  82.059  1.00  0.00           C  
ATOM    832  HG2 GLN    60     111.924 126.758  80.973  1.00  0.00           H  
ATOM    833  HG3 GLN    60     112.398 127.814  82.215  1.00  0.00           H  
ATOM    834  CD  GLN    60     112.929 125.868  82.715  1.00  0.00           C  
ATOM    835  OE1 GLN    60     113.138 125.893  83.922  1.00  0.00           O  
ATOM    836  NE2 GLN    60     113.415 124.887  81.965  1.00  0.00           N  
ATOM    837 HE21 GLN    60     113.194 124.839  80.981  1.00  0.00           H  
ATOM    838 HE22 GLN    60     114.237 124.555  82.448  1.00  0.00           H  
ATOM    839  C   GLN    60     108.112 125.622  82.393  1.00  0.00           C  
ATOM    840  O   GLN    60     107.508 124.553  82.324  1.00  0.00           O  
ATOM    841  N   SER    61     107.553 126.656  82.848  1.00  0.00           N  
ATOM    842  H   SER    61     108.015 127.541  82.698  1.00  0.00           H  
ATOM    843  CA  SER    61     106.288 126.528  83.492  1.00  0.00           C  
ATOM    844  HA  SER    61     106.239 125.641  84.123  1.00  0.00           H  
ATOM    845  CB  SER    61     105.968 127.844  84.318  1.00  0.00           C  
ATOM    846  HB2 SER    61     105.290 127.595  85.135  1.00  0.00           H  
ATOM    847  HB3 SER    61     106.843 128.363  84.709  1.00  0.00           H  
ATOM    848  OG  SER    61     105.342 128.897  83.517  1.00  0.00           O  
ATOM    849  HG  SER    61     105.036 129.628  84.060  1.00  0.00           H  
ATOM    850  C   SER    61     105.134 126.327  82.464  1.00  0.00           C  
ATOM    851  O   SER    61     105.369 126.171  81.243  1.00  0.00           O  
ATOM    852  N   GLN    62     103.849 126.330  82.896  1.00  0.00           N  
ATOM    853  H   GLN    62     103.708 126.503  83.881  1.00  0.00           H  
ATOM    854  CA  GLN    62     102.703 126.284  81.952  1.00  0.00           C  
ATOM    855  HA  GLN    62     102.940 125.584  81.151  1.00  0.00           H  
ATOM    856  CB  GLN    62     101.367 125.715  82.587  1.00  0.00           C  
ATOM    857  HB2 GLN    62     100.840 125.496  81.659  1.00  0.00           H  
ATOM    858  HB3 GLN    62     101.549 124.755  83.070  1.00  0.00           H  
ATOM    859  CG  GLN    62     100.529 126.633  83.472  1.00  0.00           C  
ATOM    860  HG2 GLN    62     100.499 127.627  83.024  1.00  0.00           H  
ATOM    861  HG3 GLN    62      99.511 126.283  83.641  1.00  0.00           H  
ATOM    862  CD  GLN    62     101.246 126.734  84.846  1.00  0.00           C  
ATOM    863  OE1 GLN    62     102.118 126.043  85.239  1.00  0.00           O  
ATOM    864  NE2 GLN    62     100.704 127.571  85.734  1.00  0.00           N  
ATOM    865 HE21 GLN    62     101.003 127.511  86.697  1.00  0.00           H  
ATOM    866 HE22 GLN    62      99.859 128.049  85.454  1.00  0.00           H  
ATOM    867  C   GLN    62     102.568 127.648  81.184  1.00  0.00           C  
ATOM    868  O   GLN    62     101.767 127.718  80.272  1.00  0.00           O  
ATOM    869  N   ASN    63     103.130 128.751  81.677  1.00  0.00           N  
ATOM    870  H   ASN    63     103.839 128.644  82.388  1.00  0.00           H  
ATOM    871  CA  ASN    63     103.097 130.002  81.015  1.00  0.00           C  
ATOM    872  HA  ASN    63     102.203 130.137  80.406  1.00  0.00           H  
ATOM    873  CB  ASN    63     102.890 131.195  82.043  1.00  0.00           C  
ATOM    874  HB2 ASN    63     103.715 131.234  82.755  1.00  0.00           H  
ATOM    875  HB3 ASN    63     102.890 132.124  81.473  1.00  0.00           H  
ATOM    876  CG  ASN    63     101.570 130.987  82.812  1.00  0.00           C  
ATOM    877  OD1 ASN    63     100.510 131.305  82.367  1.00  0.00           O  
ATOM    878  ND2 ASN    63     101.728 130.694  84.067  1.00  0.00           N  
ATOM    879 HD21 ASN    63     100.884 130.429  84.555  1.00  0.00           H  
ATOM    880 HD22 ASN    63     102.615 130.425  84.466  1.00  0.00           H  
ATOM    881  C   ASN    63     104.182 130.352  80.075  1.00  0.00           C  
ATOM    882  O   ASN    63     103.853 130.869  79.002  1.00  0.00           O  
ATOM    883  N   THR    64     105.478 130.128  80.430  1.00  0.00           N  
ATOM    884  H   THR    64     105.655 129.784  81.363  1.00  0.00           H  
ATOM    885  CA  THR    64     106.513 129.964  79.478  1.00  0.00           C  
ATOM    886  HA  THR    64     105.957 129.979  78.541  1.00  0.00           H  
ATOM    887  CB  THR    64     107.303 131.262  79.311  1.00  0.00           C  
ATOM    888  HB  THR    64     107.591 131.666  80.281  1.00  0.00           H  
ATOM    889  CG2 THR    64     108.590 131.094  78.448  1.00  0.00           C  
ATOM    890 HG21 THR    64     108.281 130.805  77.443  1.00  0.00           H  
ATOM    891 HG22 THR    64     109.019 132.092  78.349  1.00  0.00           H  
ATOM    892 HG23 THR    64     109.325 130.387  78.834  1.00  0.00           H  
ATOM    893  OG1 THR    64     106.582 132.239  78.546  1.00  0.00           O  
ATOM    894  HG1 THR    64     105.685 132.316  78.880  1.00  0.00           H  
ATOM    895  C   THR    64     107.347 128.699  79.759  1.00  0.00           C  
ATOM    896  O   THR    64     108.116 128.689  80.718  1.00  0.00           O  
ATOM    897  N   GLY    65     107.297 127.636  78.874  1.00  0.00           N  
ATOM    898  H   GLY    65     107.779 126.815  79.212  1.00  0.00           H  
ATOM    899  CA  GLY    65     106.606 127.486  77.629  1.00  0.00           C  
ATOM    900  HA2 GLY    65     106.978 128.158  76.856  1.00  0.00           H  
ATOM    901  HA3 GLY    65     106.848 126.477  77.295  1.00  0.00           H  
ATOM    902  C   GLY    65     105.059 127.589  77.779  1.00  0.00           C  
ATOM    903  O   GLY    65     104.522 127.628  78.889  1.00  0.00           O  
ATOM    904  N   TYR    66     104.299 127.621  76.659  1.00  0.00           N  
ATOM    905  H   TYR    66     104.741 127.627  75.751  1.00  0.00           H  
ATOM    906  CA  TYR    66     102.826 127.631  76.710  1.00  0.00           C  
ATOM    907  HA  TYR    66     102.597 128.186  77.620  1.00  0.00           H  
ATOM    908  CB  TYR    66     102.216 128.438  75.491  1.00  0.00           C  
ATOM    909  HB2 TYR    66     102.580 129.460  75.383  1.00  0.00           H  
ATOM    910  HB3 TYR    66     102.616 128.039  74.559  1.00  0.00           H  
ATOM    911  CG  TYR    66     100.780 128.625  75.290  1.00  0.00           C  
ATOM    912  CD1 TYR    66     100.268 127.819  74.301  1.00  0.00           C  
ATOM    913  HD1 TYR    66     100.920 127.128  73.786  1.00  0.00           H  
ATOM    914  CE1 TYR    66      98.853 127.903  74.039  1.00  0.00           C  
ATOM    915  HE1 TYR    66      98.326 127.256  73.353  1.00  0.00           H  
ATOM    916  CZ  TYR    66      98.073 128.942  74.590  1.00  0.00           C  
ATOM    917  OH  TYR    66      96.800 129.151  74.120  1.00  0.00           O  
ATOM    918  HH  TYR    66      96.257 128.388  73.910  1.00  0.00           H  
ATOM    919  CE2 TYR    66      98.712 129.850  75.526  1.00  0.00           C  
ATOM    920  HE2 TYR    66      98.092 130.632  75.941  1.00  0.00           H  
ATOM    921  CD2 TYR    66     100.038 129.555  76.011  1.00  0.00           C  
ATOM    922  HD2 TYR    66     100.402 130.133  76.848  1.00  0.00           H  
ATOM    923  C   TYR    66     102.170 126.236  76.807  1.00  0.00           C  
ATOM    924  O   TYR    66     101.814 125.579  75.787  1.00  0.00           O  
ATOM    925  N   GLY    67     101.949 125.890  78.099  1.00  0.00           N  
ATOM    926  H   GLY    67     102.329 126.490  78.817  1.00  0.00           H  
ATOM    927  CA  GLY    67     101.315 124.670  78.505  1.00  0.00           C  
ATOM    928  HA2 GLY    67     101.874 123.813  78.129  1.00  0.00           H  
ATOM    929  HA3 GLY    67     101.303 124.676  79.595  1.00  0.00           H  
ATOM    930  C   GLY    67      99.882 124.412  78.095  1.00  0.00           C  
ATOM    931  O   GLY    67      99.497 123.261  78.193  1.00  0.00           O  
ATOM    932  N   THR    68      99.095 125.332  77.526  1.00  0.00           N  
ATOM    933  H   THR    68      99.551 126.220  77.372  1.00  0.00           H  
ATOM    934  CA  THR    68      97.708 125.009  76.999  1.00  0.00           C  
ATOM    935  HA  THR    68      97.198 124.308  77.660  1.00  0.00           H  
ATOM    936  CB  THR    68      96.837 126.218  76.640  1.00  0.00           C  
ATOM    937  HB  THR    68      96.916 126.509  75.593  1.00  0.00           H  
ATOM    938  CG2 THR    68      95.345 125.849  76.792  1.00  0.00           C  
ATOM    939 HG21 THR    68      95.087 125.775  77.848  1.00  0.00           H  
ATOM    940 HG22 THR    68      94.803 126.680  76.341  1.00  0.00           H  
ATOM    941 HG23 THR    68      95.251 124.933  76.208  1.00  0.00           H  
ATOM    942  OG1 THR    68      96.987 127.408  77.436  1.00  0.00           O  
ATOM    943  HG1 THR    68      97.920 127.479  77.647  1.00  0.00           H  
ATOM    944  C   THR    68      97.732 124.317  75.679  1.00  0.00           C  
ATOM    945  O   THR    68      98.368 124.776  74.715  1.00  0.00           O  
ATOM    946  N   GLN    69      97.067 123.127  75.577  1.00  0.00           N  
ATOM    947  H   GLN    69      96.464 122.817  76.326  1.00  0.00           H  
ATOM    948  CA  GLN    69      97.120 122.420  74.251  1.00  0.00           C  
ATOM    949  HA  GLN    69      98.103 121.989  74.058  1.00  0.00           H  
ATOM    950  CB  GLN    69      96.107 121.291  74.226  1.00  0.00           C  
ATOM    951  HB2 GLN    69      96.241 120.619  75.074  1.00  0.00           H  
ATOM    952  HB3 GLN    69      95.161 121.809  74.383  1.00  0.00           H  
ATOM    953  CG  GLN    69      96.191 120.523  72.862  1.00  0.00           C  
ATOM    954  HG2 GLN    69      95.959 121.143  71.996  1.00  0.00           H  
ATOM    955  HG3 GLN    69      97.242 120.274  72.715  1.00  0.00           H  
ATOM    956  CD  GLN    69      95.293 119.324  72.763  1.00  0.00           C  
ATOM    957  OE1 GLN    69      94.475 119.014  73.625  1.00  0.00           O  
ATOM    958  NE2 GLN    69      95.408 118.473  71.792  1.00  0.00           N  
ATOM    959 HE21 GLN    69      96.138 118.591  71.103  1.00  0.00           H  
ATOM    960 HE22 GLN    69      94.902 117.599  71.828  1.00  0.00           H  
ATOM    961  C   GLN    69      96.907 123.363  73.033  1.00  0.00           C  
ATOM    962  O   GLN    69      95.918 124.122  73.066  1.00  0.00           O  
ATOM    963  N   SER    70      97.731 123.310  71.988  1.00  0.00           N  
ATOM    964  H   SER    70      98.358 122.520  71.924  1.00  0.00           H  
ATOM    965  CA  SER    70      97.772 124.397  70.927  1.00  0.00           C  
ATOM    966  HA  SER    70      97.308 125.264  71.396  1.00  0.00           H  
ATOM    967  CB  SER    70      99.183 124.772  70.509  1.00  0.00           C  
ATOM    968  HB2 SER    70      99.227 125.488  69.688  1.00  0.00           H  
ATOM    969  HB3 SER    70      99.615 125.022  71.478  1.00  0.00           H  
ATOM    970  OG  SER    70      99.908 123.628  70.039  1.00  0.00           O  
ATOM    971  HG  SER    70     100.616 124.042  69.541  1.00  0.00           H  
ATOM    972  C   SER    70      96.849 124.155  69.737  1.00  0.00           C  
ATOM    973  O   SER    70      96.869 124.937  68.784  1.00  0.00           O  
ATOM    974  N   THR    71      96.057 123.137  69.632  1.00  0.00           N  
ATOM    975  H   THR    71      96.093 122.462  70.382  1.00  0.00           H  
ATOM    976  CA  THR    71      95.232 122.786  68.475  1.00  0.00           C  
ATOM    977  HA  THR    71      95.146 123.628  67.788  1.00  0.00           H  
ATOM    978  CB  THR    71      95.878 121.581  67.818  1.00  0.00           C  
ATOM    979  HB  THR    71      95.168 121.050  67.184  1.00  0.00           H  
ATOM    980  CG2 THR    71      97.104 121.992  66.965  1.00  0.00           C  
ATOM    981 HG21 THR    71      96.790 122.854  66.377  1.00  0.00           H  
ATOM    982 HG22 THR    71      97.753 122.501  67.678  1.00  0.00           H  
ATOM    983 HG23 THR    71      97.455 121.165  66.347  1.00  0.00           H  
ATOM    984  OG1 THR    71      96.263 120.641  68.813  1.00  0.00           O  
ATOM    985  HG1 THR    71      95.420 120.465  69.238  1.00  0.00           H  
ATOM    986  C   THR    71      93.804 122.230  68.850  1.00  0.00           C  
ATOM    987  O   THR    71      93.739 121.230  69.579  1.00  0.00           O  
ATOM    988  N   PRO    72      92.711 122.873  68.450  1.00  0.00           N  
ATOM    989  CD  PRO    72      92.699 124.067  67.561  1.00  0.00           C  
ATOM    990  HD2 PRO    72      93.378 123.792  66.754  1.00  0.00           H  
ATOM    991  HD3 PRO    72      93.095 124.981  68.004  1.00  0.00           H  
ATOM    992  CG  PRO    72      91.256 124.241  67.066  1.00  0.00           C  
ATOM    993  HG2 PRO    72      91.084 123.678  66.149  1.00  0.00           H  
ATOM    994  HG3 PRO    72      90.958 125.273  66.880  1.00  0.00           H  
ATOM    995  CB  PRO    72      90.463 123.623  68.233  1.00  0.00           C  
ATOM    996  HB2 PRO    72      89.528 123.227  67.836  1.00  0.00           H  
ATOM    997  HB3 PRO    72      90.228 124.410  68.950  1.00  0.00           H  
ATOM    998  CA  PRO    72      91.285 122.506  68.809  1.00  0.00           C  
ATOM    999  HA  PRO    72      91.217 122.469  69.897  1.00  0.00           H  
ATOM   1000  C   PRO    72      90.924 121.169  68.153  1.00  0.00           C  
ATOM   1001  O   PRO    72      91.025 120.962  66.956  1.00  0.00           O  
ATOM   1002  N   GLN    73      90.450 120.255  69.038  1.00  0.00           N  
ATOM   1003  H   GLN    73      90.567 120.480  70.016  1.00  0.00           H  
ATOM   1004  CA  GLN    73      89.989 118.920  68.636  1.00  0.00           C  
ATOM   1005  HA  GLN    73      90.821 118.252  68.413  1.00  0.00           H  
ATOM   1006  CB  GLN    73      89.434 118.011  69.799  1.00  0.00           C  
ATOM   1007  HB2 GLN    73      89.208 117.009  69.433  1.00  0.00           H  
ATOM   1008  HB3 GLN    73      90.216 118.084  70.555  1.00  0.00           H  
ATOM   1009  CG  GLN    73      88.180 118.617  70.541  1.00  0.00           C  
ATOM   1010  HG2 GLN    73      88.212 118.272  71.574  1.00  0.00           H  
ATOM   1011  HG3 GLN    73      88.226 119.696  70.686  1.00  0.00           H  
ATOM   1012  CD  GLN    73      86.838 118.134  69.968  1.00  0.00           C  
ATOM   1013  OE1 GLN    73      86.565 118.015  68.816  1.00  0.00           O  
ATOM   1014  NE2 GLN    73      85.919 117.725  70.786  1.00  0.00           N  
ATOM   1015 HE21 GLN    73      86.010 117.785  71.790  1.00  0.00           H  
ATOM   1016 HE22 GLN    73      85.228 117.110  70.382  1.00  0.00           H  
ATOM   1017  C   GLN    73      88.999 119.018  67.419  1.00  0.00           C  
ATOM   1018  O   GLN    73      88.344 120.022  67.248  1.00  0.00           O  
ATOM   1019  N   GLY    74      88.957 117.986  66.520  1.00  0.00           N  
ATOM   1020  H   GLY    74      89.564 117.223  66.783  1.00  0.00           H  
ATOM   1021  CA  GLY    74      88.092 117.973  65.325  1.00  0.00           C  
ATOM   1022  HA2 GLY    74      87.791 119.014  65.215  1.00  0.00           H  
ATOM   1023  HA3 GLY    74      88.682 117.683  64.455  1.00  0.00           H  
ATOM   1024  C   GLY    74      86.959 116.897  65.238  1.00  0.00           C  
ATOM   1025  O   GLY    74      86.456 116.606  64.137  1.00  0.00           O  
ATOM   1026  N   TYR    75      86.701 116.172  66.301  1.00  0.00           N  
ATOM   1027  H   TYR    75      87.073 116.518  67.173  1.00  0.00           H  
ATOM   1028  CA  TYR    75      85.710 115.017  66.480  1.00  0.00           C  
ATOM   1029  HA  TYR    75      85.377 114.652  65.508  1.00  0.00           H  
ATOM   1030  CB  TYR    75      86.582 113.766  66.975  1.00  0.00           C  
ATOM   1031  HB2 TYR    75      87.102 114.171  67.843  1.00  0.00           H  
ATOM   1032  HB3 TYR    75      86.007 112.887  67.268  1.00  0.00           H  
ATOM   1033  CG  TYR    75      87.596 113.307  65.902  1.00  0.00           C  
ATOM   1034  CD1 TYR    75      88.881 113.846  65.966  1.00  0.00           C  
ATOM   1035  HD1 TYR    75      89.156 114.475  66.800  1.00  0.00           H  
ATOM   1036  CE1 TYR    75      89.823 113.550  64.923  1.00  0.00           C  
ATOM   1037  HE1 TYR    75      90.828 113.923  65.052  1.00  0.00           H  
ATOM   1038  CZ  TYR    75      89.494 112.521  63.980  1.00  0.00           C  
ATOM   1039  OH  TYR    75      90.534 112.028  63.234  1.00  0.00           O  
ATOM   1040  HH  TYR    75      90.271 111.813  62.336  1.00  0.00           H  
ATOM   1041  CE2 TYR    75      88.196 112.024  63.993  1.00  0.00           C  
ATOM   1042  HE2 TYR    75      87.816 111.410  63.190  1.00  0.00           H  
ATOM   1043  CD2 TYR    75      87.229 112.439  64.889  1.00  0.00           C  
ATOM   1044  HD2 TYR    75      86.194 112.130  64.896  1.00  0.00           H  
ATOM   1045  C   TYR    75      84.602 115.291  67.508  1.00  0.00           C  
ATOM   1046  O   TYR    75      84.057 114.322  67.986  1.00  0.00           O  
ATOM   1047  N   GLY    76      84.357 116.557  67.960  1.00  0.00           N  
ATOM   1048  H   GLY    76      84.955 117.346  67.761  1.00  0.00           H  
ATOM   1049  CA  GLY    76      83.111 117.006  68.645  1.00  0.00           C  
ATOM   1050  HA2 GLY    76      83.134 118.091  68.741  1.00  0.00           H  
ATOM   1051  HA3 GLY    76      82.357 116.745  67.902  1.00  0.00           H  
ATOM   1052  C   GLY    76      82.648 116.446  70.042  1.00  0.00           C  
ATOM   1053  O   GLY    76      83.428 116.336  70.974  1.00  0.00           O  
ATOM   1054  N   SER    77      81.338 116.203  70.198  1.00  0.00           N  
ATOM   1055  H   SER    77      80.850 116.554  69.387  1.00  0.00           H  
ATOM   1056  CA  SER    77      80.691 115.761  71.396  1.00  0.00           C  
ATOM   1057  HA  SER    77      81.457 115.586  72.151  1.00  0.00           H  
ATOM   1058  CB  SER    77      79.725 116.892  71.813  1.00  0.00           C  
ATOM   1059  HB2 SER    77      79.206 116.540  72.704  1.00  0.00           H  
ATOM   1060  HB3 SER    77      80.265 117.737  72.242  1.00  0.00           H  
ATOM   1061  OG  SER    77      78.811 117.182  70.826  1.00  0.00           O  
ATOM   1062  HG  SER    77      78.962 118.036  70.413  1.00  0.00           H  
ATOM   1063  C   SER    77      80.040 114.349  71.148  1.00  0.00           C  
ATOM   1064  O   SER    77      78.841 114.294  71.407  1.00  0.00           O  
ATOM   1065  N   THR    78      80.699 113.218  70.955  1.00  0.00           N  
ATOM   1066  H   THR    78      80.115 112.403  70.840  1.00  0.00           H  
ATOM   1067  CA  THR    78      82.121 112.994  70.779  1.00  0.00           C  
ATOM   1068  HA  THR    78      82.485 113.844  70.202  1.00  0.00           H  
ATOM   1069  CB  THR    78      82.895 112.901  72.176  1.00  0.00           C  
ATOM   1070  HB  THR    78      82.334 112.212  72.807  1.00  0.00           H  
ATOM   1071  CG2 THR    78      84.305 112.361  72.143  1.00  0.00           C  
ATOM   1072 HG21 THR    78      84.766 112.260  73.126  1.00  0.00           H  
ATOM   1073 HG22 THR    78      84.275 111.299  71.898  1.00  0.00           H  
ATOM   1074 HG23 THR    78      84.913 112.947  71.454  1.00  0.00           H  
ATOM   1075  OG1 THR    78      82.959 114.006  73.019  1.00  0.00           O  
ATOM   1076  HG1 THR    78      82.100 114.143  73.425  1.00  0.00           H  
ATOM   1077  C   THR    78      82.402 111.687  70.002  1.00  0.00           C  
ATOM   1078  O   THR    78      81.696 110.748  70.267  1.00  0.00           O  
ATOM   1079  N   GLY    79      83.279 111.726  69.032  1.00  0.00           N  
ATOM   1080  H   GLY    79      83.804 112.578  68.891  1.00  0.00           H  
ATOM   1081  CA  GLY    79      83.602 110.579  68.204  1.00  0.00           C  
ATOM   1082  HA2 GLY    79      82.633 110.120  68.007  1.00  0.00           H  
ATOM   1083  HA3 GLY    79      84.122 110.811  67.274  1.00  0.00           H  
ATOM   1084  C   GLY    79      84.534 109.543  68.919  1.00  0.00           C  
ATOM   1085  O   GLY    79      84.914 109.607  70.039  1.00  0.00           O  
ATOM   1086  N   GLY    80      84.923 108.434  68.300  1.00  0.00           N  
ATOM   1087  H   GLY    80      85.559 107.841  68.815  1.00  0.00           H  
ATOM   1088  CA  GLY    80      84.678 107.953  66.936  1.00  0.00           C  
ATOM   1089  HA2 GLY    80      85.207 108.660  66.297  1.00  0.00           H  
ATOM   1090  HA3 GLY    80      85.165 106.983  66.833  1.00  0.00           H  
ATOM   1091  C   GLY    80      83.232 107.893  66.610  1.00  0.00           C  
ATOM   1092  O   GLY    80      82.349 107.554  67.413  1.00  0.00           O  
ATOM   1093  N   TYR    81      83.038 108.047  65.302  1.00  0.00           N  
ATOM   1094  H   TYR    81      83.865 108.326  64.794  1.00  0.00           H  
ATOM   1095  CA  TYR    81      81.739 107.807  64.628  1.00  0.00           C  
ATOM   1096  HA  TYR    81      80.958 107.518  65.331  1.00  0.00           H  
ATOM   1097  CB  TYR    81      81.272 109.077  63.884  1.00  0.00           C  
ATOM   1098  HB2 TYR    81      82.067 109.236  63.156  1.00  0.00           H  
ATOM   1099  HB3 TYR    81      80.242 109.013  63.534  1.00  0.00           H  
ATOM   1100  CG  TYR    81      81.304 110.304  64.791  1.00  0.00           C  
ATOM   1101  CD1 TYR    81      80.438 110.356  65.867  1.00  0.00           C  
ATOM   1102  HD1 TYR    81      79.670 109.614  66.027  1.00  0.00           H  
ATOM   1103  CE1 TYR    81      80.443 111.556  66.697  1.00  0.00           C  
ATOM   1104  HE1 TYR    81      79.831 111.615  67.585  1.00  0.00           H  
ATOM   1105  CZ  TYR    81      81.395 112.529  66.488  1.00  0.00           C  
ATOM   1106  OH  TYR    81      81.429 113.571  67.327  1.00  0.00           O  
ATOM   1107  HH  TYR    81      82.323 113.750  67.626  1.00  0.00           H  
ATOM   1108  CE2 TYR    81      82.262 112.451  65.373  1.00  0.00           C  
ATOM   1109  HE2 TYR    81      82.827 113.355  65.204  1.00  0.00           H  
ATOM   1110  CD2 TYR    81      82.283 111.291  64.548  1.00  0.00           C  
ATOM   1111  HD2 TYR    81      82.942 111.248  63.694  1.00  0.00           H  
ATOM   1112  C   TYR    81      81.775 106.579  63.604  1.00  0.00           C  
ATOM   1113  O   TYR    81      81.864 106.752  62.398  1.00  0.00           O  
ATOM   1114  N   GLY    82      81.453 105.355  63.951  1.00  0.00           N  
ATOM   1115  H   GLY    82      81.349 104.692  63.196  1.00  0.00           H  
ATOM   1116  CA  GLY    82      81.093 104.841  65.234  1.00  0.00           C  
ATOM   1117  HA2 GLY    82      81.024 103.754  65.194  1.00  0.00           H  
ATOM   1118  HA3 GLY    82      81.785 105.143  66.020  1.00  0.00           H  
ATOM   1119  C   GLY    82      79.649 105.285  65.698  1.00  0.00           C  
ATOM   1120  O   GLY    82      79.046 106.103  65.003  1.00  0.00           O  
ATOM   1121  N   SER    83      79.106 104.782  66.792  1.00  0.00           N  
ATOM   1122  H   SER    83      79.823 104.291  67.308  1.00  0.00           H  
ATOM   1123  CA  SER    83      77.735 105.005  67.334  1.00  0.00           C  
ATOM   1124  HA  SER    83      77.375 104.056  67.732  1.00  0.00           H  
ATOM   1125  CB  SER    83      77.930 105.999  68.537  1.00  0.00           C  
ATOM   1126  HB2 SER    83      78.266 106.905  68.033  1.00  0.00           H  
ATOM   1127  HB3 SER    83      76.985 106.291  68.995  1.00  0.00           H  
ATOM   1128  OG  SER    83      78.871 105.608  69.500  1.00  0.00           O  
ATOM   1129  HG  SER    83      78.365 105.107  70.144  1.00  0.00           H  
ATOM   1130  C   SER    83      76.692 105.510  66.401  1.00  0.00           C  
ATOM   1131  O   SER    83      76.224 106.633  66.517  1.00  0.00           O  
ATOM   1132  N   SER    84      76.125 104.752  65.538  1.00  0.00           N  
ATOM   1133  H   SER    84      75.562 105.280  64.886  1.00  0.00           H  
ATOM   1134  CA  SER    84      76.244 103.300  65.390  1.00  0.00           C  
ATOM   1135  HA  SER    84      76.845 102.813  66.158  1.00  0.00           H  
ATOM   1136  CB  SER    84      74.820 102.741  65.563  1.00  0.00           C  
ATOM   1137  HB2 SER    84      74.142 103.328  64.944  1.00  0.00           H  
ATOM   1138  HB3 SER    84      74.800 101.716  65.194  1.00  0.00           H  
ATOM   1139  OG  SER    84      74.435 102.645  66.942  1.00  0.00           O  
ATOM   1140  HG  SER    84      73.492 102.817  66.991  1.00  0.00           H  
ATOM   1141  C   SER    84      76.710 103.079  63.976  1.00  0.00           C  
ATOM   1142  O   SER    84      76.112 103.508  62.996  1.00  0.00           O  
ATOM   1143  N   GLN    85      77.741 102.251  63.813  1.00  0.00           N  
ATOM   1144  H   GLN    85      78.030 101.846  64.692  1.00  0.00           H  
ATOM   1145  CA  GLN    85      78.466 102.017  62.590  1.00  0.00           C  
ATOM   1146  HA  GLN    85      78.750 103.041  62.348  1.00  0.00           H  
ATOM   1147  CB  GLN    85      79.764 101.334  62.897  1.00  0.00           C  
ATOM   1148  HB2 GLN    85      80.239 101.927  63.679  1.00  0.00           H  
ATOM   1149  HB3 GLN    85      79.490 100.352  63.282  1.00  0.00           H  
ATOM   1150  CG  GLN    85      80.689 101.072  61.665  1.00  0.00           C  
ATOM   1151  HG2 GLN    85      81.579 100.517  61.962  1.00  0.00           H  
ATOM   1152  HG3 GLN    85      80.122 100.427  60.994  1.00  0.00           H  
ATOM   1153  CD  GLN    85      81.135 102.382  61.008  1.00  0.00           C  
ATOM   1154  OE1 GLN    85      81.391 103.391  61.603  1.00  0.00           O  
ATOM   1155  NE2 GLN    85      81.218 102.391  59.697  1.00  0.00           N  
ATOM   1156 HE21 GLN    85      81.841 103.064  59.274  1.00  0.00           H  
ATOM   1157 HE22 GLN    85      80.886 101.557  59.233  1.00  0.00           H  
ATOM   1158  C   GLN    85      77.686 101.496  61.361  1.00  0.00           C  
ATOM   1159  O   GLN    85      77.687 102.003  60.243  1.00  0.00           O  
ATOM   1160  N   SER    86      77.013 100.361  61.616  1.00  0.00           N  
ATOM   1161  H   SER    86      77.030  99.947  62.537  1.00  0.00           H  
ATOM   1162  CA  SER    86      76.041  99.764  60.648  1.00  0.00           C  
ATOM   1163  HA  SER    86      75.607  98.865  61.085  1.00  0.00           H  
ATOM   1164  CB  SER    86      74.854 100.659  60.511  1.00  0.00           C  
ATOM   1165  HB2 SER    86      75.110 101.539  59.920  1.00  0.00           H  
ATOM   1166  HB3 SER    86      74.041 100.114  60.031  1.00  0.00           H  
ATOM   1167  OG  SER    86      74.472 101.066  61.799  1.00  0.00           O  
ATOM   1168  HG  SER    86      74.289 100.338  62.397  1.00  0.00           H  
ATOM   1169  C   SER    86      76.779  99.306  59.337  1.00  0.00           C  
ATOM   1170  O   SER    86      76.006  99.036  58.343  1.00  0.00           O  
ATOM   1171  N   SER    87      78.082  98.906  59.375  1.00  0.00           N  
ATOM   1172  H   SER    87      78.513  98.987  60.285  1.00  0.00           H  
ATOM   1173  CA  SER    87      78.800  98.160  58.387  1.00  0.00           C  
ATOM   1174  HA  SER    87      78.410  98.372  57.392  1.00  0.00           H  
ATOM   1175  CB  SER    87      80.329  98.631  58.505  1.00  0.00           C  
ATOM   1176  HB2 SER    87      80.556  98.685  59.570  1.00  0.00           H  
ATOM   1177  HB3 SER    87      81.075  97.945  58.104  1.00  0.00           H  
ATOM   1178  OG  SER    87      80.419  99.998  58.034  1.00  0.00           O  
ATOM   1179  HG  SER    87      80.694  99.993  57.115  1.00  0.00           H  
ATOM   1180  C   SER    87      78.746  96.634  58.576  1.00  0.00           C  
ATOM   1181  O   SER    87      79.807  96.032  58.701  1.00  0.00           O  
ATOM   1182  N   GLN    88      77.591  96.067  58.387  1.00  0.00           N  
ATOM   1183  H   GLN    88      76.808  96.670  58.176  1.00  0.00           H  
ATOM   1184  CA  GLN    88      77.343  94.612  58.268  1.00  0.00           C  
ATOM   1185  HA  GLN    88      78.270  94.060  58.110  1.00  0.00           H  
ATOM   1186  CB  GLN    88      76.903  94.079  59.600  1.00  0.00           C  
ATOM   1187  HB2 GLN    88      76.627  93.044  59.397  1.00  0.00           H  
ATOM   1188  HB3 GLN    88      77.757  94.084  60.277  1.00  0.00           H  
ATOM   1189  CG  GLN    88      75.636  94.696  60.116  1.00  0.00           C  
ATOM   1190  HG2 GLN    88      75.073  95.193  59.327  1.00  0.00           H  
ATOM   1191  HG3 GLN    88      74.994  93.915  60.524  1.00  0.00           H  
ATOM   1192  CD  GLN    88      75.640  95.737  61.234  1.00  0.00           C  
ATOM   1193  OE1 GLN    88      76.551  96.538  61.382  1.00  0.00           O  
ATOM   1194  NE2 GLN    88      74.662  95.639  62.130  1.00  0.00           N  
ATOM   1195 HE21 GLN    88      74.012  94.881  61.980  1.00  0.00           H  
ATOM   1196 HE22 GLN    88      74.732  96.076  63.038  1.00  0.00           H  
ATOM   1197  C   GLN    88      76.364  94.363  57.069  1.00  0.00           C  
ATOM   1198  O   GLN    88      75.419  95.130  56.818  1.00  0.00           O  
ATOM   1199  N   SER    89      76.424  93.152  56.470  1.00  0.00           N  
ATOM   1200  H   SER    89      77.235  92.565  56.608  1.00  0.00           H  
ATOM   1201  CA  SER    89      75.567  92.731  55.313  1.00  0.00           C  
ATOM   1202  HA  SER    89      75.411  93.522  54.579  1.00  0.00           H  
ATOM   1203  CB  SER    89      76.247  91.598  54.475  1.00  0.00           C  
ATOM   1204  HB2 SER    89      75.631  91.481  53.584  1.00  0.00           H  
ATOM   1205  HB3 SER    89      77.228  91.836  54.065  1.00  0.00           H  
ATOM   1206  OG  SER    89      76.249  90.369  55.141  1.00  0.00           O  
ATOM   1207  HG  SER    89      77.149  90.362  55.474  1.00  0.00           H  
ATOM   1208  C   SER    89      74.120  92.403  55.598  1.00  0.00           C  
ATOM   1209  O   SER    89      73.637  92.517  56.690  1.00  0.00           O  
ATOM   1210  N   SER    90      73.320  92.115  54.595  1.00  0.00           N  
ATOM   1211  H   SER    90      73.710  92.130  53.664  1.00  0.00           H  
ATOM   1212  CA  SER    90      71.844  91.853  54.832  1.00  0.00           C  
ATOM   1213  HA  SER    90      71.415  92.392  55.677  1.00  0.00           H  
ATOM   1214  CB  SER    90      70.983  92.393  53.703  1.00  0.00           C  
ATOM   1215  HB2 SER    90      69.911  92.349  53.892  1.00  0.00           H  
ATOM   1216  HB3 SER    90      71.243  93.448  53.620  1.00  0.00           H  
ATOM   1217  OG  SER    90      71.383  91.934  52.462  1.00  0.00           O  
ATOM   1218  HG  SER    90      71.182  92.658  51.864  1.00  0.00           H  
ATOM   1219  C   SER    90      71.458  90.425  55.021  1.00  0.00           C  
ATOM   1220  O   SER    90      70.298  90.050  54.721  1.00  0.00           O  
ATOM   1221  N   TYR    91      72.388  89.558  55.410  1.00  0.00           N  
ATOM   1222  H   TYR    91      73.294  89.918  55.676  1.00  0.00           H  
ATOM   1223  CA  TYR    91      72.131  88.151  55.730  1.00  0.00           C  
ATOM   1224  HA  TYR    91      71.514  87.769  54.917  1.00  0.00           H  
ATOM   1225  CB  TYR    91      73.392  87.296  55.511  1.00  0.00           C  
ATOM   1226  HB2 TYR    91      73.768  87.371  54.491  1.00  0.00           H  
ATOM   1227  HB3 TYR    91      74.141  87.738  56.168  1.00  0.00           H  
ATOM   1228  CG  TYR    91      73.132  85.815  55.828  1.00  0.00           C  
ATOM   1229  CD1 TYR    91      73.499  85.229  57.076  1.00  0.00           C  
ATOM   1230  HD1 TYR    91      73.761  85.821  57.941  1.00  0.00           H  
ATOM   1231  CE1 TYR    91      73.367  83.824  57.204  1.00  0.00           C  
ATOM   1232  HE1 TYR    91      73.766  83.289  58.053  1.00  0.00           H  
ATOM   1233  CZ  TYR    91      72.835  83.024  56.160  1.00  0.00           C  
ATOM   1234  OH  TYR    91      72.875  81.656  56.231  1.00  0.00           O  
ATOM   1235  HH  TYR    91      72.889  81.314  57.127  1.00  0.00           H  
ATOM   1236  CE2 TYR    91      72.501  83.649  54.927  1.00  0.00           C  
ATOM   1237  HE2 TYR    91      72.192  83.114  54.042  1.00  0.00           H  
ATOM   1238  CD2 TYR    91      72.721  85.011  54.791  1.00  0.00           C  
ATOM   1239  HD2 TYR    91      72.497  85.483  53.846  1.00  0.00           H  
ATOM   1240  C   TYR    91      71.446  87.992  57.126  1.00  0.00           C  
ATOM   1241  O   TYR    91      71.910  88.643  58.063  1.00  0.00           O  
ATOM   1242  N   GLY    92      70.465  87.147  57.382  1.00  0.00           N  
ATOM   1243  H   GLY    92      70.154  87.065  58.339  1.00  0.00           H  
ATOM   1244  CA  GLY    92      69.747  86.163  56.508  1.00  0.00           C  
ATOM   1245  HA2 GLY    92      68.682  86.386  56.453  1.00  0.00           H  
ATOM   1246  HA3 GLY    92      70.249  86.009  55.553  1.00  0.00           H  
ATOM   1247  C   GLY    92      69.697  84.808  57.112  1.00  0.00           C  
ATOM   1248  O   GLY    92      70.075  84.644  58.225  1.00  0.00           O  
ATOM   1249  N   GLN    93      69.150  83.810  56.430  1.00  0.00           N  
ATOM   1250  H   GLN    93      68.923  84.023  55.470  1.00  0.00           H  
ATOM   1251  CA  GLN    93      69.128  82.402  56.904  1.00  0.00           C  
ATOM   1252  HA  GLN    93      69.734  82.239  57.795  1.00  0.00           H  
ATOM   1253  CB  GLN    93      67.761  81.957  57.377  1.00  0.00           C  
ATOM   1254  HB2 GLN    93      66.966  82.161  56.660  1.00  0.00           H  
ATOM   1255  HB3 GLN    93      67.800  80.903  57.649  1.00  0.00           H  
ATOM   1256  CG  GLN    93      67.273  82.791  58.627  1.00  0.00           C  
ATOM   1257  HG2 GLN    93      66.508  82.209  59.141  1.00  0.00           H  
ATOM   1258  HG3 GLN    93      68.130  83.079  59.235  1.00  0.00           H  
ATOM   1259  CD  GLN    93      66.580  84.133  58.348  1.00  0.00           C  
ATOM   1260  OE1 GLN    93      66.260  84.483  57.223  1.00  0.00           O  
ATOM   1261  NE2 GLN    93      66.329  84.902  59.377  1.00  0.00           N  
ATOM   1262 HE21 GLN    93      65.596  85.565  59.169  1.00  0.00           H  
ATOM   1263 HE22 GLN    93      66.503  84.647  60.338  1.00  0.00           H  
ATOM   1264  C   GLN    93      69.602  81.410  55.830  1.00  0.00           C  
ATOM   1265  O   GLN    93      69.465  81.805  54.631  1.00  0.00           O  
ATOM   1266  N   GLN    94      69.943  80.161  56.153  1.00  0.00           N  
ATOM   1267  H   GLN    94      70.106  79.908  57.117  1.00  0.00           H  
ATOM   1268  CA  GLN    94      70.180  79.131  55.192  1.00  0.00           C  
ATOM   1269  HA  GLN    94      70.631  79.547  54.291  1.00  0.00           H  
ATOM   1270  CB  GLN    94      71.271  78.141  55.671  1.00  0.00           C  
ATOM   1271  HB2 GLN    94      71.835  77.663  54.870  1.00  0.00           H  
ATOM   1272  HB3 GLN    94      72.003  78.734  56.220  1.00  0.00           H  
ATOM   1273  CG  GLN    94      70.645  77.011  56.580  1.00  0.00           C  
ATOM   1274  HG2 GLN    94      69.776  77.434  57.085  1.00  0.00           H  
ATOM   1275  HG3 GLN    94      70.200  76.300  55.884  1.00  0.00           H  
ATOM   1276  CD  GLN    94      71.620  76.492  57.649  1.00  0.00           C  
ATOM   1277  OE1 GLN    94      72.450  77.214  58.197  1.00  0.00           O  
ATOM   1278  NE2 GLN    94      71.536  75.305  58.200  1.00  0.00           N  
ATOM   1279 HE21 GLN    94      70.719  74.752  57.983  1.00  0.00           H  
ATOM   1280 HE22 GLN    94      72.355  75.055  58.735  1.00  0.00           H  
ATOM   1281  C   GLN    94      68.882  78.372  54.838  1.00  0.00           C  
ATOM   1282  O   GLN    94      67.990  78.295  55.716  1.00  0.00           O  
ATOM   1283  N   SER    95      68.731  77.981  53.492  1.00  0.00           N  
ATOM   1284  H   SER    95      69.424  78.163  52.781  1.00  0.00           H  
ATOM   1285  CA  SER    95      67.572  77.304  52.979  1.00  0.00           C  
ATOM   1286  HA  SER    95      66.730  77.996  53.014  1.00  0.00           H  
ATOM   1287  CB  SER    95      67.729  76.872  51.522  1.00  0.00           C  
ATOM   1288  HB2 SER    95      67.776  77.755  50.885  1.00  0.00           H  
ATOM   1289  HB3 SER    95      68.668  76.325  51.428  1.00  0.00           H  
ATOM   1290  OG  SER    95      66.720  76.062  51.210  1.00  0.00           O  
ATOM   1291  HG  SER    95      67.002  75.759  50.344  1.00  0.00           H  
ATOM   1292  C   SER    95      67.232  76.124  53.985  1.00  0.00           C  
ATOM   1293  O   SER    95      68.065  75.580  54.728  1.00  0.00           O  
ATOM   1294  N   SER    96      65.911  75.951  54.042  1.00  0.00           N  
ATOM   1295  H   SER    96      65.435  76.437  53.296  1.00  0.00           H  
ATOM   1296  CA  SER    96      65.160  75.027  54.937  1.00  0.00           C  
ATOM   1297  HA  SER    96      65.889  74.586  55.617  1.00  0.00           H  
ATOM   1298  CB  SER    96      64.319  75.881  55.824  1.00  0.00           C  
ATOM   1299  HB2 SER    96      64.813  76.746  56.266  1.00  0.00           H  
ATOM   1300  HB3 SER    96      63.549  76.295  55.173  1.00  0.00           H  
ATOM   1301  OG  SER    96      63.548  75.121  56.759  1.00  0.00           O  
ATOM   1302  HG  SER    96      63.844  75.308  57.653  1.00  0.00           H  
ATOM   1303  C   SER    96      64.198  73.976  54.203  1.00  0.00           C  
ATOM   1304  O   SER    96      63.525  74.320  53.186  1.00  0.00           O  
ATOM   1305  N   TYR    97      64.097  72.711  54.536  1.00  0.00           N  
ATOM   1306  H   TYR    97      63.465  72.120  54.015  1.00  0.00           H  
ATOM   1307  CA  TYR    97      64.926  71.975  55.565  1.00  0.00           C  
ATOM   1308  HA  TYR    97      64.583  70.941  55.542  1.00  0.00           H  
ATOM   1309  CB  TYR    97      66.446  71.966  55.150  1.00  0.00           C  
ATOM   1310  HB2 TYR    97      66.963  72.913  55.305  1.00  0.00           H  
ATOM   1311  HB3 TYR    97      66.933  71.149  55.684  1.00  0.00           H  
ATOM   1312  CG  TYR    97      66.771  71.573  53.732  1.00  0.00           C  
ATOM   1313  CD1 TYR    97      67.035  72.537  52.772  1.00  0.00           C  
ATOM   1314  HD1 TYR    97      66.985  73.589  53.014  1.00  0.00           H  
ATOM   1315  CE1 TYR    97      67.480  72.101  51.474  1.00  0.00           C  
ATOM   1316  HE1 TYR    97      67.752  72.896  50.796  1.00  0.00           H  
ATOM   1317  CZ  TYR    97      67.480  70.738  51.178  1.00  0.00           C  
ATOM   1318  OH  TYR    97      67.837  70.338  49.953  1.00  0.00           O  
ATOM   1319  HH  TYR    97      68.007  71.101  49.397  1.00  0.00           H  
ATOM   1320  CE2 TYR    97      67.223  69.756  52.194  1.00  0.00           C  
ATOM   1321  HE2 TYR    97      67.278  68.691  52.023  1.00  0.00           H  
ATOM   1322  CD2 TYR    97      66.951  70.215  53.423  1.00  0.00           C  
ATOM   1323  HD2 TYR    97      66.664  69.452  54.132  1.00  0.00           H  
ATOM   1324  C   TYR    97      64.713  72.349  57.042  1.00  0.00           C  
ATOM   1325  O   TYR    97      65.640  72.964  57.681  1.00  0.00           O  
ATOM   1326  N   PRO    98      63.568  72.012  57.626  1.00  0.00           N  
ATOM   1327  CD  PRO    98      63.322  72.212  59.047  1.00  0.00           C  
ATOM   1328  HD2 PRO    98      63.503  73.221  59.416  1.00  0.00           H  
ATOM   1329  HD3 PRO    98      63.897  71.577  59.721  1.00  0.00           H  
ATOM   1330  CG  PRO    98      61.924  71.761  59.319  1.00  0.00           C  
ATOM   1331  HG2 PRO    98      61.325  72.670  59.277  1.00  0.00           H  
ATOM   1332  HG3 PRO    98      61.853  71.267  60.288  1.00  0.00           H  
ATOM   1333  CB  PRO    98      61.543  70.802  58.284  1.00  0.00           C  
ATOM   1334  HB2 PRO    98      60.471  70.800  58.083  1.00  0.00           H  
ATOM   1335  HB3 PRO    98      61.919  69.823  58.578  1.00  0.00           H  
ATOM   1336  CA  PRO    98      62.437  71.144  57.137  1.00  0.00           C  
ATOM   1337  HA  PRO    98      62.830  70.217  56.719  1.00  0.00           H  
ATOM   1338  C   PRO    98      61.633  71.928  56.060  1.00  0.00           C  
ATOM   1339  O   PRO    98      61.275  73.133  56.129  1.00  0.00           O  
ATOM   1340  N   GLY    99      61.338  71.186  54.963  1.00  0.00           N  
ATOM   1341  H   GLY    99      61.450  70.193  55.106  1.00  0.00           H  
ATOM   1342  CA  GLY    99      60.749  71.741  53.729  1.00  0.00           C  
ATOM   1343  HA2 GLY    99      61.368  72.564  53.375  1.00  0.00           H  
ATOM   1344  HA3 GLY    99      60.823  70.861  53.089  1.00  0.00           H  
ATOM   1345  C   GLY    99      59.276  72.154  53.796  1.00  0.00           C  
ATOM   1346  O   GLY    99      58.523  71.691  54.654  1.00  0.00           O  
ATOM   1347  N   TYR   100      58.993  73.041  52.880  1.00  0.00           N  
ATOM   1348  H   TYR   100      59.733  73.387  52.286  1.00  0.00           H  
ATOM   1349  CA  TYR   100      57.683  73.745  52.701  1.00  0.00           C  
ATOM   1350  HA  TYR   100      56.822  73.077  52.741  1.00  0.00           H  
ATOM   1351  CB  TYR   100      57.474  74.806  53.790  1.00  0.00           C  
ATOM   1352  HB2 TYR   100      56.412  75.048  53.733  1.00  0.00           H  
ATOM   1353  HB3 TYR   100      57.640  74.251  54.714  1.00  0.00           H  
ATOM   1354  CG  TYR   100      58.393  75.955  53.879  1.00  0.00           C  
ATOM   1355  CD1 TYR   100      57.901  77.155  53.381  1.00  0.00           C  
ATOM   1356  HD1 TYR   100      56.934  77.254  52.910  1.00  0.00           H  
ATOM   1357  CE1 TYR   100      58.632  78.294  53.602  1.00  0.00           C  
ATOM   1358  HE1 TYR   100      58.252  79.244  53.257  1.00  0.00           H  
ATOM   1359  CZ  TYR   100      59.907  78.306  54.186  1.00  0.00           C  
ATOM   1360  OH  TYR   100      60.650  79.447  54.104  1.00  0.00           O  
ATOM   1361  HH  TYR   100      60.326  79.861  53.301  1.00  0.00           H  
ATOM   1362  CE2 TYR   100      60.382  77.086  54.665  1.00  0.00           C  
ATOM   1363  HE2 TYR   100      61.415  76.943  54.947  1.00  0.00           H  
ATOM   1364  CD2 TYR   100      59.617  75.857  54.563  1.00  0.00           C  
ATOM   1365  HD2 TYR   100      60.042  74.912  54.865  1.00  0.00           H  
ATOM   1366  C   TYR   100      57.537  74.438  51.406  1.00  0.00           C  
ATOM   1367  O   TYR   100      56.632  75.219  51.160  1.00  0.00           O  
ATOM   1368  N   GLY   101      58.550  74.368  50.551  1.00  0.00           N  
ATOM   1369  H   GLY   101      59.167  73.572  50.627  1.00  0.00           H  
ATOM   1370  CA  GLY   101      58.879  75.282  49.454  1.00  0.00           C  
ATOM   1371  HA2 GLY   101      57.980  75.885  49.321  1.00  0.00           H  
ATOM   1372  HA3 GLY   101      59.776  75.884  49.595  1.00  0.00           H  
ATOM   1373  C   GLY   101      59.050  74.634  48.112  1.00  0.00           C  
ATOM   1374  O   GLY   101      59.512  75.294  47.153  1.00  0.00           O  
ATOM   1375  N   GLN   102      58.875  73.314  47.991  1.00  0.00           N  
ATOM   1376  H   GLN   102      58.329  72.942  48.755  1.00  0.00           H  
ATOM   1377  CA  GLN   102      58.805  72.585  46.757  1.00  0.00           C  
ATOM   1378  HA  GLN   102      58.684  73.300  45.943  1.00  0.00           H  
ATOM   1379  CB  GLN   102      60.044  71.901  46.384  1.00  0.00           C  
ATOM   1380  HB2 GLN   102      60.299  71.117  47.097  1.00  0.00           H  
ATOM   1381  HB3 GLN   102      60.051  71.436  45.398  1.00  0.00           H  
ATOM   1382  CG  GLN   102      61.290  72.900  46.321  1.00  0.00           C  
ATOM   1383  HG2 GLN   102      61.952  72.262  45.736  1.00  0.00           H  
ATOM   1384  HG3 GLN   102      61.162  73.827  45.762  1.00  0.00           H  
ATOM   1385  CD  GLN   102      62.131  73.280  47.531  1.00  0.00           C  
ATOM   1386  OE1 GLN   102      61.911  72.768  48.661  1.00  0.00           O  
ATOM   1387  NE2 GLN   102      63.112  74.142  47.478  1.00  0.00           N  
ATOM   1388 HE21 GLN   102      63.459  74.585  46.639  1.00  0.00           H  
ATOM   1389 HE22 GLN   102      63.475  74.465  48.363  1.00  0.00           H  
ATOM   1390  C   GLN   102      57.723  71.557  46.716  1.00  0.00           C  
ATOM   1391  O   GLN   102      57.219  71.196  47.755  1.00  0.00           O  
ATOM   1392  N   GLN   103      57.360  71.068  45.503  1.00  0.00           N  
ATOM   1393  H   GLN   103      57.656  71.695  44.769  1.00  0.00           H  
ATOM   1394  CA  GLN   103      56.462  69.963  45.191  1.00  0.00           C  
ATOM   1395  HA  GLN   103      55.476  70.342  44.923  1.00  0.00           H  
ATOM   1396  CB  GLN   103      56.947  69.205  43.863  1.00  0.00           C  
ATOM   1397  HB2 GLN   103      56.998  69.934  43.054  1.00  0.00           H  
ATOM   1398  HB3 GLN   103      57.901  68.745  44.118  1.00  0.00           H  
ATOM   1399  CG  GLN   103      55.898  68.088  43.537  1.00  0.00           C  
ATOM   1400  HG2 GLN   103      55.868  67.209  44.181  1.00  0.00           H  
ATOM   1401  HG3 GLN   103      54.900  68.524  43.510  1.00  0.00           H  
ATOM   1402  CD  GLN   103      56.282  67.549  42.174  1.00  0.00           C  
ATOM   1403  OE1 GLN   103      57.291  67.854  41.575  1.00  0.00           O  
ATOM   1404  NE2 GLN   103      55.418  66.758  41.573  1.00  0.00           N  
ATOM   1405 HE21 GLN   103      55.731  66.501  40.648  1.00  0.00           H  
ATOM   1406 HE22 GLN   103      54.707  66.297  42.122  1.00  0.00           H  
ATOM   1407  C   GLN   103      56.234  68.998  46.372  1.00  0.00           C  
ATOM   1408  O   GLN   103      57.111  68.095  46.638  1.00  0.00           O  
ATOM   1409  N   PRO   104      55.056  69.021  47.025  1.00  0.00           N  
ATOM   1410  CD  PRO   104      53.895  69.962  46.916  1.00  0.00           C  
ATOM   1411  HD2 PRO   104      53.663  69.992  45.851  1.00  0.00           H  
ATOM   1412  HD3 PRO   104      54.169  70.952  47.282  1.00  0.00           H  
ATOM   1413  CG  PRO   104      52.779  69.323  47.672  1.00  0.00           C  
ATOM   1414  HG2 PRO   104      52.081  68.723  47.089  1.00  0.00           H  
ATOM   1415  HG3 PRO   104      52.251  70.171  48.108  1.00  0.00           H  
ATOM   1416  CB  PRO   104      53.513  68.491  48.774  1.00  0.00           C  
ATOM   1417  HB2 PRO   104      52.951  67.638  49.154  1.00  0.00           H  
ATOM   1418  HB3 PRO   104      53.744  69.103  49.646  1.00  0.00           H  
ATOM   1419  CA  PRO   104      54.672  67.968  47.971  1.00  0.00           C  
ATOM   1420  HA  PRO   104      55.494  67.736  48.648  1.00  0.00           H  
ATOM   1421  C   PRO   104      54.436  66.686  47.273  1.00  0.00           C  
ATOM   1422  O   PRO   104      54.042  66.632  46.181  1.00  0.00           O  
ATOM   1423  N   ALA   105      54.823  65.581  47.997  1.00  0.00           N  
ATOM   1424  H   ALA   105      55.178  65.716  48.933  1.00  0.00           H  
ATOM   1425  CA  ALA   105      54.998  64.304  47.259  1.00  0.00           C  
ATOM   1426  HA  ALA   105      54.375  64.363  46.367  1.00  0.00           H  
ATOM   1427  CB  ALA   105      56.500  64.120  46.824  1.00  0.00           C  
ATOM   1428  HB1 ALA   105      56.633  63.185  46.281  1.00  0.00           H  
ATOM   1429  HB2 ALA   105      56.722  64.966  46.173  1.00  0.00           H  
ATOM   1430  HB3 ALA   105      57.132  64.108  47.712  1.00  0.00           H  
ATOM   1431  C   ALA   105      54.359  63.083  48.074  1.00  0.00           C  
ATOM   1432  O   ALA   105      54.447  63.025  49.293  1.00  0.00           O  
ATOM   1433  N   PRO   106      53.788  62.051  47.422  1.00  0.00           N  
ATOM   1434  CD  PRO   106      53.737  61.806  45.985  1.00  0.00           C  
ATOM   1435  HD2 PRO   106      54.743  61.887  45.573  1.00  0.00           H  
ATOM   1436  HD3 PRO   106      53.018  62.511  45.570  1.00  0.00           H  
ATOM   1437  CG  PRO   106      53.218  60.382  45.780  1.00  0.00           C  
ATOM   1438  HG2 PRO   106      54.090  59.730  45.816  1.00  0.00           H  
ATOM   1439  HG3 PRO   106      52.737  60.224  44.814  1.00  0.00           H  
ATOM   1440  CB  PRO   106      52.430  60.106  47.061  1.00  0.00           C  
ATOM   1441  HB2 PRO   106      52.404  59.022  47.167  1.00  0.00           H  
ATOM   1442  HB3 PRO   106      51.377  60.298  46.854  1.00  0.00           H  
ATOM   1443  CA  PRO   106      53.125  60.928  48.145  1.00  0.00           C  
ATOM   1444  HA  PRO   106      52.271  61.313  48.702  1.00  0.00           H  
ATOM   1445  C   PRO   106      54.183  60.176  49.011  1.00  0.00           C  
ATOM   1446  O   PRO   106      55.348  60.023  48.622  1.00  0.00           O  
ATOM   1447  N   SER   107      53.793  59.733  50.204  1.00  0.00           N  
ATOM   1448  H   SER   107      52.870  59.991  50.525  1.00  0.00           H  
ATOM   1449  CA  SER   107      54.695  58.950  51.099  1.00  0.00           C  
ATOM   1450  HA  SER   107      55.448  59.651  51.458  1.00  0.00           H  
ATOM   1451  CB  SER   107      53.866  58.402  52.304  1.00  0.00           C  
ATOM   1452  HB2 SER   107      53.462  59.268  52.829  1.00  0.00           H  
ATOM   1453  HB3 SER   107      53.064  57.776  51.914  1.00  0.00           H  
ATOM   1454  OG  SER   107      54.703  57.702  53.229  1.00  0.00           O  
ATOM   1455  HG  SER   107      54.750  58.144  54.080  1.00  0.00           H  
ATOM   1456  C   SER   107      55.511  57.821  50.474  1.00  0.00           C  
ATOM   1457  O   SER   107      55.040  57.094  49.649  1.00  0.00           O  
ATOM   1458  N   SER   108      56.772  57.608  50.893  1.00  0.00           N  
ATOM   1459  H   SER   108      57.201  58.212  51.579  1.00  0.00           H  
ATOM   1460  CA  SER   108      57.675  56.536  50.432  1.00  0.00           C  
ATOM   1461  HA  SER   108      56.962  55.871  49.946  1.00  0.00           H  
ATOM   1462  CB  SER   108      58.714  57.136  49.482  1.00  0.00           C  
ATOM   1463  HB2 SER   108      59.366  56.352  49.097  1.00  0.00           H  
ATOM   1464  HB3 SER   108      58.126  57.568  48.672  1.00  0.00           H  
ATOM   1465  OG  SER   108      59.525  58.082  50.164  1.00  0.00           O  
ATOM   1466  HG  SER   108      58.921  58.740  50.515  1.00  0.00           H  
ATOM   1467  C   SER   108      58.358  55.780  51.586  1.00  0.00           C  
ATOM   1468  O   SER   108      58.914  56.401  52.487  1.00  0.00           O  
ATOM   1469  N   THR   109      58.294  54.486  51.529  1.00  0.00           N  
ATOM   1470  H   THR   109      57.868  54.031  50.734  1.00  0.00           H  
ATOM   1471  CA  THR   109      58.767  53.592  52.577  1.00  0.00           C  
ATOM   1472  HA  THR   109      59.268  54.076  53.415  1.00  0.00           H  
ATOM   1473  CB  THR   109      57.511  52.948  53.219  1.00  0.00           C  
ATOM   1474  HB  THR   109      56.888  52.462  52.469  1.00  0.00           H  
ATOM   1475  CG2 THR   109      57.852  51.874  54.229  1.00  0.00           C  
ATOM   1476 HG21 THR   109      58.368  51.019  53.792  1.00  0.00           H  
ATOM   1477 HG22 THR   109      58.517  52.224  55.018  1.00  0.00           H  
ATOM   1478 HG23 THR   109      56.962  51.369  54.606  1.00  0.00           H  
ATOM   1479  OG1 THR   109      56.751  53.918  53.920  1.00  0.00           O  
ATOM   1480  HG1 THR   109      56.354  54.411  53.198  1.00  0.00           H  
ATOM   1481  C   THR   109      59.786  52.621  52.024  1.00  0.00           C  
ATOM   1482  O   THR   109      59.753  52.173  50.876  1.00  0.00           O  
ATOM   1483  N   SER   110      60.733  52.327  52.894  1.00  0.00           N  
ATOM   1484  H   SER   110      60.654  52.880  53.735  1.00  0.00           H  
ATOM   1485  CA  SER   110      61.625  51.206  52.845  1.00  0.00           C  
ATOM   1486  HA  SER   110      61.773  50.871  51.818  1.00  0.00           H  
ATOM   1487  CB  SER   110      63.045  51.486  53.341  1.00  0.00           C  
ATOM   1488  HB2 SER   110      63.393  52.363  52.796  1.00  0.00           H  
ATOM   1489  HB3 SER   110      62.947  51.741  54.396  1.00  0.00           H  
ATOM   1490  OG  SER   110      63.967  50.442  53.061  1.00  0.00           O  
ATOM   1491  HG  SER   110      64.068  50.440  52.107  1.00  0.00           H  
ATOM   1492  C   SER   110      61.000  49.959  53.561  1.00  0.00           C  
ATOM   1493  O   SER   110      60.474  50.011  54.664  1.00  0.00           O  
ATOM   1494  N   GLY   111      60.906  48.764  52.960  1.00  0.00           N  
ATOM   1495  H   GLY   111      61.002  48.730  51.955  1.00  0.00           H  
ATOM   1496  CA  GLY   111      60.611  47.465  53.664  1.00  0.00           C  
ATOM   1497  HA2 GLY   111      61.446  47.402  54.361  1.00  0.00           H  
ATOM   1498  HA3 GLY   111      59.719  47.541  54.285  1.00  0.00           H  
ATOM   1499  C   GLY   111      60.641  46.250  52.665  1.00  0.00           C  
ATOM   1500  O   GLY   111      60.150  46.294  51.527  1.00  0.00           O  
ATOM   1501  N   SER   112      61.305  45.107  52.906  1.00  0.00           N  
ATOM   1502  H   SER   112      61.354  44.477  52.118  1.00  0.00           H  
ATOM   1503  CA  SER   112      62.234  44.747  54.083  1.00  0.00           C  
ATOM   1504  HA  SER   112      62.375  43.670  54.172  1.00  0.00           H  
ATOM   1505  CB  SER   112      63.614  45.404  53.978  1.00  0.00           C  
ATOM   1506  HB2 SER   112      63.687  46.483  54.109  1.00  0.00           H  
ATOM   1507  HB3 SER   112      64.298  45.010  54.729  1.00  0.00           H  
ATOM   1508  OG  SER   112      64.117  44.964  52.739  1.00  0.00           O  
ATOM   1509  HG  SER   112      64.421  45.731  52.248  1.00  0.00           H  
ATOM   1510  C   SER   112      61.645  45.007  55.481  1.00  0.00           C  
ATOM   1511  O   SER   112      62.104  45.917  56.090  1.00  0.00           O  
ATOM   1512  N   TYR   113      60.645  44.240  55.928  1.00  0.00           N  
ATOM   1513  H   TYR   113      60.143  44.572  56.740  1.00  0.00           H  
ATOM   1514  CA  TYR   113      60.047  42.983  55.321  1.00  0.00           C  
ATOM   1515  HA  TYR   113      60.248  42.889  54.254  1.00  0.00           H  
ATOM   1516  CB  TYR   113      60.693  41.779  55.947  1.00  0.00           C  
ATOM   1517  HB2 TYR   113      60.649  42.071  56.996  1.00  0.00           H  
ATOM   1518  HB3 TYR   113      60.141  40.852  55.785  1.00  0.00           H  
ATOM   1519  CG  TYR   113      62.190  41.698  55.674  1.00  0.00           C  
ATOM   1520  CD1 TYR   113      62.645  40.999  54.530  1.00  0.00           C  
ATOM   1521  HD1 TYR   113      61.919  40.392  54.010  1.00  0.00           H  
ATOM   1522  CE1 TYR   113      64.016  40.901  54.137  1.00  0.00           C  
ATOM   1523  HE1 TYR   113      64.356  40.272  53.327  1.00  0.00           H  
ATOM   1524  CZ  TYR   113      65.021  41.565  55.005  1.00  0.00           C  
ATOM   1525  OH  TYR   113      66.321  41.361  54.855  1.00  0.00           O  
ATOM   1526  HH  TYR   113      66.629  40.907  54.067  1.00  0.00           H  
ATOM   1527  CE2 TYR   113      64.514  42.094  56.188  1.00  0.00           C  
ATOM   1528  HE2 TYR   113      65.360  42.353  56.807  1.00  0.00           H  
ATOM   1529  CD2 TYR   113      63.125  42.209  56.527  1.00  0.00           C  
ATOM   1530  HD2 TYR   113      62.817  42.648  57.464  1.00  0.00           H  
ATOM   1531  C   TYR   113      58.525  42.899  55.576  1.00  0.00           C  
ATOM   1532  O   TYR   113      58.014  43.524  56.481  1.00  0.00           O  
ATOM   1533  N   GLY   114      57.835  42.171  54.682  1.00  0.00           N  
ATOM   1534  H   GLY   114      58.434  41.839  53.940  1.00  0.00           H  
ATOM   1535  CA  GLY   114      56.388  41.973  54.684  1.00  0.00           C  
ATOM   1536  HA2 GLY   114      55.962  42.968  54.808  1.00  0.00           H  
ATOM   1537  HA3 GLY   114      56.181  41.644  53.665  1.00  0.00           H  
ATOM   1538  C   GLY   114      55.878  40.883  55.632  1.00  0.00           C  
ATOM   1539  O   GLY   114      56.633  40.231  56.351  1.00  0.00           O  
ATOM   1540  N   SER   115      54.591  40.717  55.696  1.00  0.00           N  
ATOM   1541  H   SER   115      54.329  40.022  56.380  1.00  0.00           H  
ATOM   1542  CA  SER   115      53.521  41.124  54.777  1.00  0.00           C  
ATOM   1543  HA  SER   115      53.796  42.049  54.270  1.00  0.00           H  
ATOM   1544  CB  SER   115      53.318  40.050  53.639  1.00  0.00           C  
ATOM   1545  HB2 SER   115      53.164  39.042  54.022  1.00  0.00           H  
ATOM   1546  HB3 SER   115      52.547  40.397  52.950  1.00  0.00           H  
ATOM   1547  OG  SER   115      54.518  40.031  52.874  1.00  0.00           O  
ATOM   1548  HG  SER   115      54.544  40.872  52.412  1.00  0.00           H  
ATOM   1549  C   SER   115      52.171  41.322  55.443  1.00  0.00           C  
ATOM   1550  O   SER   115      51.109  41.123  54.901  1.00  0.00           O  
ATOM   1551  N   SER   116      52.194  41.926  56.649  1.00  0.00           N  
ATOM   1552  H   SER   116      53.127  42.184  56.936  1.00  0.00           H  
ATOM   1553  CA  SER   116      51.124  42.061  57.681  1.00  0.00           C  
ATOM   1554  HA  SER   116      51.582  42.541  58.546  1.00  0.00           H  
ATOM   1555  CB  SER   116      50.029  42.989  57.157  1.00  0.00           C  
ATOM   1556  HB2 SER   116      49.452  42.569  56.333  1.00  0.00           H  
ATOM   1557  HB3 SER   116      49.334  43.013  57.995  1.00  0.00           H  
ATOM   1558  OG  SER   116      50.569  44.182  56.727  1.00  0.00           O  
ATOM   1559  HG  SER   116      50.821  43.981  55.822  1.00  0.00           H  
ATOM   1560  C   SER   116      50.635  40.635  58.073  1.00  0.00           C  
ATOM   1561  O   SER   116      49.446  40.285  58.143  1.00  0.00           O  
ATOM   1562  N   SER   117      51.525  39.785  58.380  1.00  0.00           N  
ATOM   1563  H   SER   117      52.482  40.097  58.457  1.00  0.00           H  
ATOM   1564  CA  SER   117      51.335  38.415  58.842  1.00  0.00           C  
ATOM   1565  HA  SER   117      50.604  37.931  58.194  1.00  0.00           H  
ATOM   1566  CB  SER   117      52.649  37.628  58.650  1.00  0.00           C  
ATOM   1567  HB2 SER   117      53.348  38.009  59.395  1.00  0.00           H  
ATOM   1568  HB3 SER   117      52.496  36.568  58.857  1.00  0.00           H  
ATOM   1569  OG  SER   117      53.192  37.729  57.375  1.00  0.00           O  
ATOM   1570  HG  SER   117      52.483  37.440  56.796  1.00  0.00           H  
ATOM   1571  C   SER   117      50.728  38.179  60.261  1.00  0.00           C  
ATOM   1572  O   SER   117      50.286  37.080  60.417  1.00  0.00           O  
ATOM   1573  N   GLN   118      50.551  39.208  61.058  1.00  0.00           N  
ATOM   1574  H   GLN   118      50.893  40.035  60.590  1.00  0.00           H  
ATOM   1575  CA  GLN   118      49.831  39.352  62.351  1.00  0.00           C  
ATOM   1576  HA  GLN   118      49.689  40.418  62.531  1.00  0.00           H  
ATOM   1577  CB  GLN   118      48.424  38.762  62.277  1.00  0.00           C  
ATOM   1578  HB2 GLN   118      48.500  37.674  62.288  1.00  0.00           H  
ATOM   1579  HB3 GLN   118      48.012  39.152  63.208  1.00  0.00           H  
ATOM   1580  CG  GLN   118      47.434  39.207  61.103  1.00  0.00           C  
ATOM   1581  HG2 GLN   118      47.888  38.998  60.135  1.00  0.00           H  
ATOM   1582  HG3 GLN   118      46.564  38.567  61.253  1.00  0.00           H  
ATOM   1583  CD  GLN   118      47.016  40.673  61.117  1.00  0.00           C  
ATOM   1584  OE1 GLN   118      47.557  41.514  61.798  1.00  0.00           O  
ATOM   1585  NE2 GLN   118      46.095  41.039  60.207  1.00  0.00           N  
ATOM   1586 HE21 GLN   118      45.507  40.328  59.797  1.00  0.00           H  
ATOM   1587 HE22 GLN   118      45.801  42.001  60.119  1.00  0.00           H  
ATOM   1588  C   GLN   118      50.578  38.754  63.527  1.00  0.00           C  
ATOM   1589  O   GLN   118      51.254  37.713  63.458  1.00  0.00           O  
ATOM   1590  N   SER   119      50.508  39.388  64.690  1.00  0.00           N  
ATOM   1591  H   SER   119      50.773  38.858  65.508  1.00  0.00           H  
ATOM   1592  CA  SER   119      49.840  40.639  65.057  1.00  0.00           C  
ATOM   1593  HA  SER   119      48.882  40.804  64.564  1.00  0.00           H  
ATOM   1594  CB  SER   119      49.735  40.611  66.616  1.00  0.00           C  
ATOM   1595  HB2 SER   119      50.721  40.567  67.079  1.00  0.00           H  
ATOM   1596  HB3 SER   119      49.274  41.544  66.939  1.00  0.00           H  
ATOM   1597  OG  SER   119      48.945  39.491  67.013  1.00  0.00           O  
ATOM   1598  HG  SER   119      48.036  39.584  66.721  1.00  0.00           H  
ATOM   1599  C   SER   119      50.684  41.862  64.664  1.00  0.00           C  
ATOM   1600  O   SER   119      51.742  41.771  64.033  1.00  0.00           O  
ATOM   1601  N   SER   120      50.224  43.064  65.021  1.00  0.00           N  
ATOM   1602  H   SER   120      49.258  43.239  65.257  1.00  0.00           H  
ATOM   1603  CA  SER   120      51.077  44.297  64.991  1.00  0.00           C  
ATOM   1604  HA  SER   120      51.804  44.124  64.198  1.00  0.00           H  
ATOM   1605  CB  SER   120      50.237  45.583  64.743  1.00  0.00           C  
ATOM   1606  HB2 SER   120      49.655  45.524  63.823  1.00  0.00           H  
ATOM   1607  HB3 SER   120      49.528  45.594  65.571  1.00  0.00           H  
ATOM   1608  OG  SER   120      51.113  46.713  64.642  1.00  0.00           O  
ATOM   1609  HG  SER   120      51.474  46.759  63.753  1.00  0.00           H  
ATOM   1610  C   SER   120      51.996  44.334  66.220  1.00  0.00           C  
ATOM   1611  O   SER   120      51.513  43.994  67.292  1.00  0.00           O  
ATOM   1612  N   SER   121      53.257  44.778  66.181  1.00  0.00           N  
ATOM   1613  H   SER   121      53.673  44.886  67.095  1.00  0.00           H  
ATOM   1614  CA  SER   121      54.100  45.103  65.051  1.00  0.00           C  
ATOM   1615  HA  SER   121      53.449  45.712  64.424  1.00  0.00           H  
ATOM   1616  CB  SER   121      55.259  45.987  65.575  1.00  0.00           C  
ATOM   1617  HB2 SER   121      55.723  45.504  66.435  1.00  0.00           H  
ATOM   1618  HB3 SER   121      56.003  46.245  64.822  1.00  0.00           H  
ATOM   1619  OG  SER   121      54.826  47.266  65.935  1.00  0.00           O  
ATOM   1620  HG  SER   121      54.294  47.188  66.730  1.00  0.00           H  
ATOM   1621  C   SER   121      54.594  43.911  64.235  1.00  0.00           C  
ATOM   1622  O   SER   121      55.042  44.102  63.161  1.00  0.00           O  
ATOM   1623  N   TYR   122      54.627  42.770  64.866  1.00  0.00           N  
ATOM   1624  H   TYR   122      54.211  42.762  65.786  1.00  0.00           H  
ATOM   1625  CA  TYR   122      55.158  41.522  64.326  1.00  0.00           C  
ATOM   1626  HA  TYR   122      55.136  41.505  63.236  1.00  0.00           H  
ATOM   1627  CB  TYR   122      56.602  41.360  64.894  1.00  0.00           C  
ATOM   1628  HB2 TYR   122      56.458  41.164  65.957  1.00  0.00           H  
ATOM   1629  HB3 TYR   122      56.914  40.442  64.397  1.00  0.00           H  
ATOM   1630  CG  TYR   122      57.653  42.489  64.844  1.00  0.00           C  
ATOM   1631  CD1 TYR   122      57.798  43.347  65.907  1.00  0.00           C  
ATOM   1632  HD1 TYR   122      57.207  43.157  66.791  1.00  0.00           H  
ATOM   1633  CE1 TYR   122      58.662  44.472  65.801  1.00  0.00           C  
ATOM   1634  HE1 TYR   122      58.741  45.193  66.601  1.00  0.00           H  
ATOM   1635  CZ  TYR   122      59.390  44.687  64.580  1.00  0.00           C  
ATOM   1636  OH  TYR   122      60.208  45.748  64.520  1.00  0.00           O  
ATOM   1637  HH  TYR   122      60.819  45.778  63.781  1.00  0.00           H  
ATOM   1638  CE2 TYR   122      59.344  43.668  63.610  1.00  0.00           C  
ATOM   1639  HE2 TYR   122      59.774  43.860  62.638  1.00  0.00           H  
ATOM   1640  CD2 TYR   122      58.528  42.583  63.762  1.00  0.00           C  
ATOM   1641  HD2 TYR   122      58.477  41.773  63.050  1.00  0.00           H  
ATOM   1642  C   TYR   122      54.184  40.414  64.805  1.00  0.00           C  
ATOM   1643  O   TYR   122      53.721  40.346  65.968  1.00  0.00           O  
ATOM   1644  N   GLY   123      53.831  39.410  63.968  1.00  0.00           N  
ATOM   1645  H   GLY   123      53.085  38.775  64.213  1.00  0.00           H  
ATOM   1646  CA  GLY   123      54.436  39.068  62.729  1.00  0.00           C  
ATOM   1647  HA2 GLY   123      53.684  39.303  61.975  1.00  0.00           H  
ATOM   1648  HA3 GLY   123      55.345  39.664  62.658  1.00  0.00           H  
ATOM   1649  C   GLY   123      54.789  37.606  62.605  1.00  0.00           C  
ATOM   1650  O   GLY   123      54.139  36.800  63.299  1.00  0.00           O  
ATOM   1651  N   GLN   124      55.738  37.258  61.767  1.00  0.00           N  
ATOM   1652  H   GLN   124      56.049  37.936  61.086  1.00  0.00           H  
ATOM   1653  CA  GLN   124      56.374  35.941  61.573  1.00  0.00           C  
ATOM   1654  HA  GLN   124      55.979  35.390  62.426  1.00  0.00           H  
ATOM   1655  CB  GLN   124      55.825  35.334  60.219  1.00  0.00           C  
ATOM   1656  HB2 GLN   124      54.751  35.297  60.403  1.00  0.00           H  
ATOM   1657  HB3 GLN   124      55.914  36.010  59.369  1.00  0.00           H  
ATOM   1658  CG  GLN   124      56.422  33.921  59.855  1.00  0.00           C  
ATOM   1659  HG2 GLN   124      55.853  33.426  59.068  1.00  0.00           H  
ATOM   1660  HG3 GLN   124      57.397  34.062  59.388  1.00  0.00           H  
ATOM   1661  CD  GLN   124      56.623  32.884  60.977  1.00  0.00           C  
ATOM   1662  OE1 GLN   124      57.752  32.544  61.394  1.00  0.00           O  
ATOM   1663  NE2 GLN   124      55.548  32.380  61.606  1.00  0.00           N  
ATOM   1664 HE21 GLN   124      54.593  32.595  61.360  1.00  0.00           H  
ATOM   1665 HE22 GLN   124      55.803  31.884  62.448  1.00  0.00           H  
ATOM   1666  C   GLN   124      57.894  35.975  61.670  1.00  0.00           C  
ATOM   1667  O   GLN   124      58.551  36.460  60.752  1.00  0.00           O  
ATOM   1668  N   PRO   125      58.484  35.386  62.726  1.00  0.00           N  
ATOM   1669  CD  PRO   125      59.962  35.312  62.802  1.00  0.00           C  
ATOM   1670  HD2 PRO   125      60.342  36.243  62.382  1.00  0.00           H  
ATOM   1671  HD3 PRO   125      60.144  34.474  62.128  1.00  0.00           H  
ATOM   1672  CG  PRO   125      60.382  35.059  64.243  1.00  0.00           C  
ATOM   1673  HG2 PRO   125      60.705  35.941  64.798  1.00  0.00           H  
ATOM   1674  HG3 PRO   125      61.112  34.258  64.357  1.00  0.00           H  
ATOM   1675  CB  PRO   125      59.043  34.492  64.833  1.00  0.00           C  
ATOM   1676  HB2 PRO   125      58.860  34.564  65.905  1.00  0.00           H  
ATOM   1677  HB3 PRO   125      59.132  33.423  64.641  1.00  0.00           H  
ATOM   1678  CA  PRO   125      57.853  35.015  63.985  1.00  0.00           C  
ATOM   1679  HA  PRO   125      57.150  34.197  63.825  1.00  0.00           H  
ATOM   1680  C   PRO   125      57.174  36.291  64.663  1.00  0.00           C  
ATOM   1681  O   PRO   125      57.466  37.459  64.372  1.00  0.00           O  
ATOM   1682  N   GLN   126      56.404  36.069  65.714  1.00  0.00           N  
ATOM   1683  H   GLN   126      56.124  35.110  65.864  1.00  0.00           H  
ATOM   1684  CA  GLN   126      55.836  37.081  66.580  1.00  0.00           C  
ATOM   1685  HA  GLN   126      55.296  37.809  65.975  1.00  0.00           H  
ATOM   1686  CB  GLN   126      54.902  36.434  67.557  1.00  0.00           C  
ATOM   1687  HB2 GLN   126      54.468  37.152  68.253  1.00  0.00           H  
ATOM   1688  HB3 GLN   126      54.136  35.864  67.030  1.00  0.00           H  
ATOM   1689  CG  GLN   126      55.425  35.384  68.592  1.00  0.00           C  
ATOM   1690  HG2 GLN   126      56.259  35.856  69.111  1.00  0.00           H  
ATOM   1691  HG3 GLN   126      54.682  35.274  69.382  1.00  0.00           H  
ATOM   1692  CD  GLN   126      55.862  34.014  68.123  1.00  0.00           C  
ATOM   1693  OE1 GLN   126      55.848  33.662  66.971  1.00  0.00           O  
ATOM   1694  NE2 GLN   126      56.414  33.194  68.999  1.00  0.00           N  
ATOM   1695 HE21 GLN   126      56.711  33.551  69.896  1.00  0.00           H  
ATOM   1696 HE22 GLN   126      56.647  32.239  68.764  1.00  0.00           H  
ATOM   1697  C   GLN   126      57.014  37.822  67.388  1.00  0.00           C  
ATOM   1698  O   GLN   126      58.161  37.354  67.464  1.00  0.00           O  
ATOM   1699  N   SER   127      56.659  38.927  68.044  1.00  0.00           N  
ATOM   1700  H   SER   127      55.735  39.304  67.887  1.00  0.00           H  
ATOM   1701  CA  SER   127      57.360  39.589  69.140  1.00  0.00           C  
ATOM   1702  HA  SER   127      56.805  40.325  69.722  1.00  0.00           H  
ATOM   1703  CB  SER   127      57.567  38.632  70.311  1.00  0.00           C  
ATOM   1704  HB2 SER   127      58.301  37.910  69.953  1.00  0.00           H  
ATOM   1705  HB3 SER   127      58.174  39.125  71.071  1.00  0.00           H  
ATOM   1706  OG  SER   127      56.387  38.102  70.727  1.00  0.00           O  
ATOM   1707  HG  SER   127      55.780  38.682  71.192  1.00  0.00           H  
ATOM   1708  C   SER   127      58.539  40.347  68.724  1.00  0.00           C  
ATOM   1709  O   SER   127      58.698  41.416  69.289  1.00  0.00           O  
ATOM   1710  N   GLY   128      59.258  40.049  67.633  1.00  0.00           N  
ATOM   1711  H   GLY   128      59.092  39.200  67.112  1.00  0.00           H  
ATOM   1712  CA  GLY   128      60.535  40.807  67.277  1.00  0.00           C  
ATOM   1713  HA2 GLY   128      60.151  41.662  66.720  1.00  0.00           H  
ATOM   1714  HA3 GLY   128      60.953  41.048  68.255  1.00  0.00           H  
ATOM   1715  C   GLY   128      61.501  39.951  66.428  1.00  0.00           C  
ATOM   1716  O   GLY   128      61.133  38.803  66.226  1.00  0.00           O  
ATOM   1717  N   SER   129      62.623  40.430  65.802  1.00  0.00           N  
ATOM   1718  H   SER   129      62.825  39.973  64.925  1.00  0.00           H  
ATOM   1719  CA  SER   129      63.147  41.838  65.946  1.00  0.00           C  
ATOM   1720  HA  SER   129      64.180  41.730  65.613  1.00  0.00           H  
ATOM   1721  CB  SER   129      62.489  42.824  64.883  1.00  0.00           C  
ATOM   1722  HB2 SER   129      61.425  42.969  65.071  1.00  0.00           H  
ATOM   1723  HB3 SER   129      62.794  43.849  65.091  1.00  0.00           H  
ATOM   1724  OG  SER   129      62.791  42.509  63.540  1.00  0.00           O  
ATOM   1725  HG  SER   129      62.179  41.816  63.284  1.00  0.00           H  
ATOM   1726  C   SER   129      63.171  42.379  67.348  1.00  0.00           C  
ATOM   1727  O   SER   129      62.244  43.194  67.654  1.00  0.00           O  
ATOM   1728  N   TYR   130      64.097  41.929  68.235  1.00  0.00           N  
ATOM   1729  H   TYR   130      64.553  41.079  67.936  1.00  0.00           H  
ATOM   1730  CA  TYR   130      64.253  42.397  69.624  1.00  0.00           C  
ATOM   1731  HA  TYR   130      63.351  42.869  70.013  1.00  0.00           H  
ATOM   1732  CB  TYR   130      64.464  41.165  70.561  1.00  0.00           C  
ATOM   1733  HB2 TYR   130      65.403  40.652  70.352  1.00  0.00           H  
ATOM   1734  HB3 TYR   130      64.436  41.544  71.582  1.00  0.00           H  
ATOM   1735  CG  TYR   130      63.373  40.060  70.301  1.00  0.00           C  
ATOM   1736  CD1 TYR   130      63.587  38.895  69.551  1.00  0.00           C  
ATOM   1737  HD1 TYR   130      64.510  38.722  69.018  1.00  0.00           H  
ATOM   1738  CE1 TYR   130      62.563  37.933  69.409  1.00  0.00           C  
ATOM   1739  HE1 TYR   130      62.733  37.088  68.758  1.00  0.00           H  
ATOM   1740  CZ  TYR   130      61.418  38.012  70.257  1.00  0.00           C  
ATOM   1741  OH  TYR   130      60.482  37.042  70.313  1.00  0.00           O  
ATOM   1742  HH  TYR   130      60.356  36.710  71.206  1.00  0.00           H  
ATOM   1743  CE2 TYR   130      61.347  39.122  71.143  1.00  0.00           C  
ATOM   1744  HE2 TYR   130      60.533  39.284  71.833  1.00  0.00           H  
ATOM   1745  CD2 TYR   130      62.283  40.156  71.098  1.00  0.00           C  
ATOM   1746  HD2 TYR   130      62.081  40.962  71.787  1.00  0.00           H  
ATOM   1747  C   TYR   130      65.424  43.415  69.854  1.00  0.00           C  
ATOM   1748  O   TYR   130      66.550  43.121  69.366  1.00  0.00           O  
ATOM   1749  N   SER   131      65.206  44.547  70.526  1.00  0.00           N  
ATOM   1750  H   SER   131      66.093  44.975  70.748  1.00  0.00           H  
ATOM   1751  CA  SER   131      64.067  45.128  71.216  1.00  0.00           C  
ATOM   1752  HA  SER   131      64.355  46.085  71.653  1.00  0.00           H  
ATOM   1753  CB  SER   131      62.919  45.485  70.246  1.00  0.00           C  
ATOM   1754  HB2 SER   131      62.625  44.721  69.526  1.00  0.00           H  
ATOM   1755  HB3 SER   131      62.044  45.891  70.753  1.00  0.00           H  
ATOM   1756  OG  SER   131      63.443  46.553  69.439  1.00  0.00           O  
ATOM   1757  HG  SER   131      62.838  46.666  68.703  1.00  0.00           H  
ATOM   1758  C   SER   131      63.651  44.220  72.431  1.00  0.00           C  
ATOM   1759  O   SER   131      62.600  43.589  72.308  1.00  0.00           O  
ATOM   1760  N   GLN   132      64.353  44.086  73.522  1.00  0.00           N  
ATOM   1761  H   GLN   132      64.027  43.426  74.213  1.00  0.00           H  
ATOM   1762  CA  GLN   132      65.544  44.898  73.935  1.00  0.00           C  
ATOM   1763  HA  GLN   132      66.100  45.153  73.033  1.00  0.00           H  
ATOM   1764  CB  GLN   132      65.135  46.279  74.499  1.00  0.00           C  
ATOM   1765  HB2 GLN   132      66.090  46.787  74.626  1.00  0.00           H  
ATOM   1766  HB3 GLN   132      64.530  46.669  73.680  1.00  0.00           H  
ATOM   1767  CG  GLN   132      64.483  46.263  75.840  1.00  0.00           C  
ATOM   1768  HG2 GLN   132      63.790  45.429  75.954  1.00  0.00           H  
ATOM   1769  HG3 GLN   132      65.207  46.135  76.645  1.00  0.00           H  
ATOM   1770  CD  GLN   132      63.641  47.533  76.214  1.00  0.00           C  
ATOM   1771  OE1 GLN   132      63.338  48.428  75.356  1.00  0.00           O  
ATOM   1772  NE2 GLN   132      63.215  47.618  77.415  1.00  0.00           N  
ATOM   1773 HE21 GLN   132      63.405  46.939  78.138  1.00  0.00           H  
ATOM   1774 HE22 GLN   132      62.535  48.337  77.617  1.00  0.00           H  
ATOM   1775  C   GLN   132      66.399  44.076  74.869  1.00  0.00           C  
ATOM   1776  O   GLN   132      65.875  43.351  75.694  1.00  0.00           O  
ATOM   1777  N   GLN   133      67.764  44.156  74.808  1.00  0.00           N  
ATOM   1778  H   GLN   133      68.171  44.790  74.135  1.00  0.00           H  
ATOM   1779  CA  GLN   133      68.622  43.396  75.753  1.00  0.00           C  
ATOM   1780  HA  GLN   133      69.640  43.423  75.362  1.00  0.00           H  
ATOM   1781  CB  GLN   133      68.638  44.125  77.117  1.00  0.00           C  
ATOM   1782  HB2 GLN   133      67.620  44.207  77.498  1.00  0.00           H  
ATOM   1783  HB3 GLN   133      69.345  43.582  77.745  1.00  0.00           H  
ATOM   1784  CG  GLN   133      69.123  45.586  76.934  1.00  0.00           C  
ATOM   1785  HG2 GLN   133      69.699  45.739  76.021  1.00  0.00           H  
ATOM   1786  HG3 GLN   133      68.250  46.210  76.746  1.00  0.00           H  
ATOM   1787  CD  GLN   133      69.890  46.112  78.125  1.00  0.00           C  
ATOM   1788  OE1 GLN   133      70.938  45.581  78.487  1.00  0.00           O  
ATOM   1789  NE2 GLN   133      69.463  47.230  78.686  1.00  0.00           N  
ATOM   1790 HE21 GLN   133      68.664  47.734  78.327  1.00  0.00           H  
ATOM   1791 HE22 GLN   133      69.904  47.487  79.557  1.00  0.00           H  
ATOM   1792  C   GLN   133      68.308  41.937  75.929  1.00  0.00           C  
ATOM   1793  O   GLN   133      68.290  41.479  77.077  1.00  0.00           O  
ATOM   1794  N   PRO   134      68.333  41.082  74.819  1.00  0.00           N  
ATOM   1795  CD  PRO   134      67.993  39.692  74.964  1.00  0.00           C  
ATOM   1796  HD2 PRO   134      66.911  39.572  75.019  1.00  0.00           H  
ATOM   1797  HD3 PRO   134      68.506  39.254  75.820  1.00  0.00           H  
ATOM   1798  CG  PRO   134      68.490  38.973  73.682  1.00  0.00           C  
ATOM   1799  HG2 PRO   134      67.655  38.609  73.084  1.00  0.00           H  
ATOM   1800  HG3 PRO   134      68.997  38.030  73.885  1.00  0.00           H  
ATOM   1801  CB  PRO   134      69.328  40.021  72.918  1.00  0.00           C  
ATOM   1802  HB2 PRO   134      69.274  39.971  71.830  1.00  0.00           H  
ATOM   1803  HB3 PRO   134      70.361  39.864  73.228  1.00  0.00           H  
ATOM   1804  CA  PRO   134      68.818  41.393  73.442  1.00  0.00           C  
ATOM   1805  HA  PRO   134      69.718  41.978  73.634  1.00  0.00           H  
ATOM   1806  C   PRO   134      67.985  42.176  72.525  1.00  0.00           C  
ATOM   1807  O   PRO   134      66.796  41.951  72.598  1.00  0.00           O  
ATOM   1808  N   SER   135      68.412  42.978  71.529  1.00  0.00           N  
ATOM   1809  H   SER   135      67.709  43.391  70.933  1.00  0.00           H  
ATOM   1810  CA  SER   135      69.819  43.231  71.161  1.00  0.00           C  
ATOM   1811  HA  SER   135      70.318  42.279  70.983  1.00  0.00           H  
ATOM   1812  CB  SER   135      69.864  43.923  69.788  1.00  0.00           C  
ATOM   1813  HB2 SER   135      70.846  43.912  69.314  1.00  0.00           H  
ATOM   1814  HB3 SER   135      69.269  43.432  69.018  1.00  0.00           H  
ATOM   1815  OG  SER   135      69.488  45.295  69.768  1.00  0.00           O  
ATOM   1816  HG  SER   135      69.576  45.622  68.870  1.00  0.00           H  
ATOM   1817  C   SER   135      70.632  44.178  72.132  1.00  0.00           C  
ATOM   1818  O   SER   135      70.046  44.890  72.986  1.00  0.00           O  
ATOM   1819  N   TYR   136      71.945  43.932  72.115  1.00  0.00           N  
ATOM   1820  H   TYR   136      72.395  43.321  71.448  1.00  0.00           H  
ATOM   1821  CA  TYR   136      72.882  44.680  72.953  1.00  0.00           C  
ATOM   1822  HA  TYR   136      72.300  45.257  73.672  1.00  0.00           H  
ATOM   1823  CB  TYR   136      73.757  43.664  73.721  1.00  0.00           C  
ATOM   1824  HB2 TYR   136      74.349  43.063  73.030  1.00  0.00           H  
ATOM   1825  HB3 TYR   136      74.399  44.245  74.382  1.00  0.00           H  
ATOM   1826  CG  TYR   136      72.844  42.783  74.564  1.00  0.00           C  
ATOM   1827  CD1 TYR   136      72.319  43.201  75.792  1.00  0.00           C  
ATOM   1828  HD1 TYR   136      72.451  44.223  76.115  1.00  0.00           H  
ATOM   1829  CE1 TYR   136      71.687  42.280  76.598  1.00  0.00           C  
ATOM   1830  HE1 TYR   136      71.291  42.473  77.584  1.00  0.00           H  
ATOM   1831  CZ  TYR   136      71.860  40.871  76.324  1.00  0.00           C  
ATOM   1832  OH  TYR   136      71.421  39.900  77.164  1.00  0.00           O  
ATOM   1833  HH  TYR   136      71.517  40.138  78.089  1.00  0.00           H  
ATOM   1834  CE2 TYR   136      72.272  40.465  75.025  1.00  0.00           C  
ATOM   1835  HE2 TYR   136      72.468  39.464  74.668  1.00  0.00           H  
ATOM   1836  CD2 TYR   136      72.780  41.455  74.130  1.00  0.00           C  
ATOM   1837  HD2 TYR   136      73.015  41.063  73.152  1.00  0.00           H  
ATOM   1838  C   TYR   136      73.644  45.714  72.173  1.00  0.00           C  
ATOM   1839  O   TYR   136      74.740  45.389  71.650  1.00  0.00           O  
ATOM   1840  N   GLY   137      73.190  46.948  71.885  1.00  0.00           N  
ATOM   1841  H   GLY   137      73.819  47.506  71.326  1.00  0.00           H  
ATOM   1842  CA  GLY   137      72.063  47.723  72.416  1.00  0.00           C  
ATOM   1843  HA2 GLY   137      71.937  48.629  71.823  1.00  0.00           H  
ATOM   1844  HA3 GLY   137      71.121  47.176  72.413  1.00  0.00           H  
ATOM   1845  C   GLY   137      72.254  48.255  73.840  1.00  0.00           C  
ATOM   1846  O   GLY   137      73.388  48.353  74.301  1.00  0.00           O  
ATOM   1847  N   GLY   138      71.193  48.627  74.538  1.00  0.00           N  
ATOM   1848  H   GLY   138      70.292  48.462  74.113  1.00  0.00           H  
ATOM   1849  CA  GLY   138      71.190  49.186  75.899  1.00  0.00           C  
ATOM   1850  HA2 GLY   138      70.229  49.058  76.396  1.00  0.00           H  
ATOM   1851  HA3 GLY   138      71.879  48.676  76.572  1.00  0.00           H  
ATOM   1852  C   GLY   138      71.515  50.636  75.869  1.00  0.00           C  
ATOM   1853  O   GLY   138      71.876  51.241  74.799  1.00  0.00           O  
ATOM   1854  N   GLN   139      71.596  51.316  77.063  1.00  0.00           N  
ATOM   1855  H   GLN   139      71.993  52.245  77.083  1.00  0.00           H  
ATOM   1856  CA  GLN   139      70.961  50.884  78.289  1.00  0.00           C  
ATOM   1857  HA  GLN   139      70.798  49.807  78.274  1.00  0.00           H  
ATOM   1858  CB  GLN   139      71.869  51.190  79.531  1.00  0.00           C  
ATOM   1859  HB2 GLN   139      71.954  52.266  79.681  1.00  0.00           H  
ATOM   1860  HB3 GLN   139      71.304  50.917  80.422  1.00  0.00           H  
ATOM   1861  CG  GLN   139      73.176  50.385  79.622  1.00  0.00           C  
ATOM   1862  HG2 GLN   139      73.861  50.670  78.823  1.00  0.00           H  
ATOM   1863  HG3 GLN   139      73.715  50.637  80.535  1.00  0.00           H  
ATOM   1864  CD  GLN   139      72.922  48.921  79.620  1.00  0.00           C  
ATOM   1865  OE1 GLN   139      73.474  48.217  78.803  1.00  0.00           O  
ATOM   1866  NE2 GLN   139      72.051  48.456  80.545  1.00  0.00           N  
ATOM   1867 HE21 GLN   139      71.589  49.093  81.178  1.00  0.00           H  
ATOM   1868 HE22 GLN   139      71.940  47.464  80.702  1.00  0.00           H  
ATOM   1869  C   GLN   139      69.590  51.555  78.438  1.00  0.00           C  
ATOM   1870  O   GLN   139      68.636  50.804  78.793  1.00  0.00           O  
ATOM   1871  N   GLN   140      69.375  52.804  78.080  1.00  0.00           N  
ATOM   1872  H   GLN   140      70.211  53.304  77.814  1.00  0.00           H  
ATOM   1873  CA  GLN   140      68.174  53.652  78.257  1.00  0.00           C  
ATOM   1874  HA  GLN   140      68.510  54.656  78.001  1.00  0.00           H  
ATOM   1875  CB  GLN   140      67.074  53.375  77.304  1.00  0.00           C  
ATOM   1876  HB2 GLN   140      66.829  52.315  77.223  1.00  0.00           H  
ATOM   1877  HB3 GLN   140      66.214  53.916  77.700  1.00  0.00           H  
ATOM   1878  CG  GLN   140      67.322  53.722  75.828  1.00  0.00           C  
ATOM   1879  HG2 GLN   140      66.470  53.316  75.282  1.00  0.00           H  
ATOM   1880  HG3 GLN   140      67.273  54.804  75.706  1.00  0.00           H  
ATOM   1881  CD  GLN   140      68.627  53.176  75.314  1.00  0.00           C  
ATOM   1882  OE1 GLN   140      68.806  51.940  75.082  1.00  0.00           O  
ATOM   1883  NE2 GLN   140      69.630  54.020  75.141  1.00  0.00           N  
ATOM   1884 HE21 GLN   140      69.632  54.994  75.407  1.00  0.00           H  
ATOM   1885 HE22 GLN   140      70.437  53.655  74.656  1.00  0.00           H  
ATOM   1886  C   GLN   140      67.727  53.703  79.753  1.00  0.00           C  
ATOM   1887  O   GLN   140      66.597  53.318  80.045  1.00  0.00           O  
ATOM   1888  N   GLN   141      68.624  53.859  80.663  1.00  0.00           N  
ATOM   1889  H   GLN   141      69.465  54.300  80.320  1.00  0.00           H  
ATOM   1890  CA  GLN   141      68.503  53.682  82.073  1.00  0.00           C  
ATOM   1891  HA  GLN   141      67.483  53.783  82.445  1.00  0.00           H  
ATOM   1892  CB  GLN   141      69.105  52.256  82.510  1.00  0.00           C  
ATOM   1893  HB2 GLN   141      70.070  52.035  82.053  1.00  0.00           H  
ATOM   1894  HB3 GLN   141      69.257  52.105  83.579  1.00  0.00           H  
ATOM   1895  CG  GLN   141      68.121  51.158  82.224  1.00  0.00           C  
ATOM   1896  HG2 GLN   141      67.459  51.049  83.083  1.00  0.00           H  
ATOM   1897  HG3 GLN   141      67.501  51.403  81.361  1.00  0.00           H  
ATOM   1898  CD  GLN   141      68.774  49.802  81.993  1.00  0.00           C  
ATOM   1899  OE1 GLN   141      69.968  49.683  82.000  1.00  0.00           O  
ATOM   1900  NE2 GLN   141      68.088  48.702  81.763  1.00  0.00           N  
ATOM   1901 HE21 GLN   141      67.088  48.724  81.621  1.00  0.00           H  
ATOM   1902 HE22 GLN   141      68.450  47.795  81.504  1.00  0.00           H  
ATOM   1903  C   GLN   141      69.426  54.782  82.703  1.00  0.00           C  
ATOM   1904  O   GLN   141      70.630  54.681  82.492  1.00  0.00           O  
ATOM   1905  N   SER   142      68.925  55.748  83.463  1.00  0.00           N  
ATOM   1906  H   SER   142      69.649  56.363  83.808  1.00  0.00           H  
ATOM   1907  CA  SER   142      67.616  56.024  84.108  1.00  0.00           C  
ATOM   1908  HA  SER   142      67.864  56.588  85.007  1.00  0.00           H  
ATOM   1909  CB  SER   142      66.638  56.810  83.152  1.00  0.00           C  
ATOM   1910  HB2 SER   142      65.627  56.648  83.526  1.00  0.00           H  
ATOM   1911  HB3 SER   142      66.757  57.884  83.293  1.00  0.00           H  
ATOM   1912  OG  SER   142      66.795  56.467  81.813  1.00  0.00           O  
ATOM   1913  HG  SER   142      66.279  57.081  81.286  1.00  0.00           H  
ATOM   1914  C   SER   142      67.027  54.707  84.684  1.00  0.00           C  
ATOM   1915  O   SER   142      65.944  54.260  84.218  1.00  0.00           O  
ATOM   1916  N   TYR   143      67.746  54.107  85.639  1.00  0.00           N  
ATOM   1917  H   TYR   143      68.522  54.592  86.067  1.00  0.00           H  
ATOM   1918  CA  TYR   143      67.213  53.035  86.574  1.00  0.00           C  
ATOM   1919  HA  TYR   143      66.835  52.219  85.959  1.00  0.00           H  
ATOM   1920  CB  TYR   143      68.436  52.458  87.325  1.00  0.00           C  
ATOM   1921  HB2 TYR   143      69.053  53.176  87.866  1.00  0.00           H  
ATOM   1922  HB3 TYR   143      68.155  51.662  88.014  1.00  0.00           H  
ATOM   1923  CG  TYR   143      69.422  51.785  86.436  1.00  0.00           C  
ATOM   1924  CD1 TYR   143      69.208  50.484  85.962  1.00  0.00           C  
ATOM   1925  HD1 TYR   143      68.295  49.987  86.256  1.00  0.00           H  
ATOM   1926  CE1 TYR   143      70.047  49.750  85.121  1.00  0.00           C  
ATOM   1927  HE1 TYR   143      69.876  48.778  84.683  1.00  0.00           H  
ATOM   1928  CZ  TYR   143      71.303  50.403  84.848  1.00  0.00           C  
ATOM   1929  OH  TYR   143      72.179  49.722  84.116  1.00  0.00           O  
ATOM   1930  HH  TYR   143      73.086  49.814  84.417  1.00  0.00           H  
ATOM   1931  CE2 TYR   143      71.596  51.705  85.273  1.00  0.00           C  
ATOM   1932  HE2 TYR   143      72.618  52.039  85.170  1.00  0.00           H  
ATOM   1933  CD2 TYR   143      70.647  52.374  86.063  1.00  0.00           C  
ATOM   1934  HD2 TYR   143      70.890  53.312  86.539  1.00  0.00           H  
ATOM   1935  C   TYR   143      66.161  53.549  87.529  1.00  0.00           C  
ATOM   1936  O   TYR   143      66.119  54.731  87.900  1.00  0.00           O  
ATOM   1937  N   GLY   144      65.376  52.612  88.028  1.00  0.00           N  
ATOM   1938  H   GLY   144      65.607  51.653  87.811  1.00  0.00           H  
ATOM   1939  CA  GLY   144      64.187  52.864  88.840  1.00  0.00           C  
ATOM   1940  HA2 GLY   144      63.880  51.891  89.226  1.00  0.00           H  
ATOM   1941  HA3 GLY   144      64.506  53.392  89.739  1.00  0.00           H  
ATOM   1942  C   GLY   144      63.158  53.723  88.122  1.00  0.00           C  
ATOM   1943  O   GLY   144      63.310  54.165  86.972  1.00  0.00           O  
ATOM   1944  N   GLN   145      62.161  54.085  88.917  1.00  0.00           N  
ATOM   1945  H   GLN   145      62.165  53.675  89.839  1.00  0.00           H  
ATOM   1946  CA  GLN   145      61.093  55.016  88.579  1.00  0.00           C  
ATOM   1947  HA  GLN   145      60.983  54.904  87.500  1.00  0.00           H  
ATOM   1948  CB  GLN   145      59.792  54.517  89.283  1.00  0.00           C  
ATOM   1949  HB2 GLN   145      59.979  54.309  90.337  1.00  0.00           H  
ATOM   1950  HB3 GLN   145      58.920  55.165  89.196  1.00  0.00           H  
ATOM   1951  CG  GLN   145      59.238  53.212  88.656  1.00  0.00           C  
ATOM   1952  HG2 GLN   145      59.223  53.379  87.578  1.00  0.00           H  
ATOM   1953  HG3 GLN   145      59.906  52.362  88.795  1.00  0.00           H  
ATOM   1954  CD  GLN   145      57.811  52.863  89.075  1.00  0.00           C  
ATOM   1955  OE1 GLN   145      57.204  53.581  89.855  1.00  0.00           O  
ATOM   1956  NE2 GLN   145      57.332  51.692  88.648  1.00  0.00           N  
ATOM   1957 HE21 GLN   145      56.374  51.487  88.891  1.00  0.00           H  
ATOM   1958 HE22 GLN   145      57.875  51.021  88.123  1.00  0.00           H  
ATOM   1959  C   GLN   145      61.441  56.501  88.821  1.00  0.00           C  
ATOM   1960  O   GLN   145      62.589  56.784  89.039  1.00  0.00           O  
ATOM   1961  N   GLN   146      60.449  57.397  89.031  1.00  0.00           N  
ATOM   1962  H   GLN   146      59.556  56.998  88.778  1.00  0.00           H  
ATOM   1963  CA  GLN   146      60.548  58.825  88.896  1.00  0.00           C  
ATOM   1964  HA  GLN   146      61.567  59.065  88.591  1.00  0.00           H  
ATOM   1965  CB  GLN   146      59.713  59.360  87.777  1.00  0.00           C  
ATOM   1966  HB2 GLN   146      60.127  58.957  86.852  1.00  0.00           H  
ATOM   1967  HB3 GLN   146      58.685  59.005  87.850  1.00  0.00           H  
ATOM   1968  CG  GLN   146      59.683  60.898  87.506  1.00  0.00           C  
ATOM   1969  HG2 GLN   146      58.929  61.035  86.730  1.00  0.00           H  
ATOM   1970  HG3 GLN   146      59.339  61.474  88.365  1.00  0.00           H  
ATOM   1971  CD  GLN   146      61.095  61.501  87.133  1.00  0.00           C  
ATOM   1972  OE1 GLN   146      62.049  60.918  86.693  1.00  0.00           O  
ATOM   1973  NE2 GLN   146      61.205  62.773  87.457  1.00  0.00           N  
ATOM   1974 HE21 GLN   146      60.386  63.244  87.814  1.00  0.00           H  
ATOM   1975 HE22 GLN   146      62.072  63.228  87.208  1.00  0.00           H  
ATOM   1976  C   GLN   146      60.284  59.611  90.230  1.00  0.00           C  
ATOM   1977  O   GLN   146      59.257  59.406  90.939  1.00  0.00           O  
ATOM   1978  N   GLN   147      61.222  60.525  90.569  1.00  0.00           N  
ATOM   1979  H   GLN   147      62.119  60.558  90.105  1.00  0.00           H  
ATOM   1980  CA  GLN   147      61.106  61.234  91.867  1.00  0.00           C  
ATOM   1981  HA  GLN   147      60.958  60.461  92.620  1.00  0.00           H  
ATOM   1982  CB  GLN   147      62.302  62.229  92.075  1.00  0.00           C  
ATOM   1983  HB2 GLN   147      62.236  62.872  92.952  1.00  0.00           H  
ATOM   1984  HB3 GLN   147      63.125  61.539  92.267  1.00  0.00           H  
ATOM   1985  CG  GLN   147      62.559  63.115  90.871  1.00  0.00           C  
ATOM   1986  HG2 GLN   147      62.661  62.531  89.956  1.00  0.00           H  
ATOM   1987  HG3 GLN   147      61.648  63.706  90.778  1.00  0.00           H  
ATOM   1988  CD  GLN   147      63.712  64.022  91.110  1.00  0.00           C  
ATOM   1989  OE1 GLN   147      64.848  63.638  91.301  1.00  0.00           O  
ATOM   1990  NE2 GLN   147      63.492  65.302  91.225  1.00  0.00           N  
ATOM   1991 HE21 GLN   147      62.580  65.691  91.031  1.00  0.00           H  
ATOM   1992 HE22 GLN   147      64.260  65.880  91.537  1.00  0.00           H  
ATOM   1993  C   GLN   147      59.807  62.105  91.897  1.00  0.00           C  
ATOM   1994  O   GLN   147      59.405  62.811  90.963  1.00  0.00           O  
ATOM   1995  N   SER   148      59.144  62.120  93.057  1.00  0.00           N  
ATOM   1996  H   SER   148      59.636  61.732  93.849  1.00  0.00           H  
ATOM   1997  CA  SER   148      57.857  62.648  93.339  1.00  0.00           C  
ATOM   1998  HA  SER   148      57.114  62.068  92.791  1.00  0.00           H  
ATOM   1999  CB  SER   148      57.530  62.539  94.799  1.00  0.00           C  
ATOM   2000  HB2 SER   148      58.267  63.153  95.317  1.00  0.00           H  
ATOM   2001  HB3 SER   148      56.573  62.969  95.096  1.00  0.00           H  
ATOM   2002  OG  SER   148      57.575  61.177  95.143  1.00  0.00           O  
ATOM   2003  HG  SER   148      56.751  60.797  94.830  1.00  0.00           H  
ATOM   2004  C   SER   148      57.678  64.110  92.919  1.00  0.00           C  
ATOM   2005  O   SER   148      58.599  64.943  93.069  1.00  0.00           O  
ATOM   2006  N   TYR   149      56.411  64.458  92.499  1.00  0.00           N  
ATOM   2007  H   TYR   149      55.831  63.682  92.213  1.00  0.00           H  
ATOM   2008  CA  TYR   149      56.057  65.733  92.051  1.00  0.00           C  
ATOM   2009  HA  TYR   149      56.619  65.861  91.126  1.00  0.00           H  
ATOM   2010  CB  TYR   149      54.541  65.690  91.805  1.00  0.00           C  
ATOM   2011  HB2 TYR   149      54.387  64.924  91.045  1.00  0.00           H  
ATOM   2012  HB3 TYR   149      54.041  65.161  92.616  1.00  0.00           H  
ATOM   2013  CG  TYR   149      53.831  66.953  91.358  1.00  0.00           C  
ATOM   2014  CD1 TYR   149      52.886  67.593  92.153  1.00  0.00           C  
ATOM   2015  HD1 TYR   149      52.587  67.161  93.096  1.00  0.00           H  
ATOM   2016  CE1 TYR   149      52.130  68.731  91.694  1.00  0.00           C  
ATOM   2017  HE1 TYR   149      51.271  69.052  92.264  1.00  0.00           H  
ATOM   2018  CZ  TYR   149      52.512  69.281  90.471  1.00  0.00           C  
ATOM   2019  OH  TYR   149      52.041  70.446  90.020  1.00  0.00           O  
ATOM   2020  HH  TYR   149      52.084  70.596  89.073  1.00  0.00           H  
ATOM   2021  CE2 TYR   149      53.503  68.691  89.629  1.00  0.00           C  
ATOM   2022  HE2 TYR   149      53.870  69.200  88.750  1.00  0.00           H  
ATOM   2023  CD2 TYR   149      54.226  67.605  90.177  1.00  0.00           C  
ATOM   2024  HD2 TYR   149      54.936  67.067  89.567  1.00  0.00           H  
ATOM   2025  C   TYR   149      56.503  66.836  92.984  1.00  0.00           C  
ATOM   2026  O   TYR   149      56.431  66.746  94.238  1.00  0.00           O  
ATOM   2027  N   ASN   150      56.836  67.932  92.329  1.00  0.00           N  
ATOM   2028  H   ASN   150      56.762  67.884  91.323  1.00  0.00           H  
ATOM   2029  CA  ASN   150      57.115  69.187  93.036  1.00  0.00           C  
ATOM   2030  HA  ASN   150      57.264  68.983  94.096  1.00  0.00           H  
ATOM   2031  CB  ASN   150      58.393  69.938  92.362  1.00  0.00           C  
ATOM   2032  HB2 ASN   150      59.268  69.302  92.492  1.00  0.00           H  
ATOM   2033  HB3 ASN   150      58.258  69.992  91.282  1.00  0.00           H  
ATOM   2034  CG  ASN   150      58.626  71.350  92.886  1.00  0.00           C  
ATOM   2035  OD1 ASN   150      58.582  72.289  92.064  1.00  0.00           O  
ATOM   2036  ND2 ASN   150      58.724  71.644  94.125  1.00  0.00           N  
ATOM   2037 HD21 ASN   150      58.718  72.639  94.301  1.00  0.00           H  
ATOM   2038 HD22 ASN   150      58.732  71.006  94.908  1.00  0.00           H  
ATOM   2039  C   ASN   150      55.801  70.053  92.810  1.00  0.00           C  
ATOM   2040  O   ASN   150      55.529  70.539  91.698  1.00  0.00           O  
ATOM   2041  N   PRO   151      54.951  70.299  93.793  1.00  0.00           N  
ATOM   2042  CD  PRO   151      54.954  69.756  95.201  1.00  0.00           C  
ATOM   2043  HD2 PRO   151      55.943  69.767  95.658  1.00  0.00           H  
ATOM   2044  HD3 PRO   151      54.576  68.742  95.071  1.00  0.00           H  
ATOM   2045  CG  PRO   151      53.932  70.557  95.933  1.00  0.00           C  
ATOM   2046  HG2 PRO   151      54.239  71.554  96.248  1.00  0.00           H  
ATOM   2047  HG3 PRO   151      53.473  70.083  96.801  1.00  0.00           H  
ATOM   2048  CB  PRO   151      52.876  70.765  94.878  1.00  0.00           C  
ATOM   2049  HB2 PRO   151      52.399  71.701  95.169  1.00  0.00           H  
ATOM   2050  HB3 PRO   151      52.172  69.933  94.903  1.00  0.00           H  
ATOM   2051  CA  PRO   151      53.751  71.069  93.632  1.00  0.00           C  
ATOM   2052  HA  PRO   151      53.266  70.811  92.690  1.00  0.00           H  
ATOM   2053  C   PRO   151      54.098  72.637  93.585  1.00  0.00           C  
ATOM   2054  O   PRO   151      55.163  73.002  94.165  1.00  0.00           O  
ATOM   2055  N   PRO   152      53.252  73.501  92.913  1.00  0.00           N  
ATOM   2056  CD  PRO   152      52.006  73.213  92.336  1.00  0.00           C  
ATOM   2057  HD2 PRO   152      51.209  73.034  93.058  1.00  0.00           H  
ATOM   2058  HD3 PRO   152      52.146  72.349  91.687  1.00  0.00           H  
ATOM   2059  CG  PRO   152      51.592  74.282  91.429  1.00  0.00           C  
ATOM   2060  HG2 PRO   152      50.688  74.745  91.826  1.00  0.00           H  
ATOM   2061  HG3 PRO   152      51.396  73.885  90.433  1.00  0.00           H  
ATOM   2062  CB  PRO   152      52.807  75.257  91.294  1.00  0.00           C  
ATOM   2063  HB2 PRO   152      52.548  76.311  91.187  1.00  0.00           H  
ATOM   2064  HB3 PRO   152      53.469  74.815  90.548  1.00  0.00           H  
ATOM   2065  CA  PRO   152      53.554  74.888  92.604  1.00  0.00           C  
ATOM   2066  HA  PRO   152      54.639  74.881  92.502  1.00  0.00           H  
ATOM   2067  C   PRO   152      53.131  75.880  93.756  1.00  0.00           C  
ATOM   2068  O   PRO   152      52.308  76.804  93.567  1.00  0.00           O  
ATOM   2069  N   GLN   153      53.801  75.723  94.862  1.00  0.00           N  
ATOM   2070  H   GLN   153      54.575  75.082  94.963  1.00  0.00           H  
ATOM   2071  CA  GLN   153      53.415  76.404  96.096  1.00  0.00           C  
ATOM   2072  HA  GLN   153      52.430  76.853  95.969  1.00  0.00           H  
ATOM   2073  CB  GLN   153      53.293  75.341  97.259  1.00  0.00           C  
ATOM   2074  HB2 GLN   153      54.242  74.806  97.272  1.00  0.00           H  
ATOM   2075  HB3 GLN   153      53.241  75.795  98.249  1.00  0.00           H  
ATOM   2076  CG  GLN   153      52.163  74.376  97.155  1.00  0.00           C  
ATOM   2077  HG2 GLN   153      51.187  74.821  96.961  1.00  0.00           H  
ATOM   2078  HG3 GLN   153      52.319  73.758  96.271  1.00  0.00           H  
ATOM   2079  CD  GLN   153      52.002  73.415  98.332  1.00  0.00           C  
ATOM   2080  OE1 GLN   153      52.306  72.227  98.279  1.00  0.00           O  
ATOM   2081  NE2 GLN   153      51.738  73.835  99.523  1.00  0.00           N  
ATOM   2082 HE21 GLN   153      51.366  74.771  99.589  1.00  0.00           H  
ATOM   2083 HE22 GLN   153      51.586  73.122 100.222  1.00  0.00           H  
ATOM   2084  C   GLN   153      54.426  77.520  96.440  1.00  0.00           C  
ATOM   2085  O   GLN   153      54.380  78.017  97.610  1.00  0.00           O  
ATOM   2086  N   GLY   154      55.375  77.788  95.490  1.00  0.00           N  
ATOM   2087  H   GLY   154      55.416  77.392  94.562  1.00  0.00           H  
ATOM   2088  CA  GLY   154      56.514  78.721  95.759  1.00  0.00           C  
ATOM   2089  HA2 GLY   154      56.993  78.634  96.734  1.00  0.00           H  
ATOM   2090  HA3 GLY   154      57.274  78.461  95.022  1.00  0.00           H  
ATOM   2091  C   GLY   154      56.137  80.202  95.639  1.00  0.00           C  
ATOM   2092  O   GLY   154      54.954  80.433  95.833  1.00  0.00           O  
ATOM   2093  N   TYR   155      57.076  81.079  95.379  1.00  0.00           N  
ATOM   2094  H   TYR   155      58.023  80.743  95.275  1.00  0.00           H  
ATOM   2095  CA  TYR   155      56.820  82.491  95.085  1.00  0.00           C  
ATOM   2096  HA  TYR   155      56.013  82.824  95.739  1.00  0.00           H  
ATOM   2097  CB  TYR   155      58.046  83.394  95.303  1.00  0.00           C  
ATOM   2098  HB2 TYR   155      58.886  83.039  94.705  1.00  0.00           H  
ATOM   2099  HB3 TYR   155      57.940  84.373  94.837  1.00  0.00           H  
ATOM   2100  CG  TYR   155      58.500  83.498  96.743  1.00  0.00           C  
ATOM   2101  CD1 TYR   155      57.768  84.184  97.685  1.00  0.00           C  
ATOM   2102  HD1 TYR   155      56.926  84.756  97.324  1.00  0.00           H  
ATOM   2103  CE1 TYR   155      58.139  84.326  99.055  1.00  0.00           C  
ATOM   2104  HE1 TYR   155      57.477  84.855  99.724  1.00  0.00           H  
ATOM   2105  CZ  TYR   155      59.208  83.481  99.494  1.00  0.00           C  
ATOM   2106  OH  TYR   155      59.575  83.382 100.809  1.00  0.00           O  
ATOM   2107  HH  TYR   155      59.201  84.108 101.314  1.00  0.00           H  
ATOM   2108  CE2 TYR   155      60.055  82.846  98.600  1.00  0.00           C  
ATOM   2109  HE2 TYR   155      60.896  82.266  98.952  1.00  0.00           H  
ATOM   2110  CD2 TYR   155      59.631  82.772  97.263  1.00  0.00           C  
ATOM   2111  HD2 TYR   155      60.216  82.162  96.591  1.00  0.00           H  
ATOM   2112  C   TYR   155      56.416  82.621  93.581  1.00  0.00           C  
ATOM   2113  O   TYR   155      56.857  81.865  92.750  1.00  0.00           O  
ATOM   2114  N   GLY   156      55.573  83.577  93.220  1.00  0.00           N  
ATOM   2115  H   GLY   156      55.471  83.790  92.238  1.00  0.00           H  
ATOM   2116  CA  GLY   156      54.752  84.484  94.064  1.00  0.00           C  
ATOM   2117  HA2 GLY   156      54.355  84.016  94.966  1.00  0.00           H  
ATOM   2118  HA3 GLY   156      55.423  85.262  94.427  1.00  0.00           H  
ATOM   2119  C   GLY   156      53.627  85.191  93.414  1.00  0.00           C  
ATOM   2120  O   GLY   156      53.586  85.301  92.177  1.00  0.00           O  
ATOM   2121  N   GLN   157      52.771  85.721  94.235  1.00  0.00           N  
ATOM   2122  H   GLN   157      52.994  85.741  95.220  1.00  0.00           H  
ATOM   2123  CA  GLN   157      51.608  86.417  93.810  1.00  0.00           C  
ATOM   2124  HA  GLN   157      51.694  86.539  92.730  1.00  0.00           H  
ATOM   2125  CB  GLN   157      50.347  85.620  94.018  1.00  0.00           C  
ATOM   2126  HB2 GLN   157      49.530  86.069  93.454  1.00  0.00           H  
ATOM   2127  HB3 GLN   157      50.581  84.679  93.521  1.00  0.00           H  
ATOM   2128  CG  GLN   157      49.925  85.386  95.465  1.00  0.00           C  
ATOM   2129  HG2 GLN   157      50.803  85.085  96.038  1.00  0.00           H  
ATOM   2130  HG3 GLN   157      49.611  86.354  95.855  1.00  0.00           H  
ATOM   2131  CD  GLN   157      48.794  84.335  95.533  1.00  0.00           C  
ATOM   2132  OE1 GLN   157      47.835  84.287  94.784  1.00  0.00           O  
ATOM   2133  NE2 GLN   157      48.733  83.503  96.559  1.00  0.00           N  
ATOM   2134 HE21 GLN   157      49.498  83.501  97.219  1.00  0.00           H  
ATOM   2135 HE22 GLN   157      47.938  82.883  96.615  1.00  0.00           H  
ATOM   2136  C   GLN   157      51.589  87.697  94.667  1.00  0.00           C  
ATOM   2137  O   GLN   157      52.047  87.632  95.794  1.00  0.00           O  
ATOM   2138  N   GLN   158      50.909  88.736  94.248  1.00  0.00           N  
ATOM   2139  H   GLN   158      50.656  89.400  94.966  1.00  0.00           H  
ATOM   2140  CA  GLN   158      50.298  88.738  92.852  1.00  0.00           C  
ATOM   2141  HA  GLN   158      49.854  87.808  92.498  1.00  0.00           H  
ATOM   2142  CB  GLN   158      49.180  89.820  92.792  1.00  0.00           C  
ATOM   2143  HB2 GLN   158      49.532  90.773  93.189  1.00  0.00           H  
ATOM   2144  HB3 GLN   158      48.896  89.886  91.742  1.00  0.00           H  
ATOM   2145  CG  GLN   158      47.914  89.317  93.545  1.00  0.00           C  
ATOM   2146  HG2 GLN   158      47.039  89.585  92.953  1.00  0.00           H  
ATOM   2147  HG3 GLN   158      48.010  88.238  93.672  1.00  0.00           H  
ATOM   2148  CD  GLN   158      47.730  90.054  94.878  1.00  0.00           C  
ATOM   2149  OE1 GLN   158      48.619  90.715  95.392  1.00  0.00           O  
ATOM   2150  NE2 GLN   158      46.509  90.041  95.530  1.00  0.00           N  
ATOM   2151 HE21 GLN   158      45.736  89.525  95.134  1.00  0.00           H  
ATOM   2152 HE22 GLN   158      46.437  90.564  96.392  1.00  0.00           H  
ATOM   2153  C   GLN   158      51.442  89.073  91.808  1.00  0.00           C  
ATOM   2154  O   GLN   158      52.643  89.320  92.084  1.00  0.00           O  
ATOM   2155  N   ASN   159      51.079  88.921  90.565  1.00  0.00           N  
ATOM   2156  H   ASN   159      50.179  88.513  90.358  1.00  0.00           H  
ATOM   2157  CA  ASN   159      51.844  89.234  89.366  1.00  0.00           C  
ATOM   2158  HA  ASN   159      52.753  88.635  89.417  1.00  0.00           H  
ATOM   2159  CB  ASN   159      51.152  88.590  88.214  1.00  0.00           C  
ATOM   2160  HB2 ASN   159      51.040  87.506  88.264  1.00  0.00           H  
ATOM   2161  HB3 ASN   159      50.120  88.933  88.142  1.00  0.00           H  
ATOM   2162  CG  ASN   159      51.750  89.077  86.904  1.00  0.00           C  
ATOM   2163  OD1 ASN   159      51.326  90.034  86.304  1.00  0.00           O  
ATOM   2164  ND2 ASN   159      52.872  88.438  86.483  1.00  0.00           N  
ATOM   2165 HD21 ASN   159      53.057  87.579  86.980  1.00  0.00           H  
ATOM   2166 HD22 ASN   159      53.340  88.759  85.647  1.00  0.00           H  
ATOM   2167  C   ASN   159      52.054  90.746  89.252  1.00  0.00           C  
ATOM   2168  O   ASN   159      51.176  91.602  89.318  1.00  0.00           O  
ATOM   2169  N   GLN   160      53.310  91.162  89.085  1.00  0.00           N  
ATOM   2170  H   GLN   160      53.348  92.142  88.843  1.00  0.00           H  
ATOM   2171  CA  GLN   160      54.559  90.415  88.867  1.00  0.00           C  
ATOM   2172  HA  GLN   160      54.413  89.336  88.806  1.00  0.00           H  
ATOM   2173  CB  GLN   160      55.321  91.070  87.692  1.00  0.00           C  
ATOM   2174  HB2 GLN   160      54.640  91.096  86.842  1.00  0.00           H  
ATOM   2175  HB3 GLN   160      55.301  92.131  87.942  1.00  0.00           H  
ATOM   2176  CG  GLN   160      56.725  90.500  87.232  1.00  0.00           C  
ATOM   2177  HG2 GLN   160      57.096  90.965  86.319  1.00  0.00           H  
ATOM   2178  HG3 GLN   160      57.457  90.664  88.023  1.00  0.00           H  
ATOM   2179  CD  GLN   160      56.754  88.984  87.006  1.00  0.00           C  
ATOM   2180  OE1 GLN   160      57.015  88.202  87.930  1.00  0.00           O  
ATOM   2181  NE2 GLN   160      56.445  88.455  85.850  1.00  0.00           N  
ATOM   2182 HE21 GLN   160      56.079  88.992  85.078  1.00  0.00           H  
ATOM   2183 HE22 GLN   160      56.480  87.454  85.715  1.00  0.00           H  
ATOM   2184  C   GLN   160      55.398  90.481  90.157  1.00  0.00           C  
ATOM   2185  O   GLN   160      55.860  91.514  90.644  1.00  0.00           O  
ATOM   2186  N   TYR   161      55.562  89.287  90.779  1.00  0.00           N  
ATOM   2187  H   TYR   161      55.424  88.411  90.296  1.00  0.00           H  
ATOM   2188  CA  TYR   161      56.208  89.345  92.041  1.00  0.00           C  
ATOM   2189  HA  TYR   161      55.702  90.128  92.607  1.00  0.00           H  
ATOM   2190  CB  TYR   161      56.086  87.978  92.746  1.00  0.00           C  
ATOM   2191  HB2 TYR   161      55.015  87.820  92.612  1.00  0.00           H  
ATOM   2192  HB3 TYR   161      56.550  87.294  92.035  1.00  0.00           H  
ATOM   2193  CG  TYR   161      56.576  87.905  94.216  1.00  0.00           C  
ATOM   2194  CD1 TYR   161      57.854  87.318  94.504  1.00  0.00           C  
ATOM   2195  HD1 TYR   161      58.456  86.932  93.695  1.00  0.00           H  
ATOM   2196  CE1 TYR   161      58.234  87.270  95.834  1.00  0.00           C  
ATOM   2197  HE1 TYR   161      59.202  86.901  96.137  1.00  0.00           H  
ATOM   2198  CZ  TYR   161      57.387  87.688  96.807  1.00  0.00           C  
ATOM   2199  OH  TYR   161      57.654  87.527  98.158  1.00  0.00           O  
ATOM   2200  HH  TYR   161      56.875  87.767  98.664  1.00  0.00           H  
ATOM   2201  CE2 TYR   161      56.135  88.317  96.541  1.00  0.00           C  
ATOM   2202  HE2 TYR   161      55.417  88.583  97.302  1.00  0.00           H  
ATOM   2203  CD2 TYR   161      55.768  88.373  95.221  1.00  0.00           C  
ATOM   2204  HD2 TYR   161      54.782  88.716  94.943  1.00  0.00           H  
ATOM   2205  C   TYR   161      57.720  89.605  92.039  1.00  0.00           C  
ATOM   2206  O   TYR   161      58.232  90.185  93.038  1.00  0.00           O  
ATOM   2207  N   ASN   162      58.406  89.095  90.970  1.00  0.00           N  
ATOM   2208  H   ASN   162      57.841  88.693  90.236  1.00  0.00           H  
ATOM   2209  CA  ASN   162      59.888  89.245  90.764  1.00  0.00           C  
ATOM   2210  HA  ASN   162      60.407  88.803  91.615  1.00  0.00           H  
ATOM   2211  CB  ASN   162      60.255  88.203  89.634  1.00  0.00           C  
ATOM   2212  HB2 ASN   162      59.610  88.325  88.764  1.00  0.00           H  
ATOM   2213  HB3 ASN   162      61.264  88.518  89.367  1.00  0.00           H  
ATOM   2214  CG  ASN   162      60.194  86.797  90.123  1.00  0.00           C  
ATOM   2215  OD1 ASN   162      61.043  86.451  90.874  1.00  0.00           O  
ATOM   2216  ND2 ASN   162      59.337  86.013  89.594  1.00  0.00           N  
ATOM   2217 HD21 ASN   162      59.252  85.129  90.076  1.00  0.00           H  
ATOM   2218 HD22 ASN   162      58.812  86.279  88.773  1.00  0.00           H  
ATOM   2219  C   ASN   162      60.385  90.630  90.482  1.00  0.00           C  
ATOM   2220  O   ASN   162      59.739  91.379  89.721  1.00  0.00           O  
ATOM   2221  N   SER   163      61.514  91.110  91.149  1.00  0.00           N  
ATOM   2222  H   SER   163      62.109  90.374  91.502  1.00  0.00           H  
ATOM   2223  CA  SER   163      62.098  92.483  90.999  1.00  0.00           C  
ATOM   2224  HA  SER   163      61.329  93.191  91.309  1.00  0.00           H  
ATOM   2225  CB  SER   163      63.250  92.556  91.917  1.00  0.00           C  
ATOM   2226  HB2 SER   163      63.900  91.779  91.515  1.00  0.00           H  
ATOM   2227  HB3 SER   163      63.693  93.549  91.844  1.00  0.00           H  
ATOM   2228  OG  SER   163      62.862  92.418  93.309  1.00  0.00           O  
ATOM   2229  HG  SER   163      62.473  93.207  93.694  1.00  0.00           H  
ATOM   2230  C   SER   163      62.517  92.859  89.573  1.00  0.00           C  
ATOM   2231  O   SER   163      62.851  92.000  88.752  1.00  0.00           O  
ATOM   2232  N   SER   164      62.456  94.216  89.299  1.00  0.00           N  
ATOM   2233  H   SER   164      62.051  94.792  90.022  1.00  0.00           H  
ATOM   2234  CA  SER   164      62.642  94.842  88.011  1.00  0.00           C  
ATOM   2235  HA  SER   164      62.449  95.913  88.071  1.00  0.00           H  
ATOM   2236  CB  SER   164      61.518  94.393  86.966  1.00  0.00           C  
ATOM   2237  HB2 SER   164      61.968  93.493  86.546  1.00  0.00           H  
ATOM   2238  HB3 SER   164      60.639  94.180  87.573  1.00  0.00           H  
ATOM   2239  OG  SER   164      61.378  95.359  86.011  1.00  0.00           O  
ATOM   2240  HG  SER   164      61.094  94.884  85.226  1.00  0.00           H  
ATOM   2241  C   SER   164      64.123  94.707  87.453  1.00  0.00           C  
ATOM   2242  O   SER   164      65.098  94.378  88.151  1.00  0.00           O  
ATOM   2243  N   SER   165      64.299  94.852  86.168  1.00  0.00           N  
ATOM   2244  H   SER   165      63.500  95.167  85.637  1.00  0.00           H  
ATOM   2245  CA  SER   165      65.510  94.692  85.377  1.00  0.00           C  
ATOM   2246  HA  SER   165      66.030  93.866  85.862  1.00  0.00           H  
ATOM   2247  CB  SER   165      65.054  94.226  84.002  1.00  0.00           C  
ATOM   2248  HB2 SER   165      65.984  94.000  83.480  1.00  0.00           H  
ATOM   2249  HB3 SER   165      64.484  93.304  84.112  1.00  0.00           H  
ATOM   2250  OG  SER   165      64.439  95.273  83.335  1.00  0.00           O  
ATOM   2251  HG  SER   165      64.653  95.321  82.400  1.00  0.00           H  
ATOM   2252  C   SER   165      66.427  95.879  85.371  1.00  0.00           C  
ATOM   2253  O   SER   165      66.125  96.893  85.934  1.00  0.00           O  
ATOM   2254  N   GLY   166      67.578  95.811  84.725  1.00  0.00           N  
ATOM   2255  H   GLY   166      67.811  94.880  84.409  1.00  0.00           H  
ATOM   2256  CA  GLY   166      68.601  96.872  84.367  1.00  0.00           C  
ATOM   2257  HA2 GLY   166      69.050  96.538  83.431  1.00  0.00           H  
ATOM   2258  HA3 GLY   166      68.120  97.799  84.056  1.00  0.00           H  
ATOM   2259  C   GLY   166      69.715  97.236  85.389  1.00  0.00           C  
ATOM   2260  O   GLY   166      69.777  96.603  86.470  1.00  0.00           O  
ATOM   2261  N   GLY   167      70.492  98.229  84.976  1.00  0.00           N  
ATOM   2262  H   GLY   167      70.169  98.787  84.199  1.00  0.00           H  
ATOM   2263  CA  GLY   167      71.625  98.745  85.777  1.00  0.00           C  
ATOM   2264  HA2 GLY   167      71.654  99.803  85.519  1.00  0.00           H  
ATOM   2265  HA3 GLY   167      71.420  98.630  86.841  1.00  0.00           H  
ATOM   2266  C   GLY   167      73.002  98.192  85.428  1.00  0.00           C  
ATOM   2267  O   GLY   167      73.372  98.071  84.247  1.00  0.00           O  
ATOM   2268  N   GLY   168      73.674  97.667  86.423  1.00  0.00           N  
ATOM   2269  H   GLY   168      73.251  97.749  87.336  1.00  0.00           H  
ATOM   2270  CA  GLY   168      75.025  97.126  86.320  1.00  0.00           C  
ATOM   2271  HA2 GLY   168      75.637  97.817  85.741  1.00  0.00           H  
ATOM   2272  HA3 GLY   168      75.456  97.183  87.319  1.00  0.00           H  
ATOM   2273  C   GLY   168      75.203  95.702  85.776  1.00  0.00           C  
ATOM   2274  O   GLY   168      74.287  94.995  85.525  1.00  0.00           O  
ATOM   2275  N   GLY   169      76.509  95.249  85.584  1.00  0.00           N  
ATOM   2276  H   GLY   169      76.552  94.365  85.097  1.00  0.00           H  
ATOM   2277  CA  GLY   169      77.789  95.936  85.838  1.00  0.00           C  
ATOM   2278  HA2 GLY   169      77.784  96.416  86.817  1.00  0.00           H  
ATOM   2279  HA3 GLY   169      78.589  95.198  85.901  1.00  0.00           H  
ATOM   2280  C   GLY   169      78.223  96.916  84.794  1.00  0.00           C  
ATOM   2281  O   GLY   169      77.429  97.414  83.983  1.00  0.00           O  
ATOM   2282  N   GLY   170      79.503  97.282  84.740  1.00  0.00           N  
ATOM   2283  H   GLY   170      80.085  96.723  85.347  1.00  0.00           H  
ATOM   2284  CA  GLY   170      80.136  98.275  83.903  1.00  0.00           C  
ATOM   2285  HA2 GLY   170      79.671  98.198  82.920  1.00  0.00           H  
ATOM   2286  HA3 GLY   170      79.948  99.227  84.399  1.00  0.00           H  
ATOM   2287  C   GLY   170      81.656  98.119  83.806  1.00  0.00           C  
ATOM   2288  O   GLY   170      82.287  97.422  84.620  1.00  0.00           O  
ATOM   2289  N   GLY   171      82.388  98.812  82.909  1.00  0.00           N  
ATOM   2290  H   GLY   171      83.333  98.509  82.719  1.00  0.00           H  
ATOM   2291  CA  GLY   171      81.890  99.991  82.148  1.00  0.00           C  
ATOM   2292  HA2 GLY   171      81.090  99.661  81.486  1.00  0.00           H  
ATOM   2293  HA3 GLY   171      81.540 100.703  82.895  1.00  0.00           H  
ATOM   2294  C   GLY   171      82.991 100.816  81.407  1.00  0.00           C  
ATOM   2295  O   GLY   171      84.100 100.903  81.900  1.00  0.00           O  
ATOM   2296  N   GLY   172      82.820 101.437  80.264  1.00  0.00           N  
ATOM   2297  H   GLY   172      83.635 101.773  79.770  1.00  0.00           H  
ATOM   2298  CA  GLY   172      81.579 101.460  79.474  1.00  0.00           C  
ATOM   2299  HA2 GLY   172      80.736 101.107  80.069  1.00  0.00           H  
ATOM   2300  HA3 GLY   172      81.436 102.478  79.112  1.00  0.00           H  
ATOM   2301  C   GLY   172      81.653 100.564  78.257  1.00  0.00           C  
ATOM   2302  O   GLY   172      82.385  99.590  78.300  1.00  0.00           O  
ATOM   2303  N   GLY   173      80.961 100.838  77.171  1.00  0.00           N  
ATOM   2304  H   GLY   173      80.325 101.620  77.119  1.00  0.00           H  
ATOM   2305  CA  GLY   173      80.974 100.095  75.913  1.00  0.00           C  
ATOM   2306  HA2 GLY   173      81.800 100.432  75.287  1.00  0.00           H  
ATOM   2307  HA3 GLY   173      81.168  99.036  76.081  1.00  0.00           H  
ATOM   2308  C   GLY   173      79.646 100.193  75.155  1.00  0.00           C  
ATOM   2309  O   GLY   173      79.299 101.305  74.760  1.00  0.00           O  
ATOM   2310  N   GLY   174      78.965  99.083  74.719  1.00  0.00           N  
ATOM   2311  H   GLY   174      78.304  99.247  73.973  1.00  0.00           H  
ATOM   2312  CA  GLY   174      79.378  97.673  74.794  1.00  0.00           C  
ATOM   2313  HA2 GLY   174      79.758  97.468  75.795  1.00  0.00           H  
ATOM   2314  HA3 GLY   174      78.551  96.992  74.592  1.00  0.00           H  
ATOM   2315  C   GLY   174      80.582  97.321  73.856  1.00  0.00           C  
ATOM   2316  O   GLY   174      81.541  98.105  73.782  1.00  0.00           O  
ATOM   2317  N   GLY   175      80.633  96.142  73.175  1.00  0.00           N  
ATOM   2318  H   GLY   175      79.852  95.519  73.325  1.00  0.00           H  
ATOM   2319  CA  GLY   175      81.719  95.681  72.337  1.00  0.00           C  
ATOM   2320  HA2 GLY   175      82.560  95.411  72.976  1.00  0.00           H  
ATOM   2321  HA3 GLY   175      81.412  94.813  71.753  1.00  0.00           H  
ATOM   2322  C   GLY   175      82.088  96.669  71.187  1.00  0.00           C  
ATOM   2323  O   GLY   175      83.206  96.526  70.708  1.00  0.00           O  
ATOM   2324  N   ASN   176      81.104  97.391  70.657  1.00  0.00           N  
ATOM   2325  H   ASN   176      80.190  97.176  71.029  1.00  0.00           H  
ATOM   2326  CA  ASN   176      81.152  98.490  69.729  1.00  0.00           C  
ATOM   2327  HA  ASN   176      82.190  98.770  69.553  1.00  0.00           H  
ATOM   2328  CB  ASN   176      80.613  97.987  68.361  1.00  0.00           C  
ATOM   2329  HB2 ASN   176      79.650  97.593  68.688  1.00  0.00           H  
ATOM   2330  HB3 ASN   176      80.557  98.852  67.701  1.00  0.00           H  
ATOM   2331  CG  ASN   176      81.588  96.986  67.658  1.00  0.00           C  
ATOM   2332  OD1 ASN   176      82.501  97.348  66.936  1.00  0.00           O  
ATOM   2333  ND2 ASN   176      81.534  95.665  67.877  1.00  0.00           N  
ATOM   2334 HD21 ASN   176      82.054  94.995  67.328  1.00  0.00           H  
ATOM   2335 HD22 ASN   176      80.995  95.323  68.660  1.00  0.00           H  
ATOM   2336  C   ASN   176      80.410  99.738  70.321  1.00  0.00           C  
ATOM   2337  O   ASN   176      79.210  99.551  70.669  1.00  0.00           O  
ATOM   2338  N   TYR   177      81.049 100.889  70.672  1.00  0.00           N  
ATOM   2339  H   TYR   177      82.046 100.865  70.517  1.00  0.00           H  
ATOM   2340  CA  TYR   177      80.364 102.105  71.046  1.00  0.00           C  
ATOM   2341  HA  TYR   177      79.920 101.902  72.021  1.00  0.00           H  
ATOM   2342  CB  TYR   177      81.345 103.253  71.320  1.00  0.00           C  
ATOM   2343  HB2 TYR   177      81.971 103.383  70.437  1.00  0.00           H  
ATOM   2344  HB3 TYR   177      80.801 104.185  71.476  1.00  0.00           H  
ATOM   2345  CG  TYR   177      82.360 103.085  72.408  1.00  0.00           C  
ATOM   2346  CD1 TYR   177      81.969 103.309  73.720  1.00  0.00           C  
ATOM   2347  HD1 TYR   177      80.945 103.578  73.933  1.00  0.00           H  
ATOM   2348  CE1 TYR   177      82.926 103.241  74.724  1.00  0.00           C  
ATOM   2349  HE1 TYR   177      82.724 103.370  75.777  1.00  0.00           H  
ATOM   2350  CZ  TYR   177      84.314 102.993  74.429  1.00  0.00           C  
ATOM   2351  OH  TYR   177      85.223 103.003  75.450  1.00  0.00           O  
ATOM   2352  HH  TYR   177      86.174 103.029  75.322  1.00  0.00           H  
ATOM   2353  CE2 TYR   177      84.687 102.777  73.057  1.00  0.00           C  
ATOM   2354  HE2 TYR   177      85.724 102.727  72.758  1.00  0.00           H  
ATOM   2355  CD2 TYR   177      83.717 102.835  72.070  1.00  0.00           C  
ATOM   2356  HD2 TYR   177      84.050 102.660  71.058  1.00  0.00           H  
ATOM   2357  C   TYR   177      79.261 102.447  70.086  1.00  0.00           C  
ATOM   2358  O   TYR   177      79.469 102.773  68.914  1.00  0.00           O  
ATOM   2359  N   GLY   178      78.020 102.571  70.614  1.00  0.00           N  
ATOM   2360  H   GLY   178      77.499 103.200  70.019  1.00  0.00           H  
ATOM   2361  CA  GLY   178      77.600 102.587  72.029  1.00  0.00           C  
ATOM   2362  HA2 GLY   178      76.523 102.425  72.010  1.00  0.00           H  
ATOM   2363  HA3 GLY   178      78.082 101.741  72.520  1.00  0.00           H  
ATOM   2364  C   GLY   178      77.981 103.860  72.699  1.00  0.00           C  
ATOM   2365  O   GLY   178      77.729 104.987  72.210  1.00  0.00           O  
ATOM   2366  N   GLN   179      78.273 103.736  74.019  1.00  0.00           N  
ATOM   2367  H   GLN   179      78.451 102.787  74.316  1.00  0.00           H  
ATOM   2368  CA  GLN   179      78.253 104.885  74.970  1.00  0.00           C  
ATOM   2369  HA  GLN   179      78.667 105.658  74.322  1.00  0.00           H  
ATOM   2370  CB  GLN   179      76.809 105.401  75.248  1.00  0.00           C  
ATOM   2371  HB2 GLN   179      76.811 106.295  75.873  1.00  0.00           H  
ATOM   2372  HB3 GLN   179      76.289 105.729  74.348  1.00  0.00           H  
ATOM   2373  CG  GLN   179      76.017 104.364  76.061  1.00  0.00           C  
ATOM   2374  HG2 GLN   179      76.658 103.982  76.855  1.00  0.00           H  
ATOM   2375  HG3 GLN   179      75.227 104.845  76.638  1.00  0.00           H  
ATOM   2376  CD  GLN   179      75.457 103.193  75.198  1.00  0.00           C  
ATOM   2377  OE1 GLN   179      75.822 102.069  75.345  1.00  0.00           O  
ATOM   2378  NE2 GLN   179      74.655 103.442  74.167  1.00  0.00           N  
ATOM   2379 HE21 GLN   179      74.227 104.354  74.099  1.00  0.00           H  
ATOM   2380 HE22 GLN   179      74.302 102.670  73.620  1.00  0.00           H  
ATOM   2381  C   GLN   179      79.088 104.728  76.254  1.00  0.00           C  
ATOM   2382  O   GLN   179      79.040 103.662  76.800  1.00  0.00           O  
ATOM   2383  N   ASP   180      80.056 105.596  76.642  1.00  0.00           N  
ATOM   2384  H   ASP   180      80.556 105.327  77.477  1.00  0.00           H  
ATOM   2385  CA  ASP   180      80.185 107.002  76.401  1.00  0.00           C  
ATOM   2386  HA  ASP   180      79.889 107.207  75.372  1.00  0.00           H  
ATOM   2387  CB  ASP   180      79.245 107.826  77.332  1.00  0.00           C  
ATOM   2388  HB2 ASP   180      78.218 107.539  77.107  1.00  0.00           H  
ATOM   2389  HB3 ASP   180      79.459 107.568  78.369  1.00  0.00           H  
ATOM   2390  CG  ASP   180      79.236 109.363  77.204  1.00  0.00           C  
ATOM   2391  OD1 ASP   180      78.700 110.095  78.068  1.00  0.00           O  
ATOM   2392  OD2 ASP   180      79.918 109.832  76.245  1.00  0.00           O  
ATOM   2393  C   ASP   180      81.627 107.380  76.535  1.00  0.00           C  
ATOM   2394  O   ASP   180      82.199 107.253  77.587  1.00  0.00           O  
ATOM   2395  N   GLN   181      82.246 107.922  75.456  1.00  0.00           N  
ATOM   2396  H   GLN   181      81.675 108.069  74.636  1.00  0.00           H  
ATOM   2397  CA  GLN   181      83.641 108.288  75.344  1.00  0.00           C  
ATOM   2398  HA  GLN   181      84.200 107.770  76.124  1.00  0.00           H  
ATOM   2399  CB  GLN   181      84.293 107.990  73.952  1.00  0.00           C  
ATOM   2400  HB2 GLN   181      83.770 108.563  73.187  1.00  0.00           H  
ATOM   2401  HB3 GLN   181      85.340 108.285  73.882  1.00  0.00           H  
ATOM   2402  CG  GLN   181      84.263 106.507  73.556  1.00  0.00           C  
ATOM   2403  HG2 GLN   181      85.254 106.109  73.774  1.00  0.00           H  
ATOM   2404  HG3 GLN   181      83.551 105.915  74.131  1.00  0.00           H  
ATOM   2405  CD  GLN   181      83.896 106.229  72.089  1.00  0.00           C  
ATOM   2406  OE1 GLN   181      84.815 105.923  71.266  1.00  0.00           O  
ATOM   2407  NE2 GLN   181      82.702 106.574  71.702  1.00  0.00           N  
ATOM   2408 HE21 GLN   181      81.892 106.877  72.224  1.00  0.00           H  
ATOM   2409 HE22 GLN   181      82.541 106.331  70.735  1.00  0.00           H  
ATOM   2410  C   GLN   181      83.789 109.692  75.762  1.00  0.00           C  
ATOM   2411  O   GLN   181      84.861 110.284  75.490  1.00  0.00           O  
ATOM   2412  N   SER   182      82.784 110.364  76.418  1.00  0.00           N  
ATOM   2413  H   SER   182      81.942 109.931  76.769  1.00  0.00           H  
ATOM   2414  CA  SER   182      82.917 111.800  76.659  1.00  0.00           C  
ATOM   2415  HA  SER   182      83.164 112.297  75.721  1.00  0.00           H  
ATOM   2416  CB  SER   182      81.638 112.433  77.145  1.00  0.00           C  
ATOM   2417  HB2 SER   182      81.280 111.935  78.046  1.00  0.00           H  
ATOM   2418  HB3 SER   182      81.801 113.497  77.317  1.00  0.00           H  
ATOM   2419  OG  SER   182      80.596 112.334  76.183  1.00  0.00           O  
ATOM   2420  HG  SER   182      80.328 111.424  76.334  1.00  0.00           H  
ATOM   2421  C   SER   182      83.969 112.152  77.709  1.00  0.00           C  
ATOM   2422  O   SER   182      83.821 111.808  78.896  1.00  0.00           O  
ATOM   2423  N   SER   183      84.936 113.054  77.488  1.00  0.00           N  
ATOM   2424  H   SER   183      85.417 113.384  78.313  1.00  0.00           H  
ATOM   2425  CA  SER   183      85.330 113.611  76.161  1.00  0.00           C  
ATOM   2426  HA  SER   183      85.291 112.843  75.388  1.00  0.00           H  
ATOM   2427  CB  SER   183      84.517 114.820  75.767  1.00  0.00           C  
ATOM   2428  HB2 SER   183      83.453 114.673  75.956  1.00  0.00           H  
ATOM   2429  HB3 SER   183      84.757 115.647  76.435  1.00  0.00           H  
ATOM   2430  OG  SER   183      84.747 115.206  74.477  1.00  0.00           O  
ATOM   2431  HG  SER   183      84.151 114.848  73.815  1.00  0.00           H  
ATOM   2432  C   SER   183      86.835 114.016  76.033  1.00  0.00           C  
ATOM   2433  O   SER   183      87.557 113.985  77.039  1.00  0.00           O  
ATOM   2434  N   MET   184      87.311 114.150  74.777  1.00  0.00           N  
ATOM   2435  H   MET   184      86.676 114.240  73.997  1.00  0.00           H  
ATOM   2436  CA  MET   184      88.731 114.371  74.512  1.00  0.00           C  
ATOM   2437  HA  MET   184      89.326 113.723  75.156  1.00  0.00           H  
ATOM   2438  CB  MET   184      89.160 113.830  73.069  1.00  0.00           C  
ATOM   2439  HB2 MET   184      90.185 114.183  72.956  1.00  0.00           H  
ATOM   2440  HB3 MET   184      89.121 112.747  72.956  1.00  0.00           H  
ATOM   2441  CG  MET   184      88.313 114.444  71.968  1.00  0.00           C  
ATOM   2442  HG2 MET   184      87.312 114.070  72.185  1.00  0.00           H  
ATOM   2443  HG3 MET   184      88.493 115.519  71.969  1.00  0.00           H  
ATOM   2444  SD  MET   184      88.846 113.812  70.314  1.00  0.00           S  
ATOM   2445  CE  MET   184      90.604 114.478  70.368  1.00  0.00           C  
ATOM   2446  HE1 MET   184      91.307 113.858  70.925  1.00  0.00           H  
ATOM   2447  HE2 MET   184      90.998 114.545  69.354  1.00  0.00           H  
ATOM   2448  HE3 MET   184      90.521 115.507  70.719  1.00  0.00           H  
ATOM   2449  C   MET   184      89.277 115.744  74.840  1.00  0.00           C  
ATOM   2450  O   MET   184      88.556 116.729  74.756  1.00  0.00           O  
ATOM   2451  N   SER   185      90.619 115.839  74.999  1.00  0.00           N  
ATOM   2452  H   SER   185      91.069 114.936  74.954  1.00  0.00           H  
ATOM   2453  CA  SER   185      91.400 117.042  75.292  1.00  0.00           C  
ATOM   2454  HA  SER   185      91.069 117.493  76.227  1.00  0.00           H  
ATOM   2455  CB  SER   185      92.856 116.684  75.424  1.00  0.00           C  
ATOM   2456  HB2 SER   185      93.049 115.955  76.211  1.00  0.00           H  
ATOM   2457  HB3 SER   185      93.252 116.314  74.479  1.00  0.00           H  
ATOM   2458  OG  SER   185      93.566 117.844  75.764  1.00  0.00           O  
ATOM   2459  HG  SER   185      93.864 118.252  74.947  1.00  0.00           H  
ATOM   2460  C   SER   185      91.298 118.052  74.140  1.00  0.00           C  
ATOM   2461  O   SER   185      91.371 117.630  72.974  1.00  0.00           O  
ATOM   2462  N   SER   186      91.224 119.329  74.451  1.00  0.00           N  
ATOM   2463  H   SER   186      91.221 119.673  75.400  1.00  0.00           H  
ATOM   2464  CA  SER   186      91.426 120.491  73.547  1.00  0.00           C  
ATOM   2465  HA  SER   186      92.212 120.192  72.853  1.00  0.00           H  
ATOM   2466  CB  SER   186      90.057 120.704  72.819  1.00  0.00           C  
ATOM   2467  HB2 SER   186      89.877 119.748  72.327  1.00  0.00           H  
ATOM   2468  HB3 SER   186      89.396 121.030  73.622  1.00  0.00           H  
ATOM   2469  OG  SER   186      89.964 121.750  71.860  1.00  0.00           O  
ATOM   2470  HG  SER   186      89.028 121.715  71.649  1.00  0.00           H  
ATOM   2471  C   SER   186      91.843 121.766  74.334  1.00  0.00           C  
ATOM   2472  O   SER   186      91.698 121.647  75.537  1.00  0.00           O  
ATOM   2473  N   GLY   187      92.317 122.866  73.794  1.00  0.00           N  
ATOM   2474  H   GLY   187      92.406 123.641  74.436  1.00  0.00           H  
ATOM   2475  CA  GLY   187      92.966 122.899  72.466  1.00  0.00           C  
ATOM   2476  HA2 GLY   187      94.029 122.743  72.651  1.00  0.00           H  
ATOM   2477  HA3 GLY   187      92.515 122.155  71.810  1.00  0.00           H  
ATOM   2478  C   GLY   187      92.855 124.174  71.738  1.00  0.00           C  
ATOM   2479  O   GLY   187      93.686 124.588  70.910  1.00  0.00           O  
ATOM   2480  N   GLY   188      91.759 124.906  71.957  1.00  0.00           N  
ATOM   2481  H   GLY   188      91.089 124.595  72.646  1.00  0.00           H  
ATOM   2482  CA  GLY   188      91.532 126.211  71.327  1.00  0.00           C  
ATOM   2483  HA2 GLY   188      92.014 126.293  70.352  1.00  0.00           H  
ATOM   2484  HA3 GLY   188      90.460 126.406  71.291  1.00  0.00           H  
ATOM   2485  C   GLY   188      92.211 127.282  72.171  1.00  0.00           C  
ATOM   2486  O   GLY   188      92.685 127.106  73.251  1.00  0.00           O  
ATOM   2487  N   GLY   189      92.249 128.510  71.638  1.00  0.00           N  
ATOM   2488  H   GLY   189      92.802 129.197  72.130  1.00  0.00           H  
ATOM   2489  CA  GLY   189      91.677 129.040  70.473  1.00  0.00           C  
ATOM   2490  HA2 GLY   189      91.992 130.083  70.424  1.00  0.00           H  
ATOM   2491  HA3 GLY   189      92.028 128.541  69.569  1.00  0.00           H  
ATOM   2492  C   GLY   189      90.134 129.172  70.512  1.00  0.00           C  
ATOM   2493  O   GLY   189      89.626 129.487  71.620  1.00  0.00           O  
ATOM   2494  N   SER   190      89.486 128.996  69.361  1.00  0.00           N  
ATOM   2495  H   SER   190      89.984 128.800  68.504  1.00  0.00           H  
ATOM   2496  CA  SER   190      88.069 129.086  69.219  1.00  0.00           C  
ATOM   2497  HA  SER   190      87.852 128.807  68.188  1.00  0.00           H  
ATOM   2498  CB  SER   190      87.414 127.936  69.931  1.00  0.00           C  
ATOM   2499  HB2 SER   190      87.539 128.130  70.997  1.00  0.00           H  
ATOM   2500  HB3 SER   190      86.335 128.017  69.797  1.00  0.00           H  
ATOM   2501  OG  SER   190      87.847 126.636  69.462  1.00  0.00           O  
ATOM   2502  HG  SER   190      87.650 125.958  70.112  1.00  0.00           H  
ATOM   2503  C   SER   190      87.477 130.501  69.543  1.00  0.00           C  
ATOM   2504  O   SER   190      86.667 130.658  70.438  1.00  0.00           O  
ATOM   2505  N   GLY   191      87.923 131.625  68.956  1.00  0.00           N  
ATOM   2506  H   GLY   191      87.442 132.419  69.354  1.00  0.00           H  
ATOM   2507  CA  GLY   191      88.785 131.838  67.803  1.00  0.00           C  
ATOM   2508  HA2 GLY   191      89.022 132.902  67.802  1.00  0.00           H  
ATOM   2509  HA3 GLY   191      89.692 131.246  67.926  1.00  0.00           H  
ATOM   2510  C   GLY   191      88.165 131.526  66.464  1.00  0.00           C  
ATOM   2511  O   GLY   191      87.339 130.616  66.236  1.00  0.00           O  
ATOM   2512  N   GLY   192      88.647 132.225  65.477  1.00  0.00           N  
ATOM   2513  H   GLY   192      89.327 132.949  65.656  1.00  0.00           H  
ATOM   2514  CA  GLY   192      88.594 131.757  64.107  1.00  0.00           C  
ATOM   2515  HA2 GLY   192      87.580 131.694  63.710  1.00  0.00           H  
ATOM   2516  HA3 GLY   192      89.168 132.406  63.446  1.00  0.00           H  
ATOM   2517  C   GLY   192      89.228 130.384  63.945  1.00  0.00           C  
ATOM   2518  O   GLY   192      89.755 129.798  64.886  1.00  0.00           O  
ATOM   2519  N   GLY   193      89.279 129.888  62.702  1.00  0.00           N  
ATOM   2520  H   GLY   193      88.787 130.412  61.993  1.00  0.00           H  
ATOM   2521  CA  GLY   193      89.858 128.625  62.288  1.00  0.00           C  
ATOM   2522  HA2 GLY   193      90.264 128.767  61.287  1.00  0.00           H  
ATOM   2523  HA3 GLY   193      90.716 128.446  62.935  1.00  0.00           H  
ATOM   2524  C   GLY   193      88.939 127.357  62.296  1.00  0.00           C  
ATOM   2525  O   GLY   193      88.068 127.214  63.102  1.00  0.00           O  
ATOM   2526  N   TYR   194      89.168 126.578  61.221  1.00  0.00           N  
ATOM   2527  H   TYR   194      89.975 126.926  60.725  1.00  0.00           H  
ATOM   2528  CA  TYR   194      88.527 125.260  61.025  1.00  0.00           C  
ATOM   2529  HA  TYR   194      87.470 125.398  60.799  1.00  0.00           H  
ATOM   2530  CB  TYR   194      89.206 124.411  59.814  1.00  0.00           C  
ATOM   2531  HB2 TYR   194      90.287 124.459  59.944  1.00  0.00           H  
ATOM   2532  HB3 TYR   194      88.829 123.401  59.978  1.00  0.00           H  
ATOM   2533  CG  TYR   194      88.894 124.893  58.377  1.00  0.00           C  
ATOM   2534  CD1 TYR   194      88.128 125.970  58.135  1.00  0.00           C  
ATOM   2535  HD1 TYR   194      87.672 126.510  58.951  1.00  0.00           H  
ATOM   2536  CE1 TYR   194      87.932 126.436  56.817  1.00  0.00           C  
ATOM   2537  HE1 TYR   194      87.425 127.386  56.738  1.00  0.00           H  
ATOM   2538  CZ  TYR   194      88.523 125.783  55.726  1.00  0.00           C  
ATOM   2539  OH  TYR   194      88.138 126.204  54.491  1.00  0.00           O  
ATOM   2540  HH  TYR   194      87.417 126.831  54.586  1.00  0.00           H  
ATOM   2541  CE2 TYR   194      89.307 124.640  55.961  1.00  0.00           C  
ATOM   2542  HE2 TYR   194      89.745 124.174  55.091  1.00  0.00           H  
ATOM   2543  CD2 TYR   194      89.437 124.197  57.272  1.00  0.00           C  
ATOM   2544  HD2 TYR   194      90.062 123.349  57.511  1.00  0.00           H  
ATOM   2545  C   TYR   194      88.659 124.405  62.308  1.00  0.00           C  
ATOM   2546  O   TYR   194      89.655 124.356  63.032  1.00  0.00           O  
ATOM   2547  N   GLY   195      87.634 123.666  62.731  1.00  0.00           N  
ATOM   2548  H   GLY   195      87.760 123.254  63.645  1.00  0.00           H  
ATOM   2549  CA  GLY   195      86.316 123.529  62.143  1.00  0.00           C  
ATOM   2550  HA2 GLY   195      85.952 124.546  61.995  1.00  0.00           H  
ATOM   2551  HA3 GLY   195      86.379 123.060  61.161  1.00  0.00           H  
ATOM   2552  C   GLY   195      85.333 122.706  62.979  1.00  0.00           C  
ATOM   2553  O   GLY   195      85.759 121.964  63.799  1.00  0.00           O  
ATOM   2554  N   ASN   196      84.032 122.758  62.651  1.00  0.00           N  
ATOM   2555  H   ASN   196      83.719 123.489  62.028  1.00  0.00           H  
ATOM   2556  CA  ASN   196      82.968 122.194  63.437  1.00  0.00           C  
ATOM   2557  HA  ASN   196      83.248 121.169  63.682  1.00  0.00           H  
ATOM   2558  CB  ASN   196      82.984 122.851  64.849  1.00  0.00           C  
ATOM   2559  HB2 ASN   196      83.954 122.630  65.294  1.00  0.00           H  
ATOM   2560  HB3 ASN   196      82.965 123.931  64.704  1.00  0.00           H  
ATOM   2561  CG  ASN   196      81.855 122.407  65.753  1.00  0.00           C  
ATOM   2562  OD1 ASN   196      81.514 121.255  65.778  1.00  0.00           O  
ATOM   2563  ND2 ASN   196      81.150 123.343  66.380  1.00  0.00           N  
ATOM   2564 HD21 ASN   196      80.523 122.978  67.082  1.00  0.00           H  
ATOM   2565 HD22 ASN   196      81.675 124.170  66.629  1.00  0.00           H  
ATOM   2566  C   ASN   196      81.579 122.232  62.825  1.00  0.00           C  
ATOM   2567  O   ASN   196      81.161 123.256  62.252  1.00  0.00           O  
ATOM   2568  N   GLN   197      81.042 120.978  62.737  1.00  0.00           N  
ATOM   2569  H   GLN   197      81.524 120.250  63.244  1.00  0.00           H  
ATOM   2570  CA  GLN   197      79.602 120.680  62.440  1.00  0.00           C  
ATOM   2571  HA  GLN   197      79.599 120.558  61.357  1.00  0.00           H  
ATOM   2572  CB  GLN   197      79.312 119.302  62.954  1.00  0.00           C  
ATOM   2573  HB2 GLN   197      80.094 118.665  62.540  1.00  0.00           H  
ATOM   2574  HB3 GLN   197      79.468 119.283  64.033  1.00  0.00           H  
ATOM   2575  CG  GLN   197      77.942 118.710  62.577  1.00  0.00           C  
ATOM   2576  HG2 GLN   197      77.302 118.492  63.432  1.00  0.00           H  
ATOM   2577  HG3 GLN   197      77.297 119.425  62.066  1.00  0.00           H  
ATOM   2578  CD  GLN   197      77.916 117.444  61.705  1.00  0.00           C  
ATOM   2579  OE1 GLN   197      78.883 116.629  61.681  1.00  0.00           O  
ATOM   2580  NE2 GLN   197      76.877 117.226  60.971  1.00  0.00           N  
ATOM   2581 HE21 GLN   197      76.147 117.910  60.832  1.00  0.00           H  
ATOM   2582 HE22 GLN   197      76.906 116.356  60.458  1.00  0.00           H  
ATOM   2583  C   GLN   197      78.675 121.870  62.897  1.00  0.00           C  
ATOM   2584  O   GLN   197      78.586 122.246  64.053  1.00  0.00           O  
ATOM   2585  N   ASP   198      77.989 122.490  61.902  1.00  0.00           N  
ATOM   2586  H   ASP   198      78.191 122.279  60.936  1.00  0.00           H  
ATOM   2587  CA  ASP   198      76.899 123.372  62.101  1.00  0.00           C  
ATOM   2588  HA  ASP   198      77.038 124.117  62.885  1.00  0.00           H  
ATOM   2589  CB  ASP   198      76.636 124.255  60.850  1.00  0.00           C  
ATOM   2590  HB2 ASP   198      76.562 123.650  59.946  1.00  0.00           H  
ATOM   2591  HB3 ASP   198      75.687 124.774  60.984  1.00  0.00           H  
ATOM   2592  CG  ASP   198      77.752 125.318  60.603  1.00  0.00           C  
ATOM   2593  OD1 ASP   198      78.377 125.801  61.550  1.00  0.00           O  
ATOM   2594  OD2 ASP   198      78.036 125.718  59.474  1.00  0.00           O  
ATOM   2595  C   ASP   198      75.576 122.800  62.630  1.00  0.00           C  
ATOM   2596  O   ASP   198      75.374 121.580  62.495  1.00  0.00           O  
ATOM   2597  N   GLN   199      74.650 123.654  63.081  1.00  0.00           N  
ATOM   2598  H   GLN   199      74.815 124.644  62.969  1.00  0.00           H  
ATOM   2599  CA  GLN   199      73.290 123.209  63.387  1.00  0.00           C  
ATOM   2600  HA  GLN   199      72.992 122.406  62.713  1.00  0.00           H  
ATOM   2601  CB  GLN   199      73.231 122.779  64.871  1.00  0.00           C  
ATOM   2602  HB2 GLN   199      73.912 121.934  64.971  1.00  0.00           H  
ATOM   2603  HB3 GLN   199      73.614 123.521  65.572  1.00  0.00           H  
ATOM   2604  CG  GLN   199      71.904 122.181  65.397  1.00  0.00           C  
ATOM   2605  HG2 GLN   199      71.418 121.679  64.560  1.00  0.00           H  
ATOM   2606  HG3 GLN   199      72.109 121.405  66.133  1.00  0.00           H  
ATOM   2607  CD  GLN   199      71.019 123.212  66.003  1.00  0.00           C  
ATOM   2608  OE1 GLN   199      70.152 123.752  65.433  1.00  0.00           O  
ATOM   2609  NE2 GLN   199      71.234 123.556  67.274  1.00  0.00           N  
ATOM   2610 HE21 GLN   199      72.073 123.117  67.625  1.00  0.00           H  
ATOM   2611 HE22 GLN   199      70.643 124.300  67.615  1.00  0.00           H  
ATOM   2612  C   GLN   199      72.215 124.316  63.109  1.00  0.00           C  
ATOM   2613  O   GLN   199      72.110 125.269  63.860  1.00  0.00           O  
ATOM   2614  N   SER   200      71.360 124.293  62.081  1.00  0.00           N  
ATOM   2615  H   SER   200      70.725 125.078  62.059  1.00  0.00           H  
ATOM   2616  CA  SER   200      71.198 123.332  61.016  1.00  0.00           C  
ATOM   2617  HA  SER   200      71.272 122.357  61.499  1.00  0.00           H  
ATOM   2618  CB  SER   200      69.792 123.354  60.380  1.00  0.00           C  
ATOM   2619  HB2 SER   200      68.955 123.293  61.075  1.00  0.00           H  
ATOM   2620  HB3 SER   200      69.810 124.326  59.887  1.00  0.00           H  
ATOM   2621  OG  SER   200      69.669 122.274  59.496  1.00  0.00           O  
ATOM   2622  HG  SER   200      68.727 122.102  59.559  1.00  0.00           H  
ATOM   2623  C   SER   200      72.399 123.468  59.983  1.00  0.00           C  
ATOM   2624  O   SER   200      73.325 124.265  60.280  1.00  0.00           O  
ATOM   2625  N   GLY   201      72.490 122.593  58.888  1.00  0.00           N  
ATOM   2626  H   GLY   201      71.725 121.942  58.773  1.00  0.00           H  
ATOM   2627  CA  GLY   201      73.704 122.476  58.031  1.00  0.00           C  
ATOM   2628  HA2 GLY   201      74.593 122.185  58.591  1.00  0.00           H  
ATOM   2629  HA3 GLY   201      73.550 121.724  57.257  1.00  0.00           H  
ATOM   2630  C   GLY   201      74.015 123.822  57.347  1.00  0.00           C  
ATOM   2631  O   GLY   201      73.174 124.718  57.240  1.00  0.00           O  
ATOM   2632  N   GLY   202      75.283 123.994  56.906  1.00  0.00           N  
ATOM   2633  H   GLY   202      75.368 124.899  56.464  1.00  0.00           H  
ATOM   2634  CA  GLY   202      76.496 123.096  56.805  1.00  0.00           C  
ATOM   2635  HA2 GLY   202      77.229 123.537  57.481  1.00  0.00           H  
ATOM   2636  HA3 GLY   202      76.251 122.090  57.148  1.00  0.00           H  
ATOM   2637  C   GLY   202      76.856 122.988  55.387  1.00  0.00           C  
ATOM   2638  O   GLY   202      76.252 123.672  54.472  1.00  0.00           O  
ATOM   2639  N   GLY   203      77.817 122.093  55.061  1.00  0.00           N  
ATOM   2640  H   GLY   203      77.955 122.142  54.062  1.00  0.00           H  
ATOM   2641  CA  GLY   203      78.583 121.210  55.919  1.00  0.00           C  
ATOM   2642  HA2 GLY   203      77.942 120.712  56.647  1.00  0.00           H  
ATOM   2643  HA3 GLY   203      78.878 120.333  55.343  1.00  0.00           H  
ATOM   2644  C   GLY   203      79.802 121.748  56.630  1.00  0.00           C  
ATOM   2645  O   GLY   203      79.977 122.947  56.848  1.00  0.00           O  
ATOM   2646  N   GLY   204      80.796 120.978  57.024  1.00  0.00           N  
ATOM   2647  H   GLY   204      80.724 120.015  56.728  1.00  0.00           H  
ATOM   2648  CA  GLY   204      81.922 121.496  57.804  1.00  0.00           C  
ATOM   2649  HA2 GLY   204      82.593 120.704  58.138  1.00  0.00           H  
ATOM   2650  HA3 GLY   204      82.522 122.158  57.179  1.00  0.00           H  
ATOM   2651  C   GLY   204      81.424 122.128  59.106  1.00  0.00           C  
ATOM   2652  O   GLY   204      80.321 121.901  59.527  1.00  0.00           O  
ATOM   2653  N   SER   205      82.104 123.177  59.515  1.00  0.00           N  
ATOM   2654  H   SER   205      81.562 123.583  60.264  1.00  0.00           H  
ATOM   2655  CA  SER   205      83.204 123.970  58.984  1.00  0.00           C  
ATOM   2656  HA  SER   205      82.840 124.243  57.993  1.00  0.00           H  
ATOM   2657  CB  SER   205      83.367 125.286  59.756  1.00  0.00           C  
ATOM   2658  HB2 SER   205      84.102 125.887  59.222  1.00  0.00           H  
ATOM   2659  HB3 SER   205      82.448 125.872  59.766  1.00  0.00           H  
ATOM   2660  OG  SER   205      83.871 125.123  61.094  1.00  0.00           O  
ATOM   2661  HG  SER   205      84.308 125.910  61.428  1.00  0.00           H  
ATOM   2662  C   SER   205      84.547 123.201  58.815  1.00  0.00           C  
ATOM   2663  O   SER   205      84.841 122.430  59.712  1.00  0.00           O  
ATOM   2664  N   GLY   206      85.294 123.356  57.718  1.00  0.00           N  
ATOM   2665  H   GLY   206      85.058 124.040  57.013  1.00  0.00           H  
ATOM   2666  CA  GLY   206      86.493 122.595  57.363  1.00  0.00           C  
ATOM   2667  HA2 GLY   206      87.057 122.951  56.501  1.00  0.00           H  
ATOM   2668  HA3 GLY   206      87.105 122.683  58.261  1.00  0.00           H  
ATOM   2669  C   GLY   206      86.154 121.076  57.239  1.00  0.00           C  
ATOM   2670  O   GLY   206      85.004 120.658  57.254  1.00  0.00           O  
ATOM   2671  N   GLY   207      87.162 120.175  57.126  1.00  0.00           N  
ATOM   2672  H   GLY   207      86.839 119.261  57.411  1.00  0.00           H  
ATOM   2673  CA  GLY   207      88.568 120.337  57.020  1.00  0.00           C  
ATOM   2674  HA2 GLY   207      88.910 121.072  57.749  1.00  0.00           H  
ATOM   2675  HA3 GLY   207      89.097 119.411  57.244  1.00  0.00           H  
ATOM   2676  C   GLY   207      88.997 120.935  55.666  1.00  0.00           C  
ATOM   2677  O   GLY   207      88.212 121.300  54.803  1.00  0.00           O  
ATOM   2678  N   TYR   208      90.322 120.958  55.572  1.00  0.00           N  
ATOM   2679  H   TYR   208      90.769 120.333  56.228  1.00  0.00           H  
ATOM   2680  CA  TYR   208      91.058 121.375  54.397  1.00  0.00           C  
ATOM   2681  HA  TYR   208      90.728 122.396  54.205  1.00  0.00           H  
ATOM   2682  CB  TYR   208      92.514 121.423  54.773  1.00  0.00           C  
ATOM   2683  HB2 TYR   208      92.533 122.106  55.622  1.00  0.00           H  
ATOM   2684  HB3 TYR   208      92.797 120.382  54.929  1.00  0.00           H  
ATOM   2685  CG  TYR   208      93.372 122.051  53.686  1.00  0.00           C  
ATOM   2686  CD1 TYR   208      93.957 123.313  53.824  1.00  0.00           C  
ATOM   2687  HD1 TYR   208      93.698 123.875  54.710  1.00  0.00           H  
ATOM   2688  CE1 TYR   208      95.055 123.715  53.047  1.00  0.00           C  
ATOM   2689  HE1 TYR   208      95.750 124.437  53.450  1.00  0.00           H  
ATOM   2690  CZ  TYR   208      95.396 122.981  51.880  1.00  0.00           C  
ATOM   2691  OH  TYR   208      96.468 123.168  51.136  1.00  0.00           O  
ATOM   2692  HH  TYR   208      96.607 122.484  50.478  1.00  0.00           H  
ATOM   2693  CE2 TYR   208      94.628 121.790  51.654  1.00  0.00           C  
ATOM   2694  HE2 TYR   208      94.782 121.232  50.742  1.00  0.00           H  
ATOM   2695  CD2 TYR   208      93.772 121.269  52.624  1.00  0.00           C  
ATOM   2696  HD2 TYR   208      93.449 120.249  52.480  1.00  0.00           H  
ATOM   2697  C   TYR   208      90.847 120.452  53.200  1.00  0.00           C  
ATOM   2698  O   TYR   208      91.050 119.247  53.355  1.00  0.00           O  
ATOM   2699  N   GLY   209      90.311 120.842  52.009  1.00  0.00           N  
ATOM   2700  H   GLY   209      89.981 121.794  51.938  1.00  0.00           H  
ATOM   2701  CA  GLY   209      90.099 119.961  50.916  1.00  0.00           C  
ATOM   2702  HA2 GLY   209      89.695 119.010  51.264  1.00  0.00           H  
ATOM   2703  HA3 GLY   209      89.401 120.474  50.254  1.00  0.00           H  
ATOM   2704  C   GLY   209      91.366 119.513  50.051  1.00  0.00           C  
ATOM   2705  O   GLY   209      92.311 120.291  49.861  1.00  0.00           O  
ATOM   2706  N   GLN   210      91.360 118.333  49.380  1.00  0.00           N  
ATOM   2707  H   GLN   210      92.075 118.318  48.667  1.00  0.00           H  
ATOM   2708  CA  GLN   210      90.346 117.309  49.170  1.00  0.00           C  
ATOM   2709  HA  GLN   210      90.744 116.594  48.449  1.00  0.00           H  
ATOM   2710  CB  GLN   210      90.066 116.377  50.360  1.00  0.00           C  
ATOM   2711  HB2 GLN   210      89.434 116.768  51.157  1.00  0.00           H  
ATOM   2712  HB3 GLN   210      89.508 115.607  49.825  1.00  0.00           H  
ATOM   2713  CG  GLN   210      91.363 115.870  50.978  1.00  0.00           C  
ATOM   2714  HG2 GLN   210      92.292 115.975  50.417  1.00  0.00           H  
ATOM   2715  HG3 GLN   210      91.415 116.360  51.950  1.00  0.00           H  
ATOM   2716  CD  GLN   210      91.336 114.351  51.108  1.00  0.00           C  
ATOM   2717  OE1 GLN   210      91.648 113.620  50.193  1.00  0.00           O  
ATOM   2718  NE2 GLN   210      91.229 113.888  52.326  1.00  0.00           N  
ATOM   2719 HE21 GLN   210      91.529 112.929  52.427  1.00  0.00           H  
ATOM   2720 HE22 GLN   210      90.900 114.358  53.157  1.00  0.00           H  
ATOM   2721  C   GLN   210      89.109 117.914  48.514  1.00  0.00           C  
ATOM   2722  O   GLN   210      88.004 118.049  49.064  1.00  0.00           O  
ATOM   2723  N   GLN   211      89.373 118.557  47.370  1.00  0.00           N  
ATOM   2724  H   GLN   211      90.331 118.511  47.056  1.00  0.00           H  
ATOM   2725  CA  GLN   211      88.464 119.525  46.760  1.00  0.00           C  
ATOM   2726  HA  GLN   211      88.276 120.276  47.527  1.00  0.00           H  
ATOM   2727  CB  GLN   211      89.135 120.221  45.566  1.00  0.00           C  
ATOM   2728  HB2 GLN   211      89.293 119.538  44.732  1.00  0.00           H  
ATOM   2729  HB3 GLN   211      88.392 120.920  45.181  1.00  0.00           H  
ATOM   2730  CG  GLN   211      90.477 120.942  45.772  1.00  0.00           C  
ATOM   2731  HG2 GLN   211      91.154 120.222  46.231  1.00  0.00           H  
ATOM   2732  HG3 GLN   211      90.805 121.315  44.802  1.00  0.00           H  
ATOM   2733  CD  GLN   211      90.539 122.123  46.708  1.00  0.00           C  
ATOM   2734  OE1 GLN   211      89.510 122.554  47.271  1.00  0.00           O  
ATOM   2735  NE2 GLN   211      91.712 122.702  46.849  1.00  0.00           N  
ATOM   2736 HE21 GLN   211      92.474 122.304  46.319  1.00  0.00           H  
ATOM   2737 HE22 GLN   211      91.727 123.530  47.427  1.00  0.00           H  
ATOM   2738  C   GLN   211      87.042 119.036  46.420  1.00  0.00           C  
ATOM   2739  O   GLN   211      86.061 119.750  46.779  1.00  0.00           O  
ATOM   2740  N   ASP   212      86.883 117.846  45.873  1.00  0.00           N  
ATOM   2741  H   ASP   212      87.706 117.320  45.616  1.00  0.00           H  
ATOM   2742  CA  ASP   212      85.555 117.249  45.702  1.00  0.00           C  
ATOM   2743  HA  ASP   212      84.850 118.026  45.407  1.00  0.00           H  
ATOM   2744  CB  ASP   212      85.556 116.255  44.507  1.00  0.00           C  
ATOM   2745  HB2 ASP   212      86.130 115.389  44.838  1.00  0.00           H  
ATOM   2746  HB3 ASP   212      84.530 115.941  44.317  1.00  0.00           H  
ATOM   2747  CG  ASP   212      86.087 116.948  43.182  1.00  0.00           C  
ATOM   2748  OD1 ASP   212      86.263 116.106  42.232  1.00  0.00           O  
ATOM   2749  OD2 ASP   212      86.435 118.169  43.073  1.00  0.00           O  
ATOM   2750  C   ASP   212      84.911 116.585  46.982  1.00  0.00           C  
ATOM   2751  O   ASP   212      83.757 116.172  46.995  1.00  0.00           O  
ATOM   2752  N   ARG   213      85.724 116.376  47.967  1.00  0.00           N  
ATOM   2753  H   ARG   213      86.637 116.763  47.777  1.00  0.00           H  
ATOM   2754  CA  ARG   213      85.528 115.348  49.042  1.00  0.00           C  
ATOM   2755  HA  ARG   213      84.484 115.079  49.205  1.00  0.00           H  
ATOM   2756  CB  ARG   213      86.331 113.998  48.644  1.00  0.00           C  
ATOM   2757  HB2 ARG   213      86.211 113.972  47.561  1.00  0.00           H  
ATOM   2758  HB3 ARG   213      87.412 114.012  48.782  1.00  0.00           H  
ATOM   2759  CG  ARG   213      85.885 112.746  49.382  1.00  0.00           C  
ATOM   2760  HG2 ARG   213      86.766 112.103  49.399  1.00  0.00           H  
ATOM   2761  HG3 ARG   213      85.579 112.980  50.402  1.00  0.00           H  
ATOM   2762  CD  ARG   213      84.814 111.944  48.693  1.00  0.00           C  
ATOM   2763  HD2 ARG   213      85.326 111.312  47.968  1.00  0.00           H  
ATOM   2764  HD3 ARG   213      84.272 111.418  49.479  1.00  0.00           H  
ATOM   2765  NE  ARG   213      83.772 112.722  47.974  1.00  0.00           N  
ATOM   2766  HE  ARG   213      84.018 112.892  47.009  1.00  0.00           H  
ATOM   2767  CZ  ARG   213      82.603 113.161  48.414  1.00  0.00           C  
ATOM   2768  NH1 ARG   213      82.120 112.867  49.570  1.00  0.00           N  
ATOM   2769 HH11 ARG   213      81.127 112.998  49.700  1.00  0.00           H  
ATOM   2770 HH12 ARG   213      82.773 112.464  50.227  1.00  0.00           H  
ATOM   2771  NH2 ARG   213      81.872 113.930  47.684  1.00  0.00           N  
ATOM   2772 HH21 ARG   213      81.047 114.339  48.098  1.00  0.00           H  
ATOM   2773 HH22 ARG   213      82.038 114.041  46.694  1.00  0.00           H  
ATOM   2774  C   ARG   213      86.017 115.872  50.403  1.00  0.00           C  
ATOM   2775  O   ARG   213      86.727 115.157  51.131  1.00  0.00           O  
ATOM   2776  N   GLY   214      85.478 117.011  50.929  1.00  0.00           N  
ATOM   2777  H   GLY   214      85.824 117.252  51.847  1.00  0.00           H  
ATOM   2778  CA  GLY   214      84.491 117.904  50.402  1.00  0.00           C  
ATOM   2779  HA2 GLY   214      84.503 118.868  50.909  1.00  0.00           H  
ATOM   2780  HA3 GLY   214      84.797 118.187  49.395  1.00  0.00           H  
ATOM   2781  C   GLY   214      83.096 117.280  50.274  1.00  0.00           C  
ATOM   2782  O   GLY   214      82.939 116.244  50.971  1.00  0.00           O  
ATOM   2783  OXT GLY   214      82.214 117.836  49.553  1.00  0.00           O  
TER    2784      GLY   214 
END   
