# Supplementary material for: Visualization of oligomerization, clustering, and density transition of intrinsically disordered proteins
Source: Natl Sci Rev. 2026 Feb 14;13(7):nwag107. doi: 10.1093/nsr/nwag107 (PMC13114874; doi:10.1093/nsr/nwag107)
Supplement: nwag107_Supplemental_Files [file nwag107_supplemental_files.zip › SI-MD-Structures/MD-Sturctures/frame192.pdb]

CRYST1  135.132  149.299  136.896  90.00  90.00  90.00               1
ATOM      1  N   MET     1      23.082  92.943  83.936  1.00  0.00           N  
ATOM      2  H1  MET     1      22.499  93.716  83.650  1.00  0.00           H  
ATOM      3  H2  MET     1      22.702  92.024  83.760  1.00  0.00           H  
ATOM      4  H3  MET     1      23.137  93.053  84.938  1.00  0.00           H  
ATOM      5  CA  MET     1      24.488  93.169  83.367  1.00  0.00           C  
ATOM      6  HA  MET     1      25.194  92.745  84.082  1.00  0.00           H  
ATOM      7  CB  MET     1      24.647  92.491  81.958  1.00  0.00           C  
ATOM      8  HB2 MET     1      23.697  92.622  81.440  1.00  0.00           H  
ATOM      9  HB3 MET     1      25.517  92.825  81.393  1.00  0.00           H  
ATOM     10  CG  MET     1      24.916  90.987  82.154  1.00  0.00           C  
ATOM     11  HG2 MET     1      25.290  90.479  81.265  1.00  0.00           H  
ATOM     12  HG3 MET     1      25.684  90.916  82.924  1.00  0.00           H  
ATOM     13  SD  MET     1      23.491  90.062  82.761  1.00  0.00           S  
ATOM     14  CE  MET     1      24.400  88.456  82.915  1.00  0.00           C  
ATOM     15  HE1 MET     1      24.538  87.946  81.962  1.00  0.00           H  
ATOM     16  HE2 MET     1      25.320  88.647  83.467  1.00  0.00           H  
ATOM     17  HE3 MET     1      23.712  87.831  83.486  1.00  0.00           H  
ATOM     18  C   MET     1      24.867  94.609  83.294  1.00  0.00           C  
ATOM     19  O   MET     1      24.095  95.288  82.650  1.00  0.00           O  
ATOM     20  N   ALA     2      26.006  95.182  83.786  1.00  0.00           N  
ATOM     21  H   ALA     2      26.011  96.184  83.657  1.00  0.00           H  
ATOM     22  CA  ALA     2      27.227  94.550  84.306  1.00  0.00           C  
ATOM     23  HA  ALA     2      27.994  95.314  84.433  1.00  0.00           H  
ATOM     24  CB  ALA     2      26.980  93.929  85.673  1.00  0.00           C  
ATOM     25  HB1 ALA     2      27.913  93.751  86.208  1.00  0.00           H  
ATOM     26  HB2 ALA     2      26.496  94.653  86.328  1.00  0.00           H  
ATOM     27  HB3 ALA     2      26.522  92.942  85.612  1.00  0.00           H  
ATOM     28  C   ALA     2      27.909  93.582  83.278  1.00  0.00           C  
ATOM     29  O   ALA     2      27.872  92.326  83.427  1.00  0.00           O  
ATOM     30  N   SER     3      28.448  94.064  82.134  1.00  0.00           N  
ATOM     31  H   SER     3      28.857  93.386  81.507  1.00  0.00           H  
ATOM     32  CA  SER     3      28.590  95.491  81.580  1.00  0.00           C  
ATOM     33  HA  SER     3      27.702  96.094  81.773  1.00  0.00           H  
ATOM     34  CB  SER     3      29.728  96.227  82.219  1.00  0.00           C  
ATOM     35  HB2 SER     3      29.860  96.259  83.301  1.00  0.00           H  
ATOM     36  HB3 SER     3      30.578  95.675  81.817  1.00  0.00           H  
ATOM     37  OG  SER     3      29.848  97.587  81.785  1.00  0.00           O  
ATOM     38  HG  SER     3      29.761  98.199  82.519  1.00  0.00           H  
ATOM     39  C   SER     3      28.807  95.425  80.094  1.00  0.00           C  
ATOM     40  O   SER     3      29.319  94.416  79.601  1.00  0.00           O  
ATOM     41  N   ASN     4      28.388  96.464  79.335  1.00  0.00           N  
ATOM     42  H   ASN     4      28.121  97.358  79.723  1.00  0.00           H  
ATOM     43  CA  ASN     4      28.706  96.508  77.956  1.00  0.00           C  
ATOM     44  HA  ASN     4      29.121  95.563  77.606  1.00  0.00           H  
ATOM     45  CB  ASN     4      27.367  96.593  77.214  1.00  0.00           C  
ATOM     46  HB2 ASN     4      26.949  97.582  77.398  1.00  0.00           H  
ATOM     47  HB3 ASN     4      27.577  96.574  76.145  1.00  0.00           H  
ATOM     48  CG  ASN     4      26.402  95.435  77.486  1.00  0.00           C  
ATOM     49  OD1 ASN     4      26.861  94.378  77.864  1.00  0.00           O  
ATOM     50  ND2 ASN     4      25.109  95.546  77.320  1.00  0.00           N  
ATOM     51 HD21 ASN     4      24.487  94.759  77.441  1.00  0.00           H  
ATOM     52 HD22 ASN     4      24.715  96.435  77.049  1.00  0.00           H  
ATOM     53  C   ASN     4      29.763  97.611  77.678  1.00  0.00           C  
ATOM     54  O   ASN     4      29.569  98.771  77.927  1.00  0.00           O  
ATOM     55  N   ASP     5      31.012  97.292  77.289  1.00  0.00           N  
ATOM     56  H   ASP     5      31.722  98.002  77.184  1.00  0.00           H  
ATOM     57  CA  ASP     5      31.636  95.962  77.097  1.00  0.00           C  
ATOM     58  HA  ASP     5      31.057  95.129  77.495  1.00  0.00           H  
ATOM     59  CB  ASP     5      31.862  95.666  75.605  1.00  0.00           C  
ATOM     60  HB2 ASP     5      32.728  96.259  75.312  1.00  0.00           H  
ATOM     61  HB3 ASP     5      32.228  94.644  75.513  1.00  0.00           H  
ATOM     62  CG  ASP     5      30.699  95.854  74.631  1.00  0.00           C  
ATOM     63  OD1 ASP     5      29.606  95.300  74.965  1.00  0.00           O  
ATOM     64  OD2 ASP     5      30.853  96.486  73.552  1.00  0.00           O  
ATOM     65  C   ASP     5      32.984  95.878  77.900  1.00  0.00           C  
ATOM     66  O   ASP     5      33.832  96.759  77.752  1.00  0.00           O  
ATOM     67  N   TYR     6      33.135  94.857  78.730  1.00  0.00           N  
ATOM     68  H   TYR     6      32.409  94.192  78.954  1.00  0.00           H  
ATOM     69  CA  TYR     6      34.362  94.608  79.428  1.00  0.00           C  
ATOM     70  HA  TYR     6      34.563  95.532  79.970  1.00  0.00           H  
ATOM     71  CB  TYR     6      34.251  93.395  80.416  1.00  0.00           C  
ATOM     72  HB2 TYR     6      34.098  92.493  79.824  1.00  0.00           H  
ATOM     73  HB3 TYR     6      35.232  93.385  80.890  1.00  0.00           H  
ATOM     74  CG  TYR     6      33.267  93.595  81.627  1.00  0.00           C  
ATOM     75  CD1 TYR     6      32.298  92.627  81.764  1.00  0.00           C  
ATOM     76  HD1 TYR     6      32.218  91.760  81.125  1.00  0.00           H  
ATOM     77  CE1 TYR     6      31.533  92.694  82.957  1.00  0.00           C  
ATOM     78  HE1 TYR     6      30.775  91.955  83.171  1.00  0.00           H  
ATOM     79  CZ  TYR     6      31.496  93.835  83.678  1.00  0.00           C  
ATOM     80  OH  TYR     6      30.720  93.867  84.816  1.00  0.00           O  
ATOM     81  HH  TYR     6      31.109  94.516  85.407  1.00  0.00           H  
ATOM     82  CE2 TYR     6      32.439  94.868  83.492  1.00  0.00           C  
ATOM     83  HE2 TYR     6      32.607  95.661  84.205  1.00  0.00           H  
ATOM     84  CD2 TYR     6      33.324  94.706  82.453  1.00  0.00           C  
ATOM     85  HD2 TYR     6      34.063  95.464  82.239  1.00  0.00           H  
ATOM     86  C   TYR     6      35.514  94.412  78.450  1.00  0.00           C  
ATOM     87  O   TYR     6      35.311  93.899  77.344  1.00  0.00           O  
ATOM     88  N   THR     7      36.696  94.780  78.875  1.00  0.00           N  
ATOM     89  H   THR     7      36.698  95.010  79.859  1.00  0.00           H  
ATOM     90  CA  THR     7      37.960  94.673  78.071  1.00  0.00           C  
ATOM     91  HA  THR     7      37.721  94.093  77.179  1.00  0.00           H  
ATOM     92  CB  THR     7      38.421  95.992  77.603  1.00  0.00           C  
ATOM     93  HB  THR     7      37.464  96.408  77.287  1.00  0.00           H  
ATOM     94  CG2 THR     7      38.920  96.898  78.788  1.00  0.00           C  
ATOM     95 HG21 THR     7      39.167  97.861  78.342  1.00  0.00           H  
ATOM     96 HG22 THR     7      38.176  97.064  79.567  1.00  0.00           H  
ATOM     97 HG23 THR     7      39.839  96.527  79.242  1.00  0.00           H  
ATOM     98  OG1 THR     7      39.355  95.894  76.478  1.00  0.00           O  
ATOM     99  HG1 THR     7      38.970  95.804  75.603  1.00  0.00           H  
ATOM    100  C   THR     7      39.052  93.846  78.779  1.00  0.00           C  
ATOM    101  O   THR     7      38.968  93.546  79.963  1.00  0.00           O  
ATOM    102  N   GLN     8      40.201  93.509  78.086  1.00  0.00           N  
ATOM    103  H   GLN     8      40.248  93.771  77.112  1.00  0.00           H  
ATOM    104  CA  GLN     8      41.369  92.823  78.681  1.00  0.00           C  
ATOM    105  HA  GLN     8      41.163  91.754  78.639  1.00  0.00           H  
ATOM    106  CB  GLN     8      42.616  93.022  77.687  1.00  0.00           C  
ATOM    107  HB2 GLN     8      42.591  94.071  77.392  1.00  0.00           H  
ATOM    108  HB3 GLN     8      43.512  92.707  78.221  1.00  0.00           H  
ATOM    109  CG  GLN     8      42.616  92.201  76.388  1.00  0.00           C  
ATOM    110  HG2 GLN     8      41.992  92.617  75.597  1.00  0.00           H  
ATOM    111  HG3 GLN     8      43.543  92.411  75.855  1.00  0.00           H  
ATOM    112  CD  GLN     8      42.363  90.706  76.494  1.00  0.00           C  
ATOM    113  OE1 GLN     8      41.400  90.186  77.003  1.00  0.00           O  
ATOM    114  NE2 GLN     8      43.243  89.914  75.923  1.00  0.00           N  
ATOM    115 HE21 GLN     8      44.021  90.280  75.393  1.00  0.00           H  
ATOM    116 HE22 GLN     8      42.995  88.936  75.876  1.00  0.00           H  
ATOM    117  C   GLN     8      41.869  93.346  80.084  1.00  0.00           C  
ATOM    118  O   GLN     8      41.902  94.589  80.164  1.00  0.00           O  
ATOM    119  N   GLN     9      42.068  92.595  81.118  1.00  0.00           N  
ATOM    120  H   GLN     9      42.058  93.054  82.018  1.00  0.00           H  
ATOM    121  CA  GLN     9      42.265  91.164  81.108  1.00  0.00           C  
ATOM    122  HA  GLN     9      42.739  90.879  82.047  1.00  0.00           H  
ATOM    123  CB  GLN     9      40.954  90.252  81.075  1.00  0.00           C  
ATOM    124  HB2 GLN     9      40.436  90.372  80.123  1.00  0.00           H  
ATOM    125  HB3 GLN     9      41.128  89.178  81.128  1.00  0.00           H  
ATOM    126  CG  GLN     9      40.019  90.594  82.287  1.00  0.00           C  
ATOM    127  HG2 GLN     9      40.488  91.388  82.868  1.00  0.00           H  
ATOM    128  HG3 GLN     9      39.114  90.892  81.756  1.00  0.00           H  
ATOM    129  CD  GLN     9      39.569  89.446  83.236  1.00  0.00           C  
ATOM    130  OE1 GLN     9      39.683  89.468  84.419  1.00  0.00           O  
ATOM    131  NE2 GLN     9      38.925  88.438  82.740  1.00  0.00           N  
ATOM    132 HE21 GLN     9      38.687  88.623  81.776  1.00  0.00           H  
ATOM    133 HE22 GLN     9      38.514  87.711  83.308  1.00  0.00           H  
ATOM    134  C   GLN     9      43.379  90.688  80.118  1.00  0.00           C  
ATOM    135  O   GLN     9      43.159  89.900  79.304  1.00  0.00           O  
ATOM    136  N   ALA    10      44.648  91.102  80.146  1.00  0.00           N  
ATOM    137  H   ALA    10      45.230  90.525  79.556  1.00  0.00           H  
ATOM    138  CA  ALA    10      45.228  92.226  80.879  1.00  0.00           C  
ATOM    139  HA  ALA    10      44.451  92.814  81.366  1.00  0.00           H  
ATOM    140  CB  ALA    10      46.255  91.610  81.832  1.00  0.00           C  
ATOM    141  HB1 ALA    10      47.122  91.124  81.384  1.00  0.00           H  
ATOM    142  HB2 ALA    10      46.636  92.379  82.504  1.00  0.00           H  
ATOM    143  HB3 ALA    10      45.683  90.994  82.526  1.00  0.00           H  
ATOM    144  C   ALA    10      45.919  93.248  79.861  1.00  0.00           C  
ATOM    145  O   ALA    10      46.189  92.853  78.752  1.00  0.00           O  
ATOM    146  N   THR    11      46.105  94.441  80.385  1.00  0.00           N  
ATOM    147  H   THR    11      45.876  94.611  81.354  1.00  0.00           H  
ATOM    148  CA  THR    11      47.033  95.385  79.944  1.00  0.00           C  
ATOM    149  HA  THR    11      47.682  94.912  79.207  1.00  0.00           H  
ATOM    150  CB  THR    11      46.364  96.554  79.216  1.00  0.00           C  
ATOM    151  HB  THR    11      47.089  97.330  78.969  1.00  0.00           H  
ATOM    152  CG2 THR    11      45.763  96.203  77.874  1.00  0.00           C  
ATOM    153 HG21 THR    11      46.420  95.593  77.255  1.00  0.00           H  
ATOM    154 HG22 THR    11      44.934  95.551  78.148  1.00  0.00           H  
ATOM    155 HG23 THR    11      45.400  97.141  77.454  1.00  0.00           H  
ATOM    156  OG1 THR    11      45.279  97.127  79.890  1.00  0.00           O  
ATOM    157  HG1 THR    11      45.693  97.679  80.556  1.00  0.00           H  
ATOM    158  C   THR    11      47.784  95.941  81.183  1.00  0.00           C  
ATOM    159  O   THR    11      47.252  96.663  82.061  1.00  0.00           O  
ATOM    160  N   GLN    12      49.072  95.625  81.372  1.00  0.00           N  
ATOM    161  H   GLN    12      49.381  95.854  82.306  1.00  0.00           H  
ATOM    162  CA  GLN    12      50.013  94.963  80.516  1.00  0.00           C  
ATOM    163  HA  GLN    12      49.835  95.256  79.481  1.00  0.00           H  
ATOM    164  CB  GLN    12      51.451  95.263  80.902  1.00  0.00           C  
ATOM    165  HB2 GLN    12      51.566  96.315  80.641  1.00  0.00           H  
ATOM    166  HB3 GLN    12      51.600  94.947  81.934  1.00  0.00           H  
ATOM    167  CG  GLN    12      52.412  94.377  80.045  1.00  0.00           C  
ATOM    168  HG2 GLN    12      52.510  93.450  80.611  1.00  0.00           H  
ATOM    169  HG3 GLN    12      52.124  94.189  79.011  1.00  0.00           H  
ATOM    170  CD  GLN    12      53.773  95.040  79.965  1.00  0.00           C  
ATOM    171  OE1 GLN    12      54.312  95.372  78.942  1.00  0.00           O  
ATOM    172  NE2 GLN    12      54.444  95.228  80.999  1.00  0.00           N  
ATOM    173 HE21 GLN    12      55.329  95.686  80.839  1.00  0.00           H  
ATOM    174 HE22 GLN    12      54.115  95.008  81.928  1.00  0.00           H  
ATOM    175  C   GLN    12      49.688  93.497  80.485  1.00  0.00           C  
ATOM    176  O   GLN    12      49.301  92.871  81.482  1.00  0.00           O  
ATOM    177  N   SER    13      49.800  92.851  79.316  1.00  0.00           N  
ATOM    178  H   SER    13      49.999  93.438  78.518  1.00  0.00           H  
ATOM    179  CA  SER    13      49.513  91.461  79.130  1.00  0.00           C  
ATOM    180  HA  SER    13      48.445  91.249  79.194  1.00  0.00           H  
ATOM    181  CB  SER    13      49.973  91.030  77.712  1.00  0.00           C  
ATOM    182  HB2 SER    13      49.400  91.580  76.966  1.00  0.00           H  
ATOM    183  HB3 SER    13      51.037  91.269  77.710  1.00  0.00           H  
ATOM    184  OG  SER    13      49.758  89.690  77.624  1.00  0.00           O  
ATOM    185  HG  SER    13      50.561  89.261  77.930  1.00  0.00           H  
ATOM    186  C   SER    13      50.285  90.616  80.118  1.00  0.00           C  
ATOM    187  O   SER    13      51.483  90.743  80.362  1.00  0.00           O  
ATOM    188  N   TYR    14      49.571  89.702  80.811  1.00  0.00           N  
ATOM    189  H   TYR    14      48.620  89.546  80.510  1.00  0.00           H  
ATOM    190  CA  TYR    14      50.074  89.085  82.098  1.00  0.00           C  
ATOM    191  HA  TYR    14      50.552  89.916  82.617  1.00  0.00           H  
ATOM    192  CB  TYR    14      48.922  88.478  82.970  1.00  0.00           C  
ATOM    193  HB2 TYR    14      47.940  88.863  82.692  1.00  0.00           H  
ATOM    194  HB3 TYR    14      48.818  87.426  82.707  1.00  0.00           H  
ATOM    195  CG  TYR    14      49.143  88.566  84.529  1.00  0.00           C  
ATOM    196  CD1 TYR    14      48.700  89.720  85.204  1.00  0.00           C  
ATOM    197  HD1 TYR    14      48.187  90.486  84.641  1.00  0.00           H  
ATOM    198  CE1 TYR    14      48.950  89.818  86.565  1.00  0.00           C  
ATOM    199  HE1 TYR    14      48.503  90.666  87.063  1.00  0.00           H  
ATOM    200  CZ  TYR    14      49.639  88.842  87.315  1.00  0.00           C  
ATOM    201  OH  TYR    14      49.762  89.055  88.682  1.00  0.00           O  
ATOM    202  HH  TYR    14      49.695  88.197  89.108  1.00  0.00           H  
ATOM    203  CE2 TYR    14      49.999  87.680  86.634  1.00  0.00           C  
ATOM    204  HE2 TYR    14      50.393  86.819  87.152  1.00  0.00           H  
ATOM    205  CD2 TYR    14      49.774  87.507  85.232  1.00  0.00           C  
ATOM    206  HD2 TYR    14      50.076  86.585  84.759  1.00  0.00           H  
ATOM    207  C   TYR    14      51.144  88.027  81.832  1.00  0.00           C  
ATOM    208  O   TYR    14      51.048  87.295  80.845  1.00  0.00           O  
ATOM    209  N   GLY    15      52.201  87.836  82.697  1.00  0.00           N  
ATOM    210  H   GLY    15      52.841  87.176  82.280  1.00  0.00           H  
ATOM    211  CA  GLY    15      52.647  88.661  83.819  1.00  0.00           C  
ATOM    212  HA2 GLY    15      53.544  89.231  83.580  1.00  0.00           H  
ATOM    213  HA3 GLY    15      51.817  89.298  84.123  1.00  0.00           H  
ATOM    214  C   GLY    15      53.172  87.889  85.035  1.00  0.00           C  
ATOM    215  O   GLY    15      53.837  88.416  85.891  1.00  0.00           O  
ATOM    216  N   ALA    16      53.027  86.517  85.090  1.00  0.00           N  
ATOM    217  H   ALA    16      52.476  86.071  84.371  1.00  0.00           H  
ATOM    218  CA  ALA    16      53.606  85.635  86.086  1.00  0.00           C  
ATOM    219  HA  ALA    16      53.404  86.061  87.068  1.00  0.00           H  
ATOM    220  CB  ALA    16      52.965  84.249  86.026  1.00  0.00           C  
ATOM    221  HB1 ALA    16      53.084  83.833  85.026  1.00  0.00           H  
ATOM    222  HB2 ALA    16      53.447  83.493  86.645  1.00  0.00           H  
ATOM    223  HB3 ALA    16      51.919  84.124  86.307  1.00  0.00           H  
ATOM    224  C   ALA    16      55.094  85.623  86.010  1.00  0.00           C  
ATOM    225  O   ALA    16      55.803  85.711  87.040  1.00  0.00           O  
ATOM    226  N   TYR    17      55.616  85.455  84.814  1.00  0.00           N  
ATOM    227  H   TYR    17      54.890  85.467  84.112  1.00  0.00           H  
ATOM    228  CA  TYR    17      56.987  85.280  84.484  1.00  0.00           C  
ATOM    229  HA  TYR    17      57.339  84.305  84.821  1.00  0.00           H  
ATOM    230  CB  TYR    17      57.070  85.251  82.975  1.00  0.00           C  
ATOM    231  HB2 TYR    17      56.552  84.369  82.598  1.00  0.00           H  
ATOM    232  HB3 TYR    17      56.527  86.141  82.657  1.00  0.00           H  
ATOM    233  CG  TYR    17      58.419  85.134  82.393  1.00  0.00           C  
ATOM    234  CD1 TYR    17      59.165  86.302  82.289  1.00  0.00           C  
ATOM    235  HD1 TYR    17      58.790  87.271  82.581  1.00  0.00           H  
ATOM    236  CE1 TYR    17      60.467  86.237  81.794  1.00  0.00           C  
ATOM    237  HE1 TYR    17      61.104  87.105  81.705  1.00  0.00           H  
ATOM    238  CZ  TYR    17      61.035  85.043  81.380  1.00  0.00           C  
ATOM    239  OH  TYR    17      62.266  84.950  80.898  1.00  0.00           O  
ATOM    240  HH  TYR    17      62.657  84.077  80.978  1.00  0.00           H  
ATOM    241  CE2 TYR    17      60.377  83.820  81.716  1.00  0.00           C  
ATOM    242  HE2 TYR    17      60.852  82.905  81.394  1.00  0.00           H  
ATOM    243  CD2 TYR    17      59.042  83.880  82.247  1.00  0.00           C  
ATOM    244  HD2 TYR    17      58.534  82.953  82.472  1.00  0.00           H  
ATOM    245  C   TYR    17      57.942  86.409  84.972  1.00  0.00           C  
ATOM    246  O   TYR    17      57.651  87.590  84.770  1.00  0.00           O  
ATOM    247  N   PRO    18      59.047  86.137  85.641  1.00  0.00           N  
ATOM    248  CD  PRO    18      59.133  85.045  86.548  1.00  0.00           C  
ATOM    249  HD2 PRO    18      59.326  84.059  86.125  1.00  0.00           H  
ATOM    250  HD3 PRO    18      58.300  85.042  87.252  1.00  0.00           H  
ATOM    251  CG  PRO    18      60.367  85.271  87.438  1.00  0.00           C  
ATOM    252  HG2 PRO    18      61.283  84.824  87.051  1.00  0.00           H  
ATOM    253  HG3 PRO    18      60.112  84.905  88.433  1.00  0.00           H  
ATOM    254  CB  PRO    18      60.538  86.767  87.448  1.00  0.00           C  
ATOM    255  HB2 PRO    18      61.577  87.046  87.621  1.00  0.00           H  
ATOM    256  HB3 PRO    18      59.919  87.336  88.141  1.00  0.00           H  
ATOM    257  CA  PRO    18      60.027  87.134  86.042  1.00  0.00           C  
ATOM    258  HA  PRO    18      59.624  88.146  86.059  1.00  0.00           H  
ATOM    259  C   PRO    18      61.220  87.051  85.099  1.00  0.00           C  
ATOM    260  O   PRO    18      61.920  86.023  84.937  1.00  0.00           O  
ATOM    261  N   THR    19      61.488  88.158  84.424  1.00  0.00           N  
ATOM    262  H   THR    19      60.774  88.872  84.421  1.00  0.00           H  
ATOM    263  CA  THR    19      62.810  88.378  83.735  1.00  0.00           C  
ATOM    264  HA  THR    19      62.940  87.659  82.926  1.00  0.00           H  
ATOM    265  CB  THR    19      62.840  89.824  83.146  1.00  0.00           C  
ATOM    266  HB  THR    19      62.678  90.532  83.959  1.00  0.00           H  
ATOM    267  CG2 THR    19      64.127  90.144  82.313  1.00  0.00           C  
ATOM    268 HG21 THR    19      64.287  89.335  81.601  1.00  0.00           H  
ATOM    269 HG22 THR    19      63.982  91.099  81.809  1.00  0.00           H  
ATOM    270 HG23 THR    19      64.969  90.255  82.996  1.00  0.00           H  
ATOM    271  OG1 THR    19      61.816  90.086  82.184  1.00  0.00           O  
ATOM    272  HG1 THR    19      60.965  90.164  82.622  1.00  0.00           H  
ATOM    273  C   THR    19      63.995  88.240  84.726  1.00  0.00           C  
ATOM    274  O   THR    19      63.824  88.854  85.769  1.00  0.00           O  
ATOM    275  N   GLN    20      65.157  87.639  84.492  1.00  0.00           N  
ATOM    276  H   GLN    20      65.487  87.486  83.550  1.00  0.00           H  
ATOM    277  CA  GLN    20      66.363  87.609  85.377  1.00  0.00           C  
ATOM    278  HA  GLN    20      66.223  86.729  86.005  1.00  0.00           H  
ATOM    279  CB  GLN    20      67.559  87.548  84.378  1.00  0.00           C  
ATOM    280  HB2 GLN    20      67.440  86.684  83.723  1.00  0.00           H  
ATOM    281  HB3 GLN    20      67.466  88.369  83.668  1.00  0.00           H  
ATOM    282  CG  GLN    20      68.978  87.537  84.951  1.00  0.00           C  
ATOM    283  HG2 GLN    20      69.719  87.569  84.152  1.00  0.00           H  
ATOM    284  HG3 GLN    20      69.081  88.389  85.624  1.00  0.00           H  
ATOM    285  CD  GLN    20      69.288  86.369  85.866  1.00  0.00           C  
ATOM    286  OE1 GLN    20      68.673  85.302  85.874  1.00  0.00           O  
ATOM    287  NE2 GLN    20      70.248  86.526  86.764  1.00  0.00           N  
ATOM    288 HE21 GLN    20      70.890  87.290  86.611  1.00  0.00           H  
ATOM    289 HE22 GLN    20      70.719  85.714  87.136  1.00  0.00           H  
ATOM    290  C   GLN    20      66.554  88.839  86.267  1.00  0.00           C  
ATOM    291  O   GLN    20      66.667  89.987  85.693  1.00  0.00           O  
ATOM    292  N   PRO    21      66.734  88.713  87.594  1.00  0.00           N  
ATOM    293  CD  PRO    21      66.164  87.567  88.341  1.00  0.00           C  
ATOM    294  HD2 PRO    21      66.956  86.827  88.455  1.00  0.00           H  
ATOM    295  HD3 PRO    21      65.324  87.076  87.850  1.00  0.00           H  
ATOM    296  CG  PRO    21      65.790  88.255  89.690  1.00  0.00           C  
ATOM    297  HG2 PRO    21      65.714  87.585  90.547  1.00  0.00           H  
ATOM    298  HG3 PRO    21      64.836  88.764  89.558  1.00  0.00           H  
ATOM    299  CB  PRO    21      66.863  89.359  89.895  1.00  0.00           C  
ATOM    300  HB2 PRO    21      67.811  88.895  90.164  1.00  0.00           H  
ATOM    301  HB3 PRO    21      66.630  90.125  90.635  1.00  0.00           H  
ATOM    302  CA  PRO    21      66.964  89.888  88.484  1.00  0.00           C  
ATOM    303  HA  PRO    21      66.069  90.449  88.215  1.00  0.00           H  
ATOM    304  C   PRO    21      68.201  90.708  88.092  1.00  0.00           C  
ATOM    305  O   PRO    21      69.175  90.225  87.563  1.00  0.00           O  
ATOM    306  N   GLY    22      68.220  91.950  88.621  1.00  0.00           N  
ATOM    307  H   GLY    22      67.497  92.220  89.272  1.00  0.00           H  
ATOM    308  CA  GLY    22      69.287  92.964  88.668  1.00  0.00           C  
ATOM    309  HA2 GLY    22      69.496  93.253  87.638  1.00  0.00           H  
ATOM    310  HA3 GLY    22      69.026  93.869  89.216  1.00  0.00           H  
ATOM    311  C   GLY    22      70.602  92.436  89.161  1.00  0.00           C  
ATOM    312  O   GLY    22      70.782  91.413  89.817  1.00  0.00           O  
ATOM    313  N   GLN    23      71.618  93.269  88.915  1.00  0.00           N  
ATOM    314  H   GLN    23      71.469  94.037  88.276  1.00  0.00           H  
ATOM    315  CA  GLN    23      73.015  92.964  89.279  1.00  0.00           C  
ATOM    316  HA  GLN    23      72.922  92.317  90.151  1.00  0.00           H  
ATOM    317  CB  GLN    23      73.860  92.288  88.197  1.00  0.00           C  
ATOM    318  HB2 GLN    23      73.438  91.298  88.022  1.00  0.00           H  
ATOM    319  HB3 GLN    23      73.839  92.955  87.335  1.00  0.00           H  
ATOM    320  CG  GLN    23      75.331  92.077  88.578  1.00  0.00           C  
ATOM    321  HG2 GLN    23      75.932  92.985  88.633  1.00  0.00           H  
ATOM    322  HG3 GLN    23      75.387  91.703  89.601  1.00  0.00           H  
ATOM    323  CD  GLN    23      76.152  91.199  87.698  1.00  0.00           C  
ATOM    324  OE1 GLN    23      75.585  90.488  86.874  1.00  0.00           O  
ATOM    325  NE2 GLN    23      77.496  91.203  87.912  1.00  0.00           N  
ATOM    326 HE21 GLN    23      77.999  91.857  88.495  1.00  0.00           H  
ATOM    327 HE22 GLN    23      77.964  90.481  87.384  1.00  0.00           H  
ATOM    328  C   GLN    23      73.667  94.245  89.799  1.00  0.00           C  
ATOM    329  O   GLN    23      74.013  95.150  88.952  1.00  0.00           O  
ATOM    330  N   GLY    24      74.039  94.354  91.045  1.00  0.00           N  
ATOM    331  H   GLY    24      73.788  93.572  91.633  1.00  0.00           H  
ATOM    332  CA  GLY    24      74.744  95.530  91.658  1.00  0.00           C  
ATOM    333  HA2 GLY    24      74.146  96.441  91.690  1.00  0.00           H  
ATOM    334  HA3 GLY    24      75.098  95.240  92.647  1.00  0.00           H  
ATOM    335  C   GLY    24      76.021  95.776  90.872  1.00  0.00           C  
ATOM    336  O   GLY    24      76.834  94.817  90.817  1.00  0.00           O  
ATOM    337  N   TYR    25      76.195  97.044  90.467  1.00  0.00           N  
ATOM    338  H   TYR    25      75.538  97.698  90.869  1.00  0.00           H  
ATOM    339  CA  TYR    25      77.398  97.570  89.922  1.00  0.00           C  
ATOM    340  HA  TYR    25      78.332  97.354  90.442  1.00  0.00           H  
ATOM    341  CB  TYR    25      77.587  97.070  88.529  1.00  0.00           C  
ATOM    342  HB2 TYR    25      77.670  95.985  88.473  1.00  0.00           H  
ATOM    343  HB3 TYR    25      76.721  97.304  87.909  1.00  0.00           H  
ATOM    344  CG  TYR    25      78.783  97.738  87.875  1.00  0.00           C  
ATOM    345  CD1 TYR    25      80.098  97.466  88.354  1.00  0.00           C  
ATOM    346  HD1 TYR    25      80.317  96.783  89.161  1.00  0.00           H  
ATOM    347  CE1 TYR    25      81.199  98.000  87.714  1.00  0.00           C  
ATOM    348  HE1 TYR    25      82.205  97.930  88.102  1.00  0.00           H  
ATOM    349  CZ  TYR    25      81.009  98.855  86.549  1.00  0.00           C  
ATOM    350  OH  TYR    25      82.109  99.313  85.919  1.00  0.00           O  
ATOM    351  HH  TYR    25      81.862  99.907  85.207  1.00  0.00           H  
ATOM    352  CE2 TYR    25      79.755  99.128  86.100  1.00  0.00           C  
ATOM    353  HE2 TYR    25      79.662  99.686  85.180  1.00  0.00           H  
ATOM    354  CD2 TYR    25      78.662  98.486  86.695  1.00  0.00           C  
ATOM    355  HD2 TYR    25      77.731  98.730  86.206  1.00  0.00           H  
ATOM    356  C   TYR    25      77.262  99.142  89.825  1.00  0.00           C  
ATOM    357  O   TYR    25      76.533  99.676  88.941  1.00  0.00           O  
ATOM    358  N   SER    26      78.015  99.831  90.670  1.00  0.00           N  
ATOM    359  H   SER    26      78.557  99.330  91.360  1.00  0.00           H  
ATOM    360  CA  SER    26      78.074 101.323  90.590  1.00  0.00           C  
ATOM    361  HA  SER    26      77.084 101.691  90.322  1.00  0.00           H  
ATOM    362  CB  SER    26      78.446 101.795  91.955  1.00  0.00           C  
ATOM    363  HB2 SER    26      77.514 102.123  92.417  1.00  0.00           H  
ATOM    364  HB3 SER    26      78.848 100.996  92.578  1.00  0.00           H  
ATOM    365  OG  SER    26      79.331 102.910  92.108  1.00  0.00           O  
ATOM    366  HG  SER    26      78.735 103.661  92.159  1.00  0.00           H  
ATOM    367  C   SER    26      79.111 101.794  89.630  1.00  0.00           C  
ATOM    368  O   SER    26      80.244 101.343  89.694  1.00  0.00           O  
ATOM    369  N   GLN    27      78.743 102.542  88.569  1.00  0.00           N  
ATOM    370  H   GLN    27      77.800 102.877  88.435  1.00  0.00           H  
ATOM    371  CA  GLN    27      79.722 102.926  87.547  1.00  0.00           C  
ATOM    372  HA  GLN    27      80.210 102.019  87.191  1.00  0.00           H  
ATOM    373  CB  GLN    27      79.024 103.552  86.319  1.00  0.00           C  
ATOM    374  HB2 GLN    27      78.394 104.350  86.709  1.00  0.00           H  
ATOM    375  HB3 GLN    27      79.846 103.970  85.738  1.00  0.00           H  
ATOM    376  CG  GLN    27      78.165 102.583  85.455  1.00  0.00           C  
ATOM    377  HG2 GLN    27      78.682 101.650  85.231  1.00  0.00           H  
ATOM    378  HG3 GLN    27      77.293 102.445  86.093  1.00  0.00           H  
ATOM    379  CD  GLN    27      77.697 103.216  84.230  1.00  0.00           C  
ATOM    380  OE1 GLN    27      77.630 104.494  84.149  1.00  0.00           O  
ATOM    381  NE2 GLN    27      77.036 102.469  83.398  1.00  0.00           N  
ATOM    382 HE21 GLN    27      76.863 101.479  83.495  1.00  0.00           H  
ATOM    383 HE22 GLN    27      76.657 102.934  82.586  1.00  0.00           H  
ATOM    384  C   GLN    27      80.837 103.819  88.105  1.00  0.00           C  
ATOM    385  O   GLN    27      82.061 103.657  87.852  1.00  0.00           O  
ATOM    386  N   GLN    28      80.476 104.787  88.945  1.00  0.00           N  
ATOM    387  H   GLN    28      79.491 104.995  89.026  1.00  0.00           H  
ATOM    388  CA  GLN    28      81.379 105.615  89.862  1.00  0.00           C  
ATOM    389  HA  GLN    28      81.924 106.279  89.192  1.00  0.00           H  
ATOM    390  CB  GLN    28      80.544 106.544  90.741  1.00  0.00           C  
ATOM    391  HB2 GLN    28      79.710 105.933  91.087  1.00  0.00           H  
ATOM    392  HB3 GLN    28      81.136 106.769  91.628  1.00  0.00           H  
ATOM    393  CG  GLN    28      80.091 107.844  90.002  1.00  0.00           C  
ATOM    394  HG2 GLN    28      79.752 108.553  90.758  1.00  0.00           H  
ATOM    395  HG3 GLN    28      81.001 108.284  89.594  1.00  0.00           H  
ATOM    396  CD  GLN    28      79.018 107.737  88.928  1.00  0.00           C  
ATOM    397  OE1 GLN    28      78.294 106.798  88.814  1.00  0.00           O  
ATOM    398  NE2 GLN    28      78.788 108.833  88.206  1.00  0.00           N  
ATOM    399 HE21 GLN    28      78.039 108.813  87.528  1.00  0.00           H  
ATOM    400 HE22 GLN    28      79.306 109.687  88.355  1.00  0.00           H  
ATOM    401  C   GLN    28      82.414 104.868  90.756  1.00  0.00           C  
ATOM    402  O   GLN    28      83.356 105.514  91.215  1.00  0.00           O  
ATOM    403  N   SER    29      82.210 103.591  91.038  1.00  0.00           N  
ATOM    404  H   SER    29      81.344 103.170  90.736  1.00  0.00           H  
ATOM    405  CA  SER    29      83.222 102.665  91.524  1.00  0.00           C  
ATOM    406  HA  SER    29      83.636 103.069  92.448  1.00  0.00           H  
ATOM    407  CB  SER    29      82.600 101.299  91.797  1.00  0.00           C  
ATOM    408  HB2 SER    29      83.268 100.784  92.488  1.00  0.00           H  
ATOM    409  HB3 SER    29      81.561 101.370  92.120  1.00  0.00           H  
ATOM    410  OG  SER    29      82.610 100.555  90.624  1.00  0.00           O  
ATOM    411  HG  SER    29      81.793 100.717  90.147  1.00  0.00           H  
ATOM    412  C   SER    29      84.525 102.581  90.659  1.00  0.00           C  
ATOM    413  O   SER    29      85.608 102.335  91.264  1.00  0.00           O  
ATOM    414  N   SER    30      84.494 102.770  89.326  1.00  0.00           N  
ATOM    415  H   SER    30      83.565 102.878  88.943  1.00  0.00           H  
ATOM    416  CA  SER    30      85.704 102.660  88.426  1.00  0.00           C  
ATOM    417  HA  SER    30      86.504 102.181  88.990  1.00  0.00           H  
ATOM    418  CB  SER    30      85.394 101.773  87.212  1.00  0.00           C  
ATOM    419  HB2 SER    30      84.531 102.053  86.609  1.00  0.00           H  
ATOM    420  HB3 SER    30      86.287 101.708  86.590  1.00  0.00           H  
ATOM    421  OG  SER    30      85.189 100.448  87.659  1.00  0.00           O  
ATOM    422  HG  SER    30      84.927  99.919  86.902  1.00  0.00           H  
ATOM    423  C   SER    30      86.130 103.999  87.907  1.00  0.00           C  
ATOM    424  O   SER    30      85.240 104.811  87.710  1.00  0.00           O  
ATOM    425  N   GLN    31      87.422 104.307  87.776  1.00  0.00           N  
ATOM    426  H   GLN    31      87.677 105.186  87.350  1.00  0.00           H  
ATOM    427  CA  GLN    31      88.611 103.560  88.216  1.00  0.00           C  
ATOM    428  HA  GLN    31      88.546 102.503  87.957  1.00  0.00           H  
ATOM    429  CB  GLN    31      89.872 103.941  87.491  1.00  0.00           C  
ATOM    430  HB2 GLN    31      90.281 104.899  87.815  1.00  0.00           H  
ATOM    431  HB3 GLN    31      90.626 103.161  87.585  1.00  0.00           H  
ATOM    432  CG  GLN    31      89.699 104.053  85.965  1.00  0.00           C  
ATOM    433  HG2 GLN    31      89.119 104.925  85.664  1.00  0.00           H  
ATOM    434  HG3 GLN    31      90.628 104.057  85.394  1.00  0.00           H  
ATOM    435  CD  GLN    31      89.034 102.873  85.296  1.00  0.00           C  
ATOM    436  OE1 GLN    31      89.037 101.766  85.886  1.00  0.00           O  
ATOM    437  NE2 GLN    31      88.341 103.075  84.201  1.00  0.00           N  
ATOM    438 HE21 GLN    31      87.910 102.222  83.872  1.00  0.00           H  
ATOM    439 HE22 GLN    31      88.297 103.918  83.647  1.00  0.00           H  
ATOM    440  C   GLN    31      88.726 103.598  89.759  1.00  0.00           C  
ATOM    441  O   GLN    31      88.285 104.586  90.328  1.00  0.00           O  
ATOM    442  N   PRO    32      89.238 102.595  90.536  1.00  0.00           N  
ATOM    443  CD  PRO    32      89.537 101.262  90.018  1.00  0.00           C  
ATOM    444  HD2 PRO    32      90.146 101.300  89.114  1.00  0.00           H  
ATOM    445  HD3 PRO    32      88.598 100.759  89.789  1.00  0.00           H  
ATOM    446  CG  PRO    32      90.266 100.634  91.194  1.00  0.00           C  
ATOM    447  HG2 PRO    32      91.311 100.944  91.160  1.00  0.00           H  
ATOM    448  HG3 PRO    32      90.303  99.557  91.036  1.00  0.00           H  
ATOM    449  CB  PRO    32      89.584 101.203  92.393  1.00  0.00           C  
ATOM    450  HB2 PRO    32      90.227 101.020  93.254  1.00  0.00           H  
ATOM    451  HB3 PRO    32      88.639 100.675  92.521  1.00  0.00           H  
ATOM    452  CA  PRO    32      89.462 102.711  91.942  1.00  0.00           C  
ATOM    453  HA  PRO    32      88.591 103.129  92.445  1.00  0.00           H  
ATOM    454  C   PRO    32      90.632 103.619  92.199  1.00  0.00           C  
ATOM    455  O   PRO    32      91.763 103.277  92.489  1.00  0.00           O  
ATOM    456  N   TYR    33      90.388 104.933  92.156  1.00  0.00           N  
ATOM    457  H   TYR    33      89.556 105.122  91.615  1.00  0.00           H  
ATOM    458  CA  TYR    33      91.314 105.988  92.517  1.00  0.00           C  
ATOM    459  HA  TYR    33      92.238 105.921  91.943  1.00  0.00           H  
ATOM    460  CB  TYR    33      90.736 107.400  92.036  1.00  0.00           C  
ATOM    461  HB2 TYR    33      89.820 107.670  92.561  1.00  0.00           H  
ATOM    462  HB3 TYR    33      91.531 108.102  92.288  1.00  0.00           H  
ATOM    463  CG  TYR    33      90.463 107.513  90.584  1.00  0.00           C  
ATOM    464  CD1 TYR    33      91.599 107.394  89.710  1.00  0.00           C  
ATOM    465  HD1 TYR    33      92.623 107.181  89.978  1.00  0.00           H  
ATOM    466  CE1 TYR    33      91.319 107.432  88.321  1.00  0.00           C  
ATOM    467  HE1 TYR    33      92.059 107.279  87.548  1.00  0.00           H  
ATOM    468  CZ  TYR    33      90.054 107.705  87.772  1.00  0.00           C  
ATOM    469  OH  TYR    33      89.796 107.881  86.499  1.00  0.00           O  
ATOM    470  HH  TYR    33      88.997 108.378  86.307  1.00  0.00           H  
ATOM    471  CE2 TYR    33      88.988 107.879  88.675  1.00  0.00           C  
ATOM    472  HE2 TYR    33      87.984 108.116  88.356  1.00  0.00           H  
ATOM    473  CD2 TYR    33      89.238 107.748  90.063  1.00  0.00           C  
ATOM    474  HD2 TYR    33      88.403 107.894  90.733  1.00  0.00           H  
ATOM    475  C   TYR    33      91.699 105.983  93.999  1.00  0.00           C  
ATOM    476  O   TYR    33      92.776 106.378  94.441  1.00  0.00           O  
ATOM    477  N   GLY    34      90.791 105.433  94.808  1.00  0.00           N  
ATOM    478  H   GLY    34      89.986 105.002  94.377  1.00  0.00           H  
ATOM    479  CA  GLY    34      91.050 105.009  96.217  1.00  0.00           C  
ATOM    480  HA2 GLY    34      92.037 104.558  96.320  1.00  0.00           H  
ATOM    481  HA3 GLY    34      90.963 105.958  96.746  1.00  0.00           H  
ATOM    482  C   GLY    34      89.956 103.996  96.634  1.00  0.00           C  
ATOM    483  O   GLY    34      89.126 103.569  95.871  1.00  0.00           O  
ATOM    484  N   GLN    35      89.928 103.592  97.902  1.00  0.00           N  
ATOM    485  H   GLN    35      90.631 103.941  98.538  1.00  0.00           H  
ATOM    486  CA  GLN    35      88.934 102.658  98.564  1.00  0.00           C  
ATOM    487  HA  GLN    35      88.078 102.478  97.913  1.00  0.00           H  
ATOM    488  CB  GLN    35      89.522 101.219  98.892  1.00  0.00           C  
ATOM    489  HB2 GLN    35      90.426 101.380  99.479  1.00  0.00           H  
ATOM    490  HB3 GLN    35      88.802 100.731  99.548  1.00  0.00           H  
ATOM    491  CG  GLN    35      89.854 100.414  97.648  1.00  0.00           C  
ATOM    492  HG2 GLN    35      90.616 100.975  97.108  1.00  0.00           H  
ATOM    493  HG3 GLN    35      90.317  99.466  97.923  1.00  0.00           H  
ATOM    494  CD  GLN    35      88.573 100.031  96.851  1.00  0.00           C  
ATOM    495  OE1 GLN    35      87.935  98.995  96.923  1.00  0.00           O  
ATOM    496  NE2 GLN    35      88.352 100.838  95.803  1.00  0.00           N  
ATOM    497 HE21 GLN    35      88.859 101.705  95.699  1.00  0.00           H  
ATOM    498 HE22 GLN    35      87.582 100.672  95.170  1.00  0.00           H  
ATOM    499  C   GLN    35      88.356 103.313  99.842  1.00  0.00           C  
ATOM    500  O   GLN    35      89.030 103.350 100.907  1.00  0.00           O  
ATOM    501  N   GLN    36      87.111 103.897  99.767  1.00  0.00           N  
ATOM    502  H   GLN    36      86.846 104.358 100.625  1.00  0.00           H  
ATOM    503  CA  GLN    36      86.163 104.006  98.662  1.00  0.00           C  
ATOM    504  HA  GLN    36      86.115 103.007  98.229  1.00  0.00           H  
ATOM    505  CB  GLN    36      84.797 104.178  99.269  1.00  0.00           C  
ATOM    506  HB2 GLN    36      84.595 103.244  99.792  1.00  0.00           H  
ATOM    507  HB3 GLN    36      84.765 105.034  99.943  1.00  0.00           H  
ATOM    508  CG  GLN    36      83.719 104.430  98.261  1.00  0.00           C  
ATOM    509  HG2 GLN    36      83.790 105.392  97.753  1.00  0.00           H  
ATOM    510  HG3 GLN    36      83.737 103.660  97.491  1.00  0.00           H  
ATOM    511  CD  GLN    36      82.323 104.372  98.903  1.00  0.00           C  
ATOM    512  OE1 GLN    36      82.081 104.146 100.074  1.00  0.00           O  
ATOM    513  NE2 GLN    36      81.260 104.554  98.112  1.00  0.00           N  
ATOM    514 HE21 GLN    36      81.459 105.119  97.299  1.00  0.00           H  
ATOM    515 HE22 GLN    36      80.430 104.706  98.667  1.00  0.00           H  
ATOM    516  C   GLN    36      86.585 105.065  97.670  1.00  0.00           C  
ATOM    517  O   GLN    36      86.922 106.152  98.061  1.00  0.00           O  
ATOM    518  N   SER    37      86.451 104.803  96.373  1.00  0.00           N  
ATOM    519  H   SER    37      85.993 103.974  96.022  1.00  0.00           H  
ATOM    520  CA  SER    37      86.755 105.816  95.297  1.00  0.00           C  
ATOM    521  HA  SER    37      87.538 106.473  95.677  1.00  0.00           H  
ATOM    522  CB  SER    37      87.203 105.127  94.005  1.00  0.00           C  
ATOM    523  HB2 SER    37      88.160 104.632  94.170  1.00  0.00           H  
ATOM    524  HB3 SER    37      86.392 104.446  93.742  1.00  0.00           H  
ATOM    525  OG  SER    37      87.384 106.114  93.023  1.00  0.00           O  
ATOM    526  HG  SER    37      86.647 106.205  92.416  1.00  0.00           H  
ATOM    527  C   SER    37      85.489 106.652  95.014  1.00  0.00           C  
ATOM    528  O   SER    37      84.394 106.031  94.954  1.00  0.00           O  
ATOM    529  N   TYR    38      85.644 107.937  94.700  1.00  0.00           N  
ATOM    530  H   TYR    38      86.588 108.282  94.606  1.00  0.00           H  
ATOM    531  CA  TYR    38      84.564 108.889  94.436  1.00  0.00           C  
ATOM    532  HA  TYR    38      83.606 108.384  94.310  1.00  0.00           H  
ATOM    533  CB  TYR    38      84.494 109.801  95.699  1.00  0.00           C  
ATOM    534  HB2 TYR    38      85.466 110.263  95.870  1.00  0.00           H  
ATOM    535  HB3 TYR    38      83.779 110.611  95.552  1.00  0.00           H  
ATOM    536  CG  TYR    38      84.021 109.204  96.999  1.00  0.00           C  
ATOM    537  CD1 TYR    38      84.849 108.714  98.047  1.00  0.00           C  
ATOM    538  HD1 TYR    38      85.907 108.816  97.858  1.00  0.00           H  
ATOM    539  CE1 TYR    38      84.305 108.023  99.123  1.00  0.00           C  
ATOM    540  HE1 TYR    38      84.948 107.709  99.931  1.00  0.00           H  
ATOM    541  CZ  TYR    38      82.939 107.821  99.313  1.00  0.00           C  
ATOM    542  OH  TYR    38      82.432 107.274 100.497  1.00  0.00           O  
ATOM    543  HH  TYR    38      81.560 107.617 100.708  1.00  0.00           H  
ATOM    544  CE2 TYR    38      82.074 108.247  98.270  1.00  0.00           C  
ATOM    545  HE2 TYR    38      81.003 108.185  98.393  1.00  0.00           H  
ATOM    546  CD2 TYR    38      82.634 108.995  97.169  1.00  0.00           C  
ATOM    547  HD2 TYR    38      82.029 109.371  96.357  1.00  0.00           H  
ATOM    548  C   TYR    38      84.873 109.831  93.263  1.00  0.00           C  
ATOM    549  O   TYR    38      83.896 110.139  92.537  1.00  0.00           O  
ATOM    550  N   SER    39      86.110 110.127  92.962  1.00  0.00           N  
ATOM    551  H   SER    39      86.786 109.745  93.608  1.00  0.00           H  
ATOM    552  CA  SER    39      86.390 111.088  91.892  1.00  0.00           C  
ATOM    553  HA  SER    39      85.628 110.936  91.127  1.00  0.00           H  
ATOM    554  CB  SER    39      86.211 112.438  92.474  1.00  0.00           C  
ATOM    555  HB2 SER    39      85.291 112.533  93.051  1.00  0.00           H  
ATOM    556  HB3 SER    39      87.079 112.729  93.066  1.00  0.00           H  
ATOM    557  OG  SER    39      86.243 113.221  91.256  1.00  0.00           O  
ATOM    558  HG  SER    39      86.055 114.153  91.392  1.00  0.00           H  
ATOM    559  C   SER    39      87.824 110.964  91.347  1.00  0.00           C  
ATOM    560  O   SER    39      88.679 110.418  92.105  1.00  0.00           O  
ATOM    561  N   GLY    40      88.221 111.269  90.121  1.00  0.00           N  
ATOM    562  H   GLY    40      87.452 111.473  89.500  1.00  0.00           H  
ATOM    563  CA  GLY    40      89.626 111.320  89.612  1.00  0.00           C  
ATOM    564  HA2 GLY    40      90.169 110.400  89.827  1.00  0.00           H  
ATOM    565  HA3 GLY    40      89.630 111.596  88.557  1.00  0.00           H  
ATOM    566  C   GLY    40      90.388 112.379  90.437  1.00  0.00           C  
ATOM    567  O   GLY    40      89.809 113.401  90.742  1.00  0.00           O  
ATOM    568  N   TYR    41      91.651 112.233  90.775  1.00  0.00           N  
ATOM    569  H   TYR    41      92.034 113.054  91.223  1.00  0.00           H  
ATOM    570  CA  TYR    41      92.732 111.276  90.478  1.00  0.00           C  
ATOM    571  HA  TYR    41      92.339 110.306  90.172  1.00  0.00           H  
ATOM    572  CB  TYR    41      93.463 111.791  89.213  1.00  0.00           C  
ATOM    573  HB2 TYR    41      94.060 112.649  89.525  1.00  0.00           H  
ATOM    574  HB3 TYR    41      94.242 111.077  88.948  1.00  0.00           H  
ATOM    575  CG  TYR    41      92.633 112.055  87.944  1.00  0.00           C  
ATOM    576  CD1 TYR    41      92.283 113.385  87.604  1.00  0.00           C  
ATOM    577  HD1 TYR    41      92.510 114.221  88.248  1.00  0.00           H  
ATOM    578  CE1 TYR    41      91.392 113.641  86.504  1.00  0.00           C  
ATOM    579  HE1 TYR    41      91.134 114.649  86.214  1.00  0.00           H  
ATOM    580  CZ  TYR    41      91.083 112.555  85.673  1.00  0.00           C  
ATOM    581  OH  TYR    41      90.348 112.833  84.603  1.00  0.00           O  
ATOM    582  HH  TYR    41      90.083 112.054  84.108  1.00  0.00           H  
ATOM    583  CE2 TYR    41      91.476 111.250  85.948  1.00  0.00           C  
ATOM    584  HE2 TYR    41      91.212 110.395  85.343  1.00  0.00           H  
ATOM    585  CD2 TYR    41      92.244 110.951  87.115  1.00  0.00           C  
ATOM    586  HD2 TYR    41      92.544 109.938  87.338  1.00  0.00           H  
ATOM    587  C   TYR    41      93.819 111.079  91.505  1.00  0.00           C  
ATOM    588  O   TYR    41      94.173 111.985  92.281  1.00  0.00           O  
ATOM    589  N   SER    42      94.421 109.888  91.583  1.00  0.00           N  
ATOM    590  H   SER    42      94.051 109.216  90.926  1.00  0.00           H  
ATOM    591  CA  SER    42      95.346 109.482  92.647  1.00  0.00           C  
ATOM    592  HA  SER    42      94.958 109.780  93.621  1.00  0.00           H  
ATOM    593  CB  SER    42      95.325 107.952  92.786  1.00  0.00           C  
ATOM    594  HB2 SER    42      94.309 107.569  92.881  1.00  0.00           H  
ATOM    595  HB3 SER    42      95.672 107.539  91.838  1.00  0.00           H  
ATOM    596  OG  SER    42      96.010 107.518  93.932  1.00  0.00           O  
ATOM    597  HG  SER    42      96.863 107.955  93.879  1.00  0.00           H  
ATOM    598  C   SER    42      96.765 109.945  92.415  1.00  0.00           C  
ATOM    599  O   SER    42      97.766 109.273  92.746  1.00  0.00           O  
ATOM    600  N   GLN    43      96.948 111.106  91.815  1.00  0.00           N  
ATOM    601  H   GLN    43      96.068 111.514  91.534  1.00  0.00           H  
ATOM    602  CA  GLN    43      98.187 111.776  91.517  1.00  0.00           C  
ATOM    603  HA  GLN    43      98.984 111.391  92.152  1.00  0.00           H  
ATOM    604  CB  GLN    43      98.589 111.556  90.065  1.00  0.00           C  
ATOM    605  HB2 GLN    43      99.539 112.033  89.826  1.00  0.00           H  
ATOM    606  HB3 GLN    43      98.673 110.482  89.898  1.00  0.00           H  
ATOM    607  CG  GLN    43      97.687 112.109  88.902  1.00  0.00           C  
ATOM    608  HG2 GLN    43      96.653 111.937  89.200  1.00  0.00           H  
ATOM    609  HG3 GLN    43      97.891 113.158  88.688  1.00  0.00           H  
ATOM    610  CD  GLN    43      97.900 111.223  87.614  1.00  0.00           C  
ATOM    611  OE1 GLN    43      98.838 110.505  87.391  1.00  0.00           O  
ATOM    612  NE2 GLN    43      97.069 111.485  86.639  1.00  0.00           N  
ATOM    613 HE21 GLN    43      96.473 112.296  86.726  1.00  0.00           H  
ATOM    614 HE22 GLN    43      97.188 110.881  85.838  1.00  0.00           H  
ATOM    615  C   GLN    43      98.110 113.218  91.938  1.00  0.00           C  
ATOM    616  O   GLN    43      97.017 113.807  91.905  1.00  0.00           O  
ATOM    617  N   SER    44      99.217 113.885  92.277  1.00  0.00           N  
ATOM    618  H   SER    44     100.142 113.483  92.230  1.00  0.00           H  
ATOM    619  CA  SER    44      99.191 115.322  92.367  1.00  0.00           C  
ATOM    620  HA  SER    44      98.389 115.593  93.054  1.00  0.00           H  
ATOM    621  CB  SER    44     100.510 115.754  92.878  1.00  0.00           C  
ATOM    622  HB2 SER    44     100.632 115.109  93.749  1.00  0.00           H  
ATOM    623  HB3 SER    44     101.250 115.621  92.089  1.00  0.00           H  
ATOM    624  OG  SER    44     100.366 117.185  93.216  1.00  0.00           O  
ATOM    625  HG  SER    44      99.910 117.342  94.046  1.00  0.00           H  
ATOM    626  C   SER    44      98.821 115.959  91.001  1.00  0.00           C  
ATOM    627  O   SER    44      98.976 115.358  89.966  1.00  0.00           O  
ATOM    628  N   THR    45      98.315 117.215  90.963  1.00  0.00           N  
ATOM    629  H   THR    45      98.039 117.421  91.912  1.00  0.00           H  
ATOM    630  CA  THR    45      98.037 118.010  89.799  1.00  0.00           C  
ATOM    631  HA  THR    45      97.518 117.403  89.057  1.00  0.00           H  
ATOM    632  CB  THR    45      97.147 119.214  90.108  1.00  0.00           C  
ATOM    633  HB  THR    45      97.694 119.682  90.927  1.00  0.00           H  
ATOM    634  CG2 THR    45      96.833 120.245  89.024  1.00  0.00           C  
ATOM    635 HG21 THR    45      96.514 119.703  88.134  1.00  0.00           H  
ATOM    636 HG22 THR    45      96.086 120.893  89.482  1.00  0.00           H  
ATOM    637 HG23 THR    45      97.748 120.817  88.872  1.00  0.00           H  
ATOM    638  OG1 THR    45      95.924 118.563  90.529  1.00  0.00           O  
ATOM    639  HG1 THR    45      95.811 117.870  89.874  1.00  0.00           H  
ATOM    640  C   THR    45      99.307 118.402  88.977  1.00  0.00           C  
ATOM    641  O   THR    45      99.287 118.710  87.738  1.00  0.00           O  
ATOM    642  N   ASP    46     100.392 118.493  89.680  1.00  0.00           N  
ATOM    643  H   ASP    46     100.295 118.237  90.652  1.00  0.00           H  
ATOM    644  CA  ASP    46     101.681 118.935  89.240  1.00  0.00           C  
ATOM    645  HA  ASP    46     101.922 118.583  88.237  1.00  0.00           H  
ATOM    646  CB  ASP    46     101.698 120.488  89.277  1.00  0.00           C  
ATOM    647  HB2 ASP    46     101.059 120.846  88.470  1.00  0.00           H  
ATOM    648  HB3 ASP    46     101.262 120.946  90.165  1.00  0.00           H  
ATOM    649  CG  ASP    46     103.079 121.119  89.233  1.00  0.00           C  
ATOM    650  OD1 ASP    46     104.051 120.394  88.797  1.00  0.00           O  
ATOM    651  OD2 ASP    46     103.166 122.270  89.746  1.00  0.00           O  
ATOM    652  C   ASP    46     102.799 118.307  90.151  1.00  0.00           C  
ATOM    653  O   ASP    46     102.918 118.588  91.349  1.00  0.00           O  
ATOM    654  N   THR    47     103.641 117.437  89.576  1.00  0.00           N  
ATOM    655  H   THR    47     103.425 117.214  88.615  1.00  0.00           H  
ATOM    656  CA  THR    47     104.692 116.661  90.282  1.00  0.00           C  
ATOM    657  HA  THR    47     104.407 116.761  91.330  1.00  0.00           H  
ATOM    658  CB  THR    47     104.776 115.167  89.995  1.00  0.00           C  
ATOM    659  HB  THR    47     105.481 114.770  90.726  1.00  0.00           H  
ATOM    660  CG2 THR    47     103.420 114.406  90.092  1.00  0.00           C  
ATOM    661 HG21 THR    47     102.721 114.773  90.843  1.00  0.00           H  
ATOM    662 HG22 THR    47     102.860 114.466  89.159  1.00  0.00           H  
ATOM    663 HG23 THR    47     103.569 113.363  90.369  1.00  0.00           H  
ATOM    664  OG1 THR    47     105.311 114.961  88.676  1.00  0.00           O  
ATOM    665  HG1 THR    47     104.679 115.395  88.098  1.00  0.00           H  
ATOM    666  C   THR    47     106.044 117.354  90.246  1.00  0.00           C  
ATOM    667  O   THR    47     106.905 117.001  90.983  1.00  0.00           O  
ATOM    668  N   SER    48     106.202 118.468  89.549  1.00  0.00           N  
ATOM    669  H   SER    48     105.378 118.829  89.090  1.00  0.00           H  
ATOM    670  CA  SER    48     107.323 119.413  89.611  1.00  0.00           C  
ATOM    671  HA  SER    48     108.245 118.846  89.486  1.00  0.00           H  
ATOM    672  CB  SER    48     107.192 120.557  88.611  1.00  0.00           C  
ATOM    673  HB2 SER    48     108.210 120.906  88.435  1.00  0.00           H  
ATOM    674  HB3 SER    48     106.766 120.177  87.683  1.00  0.00           H  
ATOM    675  OG  SER    48     106.280 121.558  89.061  1.00  0.00           O  
ATOM    676  HG  SER    48     105.421 121.224  89.331  1.00  0.00           H  
ATOM    677  C   SER    48     107.587 120.060  90.975  1.00  0.00           C  
ATOM    678  O   SER    48     106.684 120.001  91.839  1.00  0.00           O  
ATOM    679  N   GLY    49     108.744 120.567  91.290  1.00  0.00           N  
ATOM    680  H   GLY    49     109.395 120.764  90.543  1.00  0.00           H  
ATOM    681  CA  GLY    49     109.174 121.082  92.589  1.00  0.00           C  
ATOM    682  HA2 GLY    49     110.050 121.721  92.477  1.00  0.00           H  
ATOM    683  HA3 GLY    49     108.361 121.672  93.014  1.00  0.00           H  
ATOM    684  C   GLY    49     109.595 119.974  93.589  1.00  0.00           C  
ATOM    685  O   GLY    49     109.391 118.805  93.338  1.00  0.00           O  
ATOM    686  N   TYR    50     110.220 120.256  94.717  1.00  0.00           N  
ATOM    687  H   TYR    50     110.634 119.453  95.169  1.00  0.00           H  
ATOM    688  CA  TYR    50     110.454 121.556  95.280  1.00  0.00           C  
ATOM    689  HA  TYR    50     110.539 122.367  94.556  1.00  0.00           H  
ATOM    690  CB  TYR    50     109.159 121.988  96.101  1.00  0.00           C  
ATOM    691  HB2 TYR    50     108.268 121.775  95.511  1.00  0.00           H  
ATOM    692  HB3 TYR    50     109.127 121.355  96.987  1.00  0.00           H  
ATOM    693  CG  TYR    50     109.179 123.473  96.573  1.00  0.00           C  
ATOM    694  CD1 TYR    50     109.408 123.672  97.951  1.00  0.00           C  
ATOM    695  HD1 TYR    50     109.772 122.866  98.570  1.00  0.00           H  
ATOM    696  CE1 TYR    50     109.539 124.977  98.447  1.00  0.00           C  
ATOM    697  HE1 TYR    50     109.911 125.109  99.452  1.00  0.00           H  
ATOM    698  CZ  TYR    50     109.182 126.127  97.622  1.00  0.00           C  
ATOM    699  OH  TYR    50     109.369 127.424  98.051  1.00  0.00           O  
ATOM    700  HH  TYR    50     109.555 128.057  97.354  1.00  0.00           H  
ATOM    701  CE2 TYR    50     109.013 125.884  96.209  1.00  0.00           C  
ATOM    702  HE2 TYR    50     108.860 126.735  95.562  1.00  0.00           H  
ATOM    703  CD2 TYR    50     109.054 124.569  95.665  1.00  0.00           C  
ATOM    704  HD2 TYR    50     108.957 124.417  94.600  1.00  0.00           H  
ATOM    705  C   TYR    50     111.776 121.554  96.162  1.00  0.00           C  
ATOM    706  O   TYR    50     111.954 120.641  96.963  1.00  0.00           O  
ATOM    707  N   GLY    51     112.730 122.524  96.043  1.00  0.00           N  
ATOM    708  H   GLY    51     113.568 122.302  96.563  1.00  0.00           H  
ATOM    709  CA  GLY    51     112.772 123.550  95.020  1.00  0.00           C  
ATOM    710  HA2 GLY    51     112.403 123.200  94.056  1.00  0.00           H  
ATOM    711  HA3 GLY    51     112.253 124.444  95.367  1.00  0.00           H  
ATOM    712  C   GLY    51     114.192 124.033  94.716  1.00  0.00           C  
ATOM    713  O   GLY    51     114.988 123.999  95.637  1.00  0.00           O  
ATOM    714  N   GLN    52     114.500 124.342  93.498  1.00  0.00           N  
ATOM    715  H   GLN    52     113.702 124.334  92.879  1.00  0.00           H  
ATOM    716  CA  GLN    52     115.719 124.962  92.870  1.00  0.00           C  
ATOM    717  HA  GLN    52     115.388 125.124  91.844  1.00  0.00           H  
ATOM    718  CB  GLN    52     116.145 126.297  93.442  1.00  0.00           C  
ATOM    719  HB2 GLN    52     115.304 126.941  93.187  1.00  0.00           H  
ATOM    720  HB3 GLN    52     116.236 126.198  94.524  1.00  0.00           H  
ATOM    721  CG  GLN    52     117.388 126.953  92.856  1.00  0.00           C  
ATOM    722  HG2 GLN    52     117.569 127.817  93.495  1.00  0.00           H  
ATOM    723  HG3 GLN    52     118.225 126.283  93.055  1.00  0.00           H  
ATOM    724  CD  GLN    52     117.256 127.261  91.392  1.00  0.00           C  
ATOM    725  OE1 GLN    52     117.375 126.370  90.498  1.00  0.00           O  
ATOM    726  NE2 GLN    52     117.110 128.483  90.951  1.00  0.00           N  
ATOM    727 HE21 GLN    52     117.042 129.327  91.502  1.00  0.00           H  
ATOM    728 HE22 GLN    52     117.137 128.620  89.951  1.00  0.00           H  
ATOM    729  C   GLN    52     116.861 123.943  92.777  1.00  0.00           C  
ATOM    730  O   GLN    52     117.546 123.605  93.781  1.00  0.00           O  
ATOM    731  N   SER    53     117.119 123.222  91.683  1.00  0.00           N  
ATOM    732  H   SER    53     118.084 122.924  91.659  1.00  0.00           H  
ATOM    733  CA  SER    53     116.403 123.028  90.416  1.00  0.00           C  
ATOM    734  HA  SER    53     116.402 123.953  89.839  1.00  0.00           H  
ATOM    735  CB  SER    53     117.197 122.031  89.564  1.00  0.00           C  
ATOM    736  HB2 SER    53     118.160 122.485  89.326  1.00  0.00           H  
ATOM    737  HB3 SER    53     117.253 121.068  90.070  1.00  0.00           H  
ATOM    738  OG  SER    53     116.584 121.859  88.345  1.00  0.00           O  
ATOM    739  HG  SER    53     117.007 122.504  87.773  1.00  0.00           H  
ATOM    740  C   SER    53     114.958 122.542  90.735  1.00  0.00           C  
ATOM    741  O   SER    53     114.762 121.601  91.487  1.00  0.00           O  
ATOM    742  N   SER    54     113.933 123.137  90.101  1.00  0.00           N  
ATOM    743  H   SER    54     114.201 123.960  89.580  1.00  0.00           H  
ATOM    744  CA  SER    54     112.535 122.931  90.370  1.00  0.00           C  
ATOM    745  HA  SER    54     112.427 122.512  91.371  1.00  0.00           H  
ATOM    746  CB  SER    54     111.836 124.300  90.316  1.00  0.00           C  
ATOM    747  HB2 SER    54     112.184 124.813  89.419  1.00  0.00           H  
ATOM    748  HB3 SER    54     110.749 124.223  90.287  1.00  0.00           H  
ATOM    749  OG  SER    54     112.225 125.077  91.374  1.00  0.00           O  
ATOM    750  HG  SER    54     112.364 125.942  90.981  1.00  0.00           H  
ATOM    751  C   SER    54     111.854 121.972  89.335  1.00  0.00           C  
ATOM    752  O   SER    54     110.745 121.496  89.641  1.00  0.00           O  
ATOM    753  N   TYR    55     112.545 121.510  88.258  1.00  0.00           N  
ATOM    754  H   TYR    55     113.461 121.914  88.123  1.00  0.00           H  
ATOM    755  CA  TYR    55     111.906 120.684  87.183  1.00  0.00           C  
ATOM    756  HA  TYR    55     111.123 120.072  87.631  1.00  0.00           H  
ATOM    757  CB  TYR    55     111.372 121.575  86.076  1.00  0.00           C  
ATOM    758  HB2 TYR    55     112.143 121.829  85.348  1.00  0.00           H  
ATOM    759  HB3 TYR    55     110.612 120.994  85.553  1.00  0.00           H  
ATOM    760  CG  TYR    55     110.766 122.937  86.537  1.00  0.00           C  
ATOM    761  CD1 TYR    55     111.641 124.082  86.716  1.00  0.00           C  
ATOM    762  HD1 TYR    55     112.687 124.075  86.449  1.00  0.00           H  
ATOM    763  CE1 TYR    55     111.084 125.325  87.067  1.00  0.00           C  
ATOM    764  HE1 TYR    55     111.759 126.167  87.022  1.00  0.00           H  
ATOM    765  CZ  TYR    55     109.684 125.369  87.446  1.00  0.00           C  
ATOM    766  OH  TYR    55     109.123 126.495  87.836  1.00  0.00           O  
ATOM    767  HH  TYR    55     109.598 127.315  87.681  1.00  0.00           H  
ATOM    768  CE2 TYR    55     108.885 124.193  87.370  1.00  0.00           C  
ATOM    769  HE2 TYR    55     107.840 124.198  87.642  1.00  0.00           H  
ATOM    770  CD2 TYR    55     109.407 123.010  86.855  1.00  0.00           C  
ATOM    771  HD2 TYR    55     108.743 122.202  86.585  1.00  0.00           H  
ATOM    772  C   TYR    55     112.950 119.606  86.756  1.00  0.00           C  
ATOM    773  O   TYR    55     114.139 119.916  86.639  1.00  0.00           O  
ATOM    774  N   SER    56     112.693 118.288  86.601  1.00  0.00           N  
ATOM    775  H   SER    56     113.425 117.691  86.244  1.00  0.00           H  
ATOM    776  CA  SER    56     111.453 117.556  87.142  1.00  0.00           C  
ATOM    777  HA  SER    56     111.793 116.533  86.980  1.00  0.00           H  
ATOM    778  CB  SER    56     111.302 117.609  88.693  1.00  0.00           C  
ATOM    779  HB2 SER    56     110.907 118.587  88.969  1.00  0.00           H  
ATOM    780  HB3 SER    56     110.569 116.860  88.994  1.00  0.00           H  
ATOM    781  OG  SER    56     112.543 117.375  89.386  1.00  0.00           O  
ATOM    782  HG  SER    56     112.369 117.570  90.310  1.00  0.00           H  
ATOM    783  C   SER    56     110.105 117.691  86.405  1.00  0.00           C  
ATOM    784  O   SER    56     109.116 118.141  86.953  1.00  0.00           O  
ATOM    785  N   SER    57     109.991 117.405  85.111  1.00  0.00           N  
ATOM    786  H   SER    57     109.113 117.716  84.719  1.00  0.00           H  
ATOM    787  CA  SER    57     111.019 117.264  84.113  1.00  0.00           C  
ATOM    788  HA  SER    57     111.825 116.696  84.578  1.00  0.00           H  
ATOM    789  CB  SER    57     110.425 116.534  82.922  1.00  0.00           C  
ATOM    790  HB2 SER    57     109.615 115.866  83.213  1.00  0.00           H  
ATOM    791  HB3 SER    57     109.930 117.289  82.310  1.00  0.00           H  
ATOM    792  OG  SER    57     111.360 115.894  82.130  1.00  0.00           O  
ATOM    793  HG  SER    57     111.626 115.077  82.558  1.00  0.00           H  
ATOM    794  C   SER    57     111.502 118.623  83.572  1.00  0.00           C  
ATOM    795  O   SER    57     110.675 119.555  83.417  1.00  0.00           O  
ATOM    796  N   TYR    58     112.799 118.847  83.343  1.00  0.00           N  
ATOM    797  H   TYR    58     113.516 118.136  83.346  1.00  0.00           H  
ATOM    798  CA  TYR    58     113.300 120.173  82.974  1.00  0.00           C  
ATOM    799  HA  TYR    58     112.903 120.887  83.696  1.00  0.00           H  
ATOM    800  CB  TYR    58     114.823 120.243  83.184  1.00  0.00           C  
ATOM    801  HB2 TYR    58     115.004 119.740  84.134  1.00  0.00           H  
ATOM    802  HB3 TYR    58     115.508 119.850  82.433  1.00  0.00           H  
ATOM    803  CG  TYR    58     115.224 121.724  83.358  1.00  0.00           C  
ATOM    804  CD1 TYR    58     115.784 122.397  82.335  1.00  0.00           C  
ATOM    805  HD1 TYR    58     116.038 121.875  81.424  1.00  0.00           H  
ATOM    806  CE1 TYR    58     116.056 123.803  82.445  1.00  0.00           C  
ATOM    807  HE1 TYR    58     116.564 124.297  81.630  1.00  0.00           H  
ATOM    808  CZ  TYR    58     115.761 124.536  83.567  1.00  0.00           C  
ATOM    809  OH  TYR    58     116.003 125.865  83.625  1.00  0.00           O  
ATOM    810  HH  TYR    58     116.020 126.295  82.766  1.00  0.00           H  
ATOM    811  CE2 TYR    58     115.237 123.835  84.670  1.00  0.00           C  
ATOM    812  HE2 TYR    58     115.152 124.349  85.616  1.00  0.00           H  
ATOM    813  CD2 TYR    58     114.987 122.454  84.572  1.00  0.00           C  
ATOM    814  HD2 TYR    58     114.760 121.925  85.486  1.00  0.00           H  
ATOM    815  C   TYR    58     112.884 120.490  81.497  1.00  0.00           C  
ATOM    816  O   TYR    58     113.216 119.641  80.613  1.00  0.00           O  
ATOM    817  N   GLY    59     112.297 121.649  81.208  1.00  0.00           N  
ATOM    818  H   GLY    59     112.225 121.925  80.239  1.00  0.00           H  
ATOM    819  CA  GLY    59     112.026 122.800  82.144  1.00  0.00           C  
ATOM    820  HA2 GLY    59     111.305 122.485  82.899  1.00  0.00           H  
ATOM    821  HA3 GLY    59     112.920 123.041  82.719  1.00  0.00           H  
ATOM    822  C   GLY    59     111.556 124.072  81.425  1.00  0.00           C  
ATOM    823  O   GLY    59     111.609 124.170  80.224  1.00  0.00           O  
ATOM    824  N   GLN    60     111.178 125.137  82.152  1.00  0.00           N  
ATOM    825  H   GLN    60     110.890 125.879  81.531  1.00  0.00           H  
ATOM    826  CA  GLN    60     110.754 125.328  83.489  1.00  0.00           C  
ATOM    827  HA  GLN    60     111.241 124.662  84.201  1.00  0.00           H  
ATOM    828  CB  GLN    60     111.113 126.703  83.959  1.00  0.00           C  
ATOM    829  HB2 GLN    60     110.653 127.509  83.386  1.00  0.00           H  
ATOM    830  HB3 GLN    60     110.743 126.697  84.984  1.00  0.00           H  
ATOM    831  CG  GLN    60     112.567 126.902  84.066  1.00  0.00           C  
ATOM    832  HG2 GLN    60     112.963 126.097  84.684  1.00  0.00           H  
ATOM    833  HG3 GLN    60     113.012 126.791  83.078  1.00  0.00           H  
ATOM    834  CD  GLN    60     113.045 128.217  84.670  1.00  0.00           C  
ATOM    835  OE1 GLN    60     112.613 128.653  85.746  1.00  0.00           O  
ATOM    836  NE2 GLN    60     114.066 128.869  84.115  1.00  0.00           N  
ATOM    837 HE21 GLN    60     114.635 128.438  83.400  1.00  0.00           H  
ATOM    838 HE22 GLN    60     114.391 129.694  84.599  1.00  0.00           H  
ATOM    839  C   GLN    60     109.299 124.996  83.653  1.00  0.00           C  
ATOM    840  O   GLN    60     108.973 123.855  83.394  1.00  0.00           O  
ATOM    841  N   SER    61     108.380 125.837  84.194  1.00  0.00           N  
ATOM    842  H   SER    61     108.608 126.812  84.321  1.00  0.00           H  
ATOM    843  CA  SER    61     106.974 125.434  84.428  1.00  0.00           C  
ATOM    844  HA  SER    61     107.070 124.398  84.754  1.00  0.00           H  
ATOM    845  CB  SER    61     106.178 126.142  85.553  1.00  0.00           C  
ATOM    846  HB2 SER    61     105.244 125.609  85.728  1.00  0.00           H  
ATOM    847  HB3 SER    61     106.676 126.138  86.522  1.00  0.00           H  
ATOM    848  OG  SER    61     105.921 127.440  85.176  1.00  0.00           O  
ATOM    849  HG  SER    61     106.735 127.940  85.264  1.00  0.00           H  
ATOM    850  C   SER    61     106.157 125.251  83.160  1.00  0.00           C  
ATOM    851  O   SER    61     106.526 125.596  82.067  1.00  0.00           O  
ATOM    852  N   GLN    62     104.906 124.777  83.327  1.00  0.00           N  
ATOM    853  H   GLN    62     104.701 124.597  84.299  1.00  0.00           H  
ATOM    854  CA  GLN    62     104.120 124.251  82.232  1.00  0.00           C  
ATOM    855  HA  GLN    62     104.659 123.422  81.773  1.00  0.00           H  
ATOM    856  CB  GLN    62     102.744 123.701  82.774  1.00  0.00           C  
ATOM    857  HB2 GLN    62     102.188 123.206  81.978  1.00  0.00           H  
ATOM    858  HB3 GLN    62     102.887 122.887  83.484  1.00  0.00           H  
ATOM    859  CG  GLN    62     101.890 124.697  83.424  1.00  0.00           C  
ATOM    860  HG2 GLN    62     102.374 124.832  84.391  1.00  0.00           H  
ATOM    861  HG3 GLN    62     101.927 125.616  82.839  1.00  0.00           H  
ATOM    862  CD  GLN    62     100.477 124.302  83.687  1.00  0.00           C  
ATOM    863  OE1 GLN    62     100.086 123.125  83.759  1.00  0.00           O  
ATOM    864  NE2 GLN    62      99.659 125.322  83.827  1.00  0.00           N  
ATOM    865 HE21 GLN    62      98.737 125.029  84.118  1.00  0.00           H  
ATOM    866 HE22 GLN    62     100.005 126.270  83.774  1.00  0.00           H  
ATOM    867  C   GLN    62     103.802 125.115  80.956  1.00  0.00           C  
ATOM    868  O   GLN    62     103.444 124.652  79.892  1.00  0.00           O  
ATOM    869  N   ASN    63     103.965 126.448  81.142  1.00  0.00           N  
ATOM    870  H   ASN    63     104.094 126.785  82.086  1.00  0.00           H  
ATOM    871  CA  ASN    63     103.855 127.490  80.141  1.00  0.00           C  
ATOM    872  HA  ASN    63     103.691 126.908  79.234  1.00  0.00           H  
ATOM    873  CB  ASN    63     102.577 128.395  80.290  1.00  0.00           C  
ATOM    874  HB2 ASN    63     102.633 128.928  81.239  1.00  0.00           H  
ATOM    875  HB3 ASN    63     102.504 129.032  79.409  1.00  0.00           H  
ATOM    876  CG  ASN    63     101.277 127.649  80.383  1.00  0.00           C  
ATOM    877  OD1 ASN    63     101.070 126.627  79.885  1.00  0.00           O  
ATOM    878  ND2 ASN    63     100.301 128.230  81.087  1.00  0.00           N  
ATOM    879 HD21 ASN    63      99.396 127.782  81.115  1.00  0.00           H  
ATOM    880 HD22 ASN    63     100.255 129.215  81.307  1.00  0.00           H  
ATOM    881  C   ASN    63     105.199 128.303  79.921  1.00  0.00           C  
ATOM    882  O   ASN    63     105.246 129.121  79.058  1.00  0.00           O  
ATOM    883  N   THR    64     106.338 127.802  80.391  1.00  0.00           N  
ATOM    884  H   THR    64     106.254 127.083  81.096  1.00  0.00           H  
ATOM    885  CA  THR    64     107.661 128.243  79.975  1.00  0.00           C  
ATOM    886  HA  THR    64     107.681 128.818  79.050  1.00  0.00           H  
ATOM    887  CB  THR    64     108.294 129.052  81.071  1.00  0.00           C  
ATOM    888  HB  THR    64     108.474 128.397  81.923  1.00  0.00           H  
ATOM    889  CG2 THR    64     109.605 129.620  80.618  1.00  0.00           C  
ATOM    890 HG21 THR    64     110.299 128.814  80.378  1.00  0.00           H  
ATOM    891 HG22 THR    64     109.447 130.251  79.743  1.00  0.00           H  
ATOM    892 HG23 THR    64     110.065 130.123  81.469  1.00  0.00           H  
ATOM    893  OG1 THR    64     107.648 130.206  81.479  1.00  0.00           O  
ATOM    894  HG1 THR    64     107.014 130.052  82.183  1.00  0.00           H  
ATOM    895  C   THR    64     108.498 126.965  79.678  1.00  0.00           C  
ATOM    896  O   THR    64     109.150 126.558  80.594  1.00  0.00           O  
ATOM    897  N   GLY    65     108.628 126.514  78.471  1.00  0.00           N  
ATOM    898  H   GLY    65     109.228 125.705  78.390  1.00  0.00           H  
ATOM    899  CA  GLY    65     107.873 126.775  77.229  1.00  0.00           C  
ATOM    900  HA2 GLY    65     107.934 127.859  77.125  1.00  0.00           H  
ATOM    901  HA3 GLY    65     108.272 126.294  76.336  1.00  0.00           H  
ATOM    902  C   GLY    65     106.441 126.305  77.230  1.00  0.00           C  
ATOM    903  O   GLY    65     105.921 125.672  78.188  1.00  0.00           O  
ATOM    904  N   TYR    66     105.726 126.652  76.194  1.00  0.00           N  
ATOM    905  H   TYR    66     106.171 127.275  75.535  1.00  0.00           H  
ATOM    906  CA  TYR    66     104.294 126.420  76.023  1.00  0.00           C  
ATOM    907  HA  TYR    66     103.845 126.499  77.013  1.00  0.00           H  
ATOM    908  CB  TYR    66     103.601 127.576  75.201  1.00  0.00           C  
ATOM    909  HB2 TYR    66     103.974 128.579  75.411  1.00  0.00           H  
ATOM    910  HB3 TYR    66     103.914 127.500  74.160  1.00  0.00           H  
ATOM    911  CG  TYR    66     102.089 127.612  75.337  1.00  0.00           C  
ATOM    912  CD1 TYR    66     101.229 126.857  74.469  1.00  0.00           C  
ATOM    913  HD1 TYR    66     101.754 126.181  73.810  1.00  0.00           H  
ATOM    914  CE1 TYR    66      99.854 126.834  74.525  1.00  0.00           C  
ATOM    915  HE1 TYR    66      99.331 126.211  73.814  1.00  0.00           H  
ATOM    916  CZ  TYR    66      99.281 127.473  75.607  1.00  0.00           C  
ATOM    917  OH  TYR    66      97.936 127.313  75.726  1.00  0.00           O  
ATOM    918  HH  TYR    66      97.583 126.628  75.154  1.00  0.00           H  
ATOM    919  CE2 TYR    66     100.044 128.227  76.581  1.00  0.00           C  
ATOM    920  HE2 TYR    66      99.588 128.841  77.343  1.00  0.00           H  
ATOM    921  CD2 TYR    66     101.444 128.291  76.395  1.00  0.00           C  
ATOM    922  HD2 TYR    66     101.951 128.896  77.133  1.00  0.00           H  
ATOM    923  C   TYR    66     103.990 125.014  75.475  1.00  0.00           C  
ATOM    924  O   TYR    66     103.802 124.871  74.333  1.00  0.00           O  
ATOM    925  N   GLY    67     104.099 123.939  76.268  1.00  0.00           N  
ATOM    926  H   GLY    67     104.456 124.178  77.182  1.00  0.00           H  
ATOM    927  CA  GLY    67     104.174 122.568  75.874  1.00  0.00           C  
ATOM    928  HA2 GLY    67     104.916 122.424  75.089  1.00  0.00           H  
ATOM    929  HA3 GLY    67     104.428 121.968  76.747  1.00  0.00           H  
ATOM    930  C   GLY    67     102.855 121.923  75.365  1.00  0.00           C  
ATOM    931  O   GLY    67     102.974 120.802  74.950  1.00  0.00           O  
ATOM    932  N   THR    68     101.737 122.648  75.485  1.00  0.00           N  
ATOM    933  H   THR    68     101.816 123.399  76.157  1.00  0.00           H  
ATOM    934  CA  THR    68     100.471 122.182  74.953  1.00  0.00           C  
ATOM    935  HA  THR    68     100.214 121.255  75.465  1.00  0.00           H  
ATOM    936  CB  THR    68      99.368 123.124  75.408  1.00  0.00           C  
ATOM    937  HB  THR    68      99.531 124.113  74.980  1.00  0.00           H  
ATOM    938  CG2 THR    68      97.898 122.713  75.137  1.00  0.00           C  
ATOM    939 HG21 THR    68      97.736 121.657  75.351  1.00  0.00           H  
ATOM    940 HG22 THR    68      97.243 123.336  75.747  1.00  0.00           H  
ATOM    941 HG23 THR    68      97.602 123.009  74.131  1.00  0.00           H  
ATOM    942  OG1 THR    68      99.345 123.098  76.818  1.00  0.00           O  
ATOM    943  HG1 THR    68     100.102 123.636  77.060  1.00  0.00           H  
ATOM    944  C   THR    68     100.403 121.808  73.483  1.00  0.00           C  
ATOM    945  O   THR    68     101.087 122.421  72.657  1.00  0.00           O  
ATOM    946  N   GLN    69      99.515 120.884  73.120  1.00  0.00           N  
ATOM    947  H   GLN    69      98.849 120.626  73.834  1.00  0.00           H  
ATOM    948  CA  GLN    69      99.291 120.492  71.701  1.00  0.00           C  
ATOM    949  HA  GLN    69     100.250 120.110  71.351  1.00  0.00           H  
ATOM    950  CB  GLN    69      98.327 119.294  71.778  1.00  0.00           C  
ATOM    951  HB2 GLN    69      98.881 118.397  72.054  1.00  0.00           H  
ATOM    952  HB3 GLN    69      97.578 119.647  72.488  1.00  0.00           H  
ATOM    953  CG  GLN    69      97.322 118.846  70.658  1.00  0.00           C  
ATOM    954  HG2 GLN    69      96.900 119.735  70.189  1.00  0.00           H  
ATOM    955  HG3 GLN    69      97.866 118.349  69.855  1.00  0.00           H  
ATOM    956  CD  GLN    69      96.179 118.010  71.128  1.00  0.00           C  
ATOM    957  OE1 GLN    69      96.331 117.012  71.818  1.00  0.00           O  
ATOM    958  NE2 GLN    69      94.960 118.414  70.895  1.00  0.00           N  
ATOM    959 HE21 GLN    69      94.824 119.249  70.344  1.00  0.00           H  
ATOM    960 HE22 GLN    69      94.156 117.855  71.144  1.00  0.00           H  
ATOM    961  C   GLN    69      98.793 121.650  70.828  1.00  0.00           C  
ATOM    962  O   GLN    69      98.222 122.591  71.382  1.00  0.00           O  
ATOM    963  N   SER    70      98.970 121.748  69.513  1.00  0.00           N  
ATOM    964  H   SER    70      99.439 120.979  69.056  1.00  0.00           H  
ATOM    965  CA  SER    70      98.592 122.999  68.760  1.00  0.00           C  
ATOM    966  HA  SER    70      98.624 123.847  69.444  1.00  0.00           H  
ATOM    967  CB  SER    70      99.627 123.245  67.757  1.00  0.00           C  
ATOM    968  HB2 SER    70      99.559 124.258  67.359  1.00  0.00           H  
ATOM    969  HB3 SER    70     100.569 123.227  68.304  1.00  0.00           H  
ATOM    970  OG  SER    70      99.686 122.396  66.632  1.00  0.00           O  
ATOM    971  HG  SER    70      99.872 122.943  65.865  1.00  0.00           H  
ATOM    972  C   SER    70      97.220 123.082  68.078  1.00  0.00           C  
ATOM    973  O   SER    70      96.956 124.169  67.578  1.00  0.00           O  
ATOM    974  N   THR    71      96.437 121.960  67.962  1.00  0.00           N  
ATOM    975  H   THR    71      96.903 121.083  68.149  1.00  0.00           H  
ATOM    976  CA  THR    71      95.126 121.848  67.350  1.00  0.00           C  
ATOM    977  HA  THR    71      94.702 122.842  67.209  1.00  0.00           H  
ATOM    978  CB  THR    71      95.151 121.199  65.944  1.00  0.00           C  
ATOM    979  HB  THR    71      94.102 121.210  65.650  1.00  0.00           H  
ATOM    980  CG2 THR    71      96.106 121.946  64.916  1.00  0.00           C  
ATOM    981 HG21 THR    71      95.953 123.020  65.013  1.00  0.00           H  
ATOM    982 HG22 THR    71      97.179 121.808  65.051  1.00  0.00           H  
ATOM    983 HG23 THR    71      95.840 121.668  63.896  1.00  0.00           H  
ATOM    984  OG1 THR    71      95.572 119.854  65.999  1.00  0.00           O  
ATOM    985  HG1 THR    71      96.469 119.725  66.315  1.00  0.00           H  
ATOM    986  C   THR    71      94.144 120.993  68.172  1.00  0.00           C  
ATOM    987  O   THR    71      94.570 120.037  68.786  1.00  0.00           O  
ATOM    988  N   PRO    72      92.791 121.200  68.048  1.00  0.00           N  
ATOM    989  CD  PRO    72      92.287 122.478  67.495  1.00  0.00           C  
ATOM    990  HD2 PRO    72      92.354 122.494  66.407  1.00  0.00           H  
ATOM    991  HD3 PRO    72      92.889 123.339  67.787  1.00  0.00           H  
ATOM    992  CG  PRO    72      90.856 122.782  68.007  1.00  0.00           C  
ATOM    993  HG2 PRO    72      90.045 123.115  67.359  1.00  0.00           H  
ATOM    994  HG3 PRO    72      90.919 123.457  68.861  1.00  0.00           H  
ATOM    995  CB  PRO    72      90.392 121.438  68.435  1.00  0.00           C  
ATOM    996  HB2 PRO    72      89.832 120.942  67.642  1.00  0.00           H  
ATOM    997  HB3 PRO    72      89.649 121.610  69.213  1.00  0.00           H  
ATOM    998  CA  PRO    72      91.636 120.589  68.745  1.00  0.00           C  
ATOM    999  HA  PRO    72      91.621 120.538  69.834  1.00  0.00           H  
ATOM   1000  C   PRO    72      91.362 119.230  68.204  1.00  0.00           C  
ATOM   1001  O   PRO    72      91.575 119.046  67.014  1.00  0.00           O  
ATOM   1002  N   GLN    73      91.051 118.259  69.071  1.00  0.00           N  
ATOM   1003  H   GLN    73      91.052 118.452  70.063  1.00  0.00           H  
ATOM   1004  CA  GLN    73      90.936 116.841  68.695  1.00  0.00           C  
ATOM   1005  HA  GLN    73      91.935 116.687  68.287  1.00  0.00           H  
ATOM   1006  CB  GLN    73      90.887 115.879  69.969  1.00  0.00           C  
ATOM   1007  HB2 GLN    73      90.789 114.841  69.654  1.00  0.00           H  
ATOM   1008  HB3 GLN    73      91.899 115.878  70.373  1.00  0.00           H  
ATOM   1009  CG  GLN    73      89.901 116.078  71.068  1.00  0.00           C  
ATOM   1010  HG2 GLN    73      90.263 115.449  71.881  1.00  0.00           H  
ATOM   1011  HG3 GLN    73      89.847 117.113  71.405  1.00  0.00           H  
ATOM   1012  CD  GLN    73      88.554 115.530  70.645  1.00  0.00           C  
ATOM   1013  OE1 GLN    73      88.356 115.076  69.514  1.00  0.00           O  
ATOM   1014  NE2 GLN    73      87.510 115.616  71.441  1.00  0.00           N  
ATOM   1015 HE21 GLN    73      87.601 115.881  72.411  1.00  0.00           H  
ATOM   1016 HE22 GLN    73      86.729 115.111  71.048  1.00  0.00           H  
ATOM   1017  C   GLN    73      89.954 116.411  67.534  1.00  0.00           C  
ATOM   1018  O   GLN    73      88.969 117.120  67.209  1.00  0.00           O  
ATOM   1019  N   GLY    74      90.333 115.335  66.847  1.00  0.00           N  
ATOM   1020  H   GLY    74      91.083 114.834  67.301  1.00  0.00           H  
ATOM   1021  CA  GLY    74      89.763 114.765  65.582  1.00  0.00           C  
ATOM   1022  HA2 GLY    74      89.693 115.630  64.923  1.00  0.00           H  
ATOM   1023  HA3 GLY    74      90.395 113.977  65.173  1.00  0.00           H  
ATOM   1024  C   GLY    74      88.325 114.191  65.727  1.00  0.00           C  
ATOM   1025  O   GLY    74      87.723 113.887  64.707  1.00  0.00           O  
ATOM   1026  N   TYR    75      87.770 113.978  66.940  1.00  0.00           N  
ATOM   1027  H   TYR    75      88.226 114.365  67.754  1.00  0.00           H  
ATOM   1028  CA  TYR    75      86.625 113.093  67.281  1.00  0.00           C  
ATOM   1029  HA  TYR    75      86.432 112.551  66.355  1.00  0.00           H  
ATOM   1030  CB  TYR    75      87.102 112.088  68.395  1.00  0.00           C  
ATOM   1031  HB2 TYR    75      87.228 112.594  69.352  1.00  0.00           H  
ATOM   1032  HB3 TYR    75      86.322 111.329  68.451  1.00  0.00           H  
ATOM   1033  CG  TYR    75      88.328 111.227  68.095  1.00  0.00           C  
ATOM   1034  CD1 TYR    75      89.549 111.461  68.749  1.00  0.00           C  
ATOM   1035  HD1 TYR    75      89.688 112.177  69.545  1.00  0.00           H  
ATOM   1036  CE1 TYR    75      90.754 110.745  68.283  1.00  0.00           C  
ATOM   1037  HE1 TYR    75      91.711 111.108  68.628  1.00  0.00           H  
ATOM   1038  CZ  TYR    75      90.684 109.806  67.222  1.00  0.00           C  
ATOM   1039  OH  TYR    75      91.810 109.191  66.785  1.00  0.00           O  
ATOM   1040  HH  TYR    75      92.546 109.311  67.389  1.00  0.00           H  
ATOM   1041  CE2 TYR    75      89.466 109.598  66.587  1.00  0.00           C  
ATOM   1042  HE2 TYR    75      89.510 109.052  65.656  1.00  0.00           H  
ATOM   1043  CD2 TYR    75      88.353 110.332  67.033  1.00  0.00           C  
ATOM   1044  HD2 TYR    75      87.485 110.279  66.392  1.00  0.00           H  
ATOM   1045  C   TYR    75      85.462 113.785  67.877  1.00  0.00           C  
ATOM   1046  O   TYR    75      84.400 113.100  67.924  1.00  0.00           O  
ATOM   1047  N   GLY    76      85.635 115.063  68.283  1.00  0.00           N  
ATOM   1048  H   GLY    76      86.529 115.517  68.161  1.00  0.00           H  
ATOM   1049  CA  GLY    76      84.602 115.757  69.021  1.00  0.00           C  
ATOM   1050  HA2 GLY    76      84.996 116.717  69.355  1.00  0.00           H  
ATOM   1051  HA3 GLY    76      83.754 115.871  68.346  1.00  0.00           H  
ATOM   1052  C   GLY    76      84.180 114.979  70.251  1.00  0.00           C  
ATOM   1053  O   GLY    76      84.902 114.335  70.958  1.00  0.00           O  
ATOM   1054  N   SER    77      82.914 115.202  70.568  1.00  0.00           N  
ATOM   1055  H   SER    77      82.352 115.858  70.046  1.00  0.00           H  
ATOM   1056  CA  SER    77      82.217 114.690  71.759  1.00  0.00           C  
ATOM   1057  HA  SER    77      83.020 114.255  72.353  1.00  0.00           H  
ATOM   1058  CB  SER    77      81.660 115.840  72.633  1.00  0.00           C  
ATOM   1059  HB2 SER    77      81.135 115.364  73.461  1.00  0.00           H  
ATOM   1060  HB3 SER    77      82.418 116.520  73.021  1.00  0.00           H  
ATOM   1061  OG  SER    77      80.720 116.582  71.890  1.00  0.00           O  
ATOM   1062  HG  SER    77      80.029 115.972  71.623  1.00  0.00           H  
ATOM   1063  C   SER    77      81.262 113.593  71.429  1.00  0.00           C  
ATOM   1064  O   SER    77      80.082 113.856  71.590  1.00  0.00           O  
ATOM   1065  N   THR    78      81.537 112.357  71.109  1.00  0.00           N  
ATOM   1066  H   THR    78      80.689 111.819  71.001  1.00  0.00           H  
ATOM   1067  CA  THR    78      82.799 111.665  71.029  1.00  0.00           C  
ATOM   1068  HA  THR    78      83.607 112.333  70.731  1.00  0.00           H  
ATOM   1069  CB  THR    78      83.258 111.093  72.410  1.00  0.00           C  
ATOM   1070  HB  THR    78      82.611 110.281  72.740  1.00  0.00           H  
ATOM   1071  CG2 THR    78      84.755 110.723  72.340  1.00  0.00           C  
ATOM   1072 HG21 THR    78      84.880 109.686  72.030  1.00  0.00           H  
ATOM   1073 HG22 THR    78      85.343 111.377  71.697  1.00  0.00           H  
ATOM   1074 HG23 THR    78      85.182 110.793  73.340  1.00  0.00           H  
ATOM   1075  OG1 THR    78      83.273 112.133  73.377  1.00  0.00           O  
ATOM   1076  HG1 THR    78      82.393 112.454  73.587  1.00  0.00           H  
ATOM   1077  C   THR    78      82.717 110.506  69.987  1.00  0.00           C  
ATOM   1078  O   THR    78      81.804 109.743  70.115  1.00  0.00           O  
ATOM   1079  N   GLY    79      83.708 110.385  69.133  1.00  0.00           N  
ATOM   1080  H   GLY    79      84.426 111.090  69.043  1.00  0.00           H  
ATOM   1081  CA  GLY    79      83.824 109.313  68.137  1.00  0.00           C  
ATOM   1082  HA2 GLY    79      82.969 108.636  68.136  1.00  0.00           H  
ATOM   1083  HA3 GLY    79      83.623 109.734  67.152  1.00  0.00           H  
ATOM   1084  C   GLY    79      85.202 108.544  68.168  1.00  0.00           C  
ATOM   1085  O   GLY    79      85.929 108.586  69.196  1.00  0.00           O  
ATOM   1086  N   GLY    80      85.597 107.800  67.150  1.00  0.00           N  
ATOM   1087  H   GLY    80      86.373 107.208  67.407  1.00  0.00           H  
ATOM   1088  CA  GLY    80      84.993 107.744  65.820  1.00  0.00           C  
ATOM   1089  HA2 GLY    80      84.936 108.737  65.373  1.00  0.00           H  
ATOM   1090  HA3 GLY    80      85.676 107.207  65.163  1.00  0.00           H  
ATOM   1091  C   GLY    80      83.648 107.121  65.640  1.00  0.00           C  
ATOM   1092  O   GLY    80      83.087 106.659  66.629  1.00  0.00           O  
ATOM   1093  N   TYR    81      83.121 107.135  64.406  1.00  0.00           N  
ATOM   1094  H   TYR    81      83.670 107.700  63.774  1.00  0.00           H  
ATOM   1095  CA  TYR    81      81.703 106.943  64.165  1.00  0.00           C  
ATOM   1096  HA  TYR    81      81.278 106.544  65.086  1.00  0.00           H  
ATOM   1097  CB  TYR    81      81.035 108.320  63.901  1.00  0.00           C  
ATOM   1098  HB2 TYR    81      81.328 108.680  62.915  1.00  0.00           H  
ATOM   1099  HB3 TYR    81      79.971 108.083  63.896  1.00  0.00           H  
ATOM   1100  CG  TYR    81      81.139 109.463  64.841  1.00  0.00           C  
ATOM   1101  CD1 TYR    81      80.476 109.458  66.118  1.00  0.00           C  
ATOM   1102  HD1 TYR    81      79.884 108.595  66.386  1.00  0.00           H  
ATOM   1103  CE1 TYR    81      80.642 110.550  66.941  1.00  0.00           C  
ATOM   1104  HE1 TYR    81      80.215 110.561  67.933  1.00  0.00           H  
ATOM   1105  CZ  TYR    81      81.575 111.539  66.667  1.00  0.00           C  
ATOM   1106  OH  TYR    81      81.805 112.512  67.525  1.00  0.00           O  
ATOM   1107  HH  TYR    81      82.739 112.727  67.583  1.00  0.00           H  
ATOM   1108  CE2 TYR    81      82.245 111.518  65.444  1.00  0.00           C  
ATOM   1109  HE2 TYR    81      82.898 112.322  65.137  1.00  0.00           H  
ATOM   1110  CD2 TYR    81      82.124 110.469  64.578  1.00  0.00           C  
ATOM   1111  HD2 TYR    81      82.777 110.523  63.720  1.00  0.00           H  
ATOM   1112  C   TYR    81      81.483 105.983  62.980  1.00  0.00           C  
ATOM   1113  O   TYR    81      82.096 106.071  61.993  1.00  0.00           O  
ATOM   1114  N   GLY    82      80.641 104.980  63.024  1.00  0.00           N  
ATOM   1115  H   GLY    82      80.601 104.333  62.249  1.00  0.00           H  
ATOM   1116  CA  GLY    82      79.740 104.690  64.116  1.00  0.00           C  
ATOM   1117  HA2 GLY    82      79.359 103.671  64.051  1.00  0.00           H  
ATOM   1118  HA3 GLY    82      80.210 104.747  65.097  1.00  0.00           H  
ATOM   1119  C   GLY    82      78.397 105.447  64.175  1.00  0.00           C  
ATOM   1120  O   GLY    82      78.179 106.367  63.397  1.00  0.00           O  
ATOM   1121  N   SER    83      77.504 105.109  65.119  1.00  0.00           N  
ATOM   1122  H   SER    83      77.734 104.407  65.808  1.00  0.00           H  
ATOM   1123  CA  SER    83      76.248 105.915  65.338  1.00  0.00           C  
ATOM   1124  HA  SER    83      75.604 105.196  65.844  1.00  0.00           H  
ATOM   1125  CB  SER    83      76.510 107.104  66.303  1.00  0.00           C  
ATOM   1126  HB2 SER    83      77.441 107.538  65.938  1.00  0.00           H  
ATOM   1127  HB3 SER    83      75.662 107.785  66.239  1.00  0.00           H  
ATOM   1128  OG  SER    83      76.794 106.745  67.667  1.00  0.00           O  
ATOM   1129  HG  SER    83      76.809 105.785  67.685  1.00  0.00           H  
ATOM   1130  C   SER    83      75.385 106.259  64.095  1.00  0.00           C  
ATOM   1131  O   SER    83      75.398 107.416  63.757  1.00  0.00           O  
ATOM   1132  N   SER    84      74.659 105.368  63.421  1.00  0.00           N  
ATOM   1133  H   SER    84      74.099 105.669  62.636  1.00  0.00           H  
ATOM   1134  CA  SER    84      74.800 103.871  63.507  1.00  0.00           C  
ATOM   1135  HA  SER    84      74.983 103.626  64.553  1.00  0.00           H  
ATOM   1136  CB  SER    84      73.545 103.116  62.970  1.00  0.00           C  
ATOM   1137  HB2 SER    84      73.446 103.162  61.885  1.00  0.00           H  
ATOM   1138  HB3 SER    84      73.780 102.072  63.176  1.00  0.00           H  
ATOM   1139  OG  SER    84      72.432 103.549  63.662  1.00  0.00           O  
ATOM   1140  HG  SER    84      72.187 104.445  63.420  1.00  0.00           H  
ATOM   1141  C   SER    84      76.026 103.404  62.696  1.00  0.00           C  
ATOM   1142  O   SER    84      76.359 103.969  61.678  1.00  0.00           O  
ATOM   1143  N   GLN    85      76.603 102.252  63.085  1.00  0.00           N  
ATOM   1144  H   GLN    85      76.314 101.839  63.960  1.00  0.00           H  
ATOM   1145  CA  GLN    85      77.599 101.493  62.287  1.00  0.00           C  
ATOM   1146  HA  GLN    85      78.445 102.180  62.261  1.00  0.00           H  
ATOM   1147  CB  GLN    85      78.070 100.207  63.054  1.00  0.00           C  
ATOM   1148  HB2 GLN    85      78.558 100.555  63.964  1.00  0.00           H  
ATOM   1149  HB3 GLN    85      77.240  99.588  63.395  1.00  0.00           H  
ATOM   1150  CG  GLN    85      79.208  99.458  62.334  1.00  0.00           C  
ATOM   1151  HG2 GLN    85      79.503  98.694  63.052  1.00  0.00           H  
ATOM   1152  HG3 GLN    85      78.837  98.904  61.471  1.00  0.00           H  
ATOM   1153  CD  GLN    85      80.491 100.258  62.020  1.00  0.00           C  
ATOM   1154  OE1 GLN    85      80.891 101.252  62.607  1.00  0.00           O  
ATOM   1155  NE2 GLN    85      81.277  99.638  61.177  1.00  0.00           N  
ATOM   1156 HE21 GLN    85      82.224  99.944  61.005  1.00  0.00           H  
ATOM   1157 HE22 GLN    85      81.089  98.705  60.839  1.00  0.00           H  
ATOM   1158  C   GLN    85      77.151 100.988  60.849  1.00  0.00           C  
ATOM   1159  O   GLN    85      77.936 100.945  59.938  1.00  0.00           O  
ATOM   1160  N   SER    86      75.898 100.610  60.663  1.00  0.00           N  
ATOM   1161  H   SER    86      75.367 100.593  61.522  1.00  0.00           H  
ATOM   1162  CA  SER    86      75.202 100.487  59.331  1.00  0.00           C  
ATOM   1163  HA  SER    86      74.172 100.216  59.563  1.00  0.00           H  
ATOM   1164  CB  SER    86      75.092 101.935  58.666  1.00  0.00           C  
ATOM   1165  HB2 SER    86      75.989 102.286  58.157  1.00  0.00           H  
ATOM   1166  HB3 SER    86      74.243 101.978  57.983  1.00  0.00           H  
ATOM   1167  OG  SER    86      74.660 102.884  59.673  1.00  0.00           O  
ATOM   1168  HG  SER    86      73.867 102.547  60.096  1.00  0.00           H  
ATOM   1169  C   SER    86      75.623  99.356  58.328  1.00  0.00           C  
ATOM   1170  O   SER    86      75.461  99.530  57.115  1.00  0.00           O  
ATOM   1171  N   SER    87      76.102  98.260  58.843  1.00  0.00           N  
ATOM   1172  H   SER    87      76.010  98.137  59.841  1.00  0.00           H  
ATOM   1173  CA  SER    87      76.895  97.257  58.077  1.00  0.00           C  
ATOM   1174  HA  SER    87      76.896  97.421  56.999  1.00  0.00           H  
ATOM   1175  CB  SER    87      78.320  97.385  58.661  1.00  0.00           C  
ATOM   1176  HB2 SER    87      78.278  97.136  59.721  1.00  0.00           H  
ATOM   1177  HB3 SER    87      78.938  96.653  58.141  1.00  0.00           H  
ATOM   1178  OG  SER    87      78.953  98.665  58.529  1.00  0.00           O  
ATOM   1179  HG  SER    87      78.435  99.228  59.110  1.00  0.00           H  
ATOM   1180  C   SER    87      76.300  95.867  58.152  1.00  0.00           C  
ATOM   1181  O   SER    87      76.999  94.925  57.873  1.00  0.00           O  
ATOM   1182  N   GLN    88      75.023  95.690  58.589  1.00  0.00           N  
ATOM   1183  H   GLN    88      74.513  96.535  58.799  1.00  0.00           H  
ATOM   1184  CA  GLN    88      74.236  94.528  58.291  1.00  0.00           C  
ATOM   1185  HA  GLN    88      74.832  93.625  58.419  1.00  0.00           H  
ATOM   1186  CB  GLN    88      73.246  94.424  59.450  1.00  0.00           C  
ATOM   1187  HB2 GLN    88      72.990  93.371  59.573  1.00  0.00           H  
ATOM   1188  HB3 GLN    88      73.707  94.624  60.418  1.00  0.00           H  
ATOM   1189  CG  GLN    88      71.928  95.327  59.502  1.00  0.00           C  
ATOM   1190  HG2 GLN    88      71.253  95.046  58.694  1.00  0.00           H  
ATOM   1191  HG3 GLN    88      71.500  95.087  60.476  1.00  0.00           H  
ATOM   1192  CD  GLN    88      72.132  96.821  59.336  1.00  0.00           C  
ATOM   1193  OE1 GLN    88      73.063  97.502  59.741  1.00  0.00           O  
ATOM   1194  NE2 GLN    88      71.267  97.512  58.701  1.00  0.00           N  
ATOM   1195 HE21 GLN    88      70.397  97.171  58.317  1.00  0.00           H  
ATOM   1196 HE22 GLN    88      71.512  98.468  58.489  1.00  0.00           H  
ATOM   1197  C   GLN    88      73.512  94.552  56.951  1.00  0.00           C  
ATOM   1198  O   GLN    88      73.227  95.637  56.464  1.00  0.00           O  
ATOM   1199  N   SER    89      73.121  93.403  56.419  1.00  0.00           N  
ATOM   1200  H   SER    89      73.387  92.560  56.907  1.00  0.00           H  
ATOM   1201  CA  SER    89      72.031  93.304  55.498  1.00  0.00           C  
ATOM   1202  HA  SER    89      71.903  94.212  54.908  1.00  0.00           H  
ATOM   1203  CB  SER    89      72.249  92.161  54.519  1.00  0.00           C  
ATOM   1204  HB2 SER    89      71.476  92.173  53.750  1.00  0.00           H  
ATOM   1205  HB3 SER    89      73.256  92.199  54.104  1.00  0.00           H  
ATOM   1206  OG  SER    89      72.126  90.879  55.223  1.00  0.00           O  
ATOM   1207  HG  SER    89      72.933  90.778  55.733  1.00  0.00           H  
ATOM   1208  C   SER    89      70.702  93.051  56.272  1.00  0.00           C  
ATOM   1209  O   SER    89      70.632  92.822  57.441  1.00  0.00           O  
ATOM   1210  N   SER    90      69.612  92.984  55.526  1.00  0.00           N  
ATOM   1211  H   SER    90      69.739  93.219  54.552  1.00  0.00           H  
ATOM   1212  CA  SER    90      68.328  92.544  56.002  1.00  0.00           C  
ATOM   1213  HA  SER    90      68.061  93.135  56.878  1.00  0.00           H  
ATOM   1214  CB  SER    90      67.194  92.793  54.954  1.00  0.00           C  
ATOM   1215  HB2 SER    90      66.286  92.669  55.545  1.00  0.00           H  
ATOM   1216  HB3 SER    90      67.206  93.821  54.592  1.00  0.00           H  
ATOM   1217  OG  SER    90      67.387  91.959  53.810  1.00  0.00           O  
ATOM   1218  HG  SER    90      66.726  92.196  53.156  1.00  0.00           H  
ATOM   1219  C   SER    90      68.149  91.073  56.416  1.00  0.00           C  
ATOM   1220  O   SER    90      67.213  90.720  57.113  1.00  0.00           O  
ATOM   1221  N   TYR    91      69.068  90.119  56.042  1.00  0.00           N  
ATOM   1222  H   TYR    91      69.823  90.333  55.407  1.00  0.00           H  
ATOM   1223  CA  TYR    91      68.951  88.670  56.332  1.00  0.00           C  
ATOM   1224  HA  TYR    91      68.230  88.250  55.631  1.00  0.00           H  
ATOM   1225  CB  TYR    91      70.204  88.067  55.895  1.00  0.00           C  
ATOM   1226  HB2 TYR    91      70.358  88.057  54.816  1.00  0.00           H  
ATOM   1227  HB3 TYR    91      70.970  88.678  56.372  1.00  0.00           H  
ATOM   1228  CG  TYR    91      70.518  86.654  56.255  1.00  0.00           C  
ATOM   1229  CD1 TYR    91      71.036  86.312  57.536  1.00  0.00           C  
ATOM   1230  HD1 TYR    91      71.193  87.167  58.176  1.00  0.00           H  
ATOM   1231  CE1 TYR    91      71.150  84.949  57.909  1.00  0.00           C  
ATOM   1232  HE1 TYR    91      71.449  84.696  58.915  1.00  0.00           H  
ATOM   1233  CZ  TYR    91      70.692  83.974  57.014  1.00  0.00           C  
ATOM   1234  OH  TYR    91      70.492  82.659  57.415  1.00  0.00           O  
ATOM   1235  HH  TYR    91      70.260  82.525  58.337  1.00  0.00           H  
ATOM   1236  CE2 TYR    91      70.288  84.320  55.673  1.00  0.00           C  
ATOM   1237  HE2 TYR    91      69.933  83.567  54.985  1.00  0.00           H  
ATOM   1238  CD2 TYR    91      70.223  85.669  55.304  1.00  0.00           C  
ATOM   1239  HD2 TYR    91      69.935  85.982  54.311  1.00  0.00           H  
ATOM   1240  C   TYR    91      68.673  88.323  57.833  1.00  0.00           C  
ATOM   1241  O   TYR    91      69.209  88.995  58.703  1.00  0.00           O  
ATOM   1242  N   GLY    92      67.959  87.284  58.200  1.00  0.00           N  
ATOM   1243  H   GLY    92      67.734  87.304  59.184  1.00  0.00           H  
ATOM   1244  CA  GLY    92      67.306  86.286  57.342  1.00  0.00           C  
ATOM   1245  HA2 GLY    92      66.238  86.498  57.291  1.00  0.00           H  
ATOM   1246  HA3 GLY    92      67.824  86.339  56.384  1.00  0.00           H  
ATOM   1247  C   GLY    92      67.253  84.878  57.832  1.00  0.00           C  
ATOM   1248  O   GLY    92      67.256  84.671  59.039  1.00  0.00           O  
ATOM   1249  N   GLN    93      67.120  83.930  56.875  1.00  0.00           N  
ATOM   1250  H   GLN    93      67.078  84.224  55.910  1.00  0.00           H  
ATOM   1251  CA  GLN    93      67.236  82.446  57.148  1.00  0.00           C  
ATOM   1252  HA  GLN    93      68.055  82.263  57.844  1.00  0.00           H  
ATOM   1253  CB  GLN    93      65.886  81.808  57.679  1.00  0.00           C  
ATOM   1254  HB2 GLN    93      65.071  82.232  57.093  1.00  0.00           H  
ATOM   1255  HB3 GLN    93      65.968  80.721  57.695  1.00  0.00           H  
ATOM   1256  CG  GLN    93      65.629  82.066  59.143  1.00  0.00           C  
ATOM   1257  HG2 GLN    93      65.266  81.199  59.695  1.00  0.00           H  
ATOM   1258  HG3 GLN    93      66.583  82.202  59.653  1.00  0.00           H  
ATOM   1259  CD  GLN    93      64.610  83.233  59.529  1.00  0.00           C  
ATOM   1260  OE1 GLN    93      64.062  83.921  58.670  1.00  0.00           O  
ATOM   1261  NE2 GLN    93      64.419  83.510  60.813  1.00  0.00           N  
ATOM   1262 HE21 GLN    93      63.716  84.219  60.963  1.00  0.00           H  
ATOM   1263 HE22 GLN    93      64.829  82.906  61.511  1.00  0.00           H  
ATOM   1264  C   GLN    93      67.542  81.718  55.816  1.00  0.00           C  
ATOM   1265  O   GLN    93      67.010  81.998  54.737  1.00  0.00           O  
ATOM   1266  N   GLN    94      68.381  80.663  55.898  1.00  0.00           N  
ATOM   1267  H   GLN    94      68.774  80.387  56.786  1.00  0.00           H  
ATOM   1268  CA  GLN    94      68.490  79.665  54.807  1.00  0.00           C  
ATOM   1269  HA  GLN    94      68.789  80.203  53.907  1.00  0.00           H  
ATOM   1270  CB  GLN    94      69.654  78.756  55.097  1.00  0.00           C  
ATOM   1271  HB2 GLN    94      69.599  77.986  54.328  1.00  0.00           H  
ATOM   1272  HB3 GLN    94      70.620  79.252  54.996  1.00  0.00           H  
ATOM   1273  CG  GLN    94      69.572  78.023  56.461  1.00  0.00           C  
ATOM   1274  HG2 GLN    94      69.522  78.776  57.247  1.00  0.00           H  
ATOM   1275  HG3 GLN    94      68.685  77.390  56.433  1.00  0.00           H  
ATOM   1276  CD  GLN    94      70.916  77.297  56.767  1.00  0.00           C  
ATOM   1277  OE1 GLN    94      71.923  77.361  55.988  1.00  0.00           O  
ATOM   1278  NE2 GLN    94      70.949  76.535  57.859  1.00  0.00           N  
ATOM   1279 HE21 GLN    94      70.240  76.531  58.577  1.00  0.00           H  
ATOM   1280 HE22 GLN    94      71.763  75.937  57.844  1.00  0.00           H  
ATOM   1281  C   GLN    94      67.199  78.816  54.598  1.00  0.00           C  
ATOM   1282  O   GLN    94      66.376  78.760  55.524  1.00  0.00           O  
ATOM   1283  N   SER    95      66.971  78.412  53.381  1.00  0.00           N  
ATOM   1284  H   SER    95      67.709  78.576  52.712  1.00  0.00           H  
ATOM   1285  CA  SER    95      65.932  77.495  52.924  1.00  0.00           C  
ATOM   1286  HA  SER    95      64.991  77.936  53.253  1.00  0.00           H  
ATOM   1287  CB  SER    95      66.050  77.368  51.359  1.00  0.00           C  
ATOM   1288  HB2 SER    95      66.210  78.321  50.855  1.00  0.00           H  
ATOM   1289  HB3 SER    95      67.006  76.875  51.184  1.00  0.00           H  
ATOM   1290  OG  SER    95      64.981  76.681  50.785  1.00  0.00           O  
ATOM   1291  HG  SER    95      64.176  77.178  50.949  1.00  0.00           H  
ATOM   1292  C   SER    95      66.047  76.113  53.618  1.00  0.00           C  
ATOM   1293  O   SER    95      67.150  75.650  54.061  1.00  0.00           O  
ATOM   1294  N   SER    96      64.869  75.442  53.736  1.00  0.00           N  
ATOM   1295  H   SER    96      64.019  75.909  53.451  1.00  0.00           H  
ATOM   1296  CA  SER    96      64.639  74.071  54.195  1.00  0.00           C  
ATOM   1297  HA  SER    96      65.538  73.677  54.668  1.00  0.00           H  
ATOM   1298  CB  SER    96      63.563  74.101  55.273  1.00  0.00           C  
ATOM   1299  HB2 SER    96      62.596  74.395  54.865  1.00  0.00           H  
ATOM   1300  HB3 SER    96      63.358  73.094  55.637  1.00  0.00           H  
ATOM   1301  OG  SER    96      63.906  74.882  56.398  1.00  0.00           O  
ATOM   1302  HG  SER    96      63.166  74.817  57.006  1.00  0.00           H  
ATOM   1303  C   SER    96      64.466  73.081  53.044  1.00  0.00           C  
ATOM   1304  O   SER    96      63.754  73.399  52.072  1.00  0.00           O  
ATOM   1305  N   TYR    97      65.066  71.923  52.943  1.00  0.00           N  
ATOM   1306  H   TYR    97      64.847  71.438  52.085  1.00  0.00           H  
ATOM   1307  CA  TYR    97      66.026  71.264  53.922  1.00  0.00           C  
ATOM   1308  HA  TYR    97      66.130  70.193  53.749  1.00  0.00           H  
ATOM   1309  CB  TYR    97      67.437  71.896  53.742  1.00  0.00           C  
ATOM   1310  HB2 TYR    97      67.202  72.935  53.974  1.00  0.00           H  
ATOM   1311  HB3 TYR    97      68.188  71.551  54.453  1.00  0.00           H  
ATOM   1312  CG  TYR    97      67.997  71.820  52.410  1.00  0.00           C  
ATOM   1313  CD1 TYR    97      68.222  73.015  51.702  1.00  0.00           C  
ATOM   1314  HD1 TYR    97      68.096  73.902  52.306  1.00  0.00           H  
ATOM   1315  CE1 TYR    97      68.619  72.964  50.344  1.00  0.00           C  
ATOM   1316  HE1 TYR    97      68.735  73.883  49.788  1.00  0.00           H  
ATOM   1317  CZ  TYR    97      68.671  71.749  49.681  1.00  0.00           C  
ATOM   1318  OH  TYR    97      69.060  71.692  48.352  1.00  0.00           O  
ATOM   1319  HH  TYR    97      68.759  72.486  47.904  1.00  0.00           H  
ATOM   1320  CE2 TYR    97      68.411  70.542  50.334  1.00  0.00           C  
ATOM   1321  HE2 TYR    97      68.771  69.592  49.967  1.00  0.00           H  
ATOM   1322  CD2 TYR    97      68.092  70.607  51.727  1.00  0.00           C  
ATOM   1323  HD2 TYR    97      67.904  69.670  52.231  1.00  0.00           H  
ATOM   1324  C   TYR    97      65.543  71.211  55.420  1.00  0.00           C  
ATOM   1325  O   TYR    97      66.115  71.912  56.243  1.00  0.00           O  
ATOM   1326  N   PRO    98      64.507  70.356  55.756  1.00  0.00           N  
ATOM   1327  CD  PRO    98      64.077  70.104  57.115  1.00  0.00           C  
ATOM   1328  HD2 PRO    98      63.258  70.751  57.433  1.00  0.00           H  
ATOM   1329  HD3 PRO    98      64.906  70.389  57.763  1.00  0.00           H  
ATOM   1330  CG  PRO    98      63.724  68.619  57.203  1.00  0.00           C  
ATOM   1331  HG2 PRO    98      63.049  68.402  58.031  1.00  0.00           H  
ATOM   1332  HG3 PRO    98      64.623  68.002  57.223  1.00  0.00           H  
ATOM   1333  CB  PRO    98      63.014  68.433  55.848  1.00  0.00           C  
ATOM   1334  HB2 PRO    98      62.011  68.860  55.832  1.00  0.00           H  
ATOM   1335  HB3 PRO    98      63.011  67.379  55.571  1.00  0.00           H  
ATOM   1336  CA  PRO    98      63.826  69.332  54.966  1.00  0.00           C  
ATOM   1337  HA  PRO    98      64.606  68.837  54.387  1.00  0.00           H  
ATOM   1338  C   PRO    98      62.894  70.150  54.031  1.00  0.00           C  
ATOM   1339  O   PRO    98      62.239  71.153  54.401  1.00  0.00           O  
ATOM   1340  N   GLY    99      62.861  69.653  52.776  1.00  0.00           N  
ATOM   1341  H   GLY    99      63.382  68.805  52.604  1.00  0.00           H  
ATOM   1342  CA  GLY    99      62.254  70.358  51.676  1.00  0.00           C  
ATOM   1343  HA2 GLY    99      62.672  71.362  51.597  1.00  0.00           H  
ATOM   1344  HA3 GLY    99      62.556  69.760  50.817  1.00  0.00           H  
ATOM   1345  C   GLY    99      60.707  70.271  51.626  1.00  0.00           C  
ATOM   1346  O   GLY    99      60.117  69.377  52.267  1.00  0.00           O  
ATOM   1347  N   TYR   100      60.099  71.174  50.925  1.00  0.00           N  
ATOM   1348  H   TYR   100      60.689  71.919  50.585  1.00  0.00           H  
ATOM   1349  CA  TYR   100      58.627  71.220  50.857  1.00  0.00           C  
ATOM   1350  HA  TYR   100      58.294  70.184  50.926  1.00  0.00           H  
ATOM   1351  CB  TYR   100      57.991  71.961  52.092  1.00  0.00           C  
ATOM   1352  HB2 TYR   100      56.926  71.867  51.880  1.00  0.00           H  
ATOM   1353  HB3 TYR   100      58.232  71.342  52.956  1.00  0.00           H  
ATOM   1354  CG  TYR   100      58.374  73.437  52.393  1.00  0.00           C  
ATOM   1355  CD1 TYR   100      57.561  74.475  51.902  1.00  0.00           C  
ATOM   1356  HD1 TYR   100      56.686  74.235  51.316  1.00  0.00           H  
ATOM   1357  CE1 TYR   100      57.933  75.789  52.134  1.00  0.00           C  
ATOM   1358  HE1 TYR   100      57.265  76.594  51.864  1.00  0.00           H  
ATOM   1359  CZ  TYR   100      59.055  76.091  52.841  1.00  0.00           C  
ATOM   1360  OH  TYR   100      59.373  77.377  53.115  1.00  0.00           O  
ATOM   1361  HH  TYR   100      58.663  78.016  53.024  1.00  0.00           H  
ATOM   1362  CE2 TYR   100      59.803  75.093  53.423  1.00  0.00           C  
ATOM   1363  HE2 TYR   100      60.605  75.401  54.077  1.00  0.00           H  
ATOM   1364  CD2 TYR   100      59.514  73.740  53.163  1.00  0.00           C  
ATOM   1365  HD2 TYR   100      60.196  72.946  53.428  1.00  0.00           H  
ATOM   1366  C   TYR   100      58.173  71.779  49.514  1.00  0.00           C  
ATOM   1367  O   TYR   100      57.158  71.247  49.093  1.00  0.00           O  
ATOM   1368  N   GLY   101      58.822  72.796  48.975  1.00  0.00           N  
ATOM   1369  H   GLY   101      59.680  73.126  49.394  1.00  0.00           H  
ATOM   1370  CA  GLY   101      58.276  73.580  47.826  1.00  0.00           C  
ATOM   1371  HA2 GLY   101      57.205  73.465  47.658  1.00  0.00           H  
ATOM   1372  HA3 GLY   101      58.394  74.662  47.890  1.00  0.00           H  
ATOM   1373  C   GLY   101      58.931  73.094  46.532  1.00  0.00           C  
ATOM   1374  O   GLY   101      58.789  73.682  45.491  1.00  0.00           O  
ATOM   1375  N   GLN   102      59.677  71.985  46.529  1.00  0.00           N  
ATOM   1376  H   GLN   102      59.784  71.543  47.431  1.00  0.00           H  
ATOM   1377  CA  GLN   102      60.308  71.481  45.349  1.00  0.00           C  
ATOM   1378  HA  GLN   102      60.676  72.361  44.821  1.00  0.00           H  
ATOM   1379  CB  GLN   102      61.512  70.554  45.566  1.00  0.00           C  
ATOM   1380  HB2 GLN   102      61.332  69.687  46.201  1.00  0.00           H  
ATOM   1381  HB3 GLN   102      61.667  70.066  44.604  1.00  0.00           H  
ATOM   1382  CG  GLN   102      62.756  71.325  46.095  1.00  0.00           C  
ATOM   1383  HG2 GLN   102      63.563  70.592  46.085  1.00  0.00           H  
ATOM   1384  HG3 GLN   102      62.979  72.180  45.457  1.00  0.00           H  
ATOM   1385  CD  GLN   102      62.448  71.677  47.538  1.00  0.00           C  
ATOM   1386  OE1 GLN   102      62.072  70.903  48.388  1.00  0.00           O  
ATOM   1387  NE2 GLN   102      62.681  72.849  48.000  1.00  0.00           N  
ATOM   1388 HE21 GLN   102      62.994  73.572  47.368  1.00  0.00           H  
ATOM   1389 HE22 GLN   102      62.466  72.953  48.982  1.00  0.00           H  
ATOM   1390  C   GLN   102      59.285  70.798  44.421  1.00  0.00           C  
ATOM   1391  O   GLN   102      59.034  71.293  43.317  1.00  0.00           O  
ATOM   1392  N   GLN   103      58.553  69.793  44.867  1.00  0.00           N  
ATOM   1393  H   GLN   103      58.786  69.376  45.758  1.00  0.00           H  
ATOM   1394  CA  GLN   103      57.624  68.925  44.110  1.00  0.00           C  
ATOM   1395  HA  GLN   103      57.222  69.484  43.265  1.00  0.00           H  
ATOM   1396  CB  GLN   103      58.452  67.819  43.437  1.00  0.00           C  
ATOM   1397  HB2 GLN   103      59.199  68.159  42.720  1.00  0.00           H  
ATOM   1398  HB3 GLN   103      59.051  67.284  44.174  1.00  0.00           H  
ATOM   1399  CG  GLN   103      57.536  66.749  42.707  1.00  0.00           C  
ATOM   1400  HG2 GLN   103      58.101  65.910  42.302  1.00  0.00           H  
ATOM   1401  HG3 GLN   103      56.714  66.394  43.329  1.00  0.00           H  
ATOM   1402  CD  GLN   103      56.731  67.208  41.502  1.00  0.00           C  
ATOM   1403  OE1 GLN   103      56.553  68.404  41.153  1.00  0.00           O  
ATOM   1404  NE2 GLN   103      56.023  66.361  40.866  1.00  0.00           N  
ATOM   1405 HE21 GLN   103      55.688  66.602  39.944  1.00  0.00           H  
ATOM   1406 HE22 GLN   103      56.059  65.413  41.214  1.00  0.00           H  
ATOM   1407  C   GLN   103      56.460  68.368  44.885  1.00  0.00           C  
ATOM   1408  O   GLN   103      56.699  67.551  45.728  1.00  0.00           O  
ATOM   1409  N   PRO   104      55.199  68.747  44.604  1.00  0.00           N  
ATOM   1410  CD  PRO   104      54.822  69.863  43.755  1.00  0.00           C  
ATOM   1411  HD2 PRO   104      55.239  69.887  42.749  1.00  0.00           H  
ATOM   1412  HD3 PRO   104      55.064  70.868  44.102  1.00  0.00           H  
ATOM   1413  CG  PRO   104      53.308  69.797  43.564  1.00  0.00           C  
ATOM   1414  HG2 PRO   104      53.132  69.119  42.729  1.00  0.00           H  
ATOM   1415  HG3 PRO   104      52.773  70.746  43.535  1.00  0.00           H  
ATOM   1416  CB  PRO   104      52.881  69.186  44.978  1.00  0.00           C  
ATOM   1417  HB2 PRO   104      51.911  68.695  44.914  1.00  0.00           H  
ATOM   1418  HB3 PRO   104      52.805  70.015  45.682  1.00  0.00           H  
ATOM   1419  CA  PRO   104      54.063  68.190  45.262  1.00  0.00           C  
ATOM   1420  HA  PRO   104      54.375  68.216  46.307  1.00  0.00           H  
ATOM   1421  C   PRO   104      53.801  66.777  44.863  1.00  0.00           C  
ATOM   1422  O   PRO   104      53.580  66.400  43.699  1.00  0.00           O  
ATOM   1423  N   ALA   105      53.530  65.913  45.853  1.00  0.00           N  
ATOM   1424  H   ALA   105      53.757  66.236  46.783  1.00  0.00           H  
ATOM   1425  CA  ALA   105      53.257  64.468  45.682  1.00  0.00           C  
ATOM   1426  HA  ALA   105      52.674  64.242  44.790  1.00  0.00           H  
ATOM   1427  CB  ALA   105      54.710  63.881  45.422  1.00  0.00           C  
ATOM   1428  HB1 ALA   105      54.611  62.842  45.108  1.00  0.00           H  
ATOM   1429  HB2 ALA   105      55.165  64.413  44.586  1.00  0.00           H  
ATOM   1430  HB3 ALA   105      55.400  64.064  46.246  1.00  0.00           H  
ATOM   1431  C   ALA   105      52.472  63.737  46.741  1.00  0.00           C  
ATOM   1432  O   ALA   105      52.528  64.127  47.902  1.00  0.00           O  
ATOM   1433  N   PRO   106      51.846  62.538  46.392  1.00  0.00           N  
ATOM   1434  CD  PRO   106      51.481  62.130  45.000  1.00  0.00           C  
ATOM   1435  HD2 PRO   106      52.338  61.561  44.639  1.00  0.00           H  
ATOM   1436  HD3 PRO   106      51.204  62.962  44.353  1.00  0.00           H  
ATOM   1437  CG  PRO   106      50.279  61.187  45.271  1.00  0.00           C  
ATOM   1438  HG2 PRO   106      50.314  60.446  44.473  1.00  0.00           H  
ATOM   1439  HG3 PRO   106      49.301  61.666  45.232  1.00  0.00           H  
ATOM   1440  CB  PRO   106      50.601  60.578  46.647  1.00  0.00           C  
ATOM   1441  HB2 PRO   106      51.193  59.685  46.446  1.00  0.00           H  
ATOM   1442  HB3 PRO   106      49.764  60.233  47.254  1.00  0.00           H  
ATOM   1443  CA  PRO   106      51.381  61.631  47.357  1.00  0.00           C  
ATOM   1444  HA  PRO   106      50.722  62.230  47.985  1.00  0.00           H  
ATOM   1445  C   PRO   106      52.524  61.046  48.164  1.00  0.00           C  
ATOM   1446  O   PRO   106      53.674  61.022  47.754  1.00  0.00           O  
ATOM   1447  N   SER   107      52.195  60.539  49.344  1.00  0.00           N  
ATOM   1448  H   SER   107      51.243  60.698  49.642  1.00  0.00           H  
ATOM   1449  CA  SER   107      53.130  59.659  50.082  1.00  0.00           C  
ATOM   1450  HA  SER   107      54.026  60.243  50.294  1.00  0.00           H  
ATOM   1451  CB  SER   107      52.490  59.244  51.414  1.00  0.00           C  
ATOM   1452  HB2 SER   107      52.041  60.092  51.930  1.00  0.00           H  
ATOM   1453  HB3 SER   107      51.667  58.558  51.213  1.00  0.00           H  
ATOM   1454  OG  SER   107      53.442  58.725  52.299  1.00  0.00           O  
ATOM   1455  HG  SER   107      54.286  59.152  52.136  1.00  0.00           H  
ATOM   1456  C   SER   107      53.449  58.405  49.248  1.00  0.00           C  
ATOM   1457  O   SER   107      52.547  57.938  48.605  1.00  0.00           O  
ATOM   1458  N   SER   108      54.734  57.994  49.141  1.00  0.00           N  
ATOM   1459  H   SER   108      55.367  58.528  49.719  1.00  0.00           H  
ATOM   1460  CA  SER   108      55.157  56.645  48.747  1.00  0.00           C  
ATOM   1461  HA  SER   108      54.812  56.402  47.742  1.00  0.00           H  
ATOM   1462  CB  SER   108      56.663  56.476  48.865  1.00  0.00           C  
ATOM   1463  HB2 SER   108      56.945  55.511  48.443  1.00  0.00           H  
ATOM   1464  HB3 SER   108      57.152  57.150  48.161  1.00  0.00           H  
ATOM   1465  OG  SER   108      57.319  56.733  50.170  1.00  0.00           O  
ATOM   1466  HG  SER   108      57.652  57.633  50.150  1.00  0.00           H  
ATOM   1467  C   SER   108      54.539  55.552  49.682  1.00  0.00           C  
ATOM   1468  O   SER   108      54.214  55.756  50.884  1.00  0.00           O  
ATOM   1469  N   THR   109      54.365  54.348  49.076  1.00  0.00           N  
ATOM   1470  H   THR   109      54.649  54.255  48.112  1.00  0.00           H  
ATOM   1471  CA  THR   109      53.976  53.118  49.810  1.00  0.00           C  
ATOM   1472  HA  THR   109      53.995  53.306  50.884  1.00  0.00           H  
ATOM   1473  CB  THR   109      52.540  52.628  49.399  1.00  0.00           C  
ATOM   1474  HB  THR   109      52.518  52.709  48.313  1.00  0.00           H  
ATOM   1475  CG2 THR   109      52.108  51.230  49.781  1.00  0.00           C  
ATOM   1476 HG21 THR   109      52.811  50.619  49.216  1.00  0.00           H  
ATOM   1477 HG22 THR   109      52.224  51.102  50.857  1.00  0.00           H  
ATOM   1478 HG23 THR   109      51.087  51.016  49.465  1.00  0.00           H  
ATOM   1479  OG1 THR   109      51.482  53.435  49.843  1.00  0.00           O  
ATOM   1480  HG1 THR   109      51.503  54.299  49.425  1.00  0.00           H  
ATOM   1481  C   THR   109      54.995  52.027  49.529  1.00  0.00           C  
ATOM   1482  O   THR   109      55.619  52.036  48.463  1.00  0.00           O  
ATOM   1483  N   SER   110      55.252  51.104  50.546  1.00  0.00           N  
ATOM   1484  H   SER   110      54.675  51.104  51.375  1.00  0.00           H  
ATOM   1485  CA  SER   110      56.327  50.131  50.410  1.00  0.00           C  
ATOM   1486  HA  SER   110      56.328  49.729  49.397  1.00  0.00           H  
ATOM   1487  CB  SER   110      57.717  50.760  50.684  1.00  0.00           C  
ATOM   1488  HB2 SER   110      57.610  51.679  50.108  1.00  0.00           H  
ATOM   1489  HB3 SER   110      57.906  51.083  51.708  1.00  0.00           H  
ATOM   1490  OG  SER   110      58.796  49.978  50.315  1.00  0.00           O  
ATOM   1491  HG  SER   110      59.108  50.510  49.579  1.00  0.00           H  
ATOM   1492  C   SER   110      56.135  48.883  51.375  1.00  0.00           C  
ATOM   1493  O   SER   110      55.260  48.879  52.194  1.00  0.00           O  
ATOM   1494  N   GLY   111      56.980  47.829  51.234  1.00  0.00           N  
ATOM   1495  H   GLY   111      57.615  47.854  50.449  1.00  0.00           H  
ATOM   1496  CA  GLY   111      57.037  46.666  52.070  1.00  0.00           C  
ATOM   1497  HA2 GLY   111      58.116  46.589  52.203  1.00  0.00           H  
ATOM   1498  HA3 GLY   111      56.558  46.860  53.030  1.00  0.00           H  
ATOM   1499  C   GLY   111      56.416  45.407  51.460  1.00  0.00           C  
ATOM   1500  O   GLY   111      55.317  45.420  50.940  1.00  0.00           O  
ATOM   1501  N   SER   112      56.944  44.197  51.675  1.00  0.00           N  
ATOM   1502  H   SER   112      56.497  43.562  51.029  1.00  0.00           H  
ATOM   1503  CA  SER   112      58.246  43.727  52.161  1.00  0.00           C  
ATOM   1504  HA  SER   112      58.269  42.639  52.103  1.00  0.00           H  
ATOM   1505  CB  SER   112      59.399  44.301  51.329  1.00  0.00           C  
ATOM   1506  HB2 SER   112      59.431  45.390  51.353  1.00  0.00           H  
ATOM   1507  HB3 SER   112      60.376  44.008  51.715  1.00  0.00           H  
ATOM   1508  OG  SER   112      59.375  44.076  49.939  1.00  0.00           O  
ATOM   1509  HG  SER   112      59.475  43.127  49.832  1.00  0.00           H  
ATOM   1510  C   SER   112      58.462  44.027  53.659  1.00  0.00           C  
ATOM   1511  O   SER   112      59.377  44.781  53.976  1.00  0.00           O  
ATOM   1512  N   TYR   113      57.500  43.675  54.553  1.00  0.00           N  
ATOM   1513  H   TYR   113      57.715  44.033  55.473  1.00  0.00           H  
ATOM   1514  CA  TYR   113      56.570  42.528  54.422  1.00  0.00           C  
ATOM   1515  HA  TYR   113      56.252  42.340  53.397  1.00  0.00           H  
ATOM   1516  CB  TYR   113      57.224  41.252  54.957  1.00  0.00           C  
ATOM   1517  HB2 TYR   113      57.260  41.246  56.046  1.00  0.00           H  
ATOM   1518  HB3 TYR   113      56.515  40.521  54.567  1.00  0.00           H  
ATOM   1519  CG  TYR   113      58.595  40.882  54.468  1.00  0.00           C  
ATOM   1520  CD1 TYR   113      58.685  40.054  53.313  1.00  0.00           C  
ATOM   1521  HD1 TYR   113      57.780  39.730  52.820  1.00  0.00           H  
ATOM   1522  CE1 TYR   113      59.942  39.651  52.796  1.00  0.00           C  
ATOM   1523  HE1 TYR   113      60.038  39.024  51.922  1.00  0.00           H  
ATOM   1524  CZ  TYR   113      61.104  40.074  53.388  1.00  0.00           C  
ATOM   1525  OH  TYR   113      62.284  39.660  52.796  1.00  0.00           O  
ATOM   1526  HH  TYR   113      63.074  39.960  53.252  1.00  0.00           H  
ATOM   1527  CE2 TYR   113      60.991  41.037  54.481  1.00  0.00           C  
ATOM   1528  HE2 TYR   113      61.862  41.472  54.948  1.00  0.00           H  
ATOM   1529  CD2 TYR   113      59.723  41.372  55.045  1.00  0.00           C  
ATOM   1530  HD2 TYR   113      59.634  42.056  55.876  1.00  0.00           H  
ATOM   1531  C   TYR   113      55.081  42.709  55.068  1.00  0.00           C  
ATOM   1532  O   TYR   113      54.929  43.126  56.221  1.00  0.00           O  
ATOM   1533  N   GLY   114      54.021  42.250  54.324  1.00  0.00           N  
ATOM   1534  H   GLY   114      54.292  41.748  53.491  1.00  0.00           H  
ATOM   1535  CA  GLY   114      52.569  42.150  54.741  1.00  0.00           C  
ATOM   1536  HA2 GLY   114      52.426  43.060  55.324  1.00  0.00           H  
ATOM   1537  HA3 GLY   114      52.020  42.095  53.801  1.00  0.00           H  
ATOM   1538  C   GLY   114      52.206  40.890  55.593  1.00  0.00           C  
ATOM   1539  O   GLY   114      53.170  40.289  56.162  1.00  0.00           O  
ATOM   1540  N   SER   115      50.914  40.538  55.739  1.00  0.00           N  
ATOM   1541  H   SER   115      50.834  39.600  56.105  1.00  0.00           H  
ATOM   1542  CA  SER   115      49.687  41.171  55.158  1.00  0.00           C  
ATOM   1543  HA  SER   115      49.901  42.129  54.684  1.00  0.00           H  
ATOM   1544  CB  SER   115      49.165  40.283  54.064  1.00  0.00           C  
ATOM   1545  HB2 SER   115      49.032  39.287  54.487  1.00  0.00           H  
ATOM   1546  HB3 SER   115      48.164  40.549  53.724  1.00  0.00           H  
ATOM   1547  OG  SER   115      50.217  40.144  53.074  1.00  0.00           O  
ATOM   1548  HG  SER   115      49.833  39.543  52.432  1.00  0.00           H  
ATOM   1549  C   SER   115      48.687  41.487  56.277  1.00  0.00           C  
ATOM   1550  O   SER   115      47.460  41.501  56.058  1.00  0.00           O  
ATOM   1551  N   SER   116      49.101  41.874  57.543  1.00  0.00           N  
ATOM   1552  H   SER   116      50.095  41.760  57.683  1.00  0.00           H  
ATOM   1553  CA  SER   116      48.234  41.916  58.768  1.00  0.00           C  
ATOM   1554  HA  SER   116      48.803  41.953  59.697  1.00  0.00           H  
ATOM   1555  CB  SER   116      47.366  43.265  58.747  1.00  0.00           C  
ATOM   1556  HB2 SER   116      46.664  43.115  57.927  1.00  0.00           H  
ATOM   1557  HB3 SER   116      46.844  43.287  59.703  1.00  0.00           H  
ATOM   1558  OG  SER   116      48.130  44.428  58.644  1.00  0.00           O  
ATOM   1559  HG  SER   116      48.837  44.460  59.293  1.00  0.00           H  
ATOM   1560  C   SER   116      47.354  40.712  58.971  1.00  0.00           C  
ATOM   1561  O   SER   116      46.117  40.853  59.140  1.00  0.00           O  
ATOM   1562  N   SER   117      48.013  39.538  58.934  1.00  0.00           N  
ATOM   1563  H   SER   117      49.012  39.544  58.786  1.00  0.00           H  
ATOM   1564  CA  SER   117      47.423  38.203  58.758  1.00  0.00           C  
ATOM   1565  HA  SER   117      46.538  38.163  58.123  1.00  0.00           H  
ATOM   1566  CB  SER   117      48.484  37.291  58.202  1.00  0.00           C  
ATOM   1567  HB2 SER   117      49.337  37.111  58.857  1.00  0.00           H  
ATOM   1568  HB3 SER   117      47.956  36.351  58.044  1.00  0.00           H  
ATOM   1569  OG  SER   117      48.994  37.808  56.974  1.00  0.00           O  
ATOM   1570  HG  SER   117      48.202  37.829  56.433  1.00  0.00           H  
ATOM   1571  C   SER   117      46.964  37.544  60.102  1.00  0.00           C  
ATOM   1572  O   SER   117      46.296  36.515  60.015  1.00  0.00           O  
ATOM   1573  N   GLN   118      47.438  37.975  61.251  1.00  0.00           N  
ATOM   1574  H   GLN   118      48.072  38.761  61.259  1.00  0.00           H  
ATOM   1575  CA  GLN   118      46.963  37.589  62.556  1.00  0.00           C  
ATOM   1576  HA  GLN   118      47.326  38.418  63.163  1.00  0.00           H  
ATOM   1577  CB  GLN   118      45.366  37.696  62.597  1.00  0.00           C  
ATOM   1578  HB2 GLN   118      44.958  36.916  61.955  1.00  0.00           H  
ATOM   1579  HB3 GLN   118      45.039  37.604  63.633  1.00  0.00           H  
ATOM   1580  CG  GLN   118      44.816  39.091  62.067  1.00  0.00           C  
ATOM   1581  HG2 GLN   118      45.431  39.348  61.204  1.00  0.00           H  
ATOM   1582  HG3 GLN   118      43.798  38.952  61.703  1.00  0.00           H  
ATOM   1583  CD  GLN   118      44.761  40.170  63.180  1.00  0.00           C  
ATOM   1584  OE1 GLN   118      45.388  41.242  63.095  1.00  0.00           O  
ATOM   1585  NE2 GLN   118      44.025  40.018  64.242  1.00  0.00           N  
ATOM   1586 HE21 GLN   118      43.309  39.307  64.290  1.00  0.00           H  
ATOM   1587 HE22 GLN   118      43.923  40.762  64.917  1.00  0.00           H  
ATOM   1588  C   GLN   118      47.527  36.291  63.181  1.00  0.00           C  
ATOM   1589  O   GLN   118      47.791  35.332  62.472  1.00  0.00           O  
ATOM   1590  N   SER   119      47.689  36.293  64.458  1.00  0.00           N  
ATOM   1591  H   SER   119      48.001  35.400  64.813  1.00  0.00           H  
ATOM   1592  CA  SER   119      47.325  37.320  65.466  1.00  0.00           C  
ATOM   1593  HA  SER   119      46.256  37.533  65.481  1.00  0.00           H  
ATOM   1594  CB  SER   119      47.433  36.600  66.785  1.00  0.00           C  
ATOM   1595  HB2 SER   119      48.481  36.369  66.975  1.00  0.00           H  
ATOM   1596  HB3 SER   119      47.022  37.288  67.523  1.00  0.00           H  
ATOM   1597  OG  SER   119      46.731  35.387  66.849  1.00  0.00           O  
ATOM   1598  HG  SER   119      45.802  35.611  66.758  1.00  0.00           H  
ATOM   1599  C   SER   119      48.205  38.518  65.501  1.00  0.00           C  
ATOM   1600  O   SER   119      49.289  38.450  64.973  1.00  0.00           O  
ATOM   1601  N   SER   120      47.800  39.643  66.118  1.00  0.00           N  
ATOM   1602  H   SER   120      46.951  39.560  66.660  1.00  0.00           H  
ATOM   1603  CA  SER   120      48.456  40.955  65.961  1.00  0.00           C  
ATOM   1604  HA  SER   120      48.784  41.213  64.955  1.00  0.00           H  
ATOM   1605  CB  SER   120      47.343  41.973  66.201  1.00  0.00           C  
ATOM   1606  HB2 SER   120      46.395  41.639  65.781  1.00  0.00           H  
ATOM   1607  HB3 SER   120      47.161  42.149  67.262  1.00  0.00           H  
ATOM   1608  OG  SER   120      47.788  43.136  65.620  1.00  0.00           O  
ATOM   1609  HG  SER   120      47.005  43.651  65.415  1.00  0.00           H  
ATOM   1610  C   SER   120      49.646  40.992  66.996  1.00  0.00           C  
ATOM   1611  O   SER   120      49.352  40.673  68.137  1.00  0.00           O  
ATOM   1612  N   SER   121      50.925  41.268  66.705  1.00  0.00           N  
ATOM   1613  H   SER   121      51.547  41.269  67.501  1.00  0.00           H  
ATOM   1614  CA  SER   121      51.483  41.729  65.421  1.00  0.00           C  
ATOM   1615  HA  SER   121      50.702  42.301  64.920  1.00  0.00           H  
ATOM   1616  CB  SER   121      52.574  42.714  65.690  1.00  0.00           C  
ATOM   1617  HB2 SER   121      53.449  42.134  65.982  1.00  0.00           H  
ATOM   1618  HB3 SER   121      52.803  43.241  64.764  1.00  0.00           H  
ATOM   1619  OG  SER   121      52.231  43.790  66.589  1.00  0.00           O  
ATOM   1620  HG  SER   121      52.035  43.417  67.451  1.00  0.00           H  
ATOM   1621  C   SER   121      51.948  40.685  64.397  1.00  0.00           C  
ATOM   1622  O   SER   121      52.206  41.002  63.225  1.00  0.00           O  
ATOM   1623  N   TYR   122      52.058  39.398  64.841  1.00  0.00           N  
ATOM   1624  H   TYR   122      51.793  39.247  65.804  1.00  0.00           H  
ATOM   1625  CA  TYR   122      52.497  38.293  64.043  1.00  0.00           C  
ATOM   1626  HA  TYR   122      51.988  38.403  63.085  1.00  0.00           H  
ATOM   1627  CB  TYR   122      54.013  38.195  63.682  1.00  0.00           C  
ATOM   1628  HB2 TYR   122      54.420  37.474  64.391  1.00  0.00           H  
ATOM   1629  HB3 TYR   122      54.073  37.736  62.695  1.00  0.00           H  
ATOM   1630  CG  TYR   122      54.910  39.406  63.783  1.00  0.00           C  
ATOM   1631  CD1 TYR   122      55.368  39.914  65.010  1.00  0.00           C  
ATOM   1632  HD1 TYR   122      54.926  39.486  65.897  1.00  0.00           H  
ATOM   1633  CE1 TYR   122      56.173  41.024  65.043  1.00  0.00           C  
ATOM   1634  HE1 TYR   122      56.604  41.413  65.954  1.00  0.00           H  
ATOM   1635  CZ  TYR   122      56.505  41.662  63.795  1.00  0.00           C  
ATOM   1636  OH  TYR   122      57.237  42.797  63.775  1.00  0.00           O  
ATOM   1637  HH  TYR   122      57.485  43.089  62.894  1.00  0.00           H  
ATOM   1638  CE2 TYR   122      56.101  41.154  62.543  1.00  0.00           C  
ATOM   1639  HE2 TYR   122      56.361  41.668  61.629  1.00  0.00           H  
ATOM   1640  CD2 TYR   122      55.273  40.020  62.554  1.00  0.00           C  
ATOM   1641  HD2 TYR   122      54.887  39.598  61.637  1.00  0.00           H  
ATOM   1642  C   TYR   122      51.953  37.024  64.666  1.00  0.00           C  
ATOM   1643  O   TYR   122      52.102  36.836  65.853  1.00  0.00           O  
ATOM   1644  N   GLY   123      51.416  36.030  63.891  1.00  0.00           N  
ATOM   1645  H   GLY   123      50.903  35.294  64.354  1.00  0.00           H  
ATOM   1646  CA  GLY   123      51.422  35.903  62.415  1.00  0.00           C  
ATOM   1647  HA2 GLY   123      50.455  36.152  61.976  1.00  0.00           H  
ATOM   1648  HA3 GLY   123      52.221  36.505  61.983  1.00  0.00           H  
ATOM   1649  C   GLY   123      51.737  34.471  61.961  1.00  0.00           C  
ATOM   1650  O   GLY   123      50.997  33.566  62.408  1.00  0.00           O  
ATOM   1651  N   GLN   124      52.657  34.307  61.070  1.00  0.00           N  
ATOM   1652  H   GLN   124      53.110  35.164  60.786  1.00  0.00           H  
ATOM   1653  CA  GLN   124      53.200  33.036  60.696  1.00  0.00           C  
ATOM   1654  HA  GLN   124      53.149  32.391  61.573  1.00  0.00           H  
ATOM   1655  CB  GLN   124      52.222  32.293  59.731  1.00  0.00           C  
ATOM   1656  HB2 GLN   124      51.210  32.210  60.127  1.00  0.00           H  
ATOM   1657  HB3 GLN   124      52.106  32.718  58.734  1.00  0.00           H  
ATOM   1658  CG  GLN   124      52.651  30.817  59.571  1.00  0.00           C  
ATOM   1659  HG2 GLN   124      51.821  30.408  58.996  1.00  0.00           H  
ATOM   1660  HG3 GLN   124      53.561  30.587  59.018  1.00  0.00           H  
ATOM   1661  CD  GLN   124      52.717  29.985  60.829  1.00  0.00           C  
ATOM   1662  OE1 GLN   124      51.872  29.956  61.683  1.00  0.00           O  
ATOM   1663  NE2 GLN   124      53.741  29.237  61.051  1.00  0.00           N  
ATOM   1664 HE21 GLN   124      54.473  29.190  60.357  1.00  0.00           H  
ATOM   1665 HE22 GLN   124      53.674  28.866  61.989  1.00  0.00           H  
ATOM   1666  C   GLN   124      54.654  33.082  60.171  1.00  0.00           C  
ATOM   1667  O   GLN   124      54.818  33.525  59.091  1.00  0.00           O  
ATOM   1668  N   PRO   125      55.727  32.742  60.932  1.00  0.00           N  
ATOM   1669  CD  PRO   125      57.095  32.871  60.405  1.00  0.00           C  
ATOM   1670  HD2 PRO   125      57.479  33.891  60.412  1.00  0.00           H  
ATOM   1671  HD3 PRO   125      57.198  32.538  59.372  1.00  0.00           H  
ATOM   1672  CG  PRO   125      57.889  32.067  61.409  1.00  0.00           C  
ATOM   1673  HG2 PRO   125      58.911  32.408  61.575  1.00  0.00           H  
ATOM   1674  HG3 PRO   125      57.898  31.033  61.064  1.00  0.00           H  
ATOM   1675  CB  PRO   125      57.188  32.125  62.711  1.00  0.00           C  
ATOM   1676  HB2 PRO   125      57.568  32.920  63.352  1.00  0.00           H  
ATOM   1677  HB3 PRO   125      57.302  31.172  63.227  1.00  0.00           H  
ATOM   1678  CA  PRO   125      55.742  32.294  62.296  1.00  0.00           C  
ATOM   1679  HA  PRO   125      55.348  31.279  62.339  1.00  0.00           H  
ATOM   1680  C   PRO   125      54.943  33.129  63.295  1.00  0.00           C  
ATOM   1681  O   PRO   125      55.066  34.386  63.310  1.00  0.00           O  
ATOM   1682  N   GLN   126      54.208  32.454  64.135  1.00  0.00           N  
ATOM   1683  H   GLN   126      54.201  31.445  64.180  1.00  0.00           H  
ATOM   1684  CA  GLN   126      53.451  33.051  65.239  1.00  0.00           C  
ATOM   1685  HA  GLN   126      52.720  33.757  64.846  1.00  0.00           H  
ATOM   1686  CB  GLN   126      52.584  31.900  65.943  1.00  0.00           C  
ATOM   1687  HB2 GLN   126      52.010  32.346  66.755  1.00  0.00           H  
ATOM   1688  HB3 GLN   126      51.950  31.378  65.227  1.00  0.00           H  
ATOM   1689  CG  GLN   126      53.369  30.709  66.562  1.00  0.00           C  
ATOM   1690  HG2 GLN   126      54.272  31.140  66.996  1.00  0.00           H  
ATOM   1691  HG3 GLN   126      52.890  30.308  67.455  1.00  0.00           H  
ATOM   1692  CD  GLN   126      53.616  29.566  65.512  1.00  0.00           C  
ATOM   1693  OE1 GLN   126      53.342  29.651  64.337  1.00  0.00           O  
ATOM   1694  NE2 GLN   126      54.221  28.501  65.887  1.00  0.00           N  
ATOM   1695 HE21 GLN   126      54.687  28.403  66.778  1.00  0.00           H  
ATOM   1696 HE22 GLN   126      54.259  27.809  65.153  1.00  0.00           H  
ATOM   1697  C   GLN   126      54.364  33.722  66.220  1.00  0.00           C  
ATOM   1698  O   GLN   126      55.508  33.289  66.453  1.00  0.00           O  
ATOM   1699  N   SER   127      53.830  34.789  66.787  1.00  0.00           N  
ATOM   1700  H   SER   127      52.923  35.137  66.509  1.00  0.00           H  
ATOM   1701  CA  SER   127      54.441  35.672  67.817  1.00  0.00           C  
ATOM   1702  HA  SER   127      53.695  36.343  68.243  1.00  0.00           H  
ATOM   1703  CB  SER   127      54.907  34.901  69.103  1.00  0.00           C  
ATOM   1704  HB2 SER   127      55.743  34.203  69.059  1.00  0.00           H  
ATOM   1705  HB3 SER   127      55.098  35.654  69.867  1.00  0.00           H  
ATOM   1706  OG  SER   127      53.774  34.190  69.580  1.00  0.00           O  
ATOM   1707  HG  SER   127      54.015  33.680  70.357  1.00  0.00           H  
ATOM   1708  C   SER   127      55.581  36.552  67.358  1.00  0.00           C  
ATOM   1709  O   SER   127      55.833  37.575  68.037  1.00  0.00           O  
ATOM   1710  N   GLY   128      56.303  36.178  66.255  1.00  0.00           N  
ATOM   1711  H   GLY   128      56.283  35.236  65.892  1.00  0.00           H  
ATOM   1712  CA  GLY   128      57.521  36.917  65.825  1.00  0.00           C  
ATOM   1713  HA2 GLY   128      57.176  37.825  65.331  1.00  0.00           H  
ATOM   1714  HA3 GLY   128      58.129  37.173  66.693  1.00  0.00           H  
ATOM   1715  C   GLY   128      58.434  36.061  64.949  1.00  0.00           C  
ATOM   1716  O   GLY   128      58.062  34.924  64.796  1.00  0.00           O  
ATOM   1717  N   SER   129      59.430  36.521  64.211  1.00  0.00           N  
ATOM   1718  H   SER   129      59.968  35.765  63.813  1.00  0.00           H  
ATOM   1719  CA  SER   129      59.626  37.906  63.753  1.00  0.00           C  
ATOM   1720  HA  SER   129      60.614  37.962  63.295  1.00  0.00           H  
ATOM   1721  CB  SER   129      58.548  38.389  62.770  1.00  0.00           C  
ATOM   1722  HB2 SER   129      57.587  38.398  63.285  1.00  0.00           H  
ATOM   1723  HB3 SER   129      58.736  39.435  62.532  1.00  0.00           H  
ATOM   1724  OG  SER   129      58.446  37.687  61.581  1.00  0.00           O  
ATOM   1725  HG  SER   129      57.658  37.148  61.681  1.00  0.00           H  
ATOM   1726  C   SER   129      59.702  38.869  64.887  1.00  0.00           C  
ATOM   1727  O   SER   129      59.106  39.892  64.856  1.00  0.00           O  
ATOM   1728  N   TYR   130      60.521  38.578  65.966  1.00  0.00           N  
ATOM   1729  H   TYR   130      61.076  37.737  65.912  1.00  0.00           H  
ATOM   1730  CA  TYR   130      60.707  39.504  67.079  1.00  0.00           C  
ATOM   1731  HA  TYR   130      59.750  39.947  67.354  1.00  0.00           H  
ATOM   1732  CB  TYR   130      61.280  38.670  68.283  1.00  0.00           C  
ATOM   1733  HB2 TYR   130      62.304  38.343  68.102  1.00  0.00           H  
ATOM   1734  HB3 TYR   130      61.252  39.378  69.112  1.00  0.00           H  
ATOM   1735  CG  TYR   130      60.476  37.442  68.651  1.00  0.00           C  
ATOM   1736  CD1 TYR   130      61.042  36.207  68.149  1.00  0.00           C  
ATOM   1737  HD1 TYR   130      62.012  36.301  67.683  1.00  0.00           H  
ATOM   1738  CE1 TYR   130      60.305  35.031  68.349  1.00  0.00           C  
ATOM   1739  HE1 TYR   130      60.819  34.091  68.205  1.00  0.00           H  
ATOM   1740  CZ  TYR   130      59.027  35.072  68.925  1.00  0.00           C  
ATOM   1741  OH  TYR   130      58.340  33.916  69.077  1.00  0.00           O  
ATOM   1742  HH  TYR   130      58.777  33.092  68.851  1.00  0.00           H  
ATOM   1743  CE2 TYR   130      58.415  36.310  69.285  1.00  0.00           C  
ATOM   1744  HE2 TYR   130      57.411  36.292  69.684  1.00  0.00           H  
ATOM   1745  CD2 TYR   130      59.206  37.486  69.218  1.00  0.00           C  
ATOM   1746  HD2 TYR   130      58.743  38.395  69.574  1.00  0.00           H  
ATOM   1747  C   TYR   130      61.691  40.612  66.596  1.00  0.00           C  
ATOM   1748  O   TYR   130      62.650  40.263  65.873  1.00  0.00           O  
ATOM   1749  N   SER   131      61.513  41.927  66.914  1.00  0.00           N  
ATOM   1750  H   SER   131      62.106  42.541  66.374  1.00  0.00           H  
ATOM   1751  CA  SER   131      60.413  42.692  67.529  1.00  0.00           C  
ATOM   1752  HA  SER   131      60.830  43.677  67.736  1.00  0.00           H  
ATOM   1753  CB  SER   131      59.346  43.059  66.481  1.00  0.00           C  
ATOM   1754  HB2 SER   131      59.067  42.059  66.152  1.00  0.00           H  
ATOM   1755  HB3 SER   131      58.610  43.674  66.999  1.00  0.00           H  
ATOM   1756  OG  SER   131      60.104  43.878  65.582  1.00  0.00           O  
ATOM   1757  HG  SER   131      60.420  43.398  64.813  1.00  0.00           H  
ATOM   1758  C   SER   131      59.770  42.097  68.739  1.00  0.00           C  
ATOM   1759  O   SER   131      58.581  41.693  68.636  1.00  0.00           O  
ATOM   1760  N   GLN   132      60.408  41.992  69.878  1.00  0.00           N  
ATOM   1761  H   GLN   132      59.815  41.713  70.647  1.00  0.00           H  
ATOM   1762  CA  GLN   132      61.660  42.682  70.338  1.00  0.00           C  
ATOM   1763  HA  GLN   132      62.437  42.674  69.574  1.00  0.00           H  
ATOM   1764  CB  GLN   132      61.413  44.232  70.547  1.00  0.00           C  
ATOM   1765  HB2 GLN   132      62.323  44.671  70.957  1.00  0.00           H  
ATOM   1766  HB3 GLN   132      61.112  44.732  69.626  1.00  0.00           H  
ATOM   1767  CG  GLN   132      60.360  44.487  71.582  1.00  0.00           C  
ATOM   1768  HG2 GLN   132      59.393  44.105  71.254  1.00  0.00           H  
ATOM   1769  HG3 GLN   132      60.616  44.025  72.535  1.00  0.00           H  
ATOM   1770  CD  GLN   132      60.212  45.984  71.844  1.00  0.00           C  
ATOM   1771  OE1 GLN   132      60.638  46.833  71.053  1.00  0.00           O  
ATOM   1772  NE2 GLN   132      59.500  46.291  72.946  1.00  0.00           N  
ATOM   1773 HE21 GLN   132      59.236  45.612  73.646  1.00  0.00           H  
ATOM   1774 HE22 GLN   132      59.422  47.275  73.160  1.00  0.00           H  
ATOM   1775  C   GLN   132      62.285  42.026  71.597  1.00  0.00           C  
ATOM   1776  O   GLN   132      61.606  41.218  72.283  1.00  0.00           O  
ATOM   1777  N   GLN   133      63.624  42.200  71.854  1.00  0.00           N  
ATOM   1778  H   GLN   133      64.126  42.828  71.243  1.00  0.00           H  
ATOM   1779  CA  GLN   133      64.407  41.491  72.896  1.00  0.00           C  
ATOM   1780  HA  GLN   133      65.438  41.735  72.640  1.00  0.00           H  
ATOM   1781  CB  GLN   133      64.150  42.278  74.166  1.00  0.00           C  
ATOM   1782  HB2 GLN   133      63.147  42.037  74.517  1.00  0.00           H  
ATOM   1783  HB3 GLN   133      64.877  41.942  74.906  1.00  0.00           H  
ATOM   1784  CG  GLN   133      64.096  43.831  74.063  1.00  0.00           C  
ATOM   1785  HG2 GLN   133      65.043  44.130  73.614  1.00  0.00           H  
ATOM   1786  HG3 GLN   133      63.317  44.181  73.385  1.00  0.00           H  
ATOM   1787  CD  GLN   133      64.146  44.585  75.391  1.00  0.00           C  
ATOM   1788  OE1 GLN   133      64.694  44.139  76.430  1.00  0.00           O  
ATOM   1789  NE2 GLN   133      63.379  45.657  75.585  1.00  0.00           N  
ATOM   1790 HE21 GLN   133      62.883  46.125  74.840  1.00  0.00           H  
ATOM   1791 HE22 GLN   133      63.261  45.980  76.534  1.00  0.00           H  
ATOM   1792  C   GLN   133      64.285  39.930  72.792  1.00  0.00           C  
ATOM   1793  O   GLN   133      63.605  39.351  73.666  1.00  0.00           O  
ATOM   1794  N   PRO   134      64.812  39.246  71.778  1.00  0.00           N  
ATOM   1795  CD  PRO   134      64.813  37.819  71.624  1.00  0.00           C  
ATOM   1796  HD2 PRO   134      63.797  37.431  71.685  1.00  0.00           H  
ATOM   1797  HD3 PRO   134      65.282  37.294  72.455  1.00  0.00           H  
ATOM   1798  CG  PRO   134      65.353  37.355  70.342  1.00  0.00           C  
ATOM   1799  HG2 PRO   134      64.494  37.260  69.677  1.00  0.00           H  
ATOM   1800  HG3 PRO   134      65.871  36.396  70.362  1.00  0.00           H  
ATOM   1801  CB  PRO   134      66.341  38.497  70.040  1.00  0.00           C  
ATOM   1802  HB2 PRO   134      66.474  38.638  68.967  1.00  0.00           H  
ATOM   1803  HB3 PRO   134      67.241  38.231  70.595  1.00  0.00           H  
ATOM   1804  CA  PRO   134      65.692  39.757  70.759  1.00  0.00           C  
ATOM   1805  HA  PRO   134      66.536  40.238  71.253  1.00  0.00           H  
ATOM   1806  C   PRO   134      64.914  40.500  69.623  1.00  0.00           C  
ATOM   1807  O   PRO   134      63.819  40.196  69.271  1.00  0.00           O  
ATOM   1808  N   SER   135      65.513  41.556  69.065  1.00  0.00           N  
ATOM   1809  H   SER   135      65.086  42.100  68.328  1.00  0.00           H  
ATOM   1810  CA  SER   135      66.897  42.067  69.236  1.00  0.00           C  
ATOM   1811  HA  SER   135      67.548  41.227  69.476  1.00  0.00           H  
ATOM   1812  CB  SER   135      67.486  42.706  68.031  1.00  0.00           C  
ATOM   1813  HB2 SER   135      68.570  42.693  68.147  1.00  0.00           H  
ATOM   1814  HB3 SER   135      67.179  42.179  67.127  1.00  0.00           H  
ATOM   1815  OG  SER   135      67.117  44.053  67.900  1.00  0.00           O  
ATOM   1816  HG  SER   135      67.885  44.487  67.521  1.00  0.00           H  
ATOM   1817  C   SER   135      67.006  42.889  70.471  1.00  0.00           C  
ATOM   1818  O   SER   135      66.071  43.641  70.805  1.00  0.00           O  
ATOM   1819  N   TYR   136      68.148  42.909  71.091  1.00  0.00           N  
ATOM   1820  H   TYR   136      68.873  42.404  70.600  1.00  0.00           H  
ATOM   1821  CA  TYR   136      68.524  43.617  72.339  1.00  0.00           C  
ATOM   1822  HA  TYR   136      67.635  43.865  72.919  1.00  0.00           H  
ATOM   1823  CB  TYR   136      69.383  42.597  73.181  1.00  0.00           C  
ATOM   1824  HB2 TYR   136      70.201  42.133  72.628  1.00  0.00           H  
ATOM   1825  HB3 TYR   136      69.850  43.058  74.051  1.00  0.00           H  
ATOM   1826  CG  TYR   136      68.532  41.406  73.684  1.00  0.00           C  
ATOM   1827  CD1 TYR   136      67.715  41.582  74.807  1.00  0.00           C  
ATOM   1828  HD1 TYR   136      67.602  42.568  75.233  1.00  0.00           H  
ATOM   1829  CE1 TYR   136      66.899  40.523  75.181  1.00  0.00           C  
ATOM   1830  HE1 TYR   136      66.159  40.591  75.965  1.00  0.00           H  
ATOM   1831  CZ  TYR   136      67.038  39.269  74.577  1.00  0.00           C  
ATOM   1832  OH  TYR   136      66.293  38.230  75.045  1.00  0.00           O  
ATOM   1833  HH  TYR   136      65.459  38.383  75.494  1.00  0.00           H  
ATOM   1834  CE2 TYR   136      67.917  39.012  73.524  1.00  0.00           C  
ATOM   1835  HE2 TYR   136      68.154  38.034  73.133  1.00  0.00           H  
ATOM   1836  CD2 TYR   136      68.602  40.096  73.056  1.00  0.00           C  
ATOM   1837  HD2 TYR   136      69.373  39.965  72.312  1.00  0.00           H  
ATOM   1838  C   TYR   136      69.345  44.916  72.042  1.00  0.00           C  
ATOM   1839  O   TYR   136      70.423  44.719  71.596  1.00  0.00           O  
ATOM   1840  N   GLY   137      68.848  46.159  72.216  1.00  0.00           N  
ATOM   1841  H   GLY   137      69.483  46.901  71.959  1.00  0.00           H  
ATOM   1842  CA  GLY   137      67.510  46.589  72.651  1.00  0.00           C  
ATOM   1843  HA2 GLY   137      67.325  47.598  72.283  1.00  0.00           H  
ATOM   1844  HA3 GLY   137      66.744  46.030  72.113  1.00  0.00           H  
ATOM   1845  C   GLY   137      67.167  46.646  74.165  1.00  0.00           C  
ATOM   1846  O   GLY   137      67.482  45.689  74.891  1.00  0.00           O  
ATOM   1847  N   GLY   138      66.307  47.622  74.551  1.00  0.00           N  
ATOM   1848  H   GLY   138      66.014  48.217  73.789  1.00  0.00           H  
ATOM   1849  CA  GLY   138      65.973  47.892  75.962  1.00  0.00           C  
ATOM   1850  HA2 GLY   138      65.025  48.429  75.915  1.00  0.00           H  
ATOM   1851  HA3 GLY   138      65.793  46.935  76.452  1.00  0.00           H  
ATOM   1852  C   GLY   138      67.112  48.650  76.623  1.00  0.00           C  
ATOM   1853  O   GLY   138      68.261  48.848  76.151  1.00  0.00           O  
ATOM   1854  N   GLN   139      66.792  49.310  77.713  1.00  0.00           N  
ATOM   1855  H   GLN   139      67.588  49.694  78.200  1.00  0.00           H  
ATOM   1856  CA  GLN   139      65.620  49.368  78.529  1.00  0.00           C  
ATOM   1857  HA  GLN   139      64.860  48.794  77.999  1.00  0.00           H  
ATOM   1858  CB  GLN   139      65.921  48.602  79.897  1.00  0.00           C  
ATOM   1859  HB2 GLN   139      66.512  49.286  80.506  1.00  0.00           H  
ATOM   1860  HB3 GLN   139      64.996  48.432  80.449  1.00  0.00           H  
ATOM   1861  CG  GLN   139      66.481  47.190  79.757  1.00  0.00           C  
ATOM   1862  HG2 GLN   139      67.431  47.252  79.226  1.00  0.00           H  
ATOM   1863  HG3 GLN   139      66.723  46.728  80.714  1.00  0.00           H  
ATOM   1864  CD  GLN   139      65.597  46.150  79.040  1.00  0.00           C  
ATOM   1865  OE1 GLN   139      64.410  46.316  78.772  1.00  0.00           O  
ATOM   1866  NE2 GLN   139      66.104  44.955  78.625  1.00  0.00           N  
ATOM   1867 HE21 GLN   139      67.068  44.711  78.801  1.00  0.00           H  
ATOM   1868 HE22 GLN   139      65.592  44.558  77.850  1.00  0.00           H  
ATOM   1869  C   GLN   139      64.951  50.736  78.763  1.00  0.00           C  
ATOM   1870  O   GLN   139      64.100  50.888  79.666  1.00  0.00           O  
ATOM   1871  N   GLN   140      65.342  51.737  77.964  1.00  0.00           N  
ATOM   1872  H   GLN   140      65.985  51.611  77.195  1.00  0.00           H  
ATOM   1873  CA  GLN   140      64.755  53.086  77.993  1.00  0.00           C  
ATOM   1874  HA  GLN   140      65.484  53.754  77.533  1.00  0.00           H  
ATOM   1875  CB  GLN   140      63.504  53.145  77.114  1.00  0.00           C  
ATOM   1876  HB2 GLN   140      62.770  52.478  77.566  1.00  0.00           H  
ATOM   1877  HB3 GLN   140      63.062  54.138  77.036  1.00  0.00           H  
ATOM   1878  CG  GLN   140      63.680  52.852  75.580  1.00  0.00           C  
ATOM   1879  HG2 GLN   140      62.855  53.233  74.979  1.00  0.00           H  
ATOM   1880  HG3 GLN   140      64.620  53.279  75.230  1.00  0.00           H  
ATOM   1881  CD  GLN   140      63.836  51.407  75.153  1.00  0.00           C  
ATOM   1882  OE1 GLN   140      63.279  50.501  75.763  1.00  0.00           O  
ATOM   1883  NE2 GLN   140      64.638  50.973  74.186  1.00  0.00           N  
ATOM   1884 HE21 GLN   140      65.182  51.640  73.659  1.00  0.00           H  
ATOM   1885 HE22 GLN   140      64.534  50.008  73.907  1.00  0.00           H  
ATOM   1886  C   GLN   140      64.505  53.756  79.387  1.00  0.00           C  
ATOM   1887  O   GLN   140      63.524  54.421  79.575  1.00  0.00           O  
ATOM   1888  N   GLN   141      65.475  53.576  80.351  1.00  0.00           N  
ATOM   1889  H   GLN   141      66.383  53.262  80.042  1.00  0.00           H  
ATOM   1890  CA  GLN   141      65.454  54.072  81.775  1.00  0.00           C  
ATOM   1891  HA  GLN   141      64.720  54.859  81.948  1.00  0.00           H  
ATOM   1892  CB  GLN   141      65.245  52.898  82.666  1.00  0.00           C  
ATOM   1893  HB2 GLN   141      65.898  52.059  82.424  1.00  0.00           H  
ATOM   1894  HB3 GLN   141      65.535  53.155  83.685  1.00  0.00           H  
ATOM   1895  CG  GLN   141      63.686  52.666  82.774  1.00  0.00           C  
ATOM   1896  HG2 GLN   141      63.315  53.600  83.197  1.00  0.00           H  
ATOM   1897  HG3 GLN   141      63.253  52.424  81.804  1.00  0.00           H  
ATOM   1898  CD  GLN   141      63.321  51.592  83.836  1.00  0.00           C  
ATOM   1899  OE1 GLN   141      63.230  50.429  83.551  1.00  0.00           O  
ATOM   1900  NE2 GLN   141      62.844  51.979  85.008  1.00  0.00           N  
ATOM   1901 HE21 GLN   141      62.859  52.944  85.307  1.00  0.00           H  
ATOM   1902 HE22 GLN   141      62.529  51.240  85.619  1.00  0.00           H  
ATOM   1903  C   GLN   141      66.852  54.670  82.105  1.00  0.00           C  
ATOM   1904  O   GLN   141      67.819  54.119  81.598  1.00  0.00           O  
ATOM   1905  N   SER   142      66.926  55.713  82.875  1.00  0.00           N  
ATOM   1906  H   SER   142      67.865  56.062  82.998  1.00  0.00           H  
ATOM   1907  CA  SER   142      65.940  56.518  83.591  1.00  0.00           C  
ATOM   1908  HA  SER   142      66.517  57.279  84.116  1.00  0.00           H  
ATOM   1909  CB  SER   142      65.140  57.427  82.579  1.00  0.00           C  
ATOM   1910  HB2 SER   142      64.280  56.821  82.291  1.00  0.00           H  
ATOM   1911  HB3 SER   142      64.789  58.314  83.105  1.00  0.00           H  
ATOM   1912  OG  SER   142      66.000  57.850  81.530  1.00  0.00           O  
ATOM   1913  HG  SER   142      66.827  58.213  81.855  1.00  0.00           H  
ATOM   1914  C   SER   142      65.180  55.859  84.698  1.00  0.00           C  
ATOM   1915  O   SER   142      64.012  56.168  84.900  1.00  0.00           O  
ATOM   1916  N   TYR   143      65.851  54.914  85.327  1.00  0.00           N  
ATOM   1917  H   TYR   143      66.778  54.648  85.027  1.00  0.00           H  
ATOM   1918  CA  TYR   143      65.373  54.216  86.535  1.00  0.00           C  
ATOM   1919  HA  TYR   143      64.551  53.592  86.185  1.00  0.00           H  
ATOM   1920  CB  TYR   143      66.600  53.332  87.027  1.00  0.00           C  
ATOM   1921  HB2 TYR   143      67.447  53.989  87.226  1.00  0.00           H  
ATOM   1922  HB3 TYR   143      66.308  52.775  87.918  1.00  0.00           H  
ATOM   1923  CG  TYR   143      67.092  52.282  85.994  1.00  0.00           C  
ATOM   1924  CD1 TYR   143      66.200  51.190  85.761  1.00  0.00           C  
ATOM   1925  HD1 TYR   143      65.310  51.049  86.356  1.00  0.00           H  
ATOM   1926  CE1 TYR   143      66.527  50.251  84.777  1.00  0.00           C  
ATOM   1927  HE1 TYR   143      66.046  49.285  84.753  1.00  0.00           H  
ATOM   1928  CZ  TYR   143      67.687  50.423  83.986  1.00  0.00           C  
ATOM   1929  OH  TYR   143      68.081  49.519  83.028  1.00  0.00           O  
ATOM   1930  HH  TYR   143      68.969  49.742  82.740  1.00  0.00           H  
ATOM   1931  CE2 TYR   143      68.504  51.582  84.135  1.00  0.00           C  
ATOM   1932  HE2 TYR   143      69.368  51.762  83.512  1.00  0.00           H  
ATOM   1933  CD2 TYR   143      68.173  52.480  85.129  1.00  0.00           C  
ATOM   1934  HD2 TYR   143      68.864  53.288  85.320  1.00  0.00           H  
ATOM   1935  C   TYR   143      64.932  55.200  87.618  1.00  0.00           C  
ATOM   1936  O   TYR   143      65.201  56.445  87.628  1.00  0.00           O  
ATOM   1937  N   GLY   144      64.001  54.679  88.420  1.00  0.00           N  
ATOM   1938  H   GLY   144      63.800  53.717  88.189  1.00  0.00           H  
ATOM   1939  CA  GLY   144      63.384  55.362  89.543  1.00  0.00           C  
ATOM   1940  HA2 GLY   144      63.412  54.659  90.375  1.00  0.00           H  
ATOM   1941  HA3 GLY   144      64.005  56.214  89.821  1.00  0.00           H  
ATOM   1942  C   GLY   144      62.007  55.983  89.394  1.00  0.00           C  
ATOM   1943  O   GLY   144      61.700  56.345  88.261  1.00  0.00           O  
ATOM   1944  N   GLN   145      61.112  55.865  90.446  1.00  0.00           N  
ATOM   1945  H   GLN   145      61.456  55.348  91.242  1.00  0.00           H  
ATOM   1946  CA  GLN   145      59.765  56.294  90.303  1.00  0.00           C  
ATOM   1947  HA  GLN   145      59.306  55.798  89.447  1.00  0.00           H  
ATOM   1948  CB  GLN   145      58.907  55.876  91.577  1.00  0.00           C  
ATOM   1949  HB2 GLN   145      59.317  56.308  92.490  1.00  0.00           H  
ATOM   1950  HB3 GLN   145      57.898  56.275  91.466  1.00  0.00           H  
ATOM   1951  CG  GLN   145      58.762  54.343  91.646  1.00  0.00           C  
ATOM   1952  HG2 GLN   145      58.164  54.000  90.802  1.00  0.00           H  
ATOM   1953  HG3 GLN   145      59.726  53.941  91.334  1.00  0.00           H  
ATOM   1954  CD  GLN   145      58.447  53.766  93.008  1.00  0.00           C  
ATOM   1955  OE1 GLN   145      58.339  54.441  94.026  1.00  0.00           O  
ATOM   1956  NE2 GLN   145      58.319  52.483  93.104  1.00  0.00           N  
ATOM   1957 HE21 GLN   145      58.283  52.058  94.020  1.00  0.00           H  
ATOM   1958 HE22 GLN   145      58.513  51.913  92.294  1.00  0.00           H  
ATOM   1959  C   GLN   145      59.525  57.785  90.079  1.00  0.00           C  
ATOM   1960  O   GLN   145      60.319  58.636  90.492  1.00  0.00           O  
ATOM   1961  N   GLN   146      58.434  58.198  89.437  1.00  0.00           N  
ATOM   1962  H   GLN   146      57.920  57.523  88.890  1.00  0.00           H  
ATOM   1963  CA  GLN   146      57.993  59.607  89.430  1.00  0.00           C  
ATOM   1964  HA  GLN   146      58.730  60.260  88.963  1.00  0.00           H  
ATOM   1965  CB  GLN   146      56.785  59.651  88.425  1.00  0.00           C  
ATOM   1966  HB2 GLN   146      57.105  59.324  87.436  1.00  0.00           H  
ATOM   1967  HB3 GLN   146      56.050  58.969  88.854  1.00  0.00           H  
ATOM   1968  CG  GLN   146      56.087  61.018  88.325  1.00  0.00           C  
ATOM   1969  HG2 GLN   146      55.286  60.955  87.589  1.00  0.00           H  
ATOM   1970  HG3 GLN   146      55.692  61.316  89.296  1.00  0.00           H  
ATOM   1971  CD  GLN   146      56.924  62.179  87.874  1.00  0.00           C  
ATOM   1972  OE1 GLN   146      58.135  62.045  87.691  1.00  0.00           O  
ATOM   1973  NE2 GLN   146      56.262  63.260  87.535  1.00  0.00           N  
ATOM   1974 HE21 GLN   146      55.257  63.166  87.532  1.00  0.00           H  
ATOM   1975 HE22 GLN   146      56.662  64.002  86.978  1.00  0.00           H  
ATOM   1976  C   GLN   146      57.790  60.266  90.842  1.00  0.00           C  
ATOM   1977  O   GLN   146      57.477  59.599  91.814  1.00  0.00           O  
ATOM   1978  N   GLN   147      58.109  61.565  90.962  1.00  0.00           N  
ATOM   1979  H   GLN   147      58.406  62.066  90.137  1.00  0.00           H  
ATOM   1980  CA  GLN   147      58.027  62.280  92.270  1.00  0.00           C  
ATOM   1981  HA  GLN   147      58.650  61.759  92.997  1.00  0.00           H  
ATOM   1982  CB  GLN   147      58.591  63.683  92.178  1.00  0.00           C  
ATOM   1983  HB2 GLN   147      58.707  63.952  93.228  1.00  0.00           H  
ATOM   1984  HB3 GLN   147      59.588  63.727  91.739  1.00  0.00           H  
ATOM   1985  CG  GLN   147      57.644  64.659  91.547  1.00  0.00           C  
ATOM   1986  HG2 GLN   147      57.468  64.247  90.553  1.00  0.00           H  
ATOM   1987  HG3 GLN   147      56.748  64.720  92.163  1.00  0.00           H  
ATOM   1988  CD  GLN   147      58.232  66.031  91.432  1.00  0.00           C  
ATOM   1989  OE1 GLN   147      58.259  66.866  92.346  1.00  0.00           O  
ATOM   1990  NE2 GLN   147      59.020  66.277  90.435  1.00  0.00           N  
ATOM   1991 HE21 GLN   147      59.130  65.666  89.639  1.00  0.00           H  
ATOM   1992 HE22 GLN   147      59.729  66.985  90.564  1.00  0.00           H  
ATOM   1993  C   GLN   147      56.550  62.257  92.877  1.00  0.00           C  
ATOM   1994  O   GLN   147      55.580  62.106  92.085  1.00  0.00           O  
ATOM   1995  N   SER   148      56.324  62.488  94.116  1.00  0.00           N  
ATOM   1996  H   SER   148      57.132  62.554  94.717  1.00  0.00           H  
ATOM   1997  CA  SER   148      55.071  62.901  94.740  1.00  0.00           C  
ATOM   1998  HA  SER   148      54.276  62.213  94.450  1.00  0.00           H  
ATOM   1999  CB  SER   148      55.332  62.889  96.308  1.00  0.00           C  
ATOM   2000  HB2 SER   148      56.380  63.056  96.554  1.00  0.00           H  
ATOM   2001  HB3 SER   148      54.848  63.790  96.685  1.00  0.00           H  
ATOM   2002  OG  SER   148      54.736  61.716  96.891  1.00  0.00           O  
ATOM   2003  HG  SER   148      55.473  61.152  97.138  1.00  0.00           H  
ATOM   2004  C   SER   148      54.564  64.294  94.375  1.00  0.00           C  
ATOM   2005  O   SER   148      55.343  65.260  94.509  1.00  0.00           O  
ATOM   2006  N   TYR   149      53.272  64.415  94.011  1.00  0.00           N  
ATOM   2007  H   TYR   149      52.748  63.556  94.101  1.00  0.00           H  
ATOM   2008  CA  TYR   149      52.621  65.684  93.532  1.00  0.00           C  
ATOM   2009  HA  TYR   149      53.121  65.955  92.602  1.00  0.00           H  
ATOM   2010  CB  TYR   149      51.240  65.386  92.919  1.00  0.00           C  
ATOM   2011  HB2 TYR   149      51.303  65.038  91.888  1.00  0.00           H  
ATOM   2012  HB3 TYR   149      50.781  64.532  93.417  1.00  0.00           H  
ATOM   2013  CG  TYR   149      50.256  66.457  92.964  1.00  0.00           C  
ATOM   2014  CD1 TYR   149      49.173  66.498  93.878  1.00  0.00           C  
ATOM   2015  HD1 TYR   149      49.077  65.715  94.615  1.00  0.00           H  
ATOM   2016  CE1 TYR   149      48.232  67.541  93.826  1.00  0.00           C  
ATOM   2017  HE1 TYR   149      47.489  67.629  94.605  1.00  0.00           H  
ATOM   2018  CZ  TYR   149      48.514  68.595  92.913  1.00  0.00           C  
ATOM   2019  OH  TYR   149      47.736  69.632  92.817  1.00  0.00           O  
ATOM   2020  HH  TYR   149      47.831  70.121  91.996  1.00  0.00           H  
ATOM   2021  CE2 TYR   149      49.627  68.533  91.971  1.00  0.00           C  
ATOM   2022  HE2 TYR   149      49.762  69.399  91.340  1.00  0.00           H  
ATOM   2023  CD2 TYR   149      50.423  67.402  91.972  1.00  0.00           C  
ATOM   2024  HD2 TYR   149      51.282  67.269  91.332  1.00  0.00           H  
ATOM   2025  C   TYR   149      52.698  66.822  94.570  1.00  0.00           C  
ATOM   2026  O   TYR   149      52.299  66.666  95.748  1.00  0.00           O  
ATOM   2027  N   ASN   150      53.233  67.961  94.081  1.00  0.00           N  
ATOM   2028  H   ASN   150      53.689  67.879  93.184  1.00  0.00           H  
ATOM   2029  CA  ASN   150      53.231  69.211  94.859  1.00  0.00           C  
ATOM   2030  HA  ASN   150      53.099  69.117  95.937  1.00  0.00           H  
ATOM   2031  CB  ASN   150      54.618  69.958  94.647  1.00  0.00           C  
ATOM   2032  HB2 ASN   150      55.318  69.279  95.135  1.00  0.00           H  
ATOM   2033  HB3 ASN   150      54.994  70.096  93.633  1.00  0.00           H  
ATOM   2034  CG  ASN   150      54.660  71.213  95.428  1.00  0.00           C  
ATOM   2035  OD1 ASN   150      54.539  71.361  96.626  1.00  0.00           O  
ATOM   2036  ND2 ASN   150      54.870  72.334  94.771  1.00  0.00           N  
ATOM   2037 HD21 ASN   150      54.800  73.145  95.368  1.00  0.00           H  
ATOM   2038 HD22 ASN   150      54.833  72.422  93.765  1.00  0.00           H  
ATOM   2039  C   ASN   150      52.079  70.073  94.361  1.00  0.00           C  
ATOM   2040  O   ASN   150      52.100  70.492  93.221  1.00  0.00           O  
ATOM   2041  N   PRO   151      50.969  70.375  95.184  1.00  0.00           N  
ATOM   2042  CD  PRO   151      50.585  69.543  96.289  1.00  0.00           C  
ATOM   2043  HD2 PRO   151      51.174  69.949  97.111  1.00  0.00           H  
ATOM   2044  HD3 PRO   151      50.693  68.462  96.190  1.00  0.00           H  
ATOM   2045  CG  PRO   151      49.045  69.855  96.429  1.00  0.00           C  
ATOM   2046  HG2 PRO   151      48.675  69.702  97.443  1.00  0.00           H  
ATOM   2047  HG3 PRO   151      48.456  69.327  95.679  1.00  0.00           H  
ATOM   2048  CB  PRO   151      48.971  71.381  96.063  1.00  0.00           C  
ATOM   2049  HB2 PRO   151      49.357  72.072  96.814  1.00  0.00           H  
ATOM   2050  HB3 PRO   151      47.972  71.707  95.774  1.00  0.00           H  
ATOM   2051  CA  PRO   151      49.975  71.362  94.924  1.00  0.00           C  
ATOM   2052  HA  PRO   151      49.455  71.058  94.016  1.00  0.00           H  
ATOM   2053  C   PRO   151      50.599  72.754  94.804  1.00  0.00           C  
ATOM   2054  O   PRO   151      51.332  73.126  95.742  1.00  0.00           O  
ATOM   2055  N   PRO   152      50.280  73.513  93.738  1.00  0.00           N  
ATOM   2056  CD  PRO   152      49.581  73.080  92.515  1.00  0.00           C  
ATOM   2057  HD2 PRO   152      48.543  72.784  92.666  1.00  0.00           H  
ATOM   2058  HD3 PRO   152      50.092  72.214  92.093  1.00  0.00           H  
ATOM   2059  CG  PRO   152      49.643  74.281  91.528  1.00  0.00           C  
ATOM   2060  HG2 PRO   152      48.744  74.896  91.565  1.00  0.00           H  
ATOM   2061  HG3 PRO   152      49.742  73.980  90.485  1.00  0.00           H  
ATOM   2062  CB  PRO   152      50.875  74.958  91.944  1.00  0.00           C  
ATOM   2063  HB2 PRO   152      50.788  76.015  91.697  1.00  0.00           H  
ATOM   2064  HB3 PRO   152      51.761  74.536  91.469  1.00  0.00           H  
ATOM   2065  CA  PRO   152      50.969  74.763  93.435  1.00  0.00           C  
ATOM   2066  HA  PRO   152      52.023  74.768  93.713  1.00  0.00           H  
ATOM   2067  C   PRO   152      50.448  75.916  94.280  1.00  0.00           C  
ATOM   2068  O   PRO   152      49.427  76.512  93.901  1.00  0.00           O  
ATOM   2069  N   GLN   153      51.157  76.309  95.381  1.00  0.00           N  
ATOM   2070  H   GLN   153      51.975  75.761  95.607  1.00  0.00           H  
ATOM   2071  CA  GLN   153      50.701  77.075  96.552  1.00  0.00           C  
ATOM   2072  HA  GLN   153      50.018  77.793  96.099  1.00  0.00           H  
ATOM   2073  CB  GLN   153      49.994  76.137  97.530  1.00  0.00           C  
ATOM   2074  HB2 GLN   153      50.732  75.474  97.982  1.00  0.00           H  
ATOM   2075  HB3 GLN   153      49.602  76.747  98.344  1.00  0.00           H  
ATOM   2076  CG  GLN   153      48.796  75.323  97.041  1.00  0.00           C  
ATOM   2077  HG2 GLN   153      48.171  76.006  96.465  1.00  0.00           H  
ATOM   2078  HG3 GLN   153      49.244  74.454  96.558  1.00  0.00           H  
ATOM   2079  CD  GLN   153      48.049  74.794  98.276  1.00  0.00           C  
ATOM   2080  OE1 GLN   153      48.540  74.666  99.379  1.00  0.00           O  
ATOM   2081  NE2 GLN   153      46.826  74.350  98.104  1.00  0.00           N  
ATOM   2082 HE21 GLN   153      46.408  74.232  97.193  1.00  0.00           H  
ATOM   2083 HE22 GLN   153      46.215  74.042  98.846  1.00  0.00           H  
ATOM   2084  C   GLN   153      51.741  78.020  97.215  1.00  0.00           C  
ATOM   2085  O   GLN   153      51.483  78.612  98.250  1.00  0.00           O  
ATOM   2086  N   GLY   154      52.862  78.222  96.472  1.00  0.00           N  
ATOM   2087  H   GLY   154      52.880  77.940  95.502  1.00  0.00           H  
ATOM   2088  CA  GLY   154      53.928  79.045  96.940  1.00  0.00           C  
ATOM   2089  HA2 GLY   154      54.122  78.807  97.985  1.00  0.00           H  
ATOM   2090  HA3 GLY   154      54.865  78.675  96.524  1.00  0.00           H  
ATOM   2091  C   GLY   154      53.872  80.565  96.679  1.00  0.00           C  
ATOM   2092  O   GLY   154      52.822  81.150  96.790  1.00  0.00           O  
ATOM   2093  N   TYR   155      55.009  81.206  96.451  1.00  0.00           N  
ATOM   2094  H   TYR   155      55.798  80.593  96.299  1.00  0.00           H  
ATOM   2095  CA  TYR   155      55.076  82.677  96.249  1.00  0.00           C  
ATOM   2096  HA  TYR   155      54.443  83.181  96.980  1.00  0.00           H  
ATOM   2097  CB  TYR   155      56.547  82.987  96.317  1.00  0.00           C  
ATOM   2098  HB2 TYR   155      57.010  82.351  95.563  1.00  0.00           H  
ATOM   2099  HB3 TYR   155      56.745  83.999  95.965  1.00  0.00           H  
ATOM   2100  CG  TYR   155      57.071  82.981  97.707  1.00  0.00           C  
ATOM   2101  CD1 TYR   155      58.191  82.164  98.040  1.00  0.00           C  
ATOM   2102  HD1 TYR   155      58.557  81.491  97.279  1.00  0.00           H  
ATOM   2103  CE1 TYR   155      58.627  82.029  99.404  1.00  0.00           C  
ATOM   2104  HE1 TYR   155      59.538  81.469  99.553  1.00  0.00           H  
ATOM   2105  CZ  TYR   155      58.019  82.793 100.395  1.00  0.00           C  
ATOM   2106  OH  TYR   155      58.275  82.534 101.728  1.00  0.00           O  
ATOM   2107  HH  TYR   155      58.085  83.287 102.292  1.00  0.00           H  
ATOM   2108  CE2 TYR   155      56.880  83.558 100.085  1.00  0.00           C  
ATOM   2109  HE2 TYR   155      56.326  84.012 100.893  1.00  0.00           H  
ATOM   2110  CD2 TYR   155      56.464  83.674  98.750  1.00  0.00           C  
ATOM   2111  HD2 TYR   155      55.532  84.197  98.590  1.00  0.00           H  
ATOM   2112  C   TYR   155      54.521  82.974  94.850  1.00  0.00           C  
ATOM   2113  O   TYR   155      54.432  82.157  93.923  1.00  0.00           O  
ATOM   2114  N   GLY   156      53.949  84.179  94.696  1.00  0.00           N  
ATOM   2115  H   GLY   156      53.541  84.455  93.814  1.00  0.00           H  
ATOM   2116  CA  GLY   156      53.892  85.294  95.720  1.00  0.00           C  
ATOM   2117  HA2 GLY   156      53.275  84.947  96.549  1.00  0.00           H  
ATOM   2118  HA3 GLY   156      54.889  85.499  96.111  1.00  0.00           H  
ATOM   2119  C   GLY   156      53.373  86.567  95.012  1.00  0.00           C  
ATOM   2120  O   GLY   156      53.254  86.640  93.774  1.00  0.00           O  
ATOM   2121  N   GLN   157      52.882  87.455  95.888  1.00  0.00           N  
ATOM   2122  H   GLN   157      52.969  87.239  96.871  1.00  0.00           H  
ATOM   2123  CA  GLN   157      52.115  88.635  95.493  1.00  0.00           C  
ATOM   2124  HA  GLN   157      52.441  88.845  94.474  1.00  0.00           H  
ATOM   2125  CB  GLN   157      50.658  88.250  95.501  1.00  0.00           C  
ATOM   2126  HB2 GLN   157      50.111  89.180  95.343  1.00  0.00           H  
ATOM   2127  HB3 GLN   157      50.524  87.557  94.671  1.00  0.00           H  
ATOM   2128  CG  GLN   157      50.087  87.671  96.798  1.00  0.00           C  
ATOM   2129  HG2 GLN   157      50.399  86.636  96.937  1.00  0.00           H  
ATOM   2130  HG3 GLN   157      50.371  88.304  97.638  1.00  0.00           H  
ATOM   2131  CD  GLN   157      48.553  87.621  96.734  1.00  0.00           C  
ATOM   2132  OE1 GLN   157      47.914  87.671  95.697  1.00  0.00           O  
ATOM   2133  NE2 GLN   157      47.909  87.569  97.851  1.00  0.00           N  
ATOM   2134 HE21 GLN   157      48.336  87.515  98.764  1.00  0.00           H  
ATOM   2135 HE22 GLN   157      46.900  87.539  97.807  1.00  0.00           H  
ATOM   2136  C   GLN   157      52.452  89.842  96.352  1.00  0.00           C  
ATOM   2137  O   GLN   157      52.982  89.734  97.454  1.00  0.00           O  
ATOM   2138  N   GLN   158      52.076  91.039  96.023  1.00  0.00           N  
ATOM   2139  H   GLN   158      52.355  91.821  96.598  1.00  0.00           H  
ATOM   2140  CA  GLN   158      51.549  91.471  94.694  1.00  0.00           C  
ATOM   2141  HA  GLN   158      50.698  90.837  94.445  1.00  0.00           H  
ATOM   2142  CB  GLN   158      51.140  92.980  94.744  1.00  0.00           C  
ATOM   2143  HB2 GLN   158      51.858  93.542  95.341  1.00  0.00           H  
ATOM   2144  HB3 GLN   158      51.002  93.425  93.759  1.00  0.00           H  
ATOM   2145  CG  GLN   158      49.750  93.024  95.515  1.00  0.00           C  
ATOM   2146  HG2 GLN   158      49.185  93.921  95.262  1.00  0.00           H  
ATOM   2147  HG3 GLN   158      49.077  92.273  95.101  1.00  0.00           H  
ATOM   2148  CD  GLN   158      49.918  92.940  97.022  1.00  0.00           C  
ATOM   2149  OE1 GLN   158      49.769  91.949  97.681  1.00  0.00           O  
ATOM   2150  NE2 GLN   158      50.126  94.068  97.676  1.00  0.00           N  
ATOM   2151 HE21 GLN   158      50.263  94.895  97.113  1.00  0.00           H  
ATOM   2152 HE22 GLN   158      50.448  93.954  98.626  1.00  0.00           H  
ATOM   2153  C   GLN   158      52.637  91.269  93.619  1.00  0.00           C  
ATOM   2154  O   GLN   158      53.826  91.301  93.940  1.00  0.00           O  
ATOM   2155  N   ASN   159      52.205  90.987  92.412  1.00  0.00           N  
ATOM   2156  H   ASN   159      51.215  91.014  92.216  1.00  0.00           H  
ATOM   2157  CA  ASN   159      53.050  90.825  91.273  1.00  0.00           C  
ATOM   2158  HA  ASN   159      53.715  89.975  91.426  1.00  0.00           H  
ATOM   2159  CB  ASN   159      52.109  90.357  90.182  1.00  0.00           C  
ATOM   2160  HB2 ASN   159      51.560  89.501  90.574  1.00  0.00           H  
ATOM   2161  HB3 ASN   159      51.427  91.187  89.995  1.00  0.00           H  
ATOM   2162  CG  ASN   159      52.746  89.976  88.844  1.00  0.00           C  
ATOM   2163  OD1 ASN   159      52.659  90.753  87.888  1.00  0.00           O  
ATOM   2164  ND2 ASN   159      53.475  88.902  88.646  1.00  0.00           N  
ATOM   2165 HD21 ASN   159      53.507  88.195  89.367  1.00  0.00           H  
ATOM   2166 HD22 ASN   159      53.938  88.799  87.754  1.00  0.00           H  
ATOM   2167  C   ASN   159      53.725  92.122  90.831  1.00  0.00           C  
ATOM   2168  O   ASN   159      53.052  93.186  90.896  1.00  0.00           O  
ATOM   2169  N   GLN   160      55.007  92.133  90.363  1.00  0.00           N  
ATOM   2170  H   GLN   160      55.385  93.024  90.075  1.00  0.00           H  
ATOM   2171  CA  GLN   160      56.027  91.059  90.297  1.00  0.00           C  
ATOM   2172  HA  GLN   160      55.487  90.117  90.195  1.00  0.00           H  
ATOM   2173  CB  GLN   160      57.029  91.414  89.124  1.00  0.00           C  
ATOM   2174  HB2 GLN   160      56.509  91.519  88.172  1.00  0.00           H  
ATOM   2175  HB3 GLN   160      57.573  92.351  89.236  1.00  0.00           H  
ATOM   2176  CG  GLN   160      58.149  90.345  88.889  1.00  0.00           C  
ATOM   2177  HG2 GLN   160      58.726  90.421  87.968  1.00  0.00           H  
ATOM   2178  HG3 GLN   160      58.834  90.459  89.729  1.00  0.00           H  
ATOM   2179  CD  GLN   160      57.634  88.907  88.913  1.00  0.00           C  
ATOM   2180  OE1 GLN   160      57.656  88.173  89.866  1.00  0.00           O  
ATOM   2181  NE2 GLN   160      57.023  88.357  87.822  1.00  0.00           N  
ATOM   2182 HE21 GLN   160      57.103  88.739  86.890  1.00  0.00           H  
ATOM   2183 HE22 GLN   160      56.768  87.386  87.928  1.00  0.00           H  
ATOM   2184  C   GLN   160      56.831  90.919  91.618  1.00  0.00           C  
ATOM   2185  O   GLN   160      57.654  91.790  91.938  1.00  0.00           O  
ATOM   2186  N   TYR   161      56.672  89.841  92.444  1.00  0.00           N  
ATOM   2187  H   TYR   161      55.850  89.277  92.282  1.00  0.00           H  
ATOM   2188  CA  TYR   161      57.425  89.649  93.682  1.00  0.00           C  
ATOM   2189  HA  TYR   161      57.200  90.393  94.446  1.00  0.00           H  
ATOM   2190  CB  TYR   161      56.857  88.306  94.167  1.00  0.00           C  
ATOM   2191  HB2 TYR   161      55.784  88.224  93.995  1.00  0.00           H  
ATOM   2192  HB3 TYR   161      57.318  87.579  93.498  1.00  0.00           H  
ATOM   2193  CG  TYR   161      57.222  88.038  95.606  1.00  0.00           C  
ATOM   2194  CD1 TYR   161      58.183  87.031  95.895  1.00  0.00           C  
ATOM   2195  HD1 TYR   161      58.673  86.642  95.015  1.00  0.00           H  
ATOM   2196  CE1 TYR   161      58.260  86.496  97.165  1.00  0.00           C  
ATOM   2197  HE1 TYR   161      58.879  85.619  97.289  1.00  0.00           H  
ATOM   2198  CZ  TYR   161      57.624  87.187  98.211  1.00  0.00           C  
ATOM   2199  OH  TYR   161      57.766  86.789  99.485  1.00  0.00           O  
ATOM   2200  HH  TYR   161      57.274  87.241 100.174  1.00  0.00           H  
ATOM   2201  CE2 TYR   161      56.664  88.157  97.942  1.00  0.00           C  
ATOM   2202  HE2 TYR   161      56.208  88.645  98.791  1.00  0.00           H  
ATOM   2203  CD2 TYR   161      56.433  88.604  96.608  1.00  0.00           C  
ATOM   2204  HD2 TYR   161      55.816  89.443  96.321  1.00  0.00           H  
ATOM   2205  C   TYR   161      58.954  89.665  93.423  1.00  0.00           C  
ATOM   2206  O   TYR   161      59.637  90.247  94.299  1.00  0.00           O  
ATOM   2207  N   ASN   162      59.500  89.133  92.299  1.00  0.00           N  
ATOM   2208  H   ASN   162      58.881  88.715  91.619  1.00  0.00           H  
ATOM   2209  CA  ASN   162      60.951  89.069  92.091  1.00  0.00           C  
ATOM   2210  HA  ASN   162      61.541  88.679  92.922  1.00  0.00           H  
ATOM   2211  CB  ASN   162      61.230  87.983  90.999  1.00  0.00           C  
ATOM   2212  HB2 ASN   162      60.535  88.034  90.161  1.00  0.00           H  
ATOM   2213  HB3 ASN   162      62.234  88.042  90.580  1.00  0.00           H  
ATOM   2214  CG  ASN   162      60.906  86.545  91.510  1.00  0.00           C  
ATOM   2215  OD1 ASN   162      61.702  85.804  92.045  1.00  0.00           O  
ATOM   2216  ND2 ASN   162      59.701  86.055  91.132  1.00  0.00           N  
ATOM   2217 HD21 ASN   162      59.497  85.153  91.540  1.00  0.00           H  
ATOM   2218 HD22 ASN   162      58.967  86.646  90.769  1.00  0.00           H  
ATOM   2219  C   ASN   162      61.548  90.474  91.723  1.00  0.00           C  
ATOM   2220  O   ASN   162      60.850  91.227  91.133  1.00  0.00           O  
ATOM   2221  N   SER   163      62.719  90.747  92.192  1.00  0.00           N  
ATOM   2222  H   SER   163      63.125  89.933  92.631  1.00  0.00           H  
ATOM   2223  CA  SER   163      63.508  91.977  92.001  1.00  0.00           C  
ATOM   2224  HA  SER   163      63.004  92.794  92.518  1.00  0.00           H  
ATOM   2225  CB  SER   163      64.873  91.910  92.684  1.00  0.00           C  
ATOM   2226  HB2 SER   163      65.300  90.969  92.336  1.00  0.00           H  
ATOM   2227  HB3 SER   163      65.367  92.843  92.414  1.00  0.00           H  
ATOM   2228  OG  SER   163      64.800  91.712  94.106  1.00  0.00           O  
ATOM   2229  HG  SER   163      65.298  90.913  94.296  1.00  0.00           H  
ATOM   2230  C   SER   163      63.746  92.370  90.562  1.00  0.00           C  
ATOM   2231  O   SER   163      63.858  91.490  89.715  1.00  0.00           O  
ATOM   2232  N   SER   164      63.685  93.641  90.289  1.00  0.00           N  
ATOM   2233  H   SER   164      63.567  94.312  91.035  1.00  0.00           H  
ATOM   2234  CA  SER   164      63.731  94.147  88.932  1.00  0.00           C  
ATOM   2235  HA  SER   164      63.836  95.229  89.021  1.00  0.00           H  
ATOM   2236  CB  SER   164      62.398  93.839  88.201  1.00  0.00           C  
ATOM   2237  HB2 SER   164      62.476  92.753  88.147  1.00  0.00           H  
ATOM   2238  HB3 SER   164      61.542  94.057  88.840  1.00  0.00           H  
ATOM   2239  OG  SER   164      62.125  94.551  86.986  1.00  0.00           O  
ATOM   2240  HG  SER   164      61.205  94.457  86.725  1.00  0.00           H  
ATOM   2241  C   SER   164      64.937  93.777  88.132  1.00  0.00           C  
ATOM   2242  O   SER   164      66.062  93.792  88.612  1.00  0.00           O  
ATOM   2243  N   SER   165      64.749  93.524  86.832  1.00  0.00           N  
ATOM   2244  H   SER   165      63.843  93.626  86.398  1.00  0.00           H  
ATOM   2245  CA  SER   165      65.832  93.296  85.871  1.00  0.00           C  
ATOM   2246  HA  SER   165      66.524  92.610  86.360  1.00  0.00           H  
ATOM   2247  CB  SER   165      65.242  92.637  84.672  1.00  0.00           C  
ATOM   2248  HB2 SER   165      66.019  92.450  83.931  1.00  0.00           H  
ATOM   2249  HB3 SER   165      64.694  91.748  84.983  1.00  0.00           H  
ATOM   2250  OG  SER   165      64.438  93.518  83.980  1.00  0.00           O  
ATOM   2251  HG  SER   165      64.817  93.743  83.127  1.00  0.00           H  
ATOM   2252  C   SER   165      66.590  94.579  85.497  1.00  0.00           C  
ATOM   2253  O   SER   165      66.325  95.720  85.948  1.00  0.00           O  
ATOM   2254  N   GLY   166      67.584  94.447  84.556  1.00  0.00           N  
ATOM   2255  H   GLY   166      67.793  93.513  84.233  1.00  0.00           H  
ATOM   2256  CA  GLY   166      68.653  95.408  84.280  1.00  0.00           C  
ATOM   2257  HA2 GLY   166      69.123  95.172  83.326  1.00  0.00           H  
ATOM   2258  HA3 GLY   166      68.280  96.402  84.036  1.00  0.00           H  
ATOM   2259  C   GLY   166      69.754  95.426  85.285  1.00  0.00           C  
ATOM   2260  O   GLY   166      69.533  95.353  86.529  1.00  0.00           O  
ATOM   2261  N   GLY   167      71.009  95.669  84.846  1.00  0.00           N  
ATOM   2262  H   GLY   167      71.142  95.659  83.845  1.00  0.00           H  
ATOM   2263  CA  GLY   167      72.191  95.854  85.699  1.00  0.00           C  
ATOM   2264  HA2 GLY   167      72.268  96.913  85.947  1.00  0.00           H  
ATOM   2265  HA3 GLY   167      71.982  95.249  86.581  1.00  0.00           H  
ATOM   2266  C   GLY   167      73.638  95.444  85.191  1.00  0.00           C  
ATOM   2267  O   GLY   167      73.870  95.247  83.998  1.00  0.00           O  
ATOM   2268  N   GLY   168      74.578  95.341  86.064  1.00  0.00           N  
ATOM   2269  H   GLY   168      74.302  95.609  86.998  1.00  0.00           H  
ATOM   2270  CA  GLY   168      75.945  95.322  85.799  1.00  0.00           C  
ATOM   2271  HA2 GLY   168      76.237  96.083  85.074  1.00  0.00           H  
ATOM   2272  HA3 GLY   168      76.467  95.565  86.724  1.00  0.00           H  
ATOM   2273  C   GLY   168      76.497  93.984  85.263  1.00  0.00           C  
ATOM   2274  O   GLY   168      75.763  93.211  84.775  1.00  0.00           O  
ATOM   2275  N   GLY   169      77.783  93.713  85.234  1.00  0.00           N  
ATOM   2276  H   GLY   169      78.034  92.937  84.638  1.00  0.00           H  
ATOM   2277  CA  GLY   169      78.866  94.567  85.712  1.00  0.00           C  
ATOM   2278  HA2 GLY   169      78.378  95.224  86.432  1.00  0.00           H  
ATOM   2279  HA3 GLY   169      79.657  93.961  86.155  1.00  0.00           H  
ATOM   2280  C   GLY   169      79.286  95.550  84.572  1.00  0.00           C  
ATOM   2281  O   GLY   169      78.558  95.832  83.642  1.00  0.00           O  
ATOM   2282  N   GLY   170      80.620  95.868  84.506  1.00  0.00           N  
ATOM   2283  H   GLY   170      81.322  95.533  85.150  1.00  0.00           H  
ATOM   2284  CA  GLY   170      81.069  96.871  83.579  1.00  0.00           C  
ATOM   2285  HA2 GLY   170      80.811  96.473  82.598  1.00  0.00           H  
ATOM   2286  HA3 GLY   170      80.515  97.792  83.758  1.00  0.00           H  
ATOM   2287  C   GLY   170      82.547  97.172  83.612  1.00  0.00           C  
ATOM   2288  O   GLY   170      83.287  96.749  84.540  1.00  0.00           O  
ATOM   2289  N   GLY   171      83.003  97.981  82.698  1.00  0.00           N  
ATOM   2290  H   GLY   171      83.968  98.227  82.867  1.00  0.00           H  
ATOM   2291  CA  GLY   171      82.213  98.820  81.854  1.00  0.00           C  
ATOM   2292  HA2 GLY   171      81.730  98.100  81.194  1.00  0.00           H  
ATOM   2293  HA3 GLY   171      81.544  99.488  82.396  1.00  0.00           H  
ATOM   2294  C   GLY   171      82.989  99.885  81.014  1.00  0.00           C  
ATOM   2295  O   GLY   171      84.075 100.305  81.368  1.00  0.00           O  
ATOM   2296  N   GLY   172      82.486 100.347  79.833  1.00  0.00           N  
ATOM   2297  H   GLY   172      83.145 100.877  79.279  1.00  0.00           H  
ATOM   2298  CA  GLY   172      81.115 100.095  79.285  1.00  0.00           C  
ATOM   2299  HA2 GLY   172      80.453  99.937  80.137  1.00  0.00           H  
ATOM   2300  HA3 GLY   172      80.674 100.949  78.771  1.00  0.00           H  
ATOM   2301  C   GLY   172      81.013  98.907  78.282  1.00  0.00           C  
ATOM   2302  O   GLY   172      81.632  97.852  78.487  1.00  0.00           O  
ATOM   2303  N   GLY   173      80.217  99.145  77.203  1.00  0.00           N  
ATOM   2304  H   GLY   173      79.871 100.090  77.116  1.00  0.00           H  
ATOM   2305  CA  GLY   173      79.763  98.185  76.203  1.00  0.00           C  
ATOM   2306  HA2 GLY   173      80.612  97.995  75.546  1.00  0.00           H  
ATOM   2307  HA3 GLY   173      79.358  97.339  76.759  1.00  0.00           H  
ATOM   2308  C   GLY   173      78.676  98.706  75.310  1.00  0.00           C  
ATOM   2309  O   GLY   173      78.123  99.825  75.352  1.00  0.00           O  
ATOM   2310  N   GLY   174      78.220  97.782  74.429  1.00  0.00           N  
ATOM   2311  H   GLY   174      77.292  97.998  74.093  1.00  0.00           H  
ATOM   2312  CA  GLY   174      78.817  96.561  73.944  1.00  0.00           C  
ATOM   2313  HA2 GLY   174      79.174  95.981  74.795  1.00  0.00           H  
ATOM   2314  HA3 GLY   174      78.156  95.976  73.304  1.00  0.00           H  
ATOM   2315  C   GLY   174      80.057  96.832  73.075  1.00  0.00           C  
ATOM   2316  O   GLY   174      80.700  97.904  73.096  1.00  0.00           O  
ATOM   2317  N   GLY   175      80.419  95.809  72.268  1.00  0.00           N  
ATOM   2318  H   GLY   175      79.930  94.925  72.271  1.00  0.00           H  
ATOM   2319  CA  GLY   175      81.596  95.817  71.467  1.00  0.00           C  
ATOM   2320  HA2 GLY   175      82.427  95.870  72.172  1.00  0.00           H  
ATOM   2321  HA3 GLY   175      81.656  94.889  70.900  1.00  0.00           H  
ATOM   2322  C   GLY   175      81.749  96.928  70.463  1.00  0.00           C  
ATOM   2323  O   GLY   175      82.798  97.507  70.194  1.00  0.00           O  
ATOM   2324  N   ASN   176      80.596  97.183  69.826  1.00  0.00           N  
ATOM   2325  H   ASN   176      79.862  96.497  69.935  1.00  0.00           H  
ATOM   2326  CA  ASN   176      80.257  98.491  69.201  1.00  0.00           C  
ATOM   2327  HA  ASN   176      81.058  99.210  69.370  1.00  0.00           H  
ATOM   2328  CB  ASN   176      80.118  98.348  67.620  1.00  0.00           C  
ATOM   2329  HB2 ASN   176      79.775  97.332  67.423  1.00  0.00           H  
ATOM   2330  HB3 ASN   176      79.249  98.937  67.327  1.00  0.00           H  
ATOM   2331  CG  ASN   176      81.378  98.676  66.803  1.00  0.00           C  
ATOM   2332  OD1 ASN   176      81.340  99.030  65.639  1.00  0.00           O  
ATOM   2333  ND2 ASN   176      82.526  98.724  67.441  1.00  0.00           N  
ATOM   2334 HD21 ASN   176      83.331  99.023  66.910  1.00  0.00           H  
ATOM   2335 HD22 ASN   176      82.605  98.420  68.401  1.00  0.00           H  
ATOM   2336  C   ASN   176      79.099  99.142  69.925  1.00  0.00           C  
ATOM   2337  O   ASN   176      78.023  98.604  70.034  1.00  0.00           O  
ATOM   2338  N   TYR   177      79.352 100.267  70.628  1.00  0.00           N  
ATOM   2339  H   TYR   177      80.322 100.504  70.777  1.00  0.00           H  
ATOM   2340  CA  TYR   177      78.548 101.255  71.302  1.00  0.00           C  
ATOM   2341  HA  TYR   177      78.169 100.868  72.248  1.00  0.00           H  
ATOM   2342  CB  TYR   177      79.518 102.406  71.524  1.00  0.00           C  
ATOM   2343  HB2 TYR   177      79.856 102.539  70.496  1.00  0.00           H  
ATOM   2344  HB3 TYR   177      79.011 103.322  71.829  1.00  0.00           H  
ATOM   2345  CG  TYR   177      80.748 102.203  72.409  1.00  0.00           C  
ATOM   2346  CD1 TYR   177      80.855 101.025  73.140  1.00  0.00           C  
ATOM   2347  HD1 TYR   177      80.068 100.289  73.211  1.00  0.00           H  
ATOM   2348  CE1 TYR   177      81.946 100.770  73.984  1.00  0.00           C  
ATOM   2349  HE1 TYR   177      82.031  99.830  74.508  1.00  0.00           H  
ATOM   2350  CZ  TYR   177      82.878 101.820  74.188  1.00  0.00           C  
ATOM   2351  OH  TYR   177      84.006 101.611  74.985  1.00  0.00           O  
ATOM   2352  HH  TYR   177      84.568 102.378  75.120  1.00  0.00           H  
ATOM   2353  CE2 TYR   177      82.783 103.023  73.484  1.00  0.00           C  
ATOM   2354  HE2 TYR   177      83.456 103.850  73.653  1.00  0.00           H  
ATOM   2355  CD2 TYR   177      81.765 103.179  72.562  1.00  0.00           C  
ATOM   2356  HD2 TYR   177      81.621 104.157  72.127  1.00  0.00           H  
ATOM   2357  C   TYR   177      77.241 101.693  70.643  1.00  0.00           C  
ATOM   2358  O   TYR   177      77.136 101.879  69.448  1.00  0.00           O  
ATOM   2359  N   GLY   178      76.250 101.933  71.438  1.00  0.00           N  
ATOM   2360  H   GLY   178      75.351 102.088  71.003  1.00  0.00           H  
ATOM   2361  CA  GLY   178      76.236 102.132  72.917  1.00  0.00           C  
ATOM   2362  HA2 GLY   178      75.189 102.306  73.161  1.00  0.00           H  
ATOM   2363  HA3 GLY   178      76.580 101.250  73.457  1.00  0.00           H  
ATOM   2364  C   GLY   178      77.028 103.343  73.445  1.00  0.00           C  
ATOM   2365  O   GLY   178      77.088 104.332  72.647  1.00  0.00           O  
ATOM   2366  N   GLN   179      77.679 103.302  74.611  1.00  0.00           N  
ATOM   2367  H   GLN   179      77.626 102.440  75.136  1.00  0.00           H  
ATOM   2368  CA  GLN   179      78.426 104.387  75.252  1.00  0.00           C  
ATOM   2369  HA  GLN   179      78.749 104.940  74.371  1.00  0.00           H  
ATOM   2370  CB  GLN   179      77.520 105.289  75.987  1.00  0.00           C  
ATOM   2371  HB2 GLN   179      78.144 106.180  76.049  1.00  0.00           H  
ATOM   2372  HB3 GLN   179      76.637 105.653  75.462  1.00  0.00           H  
ATOM   2373  CG  GLN   179      77.083 104.768  77.358  1.00  0.00           C  
ATOM   2374  HG2 GLN   179      77.815 104.676  78.160  1.00  0.00           H  
ATOM   2375  HG3 GLN   179      76.428 105.499  77.832  1.00  0.00           H  
ATOM   2376  CD  GLN   179      76.205 103.460  77.217  1.00  0.00           C  
ATOM   2377  OE1 GLN   179      76.646 102.493  77.901  1.00  0.00           O  
ATOM   2378  NE2 GLN   179      75.064 103.378  76.552  1.00  0.00           N  
ATOM   2379 HE21 GLN   179      74.627 104.204  76.169  1.00  0.00           H  
ATOM   2380 HE22 GLN   179      74.553 102.507  76.563  1.00  0.00           H  
ATOM   2381  C   GLN   179      79.546 103.799  76.137  1.00  0.00           C  
ATOM   2382  O   GLN   179      79.402 102.630  76.565  1.00  0.00           O  
ATOM   2383  N   ASP   180      80.635 104.427  76.425  1.00  0.00           N  
ATOM   2384  H   ASP   180      81.357 103.880  76.873  1.00  0.00           H  
ATOM   2385  CA  ASP   180      81.121 105.797  76.010  1.00  0.00           C  
ATOM   2386  HA  ASP   180      80.462 106.106  75.198  1.00  0.00           H  
ATOM   2387  CB  ASP   180      80.870 106.666  77.281  1.00  0.00           C  
ATOM   2388  HB2 ASP   180      79.923 106.369  77.732  1.00  0.00           H  
ATOM   2389  HB3 ASP   180      81.612 106.442  78.048  1.00  0.00           H  
ATOM   2390  CG  ASP   180      80.687 108.139  77.019  1.00  0.00           C  
ATOM   2391  OD1 ASP   180      80.223 108.870  77.922  1.00  0.00           O  
ATOM   2392  OD2 ASP   180      81.025 108.608  75.928  1.00  0.00           O  
ATOM   2393  C   ASP   180      82.582 105.851  75.507  1.00  0.00           C  
ATOM   2394  O   ASP   180      83.404 105.352  76.257  1.00  0.00           O  
ATOM   2395  N   GLN   181      82.797 106.438  74.318  1.00  0.00           N  
ATOM   2396  H   GLN   181      82.050 106.785  73.733  1.00  0.00           H  
ATOM   2397  CA  GLN   181      84.132 106.771  73.765  1.00  0.00           C  
ATOM   2398  HA  GLN   181      84.747 105.873  73.826  1.00  0.00           H  
ATOM   2399  CB  GLN   181      84.008 107.327  72.296  1.00  0.00           C  
ATOM   2400  HB2 GLN   181      83.316 108.164  72.384  1.00  0.00           H  
ATOM   2401  HB3 GLN   181      85.005 107.604  71.952  1.00  0.00           H  
ATOM   2402  CG  GLN   181      83.464 106.375  71.230  1.00  0.00           C  
ATOM   2403  HG2 GLN   181      82.443 106.022  71.376  1.00  0.00           H  
ATOM   2404  HG3 GLN   181      83.616 107.045  70.383  1.00  0.00           H  
ATOM   2405  CD  GLN   181      84.348 105.139  71.084  1.00  0.00           C  
ATOM   2406  OE1 GLN   181      85.205 104.729  71.839  1.00  0.00           O  
ATOM   2407  NE2 GLN   181      84.255 104.443  70.042  1.00  0.00           N  
ATOM   2408 HE21 GLN   181      83.480 104.575  69.408  1.00  0.00           H  
ATOM   2409 HE22 GLN   181      84.968 103.779  69.775  1.00  0.00           H  
ATOM   2410  C   GLN   181      84.878 107.867  74.553  1.00  0.00           C  
ATOM   2411  O   GLN   181      86.116 107.819  74.443  1.00  0.00           O  
ATOM   2412  N   SER   182      84.148 108.714  75.392  1.00  0.00           N  
ATOM   2413  H   SER   182      83.152 108.660  75.552  1.00  0.00           H  
ATOM   2414  CA  SER   182      84.703 109.770  76.232  1.00  0.00           C  
ATOM   2415  HA  SER   182      85.039 110.535  75.531  1.00  0.00           H  
ATOM   2416  CB  SER   182      83.560 110.330  77.010  1.00  0.00           C  
ATOM   2417  HB2 SER   182      83.271 109.644  77.807  1.00  0.00           H  
ATOM   2418  HB3 SER   182      83.889 111.246  77.502  1.00  0.00           H  
ATOM   2419  OG  SER   182      82.507 110.756  76.125  1.00  0.00           O  
ATOM   2420  HG  SER   182      81.878 110.057  75.931  1.00  0.00           H  
ATOM   2421  C   SER   182      85.812 109.402  77.214  1.00  0.00           C  
ATOM   2422  O   SER   182      85.715 108.344  77.738  1.00  0.00           O  
ATOM   2423  N   SER   183      86.930 110.221  77.364  1.00  0.00           N  
ATOM   2424  H   SER   183      87.786 109.828  77.730  1.00  0.00           H  
ATOM   2425  CA  SER   183      87.292 111.399  76.620  1.00  0.00           C  
ATOM   2426  HA  SER   183      86.975 111.284  75.583  1.00  0.00           H  
ATOM   2427  CB  SER   183      86.669 112.646  77.181  1.00  0.00           C  
ATOM   2428  HB2 SER   183      85.606 112.476  77.007  1.00  0.00           H  
ATOM   2429  HB3 SER   183      86.945 112.689  78.235  1.00  0.00           H  
ATOM   2430  OG  SER   183      87.115 113.843  76.505  1.00  0.00           O  
ATOM   2431  HG  SER   183      86.513 113.925  75.762  1.00  0.00           H  
ATOM   2432  C   SER   183      88.799 111.663  76.567  1.00  0.00           C  
ATOM   2433  O   SER   183      89.470 111.907  77.572  1.00  0.00           O  
ATOM   2434  N   MET   184      89.322 111.710  75.355  1.00  0.00           N  
ATOM   2435  H   MET   184      88.669 111.630  74.589  1.00  0.00           H  
ATOM   2436  CA  MET   184      90.678 112.079  74.973  1.00  0.00           C  
ATOM   2437  HA  MET   184      91.344 111.631  75.710  1.00  0.00           H  
ATOM   2438  CB  MET   184      91.184 111.537  73.581  1.00  0.00           C  
ATOM   2439  HB2 MET   184      92.272 111.505  73.637  1.00  0.00           H  
ATOM   2440  HB3 MET   184      90.884 110.489  73.552  1.00  0.00           H  
ATOM   2441  CG  MET   184      90.637 112.287  72.324  1.00  0.00           C  
ATOM   2442  HG2 MET   184      91.018 113.307  72.382  1.00  0.00           H  
ATOM   2443  HG3 MET   184      91.009 111.861  71.393  1.00  0.00           H  
ATOM   2444  SD  MET   184      88.844 112.306  72.170  1.00  0.00           S  
ATOM   2445  CE  MET   184      88.375 110.554  71.925  1.00  0.00           C  
ATOM   2446  HE1 MET   184      88.218 110.006  72.854  1.00  0.00           H  
ATOM   2447  HE2 MET   184      87.425 110.477  71.395  1.00  0.00           H  
ATOM   2448  HE3 MET   184      89.178 110.012  71.426  1.00  0.00           H  
ATOM   2449  C   MET   184      90.898 113.587  75.111  1.00  0.00           C  
ATOM   2450  O   MET   184      90.064 114.381  74.655  1.00  0.00           O  
ATOM   2451  N   SER   185      92.016 113.972  75.710  1.00  0.00           N  
ATOM   2452  H   SER   185      92.536 113.238  76.170  1.00  0.00           H  
ATOM   2453  CA  SER   185      92.472 115.362  75.988  1.00  0.00           C  
ATOM   2454  HA  SER   185      91.691 115.716  76.661  1.00  0.00           H  
ATOM   2455  CB  SER   185      93.754 115.388  76.805  1.00  0.00           C  
ATOM   2456  HB2 SER   185      93.467 114.923  77.748  1.00  0.00           H  
ATOM   2457  HB3 SER   185      94.563 114.877  76.282  1.00  0.00           H  
ATOM   2458  OG  SER   185      94.049 116.749  77.122  1.00  0.00           O  
ATOM   2459  HG  SER   185      94.160 116.946  78.054  1.00  0.00           H  
ATOM   2460  C   SER   185      92.458 116.323  74.778  1.00  0.00           C  
ATOM   2461  O   SER   185      92.440 115.921  73.629  1.00  0.00           O  
ATOM   2462  N   SER   186      92.537 117.618  75.021  1.00  0.00           N  
ATOM   2463  H   SER   186      92.550 117.816  76.011  1.00  0.00           H  
ATOM   2464  CA  SER   186      92.816 118.768  73.994  1.00  0.00           C  
ATOM   2465  HA  SER   186      93.779 118.630  73.502  1.00  0.00           H  
ATOM   2466  CB  SER   186      91.605 118.845  73.075  1.00  0.00           C  
ATOM   2467  HB2 SER   186      91.402 117.895  72.581  1.00  0.00           H  
ATOM   2468  HB3 SER   186      90.699 119.151  73.598  1.00  0.00           H  
ATOM   2469  OG  SER   186      91.838 119.758  71.936  1.00  0.00           O  
ATOM   2470  HG  SER   186      91.052 120.305  71.871  1.00  0.00           H  
ATOM   2471  C   SER   186      92.956 120.191  74.701  1.00  0.00           C  
ATOM   2472  O   SER   186      92.365 120.389  75.741  1.00  0.00           O  
ATOM   2473  N   GLY   187      93.765 121.161  74.235  1.00  0.00           N  
ATOM   2474  H   GLY   187      93.874 121.950  74.857  1.00  0.00           H  
ATOM   2475  CA  GLY   187      94.536 121.280  73.014  1.00  0.00           C  
ATOM   2476  HA2 GLY   187      95.454 121.810  73.267  1.00  0.00           H  
ATOM   2477  HA3 GLY   187      94.722 120.269  72.652  1.00  0.00           H  
ATOM   2478  C   GLY   187      94.015 122.174  71.917  1.00  0.00           C  
ATOM   2479  O   GLY   187      94.598 122.295  70.870  1.00  0.00           O  
ATOM   2480  N   GLY   188      92.874 122.786  72.063  1.00  0.00           N  
ATOM   2481  H   GLY   188      92.376 122.629  72.928  1.00  0.00           H  
ATOM   2482  CA  GLY   188      92.354 123.779  71.120  1.00  0.00           C  
ATOM   2483  HA2 GLY   188      92.639 123.527  70.099  1.00  0.00           H  
ATOM   2484  HA3 GLY   188      91.275 123.922  71.180  1.00  0.00           H  
ATOM   2485  C   GLY   188      92.985 125.198  71.270  1.00  0.00           C  
ATOM   2486  O   GLY   188      94.132 125.407  71.654  1.00  0.00           O  
ATOM   2487  N   GLY   189      92.290 126.218  70.731  1.00  0.00           N  
ATOM   2488  H   GLY   189      92.709 127.134  70.795  1.00  0.00           H  
ATOM   2489  CA  GLY   189      91.014 126.335  69.955  1.00  0.00           C  
ATOM   2490  HA2 GLY   189      91.000 127.318  69.485  1.00  0.00           H  
ATOM   2491  HA3 GLY   189      91.068 125.689  69.079  1.00  0.00           H  
ATOM   2492  C   GLY   189      89.701 126.287  70.684  1.00  0.00           C  
ATOM   2493  O   GLY   189      89.669 126.496  71.867  1.00  0.00           O  
ATOM   2494  N   SER   190      88.620 126.050  69.971  1.00  0.00           N  
ATOM   2495  H   SER   190      88.794 125.796  69.009  1.00  0.00           H  
ATOM   2496  CA  SER   190      87.195 125.776  70.487  1.00  0.00           C  
ATOM   2497  HA  SER   190      86.523 125.670  69.635  1.00  0.00           H  
ATOM   2498  CB  SER   190      87.213 124.387  71.142  1.00  0.00           C  
ATOM   2499  HB2 SER   190      87.738 124.357  72.097  1.00  0.00           H  
ATOM   2500  HB3 SER   190      86.186 124.056  71.295  1.00  0.00           H  
ATOM   2501  OG  SER   190      87.810 123.387  70.326  1.00  0.00           O  
ATOM   2502  HG  SER   190      87.177 123.067  69.679  1.00  0.00           H  
ATOM   2503  C   SER   190      86.571 126.856  71.362  1.00  0.00           C  
ATOM   2504  O   SER   190      86.126 126.550  72.497  1.00  0.00           O  
ATOM   2505  N   GLY   191      86.626 128.212  71.024  1.00  0.00           N  
ATOM   2506  H   GLY   191      86.301 128.818  71.764  1.00  0.00           H  
ATOM   2507  CA  GLY   191      87.196 128.811  69.862  1.00  0.00           C  
ATOM   2508  HA2 GLY   191      87.403 129.862  70.063  1.00  0.00           H  
ATOM   2509  HA3 GLY   191      88.155 128.405  69.539  1.00  0.00           H  
ATOM   2510  C   GLY   191      86.240 128.695  68.665  1.00  0.00           C  
ATOM   2511  O   GLY   191      85.466 127.719  68.511  1.00  0.00           O  
ATOM   2512  N   GLY   192      86.429 129.689  67.820  1.00  0.00           N  
ATOM   2513  H   GLY   192      87.212 130.304  67.992  1.00  0.00           H  
ATOM   2514  CA  GLY   192      85.738 129.945  66.532  1.00  0.00           C  
ATOM   2515  HA2 GLY   192      84.655 129.843  66.593  1.00  0.00           H  
ATOM   2516  HA3 GLY   192      85.925 130.972  66.217  1.00  0.00           H  
ATOM   2517  C   GLY   192      86.318 129.064  65.441  1.00  0.00           C  
ATOM   2518  O   GLY   192      86.657 127.924  65.762  1.00  0.00           O  
ATOM   2519  N   GLY   193      86.495 129.575  64.221  1.00  0.00           N  
ATOM   2520  H   GLY   193      86.200 130.512  63.989  1.00  0.00           H  
ATOM   2521  CA  GLY   193      86.824 128.724  63.061  1.00  0.00           C  
ATOM   2522  HA2 GLY   193      86.858 129.415  62.219  1.00  0.00           H  
ATOM   2523  HA3 GLY   193      87.792 128.237  63.174  1.00  0.00           H  
ATOM   2524  C   GLY   193      85.773 127.574  62.754  1.00  0.00           C  
ATOM   2525  O   GLY   193      84.602 127.875  62.790  1.00  0.00           O  
ATOM   2526  N   TYR   194      86.193 126.361  62.383  1.00  0.00           N  
ATOM   2527  H   TYR   194      87.190 126.265  62.254  1.00  0.00           H  
ATOM   2528  CA  TYR   194      85.399 125.111  62.413  1.00  0.00           C  
ATOM   2529  HA  TYR   194      84.645 125.243  61.637  1.00  0.00           H  
ATOM   2530  CB  TYR   194      86.339 123.984  61.946  1.00  0.00           C  
ATOM   2531  HB2 TYR   194      87.253 123.836  62.521  1.00  0.00           H  
ATOM   2532  HB3 TYR   194      85.745 123.070  61.937  1.00  0.00           H  
ATOM   2533  CG  TYR   194      86.868 124.211  60.521  1.00  0.00           C  
ATOM   2534  CD1 TYR   194      86.067 124.716  59.475  1.00  0.00           C  
ATOM   2535  HD1 TYR   194      85.011 124.916  59.578  1.00  0.00           H  
ATOM   2536  CE1 TYR   194      86.543 124.820  58.153  1.00  0.00           C  
ATOM   2537  HE1 TYR   194      85.849 125.104  57.375  1.00  0.00           H  
ATOM   2538  CZ  TYR   194      87.841 124.355  57.799  1.00  0.00           C  
ATOM   2539  OH  TYR   194      88.260 124.462  56.573  1.00  0.00           O  
ATOM   2540  HH  TYR   194      87.506 124.450  55.978  1.00  0.00           H  
ATOM   2541  CE2 TYR   194      88.668 123.827  58.864  1.00  0.00           C  
ATOM   2542  HE2 TYR   194      89.673 123.509  58.627  1.00  0.00           H  
ATOM   2543  CD2 TYR   194      88.196 123.890  60.204  1.00  0.00           C  
ATOM   2544  HD2 TYR   194      88.934 123.607  60.939  1.00  0.00           H  
ATOM   2545  C   TYR   194      84.799 124.781  63.773  1.00  0.00           C  
ATOM   2546  O   TYR   194      85.438 125.055  64.837  1.00  0.00           O  
ATOM   2547  N   GLY   195      83.596 124.138  63.875  1.00  0.00           N  
ATOM   2548  H   GLY   195      83.263 123.948  64.810  1.00  0.00           H  
ATOM   2549  CA  GLY   195      82.715 123.814  62.802  1.00  0.00           C  
ATOM   2550  HA2 GLY   195      82.703 124.612  62.059  1.00  0.00           H  
ATOM   2551  HA3 GLY   195      83.005 122.921  62.249  1.00  0.00           H  
ATOM   2552  C   GLY   195      81.294 123.666  63.330  1.00  0.00           C  
ATOM   2553  O   GLY   195      81.117 123.861  64.539  1.00  0.00           O  
ATOM   2554  N   ASN   196      80.296 123.420  62.462  1.00  0.00           N  
ATOM   2555  H   ASN   196      80.543 123.465  61.484  1.00  0.00           H  
ATOM   2556  CA  ASN   196      78.912 123.127  62.826  1.00  0.00           C  
ATOM   2557  HA  ASN   196      78.951 122.490  63.711  1.00  0.00           H  
ATOM   2558  CB  ASN   196      78.168 124.395  63.245  1.00  0.00           C  
ATOM   2559  HB2 ASN   196      78.629 124.891  64.100  1.00  0.00           H  
ATOM   2560  HB3 ASN   196      78.104 125.013  62.349  1.00  0.00           H  
ATOM   2561  CG  ASN   196      76.852 124.144  63.854  1.00  0.00           C  
ATOM   2562  OD1 ASN   196      76.709 123.606  64.985  1.00  0.00           O  
ATOM   2563  ND2 ASN   196      75.811 124.547  63.225  1.00  0.00           N  
ATOM   2564 HD21 ASN   196      74.946 124.590  63.745  1.00  0.00           H  
ATOM   2565 HD22 ASN   196      75.895 125.128  62.403  1.00  0.00           H  
ATOM   2566  C   ASN   196      78.160 122.405  61.700  1.00  0.00           C  
ATOM   2567  O   ASN   196      78.446 122.631  60.516  1.00  0.00           O  
ATOM   2568  N   GLN   197      77.404 121.351  62.056  1.00  0.00           N  
ATOM   2569  H   GLN   197      77.339 121.117  63.036  1.00  0.00           H  
ATOM   2570  CA  GLN   197      76.473 120.741  61.139  1.00  0.00           C  
ATOM   2571  HA  GLN   197      76.967 120.499  60.198  1.00  0.00           H  
ATOM   2572  CB  GLN   197      76.177 119.373  61.708  1.00  0.00           C  
ATOM   2573  HB2 GLN   197      77.098 118.835  61.928  1.00  0.00           H  
ATOM   2574  HB3 GLN   197      75.613 119.494  62.633  1.00  0.00           H  
ATOM   2575  CG  GLN   197      75.363 118.539  60.671  1.00  0.00           C  
ATOM   2576  HG2 GLN   197      74.408 119.034  60.494  1.00  0.00           H  
ATOM   2577  HG3 GLN   197      75.826 118.284  59.718  1.00  0.00           H  
ATOM   2578  CD  GLN   197      74.954 117.167  61.139  1.00  0.00           C  
ATOM   2579  OE1 GLN   197      74.828 116.291  60.303  1.00  0.00           O  
ATOM   2580  NE2 GLN   197      74.851 116.886  62.405  1.00  0.00           N  
ATOM   2581 HE21 GLN   197      75.016 117.595  63.106  1.00  0.00           H  
ATOM   2582 HE22 GLN   197      74.619 115.978  62.783  1.00  0.00           H  
ATOM   2583  C   GLN   197      75.291 121.697  60.887  1.00  0.00           C  
ATOM   2584  O   GLN   197      74.211 121.632  61.462  1.00  0.00           O  
ATOM   2585  N   ASP   198      75.466 122.637  59.929  1.00  0.00           N  
ATOM   2586  H   ASP   198      76.428 122.661  59.622  1.00  0.00           H  
ATOM   2587  CA  ASP   198      74.577 123.702  59.502  1.00  0.00           C  
ATOM   2588  HA  ASP   198      74.047 124.118  60.359  1.00  0.00           H  
ATOM   2589  CB  ASP   198      75.466 124.722  58.786  1.00  0.00           C  
ATOM   2590  HB2 ASP   198      76.053 124.186  58.040  1.00  0.00           H  
ATOM   2591  HB3 ASP   198      74.849 125.368  58.161  1.00  0.00           H  
ATOM   2592  CG  ASP   198      76.414 125.434  59.749  1.00  0.00           C  
ATOM   2593  OD1 ASP   198      76.010 125.955  60.804  1.00  0.00           O  
ATOM   2594  OD2 ASP   198      77.617 125.570  59.398  1.00  0.00           O  
ATOM   2595  C   ASP   198      73.412 123.262  58.618  1.00  0.00           C  
ATOM   2596  O   ASP   198      73.667 122.265  57.898  1.00  0.00           O  
ATOM   2597  N   GLN   199      72.284 123.980  58.687  1.00  0.00           N  
ATOM   2598  H   GLN   199      72.357 124.830  59.228  1.00  0.00           H  
ATOM   2599  CA  GLN   199      70.999 123.654  58.164  1.00  0.00           C  
ATOM   2600  HA  GLN   199      71.237 123.479  57.115  1.00  0.00           H  
ATOM   2601  CB  GLN   199      70.381 122.323  58.640  1.00  0.00           C  
ATOM   2602  HB2 GLN   199      71.101 121.576  58.308  1.00  0.00           H  
ATOM   2603  HB3 GLN   199      70.126 122.276  59.699  1.00  0.00           H  
ATOM   2604  CG  GLN   199      69.038 122.054  57.973  1.00  0.00           C  
ATOM   2605  HG2 GLN   199      68.451 122.956  58.142  1.00  0.00           H  
ATOM   2606  HG3 GLN   199      69.169 121.903  56.902  1.00  0.00           H  
ATOM   2607  CD  GLN   199      68.348 120.781  58.511  1.00  0.00           C  
ATOM   2608  OE1 GLN   199      68.933 119.875  59.001  1.00  0.00           O  
ATOM   2609  NE2 GLN   199      67.062 120.842  58.665  1.00  0.00           N  
ATOM   2610 HE21 GLN   199      66.524 121.678  58.487  1.00  0.00           H  
ATOM   2611 HE22 GLN   199      66.590 120.018  59.010  1.00  0.00           H  
ATOM   2612  C   GLN   199      70.039 124.930  58.244  1.00  0.00           C  
ATOM   2613  O   GLN   199      69.416 125.182  59.296  1.00  0.00           O  
ATOM   2614  N   SER   200      69.779 125.747  57.224  1.00  0.00           N  
ATOM   2615  H   SER   200      69.269 126.604  57.386  1.00  0.00           H  
ATOM   2616  CA  SER   200      70.138 125.645  55.820  1.00  0.00           C  
ATOM   2617  HA  SER   200      69.738 124.728  55.388  1.00  0.00           H  
ATOM   2618  CB  SER   200      69.470 126.737  55.104  1.00  0.00           C  
ATOM   2619  HB2 SER   200      68.397 126.651  55.275  1.00  0.00           H  
ATOM   2620  HB3 SER   200      69.798 127.723  55.436  1.00  0.00           H  
ATOM   2621  OG  SER   200      69.801 126.649  53.743  1.00  0.00           O  
ATOM   2622  HG  SER   200      69.007 126.302  53.331  1.00  0.00           H  
ATOM   2623  C   SER   200      71.646 125.647  55.641  1.00  0.00           C  
ATOM   2624  O   SER   200      72.340 126.197  56.506  1.00  0.00           O  
ATOM   2625  N   GLY   201      72.191 125.040  54.534  1.00  0.00           N  
ATOM   2626  H   GLY   201      71.529 124.653  53.877  1.00  0.00           H  
ATOM   2627  CA  GLY   201      73.607 124.780  54.270  1.00  0.00           C  
ATOM   2628  HA2 GLY   201      73.979 124.033  54.971  1.00  0.00           H  
ATOM   2629  HA3 GLY   201      73.696 124.406  53.250  1.00  0.00           H  
ATOM   2630  C   GLY   201      74.479 126.097  54.355  1.00  0.00           C  
ATOM   2631  O   GLY   201      73.983 127.206  54.289  1.00  0.00           O  
ATOM   2632  N   GLY   202      75.831 126.023  54.333  1.00  0.00           N  
ATOM   2633  H   GLY   202      76.331 126.900  54.356  1.00  0.00           H  
ATOM   2634  CA  GLY   202      76.635 124.816  54.027  1.00  0.00           C  
ATOM   2635  HA2 GLY   202      77.250 124.615  54.904  1.00  0.00           H  
ATOM   2636  HA3 GLY   202      76.034 123.911  53.933  1.00  0.00           H  
ATOM   2637  C   GLY   202      77.416 124.971  52.758  1.00  0.00           C  
ATOM   2638  O   GLY   202      77.138 125.878  51.975  1.00  0.00           O  
ATOM   2639  N   GLY   203      78.292 124.014  52.404  1.00  0.00           N  
ATOM   2640  H   GLY   203      78.777 124.138  51.527  1.00  0.00           H  
ATOM   2641  CA  GLY   203      78.792 122.781  53.057  1.00  0.00           C  
ATOM   2642  HA2 GLY   203      77.905 122.168  53.213  1.00  0.00           H  
ATOM   2643  HA3 GLY   203      79.474 122.245  52.396  1.00  0.00           H  
ATOM   2644  C   GLY   203      79.544 122.927  54.370  1.00  0.00           C  
ATOM   2645  O   GLY   203      80.079 124.030  54.656  1.00  0.00           O  
ATOM   2646  N   GLY   204      79.589 121.829  55.169  1.00  0.00           N  
ATOM   2647  H   GLY   204      79.228 120.981  54.756  1.00  0.00           H  
ATOM   2648  CA  GLY   204      79.962 121.922  56.603  1.00  0.00           C  
ATOM   2649  HA2 GLY   204      79.898 120.910  57.002  1.00  0.00           H  
ATOM   2650  HA3 GLY   204      80.984 122.298  56.561  1.00  0.00           H  
ATOM   2651  C   GLY   204      79.011 122.862  57.318  1.00  0.00           C  
ATOM   2652  O   GLY   204      77.818 122.528  57.407  1.00  0.00           O  
ATOM   2653  N   SER   205      79.352 124.009  57.937  1.00  0.00           N  
ATOM   2654  H   SER   205      78.639 124.303  58.589  1.00  0.00           H  
ATOM   2655  CA  SER   205      80.634 124.573  58.022  1.00  0.00           C  
ATOM   2656  HA  SER   205      80.860 124.767  56.973  1.00  0.00           H  
ATOM   2657  CB  SER   205      80.681 125.961  58.707  1.00  0.00           C  
ATOM   2658  HB2 SER   205      81.699 126.349  58.683  1.00  0.00           H  
ATOM   2659  HB3 SER   205      80.177 126.791  58.211  1.00  0.00           H  
ATOM   2660  OG  SER   205      80.180 125.882  60.018  1.00  0.00           O  
ATOM   2661  HG  SER   205      79.247 125.659  59.970  1.00  0.00           H  
ATOM   2662  C   SER   205      81.744 123.624  58.667  1.00  0.00           C  
ATOM   2663  O   SER   205      81.546 123.102  59.790  1.00  0.00           O  
ATOM   2664  N   GLY   206      82.840 123.431  57.927  1.00  0.00           N  
ATOM   2665  H   GLY   206      82.969 123.940  57.064  1.00  0.00           H  
ATOM   2666  CA  GLY   206      83.941 122.405  58.228  1.00  0.00           C  
ATOM   2667  HA2 GLY   206      84.655 122.596  57.427  1.00  0.00           H  
ATOM   2668  HA3 GLY   206      84.386 122.603  59.204  1.00  0.00           H  
ATOM   2669  C   GLY   206      83.534 120.939  58.238  1.00  0.00           C  
ATOM   2670  O   GLY   206      82.374 120.556  58.176  1.00  0.00           O  
ATOM   2671  N   GLY   207      84.521 120.060  58.274  1.00  0.00           N  
ATOM   2672  H   GLY   207      84.299 119.098  58.060  1.00  0.00           H  
ATOM   2673  CA  GLY   207      85.943 120.346  58.191  1.00  0.00           C  
ATOM   2674  HA2 GLY   207      86.156 121.142  58.905  1.00  0.00           H  
ATOM   2675  HA3 GLY   207      86.566 119.490  58.447  1.00  0.00           H  
ATOM   2676  C   GLY   207      86.384 120.765  56.764  1.00  0.00           C  
ATOM   2677  O   GLY   207      85.612 121.050  55.851  1.00  0.00           O  
ATOM   2678  N   TYR   208      87.658 120.753  56.614  1.00  0.00           N  
ATOM   2679  H   TYR   208      88.271 120.582  57.398  1.00  0.00           H  
ATOM   2680  CA  TYR   208      88.340 120.904  55.307  1.00  0.00           C  
ATOM   2681  HA  TYR   208      87.962 121.755  54.739  1.00  0.00           H  
ATOM   2682  CB  TYR   208      89.783 121.287  55.701  1.00  0.00           C  
ATOM   2683  HB2 TYR   208      89.804 122.073  56.456  1.00  0.00           H  
ATOM   2684  HB3 TYR   208      90.219 120.400  56.161  1.00  0.00           H  
ATOM   2685  CG  TYR   208      90.524 121.822  54.460  1.00  0.00           C  
ATOM   2686  CD1 TYR   208      90.614 123.235  54.411  1.00  0.00           C  
ATOM   2687  HD1 TYR   208      90.156 123.926  55.104  1.00  0.00           H  
ATOM   2688  CE1 TYR   208      91.470 123.838  53.478  1.00  0.00           C  
ATOM   2689  HE1 TYR   208      91.555 124.913  53.529  1.00  0.00           H  
ATOM   2690  CZ  TYR   208      92.146 123.041  52.529  1.00  0.00           C  
ATOM   2691  OH  TYR   208      92.928 123.665  51.582  1.00  0.00           O  
ATOM   2692  HH  TYR   208      93.030 124.614  51.684  1.00  0.00           H  
ATOM   2693  CE2 TYR   208      91.835 121.689  52.420  1.00  0.00           C  
ATOM   2694  HE2 TYR   208      92.180 121.064  51.609  1.00  0.00           H  
ATOM   2695  CD2 TYR   208      91.111 120.997  53.447  1.00  0.00           C  
ATOM   2696  HD2 TYR   208      91.026 119.922  53.397  1.00  0.00           H  
ATOM   2697  C   TYR   208      88.277 119.722  54.406  1.00  0.00           C  
ATOM   2698  O   TYR   208      88.155 118.577  54.840  1.00  0.00           O  
ATOM   2699  N   GLY   209      88.348 119.860  53.093  1.00  0.00           N  
ATOM   2700  H   GLY   209      88.391 120.801  52.730  1.00  0.00           H  
ATOM   2701  CA  GLY   209      88.081 118.821  52.013  1.00  0.00           C  
ATOM   2702  HA2 GLY   209      87.258 118.160  52.287  1.00  0.00           H  
ATOM   2703  HA3 GLY   209      87.600 119.321  51.173  1.00  0.00           H  
ATOM   2704  C   GLY   209      89.307 117.982  51.465  1.00  0.00           C  
ATOM   2705  O   GLY   209      90.408 118.476  51.479  1.00  0.00           O  
ATOM   2706  N   GLN   210      88.987 116.846  50.803  1.00  0.00           N  
ATOM   2707  H   GLN   210      89.817 116.426  50.409  1.00  0.00           H  
ATOM   2708  CA  GLN   210      87.817 115.997  50.921  1.00  0.00           C  
ATOM   2709  HA  GLN   210      87.931 115.097  50.317  1.00  0.00           H  
ATOM   2710  CB  GLN   210      87.579 115.405  52.361  1.00  0.00           C  
ATOM   2711  HB2 GLN   210      87.141 116.135  53.043  1.00  0.00           H  
ATOM   2712  HB3 GLN   210      86.749 114.699  52.347  1.00  0.00           H  
ATOM   2713  CG  GLN   210      88.779 114.759  52.970  1.00  0.00           C  
ATOM   2714  HG2 GLN   210      89.460 115.581  53.193  1.00  0.00           H  
ATOM   2715  HG3 GLN   210      88.477 114.328  53.924  1.00  0.00           H  
ATOM   2716  CD  GLN   210      89.386 113.643  52.130  1.00  0.00           C  
ATOM   2717  OE1 GLN   210      90.556 113.296  52.340  1.00  0.00           O  
ATOM   2718  NE2 GLN   210      88.708 112.936  51.245  1.00  0.00           N  
ATOM   2719 HE21 GLN   210      89.232 112.170  50.848  1.00  0.00           H  
ATOM   2720 HE22 GLN   210      87.837 113.213  50.816  1.00  0.00           H  
ATOM   2721  C   GLN   210      86.589 116.588  50.160  1.00  0.00           C  
ATOM   2722  O   GLN   210      85.463 116.595  50.644  1.00  0.00           O  
ATOM   2723  N   GLN   211      86.770 117.241  48.972  1.00  0.00           N  
ATOM   2724  H   GLN   211      87.643 117.126  48.477  1.00  0.00           H  
ATOM   2725  CA  GLN   211      85.698 117.868  48.147  1.00  0.00           C  
ATOM   2726  HA  GLN   211      85.101 118.466  48.837  1.00  0.00           H  
ATOM   2727  CB  GLN   211      86.242 118.834  47.035  1.00  0.00           C  
ATOM   2728  HB2 GLN   211      86.543 118.287  46.141  1.00  0.00           H  
ATOM   2729  HB3 GLN   211      85.435 119.552  46.885  1.00  0.00           H  
ATOM   2730  CG  GLN   211      87.535 119.546  47.494  1.00  0.00           C  
ATOM   2731  HG2 GLN   211      88.329 118.827  47.698  1.00  0.00           H  
ATOM   2732  HG3 GLN   211      87.811 120.211  46.676  1.00  0.00           H  
ATOM   2733  CD  GLN   211      87.426 120.404  48.733  1.00  0.00           C  
ATOM   2734  OE1 GLN   211      86.425 120.418  49.399  1.00  0.00           O  
ATOM   2735  NE2 GLN   211      88.502 121.024  49.223  1.00  0.00           N  
ATOM   2736 HE21 GLN   211      89.372 120.907  48.723  1.00  0.00           H  
ATOM   2737 HE22 GLN   211      88.415 121.395  50.159  1.00  0.00           H  
ATOM   2738  C   GLN   211      84.595 116.970  47.617  1.00  0.00           C  
ATOM   2739  O   GLN   211      83.534 117.427  47.260  1.00  0.00           O  
ATOM   2740  N   ASP   212      84.870 115.718  47.485  1.00  0.00           N  
ATOM   2741  H   ASP   212      85.814 115.476  47.751  1.00  0.00           H  
ATOM   2742  CA  ASP   212      84.116 114.699  46.711  1.00  0.00           C  
ATOM   2743  HA  ASP   212      83.166 115.074  46.329  1.00  0.00           H  
ATOM   2744  CB  ASP   212      84.916 114.176  45.491  1.00  0.00           C  
ATOM   2745  HB2 ASP   212      85.666 113.443  45.789  1.00  0.00           H  
ATOM   2746  HB3 ASP   212      84.083 113.742  44.937  1.00  0.00           H  
ATOM   2747  CG  ASP   212      85.633 115.284  44.694  1.00  0.00           C  
ATOM   2748  OD1 ASP   212      86.689 114.965  44.152  1.00  0.00           O  
ATOM   2749  OD2 ASP   212      85.121 116.415  44.524  1.00  0.00           O  
ATOM   2750  C   ASP   212      83.742 113.520  47.561  1.00  0.00           C  
ATOM   2751  O   ASP   212      82.790 112.826  47.259  1.00  0.00           O  
ATOM   2752  N   ARG   213      84.482 113.237  48.626  1.00  0.00           N  
ATOM   2753  H   ARG   213      85.217 113.884  48.872  1.00  0.00           H  
ATOM   2754  CA  ARG   213      84.262 112.063  49.493  1.00  0.00           C  
ATOM   2755  HA  ARG   213      83.213 111.766  49.494  1.00  0.00           H  
ATOM   2756  CB  ARG   213      85.146 110.872  48.981  1.00  0.00           C  
ATOM   2757  HB2 ARG   213      84.716 110.566  48.028  1.00  0.00           H  
ATOM   2758  HB3 ARG   213      86.198 111.152  48.927  1.00  0.00           H  
ATOM   2759  CG  ARG   213      84.897 109.664  49.863  1.00  0.00           C  
ATOM   2760  HG2 ARG   213      85.207 109.986  50.857  1.00  0.00           H  
ATOM   2761  HG3 ARG   213      83.880 109.276  49.819  1.00  0.00           H  
ATOM   2762  CD  ARG   213      85.872 108.504  49.375  1.00  0.00           C  
ATOM   2763  HD2 ARG   213      86.932 108.745  49.448  1.00  0.00           H  
ATOM   2764  HD3 ARG   213      85.706 107.686  50.076  1.00  0.00           H  
ATOM   2765  NE  ARG   213      85.652 107.957  48.035  1.00  0.00           N  
ATOM   2766  HE  ARG   213      84.834 107.376  47.915  1.00  0.00           H  
ATOM   2767  CZ  ARG   213      86.410 107.886  46.930  1.00  0.00           C  
ATOM   2768  NH1 ARG   213      87.593 108.506  46.876  1.00  0.00           N  
ATOM   2769 HH11 ARG   213      88.172 108.510  46.048  1.00  0.00           H  
ATOM   2770 HH12 ARG   213      87.796 109.108  47.661  1.00  0.00           H  
ATOM   2771  NH2 ARG   213      85.942 107.316  45.831  1.00  0.00           N  
ATOM   2772 HH21 ARG   213      86.563 107.365  45.035  1.00  0.00           H  
ATOM   2773 HH22 ARG   213      84.989 106.984  45.858  1.00  0.00           H  
ATOM   2774  C   ARG   213      84.615 112.451  50.906  1.00  0.00           C  
ATOM   2775  O   ARG   213      85.703 112.947  51.114  1.00  0.00           O  
ATOM   2776  N   GLY   214      83.824 112.164  51.942  1.00  0.00           N  
ATOM   2777  H   GLY   214      84.238 112.329  52.848  1.00  0.00           H  
ATOM   2778  CA  GLY   214      82.508 111.553  51.835  1.00  0.00           C  
ATOM   2779  HA2 GLY   214      81.760 112.163  51.329  1.00  0.00           H  
ATOM   2780  HA3 GLY   214      82.501 110.616  51.279  1.00  0.00           H  
ATOM   2781  C   GLY   214      81.904 111.318  53.183  1.00  0.00           C  
ATOM   2782  O   GLY   214      81.351 112.225  53.776  1.00  0.00           O  
ATOM   2783  OXT GLY   214      81.850 110.129  53.619  1.00  0.00           O  
TER    2784      GLY   214 
END   
