# Supplementary material for: Visualization of oligomerization, clustering, and density transition of intrinsically disordered proteins
Source: Natl Sci Rev. 2026 Feb 14;13(7):nwag107. doi: 10.1093/nsr/nwag107 (PMC13114874; doi:10.1093/nsr/nwag107)
Supplement: nwag107_Supplemental_Files [file nwag107_supplemental_files.zip › SI-MD-Structures/MD-Sturctures/frame193.pdb]

CRYST1  135.101  149.264  136.864  90.00  90.00  90.00               1
ATOM      1  N   MET     1      27.619  92.501  83.450  1.00  0.00           N  
ATOM      2  H1  MET     1      27.019  91.690  83.486  1.00  0.00           H  
ATOM      3  H2  MET     1      27.634  92.813  84.410  1.00  0.00           H  
ATOM      4  H3  MET     1      27.087  93.249  83.026  1.00  0.00           H  
ATOM      5  CA  MET     1      28.905  92.394  82.735  1.00  0.00           C  
ATOM      6  HA  MET     1      29.704  91.912  83.299  1.00  0.00           H  
ATOM      7  CB  MET     1      28.738  91.687  81.378  1.00  0.00           C  
ATOM      8  HB2 MET     1      27.935  92.265  80.921  1.00  0.00           H  
ATOM      9  HB3 MET     1      29.684  91.632  80.840  1.00  0.00           H  
ATOM     10  CG  MET     1      28.229  90.184  81.496  1.00  0.00           C  
ATOM     11  HG2 MET     1      29.009  89.584  81.965  1.00  0.00           H  
ATOM     12  HG3 MET     1      27.359  90.092  82.146  1.00  0.00           H  
ATOM     13  SD  MET     1      27.895  89.504  79.849  1.00  0.00           S  
ATOM     14  CE  MET     1      26.285  90.251  79.626  1.00  0.00           C  
ATOM     15  HE1 MET     1      26.349  91.266  79.235  1.00  0.00           H  
ATOM     16  HE2 MET     1      25.633  89.658  78.984  1.00  0.00           H  
ATOM     17  HE3 MET     1      25.764  90.359  80.577  1.00  0.00           H  
ATOM     18  C   MET     1      29.356  93.851  82.311  1.00  0.00           C  
ATOM     19  O   MET     1      28.584  94.564  81.664  1.00  0.00           O  
ATOM     20  N   ALA     2      30.528  94.332  82.747  1.00  0.00           N  
ATOM     21  H   ALA     2      30.707  95.291  82.487  1.00  0.00           H  
ATOM     22  CA  ALA     2      31.689  93.614  83.420  1.00  0.00           C  
ATOM     23  HA  ALA     2      32.584  94.230  83.331  1.00  0.00           H  
ATOM     24  CB  ALA     2      31.459  93.649  84.891  1.00  0.00           C  
ATOM     25  HB1 ALA     2      30.501  93.250  85.223  1.00  0.00           H  
ATOM     26  HB2 ALA     2      32.196  93.103  85.479  1.00  0.00           H  
ATOM     27  HB3 ALA     2      31.492  94.673  85.263  1.00  0.00           H  
ATOM     28  C   ALA     2      32.087  92.257  82.702  1.00  0.00           C  
ATOM     29  O   ALA     2      32.014  91.241  83.358  1.00  0.00           O  
ATOM     30  N   SER     3      32.562  92.204  81.438  1.00  0.00           N  
ATOM     31  H   SER     3      32.869  91.285  81.151  1.00  0.00           H  
ATOM     32  CA  SER     3      32.657  93.243  80.434  1.00  0.00           C  
ATOM     33  HA  SER     3      31.914  94.034  80.531  1.00  0.00           H  
ATOM     34  CB  SER     3      34.036  93.849  80.328  1.00  0.00           C  
ATOM     35  HB2 SER     3      34.290  94.291  81.292  1.00  0.00           H  
ATOM     36  HB3 SER     3      34.723  93.018  80.170  1.00  0.00           H  
ATOM     37  OG  SER     3      34.153  94.850  79.324  1.00  0.00           O  
ATOM     38  HG  SER     3      35.049  95.179  79.432  1.00  0.00           H  
ATOM     39  C   SER     3      32.217  92.642  79.089  1.00  0.00           C  
ATOM     40  O   SER     3      32.234  91.405  78.940  1.00  0.00           O  
ATOM     41  N   ASN     4      31.853  93.458  78.116  1.00  0.00           N  
ATOM     42  H   ASN     4      31.981  94.428  78.368  1.00  0.00           H  
ATOM     43  CA  ASN     4      31.511  93.198  76.705  1.00  0.00           C  
ATOM     44  HA  ASN     4      31.710  92.157  76.449  1.00  0.00           H  
ATOM     45  CB  ASN     4      29.991  93.376  76.503  1.00  0.00           C  
ATOM     46  HB2 ASN     4      29.807  94.413  76.784  1.00  0.00           H  
ATOM     47  HB3 ASN     4      29.782  93.191  75.449  1.00  0.00           H  
ATOM     48  CG  ASN     4      29.059  92.500  77.420  1.00  0.00           C  
ATOM     49  OD1 ASN     4      27.901  92.820  77.637  1.00  0.00           O  
ATOM     50  ND2 ASN     4      29.378  91.313  77.874  1.00  0.00           N  
ATOM     51 HD21 ASN     4      28.580  90.787  78.200  1.00  0.00           H  
ATOM     52 HD22 ASN     4      30.304  90.920  77.792  1.00  0.00           H  
ATOM     53  C   ASN     4      32.341  93.999  75.615  1.00  0.00           C  
ATOM     54  O   ASN     4      31.668  94.809  74.934  1.00  0.00           O  
ATOM     55  N   ASP     5      33.689  93.861  75.429  1.00  0.00           N  
ATOM     56  H   ASP     5      34.140  94.485  74.775  1.00  0.00           H  
ATOM     57  CA  ASP     5      34.562  92.994  76.245  1.00  0.00           C  
ATOM     58  HA  ASP     5      34.157  92.603  77.179  1.00  0.00           H  
ATOM     59  CB  ASP     5      34.900  91.728  75.360  1.00  0.00           C  
ATOM     60  HB2 ASP     5      35.109  92.132  74.370  1.00  0.00           H  
ATOM     61  HB3 ASP     5      35.800  91.224  75.713  1.00  0.00           H  
ATOM     62  CG  ASP     5      33.774  90.751  75.191  1.00  0.00           C  
ATOM     63  OD1 ASP     5      33.349  90.574  74.022  1.00  0.00           O  
ATOM     64  OD2 ASP     5      33.508  89.995  76.159  1.00  0.00           O  
ATOM     65  C   ASP     5      35.827  93.698  76.692  1.00  0.00           C  
ATOM     66  O   ASP     5      36.025  94.756  76.101  1.00  0.00           O  
ATOM     67  N   TYR     6      36.660  93.041  77.484  1.00  0.00           N  
ATOM     68  H   TYR     6      36.348  92.129  77.788  1.00  0.00           H  
ATOM     69  CA  TYR     6      37.878  93.522  78.076  1.00  0.00           C  
ATOM     70  HA  TYR     6      37.709  94.528  78.459  1.00  0.00           H  
ATOM     71  CB  TYR     6      38.283  92.671  79.276  1.00  0.00           C  
ATOM     72  HB2 TYR     6      38.165  91.612  79.044  1.00  0.00           H  
ATOM     73  HB3 TYR     6      39.328  92.792  79.563  1.00  0.00           H  
ATOM     74  CG  TYR     6      37.536  92.957  80.559  1.00  0.00           C  
ATOM     75  CD1 TYR     6      36.874  91.832  81.125  1.00  0.00           C  
ATOM     76  HD1 TYR     6      36.893  90.856  80.664  1.00  0.00           H  
ATOM     77  CE1 TYR     6      36.278  91.948  82.412  1.00  0.00           C  
ATOM     78  HE1 TYR     6      35.836  91.071  82.862  1.00  0.00           H  
ATOM     79  CZ  TYR     6      36.295  93.142  83.127  1.00  0.00           C  
ATOM     80  OH  TYR     6      35.814  93.177  84.403  1.00  0.00           O  
ATOM     81  HH  TYR     6      35.869  94.000  84.893  1.00  0.00           H  
ATOM     82  CE2 TYR     6      37.030  94.257  82.604  1.00  0.00           C  
ATOM     83  HE2 TYR     6      37.332  95.087  83.225  1.00  0.00           H  
ATOM     84  CD2 TYR     6      37.527  94.183  81.308  1.00  0.00           C  
ATOM     85  HD2 TYR     6      38.085  95.011  80.896  1.00  0.00           H  
ATOM     86  C   TYR     6      39.115  93.551  77.202  1.00  0.00           C  
ATOM     87  O   TYR     6      39.256  92.591  76.412  1.00  0.00           O  
ATOM     88  N   THR     7      39.971  94.581  77.249  1.00  0.00           N  
ATOM     89  H   THR     7      39.761  95.255  77.971  1.00  0.00           H  
ATOM     90  CA  THR     7      41.348  94.642  76.677  1.00  0.00           C  
ATOM     91  HA  THR     7      41.224  94.351  75.634  1.00  0.00           H  
ATOM     92  CB  THR     7      41.958  96.035  76.722  1.00  0.00           C  
ATOM     93  HB  THR     7      41.287  96.832  76.402  1.00  0.00           H  
ATOM     94  CG2 THR     7      42.476  96.567  78.031  1.00  0.00           C  
ATOM     95 HG21 THR     7      43.415  96.046  78.215  1.00  0.00           H  
ATOM     96 HG22 THR     7      42.706  97.630  77.956  1.00  0.00           H  
ATOM     97 HG23 THR     7      41.639  96.364  78.699  1.00  0.00           H  
ATOM     98  OG1 THR     7      43.032  95.976  75.753  1.00  0.00           O  
ATOM     99  HG1 THR     7      43.713  96.576  76.065  1.00  0.00           H  
ATOM    100  C   THR     7      42.252  93.624  77.420  1.00  0.00           C  
ATOM    101  O   THR     7      41.874  93.033  78.445  1.00  0.00           O  
ATOM    102  N   GLN     8      43.411  93.367  76.848  1.00  0.00           N  
ATOM    103  H   GLN     8      43.476  93.743  75.912  1.00  0.00           H  
ATOM    104  CA  GLN     8      44.622  92.673  77.433  1.00  0.00           C  
ATOM    105  HA  GLN     8      44.449  91.597  77.447  1.00  0.00           H  
ATOM    106  CB  GLN     8      45.889  92.867  76.531  1.00  0.00           C  
ATOM    107  HB2 GLN     8      46.055  93.941  76.448  1.00  0.00           H  
ATOM    108  HB3 GLN     8      46.748  92.410  77.023  1.00  0.00           H  
ATOM    109  CG  GLN     8      45.856  92.241  75.201  1.00  0.00           C  
ATOM    110  HG2 GLN     8      45.828  91.152  75.246  1.00  0.00           H  
ATOM    111  HG3 GLN     8      44.886  92.498  74.776  1.00  0.00           H  
ATOM    112  CD  GLN     8      46.866  92.837  74.273  1.00  0.00           C  
ATOM    113  OE1 GLN     8      48.051  93.005  74.492  1.00  0.00           O  
ATOM    114  NE2 GLN     8      46.384  93.386  73.199  1.00  0.00           N  
ATOM    115 HE21 GLN     8      45.383  93.506  73.137  1.00  0.00           H  
ATOM    116 HE22 GLN     8      46.990  93.906  72.581  1.00  0.00           H  
ATOM    117  C   GLN     8      44.910  93.182  78.849  1.00  0.00           C  
ATOM    118  O   GLN     8      44.911  94.384  79.120  1.00  0.00           O  
ATOM    119  N   GLN     9      45.212  92.319  79.878  1.00  0.00           N  
ATOM    120  H   GLN     9      45.465  92.878  80.680  1.00  0.00           H  
ATOM    121  CA  GLN     9      45.550  90.847  79.874  1.00  0.00           C  
ATOM    122  HA  GLN     9      46.038  90.642  80.827  1.00  0.00           H  
ATOM    123  CB  GLN     9      44.245  89.959  79.867  1.00  0.00           C  
ATOM    124  HB2 GLN     9      43.647  90.152  78.977  1.00  0.00           H  
ATOM    125  HB3 GLN     9      44.526  88.906  79.897  1.00  0.00           H  
ATOM    126  CG  GLN     9      43.305  90.123  81.107  1.00  0.00           C  
ATOM    127  HG2 GLN     9      42.903  91.136  81.084  1.00  0.00           H  
ATOM    128  HG3 GLN     9      42.543  89.344  81.089  1.00  0.00           H  
ATOM    129  CD  GLN     9      43.999  89.924  82.409  1.00  0.00           C  
ATOM    130  OE1 GLN     9      44.695  88.927  82.494  1.00  0.00           O  
ATOM    131  NE2 GLN     9      43.913  90.824  83.394  1.00  0.00           N  
ATOM    132 HE21 GLN     9      43.280  91.608  83.336  1.00  0.00           H  
ATOM    133 HE22 GLN     9      44.282  90.568  84.299  1.00  0.00           H  
ATOM    134  C   GLN     9      46.536  90.353  78.806  1.00  0.00           C  
ATOM    135  O   GLN     9      46.265  89.564  77.931  1.00  0.00           O  
ATOM    136  N   ALA    10      47.769  90.845  78.829  1.00  0.00           N  
ATOM    137  H   ALA    10      48.334  90.556  78.043  1.00  0.00           H  
ATOM    138  CA  ALA    10      48.388  91.831  79.767  1.00  0.00           C  
ATOM    139  HA  ALA    10      47.591  92.430  80.208  1.00  0.00           H  
ATOM    140  CB  ALA    10      48.996  91.024  80.952  1.00  0.00           C  
ATOM    141  HB1 ALA    10      49.274  91.746  81.719  1.00  0.00           H  
ATOM    142  HB2 ALA    10      48.208  90.449  81.438  1.00  0.00           H  
ATOM    143  HB3 ALA    10      49.798  90.337  80.680  1.00  0.00           H  
ATOM    144  C   ALA    10      49.475  92.660  79.058  1.00  0.00           C  
ATOM    145  O   ALA    10      49.962  92.277  78.022  1.00  0.00           O  
ATOM    146  N   THR    11      49.890  93.808  79.683  1.00  0.00           N  
ATOM    147  H   THR    11      49.530  93.986  80.610  1.00  0.00           H  
ATOM    148  CA  THR    11      50.958  94.755  79.239  1.00  0.00           C  
ATOM    149  HA  THR    11      51.636  94.248  78.552  1.00  0.00           H  
ATOM    150  CB  THR    11      50.482  95.968  78.419  1.00  0.00           C  
ATOM    151  HB  THR    11      51.272  96.690  78.215  1.00  0.00           H  
ATOM    152  CG2 THR    11      49.881  95.575  77.073  1.00  0.00           C  
ATOM    153 HG21 THR    11      49.778  96.480  76.474  1.00  0.00           H  
ATOM    154 HG22 THR    11      50.559  94.890  76.564  1.00  0.00           H  
ATOM    155 HG23 THR    11      48.866  95.205  77.215  1.00  0.00           H  
ATOM    156  OG1 THR    11      49.485  96.633  79.139  1.00  0.00           O  
ATOM    157  HG1 THR    11      49.914  96.744  79.991  1.00  0.00           H  
ATOM    158  C   THR    11      51.669  95.329  80.451  1.00  0.00           C  
ATOM    159  O   THR    11      51.220  96.229  81.170  1.00  0.00           O  
ATOM    160  N   GLN    12      52.772  94.783  80.949  1.00  0.00           N  
ATOM    161  H   GLN    12      53.209  95.399  81.620  1.00  0.00           H  
ATOM    162  CA  GLN    12      53.542  93.707  80.426  1.00  0.00           C  
ATOM    163  HA  GLN    12      53.801  93.875  79.380  1.00  0.00           H  
ATOM    164  CB  GLN    12      54.841  93.661  81.318  1.00  0.00           C  
ATOM    165  HB2 GLN    12      55.034  94.695  81.604  1.00  0.00           H  
ATOM    166  HB3 GLN    12      54.711  93.065  82.221  1.00  0.00           H  
ATOM    167  CG  GLN    12      56.071  93.073  80.635  1.00  0.00           C  
ATOM    168  HG2 GLN    12      56.012  92.014  80.384  1.00  0.00           H  
ATOM    169  HG3 GLN    12      56.311  93.599  79.710  1.00  0.00           H  
ATOM    170  CD  GLN    12      57.229  93.167  81.581  1.00  0.00           C  
ATOM    171  OE1 GLN    12      57.261  93.747  82.641  1.00  0.00           O  
ATOM    172  NE2 GLN    12      58.377  92.650  81.192  1.00  0.00           N  
ATOM    173 HE21 GLN    12      59.238  92.741  81.712  1.00  0.00           H  
ATOM    174 HE22 GLN    12      58.330  92.085  80.356  1.00  0.00           H  
ATOM    175  C   GLN    12      52.784  92.328  80.364  1.00  0.00           C  
ATOM    176  O   GLN    12      52.010  92.026  81.328  1.00  0.00           O  
ATOM    177  N   SER    13      53.136  91.580  79.317  1.00  0.00           N  
ATOM    178  H   SER    13      53.736  92.039  78.647  1.00  0.00           H  
ATOM    179  CA  SER    13      52.780  90.157  79.147  1.00  0.00           C  
ATOM    180  HA  SER    13      51.692  90.128  79.210  1.00  0.00           H  
ATOM    181  CB  SER    13      53.215  89.707  77.738  1.00  0.00           C  
ATOM    182  HB2 SER    13      52.700  90.269  76.960  1.00  0.00           H  
ATOM    183  HB3 SER    13      54.247  90.001  77.544  1.00  0.00           H  
ATOM    184  OG  SER    13      53.098  88.262  77.739  1.00  0.00           O  
ATOM    185  HG  SER    13      53.931  87.961  77.369  1.00  0.00           H  
ATOM    186  C   SER    13      53.371  89.301  80.255  1.00  0.00           C  
ATOM    187  O   SER    13      54.463  89.622  80.769  1.00  0.00           O  
ATOM    188  N   TYR    14      52.697  88.269  80.773  1.00  0.00           N  
ATOM    189  H   TYR    14      51.887  87.902  80.294  1.00  0.00           H  
ATOM    190  CA  TYR    14      53.172  87.611  81.995  1.00  0.00           C  
ATOM    191  HA  TYR    14      53.472  88.397  82.687  1.00  0.00           H  
ATOM    192  CB  TYR    14      52.017  86.810  82.521  1.00  0.00           C  
ATOM    193  HB2 TYR    14      51.240  87.554  82.698  1.00  0.00           H  
ATOM    194  HB3 TYR    14      51.751  86.026  81.813  1.00  0.00           H  
ATOM    195  CG  TYR    14      52.274  86.069  83.881  1.00  0.00           C  
ATOM    196  CD1 TYR    14      52.717  86.772  85.024  1.00  0.00           C  
ATOM    197  HD1 TYR    14      52.842  87.836  84.883  1.00  0.00           H  
ATOM    198  CE1 TYR    14      52.848  86.128  86.230  1.00  0.00           C  
ATOM    199  HE1 TYR    14      53.154  86.639  87.132  1.00  0.00           H  
ATOM    200  CZ  TYR    14      52.658  84.761  86.340  1.00  0.00           C  
ATOM    201  OH  TYR    14      52.787  84.201  87.542  1.00  0.00           O  
ATOM    202  HH  TYR    14      51.966  83.814  87.855  1.00  0.00           H  
ATOM    203  CE2 TYR    14      52.269  84.064  85.145  1.00  0.00           C  
ATOM    204  HE2 TYR    14      52.216  82.987  85.081  1.00  0.00           H  
ATOM    205  CD2 TYR    14      52.012  84.726  83.968  1.00  0.00           C  
ATOM    206  HD2 TYR    14      51.712  84.156  83.101  1.00  0.00           H  
ATOM    207  C   TYR    14      54.382  86.784  81.585  1.00  0.00           C  
ATOM    208  O   TYR    14      54.368  85.977  80.623  1.00  0.00           O  
ATOM    209  N   GLY    15      55.566  86.787  82.304  1.00  0.00           N  
ATOM    210  H   GLY    15      56.254  86.153  81.924  1.00  0.00           H  
ATOM    211  CA  GLY    15      55.834  87.417  83.660  1.00  0.00           C  
ATOM    212  HA2 GLY    15      56.677  88.102  83.562  1.00  0.00           H  
ATOM    213  HA3 GLY    15      54.914  87.922  83.952  1.00  0.00           H  
ATOM    214  C   GLY    15      56.182  86.442  84.737  1.00  0.00           C  
ATOM    215  O   GLY    15      56.490  86.817  85.908  1.00  0.00           O  
ATOM    216  N   ALA    16      56.027  85.108  84.533  1.00  0.00           N  
ATOM    217  H   ALA    16      55.388  84.917  83.775  1.00  0.00           H  
ATOM    218  CA  ALA    16      56.391  84.082  85.410  1.00  0.00           C  
ATOM    219  HA  ALA    16      55.828  84.328  86.310  1.00  0.00           H  
ATOM    220  CB  ALA    16      55.835  82.792  84.716  1.00  0.00           C  
ATOM    221  HB1 ALA    16      54.763  82.921  84.571  1.00  0.00           H  
ATOM    222  HB2 ALA    16      56.277  82.679  83.726  1.00  0.00           H  
ATOM    223  HB3 ALA    16      55.979  81.893  85.315  1.00  0.00           H  
ATOM    224  C   ALA    16      57.868  83.960  85.831  1.00  0.00           C  
ATOM    225  O   ALA    16      58.156  83.600  86.957  1.00  0.00           O  
ATOM    226  N   TYR    17      58.806  84.309  84.947  1.00  0.00           N  
ATOM    227  H   TYR    17      58.555  84.335  83.970  1.00  0.00           H  
ATOM    228  CA  TYR    17      60.243  84.162  85.301  1.00  0.00           C  
ATOM    229  HA  TYR    17      60.328  83.107  85.562  1.00  0.00           H  
ATOM    230  CB  TYR    17      61.160  84.340  84.045  1.00  0.00           C  
ATOM    231  HB2 TYR    17      60.966  83.614  83.256  1.00  0.00           H  
ATOM    232  HB3 TYR    17      60.969  85.289  83.544  1.00  0.00           H  
ATOM    233  CG  TYR    17      62.598  84.079  84.405  1.00  0.00           C  
ATOM    234  CD1 TYR    17      63.539  85.183  84.534  1.00  0.00           C  
ATOM    235  HD1 TYR    17      63.090  86.154  84.385  1.00  0.00           H  
ATOM    236  CE1 TYR    17      64.868  85.044  84.958  1.00  0.00           C  
ATOM    237  HE1 TYR    17      65.535  85.887  85.063  1.00  0.00           H  
ATOM    238  CZ  TYR    17      65.382  83.758  85.096  1.00  0.00           C  
ATOM    239  OH  TYR    17      66.537  83.465  85.670  1.00  0.00           O  
ATOM    240  HH  TYR    17      66.501  83.848  86.550  1.00  0.00           H  
ATOM    241  CE2 TYR    17      64.543  82.655  84.799  1.00  0.00           C  
ATOM    242  HE2 TYR    17      65.002  81.687  84.938  1.00  0.00           H  
ATOM    243  CD2 TYR    17      63.147  82.815  84.560  1.00  0.00           C  
ATOM    244  HD2 TYR    17      62.556  81.936  84.346  1.00  0.00           H  
ATOM    245  C   TYR    17      60.661  85.156  86.452  1.00  0.00           C  
ATOM    246  O   TYR    17      60.534  86.356  86.278  1.00  0.00           O  
ATOM    247  N   PRO    18      61.178  84.658  87.563  1.00  0.00           N  
ATOM    248  CD  PRO    18      61.496  83.314  87.821  1.00  0.00           C  
ATOM    249  HD2 PRO    18      62.236  82.907  87.131  1.00  0.00           H  
ATOM    250  HD3 PRO    18      60.564  82.773  87.654  1.00  0.00           H  
ATOM    251  CG  PRO    18      62.069  83.300  89.234  1.00  0.00           C  
ATOM    252  HG2 PRO    18      63.153  83.279  89.125  1.00  0.00           H  
ATOM    253  HG3 PRO    18      61.832  82.438  89.859  1.00  0.00           H  
ATOM    254  CB  PRO    18      61.590  84.618  89.886  1.00  0.00           C  
ATOM    255  HB2 PRO    18      62.241  84.893  90.717  1.00  0.00           H  
ATOM    256  HB3 PRO    18      60.562  84.633  90.247  1.00  0.00           H  
ATOM    257  CA  PRO    18      61.551  85.542  88.656  1.00  0.00           C  
ATOM    258  HA  PRO    18      60.843  86.340  88.883  1.00  0.00           H  
ATOM    259  C   PRO    18      62.952  86.191  88.325  1.00  0.00           C  
ATOM    260  O   PRO    18      63.984  85.604  88.588  1.00  0.00           O  
ATOM    261  N   THR    19      62.898  87.473  87.918  1.00  0.00           N  
ATOM    262  H   THR    19      61.981  87.891  87.844  1.00  0.00           H  
ATOM    263  CA  THR    19      64.063  88.130  87.391  1.00  0.00           C  
ATOM    264  HA  THR    19      64.632  87.487  86.719  1.00  0.00           H  
ATOM    265  CB  THR    19      63.691  89.352  86.645  1.00  0.00           C  
ATOM    266  HB  THR    19      63.243  90.043  87.359  1.00  0.00           H  
ATOM    267  CG2 THR    19      64.846  90.094  85.943  1.00  0.00           C  
ATOM    268 HG21 THR    19      65.595  90.361  86.689  1.00  0.00           H  
ATOM    269 HG22 THR    19      65.366  89.473  85.214  1.00  0.00           H  
ATOM    270 HG23 THR    19      64.387  90.932  85.418  1.00  0.00           H  
ATOM    271  OG1 THR    19      62.739  89.051  85.601  1.00  0.00           O  
ATOM    272  HG1 THR    19      61.845  89.201  85.918  1.00  0.00           H  
ATOM    273  C   THR    19      65.087  88.517  88.494  1.00  0.00           C  
ATOM    274  O   THR    19      64.706  89.041  89.579  1.00  0.00           O  
ATOM    275  N   GLN    20      66.337  88.375  88.192  1.00  0.00           N  
ATOM    276  H   GLN    20      66.490  87.948  87.289  1.00  0.00           H  
ATOM    277  CA  GLN    20      67.520  88.768  88.971  1.00  0.00           C  
ATOM    278  HA  GLN    20      67.508  88.067  89.806  1.00  0.00           H  
ATOM    279  CB  GLN    20      68.749  88.463  88.027  1.00  0.00           C  
ATOM    280  HB2 GLN    20      68.667  87.508  87.508  1.00  0.00           H  
ATOM    281  HB3 GLN    20      68.840  89.281  87.313  1.00  0.00           H  
ATOM    282  CG  GLN    20      70.161  88.411  88.701  1.00  0.00           C  
ATOM    283  HG2 GLN    20      70.976  88.345  87.980  1.00  0.00           H  
ATOM    284  HG3 GLN    20      70.161  89.392  89.176  1.00  0.00           H  
ATOM    285  CD  GLN    20      70.356  87.245  89.633  1.00  0.00           C  
ATOM    286  OE1 GLN    20      69.492  86.343  89.676  1.00  0.00           O  
ATOM    287  NE2 GLN    20      71.569  86.991  90.206  1.00  0.00           N  
ATOM    288 HE21 GLN    20      72.364  87.565  89.964  1.00  0.00           H  
ATOM    289 HE22 GLN    20      71.601  86.283  90.927  1.00  0.00           H  
ATOM    290  C   GLN    20      67.574  90.243  89.465  1.00  0.00           C  
ATOM    291  O   GLN    20      67.569  91.203  88.626  1.00  0.00           O  
ATOM    292  N   PRO    21      67.548  90.403  90.859  1.00  0.00           N  
ATOM    293  CD  PRO    21      67.556  89.389  91.891  1.00  0.00           C  
ATOM    294  HD2 PRO    21      68.524  88.897  91.797  1.00  0.00           H  
ATOM    295  HD3 PRO    21      66.809  88.615  91.711  1.00  0.00           H  
ATOM    296  CG  PRO    21      67.327  90.081  93.262  1.00  0.00           C  
ATOM    297  HG2 PRO    21      67.846  89.738  94.157  1.00  0.00           H  
ATOM    298  HG3 PRO    21      66.250  90.087  93.434  1.00  0.00           H  
ATOM    299  CB  PRO    21      67.864  91.448  92.907  1.00  0.00           C  
ATOM    300  HB2 PRO    21      68.918  91.374  93.173  1.00  0.00           H  
ATOM    301  HB3 PRO    21      67.273  92.191  93.443  1.00  0.00           H  
ATOM    302  CA  PRO    21      67.714  91.707  91.434  1.00  0.00           C  
ATOM    303  HA  PRO    21      66.886  92.367  91.175  1.00  0.00           H  
ATOM    304  C   PRO    21      68.986  92.435  90.997  1.00  0.00           C  
ATOM    305  O   PRO    21      69.925  91.867  90.451  1.00  0.00           O  
ATOM    306  N   GLY    22      68.999  93.784  91.162  1.00  0.00           N  
ATOM    307  H   GLY    22      68.120  94.171  91.475  1.00  0.00           H  
ATOM    308  CA  GLY    22      69.986  94.646  90.537  1.00  0.00           C  
ATOM    309  HA2 GLY    22      70.157  94.292  89.520  1.00  0.00           H  
ATOM    310  HA3 GLY    22      69.532  95.637  90.502  1.00  0.00           H  
ATOM    311  C   GLY    22      71.343  94.702  91.229  1.00  0.00           C  
ATOM    312  O   GLY    22      71.595  93.795  92.047  1.00  0.00           O  
ATOM    313  N   GLN    23      72.176  95.704  90.880  1.00  0.00           N  
ATOM    314  H   GLN    23      71.880  96.386  90.196  1.00  0.00           H  
ATOM    315  CA  GLN    23      73.552  95.789  91.264  1.00  0.00           C  
ATOM    316  HA  GLN    23      73.615  95.184  92.168  1.00  0.00           H  
ATOM    317  CB  GLN    23      74.461  95.092  90.177  1.00  0.00           C  
ATOM    318  HB2 GLN    23      74.183  94.040  90.103  1.00  0.00           H  
ATOM    319  HB3 GLN    23      74.322  95.514  89.182  1.00  0.00           H  
ATOM    320  CG  GLN    23      75.973  95.031  90.468  1.00  0.00           C  
ATOM    321  HG2 GLN    23      76.342  96.057  90.464  1.00  0.00           H  
ATOM    322  HG3 GLN    23      76.206  94.555  91.421  1.00  0.00           H  
ATOM    323  CD  GLN    23      76.765  94.282  89.482  1.00  0.00           C  
ATOM    324  OE1 GLN    23      76.276  93.495  88.608  1.00  0.00           O  
ATOM    325  NE2 GLN    23      78.052  94.532  89.417  1.00  0.00           N  
ATOM    326 HE21 GLN    23      78.550  95.040  90.134  1.00  0.00           H  
ATOM    327 HE22 GLN    23      78.589  94.005  88.743  1.00  0.00           H  
ATOM    328  C   GLN    23      74.034  97.255  91.503  1.00  0.00           C  
ATOM    329  O   GLN    23      74.200  98.059  90.561  1.00  0.00           O  
ATOM    330  N   GLY    24      74.138  97.754  92.733  1.00  0.00           N  
ATOM    331  H   GLY    24      73.715  97.187  93.453  1.00  0.00           H  
ATOM    332  CA  GLY    24      74.894  98.964  93.036  1.00  0.00           C  
ATOM    333  HA2 GLY    24      74.356  99.725  92.472  1.00  0.00           H  
ATOM    334  HA3 GLY    24      74.812  99.216  94.093  1.00  0.00           H  
ATOM    335  C   GLY    24      76.386  98.944  92.606  1.00  0.00           C  
ATOM    336  O   GLY    24      77.042  97.898  92.619  1.00  0.00           O  
ATOM    337  N   TYR    25      76.894 100.134  92.250  1.00  0.00           N  
ATOM    338  H   TYR    25      76.287 100.910  92.474  1.00  0.00           H  
ATOM    339  CA  TYR    25      78.102 100.463  91.599  1.00  0.00           C  
ATOM    340  HA  TYR    25      78.860  99.993  92.224  1.00  0.00           H  
ATOM    341  CB  TYR    25      78.114  99.856  90.153  1.00  0.00           C  
ATOM    342  HB2 TYR    25      77.817  98.810  90.225  1.00  0.00           H  
ATOM    343  HB3 TYR    25      77.409 100.459  89.581  1.00  0.00           H  
ATOM    344  CG  TYR    25      79.391  99.865  89.356  1.00  0.00           C  
ATOM    345  CD1 TYR    25      80.502  99.105  89.611  1.00  0.00           C  
ATOM    346  HD1 TYR    25      80.600  98.348  90.375  1.00  0.00           H  
ATOM    347  CE1 TYR    25      81.712  99.155  88.784  1.00  0.00           C  
ATOM    348  HE1 TYR    25      82.542  98.470  88.875  1.00  0.00           H  
ATOM    349  CZ  TYR    25      81.645 100.044  87.692  1.00  0.00           C  
ATOM    350  OH  TYR    25      82.663 100.139  86.827  1.00  0.00           O  
ATOM    351  HH  TYR    25      82.582 100.997  86.403  1.00  0.00           H  
ATOM    352  CE2 TYR    25      80.513 100.805  87.426  1.00  0.00           C  
ATOM    353  HE2 TYR    25      80.419 101.355  86.501  1.00  0.00           H  
ATOM    354  CD2 TYR    25      79.396 100.697  88.255  1.00  0.00           C  
ATOM    355  HD2 TYR    25      78.547 101.333  88.054  1.00  0.00           H  
ATOM    356  C   TYR    25      78.346 101.934  91.564  1.00  0.00           C  
ATOM    357  O   TYR    25      77.383 102.701  91.420  1.00  0.00           O  
ATOM    358  N   SER    26      79.622 102.394  91.623  1.00  0.00           N  
ATOM    359  H   SER    26      80.275 101.650  91.423  1.00  0.00           H  
ATOM    360  CA  SER    26      80.026 103.790  91.549  1.00  0.00           C  
ATOM    361  HA  SER    26      79.139 104.423  91.581  1.00  0.00           H  
ATOM    362  CB  SER    26      80.933 104.095  92.758  1.00  0.00           C  
ATOM    363  HB2 SER    26      80.304 103.862  93.617  1.00  0.00           H  
ATOM    364  HB3 SER    26      81.810 103.452  92.833  1.00  0.00           H  
ATOM    365  OG  SER    26      81.273 105.390  92.819  1.00  0.00           O  
ATOM    366  HG  SER    26      82.221 105.501  92.722  1.00  0.00           H  
ATOM    367  C   SER    26      80.780 104.033  90.249  1.00  0.00           C  
ATOM    368  O   SER    26      81.768 103.309  89.999  1.00  0.00           O  
ATOM    369  N   GLN    27      80.312 105.001  89.487  1.00  0.00           N  
ATOM    370  H   GLN    27      79.569 105.588  89.839  1.00  0.00           H  
ATOM    371  CA  GLN    27      80.822 105.189  88.102  1.00  0.00           C  
ATOM    372  HA  GLN    27      80.840 104.242  87.562  1.00  0.00           H  
ATOM    373  CB  GLN    27      79.885 106.163  87.293  1.00  0.00           C  
ATOM    374  HB2 GLN    27      79.860 107.135  87.785  1.00  0.00           H  
ATOM    375  HB3 GLN    27      80.303 106.328  86.300  1.00  0.00           H  
ATOM    376  CG  GLN    27      78.418 105.617  87.086  1.00  0.00           C  
ATOM    377  HG2 GLN    27      77.968 105.548  88.076  1.00  0.00           H  
ATOM    378  HG3 GLN    27      77.860 106.282  86.426  1.00  0.00           H  
ATOM    379  CD  GLN    27      78.337 104.193  86.587  1.00  0.00           C  
ATOM    380  OE1 GLN    27      77.733 103.250  87.084  1.00  0.00           O  
ATOM    381  NE2 GLN    27      78.959 103.926  85.530  1.00  0.00           N  
ATOM    382 HE21 GLN    27      79.560 104.564  85.030  1.00  0.00           H  
ATOM    383 HE22 GLN    27      78.805 103.024  85.102  1.00  0.00           H  
ATOM    384  C   GLN    27      82.237 105.754  88.159  1.00  0.00           C  
ATOM    385  O   GLN    27      83.147 105.441  87.354  1.00  0.00           O  
ATOM    386  N   GLN    28      82.542 106.450  89.242  1.00  0.00           N  
ATOM    387  H   GLN    28      81.860 106.633  89.964  1.00  0.00           H  
ATOM    388  CA  GLN    28      83.815 107.076  89.544  1.00  0.00           C  
ATOM    389  HA  GLN    28      84.109 107.700  88.700  1.00  0.00           H  
ATOM    390  CB  GLN    28      83.648 107.994  90.880  1.00  0.00           C  
ATOM    391  HB2 GLN    28      83.161 107.399  91.652  1.00  0.00           H  
ATOM    392  HB3 GLN    28      84.681 108.172  91.176  1.00  0.00           H  
ATOM    393  CG  GLN    28      82.906 109.275  90.698  1.00  0.00           C  
ATOM    394  HG2 GLN    28      83.007 109.846  91.621  1.00  0.00           H  
ATOM    395  HG3 GLN    28      83.260 109.791  89.806  1.00  0.00           H  
ATOM    396  CD  GLN    28      81.425 109.085  90.376  1.00  0.00           C  
ATOM    397  OE1 GLN    28      80.867 108.112  90.843  1.00  0.00           O  
ATOM    398  NE2 GLN    28      80.812 110.041  89.732  1.00  0.00           N  
ATOM    399 HE21 GLN    28      79.848 109.921  89.453  1.00  0.00           H  
ATOM    400 HE22 GLN    28      81.311 110.885  89.491  1.00  0.00           H  
ATOM    401  C   GLN    28      85.022 106.045  89.698  1.00  0.00           C  
ATOM    402  O   GLN    28      86.152 106.461  89.632  1.00  0.00           O  
ATOM    403  N   SER    29      84.792 104.701  89.824  1.00  0.00           N  
ATOM    404  H   SER    29      83.854 104.349  89.698  1.00  0.00           H  
ATOM    405  CA  SER    29      85.749 103.550  89.884  1.00  0.00           C  
ATOM    406  HA  SER    29      86.524 103.870  90.580  1.00  0.00           H  
ATOM    407  CB  SER    29      85.131 102.276  90.374  1.00  0.00           C  
ATOM    408  HB2 SER    29      85.819 101.431  90.388  1.00  0.00           H  
ATOM    409  HB3 SER    29      84.646 102.305  91.349  1.00  0.00           H  
ATOM    410  OG  SER    29      84.152 101.836  89.461  1.00  0.00           O  
ATOM    411  HG  SER    29      83.301 102.178  89.743  1.00  0.00           H  
ATOM    412  C   SER    29      86.464 103.448  88.476  1.00  0.00           C  
ATOM    413  O   SER    29      87.471 102.775  88.445  1.00  0.00           O  
ATOM    414  N   SER    30      85.956 104.088  87.430  1.00  0.00           N  
ATOM    415  H   SER    30      85.127 104.661  87.502  1.00  0.00           H  
ATOM    416  CA  SER    30      86.606 104.226  86.174  1.00  0.00           C  
ATOM    417  HA  SER    30      87.471 103.564  86.140  1.00  0.00           H  
ATOM    418  CB  SER    30      85.742 103.900  84.967  1.00  0.00           C  
ATOM    419  HB2 SER    30      84.917 104.612  84.989  1.00  0.00           H  
ATOM    420  HB3 SER    30      86.178 104.026  83.976  1.00  0.00           H  
ATOM    421  OG  SER    30      85.315 102.575  85.096  1.00  0.00           O  
ATOM    422  HG  SER    30      84.416 102.666  85.421  1.00  0.00           H  
ATOM    423  C   SER    30      87.088 105.643  85.902  1.00  0.00           C  
ATOM    424  O   SER    30      86.228 106.557  86.003  1.00  0.00           O  
ATOM    425  N   GLN    31      88.317 105.986  85.482  1.00  0.00           N  
ATOM    426  H   GLN    31      88.424 106.968  85.272  1.00  0.00           H  
ATOM    427  CA  GLN    31      89.550 105.192  85.535  1.00  0.00           C  
ATOM    428  HA  GLN    31      89.423 104.258  84.988  1.00  0.00           H  
ATOM    429  CB  GLN    31      90.750 105.989  85.010  1.00  0.00           C  
ATOM    430  HB2 GLN    31      90.774 107.019  85.366  1.00  0.00           H  
ATOM    431  HB3 GLN    31      91.702 105.545  85.302  1.00  0.00           H  
ATOM    432  CG  GLN    31      90.744 105.986  83.467  1.00  0.00           C  
ATOM    433  HG2 GLN    31      89.853 106.462  83.058  1.00  0.00           H  
ATOM    434  HG3 GLN    31      91.576 106.557  83.055  1.00  0.00           H  
ATOM    435  CD  GLN    31      90.815 104.609  82.820  1.00  0.00           C  
ATOM    436  OE1 GLN    31      91.590 103.800  83.242  1.00  0.00           O  
ATOM    437  NE2 GLN    31      90.073 104.256  81.777  1.00  0.00           N  
ATOM    438 HE21 GLN    31      90.276 103.382  81.313  1.00  0.00           H  
ATOM    439 HE22 GLN    31      89.511 105.009  81.405  1.00  0.00           H  
ATOM    440  C   GLN    31      89.811 104.721  87.003  1.00  0.00           C  
ATOM    441  O   GLN    31      89.467 105.505  87.873  1.00  0.00           O  
ATOM    442  N   PRO    32      90.472 103.576  87.322  1.00  0.00           N  
ATOM    443  CD  PRO    32      91.121 102.684  86.413  1.00  0.00           C  
ATOM    444  HD2 PRO    32      92.120 103.022  86.136  1.00  0.00           H  
ATOM    445  HD3 PRO    32      90.579 102.588  85.473  1.00  0.00           H  
ATOM    446  CG  PRO    32      91.175 101.371  87.242  1.00  0.00           C  
ATOM    447  HG2 PRO    32      92.140 100.905  87.042  1.00  0.00           H  
ATOM    448  HG3 PRO    32      90.339 100.717  86.993  1.00  0.00           H  
ATOM    449  CB  PRO    32      91.293 101.839  88.708  1.00  0.00           C  
ATOM    450  HB2 PRO    32      92.304 101.599  89.037  1.00  0.00           H  
ATOM    451  HB3 PRO    32      90.611 101.157  89.216  1.00  0.00           H  
ATOM    452  CA  PRO    32      90.889 103.339  88.669  1.00  0.00           C  
ATOM    453  HA  PRO    32      90.063 103.519  89.357  1.00  0.00           H  
ATOM    454  C   PRO    32      92.037 104.254  89.074  1.00  0.00           C  
ATOM    455  O   PRO    32      93.118 104.243  88.460  1.00  0.00           O  
ATOM    456  N   TYR    33      91.812 105.000  90.139  1.00  0.00           N  
ATOM    457  H   TYR    33      90.871 105.023  90.504  1.00  0.00           H  
ATOM    458  CA  TYR    33      92.832 105.785  90.878  1.00  0.00           C  
ATOM    459  HA  TYR    33      93.819 105.473  90.540  1.00  0.00           H  
ATOM    460  CB  TYR    33      92.702 107.293  90.634  1.00  0.00           C  
ATOM    461  HB2 TYR    33      91.730 107.636  90.989  1.00  0.00           H  
ATOM    462  HB3 TYR    33      93.403 107.833  91.270  1.00  0.00           H  
ATOM    463  CG  TYR    33      92.786 107.752  89.224  1.00  0.00           C  
ATOM    464  CD1 TYR    33      94.058 107.592  88.561  1.00  0.00           C  
ATOM    465  HD1 TYR    33      94.836 106.997  89.015  1.00  0.00           H  
ATOM    466  CE1 TYR    33      94.181 108.056  87.201  1.00  0.00           C  
ATOM    467  HE1 TYR    33      95.080 107.838  86.644  1.00  0.00           H  
ATOM    468  CZ  TYR    33      93.120 108.812  86.619  1.00  0.00           C  
ATOM    469  OH  TYR    33      93.327 109.282  85.363  1.00  0.00           O  
ATOM    470  HH  TYR    33      92.613 109.866  85.096  1.00  0.00           H  
ATOM    471  CE2 TYR    33      91.942 109.071  87.328  1.00  0.00           C  
ATOM    472  HE2 TYR    33      91.190 109.707  86.886  1.00  0.00           H  
ATOM    473  CD2 TYR    33      91.821 108.620  88.619  1.00  0.00           C  
ATOM    474  HD2 TYR    33      90.996 108.933  89.242  1.00  0.00           H  
ATOM    475  C   TYR    33      92.856 105.498  92.410  1.00  0.00           C  
ATOM    476  O   TYR    33      93.664 104.679  92.810  1.00  0.00           O  
ATOM    477  N   GLY    34      91.983 106.193  93.185  1.00  0.00           N  
ATOM    478  H   GLY    34      91.341 106.860  92.780  1.00  0.00           H  
ATOM    479  CA  GLY    34      92.011 105.855  94.614  1.00  0.00           C  
ATOM    480  HA2 GLY    34      93.020 105.723  95.005  1.00  0.00           H  
ATOM    481  HA3 GLY    34      91.561 106.727  95.090  1.00  0.00           H  
ATOM    482  C   GLY    34      91.127 104.602  94.973  1.00  0.00           C  
ATOM    483  O   GLY    34      90.746 103.815  94.103  1.00  0.00           O  
ATOM    484  N   GLN    35      90.938 104.444  96.313  1.00  0.00           N  
ATOM    485  H   GLN    35      91.009 105.232  96.942  1.00  0.00           H  
ATOM    486  CA  GLN    35      90.258 103.336  96.852  1.00  0.00           C  
ATOM    487  HA  GLN    35      89.570 102.854  96.157  1.00  0.00           H  
ATOM    488  CB  GLN    35      91.196 102.216  97.292  1.00  0.00           C  
ATOM    489  HB2 GLN    35      91.970 102.565  97.976  1.00  0.00           H  
ATOM    490  HB3 GLN    35      90.605 101.523  97.890  1.00  0.00           H  
ATOM    491  CG  GLN    35      91.894 101.547  96.139  1.00  0.00           C  
ATOM    492  HG2 GLN    35      91.178 101.273  95.364  1.00  0.00           H  
ATOM    493  HG3 GLN    35      92.614 102.203  95.649  1.00  0.00           H  
ATOM    494  CD  GLN    35      92.621 100.330  96.640  1.00  0.00           C  
ATOM    495  OE1 GLN    35      92.483  99.932  97.789  1.00  0.00           O  
ATOM    496  NE2 GLN    35      93.185  99.579  95.753  1.00  0.00           N  
ATOM    497 HE21 GLN    35      93.457  99.926  94.845  1.00  0.00           H  
ATOM    498 HE22 GLN    35      93.750  98.847  96.158  1.00  0.00           H  
ATOM    499  C   GLN    35      89.386 103.786  98.134  1.00  0.00           C  
ATOM    500  O   GLN    35      89.839 103.919  99.233  1.00  0.00           O  
ATOM    501  N   GLN    36      88.124 104.146  98.015  1.00  0.00           N  
ATOM    502  H   GLN    36      87.574 104.237  98.857  1.00  0.00           H  
ATOM    503  CA  GLN    36      87.342 104.266  96.822  1.00  0.00           C  
ATOM    504  HA  GLN    36      87.316 103.264  96.394  1.00  0.00           H  
ATOM    505  CB  GLN    36      85.948 104.507  97.308  1.00  0.00           C  
ATOM    506  HB2 GLN    36      85.735 103.784  98.095  1.00  0.00           H  
ATOM    507  HB3 GLN    36      85.861 105.505  97.738  1.00  0.00           H  
ATOM    508  CG  GLN    36      84.891 104.424  96.213  1.00  0.00           C  
ATOM    509  HG2 GLN    36      85.356 105.090  95.487  1.00  0.00           H  
ATOM    510  HG3 GLN    36      84.823 103.386  95.889  1.00  0.00           H  
ATOM    511  CD  GLN    36      83.541 104.927  96.612  1.00  0.00           C  
ATOM    512  OE1 GLN    36      83.191 105.034  97.808  1.00  0.00           O  
ATOM    513  NE2 GLN    36      82.718 105.356  95.629  1.00  0.00           N  
ATOM    514 HE21 GLN    36      82.984 105.167  94.673  1.00  0.00           H  
ATOM    515 HE22 GLN    36      81.888 105.824  95.964  1.00  0.00           H  
ATOM    516  C   GLN    36      87.930 105.335  95.791  1.00  0.00           C  
ATOM    517  O   GLN    36      88.489 106.357  96.227  1.00  0.00           O  
ATOM    518  N   SER    37      87.771 105.167  94.448  1.00  0.00           N  
ATOM    519  H   SER    37      87.373 104.302  94.111  1.00  0.00           H  
ATOM    520  CA  SER    37      88.164 106.187  93.503  1.00  0.00           C  
ATOM    521  HA  SER    37      89.097 106.656  93.817  1.00  0.00           H  
ATOM    522  CB  SER    37      88.494 105.606  92.219  1.00  0.00           C  
ATOM    523  HB2 SER    37      88.966 104.640  92.398  1.00  0.00           H  
ATOM    524  HB3 SER    37      87.610 105.375  91.623  1.00  0.00           H  
ATOM    525  OG  SER    37      89.344 106.534  91.428  1.00  0.00           O  
ATOM    526  HG  SER    37      88.835 106.996  90.757  1.00  0.00           H  
ATOM    527  C   SER    37      87.066 107.253  93.315  1.00  0.00           C  
ATOM    528  O   SER    37      85.923 106.898  93.046  1.00  0.00           O  
ATOM    529  N   TYR    38      87.368 108.529  93.332  1.00  0.00           N  
ATOM    530  H   TYR    38      88.372 108.606  93.416  1.00  0.00           H  
ATOM    531  CA  TYR    38      86.323 109.621  93.165  1.00  0.00           C  
ATOM    532  HA  TYR    38      85.364 109.181  92.893  1.00  0.00           H  
ATOM    533  CB  TYR    38      86.197 110.404  94.467  1.00  0.00           C  
ATOM    534  HB2 TYR    38      87.047 111.065  94.639  1.00  0.00           H  
ATOM    535  HB3 TYR    38      85.364 111.079  94.270  1.00  0.00           H  
ATOM    536  CG  TYR    38      86.037 109.632  95.760  1.00  0.00           C  
ATOM    537  CD1 TYR    38      86.885 109.837  96.869  1.00  0.00           C  
ATOM    538  HD1 TYR    38      87.666 110.583  96.884  1.00  0.00           H  
ATOM    539  CE1 TYR    38      86.709 109.059  98.022  1.00  0.00           C  
ATOM    540  HE1 TYR    38      87.443 109.252  98.791  1.00  0.00           H  
ATOM    541  CZ  TYR    38      85.623 108.226  98.172  1.00  0.00           C  
ATOM    542  OH  TYR    38      85.368 107.699  99.429  1.00  0.00           O  
ATOM    543  HH  TYR    38      86.177 107.714  99.946  1.00  0.00           H  
ATOM    544  CE2 TYR    38      84.824 107.979  97.089  1.00  0.00           C  
ATOM    545  HE2 TYR    38      84.012 107.268  97.141  1.00  0.00           H  
ATOM    546  CD2 TYR    38      85.001 108.672  95.882  1.00  0.00           C  
ATOM    547  HD2 TYR    38      84.371 108.764  95.010  1.00  0.00           H  
ATOM    548  C   TYR    38      86.706 110.619  92.021  1.00  0.00           C  
ATOM    549  O   TYR    38      85.840 111.196  91.325  1.00  0.00           O  
ATOM    550  N   SER    39      88.010 110.846  91.866  1.00  0.00           N  
ATOM    551  H   SER    39      88.632 110.280  92.426  1.00  0.00           H  
ATOM    552  CA  SER    39      88.564 111.850  90.867  1.00  0.00           C  
ATOM    553  HA  SER    39      88.073 111.588  89.929  1.00  0.00           H  
ATOM    554  CB  SER    39      88.227 113.253  91.268  1.00  0.00           C  
ATOM    555  HB2 SER    39      87.199 113.441  91.575  1.00  0.00           H  
ATOM    556  HB3 SER    39      88.808 113.364  92.184  1.00  0.00           H  
ATOM    557  OG  SER    39      88.615 114.207  90.251  1.00  0.00           O  
ATOM    558  HG  SER    39      88.332 115.095  90.484  1.00  0.00           H  
ATOM    559  C   SER    39      90.032 111.619  90.738  1.00  0.00           C  
ATOM    560  O   SER    39      90.612 110.799  91.428  1.00  0.00           O  
ATOM    561  N   GLY    40      90.690 112.342  89.842  1.00  0.00           N  
ATOM    562  H   GLY    40      90.133 113.114  89.504  1.00  0.00           H  
ATOM    563  CA  GLY    40      92.140 112.471  89.681  1.00  0.00           C  
ATOM    564  HA2 GLY    40      92.517 111.572  89.194  1.00  0.00           H  
ATOM    565  HA3 GLY    40      92.331 113.430  89.200  1.00  0.00           H  
ATOM    566  C   GLY    40      92.918 112.695  91.003  1.00  0.00           C  
ATOM    567  O   GLY    40      92.298 113.355  91.912  1.00  0.00           O  
ATOM    568  N   TYR    41      94.199 112.350  91.187  1.00  0.00           N  
ATOM    569  H   TYR    41      94.674 112.689  92.011  1.00  0.00           H  
ATOM    570  CA  TYR    41      94.919 111.321  90.383  1.00  0.00           C  
ATOM    571  HA  TYR    41      94.242 110.701  89.795  1.00  0.00           H  
ATOM    572  CB  TYR    41      95.748 112.163  89.444  1.00  0.00           C  
ATOM    573  HB2 TYR    41      96.416 112.903  89.884  1.00  0.00           H  
ATOM    574  HB3 TYR    41      96.408 111.518  88.864  1.00  0.00           H  
ATOM    575  CG  TYR    41      94.977 112.839  88.400  1.00  0.00           C  
ATOM    576  CD1 TYR    41      94.750 114.228  88.374  1.00  0.00           C  
ATOM    577  HD1 TYR    41      95.074 114.827  89.213  1.00  0.00           H  
ATOM    578  CE1 TYR    41      93.979 114.796  87.331  1.00  0.00           C  
ATOM    579  HE1 TYR    41      93.762 115.854  87.340  1.00  0.00           H  
ATOM    580  CZ  TYR    41      93.468 114.033  86.245  1.00  0.00           C  
ATOM    581  OH  TYR    41      92.697 114.587  85.291  1.00  0.00           O  
ATOM    582  HH  TYR    41      92.614 114.004  84.533  1.00  0.00           H  
ATOM    583  CE2 TYR    41      93.845 112.672  86.244  1.00  0.00           C  
ATOM    584  HE2 TYR    41      93.419 112.004  85.510  1.00  0.00           H  
ATOM    585  CD2 TYR    41      94.497 112.029  87.326  1.00  0.00           C  
ATOM    586  HD2 TYR    41      94.625 110.962  87.213  1.00  0.00           H  
ATOM    587  C   TYR    41      95.773 110.449  91.321  1.00  0.00           C  
ATOM    588  O   TYR    41      96.046 110.911  92.398  1.00  0.00           O  
ATOM    589  N   SER    42      96.255 109.260  90.893  1.00  0.00           N  
ATOM    590  H   SER    42      96.164 108.924  89.945  1.00  0.00           H  
ATOM    591  CA  SER    42      97.364 108.564  91.673  1.00  0.00           C  
ATOM    592  HA  SER    42      97.020 108.370  92.689  1.00  0.00           H  
ATOM    593  CB  SER    42      97.507 107.156  91.221  1.00  0.00           C  
ATOM    594  HB2 SER    42      97.776 107.255  90.169  1.00  0.00           H  
ATOM    595  HB3 SER    42      98.195 106.656  91.904  1.00  0.00           H  
ATOM    596  OG  SER    42      96.207 106.535  91.239  1.00  0.00           O  
ATOM    597  HG  SER    42      95.858 106.690  92.120  1.00  0.00           H  
ATOM    598  C   SER    42      98.828 109.221  91.613  1.00  0.00           C  
ATOM    599  O   SER    42      99.837 108.547  91.700  1.00  0.00           O  
ATOM    600  N   GLN    43      98.806 110.563  91.589  1.00  0.00           N  
ATOM    601  H   GLN    43      97.908 111.012  91.700  1.00  0.00           H  
ATOM    602  CA  GLN    43      99.994 111.388  91.707  1.00  0.00           C  
ATOM    603  HA  GLN    43     100.684 111.016  92.464  1.00  0.00           H  
ATOM    604  CB  GLN    43     100.628 111.381  90.293  1.00  0.00           C  
ATOM    605  HB2 GLN    43     101.509 112.022  90.262  1.00  0.00           H  
ATOM    606  HB3 GLN    43     100.964 110.361  90.103  1.00  0.00           H  
ATOM    607  CG  GLN    43      99.752 111.750  89.088  1.00  0.00           C  
ATOM    608  HG2 GLN    43      98.874 111.105  89.105  1.00  0.00           H  
ATOM    609  HG3 GLN    43      99.436 112.793  89.091  1.00  0.00           H  
ATOM    610  CD  GLN    43     100.477 111.602  87.677  1.00  0.00           C  
ATOM    611  OE1 GLN    43     101.366 110.762  87.472  1.00  0.00           O  
ATOM    612  NE2 GLN    43     100.204 112.436  86.740  1.00  0.00           N  
ATOM    613 HE21 GLN    43      99.388 113.002  86.924  1.00  0.00           H  
ATOM    614 HE22 GLN    43     100.689 112.271  85.870  1.00  0.00           H  
ATOM    615  C   GLN    43      99.551 112.816  92.120  1.00  0.00           C  
ATOM    616  O   GLN    43      98.375 113.011  92.264  1.00  0.00           O  
ATOM    617  N   SER    44     100.524 113.707  92.367  1.00  0.00           N  
ATOM    618  H   SER    44     101.469 113.395  92.199  1.00  0.00           H  
ATOM    619  CA  SER    44     100.263 115.097  92.685  1.00  0.00           C  
ATOM    620  HA  SER    44      99.841 115.080  93.690  1.00  0.00           H  
ATOM    621  CB  SER    44     101.605 115.840  92.756  1.00  0.00           C  
ATOM    622  HB2 SER    44     102.272 115.456  93.528  1.00  0.00           H  
ATOM    623  HB3 SER    44     102.086 115.588  91.810  1.00  0.00           H  
ATOM    624  OG  SER    44     101.629 117.256  93.040  1.00  0.00           O  
ATOM    625  HG  SER    44     101.212 117.364  93.898  1.00  0.00           H  
ATOM    626  C   SER    44      99.379 115.935  91.735  1.00  0.00           C  
ATOM    627  O   SER    44      99.232 115.565  90.539  1.00  0.00           O  
ATOM    628  N   THR    45      98.828 117.072  92.132  1.00  0.00           N  
ATOM    629  H   THR    45      99.171 117.403  93.023  1.00  0.00           H  
ATOM    630  CA  THR    45      98.277 118.045  91.165  1.00  0.00           C  
ATOM    631  HA  THR    45      97.318 117.588  90.922  1.00  0.00           H  
ATOM    632  CB  THR    45      97.992 119.379  91.829  1.00  0.00           C  
ATOM    633  HB  THR    45      98.917 119.783  92.241  1.00  0.00           H  
ATOM    634  CG2 THR    45      97.464 120.369  90.863  1.00  0.00           C  
ATOM    635 HG21 THR    45      98.356 120.724  90.348  1.00  0.00           H  
ATOM    636 HG22 THR    45      96.676 120.063  90.175  1.00  0.00           H  
ATOM    637 HG23 THR    45      96.964 121.172  91.405  1.00  0.00           H  
ATOM    638  OG1 THR    45      97.251 119.209  92.984  1.00  0.00           O  
ATOM    639  HG1 THR    45      97.333 120.074  93.393  1.00  0.00           H  
ATOM    640  C   THR    45      99.232 118.248  89.944  1.00  0.00           C  
ATOM    641  O   THR    45      98.788 118.254  88.776  1.00  0.00           O  
ATOM    642  N   ASP    46     100.516 118.328  90.228  1.00  0.00           N  
ATOM    643  H   ASP    46     100.829 118.227  91.183  1.00  0.00           H  
ATOM    644  CA  ASP    46     101.507 118.644  89.210  1.00  0.00           C  
ATOM    645  HA  ASP    46     101.191 118.198  88.267  1.00  0.00           H  
ATOM    646  CB  ASP    46     101.787 120.105  89.090  1.00  0.00           C  
ATOM    647  HB2 ASP    46     100.976 120.645  88.600  1.00  0.00           H  
ATOM    648  HB3 ASP    46     101.799 120.422  90.132  1.00  0.00           H  
ATOM    649  CG  ASP    46     103.095 120.485  88.446  1.00  0.00           C  
ATOM    650  OD1 ASP    46     103.669 119.700  87.607  1.00  0.00           O  
ATOM    651  OD2 ASP    46     103.531 121.577  88.824  1.00  0.00           O  
ATOM    652  C   ASP    46     102.758 117.797  89.600  1.00  0.00           C  
ATOM    653  O   ASP    46     103.368 117.954  90.673  1.00  0.00           O  
ATOM    654  N   THR    47     103.195 116.921  88.693  1.00  0.00           N  
ATOM    655  H   THR    47     102.749 116.892  87.787  1.00  0.00           H  
ATOM    656  CA  THR    47     104.360 115.992  88.955  1.00  0.00           C  
ATOM    657  HA  THR    47     104.313 115.713  90.008  1.00  0.00           H  
ATOM    658  CB  THR    47     104.197 114.679  88.111  1.00  0.00           C  
ATOM    659  HB  THR    47     105.048 114.061  88.397  1.00  0.00           H  
ATOM    660  CG2 THR    47     102.928 114.006  88.591  1.00  0.00           C  
ATOM    661 HG21 THR    47     102.631 113.213  87.905  1.00  0.00           H  
ATOM    662 HG22 THR    47     103.087 113.736  89.635  1.00  0.00           H  
ATOM    663 HG23 THR    47     102.066 114.666  88.685  1.00  0.00           H  
ATOM    664  OG1 THR    47     104.134 114.760  86.709  1.00  0.00           O  
ATOM    665  HG1 THR    47     103.328 115.225  86.471  1.00  0.00           H  
ATOM    666  C   THR    47     105.696 116.645  88.592  1.00  0.00           C  
ATOM    667  O   THR    47     106.702 116.013  88.957  1.00  0.00           O  
ATOM    668  N   SER    48     105.781 117.829  88.001  1.00  0.00           N  
ATOM    669  H   SER    48     104.939 118.344  87.783  1.00  0.00           H  
ATOM    670  CA  SER    48     107.088 118.606  87.790  1.00  0.00           C  
ATOM    671  HA  SER    48     107.672 117.885  87.218  1.00  0.00           H  
ATOM    672  CB  SER    48     106.893 119.803  86.877  1.00  0.00           C  
ATOM    673  HB2 SER    48     107.842 120.212  86.529  1.00  0.00           H  
ATOM    674  HB3 SER    48     106.468 119.550  85.906  1.00  0.00           H  
ATOM    675  OG  SER    48     106.180 120.773  87.570  1.00  0.00           O  
ATOM    676  HG  SER    48     105.255 120.531  87.657  1.00  0.00           H  
ATOM    677  C   SER    48     107.801 119.032  89.005  1.00  0.00           C  
ATOM    678  O   SER    48     107.267 119.268  90.076  1.00  0.00           O  
ATOM    679  N   GLY    49     109.092 119.252  88.891  1.00  0.00           N  
ATOM    680  H   GLY    49     109.391 118.894  87.995  1.00  0.00           H  
ATOM    681  CA  GLY    49     110.072 119.524  89.856  1.00  0.00           C  
ATOM    682  HA2 GLY    49     111.019 119.396  89.331  1.00  0.00           H  
ATOM    683  HA3 GLY    49     109.997 120.535  90.255  1.00  0.00           H  
ATOM    684  C   GLY    49     110.159 118.539  90.980  1.00  0.00           C  
ATOM    685  O   GLY    49     109.972 117.351  90.730  1.00  0.00           O  
ATOM    686  N   TYR    50     110.423 118.925  92.240  1.00  0.00           N  
ATOM    687  H   TYR    50     110.360 118.130  92.860  1.00  0.00           H  
ATOM    688  CA  TYR    50     110.223 120.320  92.708  1.00  0.00           C  
ATOM    689  HA  TYR    50     110.640 121.039  92.002  1.00  0.00           H  
ATOM    690  CB  TYR    50     108.720 120.689  92.904  1.00  0.00           C  
ATOM    691  HB2 TYR    50     108.185 120.463  91.981  1.00  0.00           H  
ATOM    692  HB3 TYR    50     108.441 120.005  93.705  1.00  0.00           H  
ATOM    693  CG  TYR    50     108.580 122.141  93.333  1.00  0.00           C  
ATOM    694  CD1 TYR    50     108.085 122.557  94.574  1.00  0.00           C  
ATOM    695  HD1 TYR    50     107.713 121.777  95.222  1.00  0.00           H  
ATOM    696  CE1 TYR    50     107.924 123.973  94.859  1.00  0.00           C  
ATOM    697  HE1 TYR    50     107.418 124.269  95.766  1.00  0.00           H  
ATOM    698  CZ  TYR    50     108.442 124.936  93.943  1.00  0.00           C  
ATOM    699  OH  TYR    50     108.400 126.197  94.297  1.00  0.00           O  
ATOM    700  HH  TYR    50     108.805 126.752  93.625  1.00  0.00           H  
ATOM    701  CE2 TYR    50     108.932 124.469  92.721  1.00  0.00           C  
ATOM    702  HE2 TYR    50     109.232 125.250  92.039  1.00  0.00           H  
ATOM    703  CD2 TYR    50     108.957 123.074  92.389  1.00  0.00           C  
ATOM    704  HD2 TYR    50     109.368 122.699  91.463  1.00  0.00           H  
ATOM    705  C   TYR    50     110.956 120.531  94.061  1.00  0.00           C  
ATOM    706  O   TYR    50     110.661 119.953  95.157  1.00  0.00           O  
ATOM    707  N   GLY    51     111.959 121.390  94.166  1.00  0.00           N  
ATOM    708  H   GLY    51     112.258 121.543  95.119  1.00  0.00           H  
ATOM    709  CA  GLY    51     112.673 122.310  93.231  1.00  0.00           C  
ATOM    710  HA2 GLY    51     112.294 122.204  92.215  1.00  0.00           H  
ATOM    711  HA3 GLY    51     112.571 123.338  93.579  1.00  0.00           H  
ATOM    712  C   GLY    51     114.169 122.053  93.233  1.00  0.00           C  
ATOM    713  O   GLY    51     114.582 121.171  94.035  1.00  0.00           O  
ATOM    714  N   GLN    52     114.909 122.661  92.311  1.00  0.00           N  
ATOM    715  H   GLN    52     114.577 123.307  91.609  1.00  0.00           H  
ATOM    716  CA  GLN    52     116.370 122.648  92.178  1.00  0.00           C  
ATOM    717  HA  GLN    52     116.633 123.335  91.374  1.00  0.00           H  
ATOM    718  CB  GLN    52     117.024 123.181  93.447  1.00  0.00           C  
ATOM    719  HB2 GLN    52     116.533 124.115  93.720  1.00  0.00           H  
ATOM    720  HB3 GLN    52     116.737 122.509  94.255  1.00  0.00           H  
ATOM    721  CG  GLN    52     118.487 123.609  93.323  1.00  0.00           C  
ATOM    722  HG2 GLN    52     118.756 124.213  94.189  1.00  0.00           H  
ATOM    723  HG3 GLN    52     119.137 122.740  93.429  1.00  0.00           H  
ATOM    724  CD  GLN    52     118.913 124.396  92.079  1.00  0.00           C  
ATOM    725  OE1 GLN    52     118.130 125.053  91.348  1.00  0.00           O  
ATOM    726  NE2 GLN    52     120.227 124.528  91.891  1.00  0.00           N  
ATOM    727 HE21 GLN    52     120.866 124.019  92.484  1.00  0.00           H  
ATOM    728 HE22 GLN    52     120.549 125.063  91.097  1.00  0.00           H  
ATOM    729  C   GLN    52     116.835 121.302  91.679  1.00  0.00           C  
ATOM    730  O   GLN    52     117.437 120.560  92.454  1.00  0.00           O  
ATOM    731  N   SER    53     116.516 120.924  90.472  1.00  0.00           N  
ATOM    732  H   SER    53     116.715 119.956  90.260  1.00  0.00           H  
ATOM    733  CA  SER    53     115.677 121.627  89.483  1.00  0.00           C  
ATOM    734  HA  SER    53     115.969 122.677  89.511  1.00  0.00           H  
ATOM    735  CB  SER    53     116.045 121.030  88.142  1.00  0.00           C  
ATOM    736  HB2 SER    53     117.112 121.013  87.916  1.00  0.00           H  
ATOM    737  HB3 SER    53     115.748 119.982  88.170  1.00  0.00           H  
ATOM    738  OG  SER    53     115.394 121.785  87.169  1.00  0.00           O  
ATOM    739  HG  SER    53     116.028 122.102  86.521  1.00  0.00           H  
ATOM    740  C   SER    53     114.196 121.492  89.646  1.00  0.00           C  
ATOM    741  O   SER    53     113.747 120.523  90.297  1.00  0.00           O  
ATOM    742  N   SER    54     113.499 122.375  88.996  1.00  0.00           N  
ATOM    743  H   SER    54     113.876 123.055  88.351  1.00  0.00           H  
ATOM    744  CA  SER    54     112.054 122.602  89.152  1.00  0.00           C  
ATOM    745  HA  SER    54     111.757 121.934  89.961  1.00  0.00           H  
ATOM    746  CB  SER    54     111.766 124.080  89.630  1.00  0.00           C  
ATOM    747  HB2 SER    54     111.972 124.855  88.891  1.00  0.00           H  
ATOM    748  HB3 SER    54     110.700 124.178  89.832  1.00  0.00           H  
ATOM    749  OG  SER    54     112.437 124.315  90.905  1.00  0.00           O  
ATOM    750  HG  SER    54     112.227 125.225  91.129  1.00  0.00           H  
ATOM    751  C   SER    54     111.342 122.328  87.777  1.00  0.00           C  
ATOM    752  O   SER    54     110.137 122.122  87.774  1.00  0.00           O  
ATOM    753  N   TYR    55     112.089 122.223  86.672  1.00  0.00           N  
ATOM    754  H   TYR    55     113.047 122.536  86.728  1.00  0.00           H  
ATOM    755  CA  TYR    55     111.687 121.699  85.335  1.00  0.00           C  
ATOM    756  HA  TYR    55     110.788 121.093  85.445  1.00  0.00           H  
ATOM    757  CB  TYR    55     111.095 122.877  84.478  1.00  0.00           C  
ATOM    758  HB2 TYR    55     111.924 123.578  84.569  1.00  0.00           H  
ATOM    759  HB3 TYR    55     110.933 122.560  83.447  1.00  0.00           H  
ATOM    760  CG  TYR    55     109.837 123.498  84.988  1.00  0.00           C  
ATOM    761  CD1 TYR    55     109.828 124.746  85.683  1.00  0.00           C  
ATOM    762  HD1 TYR    55     110.711 125.354  85.815  1.00  0.00           H  
ATOM    763  CE1 TYR    55     108.636 125.190  86.252  1.00  0.00           C  
ATOM    764  HE1 TYR    55     108.652 126.133  86.779  1.00  0.00           H  
ATOM    765  CZ  TYR    55     107.429 124.433  86.204  1.00  0.00           C  
ATOM    766  OH  TYR    55     106.350 124.950  86.814  1.00  0.00           O  
ATOM    767  HH  TYR    55     105.677 124.269  86.753  1.00  0.00           H  
ATOM    768  CE2 TYR    55     107.514 123.184  85.589  1.00  0.00           C  
ATOM    769  HE2 TYR    55     106.608 122.628  85.400  1.00  0.00           H  
ATOM    770  CD2 TYR    55     108.631 122.750  84.913  1.00  0.00           C  
ATOM    771  HD2 TYR    55     108.514 121.830  84.360  1.00  0.00           H  
ATOM    772  C   TYR    55     112.894 121.028  84.705  1.00  0.00           C  
ATOM    773  O   TYR    55     113.662 121.678  84.091  1.00  0.00           O  
ATOM    774  N   SER    56     112.975 119.715  84.722  1.00  0.00           N  
ATOM    775  H   SER    56     113.612 119.455  83.982  1.00  0.00           H  
ATOM    776  CA  SER    56     112.350 118.577  85.464  1.00  0.00           C  
ATOM    777  HA  SER    56     112.818 117.680  85.057  1.00  0.00           H  
ATOM    778  CB  SER    56     112.913 118.639  86.910  1.00  0.00           C  
ATOM    779  HB2 SER    56     113.942 118.993  86.855  1.00  0.00           H  
ATOM    780  HB3 SER    56     112.390 119.427  87.452  1.00  0.00           H  
ATOM    781  OG  SER    56     112.793 117.313  87.434  1.00  0.00           O  
ATOM    782  HG  SER    56     111.859 117.110  87.532  1.00  0.00           H  
ATOM    783  C   SER    56     110.863 118.553  85.340  1.00  0.00           C  
ATOM    784  O   SER    56     110.145 118.597  86.348  1.00  0.00           O  
ATOM    785  N   SER    57     110.419 118.144  84.142  1.00  0.00           N  
ATOM    786  H   SER    57     109.470 117.797  84.162  1.00  0.00           H  
ATOM    787  CA  SER    57     111.011 118.254  82.787  1.00  0.00           C  
ATOM    788  HA  SER    57     112.052 117.950  82.898  1.00  0.00           H  
ATOM    789  CB  SER    57     110.330 117.155  81.964  1.00  0.00           C  
ATOM    790  HB2 SER    57     110.721 116.199  82.312  1.00  0.00           H  
ATOM    791  HB3 SER    57     109.244 117.161  82.059  1.00  0.00           H  
ATOM    792  OG  SER    57     110.610 117.242  80.565  1.00  0.00           O  
ATOM    793  HG  SER    57     109.985 116.657  80.130  1.00  0.00           H  
ATOM    794  C   SER    57     110.916 119.656  82.124  1.00  0.00           C  
ATOM    795  O   SER    57     109.915 120.348  82.375  1.00  0.00           O  
ATOM    796  N   TYR    58     111.961 120.148  81.402  1.00  0.00           N  
ATOM    797  H   TYR    58     112.746 119.525  81.274  1.00  0.00           H  
ATOM    798  CA  TYR    58     111.942 121.443  80.754  1.00  0.00           C  
ATOM    799  HA  TYR    58     111.859 122.209  81.525  1.00  0.00           H  
ATOM    800  CB  TYR    58     113.261 121.771  80.064  1.00  0.00           C  
ATOM    801  HB2 TYR    58     114.144 121.495  80.639  1.00  0.00           H  
ATOM    802  HB3 TYR    58     113.409 121.197  79.149  1.00  0.00           H  
ATOM    803  CG  TYR    58     113.386 123.229  79.632  1.00  0.00           C  
ATOM    804  CD1 TYR    58     113.128 123.676  78.308  1.00  0.00           C  
ATOM    805  HD1 TYR    58     113.032 122.924  77.539  1.00  0.00           H  
ATOM    806  CE1 TYR    58     113.231 125.079  77.951  1.00  0.00           C  
ATOM    807  HE1 TYR    58     113.130 125.354  76.912  1.00  0.00           H  
ATOM    808  CZ  TYR    58     113.582 126.039  78.885  1.00  0.00           C  
ATOM    809  OH  TYR    58     113.801 127.356  78.586  1.00  0.00           O  
ATOM    810  HH  TYR    58     114.468 127.390  77.897  1.00  0.00           H  
ATOM    811  CE2 TYR    58     113.740 125.618  80.255  1.00  0.00           C  
ATOM    812  HE2 TYR    58     114.187 126.329  80.934  1.00  0.00           H  
ATOM    813  CD2 TYR    58     113.797 124.268  80.544  1.00  0.00           C  
ATOM    814  HD2 TYR    58     113.962 123.910  81.550  1.00  0.00           H  
ATOM    815  C   TYR    58     110.714 121.524  79.745  1.00  0.00           C  
ATOM    816  O   TYR    58     110.348 120.582  79.067  1.00  0.00           O  
ATOM    817  N   GLY    59     110.100 122.693  79.572  1.00  0.00           N  
ATOM    818  H   GLY    59     109.373 122.693  78.870  1.00  0.00           H  
ATOM    819  CA  GLY    59     110.135 123.879  80.435  1.00  0.00           C  
ATOM    820  HA2 GLY    59     109.645 123.727  81.396  1.00  0.00           H  
ATOM    821  HA3 GLY    59     111.140 124.303  80.431  1.00  0.00           H  
ATOM    822  C   GLY    59     109.261 125.062  79.930  1.00  0.00           C  
ATOM    823  O   GLY    59     108.752 124.969  78.759  1.00  0.00           O  
ATOM    824  N   GLN    60     108.998 126.172  80.711  1.00  0.00           N  
ATOM    825  H   GLN    60     108.291 126.765  80.299  1.00  0.00           H  
ATOM    826  CA  GLN    60     109.138 126.374  82.168  1.00  0.00           C  
ATOM    827  HA  GLN    60     109.803 125.585  82.518  1.00  0.00           H  
ATOM    828  CB  GLN    60     109.778 127.768  82.438  1.00  0.00           C  
ATOM    829  HB2 GLN    60     109.067 128.486  82.029  1.00  0.00           H  
ATOM    830  HB3 GLN    60     109.960 127.819  83.511  1.00  0.00           H  
ATOM    831  CG  GLN    60     111.230 127.705  81.813  1.00  0.00           C  
ATOM    832  HG2 GLN    60     111.590 126.679  81.887  1.00  0.00           H  
ATOM    833  HG3 GLN    60     111.294 128.040  80.778  1.00  0.00           H  
ATOM    834  CD  GLN    60     112.230 128.663  82.553  1.00  0.00           C  
ATOM    835  OE1 GLN    60     111.857 129.786  82.907  1.00  0.00           O  
ATOM    836  NE2 GLN    60     113.386 128.282  82.865  1.00  0.00           N  
ATOM    837 HE21 GLN    60     113.714 127.346  82.673  1.00  0.00           H  
ATOM    838 HE22 GLN    60     113.796 128.795  83.632  1.00  0.00           H  
ATOM    839  C   GLN    60     107.804 126.118  82.839  1.00  0.00           C  
ATOM    840  O   GLN    60     107.316 124.990  82.744  1.00  0.00           O  
ATOM    841  N   SER    61     107.184 127.163  83.450  1.00  0.00           N  
ATOM    842  H   SER    61     107.589 128.082  83.340  1.00  0.00           H  
ATOM    843  CA  SER    61     105.807 127.162  83.980  1.00  0.00           C  
ATOM    844  HA  SER    61     105.803 126.321  84.674  1.00  0.00           H  
ATOM    845  CB  SER    61     105.664 128.470  84.781  1.00  0.00           C  
ATOM    846  HB2 SER    61     104.664 128.582  85.200  1.00  0.00           H  
ATOM    847  HB3 SER    61     106.403 128.535  85.580  1.00  0.00           H  
ATOM    848  OG  SER    61     105.819 129.634  83.928  1.00  0.00           O  
ATOM    849  HG  SER    61     106.686 130.008  84.101  1.00  0.00           H  
ATOM    850  C   SER    61     104.774 127.030  82.857  1.00  0.00           C  
ATOM    851  O   SER    61     105.111 127.069  81.694  1.00  0.00           O  
ATOM    852  N   GLN    62     103.547 126.911  83.275  1.00  0.00           N  
ATOM    853  H   GLN    62     103.450 126.743  84.266  1.00  0.00           H  
ATOM    854  CA  GLN    62     102.412 126.581  82.413  1.00  0.00           C  
ATOM    855  HA  GLN    62     102.306 125.497  82.370  1.00  0.00           H  
ATOM    856  CB  GLN    62     101.248 127.142  83.213  1.00  0.00           C  
ATOM    857  HB2 GLN    62     101.377 126.902  84.268  1.00  0.00           H  
ATOM    858  HB3 GLN    62     101.162 128.223  83.098  1.00  0.00           H  
ATOM    859  CG  GLN    62      99.889 126.466  82.786  1.00  0.00           C  
ATOM    860  HG2 GLN    62      99.820 126.767  81.741  1.00  0.00           H  
ATOM    861  HG3 GLN    62      99.831 125.393  82.974  1.00  0.00           H  
ATOM    862  CD  GLN    62      98.720 127.085  83.486  1.00  0.00           C  
ATOM    863  OE1 GLN    62      98.763 127.954  84.304  1.00  0.00           O  
ATOM    864  NE2 GLN    62      97.496 126.653  83.147  1.00  0.00           N  
ATOM    865 HE21 GLN    62      96.767 126.743  83.840  1.00  0.00           H  
ATOM    866 HE22 GLN    62      97.579 125.895  82.486  1.00  0.00           H  
ATOM    867  C   GLN    62     102.374 127.088  80.963  1.00  0.00           C  
ATOM    868  O   GLN    62     102.025 126.322  80.021  1.00  0.00           O  
ATOM    869  N   ASN    63     102.642 128.372  80.823  1.00  0.00           N  
ATOM    870  H   ASN    63     102.806 128.973  81.618  1.00  0.00           H  
ATOM    871  CA  ASN    63     102.438 129.217  79.610  1.00  0.00           C  
ATOM    872  HA  ASN    63     102.309 128.613  78.712  1.00  0.00           H  
ATOM    873  CB  ASN    63     101.294 130.245  79.775  1.00  0.00           C  
ATOM    874  HB2 ASN    63     101.568 131.059  80.446  1.00  0.00           H  
ATOM    875  HB3 ASN    63     101.298 130.761  78.815  1.00  0.00           H  
ATOM    876  CG  ASN    63      99.904 129.690  80.002  1.00  0.00           C  
ATOM    877  OD1 ASN    63      99.356 129.024  79.097  1.00  0.00           O  
ATOM    878  ND2 ASN    63      99.326 129.825  81.171  1.00  0.00           N  
ATOM    879 HD21 ASN    63      98.374 129.490  81.138  1.00  0.00           H  
ATOM    880 HD22 ASN    63      99.732 130.543  81.754  1.00  0.00           H  
ATOM    881  C   ASN    63     103.740 130.021  79.219  1.00  0.00           C  
ATOM    882  O   ASN    63     103.670 130.897  78.369  1.00  0.00           O  
ATOM    883  N   THR    64     104.877 129.732  79.908  1.00  0.00           N  
ATOM    884  H   THR    64     104.759 129.022  80.617  1.00  0.00           H  
ATOM    885  CA  THR    64     106.179 130.170  79.377  1.00  0.00           C  
ATOM    886  HA  THR    64     106.096 130.972  78.643  1.00  0.00           H  
ATOM    887  CB  THR    64     107.029 130.767  80.554  1.00  0.00           C  
ATOM    888  HB  THR    64     107.109 130.015  81.339  1.00  0.00           H  
ATOM    889  CG2 THR    64     108.448 131.142  80.023  1.00  0.00           C  
ATOM    890 HG21 THR    64     108.898 130.167  79.833  1.00  0.00           H  
ATOM    891 HG22 THR    64     108.545 131.735  79.113  1.00  0.00           H  
ATOM    892 HG23 THR    64     108.984 131.639  80.832  1.00  0.00           H  
ATOM    893  OG1 THR    64     106.368 131.959  80.861  1.00  0.00           O  
ATOM    894  HG1 THR    64     106.525 132.612  80.175  1.00  0.00           H  
ATOM    895  C   THR    64     106.892 128.902  78.805  1.00  0.00           C  
ATOM    896  O   THR    64     107.401 128.073  79.549  1.00  0.00           O  
ATOM    897  N   GLY    65     106.930 128.662  77.544  1.00  0.00           N  
ATOM    898  H   GLY    65     107.271 127.749  77.280  1.00  0.00           H  
ATOM    899  CA  GLY    65     106.261 129.375  76.477  1.00  0.00           C  
ATOM    900  HA2 GLY    65     106.316 130.430  76.746  1.00  0.00           H  
ATOM    901  HA3 GLY    65     106.766 129.212  75.525  1.00  0.00           H  
ATOM    902  C   GLY    65     104.789 128.896  76.300  1.00  0.00           C  
ATOM    903  O   GLY    65     104.388 127.943  76.993  1.00  0.00           O  
ATOM    904  N   TYR    66     104.031 129.536  75.405  1.00  0.00           N  
ATOM    905  H   TYR    66     104.458 130.206  74.781  1.00  0.00           H  
ATOM    906  CA  TYR    66     102.693 129.051  74.923  1.00  0.00           C  
ATOM    907  HA  TYR    66     101.945 128.978  75.713  1.00  0.00           H  
ATOM    908  CB  TYR    66     102.214 130.122  73.851  1.00  0.00           C  
ATOM    909  HB2 TYR    66     102.081 131.040  74.423  1.00  0.00           H  
ATOM    910  HB3 TYR    66     103.028 130.201  73.130  1.00  0.00           H  
ATOM    911  CG  TYR    66     100.813 129.806  73.305  1.00  0.00           C  
ATOM    912  CD1 TYR    66     100.738 128.694  72.357  1.00  0.00           C  
ATOM    913  HD1 TYR    66     101.599 128.123  72.043  1.00  0.00           H  
ATOM    914  CE1 TYR    66      99.421 128.475  71.785  1.00  0.00           C  
ATOM    915  HE1 TYR    66      99.219 127.784  70.981  1.00  0.00           H  
ATOM    916  CZ  TYR    66      98.325 129.324  72.056  1.00  0.00           C  
ATOM    917  OH  TYR    66      97.114 129.162  71.387  1.00  0.00           O  
ATOM    918  HH  TYR    66      97.185 128.648  70.579  1.00  0.00           H  
ATOM    919  CE2 TYR    66      98.536 130.348  73.019  1.00  0.00           C  
ATOM    920  HE2 TYR    66      97.654 130.876  73.349  1.00  0.00           H  
ATOM    921  CD2 TYR    66      99.791 130.667  73.607  1.00  0.00           C  
ATOM    922  HD2 TYR    66      99.917 131.508  74.273  1.00  0.00           H  
ATOM    923  C   TYR    66     102.905 127.758  74.224  1.00  0.00           C  
ATOM    924  O   TYR    66     103.860 127.644  73.445  1.00  0.00           O  
ATOM    925  N   GLY    67     102.067 126.737  74.529  1.00  0.00           N  
ATOM    926  H   GLY    67     101.200 126.912  75.017  1.00  0.00           H  
ATOM    927  CA  GLY    67     102.171 125.370  74.058  1.00  0.00           C  
ATOM    928  HA2 GLY    67     102.594 125.227  73.063  1.00  0.00           H  
ATOM    929  HA3 GLY    67     102.691 124.731  74.772  1.00  0.00           H  
ATOM    930  C   GLY    67     100.726 124.723  73.930  1.00  0.00           C  
ATOM    931  O   GLY    67     100.552 123.479  74.005  1.00  0.00           O  
ATOM    932  N   THR    68      99.693 125.500  73.772  1.00  0.00           N  
ATOM    933  H   THR    68      99.774 126.487  73.973  1.00  0.00           H  
ATOM    934  CA  THR    68      98.344 124.895  73.462  1.00  0.00           C  
ATOM    935  HA  THR    68      98.119 124.307  74.352  1.00  0.00           H  
ATOM    936  CB  THR    68      97.198 125.956  73.234  1.00  0.00           C  
ATOM    937  HB  THR    68      97.543 126.762  72.586  1.00  0.00           H  
ATOM    938  CG2 THR    68      95.891 125.365  72.768  1.00  0.00           C  
ATOM    939 HG21 THR    68      95.212 126.214  72.689  1.00  0.00           H  
ATOM    940 HG22 THR    68      95.951 124.881  71.793  1.00  0.00           H  
ATOM    941 HG23 THR    68      95.489 124.697  73.530  1.00  0.00           H  
ATOM    942  OG1 THR    68      96.981 126.562  74.489  1.00  0.00           O  
ATOM    943  HG1 THR    68      97.801 126.919  74.838  1.00  0.00           H  
ATOM    944  C   THR    68      98.321 123.945  72.174  1.00  0.00           C  
ATOM    945  O   THR    68      98.964 124.299  71.202  1.00  0.00           O  
ATOM    946  N   GLN    69      97.585 122.859  72.178  1.00  0.00           N  
ATOM    947  H   GLN    69      97.126 122.763  73.072  1.00  0.00           H  
ATOM    948  CA  GLN    69      97.520 121.836  71.123  1.00  0.00           C  
ATOM    949  HA  GLN    69      98.521 121.412  71.037  1.00  0.00           H  
ATOM    950  CB  GLN    69      96.641 120.696  71.662  1.00  0.00           C  
ATOM    951  HB2 GLN    69      97.031 120.363  72.624  1.00  0.00           H  
ATOM    952  HB3 GLN    69      95.606 121.011  71.797  1.00  0.00           H  
ATOM    953  CG  GLN    69      96.529 119.556  70.673  1.00  0.00           C  
ATOM    954  HG2 GLN    69      96.229 119.954  69.703  1.00  0.00           H  
ATOM    955  HG3 GLN    69      97.509 119.096  70.546  1.00  0.00           H  
ATOM    956  CD  GLN    69      95.677 118.419  71.274  1.00  0.00           C  
ATOM    957  OE1 GLN    69      95.297 118.295  72.408  1.00  0.00           O  
ATOM    958  NE2 GLN    69      95.274 117.613  70.376  1.00  0.00           N  
ATOM    959 HE21 GLN    69      95.540 117.799  69.420  1.00  0.00           H  
ATOM    960 HE22 GLN    69      94.981 116.682  70.636  1.00  0.00           H  
ATOM    961  C   GLN    69      97.165 122.383  69.709  1.00  0.00           C  
ATOM    962  O   GLN    69      96.083 122.896  69.466  1.00  0.00           O  
ATOM    963  N   SER    70      98.021 122.144  68.718  1.00  0.00           N  
ATOM    964  H   SER    70      98.709 121.403  68.714  1.00  0.00           H  
ATOM    965  CA  SER    70      97.883 122.715  67.356  1.00  0.00           C  
ATOM    966  HA  SER    70      97.310 123.641  67.327  1.00  0.00           H  
ATOM    967  CB  SER    70      99.243 123.158  66.705  1.00  0.00           C  
ATOM    968  HB2 SER    70      99.153 123.687  65.756  1.00  0.00           H  
ATOM    969  HB3 SER    70      99.889 123.706  67.391  1.00  0.00           H  
ATOM    970  OG  SER    70      99.906 121.988  66.406  1.00  0.00           O  
ATOM    971  HG  SER    70     100.662 121.961  66.997  1.00  0.00           H  
ATOM    972  C   SER    70      96.958 121.885  66.350  1.00  0.00           C  
ATOM    973  O   SER    70      96.773 122.286  65.197  1.00  0.00           O  
ATOM    974  N   THR    71      96.472 120.684  66.719  1.00  0.00           N  
ATOM    975  H   THR    71      96.784 120.391  67.633  1.00  0.00           H  
ATOM    976  CA  THR    71      95.698 119.776  65.897  1.00  0.00           C  
ATOM    977  HA  THR    71      95.209 120.396  65.145  1.00  0.00           H  
ATOM    978  CB  THR    71      96.711 118.686  65.370  1.00  0.00           C  
ATOM    979  HB  THR    71      96.039 117.932  64.960  1.00  0.00           H  
ATOM    980  CG2 THR    71      97.625 119.315  64.268  1.00  0.00           C  
ATOM    981 HG21 THR    71      96.945 119.662  63.490  1.00  0.00           H  
ATOM    982 HG22 THR    71      98.200 120.141  64.686  1.00  0.00           H  
ATOM    983 HG23 THR    71      98.337 118.596  63.861  1.00  0.00           H  
ATOM    984  OG1 THR    71      97.487 118.186  66.371  1.00  0.00           O  
ATOM    985  HG1 THR    71      96.962 117.513  66.809  1.00  0.00           H  
ATOM    986  C   THR    71      94.705 119.006  66.829  1.00  0.00           C  
ATOM    987  O   THR    71      95.165 118.410  67.802  1.00  0.00           O  
ATOM    988  N   PRO    72      93.368 118.921  66.543  1.00  0.00           N  
ATOM    989  CD  PRO    72      92.720 119.668  65.505  1.00  0.00           C  
ATOM    990  HD2 PRO    72      93.029 119.343  64.512  1.00  0.00           H  
ATOM    991  HD3 PRO    72      92.886 120.713  65.767  1.00  0.00           H  
ATOM    992  CG  PRO    72      91.219 119.231  65.619  1.00  0.00           C  
ATOM    993  HG2 PRO    72      91.060 118.286  65.100  1.00  0.00           H  
ATOM    994  HG3 PRO    72      90.549 120.050  65.354  1.00  0.00           H  
ATOM    995  CB  PRO    72      90.995 118.922  67.111  1.00  0.00           C  
ATOM    996  HB2 PRO    72      90.180 118.220  67.289  1.00  0.00           H  
ATOM    997  HB3 PRO    72      90.829 119.804  67.730  1.00  0.00           H  
ATOM    998  CA  PRO    72      92.396 118.285  67.440  1.00  0.00           C  
ATOM    999  HA  PRO    72      92.611 118.450  68.496  1.00  0.00           H  
ATOM   1000  C   PRO    72      92.432 116.757  67.273  1.00  0.00           C  
ATOM   1001  O   PRO    72      92.736 116.238  66.217  1.00  0.00           O  
ATOM   1002  N   GLN    73      92.158 116.001  68.364  1.00  0.00           N  
ATOM   1003  H   GLN    73      91.903 116.549  69.173  1.00  0.00           H  
ATOM   1004  CA  GLN    73      91.739 114.594  68.336  1.00  0.00           C  
ATOM   1005  HA  GLN    73      92.543 114.005  67.895  1.00  0.00           H  
ATOM   1006  CB  GLN    73      91.553 114.073  69.703  1.00  0.00           C  
ATOM   1007  HB2 GLN    73      91.565 112.986  69.635  1.00  0.00           H  
ATOM   1008  HB3 GLN    73      92.380 114.356  70.354  1.00  0.00           H  
ATOM   1009  CG  GLN    73      90.337 114.624  70.531  1.00  0.00           C  
ATOM   1010  HG2 GLN    73      90.724 114.541  71.547  1.00  0.00           H  
ATOM   1011  HG3 GLN    73      90.135 115.664  70.273  1.00  0.00           H  
ATOM   1012  CD  GLN    73      89.087 113.785  70.271  1.00  0.00           C  
ATOM   1013  OE1 GLN    73      89.066 112.893  69.405  1.00  0.00           O  
ATOM   1014  NE2 GLN    73      87.989 113.971  70.950  1.00  0.00           N  
ATOM   1015 HE21 GLN    73      87.924 114.590  71.745  1.00  0.00           H  
ATOM   1016 HE22 GLN    73      87.192 113.376  70.775  1.00  0.00           H  
ATOM   1017  C   GLN    73      90.609 114.352  67.305  1.00  0.00           C  
ATOM   1018  O   GLN    73      89.729 115.251  67.157  1.00  0.00           O  
ATOM   1019  N   GLY    74      90.560 113.254  66.621  1.00  0.00           N  
ATOM   1020  H   GLY    74      91.209 112.530  66.895  1.00  0.00           H  
ATOM   1021  CA  GLY    74      89.623 112.961  65.473  1.00  0.00           C  
ATOM   1022  HA2 GLY    74      89.213 113.879  65.052  1.00  0.00           H  
ATOM   1023  HA3 GLY    74      90.212 112.543  64.657  1.00  0.00           H  
ATOM   1024  C   GLY    74      88.685 111.788  65.737  1.00  0.00           C  
ATOM   1025  O   GLY    74      88.289 111.157  64.774  1.00  0.00           O  
ATOM   1026  N   TYR    75      88.382 111.497  67.015  1.00  0.00           N  
ATOM   1027  H   TYR    75      88.783 112.118  67.704  1.00  0.00           H  
ATOM   1028  CA  TYR    75      87.500 110.536  67.547  1.00  0.00           C  
ATOM   1029  HA  TYR    75      87.239 109.842  66.747  1.00  0.00           H  
ATOM   1030  CB  TYR    75      88.286 109.727  68.594  1.00  0.00           C  
ATOM   1031  HB2 TYR    75      88.563 110.421  69.387  1.00  0.00           H  
ATOM   1032  HB3 TYR    75      87.730 108.864  68.962  1.00  0.00           H  
ATOM   1033  CG  TYR    75      89.700 109.219  68.112  1.00  0.00           C  
ATOM   1034  CD1 TYR    75      90.883 109.507  68.860  1.00  0.00           C  
ATOM   1035  HD1 TYR    75      90.800 110.111  69.751  1.00  0.00           H  
ATOM   1036  CE1 TYR    75      92.092 108.938  68.398  1.00  0.00           C  
ATOM   1037  HE1 TYR    75      92.963 109.146  69.001  1.00  0.00           H  
ATOM   1038  CZ  TYR    75      92.213 107.984  67.319  1.00  0.00           C  
ATOM   1039  OH  TYR    75      93.254 107.263  67.128  1.00  0.00           O  
ATOM   1040  HH  TYR    75      94.062 107.722  67.367  1.00  0.00           H  
ATOM   1041  CE2 TYR    75      90.998 107.696  66.670  1.00  0.00           C  
ATOM   1042  HE2 TYR    75      91.014 106.925  65.913  1.00  0.00           H  
ATOM   1043  CD2 TYR    75      89.848 108.352  67.073  1.00  0.00           C  
ATOM   1044  HD2 TYR    75      88.956 108.098  66.520  1.00  0.00           H  
ATOM   1045  C   TYR    75      86.208 111.119  68.150  1.00  0.00           C  
ATOM   1046  O   TYR    75      85.391 110.430  68.675  1.00  0.00           O  
ATOM   1047  N   GLY    76      86.010 112.450  68.085  1.00  0.00           N  
ATOM   1048  H   GLY    76      86.858 112.916  67.796  1.00  0.00           H  
ATOM   1049  CA  GLY    76      84.759 113.176  68.446  1.00  0.00           C  
ATOM   1050  HA2 GLY    76      84.954 114.207  68.149  1.00  0.00           H  
ATOM   1051  HA3 GLY    76      83.952 112.643  67.943  1.00  0.00           H  
ATOM   1052  C   GLY    76      84.264 113.016  69.886  1.00  0.00           C  
ATOM   1053  O   GLY    76      85.102 113.007  70.811  1.00  0.00           O  
ATOM   1054  N   SER    77      82.973 112.960  69.989  1.00  0.00           N  
ATOM   1055  H   SER    77      82.526 113.204  69.117  1.00  0.00           H  
ATOM   1056  CA  SER    77      82.234 113.148  71.276  1.00  0.00           C  
ATOM   1057  HA  SER    77      82.987 113.162  72.065  1.00  0.00           H  
ATOM   1058  CB  SER    77      81.674 114.589  71.422  1.00  0.00           C  
ATOM   1059  HB2 SER    77      81.235 114.668  72.417  1.00  0.00           H  
ATOM   1060  HB3 SER    77      82.508 115.276  71.276  1.00  0.00           H  
ATOM   1061  OG  SER    77      80.687 114.781  70.434  1.00  0.00           O  
ATOM   1062  HG  SER    77      81.201 114.600  69.644  1.00  0.00           H  
ATOM   1063  C   SER    77      81.343 111.957  71.626  1.00  0.00           C  
ATOM   1064  O   SER    77      80.173 112.107  71.761  1.00  0.00           O  
ATOM   1065  N   THR    78      81.822 110.765  71.938  1.00  0.00           N  
ATOM   1066  H   THR    78      81.089 110.149  72.261  1.00  0.00           H  
ATOM   1067  CA  THR    78      83.140 110.224  71.682  1.00  0.00           C  
ATOM   1068  HA  THR    78      83.674 110.823  70.944  1.00  0.00           H  
ATOM   1069  CB  THR    78      83.957 110.272  72.974  1.00  0.00           C  
ATOM   1070  HB  THR    78      83.564 109.511  73.648  1.00  0.00           H  
ATOM   1071  CG2 THR    78      85.397 109.881  72.763  1.00  0.00           C  
ATOM   1072 HG21 THR    78      86.105 110.077  73.569  1.00  0.00           H  
ATOM   1073 HG22 THR    78      85.401 108.817  72.525  1.00  0.00           H  
ATOM   1074 HG23 THR    78      85.731 110.495  71.926  1.00  0.00           H  
ATOM   1075  OG1 THR    78      83.942 111.493  73.613  1.00  0.00           O  
ATOM   1076  HG1 THR    78      83.007 111.588  73.810  1.00  0.00           H  
ATOM   1077  C   THR    78      83.097 108.843  71.120  1.00  0.00           C  
ATOM   1078  O   THR    78      82.484 107.946  71.664  1.00  0.00           O  
ATOM   1079  N   GLY    79      83.682 108.731  69.943  1.00  0.00           N  
ATOM   1080  H   GLY    79      84.053 109.551  69.484  1.00  0.00           H  
ATOM   1081  CA  GLY    79      83.752 107.432  69.351  1.00  0.00           C  
ATOM   1082  HA2 GLY    79      82.966 106.799  69.761  1.00  0.00           H  
ATOM   1083  HA3 GLY    79      83.485 107.673  68.322  1.00  0.00           H  
ATOM   1084  C   GLY    79      85.152 106.749  69.531  1.00  0.00           C  
ATOM   1085  O   GLY    79      85.762 106.712  70.588  1.00  0.00           O  
ATOM   1086  N   GLY    80      85.719 106.187  68.504  1.00  0.00           N  
ATOM   1087  H   GLY    80      86.659 105.875  68.704  1.00  0.00           H  
ATOM   1088  CA  GLY    80      85.296 106.236  67.095  1.00  0.00           C  
ATOM   1089  HA2 GLY    80      85.478 107.221  66.665  1.00  0.00           H  
ATOM   1090  HA3 GLY    80      85.897 105.545  66.504  1.00  0.00           H  
ATOM   1091  C   GLY    80      83.893 105.658  66.821  1.00  0.00           C  
ATOM   1092  O   GLY    80      83.305 104.799  67.548  1.00  0.00           O  
ATOM   1093  N   TYR    81      83.469 105.987  65.551  1.00  0.00           N  
ATOM   1094  H   TYR    81      84.074 106.530  64.951  1.00  0.00           H  
ATOM   1095  CA  TYR    81      82.172 105.691  65.016  1.00  0.00           C  
ATOM   1096  HA  TYR    81      81.493 105.318  65.783  1.00  0.00           H  
ATOM   1097  CB  TYR    81      81.667 107.073  64.484  1.00  0.00           C  
ATOM   1098  HB2 TYR    81      82.429 107.449  63.802  1.00  0.00           H  
ATOM   1099  HB3 TYR    81      80.811 106.768  63.882  1.00  0.00           H  
ATOM   1100  CG  TYR    81      81.332 108.035  65.540  1.00  0.00           C  
ATOM   1101  CD1 TYR    81      80.221 107.946  66.428  1.00  0.00           C  
ATOM   1102  HD1 TYR    81      79.511 107.143  66.295  1.00  0.00           H  
ATOM   1103  CE1 TYR    81      80.073 108.851  67.515  1.00  0.00           C  
ATOM   1104  HE1 TYR    81      79.262 108.789  68.225  1.00  0.00           H  
ATOM   1105  CZ  TYR    81      81.000 109.847  67.763  1.00  0.00           C  
ATOM   1106  OH  TYR    81      80.808 110.780  68.752  1.00  0.00           O  
ATOM   1107  HH  TYR    81      80.151 110.526  69.404  1.00  0.00           H  
ATOM   1108  CE2 TYR    81      82.121 109.954  66.873  1.00  0.00           C  
ATOM   1109  HE2 TYR    81      82.860 110.741  66.903  1.00  0.00           H  
ATOM   1110  CD2 TYR    81      82.307 109.091  65.797  1.00  0.00           C  
ATOM   1111  HD2 TYR    81      83.139 109.181  65.113  1.00  0.00           H  
ATOM   1112  C   TYR    81      82.224 104.722  63.854  1.00  0.00           C  
ATOM   1113  O   TYR    81      83.045 104.801  62.934  1.00  0.00           O  
ATOM   1114  N   GLY    82      81.402 103.727  63.690  1.00  0.00           N  
ATOM   1115  H   GLY    82      81.638 103.158  62.890  1.00  0.00           H  
ATOM   1116  CA  GLY    82      80.562 103.170  64.740  1.00  0.00           C  
ATOM   1117  HA2 GLY    82      80.276 102.178  64.391  1.00  0.00           H  
ATOM   1118  HA3 GLY    82      81.013 103.123  65.731  1.00  0.00           H  
ATOM   1119  C   GLY    82      79.217 103.856  65.082  1.00  0.00           C  
ATOM   1120  O   GLY    82      79.148 105.091  65.016  1.00  0.00           O  
ATOM   1121  N   SER    83      78.190 102.991  65.511  1.00  0.00           N  
ATOM   1122  H   SER    83      78.476 102.024  65.578  1.00  0.00           H  
ATOM   1123  CA  SER    83      76.912 103.413  66.051  1.00  0.00           C  
ATOM   1124  HA  SER    83      76.322 102.509  66.202  1.00  0.00           H  
ATOM   1125  CB  SER    83      76.941 104.115  67.402  1.00  0.00           C  
ATOM   1126  HB2 SER    83      77.317 105.138  67.386  1.00  0.00           H  
ATOM   1127  HB3 SER    83      75.900 104.369  67.599  1.00  0.00           H  
ATOM   1128  OG  SER    83      77.542 103.389  68.440  1.00  0.00           O  
ATOM   1129  HG  SER    83      78.477 103.605  68.449  1.00  0.00           H  
ATOM   1130  C   SER    83      75.997 104.274  65.170  1.00  0.00           C  
ATOM   1131  O   SER    83      75.672 105.401  65.487  1.00  0.00           O  
ATOM   1132  N   SER    84      75.537 103.767  64.049  1.00  0.00           N  
ATOM   1133  H   SER    84      75.027 104.453  63.510  1.00  0.00           H  
ATOM   1134  CA  SER    84      75.884 102.420  63.509  1.00  0.00           C  
ATOM   1135  HA  SER    84      76.098 101.748  64.340  1.00  0.00           H  
ATOM   1136  CB  SER    84      74.697 101.832  62.762  1.00  0.00           C  
ATOM   1137  HB2 SER    84      73.918 101.973  63.511  1.00  0.00           H  
ATOM   1138  HB3 SER    84      74.467 102.289  61.799  1.00  0.00           H  
ATOM   1139  OG  SER    84      74.927 100.415  62.506  1.00  0.00           O  
ATOM   1140  HG  SER    84      74.569 100.009  61.713  1.00  0.00           H  
ATOM   1141  C   SER    84      77.231 102.324  62.753  1.00  0.00           C  
ATOM   1142  O   SER    84      77.653 103.330  62.128  1.00  0.00           O  
ATOM   1143  N   GLN    85      77.874 101.155  62.697  1.00  0.00           N  
ATOM   1144  H   GLN    85      77.529 100.370  63.232  1.00  0.00           H  
ATOM   1145  CA  GLN    85      79.075 100.887  61.863  1.00  0.00           C  
ATOM   1146  HA  GLN    85      79.689 101.786  61.817  1.00  0.00           H  
ATOM   1147  CB  GLN    85      79.858  99.737  62.470  1.00  0.00           C  
ATOM   1148  HB2 GLN    85      80.055 100.034  63.501  1.00  0.00           H  
ATOM   1149  HB3 GLN    85      79.185  98.881  62.433  1.00  0.00           H  
ATOM   1150  CG  GLN    85      81.210  99.406  61.806  1.00  0.00           C  
ATOM   1151  HG2 GLN    85      81.536  98.545  62.390  1.00  0.00           H  
ATOM   1152  HG3 GLN    85      81.158  99.087  60.765  1.00  0.00           H  
ATOM   1153  CD  GLN    85      82.415 100.366  61.810  1.00  0.00           C  
ATOM   1154  OE1 GLN    85      82.742 101.053  62.742  1.00  0.00           O  
ATOM   1155  NE2 GLN    85      83.201 100.413  60.794  1.00  0.00           N  
ATOM   1156 HE21 GLN    85      83.992 101.039  60.835  1.00  0.00           H  
ATOM   1157 HE22 GLN    85      83.200  99.667  60.112  1.00  0.00           H  
ATOM   1158  C   GLN    85      78.858 100.775  60.342  1.00  0.00           C  
ATOM   1159  O   GLN    85      79.779 100.749  59.521  1.00  0.00           O  
ATOM   1160  N   SER    86      77.575 100.557  60.034  1.00  0.00           N  
ATOM   1161  H   SER    86      76.954 100.432  60.821  1.00  0.00           H  
ATOM   1162  CA  SER    86      76.995 100.469  58.725  1.00  0.00           C  
ATOM   1163  HA  SER    86      75.921 100.572  58.874  1.00  0.00           H  
ATOM   1164  CB  SER    86      77.363 101.644  57.736  1.00  0.00           C  
ATOM   1165  HB2 SER    86      78.415 101.665  57.453  1.00  0.00           H  
ATOM   1166  HB3 SER    86      76.678 101.529  56.896  1.00  0.00           H  
ATOM   1167  OG  SER    86      77.109 102.914  58.347  1.00  0.00           O  
ATOM   1168  HG  SER    86      77.329 103.592  57.704  1.00  0.00           H  
ATOM   1169  C   SER    86      77.097  99.032  58.105  1.00  0.00           C  
ATOM   1170  O   SER    86      76.571  98.750  57.014  1.00  0.00           O  
ATOM   1171  N   SER    87      77.822  98.121  58.732  1.00  0.00           N  
ATOM   1172  H   SER    87      78.476  98.384  59.455  1.00  0.00           H  
ATOM   1173  CA  SER    87      78.105  96.800  58.135  1.00  0.00           C  
ATOM   1174  HA  SER    87      78.021  96.833  57.049  1.00  0.00           H  
ATOM   1175  CB  SER    87      79.598  96.447  58.495  1.00  0.00           C  
ATOM   1176  HB2 SER    87      79.833  96.680  59.534  1.00  0.00           H  
ATOM   1177  HB3 SER    87      79.607  95.367  58.351  1.00  0.00           H  
ATOM   1178  OG  SER    87      80.587  97.203  57.821  1.00  0.00           O  
ATOM   1179  HG  SER    87      80.356  97.121  56.892  1.00  0.00           H  
ATOM   1180  C   SER    87      77.145  95.708  58.497  1.00  0.00           C  
ATOM   1181  O   SER    87      77.147  94.588  57.981  1.00  0.00           O  
ATOM   1182  N   GLN    88      76.179  96.061  59.318  1.00  0.00           N  
ATOM   1183  H   GLN    88      76.233  97.056  59.488  1.00  0.00           H  
ATOM   1184  CA  GLN    88      75.072  95.216  59.681  1.00  0.00           C  
ATOM   1185  HA  GLN    88      75.440  94.329  60.198  1.00  0.00           H  
ATOM   1186  CB  GLN    88      73.982  95.914  60.571  1.00  0.00           C  
ATOM   1187  HB2 GLN    88      73.213  95.191  60.842  1.00  0.00           H  
ATOM   1188  HB3 GLN    88      74.431  96.324  61.476  1.00  0.00           H  
ATOM   1189  CG  GLN    88      73.174  97.019  59.835  1.00  0.00           C  
ATOM   1190  HG2 GLN    88      72.924  96.659  58.837  1.00  0.00           H  
ATOM   1191  HG3 GLN    88      72.165  97.074  60.242  1.00  0.00           H  
ATOM   1192  CD  GLN    88      73.828  98.385  59.732  1.00  0.00           C  
ATOM   1193  OE1 GLN    88      74.862  98.699  60.293  1.00  0.00           O  
ATOM   1194  NE2 GLN    88      73.100  99.351  59.214  1.00  0.00           N  
ATOM   1195 HE21 GLN    88      72.171  99.188  58.853  1.00  0.00           H  
ATOM   1196 HE22 GLN    88      73.574 100.235  59.097  1.00  0.00           H  
ATOM   1197  C   GLN    88      74.391  94.514  58.463  1.00  0.00           C  
ATOM   1198  O   GLN    88      73.986  95.174  57.521  1.00  0.00           O  
ATOM   1199  N   SER    89      74.232  93.132  58.532  1.00  0.00           N  
ATOM   1200  H   SER    89      74.588  92.572  59.293  1.00  0.00           H  
ATOM   1201  CA  SER    89      73.474  92.412  57.561  1.00  0.00           C  
ATOM   1202  HA  SER    89      73.121  92.999  56.713  1.00  0.00           H  
ATOM   1203  CB  SER    89      74.360  91.299  56.889  1.00  0.00           C  
ATOM   1204  HB2 SER    89      74.579  90.562  57.662  1.00  0.00           H  
ATOM   1205  HB3 SER    89      73.718  90.968  56.073  1.00  0.00           H  
ATOM   1206  OG  SER    89      75.552  91.824  56.297  1.00  0.00           O  
ATOM   1207  HG  SER    89      75.326  92.199  55.442  1.00  0.00           H  
ATOM   1208  C   SER    89      72.305  91.711  58.135  1.00  0.00           C  
ATOM   1209  O   SER    89      72.394  91.258  59.299  1.00  0.00           O  
ATOM   1210  N   SER    90      71.240  91.553  57.416  1.00  0.00           N  
ATOM   1211  H   SER    90      71.286  91.841  56.449  1.00  0.00           H  
ATOM   1212  CA  SER    90      69.993  91.057  58.026  1.00  0.00           C  
ATOM   1213  HA  SER    90      70.075  91.309  59.083  1.00  0.00           H  
ATOM   1214  CB  SER    90      68.730  91.765  57.501  1.00  0.00           C  
ATOM   1215  HB2 SER    90      67.847  91.528  58.095  1.00  0.00           H  
ATOM   1216  HB3 SER    90      68.937  92.835  57.533  1.00  0.00           H  
ATOM   1217  OG  SER    90      68.390  91.615  56.121  1.00  0.00           O  
ATOM   1218  HG  SER    90      69.203  91.613  55.611  1.00  0.00           H  
ATOM   1219  C   SER    90      69.844  89.590  57.975  1.00  0.00           C  
ATOM   1220  O   SER    90      68.828  89.083  58.474  1.00  0.00           O  
ATOM   1221  N   TYR    91      70.825  88.824  57.300  1.00  0.00           N  
ATOM   1222  H   TYR    91      71.641  89.164  56.812  1.00  0.00           H  
ATOM   1223  CA  TYR    91      70.755  87.383  57.395  1.00  0.00           C  
ATOM   1224  HA  TYR    91      69.719  87.054  57.316  1.00  0.00           H  
ATOM   1225  CB  TYR    91      71.567  86.886  56.204  1.00  0.00           C  
ATOM   1226  HB2 TYR    91      71.225  87.227  55.227  1.00  0.00           H  
ATOM   1227  HB3 TYR    91      72.611  87.176  56.322  1.00  0.00           H  
ATOM   1228  CG  TYR    91      71.604  85.326  56.031  1.00  0.00           C  
ATOM   1229  CD1 TYR    91      72.655  84.609  56.589  1.00  0.00           C  
ATOM   1230  HD1 TYR    91      73.416  85.135  57.147  1.00  0.00           H  
ATOM   1231  CE1 TYR    91      72.740  83.233  56.529  1.00  0.00           C  
ATOM   1232  HE1 TYR    91      73.496  82.676  57.062  1.00  0.00           H  
ATOM   1233  CZ  TYR    91      71.689  82.500  55.914  1.00  0.00           C  
ATOM   1234  OH  TYR    91      71.752  81.210  55.810  1.00  0.00           O  
ATOM   1235  HH  TYR    91      72.322  80.829  56.481  1.00  0.00           H  
ATOM   1236  CE2 TYR    91      70.651  83.218  55.345  1.00  0.00           C  
ATOM   1237  HE2 TYR    91      69.895  82.693  54.780  1.00  0.00           H  
ATOM   1238  CD2 TYR    91      70.519  84.631  55.431  1.00  0.00           C  
ATOM   1239  HD2 TYR    91      69.757  85.096  54.822  1.00  0.00           H  
ATOM   1240  C   TYR    91      71.350  86.944  58.693  1.00  0.00           C  
ATOM   1241  O   TYR    91      72.465  87.447  58.985  1.00  0.00           O  
ATOM   1242  N   GLY    92      70.740  86.058  59.491  1.00  0.00           N  
ATOM   1243  H   GLY    92      71.174  85.798  60.365  1.00  0.00           H  
ATOM   1244  CA  GLY    92      69.441  85.424  59.345  1.00  0.00           C  
ATOM   1245  HA2 GLY    92      68.815  85.564  60.226  1.00  0.00           H  
ATOM   1246  HA3 GLY    92      68.914  85.876  58.505  1.00  0.00           H  
ATOM   1247  C   GLY    92      69.585  83.892  59.156  1.00  0.00           C  
ATOM   1248  O   GLY    92      70.476  83.186  59.600  1.00  0.00           O  
ATOM   1249  N   GLN    93      68.663  83.371  58.325  1.00  0.00           N  
ATOM   1250  H   GLN    93      67.937  83.993  57.998  1.00  0.00           H  
ATOM   1251  CA  GLN    93      68.380  81.936  58.211  1.00  0.00           C  
ATOM   1252  HA  GLN    93      69.270  81.490  58.654  1.00  0.00           H  
ATOM   1253  CB  GLN    93      67.177  81.367  59.049  1.00  0.00           C  
ATOM   1254  HB2 GLN    93      66.235  81.755  58.659  1.00  0.00           H  
ATOM   1255  HB3 GLN    93      67.173  80.279  59.118  1.00  0.00           H  
ATOM   1256  CG  GLN    93      67.087  81.764  60.570  1.00  0.00           C  
ATOM   1257  HG2 GLN    93      66.435  81.099  61.136  1.00  0.00           H  
ATOM   1258  HG3 GLN    93      68.038  81.533  61.049  1.00  0.00           H  
ATOM   1259  CD  GLN    93      66.729  83.244  60.830  1.00  0.00           C  
ATOM   1260  OE1 GLN    93      65.813  83.794  60.202  1.00  0.00           O  
ATOM   1261  NE2 GLN    93      67.323  83.926  61.777  1.00  0.00           N  
ATOM   1262 HE21 GLN    93      67.086  84.890  61.964  1.00  0.00           H  
ATOM   1263 HE22 GLN    93      68.083  83.436  62.228  1.00  0.00           H  
ATOM   1264  C   GLN    93      68.296  81.420  56.720  1.00  0.00           C  
ATOM   1265  O   GLN    93      67.702  82.093  55.879  1.00  0.00           O  
ATOM   1266  N   GLN    94      68.936  80.300  56.429  1.00  0.00           N  
ATOM   1267  H   GLN    94      69.443  79.826  57.162  1.00  0.00           H  
ATOM   1268  CA  GLN    94      68.861  79.640  55.147  1.00  0.00           C  
ATOM   1269  HA  GLN    94      69.375  80.274  54.424  1.00  0.00           H  
ATOM   1270  CB  GLN    94      69.722  78.312  55.281  1.00  0.00           C  
ATOM   1271  HB2 GLN    94      69.839  77.919  54.271  1.00  0.00           H  
ATOM   1272  HB3 GLN    94      70.636  78.594  55.803  1.00  0.00           H  
ATOM   1273  CG  GLN    94      68.960  77.251  56.042  1.00  0.00           C  
ATOM   1274  HG2 GLN    94      68.356  77.757  56.795  1.00  0.00           H  
ATOM   1275  HG3 GLN    94      68.294  76.680  55.395  1.00  0.00           H  
ATOM   1276  CD  GLN    94      69.838  76.271  56.773  1.00  0.00           C  
ATOM   1277  OE1 GLN    94      71.039  76.291  56.729  1.00  0.00           O  
ATOM   1278  NE2 GLN    94      69.342  75.209  57.347  1.00  0.00           N  
ATOM   1279 HE21 GLN    94      68.343  75.118  57.470  1.00  0.00           H  
ATOM   1280 HE22 GLN    94      69.986  74.669  57.907  1.00  0.00           H  
ATOM   1281  C   GLN    94      67.399  79.365  54.765  1.00  0.00           C  
ATOM   1282  O   GLN    94      66.594  78.983  55.595  1.00  0.00           O  
ATOM   1283  N   SER    95      67.062  79.553  53.475  1.00  0.00           N  
ATOM   1284  H   SER    95      67.688  79.859  52.744  1.00  0.00           H  
ATOM   1285  CA  SER    95      65.878  78.908  52.903  1.00  0.00           C  
ATOM   1286  HA  SER    95      65.046  79.303  53.485  1.00  0.00           H  
ATOM   1287  CB  SER    95      65.708  79.444  51.499  1.00  0.00           C  
ATOM   1288  HB2 SER    95      65.745  80.532  51.439  1.00  0.00           H  
ATOM   1289  HB3 SER    95      66.617  79.094  51.009  1.00  0.00           H  
ATOM   1290  OG  SER    95      64.512  78.767  50.952  1.00  0.00           O  
ATOM   1291  HG  SER    95      64.391  79.069  50.049  1.00  0.00           H  
ATOM   1292  C   SER    95      66.001  77.380  52.868  1.00  0.00           C  
ATOM   1293  O   SER    95      67.077  76.835  52.714  1.00  0.00           O  
ATOM   1294  N   SER    96      64.857  76.672  53.009  1.00  0.00           N  
ATOM   1295  H   SER    96      64.012  77.222  52.949  1.00  0.00           H  
ATOM   1296  CA  SER    96      64.763  75.223  52.916  1.00  0.00           C  
ATOM   1297  HA  SER    96      65.761  74.787  52.891  1.00  0.00           H  
ATOM   1298  CB  SER    96      64.040  74.689  54.131  1.00  0.00           C  
ATOM   1299  HB2 SER    96      63.171  75.320  54.319  1.00  0.00           H  
ATOM   1300  HB3 SER    96      63.743  73.642  54.197  1.00  0.00           H  
ATOM   1301  OG  SER    96      64.997  74.699  55.110  1.00  0.00           O  
ATOM   1302  HG  SER    96      64.598  75.273  55.767  1.00  0.00           H  
ATOM   1303  C   SER    96      63.880  74.900  51.653  1.00  0.00           C  
ATOM   1304  O   SER    96      62.802  75.471  51.423  1.00  0.00           O  
ATOM   1305  N   TYR    97      64.181  73.883  50.847  1.00  0.00           N  
ATOM   1306  H   TYR    97      63.412  73.750  50.205  1.00  0.00           H  
ATOM   1307  CA  TYR    97      65.384  73.033  50.718  1.00  0.00           C  
ATOM   1308  HA  TYR    97      65.178  72.322  49.917  1.00  0.00           H  
ATOM   1309  CB  TYR    97      66.608  73.818  50.274  1.00  0.00           C  
ATOM   1310  HB2 TYR    97      66.963  74.555  50.994  1.00  0.00           H  
ATOM   1311  HB3 TYR    97      67.375  73.043  50.255  1.00  0.00           H  
ATOM   1312  CG  TYR    97      66.526  74.490  48.912  1.00  0.00           C  
ATOM   1313  CD1 TYR    97      66.200  75.876  48.862  1.00  0.00           C  
ATOM   1314  HD1 TYR    97      66.217  76.528  49.723  1.00  0.00           H  
ATOM   1315  CE1 TYR    97      66.027  76.525  47.621  1.00  0.00           C  
ATOM   1316  HE1 TYR    97      65.887  77.594  47.557  1.00  0.00           H  
ATOM   1317  CZ  TYR    97      65.907  75.749  46.423  1.00  0.00           C  
ATOM   1318  OH  TYR    97      65.680  76.266  45.226  1.00  0.00           O  
ATOM   1319  HH  TYR    97      66.041  75.698  44.542  1.00  0.00           H  
ATOM   1320  CE2 TYR    97      66.217  74.367  46.534  1.00  0.00           C  
ATOM   1321  HE2 TYR    97      66.270  73.848  45.588  1.00  0.00           H  
ATOM   1322  CD2 TYR    97      66.508  73.732  47.785  1.00  0.00           C  
ATOM   1323  HD2 TYR    97      66.704  72.678  47.916  1.00  0.00           H  
ATOM   1324  C   TYR    97      65.671  72.148  51.945  1.00  0.00           C  
ATOM   1325  O   TYR    97      66.595  72.361  52.729  1.00  0.00           O  
ATOM   1326  N   PRO    98      64.841  71.091  52.213  1.00  0.00           N  
ATOM   1327  CD  PRO    98      65.288  70.127  53.174  1.00  0.00           C  
ATOM   1328  HD2 PRO    98      64.965  70.306  54.200  1.00  0.00           H  
ATOM   1329  HD3 PRO    98      66.348  69.871  53.174  1.00  0.00           H  
ATOM   1330  CG  PRO    98      64.591  68.880  52.725  1.00  0.00           C  
ATOM   1331  HG2 PRO    98      64.550  68.186  53.564  1.00  0.00           H  
ATOM   1332  HG3 PRO    98      65.192  68.382  51.964  1.00  0.00           H  
ATOM   1333  CB  PRO    98      63.255  69.310  52.113  1.00  0.00           C  
ATOM   1334  HB2 PRO    98      62.466  69.396  52.859  1.00  0.00           H  
ATOM   1335  HB3 PRO    98      62.927  68.592  51.361  1.00  0.00           H  
ATOM   1336  CA  PRO    98      63.745  70.593  51.394  1.00  0.00           C  
ATOM   1337  HA  PRO    98      64.155  70.447  50.395  1.00  0.00           H  
ATOM   1338  C   PRO    98      62.533  71.439  51.389  1.00  0.00           C  
ATOM   1339  O   PRO    98      62.156  72.070  52.394  1.00  0.00           O  
ATOM   1340  N   GLY    99      61.950  71.575  50.169  1.00  0.00           N  
ATOM   1341  H   GLY    99      62.230  71.077  49.336  1.00  0.00           H  
ATOM   1342  CA  GLY    99      60.800  72.487  49.827  1.00  0.00           C  
ATOM   1343  HA2 GLY    99      60.781  73.410  50.406  1.00  0.00           H  
ATOM   1344  HA3 GLY    99      60.785  72.648  48.750  1.00  0.00           H  
ATOM   1345  C   GLY    99      59.472  71.775  49.972  1.00  0.00           C  
ATOM   1346  O   GLY    99      59.052  71.171  48.989  1.00  0.00           O  
ATOM   1347  N   TYR   100      58.722  71.843  51.080  1.00  0.00           N  
ATOM   1348  H   TYR   100      58.984  72.527  51.776  1.00  0.00           H  
ATOM   1349  CA  TYR   100      57.485  71.089  51.309  1.00  0.00           C  
ATOM   1350  HA  TYR   100      57.812  70.095  51.004  1.00  0.00           H  
ATOM   1351  CB  TYR   100      57.150  71.108  52.790  1.00  0.00           C  
ATOM   1352  HB2 TYR   100      56.375  70.346  52.867  1.00  0.00           H  
ATOM   1353  HB3 TYR   100      57.975  70.763  53.413  1.00  0.00           H  
ATOM   1354  CG  TYR   100      56.543  72.358  53.422  1.00  0.00           C  
ATOM   1355  CD1 TYR   100      55.209  72.702  53.274  1.00  0.00           C  
ATOM   1356  HD1 TYR   100      54.615  71.988  52.723  1.00  0.00           H  
ATOM   1357  CE1 TYR   100      54.653  73.807  53.862  1.00  0.00           C  
ATOM   1358  HE1 TYR   100      53.657  74.051  53.523  1.00  0.00           H  
ATOM   1359  CZ  TYR   100      55.468  74.683  54.629  1.00  0.00           C  
ATOM   1360  OH  TYR   100      54.981  75.810  55.176  1.00  0.00           O  
ATOM   1361  HH  TYR   100      54.030  75.822  55.047  1.00  0.00           H  
ATOM   1362  CE2 TYR   100      56.790  74.304  54.961  1.00  0.00           C  
ATOM   1363  HE2 TYR   100      57.322  74.930  55.662  1.00  0.00           H  
ATOM   1364  CD2 TYR   100      57.295  73.169  54.312  1.00  0.00           C  
ATOM   1365  HD2 TYR   100      58.280  72.788  54.539  1.00  0.00           H  
ATOM   1366  C   TYR   100      56.359  71.549  50.363  1.00  0.00           C  
ATOM   1367  O   TYR   100      55.597  70.611  49.940  1.00  0.00           O  
ATOM   1368  N   GLY   101      56.132  72.799  50.052  1.00  0.00           N  
ATOM   1369  H   GLY   101      56.584  73.560  50.539  1.00  0.00           H  
ATOM   1370  CA  GLY   101      55.059  73.252  49.107  1.00  0.00           C  
ATOM   1371  HA2 GLY   101      54.246  72.529  49.168  1.00  0.00           H  
ATOM   1372  HA3 GLY   101      54.788  74.260  49.422  1.00  0.00           H  
ATOM   1373  C   GLY   101      55.462  73.271  47.618  1.00  0.00           C  
ATOM   1374  O   GLY   101      54.615  73.469  46.758  1.00  0.00           O  
ATOM   1375  N   GLN   102      56.750  73.078  47.290  1.00  0.00           N  
ATOM   1376  H   GLN   102      57.320  73.044  48.123  1.00  0.00           H  
ATOM   1377  CA  GLN   102      57.218  73.139  45.879  1.00  0.00           C  
ATOM   1378  HA  GLN   102      57.013  74.115  45.440  1.00  0.00           H  
ATOM   1379  CB  GLN   102      58.692  72.894  45.788  1.00  0.00           C  
ATOM   1380  HB2 GLN   102      59.046  72.075  46.413  1.00  0.00           H  
ATOM   1381  HB3 GLN   102      59.016  72.704  44.765  1.00  0.00           H  
ATOM   1382  CG  GLN   102      59.524  74.146  46.023  1.00  0.00           C  
ATOM   1383  HG2 GLN   102      60.587  73.917  45.949  1.00  0.00           H  
ATOM   1384  HG3 GLN   102      59.341  74.760  45.142  1.00  0.00           H  
ATOM   1385  CD  GLN   102      59.270  75.004  47.260  1.00  0.00           C  
ATOM   1386  OE1 GLN   102      59.099  74.577  48.389  1.00  0.00           O  
ATOM   1387  NE2 GLN   102      59.147  76.256  46.971  1.00  0.00           N  
ATOM   1388 HE21 GLN   102      59.377  76.595  46.048  1.00  0.00           H  
ATOM   1389 HE22 GLN   102      58.922  76.938  47.681  1.00  0.00           H  
ATOM   1390  C   GLN   102      56.421  72.170  44.981  1.00  0.00           C  
ATOM   1391  O   GLN   102      56.153  72.471  43.847  1.00  0.00           O  
ATOM   1392  N   GLN   103      56.057  70.962  45.480  1.00  0.00           N  
ATOM   1393  H   GLN   103      56.643  70.574  46.206  1.00  0.00           H  
ATOM   1394  CA  GLN   103      55.224  70.021  44.718  1.00  0.00           C  
ATOM   1395  HA  GLN   103      54.334  70.523  44.338  1.00  0.00           H  
ATOM   1396  CB  GLN   103      56.106  69.413  43.623  1.00  0.00           C  
ATOM   1397  HB2 GLN   103      56.575  70.187  43.014  1.00  0.00           H  
ATOM   1398  HB3 GLN   103      56.943  68.850  44.033  1.00  0.00           H  
ATOM   1399  CG  GLN   103      55.388  68.408  42.612  1.00  0.00           C  
ATOM   1400  HG2 GLN   103      56.191  68.209  41.902  1.00  0.00           H  
ATOM   1401  HG3 GLN   103      55.009  67.544  43.157  1.00  0.00           H  
ATOM   1402  CD  GLN   103      54.256  69.065  41.779  1.00  0.00           C  
ATOM   1403  OE1 GLN   103      53.094  68.710  41.752  1.00  0.00           O  
ATOM   1404  NE2 GLN   103      54.440  70.130  41.022  1.00  0.00           N  
ATOM   1405 HE21 GLN   103      53.687  70.485  40.450  1.00  0.00           H  
ATOM   1406 HE22 GLN   103      55.387  70.460  40.902  1.00  0.00           H  
ATOM   1407  C   GLN   103      54.746  68.905  45.677  1.00  0.00           C  
ATOM   1408  O   GLN   103      55.311  67.812  45.696  1.00  0.00           O  
ATOM   1409  N   PRO   104      53.744  69.148  46.592  1.00  0.00           N  
ATOM   1410  CD  PRO   104      52.965  70.397  46.623  1.00  0.00           C  
ATOM   1411  HD2 PRO   104      52.316  70.418  45.747  1.00  0.00           H  
ATOM   1412  HD3 PRO   104      53.668  71.212  46.452  1.00  0.00           H  
ATOM   1413  CG  PRO   104      52.253  70.390  47.939  1.00  0.00           C  
ATOM   1414  HG2 PRO   104      51.336  70.975  47.864  1.00  0.00           H  
ATOM   1415  HG3 PRO   104      52.948  70.745  48.700  1.00  0.00           H  
ATOM   1416  CB  PRO   104      52.005  68.926  48.120  1.00  0.00           C  
ATOM   1417  HB2 PRO   104      51.155  68.631  47.504  1.00  0.00           H  
ATOM   1418  HB3 PRO   104      51.901  68.625  49.162  1.00  0.00           H  
ATOM   1419  CA  PRO   104      53.251  68.198  47.499  1.00  0.00           C  
ATOM   1420  HA  PRO   104      54.018  68.109  48.268  1.00  0.00           H  
ATOM   1421  C   PRO   104      52.841  66.862  46.843  1.00  0.00           C  
ATOM   1422  O   PRO   104      52.385  66.766  45.714  1.00  0.00           O  
ATOM   1423  N   ALA   105      53.073  65.743  47.501  1.00  0.00           N  
ATOM   1424  H   ALA   105      53.378  65.796  48.462  1.00  0.00           H  
ATOM   1425  CA  ALA   105      53.101  64.329  47.052  1.00  0.00           C  
ATOM   1426  HA  ALA   105      52.301  64.252  46.317  1.00  0.00           H  
ATOM   1427  CB  ALA   105      54.403  63.954  46.396  1.00  0.00           C  
ATOM   1428  HB1 ALA   105      54.643  64.635  45.579  1.00  0.00           H  
ATOM   1429  HB2 ALA   105      55.152  63.978  47.188  1.00  0.00           H  
ATOM   1430  HB3 ALA   105      54.354  62.934  46.015  1.00  0.00           H  
ATOM   1431  C   ALA   105      52.885  63.315  48.224  1.00  0.00           C  
ATOM   1432  O   ALA   105      53.433  63.517  49.305  1.00  0.00           O  
ATOM   1433  N   PRO   106      52.103  62.215  48.041  1.00  0.00           N  
ATOM   1434  CD  PRO   106      51.350  61.918  46.844  1.00  0.00           C  
ATOM   1435  HD2 PRO   106      52.112  61.729  46.087  1.00  0.00           H  
ATOM   1436  HD3 PRO   106      50.554  62.619  46.594  1.00  0.00           H  
ATOM   1437  CG  PRO   106      50.633  60.548  47.152  1.00  0.00           C  
ATOM   1438  HG2 PRO   106      51.340  59.764  46.881  1.00  0.00           H  
ATOM   1439  HG3 PRO   106      49.623  60.458  46.752  1.00  0.00           H  
ATOM   1440  CB  PRO   106      50.530  60.534  48.695  1.00  0.00           C  
ATOM   1441  HB2 PRO   106      50.641  59.529  49.101  1.00  0.00           H  
ATOM   1442  HB3 PRO   106      49.647  61.050  49.072  1.00  0.00           H  
ATOM   1443  CA  PRO   106      51.805  61.240  49.135  1.00  0.00           C  
ATOM   1444  HA  PRO   106      51.721  61.821  50.053  1.00  0.00           H  
ATOM   1445  C   PRO   106      53.013  60.275  49.430  1.00  0.00           C  
ATOM   1446  O   PRO   106      54.023  60.095  48.786  1.00  0.00           O  
ATOM   1447  N   SER   107      52.804  59.509  50.504  1.00  0.00           N  
ATOM   1448  H   SER   107      51.967  59.717  51.029  1.00  0.00           H  
ATOM   1449  CA  SER   107      53.554  58.261  50.837  1.00  0.00           C  
ATOM   1450  HA  SER   107      54.570  58.548  51.106  1.00  0.00           H  
ATOM   1451  CB  SER   107      52.830  57.814  52.172  1.00  0.00           C  
ATOM   1452  HB2 SER   107      52.704  58.708  52.784  1.00  0.00           H  
ATOM   1453  HB3 SER   107      51.899  57.285  51.973  1.00  0.00           H  
ATOM   1454  OG  SER   107      53.589  56.895  52.877  1.00  0.00           O  
ATOM   1455  HG  SER   107      53.015  56.574  53.577  1.00  0.00           H  
ATOM   1456  C   SER   107      53.568  57.135  49.794  1.00  0.00           C  
ATOM   1457  O   SER   107      52.723  57.181  48.897  1.00  0.00           O  
ATOM   1458  N   SER   108      54.519  56.181  49.901  1.00  0.00           N  
ATOM   1459  H   SER   108      55.122  56.227  50.710  1.00  0.00           H  
ATOM   1460  CA  SER   108      54.541  54.972  49.038  1.00  0.00           C  
ATOM   1461  HA  SER   108      54.519  55.247  47.984  1.00  0.00           H  
ATOM   1462  CB  SER   108      55.859  54.184  49.187  1.00  0.00           C  
ATOM   1463  HB2 SER   108      55.857  53.317  48.525  1.00  0.00           H  
ATOM   1464  HB3 SER   108      56.629  54.874  48.843  1.00  0.00           H  
ATOM   1465  OG  SER   108      56.109  53.926  50.587  1.00  0.00           O  
ATOM   1466  HG  SER   108      56.969  53.503  50.633  1.00  0.00           H  
ATOM   1467  C   SER   108      53.334  54.029  49.169  1.00  0.00           C  
ATOM   1468  O   SER   108      52.597  54.217  50.144  1.00  0.00           O  
ATOM   1469  N   THR   109      53.167  53.045  48.283  1.00  0.00           N  
ATOM   1470  H   THR   109      53.678  53.038  47.412  1.00  0.00           H  
ATOM   1471  CA  THR   109      52.258  51.862  48.522  1.00  0.00           C  
ATOM   1472  HA  THR   109      52.032  51.741  49.582  1.00  0.00           H  
ATOM   1473  CB  THR   109      50.956  52.096  47.808  1.00  0.00           C  
ATOM   1474  HB  THR   109      51.173  52.488  46.815  1.00  0.00           H  
ATOM   1475  CG2 THR   109      49.854  51.063  47.673  1.00  0.00           C  
ATOM   1476 HG21 THR   109      50.372  50.208  47.239  1.00  0.00           H  
ATOM   1477 HG22 THR   109      49.549  50.787  48.683  1.00  0.00           H  
ATOM   1478 HG23 THR   109      49.133  51.496  46.980  1.00  0.00           H  
ATOM   1479  OG1 THR   109      50.405  53.163  48.510  1.00  0.00           O  
ATOM   1480  HG1 THR   109      51.150  53.707  48.777  1.00  0.00           H  
ATOM   1481  C   THR   109      52.993  50.616  48.104  1.00  0.00           C  
ATOM   1482  O   THR   109      53.129  50.407  46.891  1.00  0.00           O  
ATOM   1483  N   SER   110      53.296  49.736  49.013  1.00  0.00           N  
ATOM   1484  H   SER   110      53.068  49.880  49.986  1.00  0.00           H  
ATOM   1485  CA  SER   110      53.816  48.383  48.780  1.00  0.00           C  
ATOM   1486  HA  SER   110      53.140  47.864  48.101  1.00  0.00           H  
ATOM   1487  CB  SER   110      55.072  48.396  47.926  1.00  0.00           C  
ATOM   1488  HB2 SER   110      54.921  48.877  46.960  1.00  0.00           H  
ATOM   1489  HB3 SER   110      55.760  49.024  48.491  1.00  0.00           H  
ATOM   1490  OG  SER   110      55.749  47.199  47.767  1.00  0.00           O  
ATOM   1491  HG  SER   110      56.201  47.292  46.925  1.00  0.00           H  
ATOM   1492  C   SER   110      53.936  47.565  50.096  1.00  0.00           C  
ATOM   1493  O   SER   110      54.255  48.185  51.137  1.00  0.00           O  
ATOM   1494  N   GLY   111      53.831  46.225  50.002  1.00  0.00           N  
ATOM   1495  H   GLY   111      53.611  45.768  49.129  1.00  0.00           H  
ATOM   1496  CA  GLY   111      54.444  45.352  50.994  1.00  0.00           C  
ATOM   1497  HA2 GLY   111      55.369  45.808  51.347  1.00  0.00           H  
ATOM   1498  HA3 GLY   111      53.812  45.300  51.880  1.00  0.00           H  
ATOM   1499  C   GLY   111      54.686  43.951  50.566  1.00  0.00           C  
ATOM   1500  O   GLY   111      54.445  43.656  49.403  1.00  0.00           O  
ATOM   1501  N   SER   112      55.286  43.021  51.327  1.00  0.00           N  
ATOM   1502  H   SER   112      55.311  42.102  50.911  1.00  0.00           H  
ATOM   1503  CA  SER   112      56.058  43.158  52.569  1.00  0.00           C  
ATOM   1504  HA  SER   112      56.087  42.208  53.103  1.00  0.00           H  
ATOM   1505  CB  SER   112      57.471  43.579  52.274  1.00  0.00           C  
ATOM   1506  HB2 SER   112      57.422  44.524  51.732  1.00  0.00           H  
ATOM   1507  HB3 SER   112      57.964  43.659  53.243  1.00  0.00           H  
ATOM   1508  OG  SER   112      58.122  42.571  51.545  1.00  0.00           O  
ATOM   1509  HG  SER   112      58.021  42.769  50.611  1.00  0.00           H  
ATOM   1510  C   SER   112      55.439  44.156  53.588  1.00  0.00           C  
ATOM   1511  O   SER   112      55.983  45.284  53.789  1.00  0.00           O  
ATOM   1512  N   TYR   113      54.321  43.834  54.218  1.00  0.00           N  
ATOM   1513  H   TYR   113      53.850  44.660  54.559  1.00  0.00           H  
ATOM   1514  CA  TYR   113      53.681  42.561  54.281  1.00  0.00           C  
ATOM   1515  HA  TYR   113      53.923  41.920  53.433  1.00  0.00           H  
ATOM   1516  CB  TYR   113      54.088  41.839  55.574  1.00  0.00           C  
ATOM   1517  HB2 TYR   113      53.946  42.532  56.404  1.00  0.00           H  
ATOM   1518  HB3 TYR   113      53.460  40.967  55.755  1.00  0.00           H  
ATOM   1519  CG  TYR   113      55.543  41.509  55.677  1.00  0.00           C  
ATOM   1520  CD1 TYR   113      55.921  40.209  55.302  1.00  0.00           C  
ATOM   1521  HD1 TYR   113      55.118  39.530  55.056  1.00  0.00           H  
ATOM   1522  CE1 TYR   113      57.259  39.812  55.367  1.00  0.00           C  
ATOM   1523  HE1 TYR   113      57.535  38.820  55.041  1.00  0.00           H  
ATOM   1524  CZ  TYR   113      58.268  40.644  55.899  1.00  0.00           C  
ATOM   1525  OH  TYR   113      59.624  40.313  55.979  1.00  0.00           O  
ATOM   1526  HH  TYR   113      60.137  40.872  56.567  1.00  0.00           H  
ATOM   1527  CE2 TYR   113      57.836  41.886  56.408  1.00  0.00           C  
ATOM   1528  HE2 TYR   113      58.586  42.630  56.628  1.00  0.00           H  
ATOM   1529  CD2 TYR   113      56.482  42.362  56.270  1.00  0.00           C  
ATOM   1530  HD2 TYR   113      56.197  43.334  56.644  1.00  0.00           H  
ATOM   1531  C   TYR   113      52.163  42.646  54.138  1.00  0.00           C  
ATOM   1532  O   TYR   113      51.759  43.555  53.364  1.00  0.00           O  
ATOM   1533  N   GLY   114      51.325  41.810  54.823  1.00  0.00           N  
ATOM   1534  H   GLY   114      51.621  41.141  55.520  1.00  0.00           H  
ATOM   1535  CA  GLY   114      49.854  41.848  54.583  1.00  0.00           C  
ATOM   1536  HA2 GLY   114      49.417  42.642  55.189  1.00  0.00           H  
ATOM   1537  HA3 GLY   114      49.638  42.093  53.543  1.00  0.00           H  
ATOM   1538  C   GLY   114      49.108  40.507  54.869  1.00  0.00           C  
ATOM   1539  O   GLY   114      49.714  39.454  55.060  1.00  0.00           O  
ATOM   1540  N   SER   115      47.759  40.537  54.823  1.00  0.00           N  
ATOM   1541  H   SER   115      47.359  39.626  54.649  1.00  0.00           H  
ATOM   1542  CA  SER   115      46.893  41.738  54.785  1.00  0.00           C  
ATOM   1543  HA  SER   115      47.481  42.654  54.730  1.00  0.00           H  
ATOM   1544  CB  SER   115      45.976  41.574  53.611  1.00  0.00           C  
ATOM   1545  HB2 SER   115      45.485  40.603  53.678  1.00  0.00           H  
ATOM   1546  HB3 SER   115      45.285  42.413  53.699  1.00  0.00           H  
ATOM   1547  OG  SER   115      46.747  41.771  52.469  1.00  0.00           O  
ATOM   1548  HG  SER   115      47.360  41.037  52.385  1.00  0.00           H  
ATOM   1549  C   SER   115      46.189  41.906  56.103  1.00  0.00           C  
ATOM   1550  O   SER   115      45.039  42.358  56.229  1.00  0.00           O  
ATOM   1551  N   SER   116      46.952  41.773  57.227  1.00  0.00           N  
ATOM   1552  H   SER   116      47.789  41.219  57.120  1.00  0.00           H  
ATOM   1553  CA  SER   116      46.542  42.112  58.580  1.00  0.00           C  
ATOM   1554  HA  SER   116      47.342  41.709  59.200  1.00  0.00           H  
ATOM   1555  CB  SER   116      46.624  43.606  58.838  1.00  0.00           C  
ATOM   1556  HB2 SER   116      46.061  44.128  58.064  1.00  0.00           H  
ATOM   1557  HB3 SER   116      46.129  43.902  59.762  1.00  0.00           H  
ATOM   1558  OG  SER   116      48.031  43.968  58.903  1.00  0.00           O  
ATOM   1559  HG  SER   116      48.305  43.748  59.796  1.00  0.00           H  
ATOM   1560  C   SER   116      45.237  41.517  59.095  1.00  0.00           C  
ATOM   1561  O   SER   116      44.451  42.097  59.802  1.00  0.00           O  
ATOM   1562  N   SER   117      44.964  40.240  58.767  1.00  0.00           N  
ATOM   1563  H   SER   117      45.618  39.915  58.069  1.00  0.00           H  
ATOM   1564  CA  SER   117      43.824  39.442  59.019  1.00  0.00           C  
ATOM   1565  HA  SER   117      42.954  40.000  58.671  1.00  0.00           H  
ATOM   1566  CB  SER   117      43.800  38.136  58.174  1.00  0.00           C  
ATOM   1567  HB2 SER   117      44.539  37.503  58.666  1.00  0.00           H  
ATOM   1568  HB3 SER   117      42.826  37.673  58.329  1.00  0.00           H  
ATOM   1569  OG  SER   117      44.214  38.143  56.793  1.00  0.00           O  
ATOM   1570  HG  SER   117      43.519  38.597  56.310  1.00  0.00           H  
ATOM   1571  C   SER   117      43.682  38.948  60.504  1.00  0.00           C  
ATOM   1572  O   SER   117      42.941  38.012  60.769  1.00  0.00           O  
ATOM   1573  N   GLN   118      44.236  39.653  61.431  1.00  0.00           N  
ATOM   1574  H   GLN   118      44.663  40.497  61.076  1.00  0.00           H  
ATOM   1575  CA  GLN   118      44.451  39.362  62.910  1.00  0.00           C  
ATOM   1576  HA  GLN   118      44.644  40.343  63.344  1.00  0.00           H  
ATOM   1577  CB  GLN   118      43.168  38.688  63.627  1.00  0.00           C  
ATOM   1578  HB2 GLN   118      42.882  37.723  63.207  1.00  0.00           H  
ATOM   1579  HB3 GLN   118      43.487  38.480  64.648  1.00  0.00           H  
ATOM   1580  CG  GLN   118      41.962  39.754  63.594  1.00  0.00           C  
ATOM   1581  HG2 GLN   118      42.010  40.423  62.735  1.00  0.00           H  
ATOM   1582  HG3 GLN   118      41.039  39.179  63.668  1.00  0.00           H  
ATOM   1583  CD  GLN   118      42.031  40.680  64.860  1.00  0.00           C  
ATOM   1584  OE1 GLN   118      43.106  41.242  65.232  1.00  0.00           O  
ATOM   1585  NE2 GLN   118      40.903  41.038  65.387  1.00  0.00           N  
ATOM   1586 HE21 GLN   118      40.059  40.777  64.896  1.00  0.00           H  
ATOM   1587 HE22 GLN   118      40.968  41.835  66.004  1.00  0.00           H  
ATOM   1588  C   GLN   118      45.791  38.542  63.129  1.00  0.00           C  
ATOM   1589  O   GLN   118      46.137  37.797  62.213  1.00  0.00           O  
ATOM   1590  N   SER   119      46.437  38.559  64.347  1.00  0.00           N  
ATOM   1591  H   SER   119      47.172  37.873  64.439  1.00  0.00           H  
ATOM   1592  CA  SER   119      46.219  39.544  65.417  1.00  0.00           C  
ATOM   1593  HA  SER   119      45.298  40.110  65.273  1.00  0.00           H  
ATOM   1594  CB  SER   119      46.153  38.742  66.717  1.00  0.00           C  
ATOM   1595  HB2 SER   119      47.077  38.165  66.690  1.00  0.00           H  
ATOM   1596  HB3 SER   119      46.152  39.317  67.643  1.00  0.00           H  
ATOM   1597  OG  SER   119      45.102  37.856  66.657  1.00  0.00           O  
ATOM   1598  HG  SER   119      45.388  37.041  66.238  1.00  0.00           H  
ATOM   1599  C   SER   119      47.365  40.577  65.575  1.00  0.00           C  
ATOM   1600  O   SER   119      48.493  40.312  65.045  1.00  0.00           O  
ATOM   1601  N   SER   120      47.107  41.708  66.212  1.00  0.00           N  
ATOM   1602  H   SER   120      46.163  41.876  66.529  1.00  0.00           H  
ATOM   1603  CA  SER   120      48.132  42.768  66.423  1.00  0.00           C  
ATOM   1604  HA  SER   120      48.665  42.918  65.484  1.00  0.00           H  
ATOM   1605  CB  SER   120      47.385  44.048  66.793  1.00  0.00           C  
ATOM   1606  HB2 SER   120      46.708  44.201  65.952  1.00  0.00           H  
ATOM   1607  HB3 SER   120      46.872  43.785  67.719  1.00  0.00           H  
ATOM   1608  OG  SER   120      48.217  45.145  67.067  1.00  0.00           O  
ATOM   1609  HG  SER   120      48.297  45.300  68.011  1.00  0.00           H  
ATOM   1610  C   SER   120      49.170  42.431  67.489  1.00  0.00           C  
ATOM   1611  O   SER   120      48.726  41.863  68.535  1.00  0.00           O  
ATOM   1612  N   SER   121      50.440  42.847  67.402  1.00  0.00           N  
ATOM   1613  H   SER   121      51.011  42.622  68.204  1.00  0.00           H  
ATOM   1614  CA  SER   121      51.134  43.297  66.154  1.00  0.00           C  
ATOM   1615  HA  SER   121      50.456  43.999  65.669  1.00  0.00           H  
ATOM   1616  CB  SER   121      52.379  44.099  66.567  1.00  0.00           C  
ATOM   1617  HB2 SER   121      52.942  43.389  67.173  1.00  0.00           H  
ATOM   1618  HB3 SER   121      53.095  44.191  65.750  1.00  0.00           H  
ATOM   1619  OG  SER   121      52.299  45.296  67.324  1.00  0.00           O  
ATOM   1620  HG  SER   121      52.204  45.040  68.244  1.00  0.00           H  
ATOM   1621  C   SER   121      51.467  42.083  65.271  1.00  0.00           C  
ATOM   1622  O   SER   121      51.654  42.180  64.054  1.00  0.00           O  
ATOM   1623  N   TYR   122      51.493  40.909  65.805  1.00  0.00           N  
ATOM   1624  H   TYR   122      51.607  40.860  66.807  1.00  0.00           H  
ATOM   1625  CA  TYR   122      51.756  39.660  65.093  1.00  0.00           C  
ATOM   1626  HA  TYR   122      51.551  39.817  64.034  1.00  0.00           H  
ATOM   1627  CB  TYR   122      53.269  39.346  65.244  1.00  0.00           C  
ATOM   1628  HB2 TYR   122      53.345  38.974  66.265  1.00  0.00           H  
ATOM   1629  HB3 TYR   122      53.463  38.501  64.582  1.00  0.00           H  
ATOM   1630  CG  TYR   122      54.224  40.436  64.977  1.00  0.00           C  
ATOM   1631  CD1 TYR   122      54.757  41.264  66.010  1.00  0.00           C  
ATOM   1632  HD1 TYR   122      54.397  41.151  67.022  1.00  0.00           H  
ATOM   1633  CE1 TYR   122      55.716  42.274  65.683  1.00  0.00           C  
ATOM   1634  HE1 TYR   122      56.122  43.014  66.357  1.00  0.00           H  
ATOM   1635  CZ  TYR   122      56.123  42.515  64.382  1.00  0.00           C  
ATOM   1636  OH  TYR   122      57.101  43.439  64.109  1.00  0.00           O  
ATOM   1637  HH  TYR   122      57.207  44.076  64.820  1.00  0.00           H  
ATOM   1638  CE2 TYR   122      55.612  41.702  63.316  1.00  0.00           C  
ATOM   1639  HE2 TYR   122      55.978  41.924  62.324  1.00  0.00           H  
ATOM   1640  CD2 TYR   122      54.774  40.648  63.707  1.00  0.00           C  
ATOM   1641  HD2 TYR   122      54.377  40.075  62.882  1.00  0.00           H  
ATOM   1642  C   TYR   122      50.905  38.559  65.673  1.00  0.00           C  
ATOM   1643  O   TYR   122      50.672  38.620  66.864  1.00  0.00           O  
ATOM   1644  N   GLY   123      50.459  37.540  64.885  1.00  0.00           N  
ATOM   1645  H   GLY   123      49.774  36.971  65.361  1.00  0.00           H  
ATOM   1646  CA  GLY   123      50.615  37.253  63.509  1.00  0.00           C  
ATOM   1647  HA2 GLY   123      49.665  37.271  62.975  1.00  0.00           H  
ATOM   1648  HA3 GLY   123      51.176  37.998  62.945  1.00  0.00           H  
ATOM   1649  C   GLY   123      51.186  35.877  63.198  1.00  0.00           C  
ATOM   1650  O   GLY   123      50.519  34.904  63.315  1.00  0.00           O  
ATOM   1651  N   GLN   124      52.341  35.923  62.547  1.00  0.00           N  
ATOM   1652  H   GLN   124      52.742  36.810  62.277  1.00  0.00           H  
ATOM   1653  CA  GLN   124      52.917  34.713  61.932  1.00  0.00           C  
ATOM   1654  HA  GLN   124      52.679  33.810  62.495  1.00  0.00           H  
ATOM   1655  CB  GLN   124      52.315  34.582  60.542  1.00  0.00           C  
ATOM   1656  HB2 GLN   124      51.226  34.633  60.556  1.00  0.00           H  
ATOM   1657  HB3 GLN   124      52.592  35.441  59.930  1.00  0.00           H  
ATOM   1658  CG  GLN   124      52.909  33.315  59.798  1.00  0.00           C  
ATOM   1659  HG2 GLN   124      52.331  33.285  58.874  1.00  0.00           H  
ATOM   1660  HG3 GLN   124      53.961  33.387  59.522  1.00  0.00           H  
ATOM   1661  CD  GLN   124      52.674  31.951  60.538  1.00  0.00           C  
ATOM   1662  OE1 GLN   124      51.571  31.488  60.649  1.00  0.00           O  
ATOM   1663  NE2 GLN   124      53.723  31.319  61.090  1.00  0.00           N  
ATOM   1664 HE21 GLN   124      54.678  31.609  60.937  1.00  0.00           H  
ATOM   1665 HE22 GLN   124      53.535  30.408  61.485  1.00  0.00           H  
ATOM   1666  C   GLN   124      54.454  34.850  61.910  1.00  0.00           C  
ATOM   1667  O   GLN   124      54.983  35.456  60.939  1.00  0.00           O  
ATOM   1668  N   PRO   125      55.179  34.270  62.880  1.00  0.00           N  
ATOM   1669  CD  PRO   125      56.646  34.308  62.946  1.00  0.00           C  
ATOM   1670  HD2 PRO   125      56.940  35.221  63.464  1.00  0.00           H  
ATOM   1671  HD3 PRO   125      57.186  34.200  62.006  1.00  0.00           H  
ATOM   1672  CG  PRO   125      57.088  33.116  63.754  1.00  0.00           C  
ATOM   1673  HG2 PRO   125      57.999  33.309  64.320  1.00  0.00           H  
ATOM   1674  HG3 PRO   125      57.277  32.277  63.085  1.00  0.00           H  
ATOM   1675  CB  PRO   125      55.895  32.871  64.725  1.00  0.00           C  
ATOM   1676  HB2 PRO   125      56.054  33.103  65.778  1.00  0.00           H  
ATOM   1677  HB3 PRO   125      55.631  31.814  64.676  1.00  0.00           H  
ATOM   1678  CA  PRO   125      54.673  33.523  64.077  1.00  0.00           C  
ATOM   1679  HA  PRO   125      54.060  32.712  63.684  1.00  0.00           H  
ATOM   1680  C   PRO   125      53.704  34.314  65.007  1.00  0.00           C  
ATOM   1681  O   PRO   125      53.785  35.533  65.191  1.00  0.00           O  
ATOM   1682  N   GLN   126      52.770  33.543  65.553  1.00  0.00           N  
ATOM   1683  H   GLN   126      52.777  32.546  65.389  1.00  0.00           H  
ATOM   1684  CA  GLN   126      51.764  34.251  66.398  1.00  0.00           C  
ATOM   1685  HA  GLN   126      51.261  35.042  65.841  1.00  0.00           H  
ATOM   1686  CB  GLN   126      50.628  33.221  66.713  1.00  0.00           C  
ATOM   1687  HB2 GLN   126      49.680  33.732  66.881  1.00  0.00           H  
ATOM   1688  HB3 GLN   126      50.424  32.485  65.936  1.00  0.00           H  
ATOM   1689  CG  GLN   126      50.756  32.420  68.011  1.00  0.00           C  
ATOM   1690  HG2 GLN   126      50.931  33.029  68.898  1.00  0.00           H  
ATOM   1691  HG3 GLN   126      49.832  31.863  68.169  1.00  0.00           H  
ATOM   1692  CD  GLN   126      51.890  31.402  68.054  1.00  0.00           C  
ATOM   1693  OE1 GLN   126      52.709  31.329  67.139  1.00  0.00           O  
ATOM   1694  NE2 GLN   126      52.007  30.511  69.035  1.00  0.00           N  
ATOM   1695 HE21 GLN   126      51.468  30.465  69.888  1.00  0.00           H  
ATOM   1696 HE22 GLN   126      52.852  29.958  69.046  1.00  0.00           H  
ATOM   1697  C   GLN   126      52.346  34.854  67.664  1.00  0.00           C  
ATOM   1698  O   GLN   126      53.206  34.235  68.223  1.00  0.00           O  
ATOM   1699  N   SER   127      51.903  36.013  68.154  1.00  0.00           N  
ATOM   1700  H   SER   127      51.017  36.322  67.782  1.00  0.00           H  
ATOM   1701  CA  SER   127      52.246  36.684  69.307  1.00  0.00           C  
ATOM   1702  HA  SER   127      51.495  37.465  69.423  1.00  0.00           H  
ATOM   1703  CB  SER   127      52.107  35.833  70.560  1.00  0.00           C  
ATOM   1704  HB2 SER   127      51.238  35.182  70.648  1.00  0.00           H  
ATOM   1705  HB3 SER   127      52.886  35.078  70.669  1.00  0.00           H  
ATOM   1706  OG  SER   127      52.182  36.698  71.700  1.00  0.00           O  
ATOM   1707  HG  SER   127      52.508  36.228  72.470  1.00  0.00           H  
ATOM   1708  C   SER   127      53.653  37.207  69.208  1.00  0.00           C  
ATOM   1709  O   SER   127      53.844  38.413  69.454  1.00  0.00           O  
ATOM   1710  N   GLY   128      54.623  36.447  68.677  1.00  0.00           N  
ATOM   1711  H   GLY   128      54.448  35.454  68.732  1.00  0.00           H  
ATOM   1712  CA  GLY   128      55.912  36.967  68.396  1.00  0.00           C  
ATOM   1713  HA2 GLY   128      55.821  37.923  67.879  1.00  0.00           H  
ATOM   1714  HA3 GLY   128      56.455  37.295  69.282  1.00  0.00           H  
ATOM   1715  C   GLY   128      56.727  36.012  67.618  1.00  0.00           C  
ATOM   1716  O   GLY   128      56.594  34.815  67.870  1.00  0.00           O  
ATOM   1717  N   SER   129      57.792  36.460  66.949  1.00  0.00           N  
ATOM   1718  H   SER   129      58.269  35.711  66.468  1.00  0.00           H  
ATOM   1719  CA  SER   129      58.149  37.789  66.476  1.00  0.00           C  
ATOM   1720  HA  SER   129      59.076  37.630  65.925  1.00  0.00           H  
ATOM   1721  CB  SER   129      57.167  38.395  65.473  1.00  0.00           C  
ATOM   1722  HB2 SER   129      56.280  38.832  65.932  1.00  0.00           H  
ATOM   1723  HB3 SER   129      57.566  39.264  64.949  1.00  0.00           H  
ATOM   1724  OG  SER   129      56.873  37.411  64.547  1.00  0.00           O  
ATOM   1725  HG  SER   129      56.080  36.960  64.847  1.00  0.00           H  
ATOM   1726  C   SER   129      58.447  38.788  67.635  1.00  0.00           C  
ATOM   1727  O   SER   129      57.745  39.744  67.736  1.00  0.00           O  
ATOM   1728  N   TYR   130      59.483  38.478  68.403  1.00  0.00           N  
ATOM   1729  H   TYR   130      59.980  37.640  68.137  1.00  0.00           H  
ATOM   1730  CA  TYR   130      59.956  39.189  69.565  1.00  0.00           C  
ATOM   1731  HA  TYR   130      59.317  40.048  69.768  1.00  0.00           H  
ATOM   1732  CB  TYR   130      60.119  38.198  70.804  1.00  0.00           C  
ATOM   1733  HB2 TYR   130      60.912  37.476  70.610  1.00  0.00           H  
ATOM   1734  HB3 TYR   130      60.507  38.792  71.631  1.00  0.00           H  
ATOM   1735  CG  TYR   130      58.861  37.492  71.194  1.00  0.00           C  
ATOM   1736  CD1 TYR   130      58.554  36.188  70.890  1.00  0.00           C  
ATOM   1737  HD1 TYR   130      59.184  35.520  70.322  1.00  0.00           H  
ATOM   1738  CE1 TYR   130      57.320  35.606  71.355  1.00  0.00           C  
ATOM   1739  HE1 TYR   130      57.086  34.567  71.172  1.00  0.00           H  
ATOM   1740  CZ  TYR   130      56.430  36.284  72.185  1.00  0.00           C  
ATOM   1741  OH  TYR   130      55.293  35.661  72.593  1.00  0.00           O  
ATOM   1742  HH  TYR   130      55.264  34.761  72.260  1.00  0.00           H  
ATOM   1743  CE2 TYR   130      56.703  37.619  72.449  1.00  0.00           C  
ATOM   1744  HE2 TYR   130      55.960  38.201  72.974  1.00  0.00           H  
ATOM   1745  CD2 TYR   130      57.882  38.199  71.968  1.00  0.00           C  
ATOM   1746  HD2 TYR   130      58.103  39.228  72.212  1.00  0.00           H  
ATOM   1747  C   TYR   130      61.393  39.694  69.144  1.00  0.00           C  
ATOM   1748  O   TYR   130      62.167  38.884  68.626  1.00  0.00           O  
ATOM   1749  N   SER   131      61.799  40.977  69.324  1.00  0.00           N  
ATOM   1750  H   SER   131      62.620  41.209  68.783  1.00  0.00           H  
ATOM   1751  CA  SER   131      61.120  42.180  69.757  1.00  0.00           C  
ATOM   1752  HA  SER   131      61.948  42.830  70.038  1.00  0.00           H  
ATOM   1753  CB  SER   131      60.273  42.757  68.646  1.00  0.00           C  
ATOM   1754  HB2 SER   131      59.503  42.025  68.403  1.00  0.00           H  
ATOM   1755  HB3 SER   131      59.853  43.708  68.977  1.00  0.00           H  
ATOM   1756  OG  SER   131      61.084  43.046  67.539  1.00  0.00           O  
ATOM   1757  HG  SER   131      61.005  42.251  67.008  1.00  0.00           H  
ATOM   1758  C   SER   131      60.267  42.067  71.095  1.00  0.00           C  
ATOM   1759  O   SER   131      59.045  42.039  70.999  1.00  0.00           O  
ATOM   1760  N   GLN   132      60.864  42.051  72.292  1.00  0.00           N  
ATOM   1761  H   GLN   132      60.325  41.717  73.078  1.00  0.00           H  
ATOM   1762  CA  GLN   132      62.273  42.300  72.589  1.00  0.00           C  
ATOM   1763  HA  GLN   132      62.868  41.971  71.737  1.00  0.00           H  
ATOM   1764  CB  GLN   132      62.553  43.875  72.688  1.00  0.00           C  
ATOM   1765  HB2 GLN   132      63.629  43.927  72.852  1.00  0.00           H  
ATOM   1766  HB3 GLN   132      62.371  44.224  71.671  1.00  0.00           H  
ATOM   1767  CG  GLN   132      61.647  44.633  73.616  1.00  0.00           C  
ATOM   1768  HG2 GLN   132      60.662  44.826  73.192  1.00  0.00           H  
ATOM   1769  HG3 GLN   132      61.622  44.046  74.534  1.00  0.00           H  
ATOM   1770  CD  GLN   132      62.281  45.967  73.995  1.00  0.00           C  
ATOM   1771  OE1 GLN   132      62.633  46.183  75.122  1.00  0.00           O  
ATOM   1772  NE2 GLN   132      62.514  46.925  73.101  1.00  0.00           N  
ATOM   1773 HE21 GLN   132      62.152  46.775  72.170  1.00  0.00           H  
ATOM   1774 HE22 GLN   132      62.822  47.802  73.494  1.00  0.00           H  
ATOM   1775  C   GLN   132      62.797  41.679  73.831  1.00  0.00           C  
ATOM   1776  O   GLN   132      62.087  41.319  74.743  1.00  0.00           O  
ATOM   1777  N   GLN   133      64.111  41.753  73.829  1.00  0.00           N  
ATOM   1778  H   GLN   133      64.548  42.265  73.076  1.00  0.00           H  
ATOM   1779  CA  GLN   133      64.994  41.286  74.877  1.00  0.00           C  
ATOM   1780  HA  GLN   133      65.951  41.240  74.356  1.00  0.00           H  
ATOM   1781  CB  GLN   133      65.040  42.257  76.080  1.00  0.00           C  
ATOM   1782  HB2 GLN   133      64.138  42.077  76.666  1.00  0.00           H  
ATOM   1783  HB3 GLN   133      65.910  41.978  76.674  1.00  0.00           H  
ATOM   1784  CG  GLN   133      65.327  43.743  75.743  1.00  0.00           C  
ATOM   1785  HG2 GLN   133      66.322  43.874  75.318  1.00  0.00           H  
ATOM   1786  HG3 GLN   133      64.610  44.161  75.036  1.00  0.00           H  
ATOM   1787  CD  GLN   133      65.302  44.596  77.013  1.00  0.00           C  
ATOM   1788  OE1 GLN   133      66.188  44.662  77.836  1.00  0.00           O  
ATOM   1789  NE2 GLN   133      64.282  45.458  77.159  1.00  0.00           N  
ATOM   1790 HE21 GLN   133      63.404  45.291  76.688  1.00  0.00           H  
ATOM   1791 HE22 GLN   133      64.294  45.978  78.025  1.00  0.00           H  
ATOM   1792  C   GLN   133      64.727  39.790  75.158  1.00  0.00           C  
ATOM   1793  O   GLN   133      64.501  39.524  76.361  1.00  0.00           O  
ATOM   1794  N   PRO   134      64.830  38.785  74.267  1.00  0.00           N  
ATOM   1795  CD  PRO   134      64.746  37.374  74.657  1.00  0.00           C  
ATOM   1796  HD2 PRO   134      63.720  37.049  74.825  1.00  0.00           H  
ATOM   1797  HD3 PRO   134      65.346  37.213  75.552  1.00  0.00           H  
ATOM   1798  CG  PRO   134      65.147  36.506  73.468  1.00  0.00           C  
ATOM   1799  HG2 PRO   134      64.291  36.248  72.845  1.00  0.00           H  
ATOM   1800  HG3 PRO   134      65.708  35.627  73.786  1.00  0.00           H  
ATOM   1801  CB  PRO   134      65.984  37.444  72.626  1.00  0.00           C  
ATOM   1802  HB2 PRO   134      65.937  37.139  71.581  1.00  0.00           H  
ATOM   1803  HB3 PRO   134      66.991  37.420  73.043  1.00  0.00           H  
ATOM   1804  CA  PRO   134      65.340  38.798  72.889  1.00  0.00           C  
ATOM   1805  HA  PRO   134      66.092  39.572  72.736  1.00  0.00           H  
ATOM   1806  C   PRO   134      64.276  39.144  71.816  1.00  0.00           C  
ATOM   1807  O   PRO   134      63.083  38.914  72.028  1.00  0.00           O  
ATOM   1808  N   SER   135      64.645  39.800  70.704  1.00  0.00           N  
ATOM   1809  H   SER   135      63.858  39.970  70.095  1.00  0.00           H  
ATOM   1810  CA  SER   135      65.926  40.408  70.325  1.00  0.00           C  
ATOM   1811  HA  SER   135      66.663  39.614  70.448  1.00  0.00           H  
ATOM   1812  CB  SER   135      65.916  40.703  68.809  1.00  0.00           C  
ATOM   1813  HB2 SER   135      66.900  40.997  68.444  1.00  0.00           H  
ATOM   1814  HB3 SER   135      65.814  39.711  68.370  1.00  0.00           H  
ATOM   1815  OG  SER   135      64.880  41.597  68.440  1.00  0.00           O  
ATOM   1816  HG  SER   135      64.922  41.622  67.481  1.00  0.00           H  
ATOM   1817  C   SER   135      66.199  41.622  71.121  1.00  0.00           C  
ATOM   1818  O   SER   135      65.260  42.308  71.495  1.00  0.00           O  
ATOM   1819  N   TYR   136      67.446  41.837  71.357  1.00  0.00           N  
ATOM   1820  H   TYR   136      68.061  41.254  70.807  1.00  0.00           H  
ATOM   1821  CA  TYR   136      67.969  42.997  72.058  1.00  0.00           C  
ATOM   1822  HA  TYR   136      67.237  43.322  72.797  1.00  0.00           H  
ATOM   1823  CB  TYR   136      69.164  42.553  72.876  1.00  0.00           C  
ATOM   1824  HB2 TYR   136      69.891  41.981  72.299  1.00  0.00           H  
ATOM   1825  HB3 TYR   136      69.643  43.434  73.303  1.00  0.00           H  
ATOM   1826  CG  TYR   136      68.862  41.557  73.986  1.00  0.00           C  
ATOM   1827  CD1 TYR   136      68.437  42.043  75.234  1.00  0.00           C  
ATOM   1828  HD1 TYR   136      68.443  43.106  75.426  1.00  0.00           H  
ATOM   1829  CE1 TYR   136      68.247  41.195  76.292  1.00  0.00           C  
ATOM   1830  HE1 TYR   136      68.042  41.532  77.297  1.00  0.00           H  
ATOM   1831  CZ  TYR   136      68.297  39.764  76.030  1.00  0.00           C  
ATOM   1832  OH  TYR   136      67.951  38.959  77.062  1.00  0.00           O  
ATOM   1833  HH  TYR   136      67.409  39.401  77.719  1.00  0.00           H  
ATOM   1834  CE2 TYR   136      68.568  39.261  74.754  1.00  0.00           C  
ATOM   1835  HE2 TYR   136      68.601  38.205  74.528  1.00  0.00           H  
ATOM   1836  CD2 TYR   136      68.905  40.175  73.743  1.00  0.00           C  
ATOM   1837  HD2 TYR   136      69.071  39.927  72.705  1.00  0.00           H  
ATOM   1838  C   TYR   136      68.295  44.120  71.079  1.00  0.00           C  
ATOM   1839  O   TYR   136      69.210  44.098  70.246  1.00  0.00           O  
ATOM   1840  N   GLY   137      67.495  45.177  71.067  1.00  0.00           N  
ATOM   1841  H   GLY   137      67.782  45.883  70.405  1.00  0.00           H  
ATOM   1842  CA  GLY   137      66.564  45.580  71.979  1.00  0.00           C  
ATOM   1843  HA2 GLY   137      65.888  46.302  71.520  1.00  0.00           H  
ATOM   1844  HA3 GLY   137      65.844  44.791  72.196  1.00  0.00           H  
ATOM   1845  C   GLY   137      67.041  46.066  73.318  1.00  0.00           C  
ATOM   1846  O   GLY   137      68.021  45.668  73.862  1.00  0.00           O  
ATOM   1847  N   GLY   138      66.078  46.789  73.896  1.00  0.00           N  
ATOM   1848  H   GLY   138      65.333  47.028  73.258  1.00  0.00           H  
ATOM   1849  CA  GLY   138      66.242  47.418  75.177  1.00  0.00           C  
ATOM   1850  HA2 GLY   138      65.261  47.735  75.532  1.00  0.00           H  
ATOM   1851  HA3 GLY   138      66.611  46.617  75.816  1.00  0.00           H  
ATOM   1852  C   GLY   138      67.342  48.476  75.264  1.00  0.00           C  
ATOM   1853  O   GLY   138      68.006  48.724  74.267  1.00  0.00           O  
ATOM   1854  N   GLN   139      67.533  49.214  76.348  1.00  0.00           N  
ATOM   1855  H   GLN   139      68.376  49.768  76.291  1.00  0.00           H  
ATOM   1856  CA  GLN   139      66.804  49.144  77.614  1.00  0.00           C  
ATOM   1857  HA  GLN   139      66.611  48.097  77.850  1.00  0.00           H  
ATOM   1858  CB  GLN   139      67.831  49.556  78.745  1.00  0.00           C  
ATOM   1859  HB2 GLN   139      68.071  50.614  78.643  1.00  0.00           H  
ATOM   1860  HB3 GLN   139      67.370  49.463  79.728  1.00  0.00           H  
ATOM   1861  CG  GLN   139      69.139  48.724  78.818  1.00  0.00           C  
ATOM   1862  HG2 GLN   139      69.339  48.335  77.820  1.00  0.00           H  
ATOM   1863  HG3 GLN   139      69.993  49.312  79.155  1.00  0.00           H  
ATOM   1864  CD  GLN   139      68.947  47.502  79.804  1.00  0.00           C  
ATOM   1865  OE1 GLN   139      67.899  46.863  79.916  1.00  0.00           O  
ATOM   1866  NE2 GLN   139      69.967  47.137  80.571  1.00  0.00           N  
ATOM   1867 HE21 GLN   139      70.899  47.495  80.414  1.00  0.00           H  
ATOM   1868 HE22 GLN   139      69.830  46.525  81.362  1.00  0.00           H  
ATOM   1869  C   GLN   139      65.486  49.920  77.692  1.00  0.00           C  
ATOM   1870  O   GLN   139      64.501  49.378  78.239  1.00  0.00           O  
ATOM   1871  N   GLN   140      65.487  51.183  77.217  1.00  0.00           N  
ATOM   1872  H   GLN   140      66.295  51.393  76.648  1.00  0.00           H  
ATOM   1873  CA  GLN   140      64.416  52.157  77.261  1.00  0.00           C  
ATOM   1874  HA  GLN   140      64.816  53.091  76.867  1.00  0.00           H  
ATOM   1875  CB  GLN   140      63.250  51.806  76.424  1.00  0.00           C  
ATOM   1876  HB2 GLN   140      62.754  50.884  76.729  1.00  0.00           H  
ATOM   1877  HB3 GLN   140      62.473  52.561  76.538  1.00  0.00           H  
ATOM   1878  CG  GLN   140      63.525  51.691  74.914  1.00  0.00           C  
ATOM   1879  HG2 GLN   140      62.571  51.873  74.418  1.00  0.00           H  
ATOM   1880  HG3 GLN   140      64.233  52.472  74.637  1.00  0.00           H  
ATOM   1881  CD  GLN   140      64.058  50.350  74.473  1.00  0.00           C  
ATOM   1882  OE1 GLN   140      63.357  49.370  74.227  1.00  0.00           O  
ATOM   1883  NE2 GLN   140      65.284  50.274  74.043  1.00  0.00           N  
ATOM   1884 HE21 GLN   140      65.958  51.020  74.134  1.00  0.00           H  
ATOM   1885 HE22 GLN   140      65.486  49.481  73.451  1.00  0.00           H  
ATOM   1886  C   GLN   140      63.965  52.324  78.772  1.00  0.00           C  
ATOM   1887  O   GLN   140      62.829  52.230  79.188  1.00  0.00           O  
ATOM   1888  N   GLN   141      64.996  52.513  79.645  1.00  0.00           N  
ATOM   1889  H   GLN   141      65.903  52.623  79.214  1.00  0.00           H  
ATOM   1890  CA  GLN   141      64.892  52.818  81.048  1.00  0.00           C  
ATOM   1891  HA  GLN   141      63.872  52.814  81.431  1.00  0.00           H  
ATOM   1892  CB  GLN   141      65.737  51.903  81.856  1.00  0.00           C  
ATOM   1893  HB2 GLN   141      66.713  51.856  81.372  1.00  0.00           H  
ATOM   1894  HB3 GLN   141      65.679  52.074  82.931  1.00  0.00           H  
ATOM   1895  CG  GLN   141      65.183  50.490  81.733  1.00  0.00           C  
ATOM   1896  HG2 GLN   141      65.316  50.033  80.752  1.00  0.00           H  
ATOM   1897  HG3 GLN   141      65.811  49.834  82.336  1.00  0.00           H  
ATOM   1898  CD  GLN   141      63.855  50.285  82.332  1.00  0.00           C  
ATOM   1899  OE1 GLN   141      63.437  50.947  83.244  1.00  0.00           O  
ATOM   1900  NE2 GLN   141      63.084  49.355  81.879  1.00  0.00           N  
ATOM   1901 HE21 GLN   141      63.390  48.702  81.172  1.00  0.00           H  
ATOM   1902 HE22 GLN   141      62.121  49.634  81.762  1.00  0.00           H  
ATOM   1903  C   GLN   141      65.522  54.286  81.240  1.00  0.00           C  
ATOM   1904  O   GLN   141      66.512  54.656  80.586  1.00  0.00           O  
ATOM   1905  N   SER   142      65.018  55.255  81.973  1.00  0.00           N  
ATOM   1906  H   SER   142      65.497  56.137  81.865  1.00  0.00           H  
ATOM   1907  CA  SER   142      63.976  55.315  82.985  1.00  0.00           C  
ATOM   1908  HA  SER   142      63.889  56.355  83.299  1.00  0.00           H  
ATOM   1909  CB  SER   142      62.565  55.046  82.297  1.00  0.00           C  
ATOM   1910  HB2 SER   142      62.464  53.991  82.040  1.00  0.00           H  
ATOM   1911  HB3 SER   142      61.776  55.241  83.023  1.00  0.00           H  
ATOM   1912  OG  SER   142      62.406  55.856  81.091  1.00  0.00           O  
ATOM   1913  HG  SER   142      62.558  56.760  81.378  1.00  0.00           H  
ATOM   1914  C   SER   142      64.231  54.394  84.160  1.00  0.00           C  
ATOM   1915  O   SER   142      63.335  53.850  84.771  1.00  0.00           O  
ATOM   1916  N   TYR   143      65.491  54.305  84.555  1.00  0.00           N  
ATOM   1917  H   TYR   143      66.200  54.826  84.060  1.00  0.00           H  
ATOM   1918  CA  TYR   143      65.861  53.778  85.861  1.00  0.00           C  
ATOM   1919  HA  TYR   143      65.440  52.773  85.845  1.00  0.00           H  
ATOM   1920  CB  TYR   143      67.341  53.605  85.882  1.00  0.00           C  
ATOM   1921  HB2 TYR   143      67.808  54.581  86.013  1.00  0.00           H  
ATOM   1922  HB3 TYR   143      67.671  53.150  86.816  1.00  0.00           H  
ATOM   1923  CG  TYR   143      68.008  52.976  84.618  1.00  0.00           C  
ATOM   1924  CD1 TYR   143      68.203  51.549  84.624  1.00  0.00           C  
ATOM   1925  HD1 TYR   143      68.065  50.934  85.502  1.00  0.00           H  
ATOM   1926  CE1 TYR   143      68.674  50.840  83.506  1.00  0.00           C  
ATOM   1927  HE1 TYR   143      68.833  49.773  83.546  1.00  0.00           H  
ATOM   1928  CZ  TYR   143      69.037  51.624  82.369  1.00  0.00           C  
ATOM   1929  OH  TYR   143      69.593  51.027  81.268  1.00  0.00           O  
ATOM   1930  HH  TYR   143      69.614  51.661  80.548  1.00  0.00           H  
ATOM   1931  CE2 TYR   143      68.819  53.005  82.356  1.00  0.00           C  
ATOM   1932  HE2 TYR   143      69.069  53.594  81.486  1.00  0.00           H  
ATOM   1933  CD2 TYR   143      68.289  53.637  83.442  1.00  0.00           C  
ATOM   1934  HD2 TYR   143      68.144  54.707  83.420  1.00  0.00           H  
ATOM   1935  C   TYR   143      65.402  54.489  87.171  1.00  0.00           C  
ATOM   1936  O   TYR   143      65.183  55.676  87.280  1.00  0.00           O  
ATOM   1937  N   GLY   144      65.389  53.693  88.236  1.00  0.00           N  
ATOM   1938  H   GLY   144      65.593  52.722  88.051  1.00  0.00           H  
ATOM   1939  CA  GLY   144      65.103  54.133  89.577  1.00  0.00           C  
ATOM   1940  HA2 GLY   144      65.696  53.445  90.180  1.00  0.00           H  
ATOM   1941  HA3 GLY   144      65.569  55.118  89.564  1.00  0.00           H  
ATOM   1942  C   GLY   144      63.619  54.295  89.898  1.00  0.00           C  
ATOM   1943  O   GLY   144      62.734  53.835  89.151  1.00  0.00           O  
ATOM   1944  N   GLN   145      63.362  54.930  91.035  1.00  0.00           N  
ATOM   1945  H   GLN   145      64.153  55.084  91.643  1.00  0.00           H  
ATOM   1946  CA  GLN   145      62.027  55.292  91.407  1.00  0.00           C  
ATOM   1947  HA  GLN   145      61.456  54.388  91.615  1.00  0.00           H  
ATOM   1948  CB  GLN   145      62.101  56.078  92.729  1.00  0.00           C  
ATOM   1949  HB2 GLN   145      62.601  57.029  92.540  1.00  0.00           H  
ATOM   1950  HB3 GLN   145      61.097  56.279  93.103  1.00  0.00           H  
ATOM   1951  CG  GLN   145      62.721  55.332  93.925  1.00  0.00           C  
ATOM   1952  HG2 GLN   145      63.783  55.088  93.941  1.00  0.00           H  
ATOM   1953  HG3 GLN   145      62.588  55.993  94.782  1.00  0.00           H  
ATOM   1954  CD  GLN   145      62.049  54.083  94.344  1.00  0.00           C  
ATOM   1955  OE1 GLN   145      61.032  53.723  93.835  1.00  0.00           O  
ATOM   1956  NE2 GLN   145      62.486  53.476  95.409  1.00  0.00           N  
ATOM   1957 HE21 GLN   145      61.901  52.700  95.684  1.00  0.00           H  
ATOM   1958 HE22 GLN   145      63.291  53.771  95.942  1.00  0.00           H  
ATOM   1959  C   GLN   145      61.204  56.072  90.385  1.00  0.00           C  
ATOM   1960  O   GLN   145      61.568  57.149  89.855  1.00  0.00           O  
ATOM   1961  N   GLN   146      59.961  55.568  90.097  1.00  0.00           N  
ATOM   1962  H   GLN   146      59.454  54.876  90.631  1.00  0.00           H  
ATOM   1963  CA  GLN   146      59.025  56.375  89.352  1.00  0.00           C  
ATOM   1964  HA  GLN   146      59.473  56.554  88.374  1.00  0.00           H  
ATOM   1965  CB  GLN   146      57.670  55.558  89.174  1.00  0.00           C  
ATOM   1966  HB2 GLN   146      57.930  54.658  88.618  1.00  0.00           H  
ATOM   1967  HB3 GLN   146      57.387  55.243  90.178  1.00  0.00           H  
ATOM   1968  CG  GLN   146      56.498  56.326  88.505  1.00  0.00           C  
ATOM   1969  HG2 GLN   146      55.659  55.629  88.508  1.00  0.00           H  
ATOM   1970  HG3 GLN   146      56.151  57.182  89.084  1.00  0.00           H  
ATOM   1971  CD  GLN   146      56.679  56.765  87.075  1.00  0.00           C  
ATOM   1972  OE1 GLN   146      57.686  57.282  86.595  1.00  0.00           O  
ATOM   1973  NE2 GLN   146      55.600  56.776  86.332  1.00  0.00           N  
ATOM   1974 HE21 GLN   146      54.712  56.563  86.762  1.00  0.00           H  
ATOM   1975 HE22 GLN   146      55.666  57.206  85.421  1.00  0.00           H  
ATOM   1976  C   GLN   146      58.717  57.683  90.014  1.00  0.00           C  
ATOM   1977  O   GLN   146      58.610  57.799  91.186  1.00  0.00           O  
ATOM   1978  N   GLN   147      58.676  58.684  89.132  1.00  0.00           N  
ATOM   1979  H   GLN   147      58.893  58.577  88.151  1.00  0.00           H  
ATOM   1980  CA  GLN   147      58.498  60.107  89.569  1.00  0.00           C  
ATOM   1981  HA  GLN   147      59.326  60.264  90.259  1.00  0.00           H  
ATOM   1982  CB  GLN   147      58.487  61.041  88.342  1.00  0.00           C  
ATOM   1983  HB2 GLN   147      58.595  62.074  88.673  1.00  0.00           H  
ATOM   1984  HB3 GLN   147      59.423  60.872  87.811  1.00  0.00           H  
ATOM   1985  CG  GLN   147      57.370  60.929  87.285  1.00  0.00           C  
ATOM   1986  HG2 GLN   147      56.781  60.024  87.437  1.00  0.00           H  
ATOM   1987  HG3 GLN   147      56.608  61.696  87.425  1.00  0.00           H  
ATOM   1988  CD  GLN   147      57.859  61.054  85.800  1.00  0.00           C  
ATOM   1989  OE1 GLN   147      58.332  62.072  85.362  1.00  0.00           O  
ATOM   1990  NE2 GLN   147      57.810  60.061  84.937  1.00  0.00           N  
ATOM   1991 HE21 GLN   147      57.295  59.216  85.142  1.00  0.00           H  
ATOM   1992 HE22 GLN   147      58.099  60.293  83.997  1.00  0.00           H  
ATOM   1993  C   GLN   147      57.101  60.347  90.345  1.00  0.00           C  
ATOM   1994  O   GLN   147      55.984  59.892  90.003  1.00  0.00           O  
ATOM   1995  N   SER   148      57.277  61.179  91.320  1.00  0.00           N  
ATOM   1996  H   SER   148      58.224  61.499  91.464  1.00  0.00           H  
ATOM   1997  CA  SER   148      56.242  61.631  92.288  1.00  0.00           C  
ATOM   1998  HA  SER   148      55.314  61.094  92.095  1.00  0.00           H  
ATOM   1999  CB  SER   148      56.781  61.287  93.657  1.00  0.00           C  
ATOM   2000  HB2 SER   148      57.568  61.995  93.917  1.00  0.00           H  
ATOM   2001  HB3 SER   148      55.939  61.548  94.298  1.00  0.00           H  
ATOM   2002  OG  SER   148      57.256  59.981  93.865  1.00  0.00           O  
ATOM   2003  HG  SER   148      56.471  59.430  93.836  1.00  0.00           H  
ATOM   2004  C   SER   148      55.924  63.085  92.246  1.00  0.00           C  
ATOM   2005  O   SER   148      56.819  63.893  91.951  1.00  0.00           O  
ATOM   2006  N   TYR   149      54.571  63.365  92.352  1.00  0.00           N  
ATOM   2007  H   TYR   149      53.907  62.631  92.551  1.00  0.00           H  
ATOM   2008  CA  TYR   149      54.058  64.759  92.382  1.00  0.00           C  
ATOM   2009  HA  TYR   149      54.318  65.199  91.419  1.00  0.00           H  
ATOM   2010  CB  TYR   149      52.517  64.604  92.491  1.00  0.00           C  
ATOM   2011  HB2 TYR   149      52.029  64.199  91.605  1.00  0.00           H  
ATOM   2012  HB3 TYR   149      52.252  63.969  93.336  1.00  0.00           H  
ATOM   2013  CG  TYR   149      51.769  65.862  92.807  1.00  0.00           C  
ATOM   2014  CD1 TYR   149      51.497  66.259  94.114  1.00  0.00           C  
ATOM   2015  HD1 TYR   149      51.677  65.536  94.896  1.00  0.00           H  
ATOM   2016  CE1 TYR   149      50.778  67.436  94.406  1.00  0.00           C  
ATOM   2017  HE1 TYR   149      50.409  67.644  95.400  1.00  0.00           H  
ATOM   2018  CZ  TYR   149      50.375  68.295  93.351  1.00  0.00           C  
ATOM   2019  OH  TYR   149      49.599  69.393  93.502  1.00  0.00           O  
ATOM   2020  HH  TYR   149      49.270  69.755  92.676  1.00  0.00           H  
ATOM   2021  CE2 TYR   149      50.768  67.986  92.029  1.00  0.00           C  
ATOM   2022  HE2 TYR   149      50.440  68.609  91.209  1.00  0.00           H  
ATOM   2023  CD2 TYR   149      51.455  66.790  91.758  1.00  0.00           C  
ATOM   2024  HD2 TYR   149      51.660  66.519  90.733  1.00  0.00           H  
ATOM   2025  C   TYR   149      54.540  65.721  93.489  1.00  0.00           C  
ATOM   2026  O   TYR   149      54.743  65.299  94.620  1.00  0.00           O  
ATOM   2027  N   ASN   150      54.775  66.988  93.142  1.00  0.00           N  
ATOM   2028  H   ASN   150      54.488  67.303  92.226  1.00  0.00           H  
ATOM   2029  CA  ASN   150      55.541  67.979  93.845  1.00  0.00           C  
ATOM   2030  HA  ASN   150      55.414  67.881  94.923  1.00  0.00           H  
ATOM   2031  CB  ASN   150      56.995  67.784  93.425  1.00  0.00           C  
ATOM   2032  HB2 ASN   150      57.358  66.788  93.677  1.00  0.00           H  
ATOM   2033  HB3 ASN   150      56.997  67.847  92.337  1.00  0.00           H  
ATOM   2034  CG  ASN   150      57.939  68.954  93.641  1.00  0.00           C  
ATOM   2035  OD1 ASN   150      57.673  70.072  94.038  1.00  0.00           O  
ATOM   2036  ND2 ASN   150      59.134  68.623  93.263  1.00  0.00           N  
ATOM   2037 HD21 ASN   150      59.885  69.271  93.451  1.00  0.00           H  
ATOM   2038 HD22 ASN   150      59.353  67.647  93.121  1.00  0.00           H  
ATOM   2039  C   ASN   150      54.912  69.259  93.347  1.00  0.00           C  
ATOM   2040  O   ASN   150      55.135  69.540  92.220  1.00  0.00           O  
ATOM   2041  N   PRO   151      54.081  69.975  94.120  1.00  0.00           N  
ATOM   2042  CD  PRO   151      53.744  69.610  95.453  1.00  0.00           C  
ATOM   2043  HD2 PRO   151      54.552  69.483  96.173  1.00  0.00           H  
ATOM   2044  HD3 PRO   151      53.153  68.696  95.387  1.00  0.00           H  
ATOM   2045  CG  PRO   151      52.923  70.730  95.987  1.00  0.00           C  
ATOM   2046  HG2 PRO   151      53.528  71.541  96.393  1.00  0.00           H  
ATOM   2047  HG3 PRO   151      52.104  70.412  96.632  1.00  0.00           H  
ATOM   2048  CB  PRO   151      52.231  71.342  94.770  1.00  0.00           C  
ATOM   2049  HB2 PRO   151      51.993  72.362  95.073  1.00  0.00           H  
ATOM   2050  HB3 PRO   151      51.365  70.722  94.537  1.00  0.00           H  
ATOM   2051  CA  PRO   151      53.282  71.130  93.715  1.00  0.00           C  
ATOM   2052  HA  PRO   151      52.781  71.078  92.748  1.00  0.00           H  
ATOM   2053  C   PRO   151      54.261  72.376  93.684  1.00  0.00           C  
ATOM   2054  O   PRO   151      55.285  72.485  94.390  1.00  0.00           O  
ATOM   2055  N   PRO   152      53.788  73.482  93.093  1.00  0.00           N  
ATOM   2056  CD  PRO   152      52.637  73.672  92.264  1.00  0.00           C  
ATOM   2057  HD2 PRO   152      51.893  74.053  92.963  1.00  0.00           H  
ATOM   2058  HD3 PRO   152      52.424  72.745  91.731  1.00  0.00           H  
ATOM   2059  CG  PRO   152      53.068  74.693  91.225  1.00  0.00           C  
ATOM   2060  HG2 PRO   152      52.285  75.328  90.811  1.00  0.00           H  
ATOM   2061  HG3 PRO   152      53.603  74.152  90.444  1.00  0.00           H  
ATOM   2062  CB  PRO   152      54.038  75.534  91.981  1.00  0.00           C  
ATOM   2063  HB2 PRO   152      53.646  76.546  92.082  1.00  0.00           H  
ATOM   2064  HB3 PRO   152      54.904  75.831  91.390  1.00  0.00           H  
ATOM   2065  CA  PRO   152      54.414  74.763  93.243  1.00  0.00           C  
ATOM   2066  HA  PRO   152      55.498  74.771  93.352  1.00  0.00           H  
ATOM   2067  C   PRO   152      53.900  75.589  94.453  1.00  0.00           C  
ATOM   2068  O   PRO   152      52.729  75.961  94.536  1.00  0.00           O  
ATOM   2069  N   GLN   153      54.852  75.736  95.384  1.00  0.00           N  
ATOM   2070  H   GLN   153      55.809  75.466  95.204  1.00  0.00           H  
ATOM   2071  CA  GLN   153      54.620  76.395  96.748  1.00  0.00           C  
ATOM   2072  HA  GLN   153      53.619  76.820  96.816  1.00  0.00           H  
ATOM   2073  CB  GLN   153      54.587  75.207  97.758  1.00  0.00           C  
ATOM   2074  HB2 GLN   153      53.675  74.673  97.492  1.00  0.00           H  
ATOM   2075  HB3 GLN   153      55.454  74.555  97.652  1.00  0.00           H  
ATOM   2076  CG  GLN   153      54.458  75.612  99.193  1.00  0.00           C  
ATOM   2077  HG2 GLN   153      54.014  76.590  99.383  1.00  0.00           H  
ATOM   2078  HG3 GLN   153      53.763  74.896  99.632  1.00  0.00           H  
ATOM   2079  CD  GLN   153      55.787  75.495 100.055  1.00  0.00           C  
ATOM   2080  OE1 GLN   153      56.721  74.689  99.839  1.00  0.00           O  
ATOM   2081  NE2 GLN   153      55.947  76.356 101.012  1.00  0.00           N  
ATOM   2082 HE21 GLN   153      55.193  76.903 101.402  1.00  0.00           H  
ATOM   2083 HE22 GLN   153      56.775  76.305 101.588  1.00  0.00           H  
ATOM   2084  C   GLN   153      55.667  77.532  97.081  1.00  0.00           C  
ATOM   2085  O   GLN   153      55.647  78.127  98.129  1.00  0.00           O  
ATOM   2086  N   GLY   154      56.591  77.775  96.097  1.00  0.00           N  
ATOM   2087  H   GLY   154      56.634  77.110  95.338  1.00  0.00           H  
ATOM   2088  CA  GLY   154      57.764  78.718  96.126  1.00  0.00           C  
ATOM   2089  HA2 GLY   154      58.408  78.513  96.981  1.00  0.00           H  
ATOM   2090  HA3 GLY   154      58.484  78.471  95.346  1.00  0.00           H  
ATOM   2091  C   GLY   154      57.270  80.150  96.056  1.00  0.00           C  
ATOM   2092  O   GLY   154      56.338  80.423  95.354  1.00  0.00           O  
ATOM   2093  N   TYR   155      58.012  81.030  96.688  1.00  0.00           N  
ATOM   2094  H   TYR   155      58.780  80.673  97.239  1.00  0.00           H  
ATOM   2095  CA  TYR   155      57.782  82.466  96.703  1.00  0.00           C  
ATOM   2096  HA  TYR   155      56.849  82.659  97.233  1.00  0.00           H  
ATOM   2097  CB  TYR   155      58.991  83.109  97.392  1.00  0.00           C  
ATOM   2098  HB2 TYR   155      59.885  82.745  96.887  1.00  0.00           H  
ATOM   2099  HB3 TYR   155      58.889  84.151  97.088  1.00  0.00           H  
ATOM   2100  CG  TYR   155      59.083  82.776  98.901  1.00  0.00           C  
ATOM   2101  CD1 TYR   155      60.211  82.112  99.479  1.00  0.00           C  
ATOM   2102  HD1 TYR   155      61.012  81.767  98.842  1.00  0.00           H  
ATOM   2103  CE1 TYR   155      60.376  82.107 100.889  1.00  0.00           C  
ATOM   2104  HE1 TYR   155      61.224  81.630 101.358  1.00  0.00           H  
ATOM   2105  CZ  TYR   155      59.332  82.706 101.642  1.00  0.00           C  
ATOM   2106  OH  TYR   155      59.348  82.688 103.025  1.00  0.00           O  
ATOM   2107  HH  TYR   155      58.539  82.962 103.463  1.00  0.00           H  
ATOM   2108  CE2 TYR   155      58.215  83.371 101.080  1.00  0.00           C  
ATOM   2109  HE2 TYR   155      57.297  83.664 101.566  1.00  0.00           H  
ATOM   2110  CD2 TYR   155      58.122  83.393  99.643  1.00  0.00           C  
ATOM   2111  HD2 TYR   155      57.411  84.061  99.179  1.00  0.00           H  
ATOM   2112  C   TYR   155      57.591  83.127  95.360  1.00  0.00           C  
ATOM   2113  O   TYR   155      58.298  82.610  94.509  1.00  0.00           O  
ATOM   2114  N   GLY   156      56.837  84.232  95.207  1.00  0.00           N  
ATOM   2115  H   GLY   156      56.985  84.767  94.363  1.00  0.00           H  
ATOM   2116  CA  GLY   156      55.879  84.815  96.138  1.00  0.00           C  
ATOM   2117  HA2 GLY   156      55.289  83.983  96.522  1.00  0.00           H  
ATOM   2118  HA3 GLY   156      56.406  85.251  96.987  1.00  0.00           H  
ATOM   2119  C   GLY   156      55.096  85.983  95.524  1.00  0.00           C  
ATOM   2120  O   GLY   156      55.316  86.424  94.421  1.00  0.00           O  
ATOM   2121  N   GLN   157      54.025  86.371  96.229  1.00  0.00           N  
ATOM   2122  H   GLN   157      53.820  85.853  97.071  1.00  0.00           H  
ATOM   2123  CA  GLN   157      53.207  87.538  95.997  1.00  0.00           C  
ATOM   2124  HA  GLN   157      53.416  87.922  94.999  1.00  0.00           H  
ATOM   2125  CB  GLN   157      51.745  87.219  95.963  1.00  0.00           C  
ATOM   2126  HB2 GLN   157      51.150  88.094  95.701  1.00  0.00           H  
ATOM   2127  HB3 GLN   157      51.583  86.402  95.260  1.00  0.00           H  
ATOM   2128  CG  GLN   157      51.204  86.750  97.322  1.00  0.00           C  
ATOM   2129  HG2 GLN   157      51.755  85.861  97.629  1.00  0.00           H  
ATOM   2130  HG3 GLN   157      51.334  87.530  98.072  1.00  0.00           H  
ATOM   2131  CD  GLN   157      49.716  86.480  97.284  1.00  0.00           C  
ATOM   2132  OE1 GLN   157      49.303  85.382  97.629  1.00  0.00           O  
ATOM   2133  NE2 GLN   157      48.799  87.359  96.972  1.00  0.00           N  
ATOM   2134 HE21 GLN   157      49.076  88.324  96.860  1.00  0.00           H  
ATOM   2135 HE22 GLN   157      47.804  87.194  96.926  1.00  0.00           H  
ATOM   2136  C   GLN   157      53.597  88.667  96.989  1.00  0.00           C  
ATOM   2137  O   GLN   157      53.966  88.435  98.141  1.00  0.00           O  
ATOM   2138  N   GLN   158      53.543  89.924  96.602  1.00  0.00           N  
ATOM   2139  H   GLN   158      53.839  90.561  97.328  1.00  0.00           H  
ATOM   2140  CA  GLN   158      53.063  90.494  95.361  1.00  0.00           C  
ATOM   2141  HA  GLN   158      52.131  90.046  95.015  1.00  0.00           H  
ATOM   2142  CB  GLN   158      52.505  91.867  95.730  1.00  0.00           C  
ATOM   2143  HB2 GLN   158      53.268  92.480  96.211  1.00  0.00           H  
ATOM   2144  HB3 GLN   158      52.233  92.422  94.832  1.00  0.00           H  
ATOM   2145  CG  GLN   158      51.246  91.791  96.653  1.00  0.00           C  
ATOM   2146  HG2 GLN   158      51.596  91.403  97.609  1.00  0.00           H  
ATOM   2147  HG3 GLN   158      50.960  92.753  97.077  1.00  0.00           H  
ATOM   2148  CD  GLN   158      50.064  91.000  96.090  1.00  0.00           C  
ATOM   2149  OE1 GLN   158      49.467  90.224  96.849  1.00  0.00           O  
ATOM   2150  NE2 GLN   158      49.721  91.149  94.851  1.00  0.00           N  
ATOM   2151 HE21 GLN   158      50.202  91.844  94.297  1.00  0.00           H  
ATOM   2152 HE22 GLN   158      49.171  90.429  94.404  1.00  0.00           H  
ATOM   2153  C   GLN   158      54.156  90.628  94.253  1.00  0.00           C  
ATOM   2154  O   GLN   158      55.254  91.210  94.398  1.00  0.00           O  
ATOM   2155  N   ASN   159      53.854  89.995  93.080  1.00  0.00           N  
ATOM   2156  H   ASN   159      52.906  89.663  92.971  1.00  0.00           H  
ATOM   2157  CA  ASN   159      54.759  89.875  91.942  1.00  0.00           C  
ATOM   2158  HA  ASN   159      55.657  89.367  92.293  1.00  0.00           H  
ATOM   2159  CB  ASN   159      54.048  89.024  90.856  1.00  0.00           C  
ATOM   2160  HB2 ASN   159      53.975  87.966  91.110  1.00  0.00           H  
ATOM   2161  HB3 ASN   159      53.042  89.421  90.717  1.00  0.00           H  
ATOM   2162  CG  ASN   159      54.762  88.989  89.479  1.00  0.00           C  
ATOM   2163  OD1 ASN   159      54.491  89.756  88.600  1.00  0.00           O  
ATOM   2164  ND2 ASN   159      55.888  88.371  89.418  1.00  0.00           N  
ATOM   2165 HD21 ASN   159      56.142  87.760  90.181  1.00  0.00           H  
ATOM   2166 HD22 ASN   159      56.388  88.273  88.546  1.00  0.00           H  
ATOM   2167  C   ASN   159      55.109  91.224  91.421  1.00  0.00           C  
ATOM   2168  O   ASN   159      54.243  92.094  91.328  1.00  0.00           O  
ATOM   2169  N   GLN   160      56.345  91.561  90.955  1.00  0.00           N  
ATOM   2170  H   GLN   160      56.403  92.373  90.357  1.00  0.00           H  
ATOM   2171  CA  GLN   160      57.547  90.787  91.088  1.00  0.00           C  
ATOM   2172  HA  GLN   160      57.278  89.740  90.947  1.00  0.00           H  
ATOM   2173  CB  GLN   160      58.614  91.173  90.090  1.00  0.00           C  
ATOM   2174  HB2 GLN   160      58.193  90.920  89.117  1.00  0.00           H  
ATOM   2175  HB3 GLN   160      58.728  92.253  90.001  1.00  0.00           H  
ATOM   2176  CG  GLN   160      59.994  90.418  90.215  1.00  0.00           C  
ATOM   2177  HG2 GLN   160      60.467  90.710  89.278  1.00  0.00           H  
ATOM   2178  HG3 GLN   160      60.499  90.799  91.102  1.00  0.00           H  
ATOM   2179  CD  GLN   160      59.859  88.862  90.258  1.00  0.00           C  
ATOM   2180  OE1 GLN   160      60.350  88.219  91.153  1.00  0.00           O  
ATOM   2181  NE2 GLN   160      59.159  88.177  89.356  1.00  0.00           N  
ATOM   2182 HE21 GLN   160      58.646  88.667  88.636  1.00  0.00           H  
ATOM   2183 HE22 GLN   160      59.179  87.169  89.400  1.00  0.00           H  
ATOM   2184  C   GLN   160      58.090  90.783  92.528  1.00  0.00           C  
ATOM   2185  O   GLN   160      58.231  91.930  93.030  1.00  0.00           O  
ATOM   2186  N   TYR   161      58.326  89.651  93.163  1.00  0.00           N  
ATOM   2187  H   TYR   161      58.011  88.859  92.622  1.00  0.00           H  
ATOM   2188  CA  TYR   161      58.868  89.411  94.527  1.00  0.00           C  
ATOM   2189  HA  TYR   161      58.307  89.990  95.260  1.00  0.00           H  
ATOM   2190  CB  TYR   161      58.622  87.908  94.859  1.00  0.00           C  
ATOM   2191  HB2 TYR   161      57.567  87.647  94.772  1.00  0.00           H  
ATOM   2192  HB3 TYR   161      59.065  87.280  94.086  1.00  0.00           H  
ATOM   2193  CG  TYR   161      59.076  87.561  96.275  1.00  0.00           C  
ATOM   2194  CD1 TYR   161      60.416  87.088  96.421  1.00  0.00           C  
ATOM   2195  HD1 TYR   161      61.071  86.863  95.593  1.00  0.00           H  
ATOM   2196  CE1 TYR   161      60.946  86.853  97.672  1.00  0.00           C  
ATOM   2197  HE1 TYR   161      61.956  86.507  97.833  1.00  0.00           H  
ATOM   2198  CZ  TYR   161      60.101  86.910  98.820  1.00  0.00           C  
ATOM   2199  OH  TYR   161      60.594  86.515 100.053  1.00  0.00           O  
ATOM   2200  HH  TYR   161      59.967  86.410 100.772  1.00  0.00           H  
ATOM   2201  CE2 TYR   161      58.782  87.442  98.701  1.00  0.00           C  
ATOM   2202  HE2 TYR   161      58.098  87.420  99.536  1.00  0.00           H  
ATOM   2203  CD2 TYR   161      58.239  87.717  97.403  1.00  0.00           C  
ATOM   2204  HD2 TYR   161      57.217  88.067  97.420  1.00  0.00           H  
ATOM   2205  C   TYR   161      60.350  89.815  94.715  1.00  0.00           C  
ATOM   2206  O   TYR   161      60.879  90.130  95.791  1.00  0.00           O  
ATOM   2207  N   ASN   162      61.160  89.721  93.697  1.00  0.00           N  
ATOM   2208  H   ASN   162      60.808  89.467  92.786  1.00  0.00           H  
ATOM   2209  CA  ASN   162      62.516  90.281  93.674  1.00  0.00           C  
ATOM   2210  HA  ASN   162      63.049  90.185  94.620  1.00  0.00           H  
ATOM   2211  CB  ASN   162      63.301  89.424  92.692  1.00  0.00           C  
ATOM   2212  HB2 ASN   162      62.945  89.465  91.662  1.00  0.00           H  
ATOM   2213  HB3 ASN   162      64.313  89.815  92.586  1.00  0.00           H  
ATOM   2214  CG  ASN   162      63.445  88.011  93.232  1.00  0.00           C  
ATOM   2215  OD1 ASN   162      64.294  87.674  94.072  1.00  0.00           O  
ATOM   2216  ND2 ASN   162      62.585  87.188  92.768  1.00  0.00           N  
ATOM   2217 HD21 ASN   162      62.719  86.273  93.175  1.00  0.00           H  
ATOM   2218 HD22 ASN   162      61.757  87.422  92.239  1.00  0.00           H  
ATOM   2219  C   ASN   162      62.472  91.760  93.314  1.00  0.00           C  
ATOM   2220  O   ASN   162      61.589  92.216  92.647  1.00  0.00           O  
ATOM   2221  N   SER   163      63.397  92.571  93.857  1.00  0.00           N  
ATOM   2222  H   SER   163      64.096  92.224  94.498  1.00  0.00           H  
ATOM   2223  CA  SER   163      63.639  94.011  93.545  1.00  0.00           C  
ATOM   2224  HA  SER   163      62.706  94.499  93.827  1.00  0.00           H  
ATOM   2225  CB  SER   163      64.716  94.617  94.454  1.00  0.00           C  
ATOM   2226  HB2 SER   163      65.666  94.148  94.196  1.00  0.00           H  
ATOM   2227  HB3 SER   163      64.876  95.669  94.218  1.00  0.00           H  
ATOM   2228  OG  SER   163      64.401  94.445  95.847  1.00  0.00           O  
ATOM   2229  HG  SER   163      64.332  93.511  96.057  1.00  0.00           H  
ATOM   2230  C   SER   163      63.962  94.240  92.103  1.00  0.00           C  
ATOM   2231  O   SER   163      64.307  93.247  91.373  1.00  0.00           O  
ATOM   2232  N   SER   164      64.052  95.512  91.696  1.00  0.00           N  
ATOM   2233  H   SER   164      63.637  96.226  92.278  1.00  0.00           H  
ATOM   2234  CA  SER   164      64.416  96.038  90.384  1.00  0.00           C  
ATOM   2235  HA  SER   164      64.656  97.099  90.453  1.00  0.00           H  
ATOM   2236  CB  SER   164      63.136  96.102  89.503  1.00  0.00           C  
ATOM   2237  HB2 SER   164      63.028  95.185  88.922  1.00  0.00           H  
ATOM   2238  HB3 SER   164      62.247  96.291  90.105  1.00  0.00           H  
ATOM   2239  OG  SER   164      63.282  97.123  88.510  1.00  0.00           O  
ATOM   2240  HG  SER   164      62.754  96.878  87.747  1.00  0.00           H  
ATOM   2241  C   SER   164      65.718  95.399  89.793  1.00  0.00           C  
ATOM   2242  O   SER   164      66.654  95.100  90.516  1.00  0.00           O  
ATOM   2243  N   SER   165      65.702  95.149  88.477  1.00  0.00           N  
ATOM   2244  H   SER   165      65.009  95.513  87.839  1.00  0.00           H  
ATOM   2245  CA  SER   165      66.887  94.506  87.849  1.00  0.00           C  
ATOM   2246  HA  SER   165      67.472  93.955  88.585  1.00  0.00           H  
ATOM   2247  CB  SER   165      66.398  93.533  86.790  1.00  0.00           C  
ATOM   2248  HB2 SER   165      67.312  93.182  86.310  1.00  0.00           H  
ATOM   2249  HB3 SER   165      65.900  92.685  87.261  1.00  0.00           H  
ATOM   2250  OG  SER   165      65.683  94.202  85.753  1.00  0.00           O  
ATOM   2251  HG  SER   165      64.862  94.575  86.083  1.00  0.00           H  
ATOM   2252  C   SER   165      67.777  95.543  87.164  1.00  0.00           C  
ATOM   2253  O   SER   165      67.374  96.709  87.026  1.00  0.00           O  
ATOM   2254  N   GLY   166      68.897  95.116  86.615  1.00  0.00           N  
ATOM   2255  H   GLY   166      69.130  94.141  86.734  1.00  0.00           H  
ATOM   2256  CA  GLY   166      69.851  96.127  86.065  1.00  0.00           C  
ATOM   2257  HA2 GLY   166      70.548  95.747  85.318  1.00  0.00           H  
ATOM   2258  HA3 GLY   166      69.308  96.847  85.453  1.00  0.00           H  
ATOM   2259  C   GLY   166      70.700  96.836  87.101  1.00  0.00           C  
ATOM   2260  O   GLY   166      70.387  96.678  88.269  1.00  0.00           O  
ATOM   2261  N   GLY   167      71.647  97.621  86.693  1.00  0.00           N  
ATOM   2262  H   GLY   167      71.750  97.544  85.692  1.00  0.00           H  
ATOM   2263  CA  GLY   167      72.542  98.369  87.574  1.00  0.00           C  
ATOM   2264  HA2 GLY   167      72.218  99.410  87.588  1.00  0.00           H  
ATOM   2265  HA3 GLY   167      72.432  98.000  88.594  1.00  0.00           H  
ATOM   2266  C   GLY   167      73.993  98.270  87.016  1.00  0.00           C  
ATOM   2267  O   GLY   167      74.227  98.163  85.841  1.00  0.00           O  
ATOM   2268  N   GLY   168      75.031  98.293  87.949  1.00  0.00           N  
ATOM   2269  H   GLY   168      74.812  98.154  88.925  1.00  0.00           H  
ATOM   2270  CA  GLY   168      76.368  98.039  87.408  1.00  0.00           C  
ATOM   2271  HA2 GLY   168      76.674  98.798  86.688  1.00  0.00           H  
ATOM   2272  HA3 GLY   168      77.119  98.110  88.195  1.00  0.00           H  
ATOM   2273  C   GLY   168      76.595  96.681  86.837  1.00  0.00           C  
ATOM   2274  O   GLY   168      75.666  95.955  86.584  1.00  0.00           O  
ATOM   2275  N   GLY   169      77.863  96.303  86.577  1.00  0.00           N  
ATOM   2276  H   GLY   169      77.871  95.469  86.008  1.00  0.00           H  
ATOM   2277  CA  GLY   169      79.135  96.890  86.863  1.00  0.00           C  
ATOM   2278  HA2 GLY   169      79.109  97.365  87.844  1.00  0.00           H  
ATOM   2279  HA3 GLY   169      79.922  96.137  86.837  1.00  0.00           H  
ATOM   2280  C   GLY   169      79.601  97.950  85.779  1.00  0.00           C  
ATOM   2281  O   GLY   169      78.779  98.774  85.289  1.00  0.00           O  
ATOM   2282  N   GLY   170      80.891  97.995  85.374  1.00  0.00           N  
ATOM   2283  H   GLY   170      81.504  97.282  85.745  1.00  0.00           H  
ATOM   2284  CA  GLY   170      81.390  98.861  84.324  1.00  0.00           C  
ATOM   2285  HA2 GLY   170      80.738  98.776  83.455  1.00  0.00           H  
ATOM   2286  HA3 GLY   170      81.270  99.873  84.711  1.00  0.00           H  
ATOM   2287  C   GLY   170      82.812  98.691  83.877  1.00  0.00           C  
ATOM   2288  O   GLY   170      83.569  97.779  84.297  1.00  0.00           O  
ATOM   2289  N   GLY   171      83.276  99.408  82.946  1.00  0.00           N  
ATOM   2290  H   GLY   171      84.154  99.132  82.530  1.00  0.00           H  
ATOM   2291  CA  GLY   171      82.650 100.596  82.329  1.00  0.00           C  
ATOM   2292  HA2 GLY   171      81.732 100.322  81.810  1.00  0.00           H  
ATOM   2293  HA3 GLY   171      82.519 101.341  83.114  1.00  0.00           H  
ATOM   2294  C   GLY   171      83.648 101.352  81.415  1.00  0.00           C  
ATOM   2295  O   GLY   171      84.711 101.659  81.943  1.00  0.00           O  
ATOM   2296  N   GLY   172      83.388 101.609  80.196  1.00  0.00           N  
ATOM   2297  H   GLY   172      84.116 102.060  79.661  1.00  0.00           H  
ATOM   2298  CA  GLY   172      82.216 101.227  79.439  1.00  0.00           C  
ATOM   2299  HA2 GLY   172      81.385 101.599  80.037  1.00  0.00           H  
ATOM   2300  HA3 GLY   172      82.410 101.700  78.476  1.00  0.00           H  
ATOM   2301  C   GLY   172      82.135  99.735  79.155  1.00  0.00           C  
ATOM   2302  O   GLY   172      83.028  98.913  79.501  1.00  0.00           O  
ATOM   2303  N   GLY   173      81.046  99.384  78.526  1.00  0.00           N  
ATOM   2304  H   GLY   173      80.468 100.135  78.176  1.00  0.00           H  
ATOM   2305  CA  GLY   173      80.718  98.004  78.095  1.00  0.00           C  
ATOM   2306  HA2 GLY   173      81.566  97.411  77.752  1.00  0.00           H  
ATOM   2307  HA3 GLY   173      80.261  97.347  78.835  1.00  0.00           H  
ATOM   2308  C   GLY   173      79.636  98.058  76.948  1.00  0.00           C  
ATOM   2309  O   GLY   173      78.916  99.066  76.790  1.00  0.00           O  
ATOM   2310  N   GLY   174      79.324  96.932  76.306  1.00  0.00           N  
ATOM   2311  H   GLY   174      78.625  97.048  75.587  1.00  0.00           H  
ATOM   2312  CA  GLY   174      79.921  95.558  76.364  1.00  0.00           C  
ATOM   2313  HA2 GLY   174      80.186  95.503  77.420  1.00  0.00           H  
ATOM   2314  HA3 GLY   174      79.180  94.807  76.088  1.00  0.00           H  
ATOM   2315  C   GLY   174      81.207  95.394  75.500  1.00  0.00           C  
ATOM   2316  O   GLY   174      82.026  96.331  75.372  1.00  0.00           O  
ATOM   2317  N   GLY   175      81.357  94.212  74.857  1.00  0.00           N  
ATOM   2318  H   GLY   175      80.641  93.502  74.916  1.00  0.00           H  
ATOM   2319  CA  GLY   175      82.391  93.811  73.852  1.00  0.00           C  
ATOM   2320  HA2 GLY   175      83.326  93.718  74.403  1.00  0.00           H  
ATOM   2321  HA3 GLY   175      82.153  92.851  73.395  1.00  0.00           H  
ATOM   2322  C   GLY   175      82.438  94.851  72.698  1.00  0.00           C  
ATOM   2323  O   GLY   175      83.515  95.081  72.089  1.00  0.00           O  
ATOM   2324  N   ASN   176      81.367  95.495  72.415  1.00  0.00           N  
ATOM   2325  H   ASN   176      80.579  95.267  73.003  1.00  0.00           H  
ATOM   2326  CA  ASN   176      81.221  96.714  71.586  1.00  0.00           C  
ATOM   2327  HA  ASN   176      82.129  97.293  71.418  1.00  0.00           H  
ATOM   2328  CB  ASN   176      80.652  96.324  70.234  1.00  0.00           C  
ATOM   2329  HB2 ASN   176      81.490  95.758  69.827  1.00  0.00           H  
ATOM   2330  HB3 ASN   176      79.762  95.711  70.371  1.00  0.00           H  
ATOM   2331  CG  ASN   176      80.349  97.565  69.427  1.00  0.00           C  
ATOM   2332  OD1 ASN   176      79.271  97.912  69.038  1.00  0.00           O  
ATOM   2333  ND2 ASN   176      81.327  98.448  69.308  1.00  0.00           N  
ATOM   2334 HD21 ASN   176      81.116  99.319  68.843  1.00  0.00           H  
ATOM   2335 HD22 ASN   176      82.238  98.244  69.694  1.00  0.00           H  
ATOM   2336  C   ASN   176      80.333  97.630  72.353  1.00  0.00           C  
ATOM   2337  O   ASN   176      79.171  97.446  72.632  1.00  0.00           O  
ATOM   2338  N   TYR   177      80.882  98.790  72.559  1.00  0.00           N  
ATOM   2339  H   TYR   177      81.844  98.804  72.251  1.00  0.00           H  
ATOM   2340  CA  TYR   177      80.266  99.960  73.092  1.00  0.00           C  
ATOM   2341  HA  TYR   177      79.923  99.799  74.114  1.00  0.00           H  
ATOM   2342  CB  TYR   177      81.340 101.027  73.118  1.00  0.00           C  
ATOM   2343  HB2 TYR   177      81.966 101.024  72.226  1.00  0.00           H  
ATOM   2344  HB3 TYR   177      80.907 102.024  73.042  1.00  0.00           H  
ATOM   2345  CG  TYR   177      82.278 101.158  74.334  1.00  0.00           C  
ATOM   2346  CD1 TYR   177      83.149 100.112  74.621  1.00  0.00           C  
ATOM   2347  HD1 TYR   177      83.198  99.184  74.071  1.00  0.00           H  
ATOM   2348  CE1 TYR   177      84.043 100.198  75.712  1.00  0.00           C  
ATOM   2349  HE1 TYR   177      84.599  99.311  75.977  1.00  0.00           H  
ATOM   2350  CZ  TYR   177      84.098 101.359  76.520  1.00  0.00           C  
ATOM   2351  OH  TYR   177      85.082 101.459  77.434  1.00  0.00           O  
ATOM   2352  HH  TYR   177      85.129 102.309  77.879  1.00  0.00           H  
ATOM   2353  CE2 TYR   177      83.244 102.476  76.193  1.00  0.00           C  
ATOM   2354  HE2 TYR   177      83.407 103.399  76.730  1.00  0.00           H  
ATOM   2355  CD2 TYR   177      82.350 102.344  75.099  1.00  0.00           C  
ATOM   2356  HD2 TYR   177      81.648 103.138  74.892  1.00  0.00           H  
ATOM   2357  C   TYR   177      79.118 100.524  72.228  1.00  0.00           C  
ATOM   2358  O   TYR   177      79.067 100.510  70.979  1.00  0.00           O  
ATOM   2359  N   GLY   178      78.039 101.116  72.826  1.00  0.00           N  
ATOM   2360  H   GLY   178      77.242 101.412  72.282  1.00  0.00           H  
ATOM   2361  CA  GLY   178      77.773 101.201  74.274  1.00  0.00           C  
ATOM   2362  HA2 GLY   178      76.705 101.258  74.486  1.00  0.00           H  
ATOM   2363  HA3 GLY   178      78.180 100.330  74.787  1.00  0.00           H  
ATOM   2364  C   GLY   178      78.317 102.518  74.868  1.00  0.00           C  
ATOM   2365  O   GLY   178      79.072 103.274  74.239  1.00  0.00           O  
ATOM   2366  N   GLN   179      77.896 102.810  76.089  1.00  0.00           N  
ATOM   2367  H   GLN   179      77.241 102.179  76.528  1.00  0.00           H  
ATOM   2368  CA  GLN   179      78.473 103.863  76.950  1.00  0.00           C  
ATOM   2369  HA  GLN   179      78.649 104.769  76.369  1.00  0.00           H  
ATOM   2370  CB  GLN   179      77.500 104.205  78.125  1.00  0.00           C  
ATOM   2371  HB2 GLN   179      77.648 105.270  78.303  1.00  0.00           H  
ATOM   2372  HB3 GLN   179      76.469 104.034  77.814  1.00  0.00           H  
ATOM   2373  CG  GLN   179      77.733 103.492  79.490  1.00  0.00           C  
ATOM   2374  HG2 GLN   179      78.749 103.767  79.772  1.00  0.00           H  
ATOM   2375  HG3 GLN   179      77.025 103.840  80.243  1.00  0.00           H  
ATOM   2376  CD  GLN   179      77.680 101.917  79.419  1.00  0.00           C  
ATOM   2377  OE1 GLN   179      78.544 101.244  79.978  1.00  0.00           O  
ATOM   2378  NE2 GLN   179      76.650 101.367  78.741  1.00  0.00           N  
ATOM   2379 HE21 GLN   179      75.893 101.963  78.437  1.00  0.00           H  
ATOM   2380 HE22 GLN   179      76.602 100.360  78.678  1.00  0.00           H  
ATOM   2381  C   GLN   179      79.850 103.349  77.368  1.00  0.00           C  
ATOM   2382  O   GLN   179      80.043 102.166  77.645  1.00  0.00           O  
ATOM   2383  N   ASP   180      80.917 104.138  77.524  1.00  0.00           N  
ATOM   2384  H   ASP   180      81.764 103.689  77.843  1.00  0.00           H  
ATOM   2385  CA  ASP   180      81.152 105.568  77.091  1.00  0.00           C  
ATOM   2386  HA  ASP   180      80.629 105.679  76.141  1.00  0.00           H  
ATOM   2387  CB  ASP   180      80.585 106.470  78.159  1.00  0.00           C  
ATOM   2388  HB2 ASP   180      79.516 106.259  78.130  1.00  0.00           H  
ATOM   2389  HB3 ASP   180      80.924 106.223  79.165  1.00  0.00           H  
ATOM   2390  CG  ASP   180      80.768 107.962  77.912  1.00  0.00           C  
ATOM   2391  OD1 ASP   180      80.488 108.747  78.810  1.00  0.00           O  
ATOM   2392  OD2 ASP   180      81.131 108.431  76.813  1.00  0.00           O  
ATOM   2393  C   ASP   180      82.659 105.836  76.877  1.00  0.00           C  
ATOM   2394  O   ASP   180      83.483 105.626  77.775  1.00  0.00           O  
ATOM   2395  N   GLN   181      83.141 106.226  75.670  1.00  0.00           N  
ATOM   2396  H   GLN   181      82.532 106.483  74.907  1.00  0.00           H  
ATOM   2397  CA  GLN   181      84.566 106.410  75.400  1.00  0.00           C  
ATOM   2398  HA  GLN   181      85.104 105.684  76.009  1.00  0.00           H  
ATOM   2399  CB  GLN   181      84.914 106.110  73.859  1.00  0.00           C  
ATOM   2400  HB2 GLN   181      84.435 106.889  73.266  1.00  0.00           H  
ATOM   2401  HB3 GLN   181      85.957 106.354  73.655  1.00  0.00           H  
ATOM   2402  CG  GLN   181      84.671 104.671  73.263  1.00  0.00           C  
ATOM   2403  HG2 GLN   181      83.627 104.430  73.463  1.00  0.00           H  
ATOM   2404  HG3 GLN   181      84.789 104.532  72.189  1.00  0.00           H  
ATOM   2405  CD  GLN   181      85.457 103.539  73.974  1.00  0.00           C  
ATOM   2406  OE1 GLN   181      86.336 103.732  74.797  1.00  0.00           O  
ATOM   2407  NE2 GLN   181      85.280 102.258  73.692  1.00  0.00           N  
ATOM   2408 HE21 GLN   181      84.662 101.960  72.951  1.00  0.00           H  
ATOM   2409 HE22 GLN   181      85.639 101.518  74.278  1.00  0.00           H  
ATOM   2410  C   GLN   181      85.087 107.772  75.810  1.00  0.00           C  
ATOM   2411  O   GLN   181      86.270 108.005  75.660  1.00  0.00           O  
ATOM   2412  N   SER   182      84.231 108.670  76.331  1.00  0.00           N  
ATOM   2413  H   SER   182      83.259 108.413  76.419  1.00  0.00           H  
ATOM   2414  CA  SER   182      84.714 110.037  76.742  1.00  0.00           C  
ATOM   2415  HA  SER   182      85.108 110.643  75.926  1.00  0.00           H  
ATOM   2416  CB  SER   182      83.518 110.866  77.277  1.00  0.00           C  
ATOM   2417  HB2 SER   182      83.156 110.534  78.250  1.00  0.00           H  
ATOM   2418  HB3 SER   182      83.772 111.924  77.215  1.00  0.00           H  
ATOM   2419  OG  SER   182      82.424 110.749  76.474  1.00  0.00           O  
ATOM   2420  HG  SER   182      81.857 110.019  76.733  1.00  0.00           H  
ATOM   2421  C   SER   182      85.779 110.055  77.834  1.00  0.00           C  
ATOM   2422  O   SER   182      85.610 109.369  78.854  1.00  0.00           O  
ATOM   2423  N   SER   183      86.919 110.756  77.796  1.00  0.00           N  
ATOM   2424  H   SER   183      87.538 110.700  78.592  1.00  0.00           H  
ATOM   2425  CA  SER   183      87.359 111.608  76.675  1.00  0.00           C  
ATOM   2426  HA  SER   183      87.098 111.139  75.726  1.00  0.00           H  
ATOM   2427  CB  SER   183      86.692 113.052  76.887  1.00  0.00           C  
ATOM   2428  HB2 SER   183      85.607 112.981  76.821  1.00  0.00           H  
ATOM   2429  HB3 SER   183      86.883 113.356  77.916  1.00  0.00           H  
ATOM   2430  OG  SER   183      87.250 114.009  75.914  1.00  0.00           O  
ATOM   2431  HG  SER   183      86.816 113.905  75.064  1.00  0.00           H  
ATOM   2432  C   SER   183      88.873 111.654  76.633  1.00  0.00           C  
ATOM   2433  O   SER   183      89.542 111.977  77.621  1.00  0.00           O  
ATOM   2434  N   MET   184      89.423 111.496  75.413  1.00  0.00           N  
ATOM   2435  H   MET   184      88.843 111.321  74.605  1.00  0.00           H  
ATOM   2436  CA  MET   184      90.838 111.732  75.050  1.00  0.00           C  
ATOM   2437  HA  MET   184      91.442 111.418  75.902  1.00  0.00           H  
ATOM   2438  CB  MET   184      91.208 110.757  73.852  1.00  0.00           C  
ATOM   2439  HB2 MET   184      92.280 110.819  73.663  1.00  0.00           H  
ATOM   2440  HB3 MET   184      90.940 109.718  74.043  1.00  0.00           H  
ATOM   2441  CG  MET   184      90.730 111.151  72.446  1.00  0.00           C  
ATOM   2442  HG2 MET   184      90.977 112.205  72.322  1.00  0.00           H  
ATOM   2443  HG3 MET   184      91.327 110.598  71.721  1.00  0.00           H  
ATOM   2444  SD  MET   184      88.949 111.004  72.083  1.00  0.00           S  
ATOM   2445  CE  MET   184      88.730 109.098  72.188  1.00  0.00           C  
ATOM   2446  HE1 MET   184      88.754 108.799  73.236  1.00  0.00           H  
ATOM   2447  HE2 MET   184      87.733 108.966  71.768  1.00  0.00           H  
ATOM   2448  HE3 MET   184      89.425 108.539  71.561  1.00  0.00           H  
ATOM   2449  C   MET   184      91.176 113.208  74.659  1.00  0.00           C  
ATOM   2450  O   MET   184      90.387 113.897  74.021  1.00  0.00           O  
ATOM   2451  N   SER   185      92.265 113.790  75.140  1.00  0.00           N  
ATOM   2452  H   SER   185      92.895 113.160  75.617  1.00  0.00           H  
ATOM   2453  CA  SER   185      92.790 115.149  75.042  1.00  0.00           C  
ATOM   2454  HA  SER   185      92.160 115.662  75.769  1.00  0.00           H  
ATOM   2455  CB  SER   185      94.236 115.163  75.510  1.00  0.00           C  
ATOM   2456  HB2 SER   185      94.327 114.740  76.510  1.00  0.00           H  
ATOM   2457  HB3 SER   185      94.911 114.580  74.884  1.00  0.00           H  
ATOM   2458  OG  SER   185      94.863 116.441  75.598  1.00  0.00           O  
ATOM   2459  HG  SER   185      94.353 116.915  76.259  1.00  0.00           H  
ATOM   2460  C   SER   185      92.606 115.848  73.716  1.00  0.00           C  
ATOM   2461  O   SER   185      92.821 115.242  72.632  1.00  0.00           O  
ATOM   2462  N   SER   186      92.277 117.113  73.780  1.00  0.00           N  
ATOM   2463  H   SER   186      92.157 117.553  74.681  1.00  0.00           H  
ATOM   2464  CA  SER   186      91.974 117.913  72.621  1.00  0.00           C  
ATOM   2465  HA  SER   186      92.685 117.636  71.843  1.00  0.00           H  
ATOM   2466  CB  SER   186      90.522 117.798  72.108  1.00  0.00           C  
ATOM   2467  HB2 SER   186      90.288 116.752  71.910  1.00  0.00           H  
ATOM   2468  HB3 SER   186      89.789 117.921  72.905  1.00  0.00           H  
ATOM   2469  OG  SER   186      90.364 118.598  70.951  1.00  0.00           O  
ATOM   2470  HG  SER   186      89.483 118.753  70.601  1.00  0.00           H  
ATOM   2471  C   SER   186      92.365 119.445  73.055  1.00  0.00           C  
ATOM   2472  O   SER   186      92.369 119.732  74.204  1.00  0.00           O  
ATOM   2473  N   GLY   187      92.657 120.354  72.162  1.00  0.00           N  
ATOM   2474  H   GLY   187      92.753 121.301  72.500  1.00  0.00           H  
ATOM   2475  CA  GLY   187      92.857 120.259  70.657  1.00  0.00           C  
ATOM   2476  HA2 GLY   187      93.902 120.477  70.436  1.00  0.00           H  
ATOM   2477  HA3 GLY   187      92.573 119.323  70.176  1.00  0.00           H  
ATOM   2478  C   GLY   187      92.015 121.211  69.768  1.00  0.00           C  
ATOM   2479  O   GLY   187      92.501 121.695  68.716  1.00  0.00           O  
ATOM   2480  N   GLY   188      90.858 121.577  70.231  1.00  0.00           N  
ATOM   2481  H   GLY   188      90.544 121.295  71.149  1.00  0.00           H  
ATOM   2482  CA  GLY   188      90.079 122.700  69.662  1.00  0.00           C  
ATOM   2483  HA2 GLY   188      89.963 122.539  68.591  1.00  0.00           H  
ATOM   2484  HA3 GLY   188      89.111 122.621  70.158  1.00  0.00           H  
ATOM   2485  C   GLY   188      90.626 124.133  69.876  1.00  0.00           C  
ATOM   2486  O   GLY   188      91.811 124.352  70.142  1.00  0.00           O  
ATOM   2487  N   GLY   189      89.732 125.187  69.712  1.00  0.00           N  
ATOM   2488  H   GLY   189      90.130 126.110  69.811  1.00  0.00           H  
ATOM   2489  CA  GLY   189      88.378 125.172  69.251  1.00  0.00           C  
ATOM   2490  HA2 GLY   189      88.335 125.798  68.361  1.00  0.00           H  
ATOM   2491  HA3 GLY   189      88.018 124.157  69.082  1.00  0.00           H  
ATOM   2492  C   GLY   189      87.435 125.802  70.319  1.00  0.00           C  
ATOM   2493  O   GLY   189      87.815 125.965  71.478  1.00  0.00           O  
ATOM   2494  N   SER   190      86.161 126.020  70.039  1.00  0.00           N  
ATOM   2495  H   SER   190      85.811 125.834  69.110  1.00  0.00           H  
ATOM   2496  CA  SER   190      85.139 126.526  70.952  1.00  0.00           C  
ATOM   2497  HA  SER   190      84.238 126.774  70.391  1.00  0.00           H  
ATOM   2498  CB  SER   190      84.665 125.341  71.866  1.00  0.00           C  
ATOM   2499  HB2 SER   190      85.466 125.067  72.553  1.00  0.00           H  
ATOM   2500  HB3 SER   190      83.860 125.758  72.471  1.00  0.00           H  
ATOM   2501  OG  SER   190      84.214 124.395  70.974  1.00  0.00           O  
ATOM   2502  HG  SER   190      84.890 123.714  70.939  1.00  0.00           H  
ATOM   2503  C   SER   190      85.579 127.771  71.751  1.00  0.00           C  
ATOM   2504  O   SER   190      85.342 127.956  72.924  1.00  0.00           O  
ATOM   2505  N   GLY   191      86.163 128.892  71.266  1.00  0.00           N  
ATOM   2506  H   GLY   191      86.500 129.464  72.027  1.00  0.00           H  
ATOM   2507  CA  GLY   191      86.749 129.133  69.896  1.00  0.00           C  
ATOM   2508  HA2 GLY   191      87.131 130.153  69.948  1.00  0.00           H  
ATOM   2509  HA3 GLY   191      87.563 128.409  69.943  1.00  0.00           H  
ATOM   2510  C   GLY   191      85.882 128.943  68.645  1.00  0.00           C  
ATOM   2511  O   GLY   191      84.664 128.852  68.754  1.00  0.00           O  
ATOM   2512  N   GLY   192      86.494 128.969  67.476  1.00  0.00           N  
ATOM   2513  H   GLY   192      87.478 129.188  67.420  1.00  0.00           H  
ATOM   2514  CA  GLY   192      85.793 128.634  66.209  1.00  0.00           C  
ATOM   2515  HA2 GLY   192      84.720 128.676  66.400  1.00  0.00           H  
ATOM   2516  HA3 GLY   192      86.149 129.378  65.496  1.00  0.00           H  
ATOM   2517  C   GLY   192      85.909 127.174  65.695  1.00  0.00           C  
ATOM   2518  O   GLY   192      86.052 126.207  66.395  1.00  0.00           O  
ATOM   2519  N   GLY   193      86.060 126.947  64.382  1.00  0.00           N  
ATOM   2520  H   GLY   193      86.014 127.700  63.710  1.00  0.00           H  
ATOM   2521  CA  GLY   193      86.316 125.658  63.674  1.00  0.00           C  
ATOM   2522  HA2 GLY   193      86.629 125.940  62.669  1.00  0.00           H  
ATOM   2523  HA3 GLY   193      87.053 125.007  64.145  1.00  0.00           H  
ATOM   2524  C   GLY   193      85.136 124.692  63.429  1.00  0.00           C  
ATOM   2525  O   GLY   193      84.019 125.114  63.770  1.00  0.00           O  
ATOM   2526  N   TYR   194      85.384 123.470  62.972  1.00  0.00           N  
ATOM   2527  H   TYR   194      86.353 123.304  62.740  1.00  0.00           H  
ATOM   2528  CA  TYR   194      84.299 122.519  62.688  1.00  0.00           C  
ATOM   2529  HA  TYR   194      83.561 123.005  62.049  1.00  0.00           H  
ATOM   2530  CB  TYR   194      84.967 121.340  61.904  1.00  0.00           C  
ATOM   2531  HB2 TYR   194      85.725 120.874  62.534  1.00  0.00           H  
ATOM   2532  HB3 TYR   194      84.261 120.544  61.664  1.00  0.00           H  
ATOM   2533  CG  TYR   194      85.736 121.806  60.652  1.00  0.00           C  
ATOM   2534  CD1 TYR   194      85.210 122.737  59.741  1.00  0.00           C  
ATOM   2535  HD1 TYR   194      84.265 123.259  59.774  1.00  0.00           H  
ATOM   2536  CE1 TYR   194      85.969 123.102  58.660  1.00  0.00           C  
ATOM   2537  HE1 TYR   194      85.541 123.809  57.965  1.00  0.00           H  
ATOM   2538  CZ  TYR   194      87.287 122.597  58.507  1.00  0.00           C  
ATOM   2539  OH  TYR   194      88.024 122.894  57.365  1.00  0.00           O  
ATOM   2540  HH  TYR   194      88.931 122.597  57.473  1.00  0.00           H  
ATOM   2541  CE2 TYR   194      87.797 121.704  59.443  1.00  0.00           C  
ATOM   2542  HE2 TYR   194      88.808 121.364  59.275  1.00  0.00           H  
ATOM   2543  CD2 TYR   194      86.999 121.316  60.532  1.00  0.00           C  
ATOM   2544  HD2 TYR   194      87.471 120.664  61.251  1.00  0.00           H  
ATOM   2545  C   TYR   194      83.725 122.092  64.009  1.00  0.00           C  
ATOM   2546  O   TYR   194      84.493 121.664  64.851  1.00  0.00           O  
ATOM   2547  N   GLY   195      82.392 122.089  64.145  1.00  0.00           N  
ATOM   2548  H   GLY   195      82.058 121.697  65.014  1.00  0.00           H  
ATOM   2549  CA  GLY   195      81.394 122.797  63.379  1.00  0.00           C  
ATOM   2550  HA2 GLY   195      81.620 123.862  63.327  1.00  0.00           H  
ATOM   2551  HA3 GLY   195      81.320 122.402  62.366  1.00  0.00           H  
ATOM   2552  C   GLY   195      79.958 122.906  64.035  1.00  0.00           C  
ATOM   2553  O   GLY   195      79.744 123.023  65.244  1.00  0.00           O  
ATOM   2554  N   ASN   196      78.895 122.819  63.236  1.00  0.00           N  
ATOM   2555  H   ASN   196      79.097 122.726  62.251  1.00  0.00           H  
ATOM   2556  CA  ASN   196      77.460 122.841  63.605  1.00  0.00           C  
ATOM   2557  HA  ASN   196      77.376 122.509  64.640  1.00  0.00           H  
ATOM   2558  CB  ASN   196      76.934 124.261  63.568  1.00  0.00           C  
ATOM   2559  HB2 ASN   196      77.565 124.868  64.218  1.00  0.00           H  
ATOM   2560  HB3 ASN   196      76.861 124.652  62.553  1.00  0.00           H  
ATOM   2561  CG  ASN   196      75.555 124.258  64.236  1.00  0.00           C  
ATOM   2562  OD1 ASN   196      75.158 123.485  65.129  1.00  0.00           O  
ATOM   2563  ND2 ASN   196      74.700 125.011  63.684  1.00  0.00           N  
ATOM   2564 HD21 ASN   196      73.747 125.036  64.017  1.00  0.00           H  
ATOM   2565 HD22 ASN   196      74.987 125.595  62.912  1.00  0.00           H  
ATOM   2566  C   ASN   196      76.766 121.974  62.572  1.00  0.00           C  
ATOM   2567  O   ASN   196      77.037 122.037  61.395  1.00  0.00           O  
ATOM   2568  N   GLN   197      75.702 121.244  63.039  1.00  0.00           N  
ATOM   2569  H   GLN   197      75.565 121.309  64.038  1.00  0.00           H  
ATOM   2570  CA  GLN   197      74.661 120.726  62.137  1.00  0.00           C  
ATOM   2571  HA  GLN   197      75.235 120.440  61.256  1.00  0.00           H  
ATOM   2572  CB  GLN   197      74.035 119.427  62.671  1.00  0.00           C  
ATOM   2573  HB2 GLN   197      74.742 118.678  63.029  1.00  0.00           H  
ATOM   2574  HB3 GLN   197      73.586 119.820  63.583  1.00  0.00           H  
ATOM   2575  CG  GLN   197      72.994 118.884  61.641  1.00  0.00           C  
ATOM   2576  HG2 GLN   197      72.266 119.618  61.295  1.00  0.00           H  
ATOM   2577  HG3 GLN   197      73.597 118.714  60.748  1.00  0.00           H  
ATOM   2578  CD  GLN   197      72.281 117.614  61.952  1.00  0.00           C  
ATOM   2579  OE1 GLN   197      71.648 117.053  61.117  1.00  0.00           O  
ATOM   2580  NE2 GLN   197      72.247 117.146  63.121  1.00  0.00           N  
ATOM   2581 HE21 GLN   197      72.701 117.690  63.841  1.00  0.00           H  
ATOM   2582 HE22 GLN   197      71.680 116.349  63.373  1.00  0.00           H  
ATOM   2583  C   GLN   197      73.704 121.866  61.834  1.00  0.00           C  
ATOM   2584  O   GLN   197      72.713 122.080  62.533  1.00  0.00           O  
ATOM   2585  N   ASP   198      74.087 122.851  61.055  1.00  0.00           N  
ATOM   2586  H   ASP   198      74.991 122.676  60.639  1.00  0.00           H  
ATOM   2587  CA  ASP   198      73.247 123.992  60.667  1.00  0.00           C  
ATOM   2588  HA  ASP   198      72.881 124.450  61.586  1.00  0.00           H  
ATOM   2589  CB  ASP   198      73.961 125.036  59.868  1.00  0.00           C  
ATOM   2590  HB2 ASP   198      74.107 124.778  58.819  1.00  0.00           H  
ATOM   2591  HB3 ASP   198      73.274 125.882  59.827  1.00  0.00           H  
ATOM   2592  CG  ASP   198      75.203 125.620  60.530  1.00  0.00           C  
ATOM   2593  OD1 ASP   198      75.172 126.431  61.488  1.00  0.00           O  
ATOM   2594  OD2 ASP   198      76.273 125.363  59.976  1.00  0.00           O  
ATOM   2595  C   ASP   198      71.932 123.655  59.906  1.00  0.00           C  
ATOM   2596  O   ASP   198      71.640 122.554  59.519  1.00  0.00           O  
ATOM   2597  N   GLN   199      71.038 124.648  59.761  1.00  0.00           N  
ATOM   2598  H   GLN   199      71.257 125.551  60.156  1.00  0.00           H  
ATOM   2599  CA  GLN   199      69.626 124.547  59.480  1.00  0.00           C  
ATOM   2600  HA  GLN   199      69.616 123.820  58.668  1.00  0.00           H  
ATOM   2601  CB  GLN   199      68.838 124.051  60.700  1.00  0.00           C  
ATOM   2602  HB2 GLN   199      69.297 123.146  61.098  1.00  0.00           H  
ATOM   2603  HB3 GLN   199      68.942 124.780  61.504  1.00  0.00           H  
ATOM   2604  CG  GLN   199      67.368 123.724  60.371  1.00  0.00           C  
ATOM   2605  HG2 GLN   199      66.716 124.585  60.227  1.00  0.00           H  
ATOM   2606  HG3 GLN   199      67.208 123.159  59.453  1.00  0.00           H  
ATOM   2607  CD  GLN   199      66.692 122.862  61.464  1.00  0.00           C  
ATOM   2608  OE1 GLN   199      67.159 122.784  62.613  1.00  0.00           O  
ATOM   2609  NE2 GLN   199      65.435 122.522  61.244  1.00  0.00           N  
ATOM   2610 HE21 GLN   199      64.988 122.707  60.357  1.00  0.00           H  
ATOM   2611 HE22 GLN   199      65.021 121.825  61.846  1.00  0.00           H  
ATOM   2612  C   GLN   199      69.026 125.878  59.017  1.00  0.00           C  
ATOM   2613  O   GLN   199      69.074 126.804  59.841  1.00  0.00           O  
ATOM   2614  N   SER   200      68.596 126.101  57.774  1.00  0.00           N  
ATOM   2615  H   SER   200      68.058 126.955  57.744  1.00  0.00           H  
ATOM   2616  CA  SER   200      68.561 125.249  56.569  1.00  0.00           C  
ATOM   2617  HA  SER   200      67.931 124.373  56.727  1.00  0.00           H  
ATOM   2618  CB  SER   200      67.972 125.955  55.366  1.00  0.00           C  
ATOM   2619  HB2 SER   200      66.926 126.227  55.512  1.00  0.00           H  
ATOM   2620  HB3 SER   200      68.526 126.892  55.316  1.00  0.00           H  
ATOM   2621  OG  SER   200      68.144 125.123  54.233  1.00  0.00           O  
ATOM   2622  HG  SER   200      67.506 124.436  54.031  1.00  0.00           H  
ATOM   2623  C   SER   200      70.014 124.849  56.307  1.00  0.00           C  
ATOM   2624  O   SER   200      71.019 125.543  56.486  1.00  0.00           O  
ATOM   2625  N   GLY   201      70.132 123.531  55.948  1.00  0.00           N  
ATOM   2626  H   GLY   201      69.332 122.934  55.800  1.00  0.00           H  
ATOM   2627  CA  GLY   201      71.404 122.890  55.660  1.00  0.00           C  
ATOM   2628  HA2 GLY   201      72.173 123.387  56.252  1.00  0.00           H  
ATOM   2629  HA3 GLY   201      71.447 121.821  55.868  1.00  0.00           H  
ATOM   2630  C   GLY   201      71.763 123.129  54.149  1.00  0.00           C  
ATOM   2631  O   GLY   201      71.335 124.069  53.503  1.00  0.00           O  
ATOM   2632  N   GLY   202      72.867 122.492  53.682  1.00  0.00           N  
ATOM   2633  H   GLY   202      73.261 122.868  52.831  1.00  0.00           H  
ATOM   2634  CA  GLY   202      73.604 121.389  54.435  1.00  0.00           C  
ATOM   2635  HA2 GLY   202      74.273 121.875  55.145  1.00  0.00           H  
ATOM   2636  HA3 GLY   202      72.891 120.757  54.965  1.00  0.00           H  
ATOM   2637  C   GLY   202      74.443 120.521  53.493  1.00  0.00           C  
ATOM   2638  O   GLY   202      74.368 120.744  52.270  1.00  0.00           O  
ATOM   2639  N   GLY   203      75.174 119.537  54.026  1.00  0.00           N  
ATOM   2640  H   GLY   203      75.697 118.930  53.411  1.00  0.00           H  
ATOM   2641  CA  GLY   203      75.388 119.329  55.495  1.00  0.00           C  
ATOM   2642  HA2 GLY   203      74.528 119.402  56.160  1.00  0.00           H  
ATOM   2643  HA3 GLY   203      75.814 118.331  55.600  1.00  0.00           H  
ATOM   2644  C   GLY   203      76.457 120.271  56.066  1.00  0.00           C  
ATOM   2645  O   GLY   203      76.566 121.394  55.619  1.00  0.00           O  
ATOM   2646  N   GLY   204      77.075 119.909  57.147  1.00  0.00           N  
ATOM   2647  H   GLY   204      76.953 118.982  57.529  1.00  0.00           H  
ATOM   2648  CA  GLY   204      77.881 120.926  57.879  1.00  0.00           C  
ATOM   2649  HA2 GLY   204      78.481 120.355  58.588  1.00  0.00           H  
ATOM   2650  HA3 GLY   204      78.594 121.351  57.173  1.00  0.00           H  
ATOM   2651  C   GLY   204      77.169 122.123  58.413  1.00  0.00           C  
ATOM   2652  O   GLY   204      75.973 122.113  58.471  1.00  0.00           O  
ATOM   2653  N   SER   205      77.711 123.284  58.738  1.00  0.00           N  
ATOM   2654  H   SER   205      77.032 123.979  59.014  1.00  0.00           H  
ATOM   2655  CA  SER   205      79.164 123.673  58.577  1.00  0.00           C  
ATOM   2656  HA  SER   205      79.351 123.826  57.514  1.00  0.00           H  
ATOM   2657  CB  SER   205      79.444 124.989  59.293  1.00  0.00           C  
ATOM   2658  HB2 SER   205      80.504 125.071  59.534  1.00  0.00           H  
ATOM   2659  HB3 SER   205      79.151 125.878  58.736  1.00  0.00           H  
ATOM   2660  OG  SER   205      78.797 124.880  60.552  1.00  0.00           O  
ATOM   2661  HG  SER   205      77.839 124.869  60.496  1.00  0.00           H  
ATOM   2662  C   SER   205      80.187 122.622  59.072  1.00  0.00           C  
ATOM   2663  O   SER   205      80.069 122.012  60.180  1.00  0.00           O  
ATOM   2664  N   GLY   206      81.277 122.363  58.313  1.00  0.00           N  
ATOM   2665  H   GLY   206      81.478 122.826  57.438  1.00  0.00           H  
ATOM   2666  CA  GLY   206      82.295 121.383  58.661  1.00  0.00           C  
ATOM   2667  HA2 GLY   206      83.231 121.698  58.199  1.00  0.00           H  
ATOM   2668  HA3 GLY   206      82.364 121.314  59.747  1.00  0.00           H  
ATOM   2669  C   GLY   206      81.964 119.927  58.280  1.00  0.00           C  
ATOM   2670  O   GLY   206      80.881 119.556  57.847  1.00  0.00           O  
ATOM   2671  N   GLY   207      82.951 119.051  58.249  1.00  0.00           N  
ATOM   2672  H   GLY   207      82.740 118.127  57.898  1.00  0.00           H  
ATOM   2673  CA  GLY   207      84.366 119.277  58.457  1.00  0.00           C  
ATOM   2674  HA2 GLY   207      84.531 120.039  59.218  1.00  0.00           H  
ATOM   2675  HA3 GLY   207      84.880 118.461  58.966  1.00  0.00           H  
ATOM   2676  C   GLY   207      85.021 119.735  57.177  1.00  0.00           C  
ATOM   2677  O   GLY   207      84.422 120.351  56.236  1.00  0.00           O  
ATOM   2678  N   TYR   208      86.287 119.427  57.027  1.00  0.00           N  
ATOM   2679  H   TYR   208      86.726 118.800  57.686  1.00  0.00           H  
ATOM   2680  CA  TYR   208      86.926 119.666  55.738  1.00  0.00           C  
ATOM   2681  HA  TYR   208      86.777 120.722  55.512  1.00  0.00           H  
ATOM   2682  CB  TYR   208      88.414 119.641  55.978  1.00  0.00           C  
ATOM   2683  HB2 TYR   208      88.707 120.183  56.877  1.00  0.00           H  
ATOM   2684  HB3 TYR   208      88.685 118.585  55.984  1.00  0.00           H  
ATOM   2685  CG  TYR   208      89.257 120.184  54.796  1.00  0.00           C  
ATOM   2686  CD1 TYR   208      89.721 121.523  54.762  1.00  0.00           C  
ATOM   2687  HD1 TYR   208      89.646 122.170  55.623  1.00  0.00           H  
ATOM   2688  CE1 TYR   208      90.451 121.999  53.638  1.00  0.00           C  
ATOM   2689  HE1 TYR   208      90.797 123.021  53.591  1.00  0.00           H  
ATOM   2690  CZ  TYR   208      90.720 121.154  52.552  1.00  0.00           C  
ATOM   2691  OH  TYR   208      91.462 121.604  51.517  1.00  0.00           O  
ATOM   2692  HH  TYR   208      91.394 121.017  50.760  1.00  0.00           H  
ATOM   2693  CE2 TYR   208      90.235 119.839  52.576  1.00  0.00           C  
ATOM   2694  HE2 TYR   208      90.339 119.261  51.670  1.00  0.00           H  
ATOM   2695  CD2 TYR   208      89.494 119.327  53.722  1.00  0.00           C  
ATOM   2696  HD2 TYR   208      89.127 118.312  53.747  1.00  0.00           H  
ATOM   2697  C   TYR   208      86.429 118.768  54.631  1.00  0.00           C  
ATOM   2698  O   TYR   208      86.340 117.547  54.859  1.00  0.00           O  
ATOM   2699  N   GLY   209      86.145 119.317  53.476  1.00  0.00           N  
ATOM   2700  H   GLY   209      86.252 120.312  53.335  1.00  0.00           H  
ATOM   2701  CA  GLY   209      85.789 118.587  52.249  1.00  0.00           C  
ATOM   2702  HA2 GLY   209      85.503 117.568  52.512  1.00  0.00           H  
ATOM   2703  HA3 GLY   209      84.849 118.994  51.877  1.00  0.00           H  
ATOM   2704  C   GLY   209      86.888 118.665  51.237  1.00  0.00           C  
ATOM   2705  O   GLY   209      87.441 119.753  51.090  1.00  0.00           O  
ATOM   2706  N   GLN   210      87.218 117.576  50.470  1.00  0.00           N  
ATOM   2707  H   GLN   210      87.935 117.840  49.809  1.00  0.00           H  
ATOM   2708  CA  GLN   210      86.878 116.157  50.542  1.00  0.00           C  
ATOM   2709  HA  GLN   210      87.287 115.690  49.646  1.00  0.00           H  
ATOM   2710  CB  GLN   210      87.547 115.544  51.769  1.00  0.00           C  
ATOM   2711  HB2 GLN   210      87.020 115.731  52.704  1.00  0.00           H  
ATOM   2712  HB3 GLN   210      87.549 114.470  51.584  1.00  0.00           H  
ATOM   2713  CG  GLN   210      89.046 115.991  51.891  1.00  0.00           C  
ATOM   2714  HG2 GLN   210      89.181 117.067  51.773  1.00  0.00           H  
ATOM   2715  HG3 GLN   210      89.273 115.754  52.931  1.00  0.00           H  
ATOM   2716  CD  GLN   210      90.061 115.403  50.903  1.00  0.00           C  
ATOM   2717  OE1 GLN   210      90.148 115.786  49.738  1.00  0.00           O  
ATOM   2718  NE2 GLN   210      90.850 114.426  51.323  1.00  0.00           N  
ATOM   2719 HE21 GLN   210      91.488 114.001  50.666  1.00  0.00           H  
ATOM   2720 HE22 GLN   210      90.651 113.988  52.212  1.00  0.00           H  
ATOM   2721  C   GLN   210      85.356 115.908  50.469  1.00  0.00           C  
ATOM   2722  O   GLN   210      84.753 114.964  50.993  1.00  0.00           O  
ATOM   2723  N   GLN   211      84.777 116.670  49.547  1.00  0.00           N  
ATOM   2724  H   GLN   211      85.412 117.364  49.181  1.00  0.00           H  
ATOM   2725  CA  GLN   211      83.359 117.051  49.380  1.00  0.00           C  
ATOM   2726  HA  GLN   211      83.147 117.611  50.291  1.00  0.00           H  
ATOM   2727  CB  GLN   211      83.149 117.900  48.192  1.00  0.00           C  
ATOM   2728  HB2 GLN   211      83.644 117.440  47.337  1.00  0.00           H  
ATOM   2729  HB3 GLN   211      82.116 117.751  47.877  1.00  0.00           H  
ATOM   2730  CG  GLN   211      83.625 119.392  48.109  1.00  0.00           C  
ATOM   2731  HG2 GLN   211      84.640 119.715  48.340  1.00  0.00           H  
ATOM   2732  HG3 GLN   211      83.755 119.650  47.058  1.00  0.00           H  
ATOM   2733  CD  GLN   211      82.690 120.416  48.748  1.00  0.00           C  
ATOM   2734  OE1 GLN   211      82.190 120.381  49.853  1.00  0.00           O  
ATOM   2735  NE2 GLN   211      82.394 121.533  48.022  1.00  0.00           N  
ATOM   2736 HE21 GLN   211      82.726 121.662  47.078  1.00  0.00           H  
ATOM   2737 HE22 GLN   211      81.635 122.080  48.403  1.00  0.00           H  
ATOM   2738  C   GLN   211      82.354 115.940  49.385  1.00  0.00           C  
ATOM   2739  O   GLN   211      81.252 116.019  49.922  1.00  0.00           O  
ATOM   2740  N   ASP   212      82.682 114.897  48.606  1.00  0.00           N  
ATOM   2741  H   ASP   212      83.587 114.934  48.159  1.00  0.00           H  
ATOM   2742  CA  ASP   212      81.969 113.643  48.495  1.00  0.00           C  
ATOM   2743  HA  ASP   212      81.306 113.547  49.355  1.00  0.00           H  
ATOM   2744  CB  ASP   212      81.171 113.597  47.164  1.00  0.00           C  
ATOM   2745  HB2 ASP   212      81.831 113.587  46.296  1.00  0.00           H  
ATOM   2746  HB3 ASP   212      80.587 112.678  47.207  1.00  0.00           H  
ATOM   2747  CG  ASP   212      80.280 114.800  47.019  1.00  0.00           C  
ATOM   2748  OD1 ASP   212      80.710 115.887  46.587  1.00  0.00           O  
ATOM   2749  OD2 ASP   212      79.048 114.718  47.282  1.00  0.00           O  
ATOM   2750  C   ASP   212      82.890 112.385  48.816  1.00  0.00           C  
ATOM   2751  O   ASP   212      82.592 111.281  48.363  1.00  0.00           O  
ATOM   2752  N   ARG   213      83.912 112.559  49.677  1.00  0.00           N  
ATOM   2753  H   ARG   213      83.936 113.487  50.074  1.00  0.00           H  
ATOM   2754  CA  ARG   213      84.868 111.524  49.989  1.00  0.00           C  
ATOM   2755  HA  ARG   213      84.531 110.625  49.472  1.00  0.00           H  
ATOM   2756  CB  ARG   213      86.174 111.862  49.262  1.00  0.00           C  
ATOM   2757  HB2 ARG   213      86.007 112.007  48.194  1.00  0.00           H  
ATOM   2758  HB3 ARG   213      86.647 112.789  49.586  1.00  0.00           H  
ATOM   2759  CG  ARG   213      87.233 110.744  49.306  1.00  0.00           C  
ATOM   2760  HG2 ARG   213      87.276 110.502  50.368  1.00  0.00           H  
ATOM   2761  HG3 ARG   213      86.878 110.002  48.592  1.00  0.00           H  
ATOM   2762  CD  ARG   213      88.572 111.273  48.790  1.00  0.00           C  
ATOM   2763  HD2 ARG   213      88.682 112.319  49.075  1.00  0.00           H  
ATOM   2764  HD3 ARG   213      89.466 110.850  49.249  1.00  0.00           H  
ATOM   2765  NE  ARG   213      88.618 111.123  47.298  1.00  0.00           N  
ATOM   2766  HE  ARG   213      88.078 111.761  46.731  1.00  0.00           H  
ATOM   2767  CZ  ARG   213      89.139 110.199  46.563  1.00  0.00           C  
ATOM   2768  NH1 ARG   213      89.846 109.229  47.085  1.00  0.00           N  
ATOM   2769 HH11 ARG   213      90.131 108.481  46.469  1.00  0.00           H  
ATOM   2770 HH12 ARG   213      89.734 109.041  48.071  1.00  0.00           H  
ATOM   2771  NH2 ARG   213      88.778 110.055  45.303  1.00  0.00           N  
ATOM   2772 HH21 ARG   213      89.103 109.234  44.813  1.00  0.00           H  
ATOM   2773 HH22 ARG   213      88.372 110.776  44.723  1.00  0.00           H  
ATOM   2774  C   ARG   213      84.933 111.382  51.510  1.00  0.00           C  
ATOM   2775  O   ARG   213      85.614 112.225  52.143  1.00  0.00           O  
ATOM   2776  N   GLY   214      84.249 110.433  52.051  1.00  0.00           N  
ATOM   2777  H   GLY   214      84.429 110.333  53.040  1.00  0.00           H  
ATOM   2778  CA  GLY   214      83.047 109.693  51.586  1.00  0.00           C  
ATOM   2779  HA2 GLY   214      82.136 110.248  51.810  1.00  0.00           H  
ATOM   2780  HA3 GLY   214      83.092 109.534  50.509  1.00  0.00           H  
ATOM   2781  C   GLY   214      82.894 108.263  52.188  1.00  0.00           C  
ATOM   2782  O   GLY   214      82.092 108.058  53.150  1.00  0.00           O  
ATOM   2783  OXT GLY   214      83.677 107.394  51.724  1.00  0.00           O  
TER    2784      GLY   214 
END   
