# Supplementary material for: Visualization of oligomerization, clustering, and density transition of intrinsically disordered proteins
Source: Natl Sci Rev. 2026 Feb 14;13(7):nwag107. doi: 10.1093/nsr/nwag107 (PMC13114874; doi:10.1093/nsr/nwag107)
Supplement: nwag107_Supplemental_Files [file nwag107_supplemental_files.zip › SI-MD-Structures/MD-Sturctures/frame194.pdb]

CRYST1  135.068  149.228  136.831  90.00  90.00  90.00               1
ATOM      1  N   MET     1      27.368  96.193  81.201  1.00  0.00           N  
ATOM      2  H1  MET     1      26.765  96.712  80.578  1.00  0.00           H  
ATOM      3  H2  MET     1      26.921  95.316  81.427  1.00  0.00           H  
ATOM      4  H3  MET     1      27.566  96.702  82.051  1.00  0.00           H  
ATOM      5  CA  MET     1      28.667  95.972  80.509  1.00  0.00           C  
ATOM      6  HA  MET     1      29.496  95.786  81.191  1.00  0.00           H  
ATOM      7  CB  MET     1      28.615  94.677  79.584  1.00  0.00           C  
ATOM      8  HB2 MET     1      27.722  94.701  78.958  1.00  0.00           H  
ATOM      9  HB3 MET     1      29.373  94.711  78.801  1.00  0.00           H  
ATOM     10  CG  MET     1      28.771  93.371  80.301  1.00  0.00           C  
ATOM     11  HG2 MET     1      29.682  93.501  80.886  1.00  0.00           H  
ATOM     12  HG3 MET     1      27.913  93.402  80.972  1.00  0.00           H  
ATOM     13  SD  MET     1      28.702  91.903  79.366  1.00  0.00           S  
ATOM     14  CE  MET     1      26.970  91.890  78.944  1.00  0.00           C  
ATOM     15  HE1 MET     1      26.819  91.058  78.256  1.00  0.00           H  
ATOM     16  HE2 MET     1      26.345  91.674  79.811  1.00  0.00           H  
ATOM     17  HE3 MET     1      26.665  92.842  78.509  1.00  0.00           H  
ATOM     18  C   MET     1      28.970  97.249  79.781  1.00  0.00           C  
ATOM     19  O   MET     1      28.065  97.718  79.009  1.00  0.00           O  
ATOM     20  N   ALA     2      30.177  97.751  79.726  1.00  0.00           N  
ATOM     21  H   ALA     2      30.151  98.547  79.105  1.00  0.00           H  
ATOM     22  CA  ALA     2      31.354  97.627  80.604  1.00  0.00           C  
ATOM     23  HA  ALA     2      32.104  98.293  80.177  1.00  0.00           H  
ATOM     24  CB  ALA     2      31.087  98.308  81.911  1.00  0.00           C  
ATOM     25  HB1 ALA     2      30.454  97.800  82.639  1.00  0.00           H  
ATOM     26  HB2 ALA     2      32.034  98.517  82.408  1.00  0.00           H  
ATOM     27  HB3 ALA     2      30.607  99.271  81.737  1.00  0.00           H  
ATOM     28  C   ALA     2      31.966  96.218  80.716  1.00  0.00           C  
ATOM     29  O   ALA     2      32.113  95.670  81.793  1.00  0.00           O  
ATOM     30  N   SER     3      32.249  95.525  79.647  1.00  0.00           N  
ATOM     31  H   SER     3      32.574  94.574  79.743  1.00  0.00           H  
ATOM     32  CA  SER     3      32.148  95.855  78.192  1.00  0.00           C  
ATOM     33  HA  SER     3      31.335  96.556  78.004  1.00  0.00           H  
ATOM     34  CB  SER     3      33.483  96.359  77.611  1.00  0.00           C  
ATOM     35  HB2 SER     3      33.835  97.224  78.174  1.00  0.00           H  
ATOM     36  HB3 SER     3      34.146  95.516  77.808  1.00  0.00           H  
ATOM     37  OG  SER     3      33.421  96.703  76.254  1.00  0.00           O  
ATOM     38  HG  SER     3      34.085  97.370  76.061  1.00  0.00           H  
ATOM     39  C   SER     3      31.738  94.633  77.336  1.00  0.00           C  
ATOM     40  O   SER     3      31.790  93.495  77.740  1.00  0.00           O  
ATOM     41  N   ASN     4      31.308  94.904  76.106  1.00  0.00           N  
ATOM     42  H   ASN     4      31.544  95.841  75.811  1.00  0.00           H  
ATOM     43  CA  ASN     4      31.264  93.918  75.000  1.00  0.00           C  
ATOM     44  HA  ASN     4      31.672  92.938  75.247  1.00  0.00           H  
ATOM     45  CB  ASN     4      29.795  93.548  74.585  1.00  0.00           C  
ATOM     46  HB2 ASN     4      29.196  94.302  74.075  1.00  0.00           H  
ATOM     47  HB3 ASN     4      29.951  92.821  73.789  1.00  0.00           H  
ATOM     48  CG  ASN     4      28.918  93.095  75.669  1.00  0.00           C  
ATOM     49  OD1 ASN     4      28.275  93.779  76.423  1.00  0.00           O  
ATOM     50  ND2 ASN     4      28.877  91.796  75.852  1.00  0.00           N  
ATOM     51 HD21 ASN     4      28.297  91.634  76.663  1.00  0.00           H  
ATOM     52 HD22 ASN     4      29.288  91.118  75.226  1.00  0.00           H  
ATOM     53  C   ASN     4      32.074  94.474  73.847  1.00  0.00           C  
ATOM     54  O   ASN     4      31.568  95.126  72.991  1.00  0.00           O  
ATOM     55  N   ASP     5      33.429  94.455  73.829  1.00  0.00           N  
ATOM     56  H   ASP     5      33.811  95.174  73.232  1.00  0.00           H  
ATOM     57  CA  ASP     5      34.348  93.829  74.800  1.00  0.00           C  
ATOM     58  HA  ASP     5      33.952  93.795  75.815  1.00  0.00           H  
ATOM     59  CB  ASP     5      34.727  92.354  74.442  1.00  0.00           C  
ATOM     60  HB2 ASP     5      35.070  92.316  73.408  1.00  0.00           H  
ATOM     61  HB3 ASP     5      35.543  91.925  75.023  1.00  0.00           H  
ATOM     62  CG  ASP     5      33.671  91.311  74.750  1.00  0.00           C  
ATOM     63  OD1 ASP     5      33.175  90.708  73.829  1.00  0.00           O  
ATOM     64  OD2 ASP     5      33.389  91.086  75.970  1.00  0.00           O  
ATOM     65  C   ASP     5      35.678  94.591  74.821  1.00  0.00           C  
ATOM     66  O   ASP     5      36.152  95.023  73.780  1.00  0.00           O  
ATOM     67  N   TYR     6      36.310  94.660  76.000  1.00  0.00           N  
ATOM     68  H   TYR     6      35.966  94.153  76.803  1.00  0.00           H  
ATOM     69  CA  TYR     6      37.713  95.174  76.204  1.00  0.00           C  
ATOM     70  HA  TYR     6      37.699  96.234  75.952  1.00  0.00           H  
ATOM     71  CB  TYR     6      38.168  95.041  77.659  1.00  0.00           C  
ATOM     72  HB2 TYR     6      38.457  94.013  77.878  1.00  0.00           H  
ATOM     73  HB3 TYR     6      39.120  95.559  77.772  1.00  0.00           H  
ATOM     74  CG  TYR     6      37.266  95.705  78.722  1.00  0.00           C  
ATOM     75  CD1 TYR     6      36.435  94.916  79.557  1.00  0.00           C  
ATOM     76  HD1 TYR     6      36.509  93.839  79.557  1.00  0.00           H  
ATOM     77  CE1 TYR     6      35.638  95.568  80.543  1.00  0.00           C  
ATOM     78  HE1 TYR     6      34.989  95.000  81.193  1.00  0.00           H  
ATOM     79  CZ  TYR     6      35.455  96.978  80.440  1.00  0.00           C  
ATOM     80  OH  TYR     6      34.538  97.567  81.199  1.00  0.00           O  
ATOM     81  HH  TYR     6      34.429  97.100  82.030  1.00  0.00           H  
ATOM     82  CE2 TYR     6      36.216  97.715  79.533  1.00  0.00           C  
ATOM     83  HE2 TYR     6      36.071  98.785  79.565  1.00  0.00           H  
ATOM     84  CD2 TYR     6      37.106  97.070  78.673  1.00  0.00           C  
ATOM     85  HD2 TYR     6      37.646  97.586  77.893  1.00  0.00           H  
ATOM     86  C   TYR     6      38.724  94.473  75.248  1.00  0.00           C  
ATOM     87  O   TYR     6      38.605  93.270  75.022  1.00  0.00           O  
ATOM     88  N   THR     7      39.718  95.153  74.723  1.00  0.00           N  
ATOM     89  H   THR     7      39.565  96.142  74.858  1.00  0.00           H  
ATOM     90  CA  THR     7      40.952  94.658  74.152  1.00  0.00           C  
ATOM     91  HA  THR     7      40.601  93.870  73.487  1.00  0.00           H  
ATOM     92  CB  THR     7      41.476  95.764  73.236  1.00  0.00           C  
ATOM     93  HB  THR     7      40.596  96.219  72.780  1.00  0.00           H  
ATOM     94  CG2 THR     7      42.366  96.778  73.959  1.00  0.00           C  
ATOM     95 HG21 THR     7      42.648  97.459  73.156  1.00  0.00           H  
ATOM     96 HG22 THR     7      41.799  97.305  74.726  1.00  0.00           H  
ATOM     97 HG23 THR     7      43.266  96.409  74.452  1.00  0.00           H  
ATOM     98  OG1 THR     7      42.263  95.298  72.194  1.00  0.00           O  
ATOM     99  HG1 THR     7      41.703  94.652  71.755  1.00  0.00           H  
ATOM    100  C   THR     7      41.959  94.010  75.123  1.00  0.00           C  
ATOM    101  O   THR     7      41.672  93.842  76.342  1.00  0.00           O  
ATOM    102  N   GLN     8      43.135  93.616  74.576  1.00  0.00           N  
ATOM    103  H   GLN     8      43.252  93.871  73.606  1.00  0.00           H  
ATOM    104  CA  GLN     8      44.216  93.022  75.393  1.00  0.00           C  
ATOM    105  HA  GLN     8      43.757  92.433  76.187  1.00  0.00           H  
ATOM    106  CB  GLN     8      45.105  92.155  74.451  1.00  0.00           C  
ATOM    107  HB2 GLN     8      45.571  92.779  73.689  1.00  0.00           H  
ATOM    108  HB3 GLN     8      45.907  91.659  74.997  1.00  0.00           H  
ATOM    109  CG  GLN     8      44.413  90.950  73.726  1.00  0.00           C  
ATOM    110  HG2 GLN     8      45.192  90.347  73.259  1.00  0.00           H  
ATOM    111  HG3 GLN     8      43.740  90.480  74.443  1.00  0.00           H  
ATOM    112  CD  GLN     8      43.668  91.326  72.476  1.00  0.00           C  
ATOM    113  OE1 GLN     8      44.104  92.074  71.623  1.00  0.00           O  
ATOM    114  NE2 GLN     8      42.551  90.629  72.254  1.00  0.00           N  
ATOM    115 HE21 GLN     8      42.467  89.818  72.850  1.00  0.00           H  
ATOM    116 HE22 GLN     8      42.032  90.798  71.404  1.00  0.00           H  
ATOM    117  C   GLN     8      45.069  94.144  76.099  1.00  0.00           C  
ATOM    118  O   GLN     8      45.433  95.102  75.450  1.00  0.00           O  
ATOM    119  N   GLN     9      45.616  93.978  77.338  1.00  0.00           N  
ATOM    120  H   GLN     9      46.171  94.761  77.656  1.00  0.00           H  
ATOM    121  CA  GLN     9      45.343  93.056  78.432  1.00  0.00           C  
ATOM    122  HA  GLN     9      45.968  93.303  79.291  1.00  0.00           H  
ATOM    123  CB  GLN     9      43.964  93.272  79.111  1.00  0.00           C  
ATOM    124  HB2 GLN     9      43.983  94.289  79.503  1.00  0.00           H  
ATOM    125  HB3 GLN     9      43.179  93.212  78.357  1.00  0.00           H  
ATOM    126  CG  GLN     9      43.587  92.228  80.207  1.00  0.00           C  
ATOM    127  HG2 GLN     9      42.636  92.586  80.603  1.00  0.00           H  
ATOM    128  HG3 GLN     9      43.419  91.257  79.741  1.00  0.00           H  
ATOM    129  CD  GLN     9      44.559  92.110  81.329  1.00  0.00           C  
ATOM    130  OE1 GLN     9      45.456  92.967  81.605  1.00  0.00           O  
ATOM    131  NE2 GLN     9      44.492  91.070  82.094  1.00  0.00           N  
ATOM    132 HE21 GLN     9      43.908  90.309  81.778  1.00  0.00           H  
ATOM    133 HE22 GLN     9      45.309  90.976  82.680  1.00  0.00           H  
ATOM    134  C   GLN     9      45.842  91.646  78.025  1.00  0.00           C  
ATOM    135  O   GLN     9      45.070  90.835  77.453  1.00  0.00           O  
ATOM    136  N   ALA    10      47.006  91.240  78.541  1.00  0.00           N  
ATOM    137  H   ALA    10      47.298  90.313  78.268  1.00  0.00           H  
ATOM    138  CA  ALA    10      48.162  92.057  78.959  1.00  0.00           C  
ATOM    139  HA  ALA    10      47.889  93.036  79.352  1.00  0.00           H  
ATOM    140  CB  ALA    10      48.863  91.336  80.059  1.00  0.00           C  
ATOM    141  HB1 ALA    10      49.087  90.279  79.915  1.00  0.00           H  
ATOM    142  HB2 ALA    10      49.845  91.731  80.320  1.00  0.00           H  
ATOM    143  HB3 ALA    10      48.250  91.345  80.960  1.00  0.00           H  
ATOM    144  C   ALA    10      49.190  92.401  77.859  1.00  0.00           C  
ATOM    145  O   ALA    10      49.271  91.776  76.793  1.00  0.00           O  
ATOM    146  N   THR    11      49.979  93.497  78.047  1.00  0.00           N  
ATOM    147  H   THR    11      49.888  93.942  78.949  1.00  0.00           H  
ATOM    148  CA  THR    11      51.024  94.032  77.151  1.00  0.00           C  
ATOM    149  HA  THR    11      51.389  93.257  76.475  1.00  0.00           H  
ATOM    150  CB  THR    11      50.448  95.041  76.111  1.00  0.00           C  
ATOM    151  HB  THR    11      51.355  95.402  75.627  1.00  0.00           H  
ATOM    152  CG2 THR    11      49.527  94.410  75.143  1.00  0.00           C  
ATOM    153 HG21 THR    11      48.540  94.212  75.559  1.00  0.00           H  
ATOM    154 HG22 THR    11      49.472  95.048  74.260  1.00  0.00           H  
ATOM    155 HG23 THR    11      49.988  93.437  74.973  1.00  0.00           H  
ATOM    156  OG1 THR    11      49.875  96.138  76.760  1.00  0.00           O  
ATOM    157  HG1 THR    11      50.604  96.723  76.979  1.00  0.00           H  
ATOM    158  C   THR    11      52.241  94.648  77.929  1.00  0.00           C  
ATOM    159  O   THR    11      52.139  95.537  78.767  1.00  0.00           O  
ATOM    160  N   GLN    12      53.470  94.088  77.761  1.00  0.00           N  
ATOM    161  H   GLN    12      54.265  94.366  78.318  1.00  0.00           H  
ATOM    162  CA  GLN    12      53.718  92.841  77.082  1.00  0.00           C  
ATOM    163  HA  GLN    12      53.336  92.771  76.063  1.00  0.00           H  
ATOM    164  CB  GLN    12      55.240  92.687  77.078  1.00  0.00           C  
ATOM    165  HB2 GLN    12      55.676  93.588  76.645  1.00  0.00           H  
ATOM    166  HB3 GLN    12      55.585  92.632  78.110  1.00  0.00           H  
ATOM    167  CG  GLN    12      55.726  91.518  76.250  1.00  0.00           C  
ATOM    168  HG2 GLN    12      55.265  90.607  76.631  1.00  0.00           H  
ATOM    169  HG3 GLN    12      55.267  91.589  75.264  1.00  0.00           H  
ATOM    170  CD  GLN    12      57.161  91.231  76.100  1.00  0.00           C  
ATOM    171  OE1 GLN    12      58.086  91.939  76.530  1.00  0.00           O  
ATOM    172  NE2 GLN    12      57.649  90.195  75.401  1.00  0.00           N  
ATOM    173 HE21 GLN    12      58.638  89.990  75.371  1.00  0.00           H  
ATOM    174 HE22 GLN    12      56.970  89.583  74.973  1.00  0.00           H  
ATOM    175  C   GLN    12      53.026  91.697  77.915  1.00  0.00           C  
ATOM    176  O   GLN    12      52.818  91.943  79.106  1.00  0.00           O  
ATOM    177  N   SER    13      52.708  90.640  77.239  1.00  0.00           N  
ATOM    178  H   SER    13      53.035  90.563  76.286  1.00  0.00           H  
ATOM    179  CA  SER    13      51.992  89.553  77.792  1.00  0.00           C  
ATOM    180  HA  SER    13      51.149  90.090  78.228  1.00  0.00           H  
ATOM    181  CB  SER    13      51.479  88.546  76.704  1.00  0.00           C  
ATOM    182  HB2 SER    13      50.915  89.102  75.955  1.00  0.00           H  
ATOM    183  HB3 SER    13      52.351  88.112  76.215  1.00  0.00           H  
ATOM    184  OG  SER    13      50.649  87.502  77.222  1.00  0.00           O  
ATOM    185  HG  SER    13      51.214  86.826  77.603  1.00  0.00           H  
ATOM    186  C   SER    13      52.824  88.759  78.888  1.00  0.00           C  
ATOM    187  O   SER    13      54.074  88.860  78.927  1.00  0.00           O  
ATOM    188  N   TYR    14      52.136  88.087  79.818  1.00  0.00           N  
ATOM    189  H   TYR    14      51.149  87.875  79.765  1.00  0.00           H  
ATOM    190  CA  TYR    14      52.795  87.494  80.994  1.00  0.00           C  
ATOM    191  HA  TYR    14      53.194  88.353  81.535  1.00  0.00           H  
ATOM    192  CB  TYR    14      51.665  86.882  81.806  1.00  0.00           C  
ATOM    193  HB2 TYR    14      51.006  87.726  82.012  1.00  0.00           H  
ATOM    194  HB3 TYR    14      51.102  86.218  81.150  1.00  0.00           H  
ATOM    195  CG  TYR    14      52.084  86.187  83.121  1.00  0.00           C  
ATOM    196  CD1 TYR    14      51.966  86.935  84.318  1.00  0.00           C  
ATOM    197  HD1 TYR    14      51.686  87.977  84.270  1.00  0.00           H  
ATOM    198  CE1 TYR    14      52.233  86.286  85.567  1.00  0.00           C  
ATOM    199  HE1 TYR    14      51.986  86.734  86.518  1.00  0.00           H  
ATOM    200  CZ  TYR    14      52.700  84.909  85.607  1.00  0.00           C  
ATOM    201  OH  TYR    14      52.943  84.182  86.777  1.00  0.00           O  
ATOM    202  HH  TYR    14      52.930  83.250  86.546  1.00  0.00           H  
ATOM    203  CE2 TYR    14      52.815  84.213  84.344  1.00  0.00           C  
ATOM    204  HE2 TYR    14      53.197  83.203  84.336  1.00  0.00           H  
ATOM    205  CD2 TYR    14      52.487  84.854  83.154  1.00  0.00           C  
ATOM    206  HD2 TYR    14      52.475  84.407  82.171  1.00  0.00           H  
ATOM    207  C   TYR    14      53.707  86.317  80.668  1.00  0.00           C  
ATOM    208  O   TYR    14      53.443  85.460  79.831  1.00  0.00           O  
ATOM    209  N   GLY    15      54.930  86.250  81.131  1.00  0.00           N  
ATOM    210  H   GLY    15      55.451  85.409  80.927  1.00  0.00           H  
ATOM    211  CA  GLY    15      55.599  87.183  81.993  1.00  0.00           C  
ATOM    212  HA2 GLY    15      56.342  87.735  81.416  1.00  0.00           H  
ATOM    213  HA3 GLY    15      54.868  87.899  82.367  1.00  0.00           H  
ATOM    214  C   GLY    15      56.375  86.564  83.187  1.00  0.00           C  
ATOM    215  O   GLY    15      56.888  87.307  84.013  1.00  0.00           O  
ATOM    216  N   ALA    16      56.243  85.217  83.436  1.00  0.00           N  
ATOM    217  H   ALA    16      55.819  84.600  82.758  1.00  0.00           H  
ATOM    218  CA  ALA    16      56.819  84.568  84.573  1.00  0.00           C  
ATOM    219  HA  ALA    16      56.446  85.149  85.416  1.00  0.00           H  
ATOM    220  CB  ALA    16      56.405  83.106  84.730  1.00  0.00           C  
ATOM    221  HB1 ALA    16      57.172  82.371  84.484  1.00  0.00           H  
ATOM    222  HB2 ALA    16      55.989  82.970  85.728  1.00  0.00           H  
ATOM    223  HB3 ALA    16      55.574  82.810  84.089  1.00  0.00           H  
ATOM    224  C   ALA    16      58.353  84.719  84.622  1.00  0.00           C  
ATOM    225  O   ALA    16      58.884  84.969  85.639  1.00  0.00           O  
ATOM    226  N   TYR    17      59.062  84.691  83.481  1.00  0.00           N  
ATOM    227  H   TYR    17      58.588  84.290  82.684  1.00  0.00           H  
ATOM    228  CA  TYR    17      60.543  84.627  83.520  1.00  0.00           C  
ATOM    229  HA  TYR    17      60.825  83.883  84.265  1.00  0.00           H  
ATOM    230  CB  TYR    17      61.228  83.953  82.366  1.00  0.00           C  
ATOM    231  HB2 TYR    17      60.891  82.932  82.184  1.00  0.00           H  
ATOM    232  HB3 TYR    17      60.851  84.490  81.496  1.00  0.00           H  
ATOM    233  CG  TYR    17      62.729  84.018  82.250  1.00  0.00           C  
ATOM    234  CD1 TYR    17      63.372  85.055  81.454  1.00  0.00           C  
ATOM    235  HD1 TYR    17      62.799  85.823  80.956  1.00  0.00           H  
ATOM    236  CE1 TYR    17      64.735  85.100  81.384  1.00  0.00           C  
ATOM    237  HE1 TYR    17      65.263  85.842  80.803  1.00  0.00           H  
ATOM    238  CZ  TYR    17      65.460  84.152  82.085  1.00  0.00           C  
ATOM    239  OH  TYR    17      66.764  84.170  81.946  1.00  0.00           O  
ATOM    240  HH  TYR    17      67.173  83.824  82.743  1.00  0.00           H  
ATOM    241  CE2 TYR    17      64.897  83.159  82.890  1.00  0.00           C  
ATOM    242  HE2 TYR    17      65.485  82.498  83.509  1.00  0.00           H  
ATOM    243  CD2 TYR    17      63.511  83.089  82.971  1.00  0.00           C  
ATOM    244  HD2 TYR    17      62.979  82.418  83.629  1.00  0.00           H  
ATOM    245  C   TYR    17      61.271  85.953  83.837  1.00  0.00           C  
ATOM    246  O   TYR    17      60.870  86.933  83.190  1.00  0.00           O  
ATOM    247  N   PRO    18      62.419  86.014  84.595  1.00  0.00           N  
ATOM    248  CD  PRO    18      62.553  85.233  85.773  1.00  0.00           C  
ATOM    249  HD2 PRO    18      62.932  84.223  85.615  1.00  0.00           H  
ATOM    250  HD3 PRO    18      61.663  85.145  86.396  1.00  0.00           H  
ATOM    251  CG  PRO    18      63.641  85.995  86.570  1.00  0.00           C  
ATOM    252  HG2 PRO    18      64.616  85.684  86.197  1.00  0.00           H  
ATOM    253  HG3 PRO    18      63.576  85.814  87.643  1.00  0.00           H  
ATOM    254  CB  PRO    18      63.420  87.342  86.174  1.00  0.00           C  
ATOM    255  HB2 PRO    18      64.329  87.923  86.328  1.00  0.00           H  
ATOM    256  HB3 PRO    18      62.533  87.626  86.741  1.00  0.00           H  
ATOM    257  CA  PRO    18      63.070  87.284  84.681  1.00  0.00           C  
ATOM    258  HA  PRO    18      62.429  88.142  84.481  1.00  0.00           H  
ATOM    259  C   PRO    18      64.414  87.453  84.007  1.00  0.00           C  
ATOM    260  O   PRO    18      65.266  86.597  83.966  1.00  0.00           O  
ATOM    261  N   THR    19      64.611  88.626  83.414  1.00  0.00           N  
ATOM    262  H   THR    19      63.833  89.259  83.305  1.00  0.00           H  
ATOM    263  CA  THR    19      65.941  89.085  82.961  1.00  0.00           C  
ATOM    264  HA  THR    19      66.473  88.269  82.473  1.00  0.00           H  
ATOM    265  CB  THR    19      65.859  90.211  81.843  1.00  0.00           C  
ATOM    266  HB  THR    19      65.319  91.071  82.237  1.00  0.00           H  
ATOM    267  CG2 THR    19      67.241  90.700  81.268  1.00  0.00           C  
ATOM    268 HG21 THR    19      68.089  90.664  81.952  1.00  0.00           H  
ATOM    269 HG22 THR    19      67.640  90.140  80.422  1.00  0.00           H  
ATOM    270 HG23 THR    19      67.170  91.733  80.930  1.00  0.00           H  
ATOM    271  OG1 THR    19      65.372  89.769  80.606  1.00  0.00           O  
ATOM    272  HG1 THR    19      66.089  89.552  80.006  1.00  0.00           H  
ATOM    273  C   THR    19      66.698  89.577  84.161  1.00  0.00           C  
ATOM    274  O   THR    19      66.351  90.395  85.026  1.00  0.00           O  
ATOM    275  N   GLN    20      67.922  89.044  84.227  1.00  0.00           N  
ATOM    276  H   GLN    20      68.185  88.344  83.549  1.00  0.00           H  
ATOM    277  CA  GLN    20      68.928  89.291  85.307  1.00  0.00           C  
ATOM    278  HA  GLN    20      68.845  88.422  85.959  1.00  0.00           H  
ATOM    279  CB  GLN    20      70.397  89.222  84.846  1.00  0.00           C  
ATOM    280  HB2 GLN    20      70.554  88.198  84.508  1.00  0.00           H  
ATOM    281  HB3 GLN    20      70.540  89.786  83.924  1.00  0.00           H  
ATOM    282  CG  GLN    20      71.578  89.467  85.796  1.00  0.00           C  
ATOM    283  HG2 GLN    20      71.305  90.427  86.234  1.00  0.00           H  
ATOM    284  HG3 GLN    20      71.697  88.726  86.588  1.00  0.00           H  
ATOM    285  CD  GLN    20      72.956  89.606  85.132  1.00  0.00           C  
ATOM    286  OE1 GLN    20      73.287  89.164  83.995  1.00  0.00           O  
ATOM    287  NE2 GLN    20      73.978  90.060  85.819  1.00  0.00           N  
ATOM    288 HE21 GLN    20      73.792  90.558  86.677  1.00  0.00           H  
ATOM    289 HE22 GLN    20      74.888  90.055  85.380  1.00  0.00           H  
ATOM    290  C   GLN    20      68.827  90.591  86.134  1.00  0.00           C  
ATOM    291  O   GLN    20      69.014  91.692  85.572  1.00  0.00           O  
ATOM    292  N   PRO    21      68.389  90.489  87.412  1.00  0.00           N  
ATOM    293  CD  PRO    21      67.932  89.357  88.164  1.00  0.00           C  
ATOM    294  HD2 PRO    21      68.770  88.704  88.407  1.00  0.00           H  
ATOM    295  HD3 PRO    21      67.189  88.708  87.701  1.00  0.00           H  
ATOM    296  CG  PRO    21      67.327  89.800  89.416  1.00  0.00           C  
ATOM    297  HG2 PRO    21      67.462  89.158  90.287  1.00  0.00           H  
ATOM    298  HG3 PRO    21      66.280  90.072  89.286  1.00  0.00           H  
ATOM    299  CB  PRO    21      68.124  91.062  89.636  1.00  0.00           C  
ATOM    300  HB2 PRO    21      69.058  90.838  90.151  1.00  0.00           H  
ATOM    301  HB3 PRO    21      67.519  91.716  90.264  1.00  0.00           H  
ATOM    302  CA  PRO    21      68.380  91.655  88.303  1.00  0.00           C  
ATOM    303  HA  PRO    21      67.532  92.286  88.034  1.00  0.00           H  
ATOM    304  C   PRO    21      69.634  92.496  88.329  1.00  0.00           C  
ATOM    305  O   PRO    21      70.761  91.997  88.180  1.00  0.00           O  
ATOM    306  N   GLY    22      69.391  93.814  88.454  1.00  0.00           N  
ATOM    307  H   GLY    22      68.429  94.111  88.522  1.00  0.00           H  
ATOM    308  CA  GLY    22      70.439  94.854  88.500  1.00  0.00           C  
ATOM    309  HA2 GLY    22      71.153  94.774  87.680  1.00  0.00           H  
ATOM    310  HA3 GLY    22      69.978  95.838  88.416  1.00  0.00           H  
ATOM    311  C   GLY    22      71.284  94.825  89.761  1.00  0.00           C  
ATOM    312  O   GLY    22      71.076  93.945  90.696  1.00  0.00           O  
ATOM    313  N   GLN    23      72.281  95.765  89.757  1.00  0.00           N  
ATOM    314  H   GLN    23      72.270  96.482  89.046  1.00  0.00           H  
ATOM    315  CA  GLN    23      73.298  95.918  90.806  1.00  0.00           C  
ATOM    316  HA  GLN    23      72.866  95.544  91.734  1.00  0.00           H  
ATOM    317  CB  GLN    23      74.513  95.063  90.346  1.00  0.00           C  
ATOM    318  HB2 GLN    23      74.124  94.060  90.173  1.00  0.00           H  
ATOM    319  HB3 GLN    23      74.922  95.461  89.417  1.00  0.00           H  
ATOM    320  CG  GLN    23      75.605  94.973  91.434  1.00  0.00           C  
ATOM    321  HG2 GLN    23      76.152  95.909  91.540  1.00  0.00           H  
ATOM    322  HG3 GLN    23      75.115  94.744  92.380  1.00  0.00           H  
ATOM    323  CD  GLN    23      76.554  93.868  91.121  1.00  0.00           C  
ATOM    324  OE1 GLN    23      76.355  93.000  90.242  1.00  0.00           O  
ATOM    325  NE2 GLN    23      77.638  93.767  91.928  1.00  0.00           N  
ATOM    326 HE21 GLN    23      77.740  94.420  92.693  1.00  0.00           H  
ATOM    327 HE22 GLN    23      78.251  92.969  91.843  1.00  0.00           H  
ATOM    328  C   GLN    23      73.655  97.421  90.967  1.00  0.00           C  
ATOM    329  O   GLN    23      73.530  98.166  90.021  1.00  0.00           O  
ATOM    330  N   GLY    24      74.083  97.861  92.134  1.00  0.00           N  
ATOM    331  H   GLY    24      74.168  97.178  92.873  1.00  0.00           H  
ATOM    332  CA  GLY    24      74.825  99.116  92.487  1.00  0.00           C  
ATOM    333  HA2 GLY    24      74.217  99.971  92.190  1.00  0.00           H  
ATOM    334  HA3 GLY    24      74.959  99.204  93.565  1.00  0.00           H  
ATOM    335  C   GLY    24      76.232  99.224  91.838  1.00  0.00           C  
ATOM    336  O   GLY    24      76.978  98.229  91.611  1.00  0.00           O  
ATOM    337  N   TYR    25      76.554 100.500  91.512  1.00  0.00           N  
ATOM    338  H   TYR    25      75.849 101.214  91.628  1.00  0.00           H  
ATOM    339  CA  TYR    25      77.858 101.007  91.006  1.00  0.00           C  
ATOM    340  HA  TYR    25      78.644 100.668  91.682  1.00  0.00           H  
ATOM    341  CB  TYR    25      78.172 100.500  89.583  1.00  0.00           C  
ATOM    342  HB2 TYR    25      78.498  99.466  89.691  1.00  0.00           H  
ATOM    343  HB3 TYR    25      77.310 100.413  88.921  1.00  0.00           H  
ATOM    344  CG  TYR    25      79.231 101.248  88.736  1.00  0.00           C  
ATOM    345  CD1 TYR    25      80.588 100.927  88.924  1.00  0.00           C  
ATOM    346  HD1 TYR    25      80.850 100.331  89.786  1.00  0.00           H  
ATOM    347  CE1 TYR    25      81.569 101.484  88.082  1.00  0.00           C  
ATOM    348  HE1 TYR    25      82.633 101.304  88.126  1.00  0.00           H  
ATOM    349  CZ  TYR    25      81.181 102.338  87.010  1.00  0.00           C  
ATOM    350  OH  TYR    25      82.049 102.880  86.171  1.00  0.00           O  
ATOM    351  HH  TYR    25      81.721 103.588  85.611  1.00  0.00           H  
ATOM    352  CE2 TYR    25      79.781 102.653  86.807  1.00  0.00           C  
ATOM    353  HE2 TYR    25      79.486 103.237  85.948  1.00  0.00           H  
ATOM    354  CD2 TYR    25      78.843 102.055  87.666  1.00  0.00           C  
ATOM    355  HD2 TYR    25      77.812 102.092  87.348  1.00  0.00           H  
ATOM    356  C   TYR    25      77.871 102.563  91.057  1.00  0.00           C  
ATOM    357  O   TYR    25      76.824 103.194  90.657  1.00  0.00           O  
ATOM    358  N   SER    26      78.952 103.225  91.409  1.00  0.00           N  
ATOM    359  H   SER    26      79.751 102.676  91.693  1.00  0.00           H  
ATOM    360  CA  SER    26      79.117 104.628  91.181  1.00  0.00           C  
ATOM    361  HA  SER    26      78.146 105.094  91.017  1.00  0.00           H  
ATOM    362  CB  SER    26      79.758 105.301  92.345  1.00  0.00           C  
ATOM    363  HB2 SER    26      79.197 105.225  93.276  1.00  0.00           H  
ATOM    364  HB3 SER    26      80.746 104.870  92.507  1.00  0.00           H  
ATOM    365  OG  SER    26      79.967 106.663  92.008  1.00  0.00           O  
ATOM    366  HG  SER    26      79.337 107.248  92.434  1.00  0.00           H  
ATOM    367  C   SER    26      79.834 104.905  89.862  1.00  0.00           C  
ATOM    368  O   SER    26      80.921 104.354  89.649  1.00  0.00           O  
ATOM    369  N   GLN    27      79.244 105.705  88.993  1.00  0.00           N  
ATOM    370  H   GLN    27      78.465 106.273  89.293  1.00  0.00           H  
ATOM    371  CA  GLN    27      79.755 106.119  87.675  1.00  0.00           C  
ATOM    372  HA  GLN    27      80.051 105.245  87.095  1.00  0.00           H  
ATOM    373  CB  GLN    27      78.697 107.032  86.992  1.00  0.00           C  
ATOM    374  HB2 GLN    27      78.384 107.805  87.694  1.00  0.00           H  
ATOM    375  HB3 GLN    27      79.141 107.390  86.063  1.00  0.00           H  
ATOM    376  CG  GLN    27      77.415 106.281  86.607  1.00  0.00           C  
ATOM    377  HG2 GLN    27      76.947 105.881  87.507  1.00  0.00           H  
ATOM    378  HG3 GLN    27      76.784 107.107  86.282  1.00  0.00           H  
ATOM    379  CD  GLN    27      77.647 105.338  85.409  1.00  0.00           C  
ATOM    380  OE1 GLN    27      78.170 105.566  84.309  1.00  0.00           O  
ATOM    381  NE2 GLN    27      77.219 104.126  85.564  1.00  0.00           N  
ATOM    382 HE21 GLN    27      76.585 103.901  86.316  1.00  0.00           H  
ATOM    383 HE22 GLN    27      77.282 103.538  84.745  1.00  0.00           H  
ATOM    384  C   GLN    27      81.036 106.903  87.873  1.00  0.00           C  
ATOM    385  O   GLN    27      81.883 107.011  87.016  1.00  0.00           O  
ATOM    386  N   GLN    28      81.063 107.608  89.053  1.00  0.00           N  
ATOM    387  H   GLN    28      80.365 107.485  89.773  1.00  0.00           H  
ATOM    388  CA  GLN    28      82.139 108.500  89.512  1.00  0.00           C  
ATOM    389  HA  GLN    28      82.554 109.209  88.796  1.00  0.00           H  
ATOM    390  CB  GLN    28      81.705 109.329  90.684  1.00  0.00           C  
ATOM    391  HB2 GLN    28      81.519 108.599  91.472  1.00  0.00           H  
ATOM    392  HB3 GLN    28      82.496 109.940  91.119  1.00  0.00           H  
ATOM    393  CG  GLN    28      80.490 110.332  90.477  1.00  0.00           C  
ATOM    394  HG2 GLN    28      80.808 111.343  90.218  1.00  0.00           H  
ATOM    395  HG3 GLN    28      79.798 109.985  89.710  1.00  0.00           H  
ATOM    396  CD  GLN    28      79.591 110.456  91.707  1.00  0.00           C  
ATOM    397  OE1 GLN    28      79.553 109.557  92.553  1.00  0.00           O  
ATOM    398  NE2 GLN    28      78.849 111.495  91.944  1.00  0.00           N  
ATOM    399 HE21 GLN    28      78.215 111.469  92.730  1.00  0.00           H  
ATOM    400 HE22 GLN    28      78.911 112.408  91.518  1.00  0.00           H  
ATOM    401  C   GLN    28      83.441 107.725  89.945  1.00  0.00           C  
ATOM    402  O   GLN    28      84.538 108.244  90.043  1.00  0.00           O  
ATOM    403  N   SER    29      83.337 106.392  90.048  1.00  0.00           N  
ATOM    404  H   SER    29      82.421 105.968  90.071  1.00  0.00           H  
ATOM    405  CA  SER    29      84.435 105.405  90.347  1.00  0.00           C  
ATOM    406  HA  SER    29      84.982 105.782  91.211  1.00  0.00           H  
ATOM    407  CB  SER    29      83.881 104.000  90.649  1.00  0.00           C  
ATOM    408  HB2 SER    29      84.683 103.444  91.135  1.00  0.00           H  
ATOM    409  HB3 SER    29      83.107 104.166  91.398  1.00  0.00           H  
ATOM    410  OG  SER    29      83.348 103.390  89.496  1.00  0.00           O  
ATOM    411  HG  SER    29      82.407 103.567  89.566  1.00  0.00           H  
ATOM    412  C   SER    29      85.498 105.237  89.271  1.00  0.00           C  
ATOM    413  O   SER    29      86.544 104.660  89.580  1.00  0.00           O  
ATOM    414  N   SER    30      85.238 105.696  88.002  1.00  0.00           N  
ATOM    415  H   SER    30      84.283 105.951  87.798  1.00  0.00           H  
ATOM    416  CA  SER    30      85.971 105.469  86.799  1.00  0.00           C  
ATOM    417  HA  SER    30      86.957 105.170  87.154  1.00  0.00           H  
ATOM    418  CB  SER    30      85.315 104.375  85.873  1.00  0.00           C  
ATOM    419  HB2 SER    30      84.897 103.577  86.487  1.00  0.00           H  
ATOM    420  HB3 SER    30      84.571 104.938  85.310  1.00  0.00           H  
ATOM    421  OG  SER    30      86.207 103.806  84.906  1.00  0.00           O  
ATOM    422  HG  SER    30      85.707 103.205  84.349  1.00  0.00           H  
ATOM    423  C   SER    30      86.043 106.764  86.056  1.00  0.00           C  
ATOM    424  O   SER    30      85.027 107.396  85.962  1.00  0.00           O  
ATOM    425  N   GLN    31      87.188 107.210  85.480  1.00  0.00           N  
ATOM    426  H   GLN    31      87.163 108.106  85.013  1.00  0.00           H  
ATOM    427  CA  GLN    31      88.615 106.589  85.585  1.00  0.00           C  
ATOM    428  HA  GLN    31      88.575 105.637  85.057  1.00  0.00           H  
ATOM    429  CB  GLN    31      89.686 107.373  84.840  1.00  0.00           C  
ATOM    430  HB2 GLN    31      89.579 108.351  85.308  1.00  0.00           H  
ATOM    431  HB3 GLN    31      90.661 106.916  85.008  1.00  0.00           H  
ATOM    432  CG  GLN    31      89.475 107.394  83.357  1.00  0.00           C  
ATOM    433  HG2 GLN    31      88.398 107.386  83.194  1.00  0.00           H  
ATOM    434  HG3 GLN    31      89.916 108.360  83.110  1.00  0.00           H  
ATOM    435  CD  GLN    31      90.250 106.281  82.540  1.00  0.00           C  
ATOM    436  OE1 GLN    31      90.312 105.130  82.919  1.00  0.00           O  
ATOM    437  NE2 GLN    31      90.719 106.644  81.331  1.00  0.00           N  
ATOM    438 HE21 GLN    31      91.177 105.986  80.716  1.00  0.00           H  
ATOM    439 HE22 GLN    31      90.790 107.632  81.131  1.00  0.00           H  
ATOM    440  C   GLN    31      89.181 106.366  86.956  1.00  0.00           C  
ATOM    441  O   GLN    31      89.005 107.179  87.857  1.00  0.00           O  
ATOM    442  N   PRO    32      89.932 105.307  87.159  1.00  0.00           N  
ATOM    443  CD  PRO    32      90.485 104.372  86.203  1.00  0.00           C  
ATOM    444  HD2 PRO    32      91.047 104.808  85.377  1.00  0.00           H  
ATOM    445  HD3 PRO    32      89.733 103.682  85.820  1.00  0.00           H  
ATOM    446  CG  PRO    32      91.497 103.512  87.039  1.00  0.00           C  
ATOM    447  HG2 PRO    32      92.498 103.924  86.903  1.00  0.00           H  
ATOM    448  HG3 PRO    32      91.531 102.478  86.696  1.00  0.00           H  
ATOM    449  CB  PRO    32      91.099 103.622  88.504  1.00  0.00           C  
ATOM    450  HB2 PRO    32      91.974 103.450  89.131  1.00  0.00           H  
ATOM    451  HB3 PRO    32      90.370 102.867  88.800  1.00  0.00           H  
ATOM    452  CA  PRO    32      90.453 105.056  88.511  1.00  0.00           C  
ATOM    453  HA  PRO    32      89.695 105.206  89.279  1.00  0.00           H  
ATOM    454  C   PRO    32      91.652 106.091  88.743  1.00  0.00           C  
ATOM    455  O   PRO    32      92.593 106.171  87.953  1.00  0.00           O  
ATOM    456  N   TYR    33      91.655 106.711  89.865  1.00  0.00           N  
ATOM    457  H   TYR    33      90.856 106.512  90.451  1.00  0.00           H  
ATOM    458  CA  TYR    33      92.726 107.585  90.380  1.00  0.00           C  
ATOM    459  HA  TYR    33      93.595 107.202  89.844  1.00  0.00           H  
ATOM    460  CB  TYR    33      92.450 109.045  90.149  1.00  0.00           C  
ATOM    461  HB2 TYR    33      91.482 109.236  90.612  1.00  0.00           H  
ATOM    462  HB3 TYR    33      93.247 109.567  90.678  1.00  0.00           H  
ATOM    463  CG  TYR    33      92.375 109.543  88.766  1.00  0.00           C  
ATOM    464  CD1 TYR    33      93.553 109.733  88.034  1.00  0.00           C  
ATOM    465  HD1 TYR    33      94.490 109.418  88.468  1.00  0.00           H  
ATOM    466  CE1 TYR    33      93.422 110.221  86.704  1.00  0.00           C  
ATOM    467  HE1 TYR    33      94.282 110.262  86.053  1.00  0.00           H  
ATOM    468  CZ  TYR    33      92.255 110.737  86.185  1.00  0.00           C  
ATOM    469  OH  TYR    33      92.141 111.133  84.897  1.00  0.00           O  
ATOM    470  HH  TYR    33      91.285 111.550  84.770  1.00  0.00           H  
ATOM    471  CE2 TYR    33      91.105 110.656  86.974  1.00  0.00           C  
ATOM    472  HE2 TYR    33      90.173 111.017  86.566  1.00  0.00           H  
ATOM    473  CD2 TYR    33      91.175 109.950  88.220  1.00  0.00           C  
ATOM    474  HD2 TYR    33      90.269 109.918  88.807  1.00  0.00           H  
ATOM    475  C   TYR    33      92.945 107.311  91.917  1.00  0.00           C  
ATOM    476  O   TYR    33      93.823 106.512  92.318  1.00  0.00           O  
ATOM    477  N   GLY    34      92.056 107.790  92.807  1.00  0.00           N  
ATOM    478  H   GLY    34      91.190 108.201  92.489  1.00  0.00           H  
ATOM    479  CA  GLY    34      92.142 107.635  94.282  1.00  0.00           C  
ATOM    480  HA2 GLY    34      93.198 107.584  94.547  1.00  0.00           H  
ATOM    481  HA3 GLY    34      91.765 108.541  94.755  1.00  0.00           H  
ATOM    482  C   GLY    34      91.460 106.433  94.857  1.00  0.00           C  
ATOM    483  O   GLY    34      91.185 105.451  94.198  1.00  0.00           O  
ATOM    484  N   GLN    35      91.244 106.468  96.143  1.00  0.00           N  
ATOM    485  H   GLN    35      91.512 107.313  96.627  1.00  0.00           H  
ATOM    486  CA  GLN    35      90.616 105.437  96.999  1.00  0.00           C  
ATOM    487  HA  GLN    35      90.017 104.727  96.428  1.00  0.00           H  
ATOM    488  CB  GLN    35      91.666 104.648  97.786  1.00  0.00           C  
ATOM    489  HB2 GLN    35      92.347 105.406  98.175  1.00  0.00           H  
ATOM    490  HB3 GLN    35      91.184 104.038  98.550  1.00  0.00           H  
ATOM    491  CG  GLN    35      92.538 103.734  96.877  1.00  0.00           C  
ATOM    492  HG2 GLN    35      92.008 103.004  96.265  1.00  0.00           H  
ATOM    493  HG3 GLN    35      93.231 104.313  96.267  1.00  0.00           H  
ATOM    494  CD  GLN    35      93.540 102.966  97.734  1.00  0.00           C  
ATOM    495  OE1 GLN    35      93.449 103.000  98.951  1.00  0.00           O  
ATOM    496  NE2 GLN    35      94.479 102.243  97.165  1.00  0.00           N  
ATOM    497 HE21 GLN    35      94.425 102.132  96.163  1.00  0.00           H  
ATOM    498 HE22 GLN    35      95.032 101.658  97.775  1.00  0.00           H  
ATOM    499  C   GLN    35      89.663 106.043  97.972  1.00  0.00           C  
ATOM    500  O   GLN    35      90.155 106.600  98.948  1.00  0.00           O  
ATOM    501  N   GLN    36      88.329 105.849  97.915  1.00  0.00           N  
ATOM    502  H   GLN    36      87.750 106.123  98.696  1.00  0.00           H  
ATOM    503  CA  GLN    36      87.539 105.545  96.720  1.00  0.00           C  
ATOM    504  HA  GLN    36      87.933 104.635  96.268  1.00  0.00           H  
ATOM    505  CB  GLN    36      86.093 105.263  97.076  1.00  0.00           C  
ATOM    506  HB2 GLN    36      86.002 104.395  97.729  1.00  0.00           H  
ATOM    507  HB3 GLN    36      85.771 106.191  97.547  1.00  0.00           H  
ATOM    508  CG  GLN    36      85.152 104.977  95.974  1.00  0.00           C  
ATOM    509  HG2 GLN    36      85.113 105.733  95.189  1.00  0.00           H  
ATOM    510  HG3 GLN    36      85.523 104.047  95.544  1.00  0.00           H  
ATOM    511  CD  GLN    36      83.753 104.641  96.532  1.00  0.00           C  
ATOM    512  OE1 GLN    36      83.537 103.955  97.508  1.00  0.00           O  
ATOM    513  NE2 GLN    36      82.790 105.112  95.808  1.00  0.00           N  
ATOM    514 HE21 GLN    36      82.959 105.743  95.037  1.00  0.00           H  
ATOM    515 HE22 GLN    36      81.872 104.748  96.021  1.00  0.00           H  
ATOM    516  C   GLN    36      87.647 106.722  95.748  1.00  0.00           C  
ATOM    517  O   GLN    36      87.446 107.898  96.057  1.00  0.00           O  
ATOM    518  N   SER    37      87.907 106.422  94.423  1.00  0.00           N  
ATOM    519  H   SER    37      87.922 105.478  94.063  1.00  0.00           H  
ATOM    520  CA  SER    37      88.167 107.385  93.373  1.00  0.00           C  
ATOM    521  HA  SER    37      88.851 108.152  93.737  1.00  0.00           H  
ATOM    522  CB  SER    37      88.588 106.710  92.083  1.00  0.00           C  
ATOM    523  HB2 SER    37      89.366 105.990  92.336  1.00  0.00           H  
ATOM    524  HB3 SER    37      87.704 106.319  91.580  1.00  0.00           H  
ATOM    525  OG  SER    37      89.171 107.628  91.178  1.00  0.00           O  
ATOM    526  HG  SER    37      88.508 108.085  90.656  1.00  0.00           H  
ATOM    527  C   SER    37      86.841 108.136  93.148  1.00  0.00           C  
ATOM    528  O   SER    37      85.776 107.525  92.878  1.00  0.00           O  
ATOM    529  N   TYR    38      86.862 109.442  93.165  1.00  0.00           N  
ATOM    530  H   TYR    38      87.739 109.845  93.463  1.00  0.00           H  
ATOM    531  CA  TYR    38      85.930 110.501  92.667  1.00  0.00           C  
ATOM    532  HA  TYR    38      85.153 110.011  92.081  1.00  0.00           H  
ATOM    533  CB  TYR    38      85.390 111.149  93.945  1.00  0.00           C  
ATOM    534  HB2 TYR    38      86.158 111.277  94.708  1.00  0.00           H  
ATOM    535  HB3 TYR    38      84.991 112.143  93.745  1.00  0.00           H  
ATOM    536  CG  TYR    38      84.310 110.337  94.655  1.00  0.00           C  
ATOM    537  CD1 TYR    38      84.682 109.694  95.865  1.00  0.00           C  
ATOM    538  HD1 TYR    38      85.687 109.747  96.257  1.00  0.00           H  
ATOM    539  CE1 TYR    38      83.716 108.987  96.628  1.00  0.00           C  
ATOM    540  HE1 TYR    38      83.992 108.523  97.563  1.00  0.00           H  
ATOM    541  CZ  TYR    38      82.407 108.961  96.063  1.00  0.00           C  
ATOM    542  OH  TYR    38      81.486 108.362  96.822  1.00  0.00           O  
ATOM    543  HH  TYR    38      80.633 108.270  96.391  1.00  0.00           H  
ATOM    544  CE2 TYR    38      82.029 109.558  94.840  1.00  0.00           C  
ATOM    545  HE2 TYR    38      81.017 109.465  94.474  1.00  0.00           H  
ATOM    546  CD2 TYR    38      83.005 110.278  94.223  1.00  0.00           C  
ATOM    547  HD2 TYR    38      82.642 110.845  93.379  1.00  0.00           H  
ATOM    548  C   TYR    38      86.438 111.573  91.730  1.00  0.00           C  
ATOM    549  O   TYR    38      85.601 112.165  91.041  1.00  0.00           O  
ATOM    550  N   SER    39      87.752 111.909  91.822  1.00  0.00           N  
ATOM    551  H   SER    39      88.227 111.452  92.588  1.00  0.00           H  
ATOM    552  CA  SER    39      88.363 112.928  90.971  1.00  0.00           C  
ATOM    553  HA  SER    39      87.965 112.902  89.956  1.00  0.00           H  
ATOM    554  CB  SER    39      87.962 114.333  91.513  1.00  0.00           C  
ATOM    555  HB2 SER    39      86.888 114.515  91.475  1.00  0.00           H  
ATOM    556  HB3 SER    39      88.243 114.378  92.566  1.00  0.00           H  
ATOM    557  OG  SER    39      88.569 115.448  90.834  1.00  0.00           O  
ATOM    558  HG  SER    39      87.926 116.111  90.571  1.00  0.00           H  
ATOM    559  C   SER    39      89.865 112.850  90.850  1.00  0.00           C  
ATOM    560  O   SER    39      90.544 112.304  91.727  1.00  0.00           O  
ATOM    561  N   GLY    40      90.474 113.160  89.686  1.00  0.00           N  
ATOM    562  H   GLY    40      89.916 113.504  88.918  1.00  0.00           H  
ATOM    563  CA  GLY    40      91.942 113.144  89.517  1.00  0.00           C  
ATOM    564  HA2 GLY    40      92.292 112.163  89.840  1.00  0.00           H  
ATOM    565  HA3 GLY    40      92.123 113.266  88.449  1.00  0.00           H  
ATOM    566  C   GLY    40      92.731 114.245  90.281  1.00  0.00           C  
ATOM    567  O   GLY    40      92.139 114.993  91.069  1.00  0.00           O  
ATOM    568  N   TYR    41      94.023 114.429  90.173  1.00  0.00           N  
ATOM    569  H   TYR    41      94.352 115.160  90.788  1.00  0.00           H  
ATOM    570  CA  TYR    41      94.992 113.569  89.410  1.00  0.00           C  
ATOM    571  HA  TYR    41      94.590 112.578  89.199  1.00  0.00           H  
ATOM    572  CB  TYR    41      95.396 114.425  88.223  1.00  0.00           C  
ATOM    573  HB2 TYR    41      95.915 115.342  88.501  1.00  0.00           H  
ATOM    574  HB3 TYR    41      96.169 113.941  87.625  1.00  0.00           H  
ATOM    575  CG  TYR    41      94.291 114.811  87.223  1.00  0.00           C  
ATOM    576  CD1 TYR    41      93.778 116.062  87.356  1.00  0.00           C  
ATOM    577  HD1 TYR    41      94.015 116.676  88.212  1.00  0.00           H  
ATOM    578  CE1 TYR    41      92.821 116.525  86.439  1.00  0.00           C  
ATOM    579  HE1 TYR    41      92.395 117.518  86.433  1.00  0.00           H  
ATOM    580  CZ  TYR    41      92.398 115.717  85.390  1.00  0.00           C  
ATOM    581  OH  TYR    41      91.469 116.137  84.567  1.00  0.00           O  
ATOM    582  HH  TYR    41      91.345 115.723  83.709  1.00  0.00           H  
ATOM    583  CE2 TYR    41      92.822 114.332  85.280  1.00  0.00           C  
ATOM    584  HE2 TYR    41      92.280 113.611  84.687  1.00  0.00           H  
ATOM    585  CD2 TYR    41      93.811 113.865  86.231  1.00  0.00           C  
ATOM    586  HD2 TYR    41      94.210 112.866  86.327  1.00  0.00           H  
ATOM    587  C   TYR    41      96.209 113.226  90.327  1.00  0.00           C  
ATOM    588  O   TYR    41      96.479 113.836  91.333  1.00  0.00           O  
ATOM    589  N   SER    42      96.968 112.156  89.897  1.00  0.00           N  
ATOM    590  H   SER    42      96.774 111.738  88.998  1.00  0.00           H  
ATOM    591  CA  SER    42      98.017 111.495  90.764  1.00  0.00           C  
ATOM    592  HA  SER    42      97.899 111.736  91.820  1.00  0.00           H  
ATOM    593  CB  SER    42      98.051 109.999  90.652  1.00  0.00           C  
ATOM    594  HB2 SER    42      98.587 109.671  89.762  1.00  0.00           H  
ATOM    595  HB3 SER    42      98.652 109.616  91.476  1.00  0.00           H  
ATOM    596  OG  SER    42      96.717 109.370  90.703  1.00  0.00           O  
ATOM    597  HG  SER    42      96.299 109.604  91.535  1.00  0.00           H  
ATOM    598  C   SER    42      99.487 111.997  90.425  1.00  0.00           C  
ATOM    599  O   SER    42     100.464 111.262  90.571  1.00  0.00           O  
ATOM    600  N   GLN    43      99.683 113.301  90.412  1.00  0.00           N  
ATOM    601  H   GLN    43      98.847 113.846  90.569  1.00  0.00           H  
ATOM    602  CA  GLN    43     100.947 113.969  90.475  1.00  0.00           C  
ATOM    603  HA  GLN    43     101.614 113.482  91.186  1.00  0.00           H  
ATOM    604  CB  GLN    43     101.697 113.781  89.185  1.00  0.00           C  
ATOM    605  HB2 GLN    43     102.729 114.103  89.321  1.00  0.00           H  
ATOM    606  HB3 GLN    43     101.865 112.732  88.942  1.00  0.00           H  
ATOM    607  CG  GLN    43     101.160 114.425  87.896  1.00  0.00           C  
ATOM    608  HG2 GLN    43     100.786 115.397  88.218  1.00  0.00           H  
ATOM    609  HG3 GLN    43     102.007 114.636  87.243  1.00  0.00           H  
ATOM    610  CD  GLN    43     100.187 113.492  87.186  1.00  0.00           C  
ATOM    611  OE1 GLN    43     100.585 112.555  86.549  1.00  0.00           O  
ATOM    612  NE2 GLN    43      98.958 113.684  87.338  1.00  0.00           N  
ATOM    613 HE21 GLN    43      98.680 114.544  87.788  1.00  0.00           H  
ATOM    614 HE22 GLN    43      98.317 113.110  86.808  1.00  0.00           H  
ATOM    615  C   GLN    43     100.803 115.405  91.006  1.00  0.00           C  
ATOM    616  O   GLN    43      99.735 116.021  90.905  1.00  0.00           O  
ATOM    617  N   SER    44     101.891 115.954  91.471  1.00  0.00           N  
ATOM    618  H   SER    44     102.668 115.309  91.491  1.00  0.00           H  
ATOM    619  CA  SER    44     102.055 117.404  91.676  1.00  0.00           C  
ATOM    620  HA  SER    44     101.368 117.569  92.507  1.00  0.00           H  
ATOM    621  CB  SER    44     103.437 117.817  92.115  1.00  0.00           C  
ATOM    622  HB2 SER    44     103.786 117.345  93.033  1.00  0.00           H  
ATOM    623  HB3 SER    44     104.177 117.608  91.342  1.00  0.00           H  
ATOM    624  OG  SER    44     103.428 119.265  92.340  1.00  0.00           O  
ATOM    625  HG  SER    44     104.327 119.572  92.204  1.00  0.00           H  
ATOM    626  C   SER    44     101.606 118.172  90.415  1.00  0.00           C  
ATOM    627  O   SER    44     101.894 117.759  89.254  1.00  0.00           O  
ATOM    628  N   THR    45     100.927 119.296  90.632  1.00  0.00           N  
ATOM    629  H   THR    45     100.593 119.314  91.585  1.00  0.00           H  
ATOM    630  CA  THR    45     100.250 120.216  89.623  1.00  0.00           C  
ATOM    631  HA  THR    45      99.497 119.573  89.166  1.00  0.00           H  
ATOM    632  CB  THR    45      99.526 121.442  90.245  1.00  0.00           C  
ATOM    633  HB  THR    45     100.135 122.274  90.596  1.00  0.00           H  
ATOM    634  CG2 THR    45      98.506 121.964  89.179  1.00  0.00           C  
ATOM    635 HG21 THR    45      97.788 121.174  88.962  1.00  0.00           H  
ATOM    636 HG22 THR    45      97.946 122.817  89.563  1.00  0.00           H  
ATOM    637 HG23 THR    45      98.891 122.396  88.255  1.00  0.00           H  
ATOM    638  OG1 THR    45      98.759 121.012  91.413  1.00  0.00           O  
ATOM    639  HG1 THR    45      97.983 120.528  91.122  1.00  0.00           H  
ATOM    640  C   THR    45     101.198 120.648  88.511  1.00  0.00           C  
ATOM    641  O   THR    45     100.791 120.632  87.377  1.00  0.00           O  
ATOM    642  N   ASP    46     102.435 121.007  88.833  1.00  0.00           N  
ATOM    643  H   ASP    46     102.737 120.984  89.797  1.00  0.00           H  
ATOM    644  CA  ASP    46     103.474 121.363  87.903  1.00  0.00           C  
ATOM    645  HA  ASP    46     103.205 121.160  86.866  1.00  0.00           H  
ATOM    646  CB  ASP    46     103.589 122.871  87.844  1.00  0.00           C  
ATOM    647  HB2 ASP    46     102.674 123.218  87.366  1.00  0.00           H  
ATOM    648  HB3 ASP    46     103.495 123.264  88.857  1.00  0.00           H  
ATOM    649  CG  ASP    46     104.902 123.341  87.255  1.00  0.00           C  
ATOM    650  OD1 ASP    46     105.693 122.614  86.608  1.00  0.00           O  
ATOM    651  OD2 ASP    46     105.183 124.535  87.570  1.00  0.00           O  
ATOM    652  C   ASP    46     104.715 120.679  88.518  1.00  0.00           C  
ATOM    653  O   ASP    46     105.242 121.168  89.525  1.00  0.00           O  
ATOM    654  N   THR    47     105.168 119.557  87.941  1.00  0.00           N  
ATOM    655  H   THR    47     104.809 119.301  87.032  1.00  0.00           H  
ATOM    656  CA  THR    47     106.350 118.723  88.351  1.00  0.00           C  
ATOM    657  HA  THR    47     106.229 118.633  89.430  1.00  0.00           H  
ATOM    658  CB  THR    47     106.352 117.367  87.550  1.00  0.00           C  
ATOM    659  HB  THR    47     107.221 116.859  87.969  1.00  0.00           H  
ATOM    660  CG2 THR    47     105.154 116.499  87.775  1.00  0.00           C  
ATOM    661 HG21 THR    47     104.931 116.574  88.840  1.00  0.00           H  
ATOM    662 HG22 THR    47     104.394 116.612  87.002  1.00  0.00           H  
ATOM    663 HG23 THR    47     105.501 115.484  87.580  1.00  0.00           H  
ATOM    664  OG1 THR    47     106.604 117.537  86.179  1.00  0.00           O  
ATOM    665  HG1 THR    47     105.829 117.825  85.691  1.00  0.00           H  
ATOM    666  C   THR    47     107.674 119.398  88.076  1.00  0.00           C  
ATOM    667  O   THR    47     108.672 118.905  88.698  1.00  0.00           O  
ATOM    668  N   SER    48     107.774 120.479  87.331  1.00  0.00           N  
ATOM    669  H   SER    48     106.899 120.844  86.982  1.00  0.00           H  
ATOM    670  CA  SER    48     109.044 121.099  86.914  1.00  0.00           C  
ATOM    671  HA  SER    48     109.708 120.322  86.533  1.00  0.00           H  
ATOM    672  CB  SER    48     108.785 121.918  85.738  1.00  0.00           C  
ATOM    673  HB2 SER    48     109.765 122.068  85.285  1.00  0.00           H  
ATOM    674  HB3 SER    48     108.287 121.200  85.085  1.00  0.00           H  
ATOM    675  OG  SER    48     108.207 123.168  86.025  1.00  0.00           O  
ATOM    676  HG  SER    48     107.270 123.132  86.232  1.00  0.00           H  
ATOM    677  C   SER    48     109.777 121.832  88.005  1.00  0.00           C  
ATOM    678  O   SER    48     109.144 122.395  88.944  1.00  0.00           O  
ATOM    679  N   GLY    49     111.071 121.830  87.893  1.00  0.00           N  
ATOM    680  H   GLY    49     111.402 121.308  87.094  1.00  0.00           H  
ATOM    681  CA  GLY    49     111.954 122.675  88.614  1.00  0.00           C  
ATOM    682  HA2 GLY    49     112.958 122.498  88.228  1.00  0.00           H  
ATOM    683  HA3 GLY    49     111.900 123.742  88.397  1.00  0.00           H  
ATOM    684  C   GLY    49     112.054 122.409  90.125  1.00  0.00           C  
ATOM    685  O   GLY    49     111.843 121.263  90.497  1.00  0.00           O  
ATOM    686  N   TYR    50     112.480 123.325  91.028  1.00  0.00           N  
ATOM    687  H   TYR    50     112.574 123.085  92.005  1.00  0.00           H  
ATOM    688  CA  TYR    50     112.588 124.795  90.804  1.00  0.00           C  
ATOM    689  HA  TYR    50     113.111 124.979  89.865  1.00  0.00           H  
ATOM    690  CB  TYR    50     111.154 125.334  90.488  1.00  0.00           C  
ATOM    691  HB2 TYR    50     110.823 125.059  89.487  1.00  0.00           H  
ATOM    692  HB3 TYR    50     110.393 124.909  91.144  1.00  0.00           H  
ATOM    693  CG  TYR    50     111.152 126.837  90.420  1.00  0.00           C  
ATOM    694  CD1 TYR    50     110.615 127.519  91.501  1.00  0.00           C  
ATOM    695  HD1 TYR    50     110.344 126.871  92.322  1.00  0.00           H  
ATOM    696  CE1 TYR    50     110.211 128.867  91.396  1.00  0.00           C  
ATOM    697  HE1 TYR    50     109.595 129.279  92.182  1.00  0.00           H  
ATOM    698  CZ  TYR    50     110.717 129.692  90.376  1.00  0.00           C  
ATOM    699  OH  TYR    50     110.522 131.074  90.403  1.00  0.00           O  
ATOM    700  HH  TYR    50     111.069 131.500  89.739  1.00  0.00           H  
ATOM    701  CE2 TYR    50     111.534 129.041  89.373  1.00  0.00           C  
ATOM    702  HE2 TYR    50     111.956 129.618  88.563  1.00  0.00           H  
ATOM    703  CD2 TYR    50     111.741 127.641  89.375  1.00  0.00           C  
ATOM    704  HD2 TYR    50     112.221 127.177  88.526  1.00  0.00           H  
ATOM    705  C   TYR    50     113.264 125.477  92.025  1.00  0.00           C  
ATOM    706  O   TYR    50     113.016 125.132  93.215  1.00  0.00           O  
ATOM    707  N   GLY    51     114.093 126.494  91.902  1.00  0.00           N  
ATOM    708  H   GLY    51     114.404 126.732  92.833  1.00  0.00           H  
ATOM    709  CA  GLY    51     114.887 126.820  90.651  1.00  0.00           C  
ATOM    710  HA2 GLY    51     114.280 126.663  89.759  1.00  0.00           H  
ATOM    711  HA3 GLY    51     114.976 127.904  90.580  1.00  0.00           H  
ATOM    712  C   GLY    51     116.220 126.175  90.622  1.00  0.00           C  
ATOM    713  O   GLY    51     116.455 125.118  91.256  1.00  0.00           O  
ATOM    714  N   GLN    52     117.079 126.734  89.820  1.00  0.00           N  
ATOM    715  H   GLN    52     116.822 127.560  89.297  1.00  0.00           H  
ATOM    716  CA  GLN    52     118.504 126.294  89.647  1.00  0.00           C  
ATOM    717  HA  GLN    52     118.809 126.718  88.690  1.00  0.00           H  
ATOM    718  CB  GLN    52     119.366 126.974  90.759  1.00  0.00           C  
ATOM    719  HB2 GLN    52     118.836 127.901  90.980  1.00  0.00           H  
ATOM    720  HB3 GLN    52     119.302 126.502  91.740  1.00  0.00           H  
ATOM    721  CG  GLN    52     120.781 127.165  90.268  1.00  0.00           C  
ATOM    722  HG2 GLN    52     121.349 127.631  91.074  1.00  0.00           H  
ATOM    723  HG3 GLN    52     121.176 126.167  90.082  1.00  0.00           H  
ATOM    724  CD  GLN    52     120.866 128.098  89.035  1.00  0.00           C  
ATOM    725  OE1 GLN    52     120.159 129.117  88.966  1.00  0.00           O  
ATOM    726  NE2 GLN    52     121.739 127.886  88.082  1.00  0.00           N  
ATOM    727 HE21 GLN    52     122.352 127.086  88.148  1.00  0.00           H  
ATOM    728 HE22 GLN    52     121.887 128.650  87.438  1.00  0.00           H  
ATOM    729  C   GLN    52     118.672 124.761  89.368  1.00  0.00           C  
ATOM    730  O   GLN    52     119.170 124.012  90.203  1.00  0.00           O  
ATOM    731  N   SER    53     118.308 124.181  88.221  1.00  0.00           N  
ATOM    732  H   SER    53     118.683 123.252  88.094  1.00  0.00           H  
ATOM    733  CA  SER    53     117.625 124.726  87.065  1.00  0.00           C  
ATOM    734  HA  SER    53     118.029 125.707  86.814  1.00  0.00           H  
ATOM    735  CB  SER    53     117.958 123.928  85.760  1.00  0.00           C  
ATOM    736  HB2 SER    53     118.984 124.027  85.407  1.00  0.00           H  
ATOM    737  HB3 SER    53     117.869 122.894  86.091  1.00  0.00           H  
ATOM    738  OG  SER    53     117.167 124.185  84.638  1.00  0.00           O  
ATOM    739  HG  SER    53     117.494 125.042  84.353  1.00  0.00           H  
ATOM    740  C   SER    53     116.098 124.851  87.278  1.00  0.00           C  
ATOM    741  O   SER    53     115.502 124.131  88.010  1.00  0.00           O  
ATOM    742  N   SER    54     115.479 125.808  86.541  1.00  0.00           N  
ATOM    743  H   SER    54     116.045 126.451  86.006  1.00  0.00           H  
ATOM    744  CA  SER    54     114.022 125.967  86.386  1.00  0.00           C  
ATOM    745  HA  SER    54     113.672 126.136  87.404  1.00  0.00           H  
ATOM    746  CB  SER    54     113.633 127.253  85.554  1.00  0.00           C  
ATOM    747  HB2 SER    54     114.277 127.321  84.677  1.00  0.00           H  
ATOM    748  HB3 SER    54     112.603 127.284  85.199  1.00  0.00           H  
ATOM    749  OG  SER    54     113.772 128.398  86.394  1.00  0.00           O  
ATOM    750  HG  SER    54     114.268 129.099  85.964  1.00  0.00           H  
ATOM    751  C   SER    54     113.467 124.693  85.652  1.00  0.00           C  
ATOM    752  O   SER    54     112.465 124.096  86.105  1.00  0.00           O  
ATOM    753  N   TYR    55     114.111 124.308  84.509  1.00  0.00           N  
ATOM    754  H   TYR    55     114.881 124.863  84.161  1.00  0.00           H  
ATOM    755  CA  TYR    55     113.560 123.289  83.580  1.00  0.00           C  
ATOM    756  HA  TYR    55     112.947 122.548  84.093  1.00  0.00           H  
ATOM    757  CB  TYR    55     112.710 123.950  82.464  1.00  0.00           C  
ATOM    758  HB2 TYR    55     113.392 124.558  81.869  1.00  0.00           H  
ATOM    759  HB3 TYR    55     112.294 123.194  81.798  1.00  0.00           H  
ATOM    760  CG  TYR    55     111.504 124.823  82.874  1.00  0.00           C  
ATOM    761  CD1 TYR    55     111.695 126.210  83.062  1.00  0.00           C  
ATOM    762  HD1 TYR    55     112.702 126.583  82.951  1.00  0.00           H  
ATOM    763  CE1 TYR    55     110.658 126.967  83.493  1.00  0.00           C  
ATOM    764  HE1 TYR    55     110.806 128.033  83.588  1.00  0.00           H  
ATOM    765  CZ  TYR    55     109.343 126.420  83.619  1.00  0.00           C  
ATOM    766  OH  TYR    55     108.327 127.250  83.916  1.00  0.00           O  
ATOM    767  HH  TYR    55     107.644 126.794  84.414  1.00  0.00           H  
ATOM    768  CE2 TYR    55     109.113 125.024  83.442  1.00  0.00           C  
ATOM    769  HE2 TYR    55     108.207 124.562  83.807  1.00  0.00           H  
ATOM    770  CD2 TYR    55     110.251 124.282  83.039  1.00  0.00           C  
ATOM    771  HD2 TYR    55     110.109 123.231  82.834  1.00  0.00           H  
ATOM    772  C   TYR    55     114.759 122.578  83.012  1.00  0.00           C  
ATOM    773  O   TYR    55     115.359 123.158  82.063  1.00  0.00           O  
ATOM    774  N   SER    56     115.231 121.389  83.562  1.00  0.00           N  
ATOM    775  H   SER    56     116.187 121.122  83.373  1.00  0.00           H  
ATOM    776  CA  SER    56     114.685 120.511  84.618  1.00  0.00           C  
ATOM    777  HA  SER    56     115.239 119.595  84.412  1.00  0.00           H  
ATOM    778  CB  SER    56     115.092 121.138  85.982  1.00  0.00           C  
ATOM    779  HB2 SER    56     116.060 121.615  85.823  1.00  0.00           H  
ATOM    780  HB3 SER    56     114.388 121.909  86.296  1.00  0.00           H  
ATOM    781  OG  SER    56     115.059 120.058  86.948  1.00  0.00           O  
ATOM    782  HG  SER    56     115.182 120.417  87.830  1.00  0.00           H  
ATOM    783  C   SER    56     113.163 120.187  84.527  1.00  0.00           C  
ATOM    784  O   SER    56     112.370 120.644  85.340  1.00  0.00           O  
ATOM    785  N   SER    57     112.763 119.596  83.396  1.00  0.00           N  
ATOM    786  H   SER    57     111.768 119.624  83.223  1.00  0.00           H  
ATOM    787  CA  SER    57     113.531 119.285  82.169  1.00  0.00           C  
ATOM    788  HA  SER    57     114.587 119.510  82.322  1.00  0.00           H  
ATOM    789  CB  SER    57     113.362 117.825  81.840  1.00  0.00           C  
ATOM    790  HB2 SER    57     113.682 117.140  82.625  1.00  0.00           H  
ATOM    791  HB3 SER    57     112.298 117.647  81.685  1.00  0.00           H  
ATOM    792  OG  SER    57     114.126 117.511  80.632  1.00  0.00           O  
ATOM    793  HG  SER    57     115.060 117.576  80.843  1.00  0.00           H  
ATOM    794  C   SER    57     113.023 120.205  81.031  1.00  0.00           C  
ATOM    795  O   SER    57     111.815 120.543  80.924  1.00  0.00           O  
ATOM    796  N   TYR    58     113.952 120.712  80.219  1.00  0.00           N  
ATOM    797  H   TYR    58     114.827 120.222  80.332  1.00  0.00           H  
ATOM    798  CA  TYR    58     113.799 121.717  79.153  1.00  0.00           C  
ATOM    799  HA  TYR    58     113.546 122.589  79.756  1.00  0.00           H  
ATOM    800  CB  TYR    58     115.117 121.968  78.481  1.00  0.00           C  
ATOM    801  HB2 TYR    58     115.885 122.070  79.248  1.00  0.00           H  
ATOM    802  HB3 TYR    58     115.415 121.081  77.923  1.00  0.00           H  
ATOM    803  CG  TYR    58     115.102 123.180  77.576  1.00  0.00           C  
ATOM    804  CD1 TYR    58     114.827 123.010  76.193  1.00  0.00           C  
ATOM    805  HD1 TYR    58     114.648 122.023  75.793  1.00  0.00           H  
ATOM    806  CE1 TYR    58     114.699 124.151  75.385  1.00  0.00           C  
ATOM    807  HE1 TYR    58     114.463 124.039  74.337  1.00  0.00           H  
ATOM    808  CZ  TYR    58     114.960 125.437  75.849  1.00  0.00           C  
ATOM    809  OH  TYR    58     114.919 126.433  74.968  1.00  0.00           O  
ATOM    810  HH  TYR    58     115.626 126.192  74.366  1.00  0.00           H  
ATOM    811  CE2 TYR    58     115.272 125.640  77.273  1.00  0.00           C  
ATOM    812  HE2 TYR    58     115.327 126.635  77.691  1.00  0.00           H  
ATOM    813  CD2 TYR    58     115.268 124.525  78.093  1.00  0.00           C  
ATOM    814  HD2 TYR    58     115.261 124.689  79.160  1.00  0.00           H  
ATOM    815  C   TYR    58     112.689 121.411  78.090  1.00  0.00           C  
ATOM    816  O   TYR    58     112.682 120.386  77.463  1.00  0.00           O  
ATOM    817  N   GLY    59     111.848 122.316  77.715  1.00  0.00           N  
ATOM    818  H   GLY    59     111.146 122.096  77.023  1.00  0.00           H  
ATOM    819  CA  GLY    59     111.756 123.694  78.198  1.00  0.00           C  
ATOM    820  HA2 GLY    59     111.083 123.568  79.046  1.00  0.00           H  
ATOM    821  HA3 GLY    59     112.734 124.158  78.325  1.00  0.00           H  
ATOM    822  C   GLY    59     111.134 124.592  77.161  1.00  0.00           C  
ATOM    823  O   GLY    59     111.309 124.264  76.011  1.00  0.00           O  
ATOM    824  N   GLN    60     110.530 125.762  77.540  1.00  0.00           N  
ATOM    825  H   GLN    60     110.120 126.350  76.829  1.00  0.00           H  
ATOM    826  CA  GLN    60     110.618 126.578  78.752  1.00  0.00           C  
ATOM    827  HA  GLN    60     111.420 126.214  79.393  1.00  0.00           H  
ATOM    828  CB  GLN    60     111.119 128.003  78.358  1.00  0.00           C  
ATOM    829  HB2 GLN    60     110.269 128.473  77.862  1.00  0.00           H  
ATOM    830  HB3 GLN    60     111.312 128.565  79.272  1.00  0.00           H  
ATOM    831  CG  GLN    60     112.325 128.084  77.448  1.00  0.00           C  
ATOM    832  HG2 GLN    60     113.121 127.914  78.173  1.00  0.00           H  
ATOM    833  HG3 GLN    60     112.407 127.305  76.689  1.00  0.00           H  
ATOM    834  CD  GLN    60     112.553 129.434  76.766  1.00  0.00           C  
ATOM    835  OE1 GLN    60     112.599 130.497  77.329  1.00  0.00           O  
ATOM    836  NE2 GLN    60     112.828 129.334  75.484  1.00  0.00           N  
ATOM    837 HE21 GLN    60     112.809 128.448  74.999  1.00  0.00           H  
ATOM    838 HE22 GLN    60     113.072 130.180  74.989  1.00  0.00           H  
ATOM    839  C   GLN    60     109.297 126.379  79.511  1.00  0.00           C  
ATOM    840  O   GLN    60     108.872 125.255  79.765  1.00  0.00           O  
ATOM    841  N   SER    61     108.677 127.479  79.997  1.00  0.00           N  
ATOM    842  H   SER    61     109.125 128.374  79.860  1.00  0.00           H  
ATOM    843  CA  SER    61     107.371 127.531  80.692  1.00  0.00           C  
ATOM    844  HA  SER    61     107.293 126.955  81.614  1.00  0.00           H  
ATOM    845  CB  SER    61     107.241 128.931  81.235  1.00  0.00           C  
ATOM    846  HB2 SER    61     106.283 129.028  81.745  1.00  0.00           H  
ATOM    847  HB3 SER    61     108.014 129.073  81.991  1.00  0.00           H  
ATOM    848  OG  SER    61     107.337 129.904  80.241  1.00  0.00           O  
ATOM    849  HG  SER    61     107.689 130.676  80.691  1.00  0.00           H  
ATOM    850  C   SER    61     106.235 127.101  79.718  1.00  0.00           C  
ATOM    851  O   SER    61     106.387 127.080  78.503  1.00  0.00           O  
ATOM    852  N   GLN    62     105.013 126.910  80.281  1.00  0.00           N  
ATOM    853  H   GLN    62     105.001 127.008  81.286  1.00  0.00           H  
ATOM    854  CA  GLN    62     103.840 126.214  79.705  1.00  0.00           C  
ATOM    855  HA  GLN    62     104.116 125.160  79.688  1.00  0.00           H  
ATOM    856  CB  GLN    62     102.587 126.336  80.531  1.00  0.00           C  
ATOM    857  HB2 GLN    62     102.822 126.663  81.544  1.00  0.00           H  
ATOM    858  HB3 GLN    62     102.026 127.112  80.011  1.00  0.00           H  
ATOM    859  CG  GLN    62     101.762 125.051  80.370  1.00  0.00           C  
ATOM    860  HG2 GLN    62     101.915 124.600  79.389  1.00  0.00           H  
ATOM    861  HG3 GLN    62     102.160 124.326  81.080  1.00  0.00           H  
ATOM    862  CD  GLN    62     100.278 125.268  80.607  1.00  0.00           C  
ATOM    863  OE1 GLN    62      99.650 126.290  80.633  1.00  0.00           O  
ATOM    864  NE2 GLN    62      99.536 124.185  80.665  1.00  0.00           N  
ATOM    865 HE21 GLN    62      98.566 124.371  80.875  1.00  0.00           H  
ATOM    866 HE22 GLN    62      99.928 123.285  80.426  1.00  0.00           H  
ATOM    867  C   GLN    62     103.653 126.468  78.198  1.00  0.00           C  
ATOM    868  O   GLN    62     103.373 125.536  77.454  1.00  0.00           O  
ATOM    869  N   ASN    63     103.728 127.727  77.712  1.00  0.00           N  
ATOM    870  H   ASN    63     103.735 128.433  78.434  1.00  0.00           H  
ATOM    871  CA  ASN    63     103.518 128.158  76.331  1.00  0.00           C  
ATOM    872  HA  ASN    63     103.407 127.198  75.828  1.00  0.00           H  
ATOM    873  CB  ASN    63     102.227 128.955  76.189  1.00  0.00           C  
ATOM    874  HB2 ASN    63     102.310 129.938  76.654  1.00  0.00           H  
ATOM    875  HB3 ASN    63     102.060 129.094  75.121  1.00  0.00           H  
ATOM    876  CG  ASN    63     101.076 128.210  76.803  1.00  0.00           C  
ATOM    877  OD1 ASN    63     100.365 127.455  76.152  1.00  0.00           O  
ATOM    878  ND2 ASN    63     100.687 128.406  78.061  1.00  0.00           N  
ATOM    879 HD21 ASN    63      99.935 127.775  78.299  1.00  0.00           H  
ATOM    880 HD22 ASN    63     100.990 129.138  78.687  1.00  0.00           H  
ATOM    881  C   ASN    63     104.749 128.843  75.638  1.00  0.00           C  
ATOM    882  O   ASN    63     104.546 129.783  74.818  1.00  0.00           O  
ATOM    883  N   THR    64     106.011 128.585  75.995  1.00  0.00           N  
ATOM    884  H   THR    64     106.122 127.919  76.746  1.00  0.00           H  
ATOM    885  CA  THR    64     107.227 129.199  75.434  1.00  0.00           C  
ATOM    886  HA  THR    64     106.920 129.797  74.576  1.00  0.00           H  
ATOM    887  CB  THR    64     107.976 130.125  76.403  1.00  0.00           C  
ATOM    888  HB  THR    64     108.405 129.556  77.228  1.00  0.00           H  
ATOM    889  CG2 THR    64     109.118 130.845  75.752  1.00  0.00           C  
ATOM    890 HG21 THR    64     110.026 130.301  76.013  1.00  0.00           H  
ATOM    891 HG22 THR    64     108.939 130.959  74.683  1.00  0.00           H  
ATOM    892 HG23 THR    64     109.176 131.841  76.191  1.00  0.00           H  
ATOM    893  OG1 THR    64     107.137 131.044  77.025  1.00  0.00           O  
ATOM    894  HG1 THR    64     106.933 130.560  77.828  1.00  0.00           H  
ATOM    895  C   THR    64     108.128 128.047  74.948  1.00  0.00           C  
ATOM    896  O   THR    64     109.109 127.669  75.623  1.00  0.00           O  
ATOM    897  N   GLY    65     107.873 127.426  73.778  1.00  0.00           N  
ATOM    898  H   GLY    65     108.395 126.570  73.649  1.00  0.00           H  
ATOM    899  CA  GLY    65     106.734 127.609  72.917  1.00  0.00           C  
ATOM    900  HA2 GLY    65     106.525 128.643  72.641  1.00  0.00           H  
ATOM    901  HA3 GLY    65     106.976 127.225  71.926  1.00  0.00           H  
ATOM    902  C   GLY    65     105.425 126.900  73.337  1.00  0.00           C  
ATOM    903  O   GLY    65     105.308 126.200  74.366  1.00  0.00           O  
ATOM    904  N   TYR    66     104.433 127.089  72.471  1.00  0.00           N  
ATOM    905  H   TYR    66     104.607 127.564  71.597  1.00  0.00           H  
ATOM    906  CA  TYR    66     103.068 126.774  72.758  1.00  0.00           C  
ATOM    907  HA  TYR    66     102.658 127.387  73.561  1.00  0.00           H  
ATOM    908  CB  TYR    66     102.316 127.309  71.559  1.00  0.00           C  
ATOM    909  HB2 TYR    66     102.641 128.345  71.458  1.00  0.00           H  
ATOM    910  HB3 TYR    66     102.632 126.843  70.626  1.00  0.00           H  
ATOM    911  CG  TYR    66     100.856 127.256  71.555  1.00  0.00           C  
ATOM    912  CD1 TYR    66     100.163 126.371  70.737  1.00  0.00           C  
ATOM    913  HD1 TYR    66     100.660 125.605  70.160  1.00  0.00           H  
ATOM    914  CE1 TYR    66      98.742 126.419  70.663  1.00  0.00           C  
ATOM    915  HE1 TYR    66      98.212 125.742  70.009  1.00  0.00           H  
ATOM    916  CZ  TYR    66      98.059 127.278  71.571  1.00  0.00           C  
ATOM    917  OH  TYR    66      96.691 127.244  71.626  1.00  0.00           O  
ATOM    918  HH  TYR    66      96.221 126.761  70.942  1.00  0.00           H  
ATOM    919  CE2 TYR    66      98.797 128.134  72.456  1.00  0.00           C  
ATOM    920  HE2 TYR    66      98.292 128.615  73.281  1.00  0.00           H  
ATOM    921  CD2 TYR    66     100.153 128.120  72.423  1.00  0.00           C  
ATOM    922  HD2 TYR    66     100.743 128.732  73.088  1.00  0.00           H  
ATOM    923  C   TYR    66     102.719 125.290  72.939  1.00  0.00           C  
ATOM    924  O   TYR    66     103.129 124.526  72.107  1.00  0.00           O  
ATOM    925  N   GLY    67     102.079 124.994  74.021  1.00  0.00           N  
ATOM    926  H   GLY    67     101.710 125.645  74.699  1.00  0.00           H  
ATOM    927  CA  GLY    67     101.842 123.620  74.521  1.00  0.00           C  
ATOM    928  HA2 GLY    67     102.672 123.040  74.118  1.00  0.00           H  
ATOM    929  HA3 GLY    67     101.900 123.598  75.609  1.00  0.00           H  
ATOM    930  C   GLY    67     100.577 122.914  74.085  1.00  0.00           C  
ATOM    931  O   GLY    67     100.163 121.964  74.769  1.00  0.00           O  
ATOM    932  N   THR    68      99.819 123.377  73.157  1.00  0.00           N  
ATOM    933  H   THR    68     100.028 124.225  72.650  1.00  0.00           H  
ATOM    934  CA  THR    68      98.575 122.735  72.609  1.00  0.00           C  
ATOM    935  HA  THR    68      98.426 121.806  73.160  1.00  0.00           H  
ATOM    936  CB  THR    68      97.261 123.538  72.854  1.00  0.00           C  
ATOM    937  HB  THR    68      97.424 124.527  72.425  1.00  0.00           H  
ATOM    938  CG2 THR    68      95.935 122.989  72.244  1.00  0.00           C  
ATOM    939 HG21 THR    68      95.103 123.640  72.512  1.00  0.00           H  
ATOM    940 HG22 THR    68      95.918 123.024  71.155  1.00  0.00           H  
ATOM    941 HG23 THR    68      95.699 122.032  72.711  1.00  0.00           H  
ATOM    942  OG1 THR    68      97.072 123.689  74.275  1.00  0.00           O  
ATOM    943  HG1 THR    68      97.917 123.925  74.663  1.00  0.00           H  
ATOM    944  C   THR    68      98.711 122.449  71.083  1.00  0.00           C  
ATOM    945  O   THR    68      99.305 123.266  70.393  1.00  0.00           O  
ATOM    946  N   GLN    69      97.988 121.485  70.547  1.00  0.00           N  
ATOM    947  H   GLN    69      97.419 120.861  71.101  1.00  0.00           H  
ATOM    948  CA  GLN    69      97.941 121.222  69.105  1.00  0.00           C  
ATOM    949  HA  GLN    69      98.919 121.012  68.673  1.00  0.00           H  
ATOM    950  CB  GLN    69      97.172 119.866  68.970  1.00  0.00           C  
ATOM    951  HB2 GLN    69      97.642 119.140  69.634  1.00  0.00           H  
ATOM    952  HB3 GLN    69      96.172 119.969  69.391  1.00  0.00           H  
ATOM    953  CG  GLN    69      97.156 119.341  67.565  1.00  0.00           C  
ATOM    954  HG2 GLN    69      96.569 120.086  67.028  1.00  0.00           H  
ATOM    955  HG3 GLN    69      98.193 119.366  67.227  1.00  0.00           H  
ATOM    956  CD  GLN    69      96.582 117.941  67.576  1.00  0.00           C  
ATOM    957  OE1 GLN    69      97.352 117.008  67.666  1.00  0.00           O  
ATOM    958  NE2 GLN    69      95.275 117.701  67.470  1.00  0.00           N  
ATOM    959 HE21 GLN    69      94.652 118.464  67.248  1.00  0.00           H  
ATOM    960 HE22 GLN    69      94.997 116.761  67.711  1.00  0.00           H  
ATOM    961  C   GLN    69      97.367 122.370  68.314  1.00  0.00           C  
ATOM    962  O   GLN    69      96.519 123.119  68.746  1.00  0.00           O  
ATOM    963  N   SER    70      97.751 122.589  67.086  1.00  0.00           N  
ATOM    964  H   SER    70      98.462 121.959  66.744  1.00  0.00           H  
ATOM    965  CA  SER    70      97.254 123.575  66.183  1.00  0.00           C  
ATOM    966  HA  SER    70      97.037 124.510  66.701  1.00  0.00           H  
ATOM    967  CB  SER    70      98.332 124.032  65.239  1.00  0.00           C  
ATOM    968  HB2 SER    70      97.989 124.928  64.721  1.00  0.00           H  
ATOM    969  HB3 SER    70      99.297 124.237  65.703  1.00  0.00           H  
ATOM    970  OG  SER    70      98.585 122.943  64.355  1.00  0.00           O  
ATOM    971  HG  SER    70      98.982 123.302  63.559  1.00  0.00           H  
ATOM    972  C   SER    70      95.892 123.331  65.559  1.00  0.00           C  
ATOM    973  O   SER    70      95.334 124.206  64.942  1.00  0.00           O  
ATOM    974  N   THR    71      95.333 122.141  65.639  1.00  0.00           N  
ATOM    975  H   THR    71      95.819 121.512  66.262  1.00  0.00           H  
ATOM    976  CA  THR    71      94.138 121.652  64.933  1.00  0.00           C  
ATOM    977  HA  THR    71      93.523 122.488  64.598  1.00  0.00           H  
ATOM    978  CB  THR    71      94.587 120.806  63.711  1.00  0.00           C  
ATOM    979  HB  THR    71      93.728 120.357  63.211  1.00  0.00           H  
ATOM    980  CG2 THR    71      95.383 121.692  62.728  1.00  0.00           C  
ATOM    981 HG21 THR    71      95.726 121.058  61.910  1.00  0.00           H  
ATOM    982 HG22 THR    71      94.773 122.522  62.373  1.00  0.00           H  
ATOM    983 HG23 THR    71      96.153 122.256  63.255  1.00  0.00           H  
ATOM    984  OG1 THR    71      95.452 119.765  64.205  1.00  0.00           O  
ATOM    985  HG1 THR    71      94.845 119.092  64.518  1.00  0.00           H  
ATOM    986  C   THR    71      93.350 120.782  65.929  1.00  0.00           C  
ATOM    987  O   THR    71      93.854 120.006  66.733  1.00  0.00           O  
ATOM    988  N   PRO    72      91.954 120.812  65.871  1.00  0.00           N  
ATOM    989  CD  PRO    72      91.077 121.778  65.077  1.00  0.00           C  
ATOM    990  HD2 PRO    72      91.163 121.654  63.997  1.00  0.00           H  
ATOM    991  HD3 PRO    72      91.393 122.804  65.269  1.00  0.00           H  
ATOM    992  CG  PRO    72      89.623 121.386  65.517  1.00  0.00           C  
ATOM    993  HG2 PRO    72      89.362 120.617  64.789  1.00  0.00           H  
ATOM    994  HG3 PRO    72      88.980 122.266  65.540  1.00  0.00           H  
ATOM    995  CB  PRO    72      89.786 120.815  66.907  1.00  0.00           C  
ATOM    996  HB2 PRO    72      88.947 120.164  67.154  1.00  0.00           H  
ATOM    997  HB3 PRO    72      89.880 121.623  67.632  1.00  0.00           H  
ATOM    998  CA  PRO    72      91.180 120.073  66.808  1.00  0.00           C  
ATOM    999  HA  PRO    72      91.701 120.161  67.762  1.00  0.00           H  
ATOM   1000  C   PRO    72      91.028 118.570  66.429  1.00  0.00           C  
ATOM   1001  O   PRO    72      91.103 118.194  65.280  1.00  0.00           O  
ATOM   1002  N   GLN    73      90.930 117.751  67.508  1.00  0.00           N  
ATOM   1003  H   GLN    73      90.965 118.161  68.430  1.00  0.00           H  
ATOM   1004  CA  GLN    73      90.657 116.332  67.416  1.00  0.00           C  
ATOM   1005  HA  GLN    73      91.595 115.875  67.100  1.00  0.00           H  
ATOM   1006  CB  GLN    73      90.344 115.673  68.738  1.00  0.00           C  
ATOM   1007  HB2 GLN    73      90.270 114.601  68.559  1.00  0.00           H  
ATOM   1008  HB3 GLN    73      91.237 115.796  69.352  1.00  0.00           H  
ATOM   1009  CG  GLN    73      89.112 116.156  69.502  1.00  0.00           C  
ATOM   1010  HG2 GLN    73      89.357 116.272  70.558  1.00  0.00           H  
ATOM   1011  HG3 GLN    73      88.805 117.133  69.130  1.00  0.00           H  
ATOM   1012  CD  GLN    73      87.877 115.276  69.317  1.00  0.00           C  
ATOM   1013  OE1 GLN    73      87.848 114.288  68.560  1.00  0.00           O  
ATOM   1014  NE2 GLN    73      86.744 115.608  69.904  1.00  0.00           N  
ATOM   1015 HE21 GLN    73      86.735 116.288  70.651  1.00  0.00           H  
ATOM   1016 HE22 GLN    73      85.916 115.076  69.679  1.00  0.00           H  
ATOM   1017  C   GLN    73      89.503 115.873  66.454  1.00  0.00           C  
ATOM   1018  O   GLN    73      88.486 116.576  66.425  1.00  0.00           O  
ATOM   1019  N   GLY    74      89.648 114.749  65.747  1.00  0.00           N  
ATOM   1020  H   GLY    74      90.541 114.277  65.744  1.00  0.00           H  
ATOM   1021  CA  GLY    74      88.647 114.401  64.706  1.00  0.00           C  
ATOM   1022  HA2 GLY    74      87.806 115.093  64.678  1.00  0.00           H  
ATOM   1023  HA3 GLY    74      89.094 114.385  63.712  1.00  0.00           H  
ATOM   1024  C   GLY    74      87.915 113.097  64.839  1.00  0.00           C  
ATOM   1025  O   GLY    74      87.624 112.375  63.842  1.00  0.00           O  
ATOM   1026  N   TYR    75      87.461 112.773  66.064  1.00  0.00           N  
ATOM   1027  H   TYR    75      87.594 113.461  66.792  1.00  0.00           H  
ATOM   1028  CA  TYR    75      86.638 111.573  66.459  1.00  0.00           C  
ATOM   1029  HA  TYR    75      86.216 111.121  65.562  1.00  0.00           H  
ATOM   1030  CB  TYR    75      87.554 110.512  67.112  1.00  0.00           C  
ATOM   1031  HB2 TYR    75      88.236 111.081  67.742  1.00  0.00           H  
ATOM   1032  HB3 TYR    75      87.076 109.818  67.803  1.00  0.00           H  
ATOM   1033  CG  TYR    75      88.296 109.668  66.120  1.00  0.00           C  
ATOM   1034  CD1 TYR    75      89.519 110.076  65.650  1.00  0.00           C  
ATOM   1035  HD1 TYR    75      89.990 110.963  66.047  1.00  0.00           H  
ATOM   1036  CE1 TYR    75      90.163 109.281  64.733  1.00  0.00           C  
ATOM   1037  HE1 TYR    75      91.137 109.499  64.320  1.00  0.00           H  
ATOM   1038  CZ  TYR    75      89.618 108.137  64.152  1.00  0.00           C  
ATOM   1039  OH  TYR    75      90.264 107.453  63.147  1.00  0.00           O  
ATOM   1040  HH  TYR    75      89.664 106.856  62.694  1.00  0.00           H  
ATOM   1041  CE2 TYR    75      88.341 107.735  64.581  1.00  0.00           C  
ATOM   1042  HE2 TYR    75      87.938 106.836  64.138  1.00  0.00           H  
ATOM   1043  CD2 TYR    75      87.686 108.427  65.648  1.00  0.00           C  
ATOM   1044  HD2 TYR    75      86.752 108.038  66.027  1.00  0.00           H  
ATOM   1045  C   TYR    75      85.392 111.900  67.288  1.00  0.00           C  
ATOM   1046  O   TYR    75      85.016 111.094  68.165  1.00  0.00           O  
ATOM   1047  N   GLY    76      84.807 113.097  67.156  1.00  0.00           N  
ATOM   1048  H   GLY    76      85.284 113.880  66.732  1.00  0.00           H  
ATOM   1049  CA  GLY    76      83.420 113.389  67.576  1.00  0.00           C  
ATOM   1050  HA2 GLY    76      83.142 114.346  67.136  1.00  0.00           H  
ATOM   1051  HA3 GLY    76      82.735 112.729  67.043  1.00  0.00           H  
ATOM   1052  C   GLY    76      83.160 113.345  69.072  1.00  0.00           C  
ATOM   1053  O   GLY    76      84.109 113.871  69.793  1.00  0.00           O  
ATOM   1054  N   SER    77      81.986 112.918  69.589  1.00  0.00           N  
ATOM   1055  H   SER    77      81.392 112.563  68.853  1.00  0.00           H  
ATOM   1056  CA  SER    77      81.611 112.650  70.941  1.00  0.00           C  
ATOM   1057  HA  SER    77      82.574 112.525  71.437  1.00  0.00           H  
ATOM   1058  CB  SER    77      81.003 113.979  71.540  1.00  0.00           C  
ATOM   1059  HB2 SER    77      80.576 113.696  72.502  1.00  0.00           H  
ATOM   1060  HB3 SER    77      81.807 114.676  71.779  1.00  0.00           H  
ATOM   1061  OG  SER    77      80.051 114.601  70.680  1.00  0.00           O  
ATOM   1062  HG  SER    77      80.451 115.397  70.322  1.00  0.00           H  
ATOM   1063  C   SER    77      80.782 111.369  71.167  1.00  0.00           C  
ATOM   1064  O   SER    77      79.655 111.487  71.599  1.00  0.00           O  
ATOM   1065  N   THR    78      81.274 110.208  70.945  1.00  0.00           N  
ATOM   1066  H   THR    78      80.616 109.489  71.211  1.00  0.00           H  
ATOM   1067  CA  THR    78      82.655 109.924  70.338  1.00  0.00           C  
ATOM   1068  HA  THR    78      83.020 110.786  69.780  1.00  0.00           H  
ATOM   1069  CB  THR    78      83.754 109.540  71.425  1.00  0.00           C  
ATOM   1070  HB  THR    78      83.530 108.574  71.878  1.00  0.00           H  
ATOM   1071  CG2 THR    78      85.250 109.431  71.008  1.00  0.00           C  
ATOM   1072 HG21 THR    78      85.439 108.519  70.440  1.00  0.00           H  
ATOM   1073 HG22 THR    78      85.426 110.326  70.412  1.00  0.00           H  
ATOM   1074 HG23 THR    78      85.848 109.293  71.908  1.00  0.00           H  
ATOM   1075  OG1 THR    78      83.678 110.427  72.478  1.00  0.00           O  
ATOM   1076  HG1 THR    78      82.791 110.423  72.846  1.00  0.00           H  
ATOM   1077  C   THR    78      82.504 108.764  69.352  1.00  0.00           C  
ATOM   1078  O   THR    78      81.681 107.848  69.540  1.00  0.00           O  
ATOM   1079  N   GLY    79      83.325 108.678  68.257  1.00  0.00           N  
ATOM   1080  H   GLY    79      83.946 109.453  68.074  1.00  0.00           H  
ATOM   1081  CA  GLY    79      83.378 107.622  67.289  1.00  0.00           C  
ATOM   1082  HA2 GLY    79      82.396 107.148  67.321  1.00  0.00           H  
ATOM   1083  HA3 GLY    79      83.779 107.950  66.330  1.00  0.00           H  
ATOM   1084  C   GLY    79      84.330 106.488  67.683  1.00  0.00           C  
ATOM   1085  O   GLY    79      84.755 106.394  68.843  1.00  0.00           O  
ATOM   1086  N   GLY    80      84.767 105.532  66.921  1.00  0.00           N  
ATOM   1087  H   GLY    80      85.431 104.927  67.382  1.00  0.00           H  
ATOM   1088  CA  GLY    80      84.390 105.117  65.556  1.00  0.00           C  
ATOM   1089  HA2 GLY    80      85.128 105.444  64.823  1.00  0.00           H  
ATOM   1090  HA3 GLY    80      84.516 104.036  65.616  1.00  0.00           H  
ATOM   1091  C   GLY    80      82.964 105.397  65.188  1.00  0.00           C  
ATOM   1092  O   GLY    80      82.039 104.953  65.837  1.00  0.00           O  
ATOM   1093  N   TYR    81      82.698 106.029  64.005  1.00  0.00           N  
ATOM   1094  H   TYR    81      83.483 106.306  63.432  1.00  0.00           H  
ATOM   1095  CA  TYR    81      81.343 106.093  63.418  1.00  0.00           C  
ATOM   1096  HA  TYR    81      80.629 105.647  64.111  1.00  0.00           H  
ATOM   1097  CB  TYR    81      80.945 107.556  63.239  1.00  0.00           C  
ATOM   1098  HB2 TYR    81      81.664 107.972  62.533  1.00  0.00           H  
ATOM   1099  HB3 TYR    81      79.955 107.535  62.783  1.00  0.00           H  
ATOM   1100  CG  TYR    81      80.842 108.384  64.514  1.00  0.00           C  
ATOM   1101  CD1 TYR    81      79.952 108.013  65.533  1.00  0.00           C  
ATOM   1102  HD1 TYR    81      79.345 107.121  65.476  1.00  0.00           H  
ATOM   1103  CE1 TYR    81      79.640 108.929  66.615  1.00  0.00           C  
ATOM   1104  HE1 TYR    81      78.930 108.680  67.391  1.00  0.00           H  
ATOM   1105  CZ  TYR    81      80.397 110.109  66.855  1.00  0.00           C  
ATOM   1106  OH  TYR    81      80.253 110.878  67.947  1.00  0.00           O  
ATOM   1107  HH  TYR    81      79.539 110.631  68.539  1.00  0.00           H  
ATOM   1108  CE2 TYR    81      81.337 110.463  65.840  1.00  0.00           C  
ATOM   1109  HE2 TYR    81      81.723 111.450  65.633  1.00  0.00           H  
ATOM   1110  CD2 TYR    81      81.465 109.647  64.687  1.00  0.00           C  
ATOM   1111  HD2 TYR    81      82.060 110.010  63.862  1.00  0.00           H  
ATOM   1112  C   TYR    81      81.220 105.378  62.067  1.00  0.00           C  
ATOM   1113  O   TYR    81      81.981 105.684  61.154  1.00  0.00           O  
ATOM   1114  N   GLY    82      80.201 104.546  61.880  1.00  0.00           N  
ATOM   1115  H   GLY    82      80.192 104.154  60.949  1.00  0.00           H  
ATOM   1116  CA  GLY    82      79.158 104.102  62.781  1.00  0.00           C  
ATOM   1117  HA2 GLY    82      78.724 103.345  62.127  1.00  0.00           H  
ATOM   1118  HA3 GLY    82      79.665 103.606  63.608  1.00  0.00           H  
ATOM   1119  C   GLY    82      78.085 105.025  63.249  1.00  0.00           C  
ATOM   1120  O   GLY    82      77.881 106.122  62.743  1.00  0.00           O  
ATOM   1121  N   SER    83      77.456 104.581  64.346  1.00  0.00           N  
ATOM   1122  H   SER    83      77.683 103.635  64.615  1.00  0.00           H  
ATOM   1123  CA  SER    83      76.258 105.221  64.955  1.00  0.00           C  
ATOM   1124  HA  SER    83      75.902 104.601  65.777  1.00  0.00           H  
ATOM   1125  CB  SER    83      76.713 106.632  65.599  1.00  0.00           C  
ATOM   1126  HB2 SER    83      77.135 107.295  64.844  1.00  0.00           H  
ATOM   1127  HB3 SER    83      75.782 107.163  65.796  1.00  0.00           H  
ATOM   1128  OG  SER    83      77.477 106.558  66.822  1.00  0.00           O  
ATOM   1129  HG  SER    83      77.723 105.652  67.022  1.00  0.00           H  
ATOM   1130  C   SER    83      75.057 105.324  63.932  1.00  0.00           C  
ATOM   1131  O   SER    83      74.702 106.400  63.411  1.00  0.00           O  
ATOM   1132  N   SER    84      74.263 104.257  63.630  1.00  0.00           N  
ATOM   1133  H   SER    84      73.562 104.517  62.951  1.00  0.00           H  
ATOM   1134  CA  SER    84      74.345 102.789  63.944  1.00  0.00           C  
ATOM   1135  HA  SER    84      74.603 102.661  64.995  1.00  0.00           H  
ATOM   1136  CB  SER    84      73.052 101.963  63.721  1.00  0.00           C  
ATOM   1137  HB2 SER    84      72.203 102.307  64.312  1.00  0.00           H  
ATOM   1138  HB3 SER    84      72.875 101.962  62.645  1.00  0.00           H  
ATOM   1139  OG  SER    84      73.300 100.592  64.079  1.00  0.00           O  
ATOM   1140  HG  SER    84      73.188 100.494  65.027  1.00  0.00           H  
ATOM   1141  C   SER    84      75.504 102.173  63.067  1.00  0.00           C  
ATOM   1142  O   SER    84      75.753 102.700  61.982  1.00  0.00           O  
ATOM   1143  N   GLN    85      76.084 101.064  63.512  1.00  0.00           N  
ATOM   1144  H   GLN    85      75.690 100.677  64.357  1.00  0.00           H  
ATOM   1145  CA  GLN    85      76.908 100.206  62.732  1.00  0.00           C  
ATOM   1146  HA  GLN    85      77.574 100.828  62.134  1.00  0.00           H  
ATOM   1147  CB  GLN    85      77.755  99.298  63.611  1.00  0.00           C  
ATOM   1148  HB2 GLN    85      77.886  99.741  64.598  1.00  0.00           H  
ATOM   1149  HB3 GLN    85      77.249  98.367  63.864  1.00  0.00           H  
ATOM   1150  CG  GLN    85      79.109  98.965  62.916  1.00  0.00           C  
ATOM   1151  HG2 GLN    85      79.591  98.102  63.374  1.00  0.00           H  
ATOM   1152  HG3 GLN    85      78.819  98.666  61.908  1.00  0.00           H  
ATOM   1153  CD  GLN    85      80.105 100.124  62.848  1.00  0.00           C  
ATOM   1154  OE1 GLN    85      80.143 101.145  63.591  1.00  0.00           O  
ATOM   1155  NE2 GLN    85      81.156 100.042  62.024  1.00  0.00           N  
ATOM   1156 HE21 GLN    85      81.850 100.775  62.072  1.00  0.00           H  
ATOM   1157 HE22 GLN    85      81.351  99.272  61.401  1.00  0.00           H  
ATOM   1158  C   GLN    85      76.171  99.272  61.790  1.00  0.00           C  
ATOM   1159  O   GLN    85      76.678  98.990  60.735  1.00  0.00           O  
ATOM   1160  N   SER    86      74.869  99.054  62.074  1.00  0.00           N  
ATOM   1161  H   SER    86      74.407  99.564  62.814  1.00  0.00           H  
ATOM   1162  CA  SER    86      73.868  98.324  61.282  1.00  0.00           C  
ATOM   1163  HA  SER    86      72.934  98.262  61.840  1.00  0.00           H  
ATOM   1164  CB  SER    86      73.519  99.020  59.924  1.00  0.00           C  
ATOM   1165  HB2 SER    86      74.355  98.859  59.244  1.00  0.00           H  
ATOM   1166  HB3 SER    86      72.656  98.516  59.489  1.00  0.00           H  
ATOM   1167  OG  SER    86      73.251 100.397  60.047  1.00  0.00           O  
ATOM   1168  HG  SER    86      73.173 100.667  59.129  1.00  0.00           H  
ATOM   1169  C   SER    86      74.284  96.852  60.971  1.00  0.00           C  
ATOM   1170  O   SER    86      74.090  96.354  59.888  1.00  0.00           O  
ATOM   1171  N   SER    87      74.874  96.064  61.940  1.00  0.00           N  
ATOM   1172  H   SER    87      74.981  96.579  62.801  1.00  0.00           H  
ATOM   1173  CA  SER    87      75.594  94.749  61.768  1.00  0.00           C  
ATOM   1174  HA  SER    87      76.001  94.630  60.764  1.00  0.00           H  
ATOM   1175  CB  SER    87      76.841  94.718  62.696  1.00  0.00           C  
ATOM   1176  HB2 SER    87      76.596  94.978  63.726  1.00  0.00           H  
ATOM   1177  HB3 SER    87      77.309  93.734  62.670  1.00  0.00           H  
ATOM   1178  OG  SER    87      77.751  95.717  62.216  1.00  0.00           O  
ATOM   1179  HG  SER    87      78.482  95.642  62.835  1.00  0.00           H  
ATOM   1180  C   SER    87      74.746  93.472  62.047  1.00  0.00           C  
ATOM   1181  O   SER    87      75.248  92.342  61.777  1.00  0.00           O  
ATOM   1182  N   GLN    88      73.567  93.623  62.550  1.00  0.00           N  
ATOM   1183  H   GLN    88      73.162  94.536  62.699  1.00  0.00           H  
ATOM   1184  CA  GLN    88      72.600  92.561  62.634  1.00  0.00           C  
ATOM   1185  HA  GLN    88      73.040  91.847  63.330  1.00  0.00           H  
ATOM   1186  CB  GLN    88      71.272  93.079  63.272  1.00  0.00           C  
ATOM   1187  HB2 GLN    88      70.651  92.188  63.177  1.00  0.00           H  
ATOM   1188  HB3 GLN    88      71.424  93.414  64.297  1.00  0.00           H  
ATOM   1189  CG  GLN    88      70.549  94.235  62.532  1.00  0.00           C  
ATOM   1190  HG2 GLN    88      70.469  93.903  61.497  1.00  0.00           H  
ATOM   1191  HG3 GLN    88      69.505  94.266  62.842  1.00  0.00           H  
ATOM   1192  CD  GLN    88      71.159  95.644  62.758  1.00  0.00           C  
ATOM   1193  OE1 GLN    88      72.177  95.832  63.442  1.00  0.00           O  
ATOM   1194  NE2 GLN    88      70.586  96.698  62.156  1.00  0.00           N  
ATOM   1195 HE21 GLN    88      69.677  96.636  61.719  1.00  0.00           H  
ATOM   1196 HE22 GLN    88      70.907  97.605  62.465  1.00  0.00           H  
ATOM   1197  C   GLN    88      72.423  91.786  61.333  1.00  0.00           C  
ATOM   1198  O   GLN    88      72.472  92.402  60.268  1.00  0.00           O  
ATOM   1199  N   SER    89      72.035  90.493  61.406  1.00  0.00           N  
ATOM   1200  H   SER    89      71.864  90.092  62.317  1.00  0.00           H  
ATOM   1201  CA  SER    89      71.529  89.822  60.231  1.00  0.00           C  
ATOM   1202  HA  SER    89      71.377  90.562  59.445  1.00  0.00           H  
ATOM   1203  CB  SER    89      72.446  88.642  59.880  1.00  0.00           C  
ATOM   1204  HB2 SER    89      72.767  87.988  60.690  1.00  0.00           H  
ATOM   1205  HB3 SER    89      71.913  88.078  59.114  1.00  0.00           H  
ATOM   1206  OG  SER    89      73.633  89.256  59.333  1.00  0.00           O  
ATOM   1207  HG  SER    89      74.261  89.318  60.057  1.00  0.00           H  
ATOM   1208  C   SER    89      70.180  89.190  60.483  1.00  0.00           C  
ATOM   1209  O   SER    89      70.103  88.500  61.471  1.00  0.00           O  
ATOM   1210  N   SER    90      69.168  89.342  59.674  1.00  0.00           N  
ATOM   1211  H   SER    90      69.464  89.862  58.859  1.00  0.00           H  
ATOM   1212  CA  SER    90      67.786  88.760  59.863  1.00  0.00           C  
ATOM   1213  HA  SER    90      67.539  88.821  60.923  1.00  0.00           H  
ATOM   1214  CB  SER    90      66.819  89.589  58.991  1.00  0.00           C  
ATOM   1215  HB2 SER    90      65.839  89.161  59.201  1.00  0.00           H  
ATOM   1216  HB3 SER    90      66.800  90.604  59.388  1.00  0.00           H  
ATOM   1217  OG  SER    90      67.058  89.536  57.623  1.00  0.00           O  
ATOM   1218  HG  SER    90      67.705  90.206  57.389  1.00  0.00           H  
ATOM   1219  C   SER    90      67.764  87.225  59.463  1.00  0.00           C  
ATOM   1220  O   SER    90      66.933  86.527  59.985  1.00  0.00           O  
ATOM   1221  N   TYR    91      68.722  86.666  58.679  1.00  0.00           N  
ATOM   1222  H   TYR    91      69.316  87.320  58.190  1.00  0.00           H  
ATOM   1223  CA  TYR    91      68.842  85.209  58.420  1.00  0.00           C  
ATOM   1224  HA  TYR    91      67.880  84.891  58.017  1.00  0.00           H  
ATOM   1225  CB  TYR    91      69.937  85.071  57.328  1.00  0.00           C  
ATOM   1226  HB2 TYR    91      69.571  85.620  56.460  1.00  0.00           H  
ATOM   1227  HB3 TYR    91      70.816  85.534  57.776  1.00  0.00           H  
ATOM   1228  CG  TYR    91      70.386  83.676  56.993  1.00  0.00           C  
ATOM   1229  CD1 TYR    91      71.446  83.176  57.816  1.00  0.00           C  
ATOM   1230  HD1 TYR    91      71.724  83.841  58.620  1.00  0.00           H  
ATOM   1231  CE1 TYR    91      71.973  81.919  57.506  1.00  0.00           C  
ATOM   1232  HE1 TYR    91      72.707  81.478  58.165  1.00  0.00           H  
ATOM   1233  CZ  TYR    91      71.518  81.121  56.395  1.00  0.00           C  
ATOM   1234  OH  TYR    91      71.879  79.823  56.377  1.00  0.00           O  
ATOM   1235  HH  TYR    91      72.733  79.785  56.814  1.00  0.00           H  
ATOM   1236  CE2 TYR    91      70.377  81.637  55.609  1.00  0.00           C  
ATOM   1237  HE2 TYR    91      69.980  81.029  54.809  1.00  0.00           H  
ATOM   1238  CD2 TYR    91      69.838  82.940  55.939  1.00  0.00           C  
ATOM   1239  HD2 TYR    91      69.023  83.278  55.316  1.00  0.00           H  
ATOM   1240  C   TYR    91      69.011  84.312  59.661  1.00  0.00           C  
ATOM   1241  O   TYR    91      69.856  84.615  60.469  1.00  0.00           O  
ATOM   1242  N   GLY    92      68.351  83.142  59.833  1.00  0.00           N  
ATOM   1243  H   GLY    92      68.532  82.629  60.684  1.00  0.00           H  
ATOM   1244  CA  GLY    92      67.531  82.371  58.927  1.00  0.00           C  
ATOM   1245  HA2 GLY    92      66.546  82.374  59.394  1.00  0.00           H  
ATOM   1246  HA3 GLY    92      67.531  82.801  57.926  1.00  0.00           H  
ATOM   1247  C   GLY    92      68.015  80.876  58.837  1.00  0.00           C  
ATOM   1248  O   GLY    92      69.121  80.547  59.395  1.00  0.00           O  
ATOM   1249  N   GLN    93      67.275  80.141  58.008  1.00  0.00           N  
ATOM   1250  H   GLN    93      66.379  80.526  57.743  1.00  0.00           H  
ATOM   1251  CA  GLN    93      67.437  78.709  57.646  1.00  0.00           C  
ATOM   1252  HA  GLN    93      68.496  78.467  57.731  1.00  0.00           H  
ATOM   1253  CB  GLN    93      66.707  77.783  58.736  1.00  0.00           C  
ATOM   1254  HB2 GLN    93      65.637  77.985  58.758  1.00  0.00           H  
ATOM   1255  HB3 GLN    93      66.838  76.772  58.352  1.00  0.00           H  
ATOM   1256  CG  GLN    93      67.216  77.786  60.147  1.00  0.00           C  
ATOM   1257  HG2 GLN    93      67.063  76.770  60.512  1.00  0.00           H  
ATOM   1258  HG3 GLN    93      68.291  77.856  59.985  1.00  0.00           H  
ATOM   1259  CD  GLN    93      66.751  78.718  61.267  1.00  0.00           C  
ATOM   1260  OE1 GLN    93      65.558  79.144  61.269  1.00  0.00           O  
ATOM   1261  NE2 GLN    93      67.577  78.987  62.231  1.00  0.00           N  
ATOM   1262 HE21 GLN    93      67.316  79.666  62.931  1.00  0.00           H  
ATOM   1263 HE22 GLN    93      68.499  78.579  62.291  1.00  0.00           H  
ATOM   1264  C   GLN    93      66.930  78.384  56.259  1.00  0.00           C  
ATOM   1265  O   GLN    93      65.887  78.975  55.855  1.00  0.00           O  
ATOM   1266  N   GLN    94      67.522  77.470  55.496  1.00  0.00           N  
ATOM   1267  H   GLN    94      68.281  76.881  55.809  1.00  0.00           H  
ATOM   1268  CA  GLN    94      66.957  76.959  54.231  1.00  0.00           C  
ATOM   1269  HA  GLN    94      66.699  77.792  53.577  1.00  0.00           H  
ATOM   1270  CB  GLN    94      67.928  76.119  53.333  1.00  0.00           C  
ATOM   1271  HB2 GLN    94      67.545  75.573  52.472  1.00  0.00           H  
ATOM   1272  HB3 GLN    94      68.575  76.863  52.867  1.00  0.00           H  
ATOM   1273  CG  GLN    94      68.870  75.212  54.137  1.00  0.00           C  
ATOM   1274  HG2 GLN    94      69.371  75.854  54.861  1.00  0.00           H  
ATOM   1275  HG3 GLN    94      68.153  74.598  54.683  1.00  0.00           H  
ATOM   1276  CD  GLN    94      69.989  74.402  53.422  1.00  0.00           C  
ATOM   1277  OE1 GLN    94      70.568  74.928  52.494  1.00  0.00           O  
ATOM   1278  NE2 GLN    94      70.322  73.172  53.755  1.00  0.00           N  
ATOM   1279 HE21 GLN    94      70.004  72.848  54.657  1.00  0.00           H  
ATOM   1280 HE22 GLN    94      71.114  72.821  53.236  1.00  0.00           H  
ATOM   1281  C   GLN    94      65.617  76.221  54.401  1.00  0.00           C  
ATOM   1282  O   GLN    94      65.462  75.524  55.429  1.00  0.00           O  
ATOM   1283  N   SER    95      64.712  76.287  53.455  1.00  0.00           N  
ATOM   1284  H   SER    95      65.068  76.750  52.631  1.00  0.00           H  
ATOM   1285  CA  SER    95      63.491  75.498  53.348  1.00  0.00           C  
ATOM   1286  HA  SER    95      62.964  75.303  54.282  1.00  0.00           H  
ATOM   1287  CB  SER    95      62.474  76.157  52.367  1.00  0.00           C  
ATOM   1288  HB2 SER    95      62.187  77.096  52.841  1.00  0.00           H  
ATOM   1289  HB3 SER    95      62.881  76.301  51.366  1.00  0.00           H  
ATOM   1290  OG  SER    95      61.343  75.293  52.091  1.00  0.00           O  
ATOM   1291  HG  SER    95      61.399  75.103  51.152  1.00  0.00           H  
ATOM   1292  C   SER    95      63.876  74.129  52.646  1.00  0.00           C  
ATOM   1293  O   SER    95      64.701  74.088  51.781  1.00  0.00           O  
ATOM   1294  N   SER    96      63.176  73.062  53.050  1.00  0.00           N  
ATOM   1295  H   SER    96      62.496  73.284  53.762  1.00  0.00           H  
ATOM   1296  CA  SER    96      63.263  71.687  52.445  1.00  0.00           C  
ATOM   1297  HA  SER    96      64.311  71.562  52.171  1.00  0.00           H  
ATOM   1298  CB  SER    96      62.783  70.621  53.358  1.00  0.00           C  
ATOM   1299  HB2 SER    96      61.803  70.951  53.705  1.00  0.00           H  
ATOM   1300  HB3 SER    96      62.573  69.617  52.991  1.00  0.00           H  
ATOM   1301  OG  SER    96      63.648  70.553  54.482  1.00  0.00           O  
ATOM   1302  HG  SER    96      63.782  71.441  54.823  1.00  0.00           H  
ATOM   1303  C   SER    96      62.461  71.640  51.128  1.00  0.00           C  
ATOM   1304  O   SER    96      61.413  72.263  50.933  1.00  0.00           O  
ATOM   1305  N   TYR    97      62.862  70.960  50.113  1.00  0.00           N  
ATOM   1306  H   TYR    97      62.281  71.136  49.306  1.00  0.00           H  
ATOM   1307  CA  TYR    97      63.988  70.007  49.897  1.00  0.00           C  
ATOM   1308  HA  TYR    97      63.722  69.442  49.004  1.00  0.00           H  
ATOM   1309  CB  TYR    97      65.286  70.681  49.432  1.00  0.00           C  
ATOM   1310  HB2 TYR    97      65.669  71.367  50.188  1.00  0.00           H  
ATOM   1311  HB3 TYR    97      66.148  70.015  49.389  1.00  0.00           H  
ATOM   1312  CG  TYR    97      65.102  71.368  48.116  1.00  0.00           C  
ATOM   1313  CD1 TYR    97      64.914  72.728  47.975  1.00  0.00           C  
ATOM   1314  HD1 TYR    97      64.966  73.368  48.843  1.00  0.00           H  
ATOM   1315  CE1 TYR    97      64.518  73.320  46.780  1.00  0.00           C  
ATOM   1316  HE1 TYR    97      64.249  74.366  46.815  1.00  0.00           H  
ATOM   1317  CZ  TYR    97      64.660  72.623  45.586  1.00  0.00           C  
ATOM   1318  OH  TYR    97      64.440  73.279  44.357  1.00  0.00           O  
ATOM   1319  HH  TYR    97      64.260  72.631  43.672  1.00  0.00           H  
ATOM   1320  CE2 TYR    97      64.874  71.253  45.646  1.00  0.00           C  
ATOM   1321  HE2 TYR    97      64.994  70.728  44.710  1.00  0.00           H  
ATOM   1322  CD2 TYR    97      65.118  70.617  46.871  1.00  0.00           C  
ATOM   1323  HD2 TYR    97      65.393  69.573  46.906  1.00  0.00           H  
ATOM   1324  C   TYR    97      64.249  68.971  51.054  1.00  0.00           C  
ATOM   1325  O   TYR    97      65.328  69.120  51.745  1.00  0.00           O  
ATOM   1326  N   PRO    98      63.421  67.910  51.225  1.00  0.00           N  
ATOM   1327  CD  PRO    98      63.562  66.925  52.298  1.00  0.00           C  
ATOM   1328  HD2 PRO    98      63.353  67.422  53.246  1.00  0.00           H  
ATOM   1329  HD3 PRO    98      64.531  66.427  52.335  1.00  0.00           H  
ATOM   1330  CG  PRO    98      62.485  65.879  52.066  1.00  0.00           C  
ATOM   1331  HG2 PRO    98      61.602  66.167  52.635  1.00  0.00           H  
ATOM   1332  HG3 PRO    98      62.807  64.862  52.288  1.00  0.00           H  
ATOM   1333  CB  PRO    98      62.077  65.981  50.614  1.00  0.00           C  
ATOM   1334  HB2 PRO    98      61.042  65.690  50.437  1.00  0.00           H  
ATOM   1335  HB3 PRO    98      62.658  65.356  49.935  1.00  0.00           H  
ATOM   1336  CA  PRO    98      62.354  67.441  50.297  1.00  0.00           C  
ATOM   1337  HA  PRO    98      62.671  67.503  49.256  1.00  0.00           H  
ATOM   1338  C   PRO    98      61.095  68.360  50.454  1.00  0.00           C  
ATOM   1339  O   PRO    98      60.573  68.556  51.579  1.00  0.00           O  
ATOM   1340  N   GLY    99      60.560  68.780  49.257  1.00  0.00           N  
ATOM   1341  H   GLY    99      60.941  68.558  48.348  1.00  0.00           H  
ATOM   1342  CA  GLY    99      59.297  69.593  49.313  1.00  0.00           C  
ATOM   1343  HA2 GLY    99      59.475  70.369  50.057  1.00  0.00           H  
ATOM   1344  HA3 GLY    99      59.292  70.037  48.317  1.00  0.00           H  
ATOM   1345  C   GLY    99      58.032  68.766  49.592  1.00  0.00           C  
ATOM   1346  O   GLY    99      58.104  67.544  49.622  1.00  0.00           O  
ATOM   1347  N   TYR   100      56.930  69.483  49.792  1.00  0.00           N  
ATOM   1348  H   TYR   100      56.998  70.490  49.836  1.00  0.00           H  
ATOM   1349  CA  TYR   100      55.539  68.967  49.643  1.00  0.00           C  
ATOM   1350  HA  TYR   100      55.508  68.107  48.973  1.00  0.00           H  
ATOM   1351  CB  TYR   100      55.004  68.347  50.963  1.00  0.00           C  
ATOM   1352  HB2 TYR   100      54.127  67.731  50.762  1.00  0.00           H  
ATOM   1353  HB3 TYR   100      55.785  67.665  51.302  1.00  0.00           H  
ATOM   1354  CG  TYR   100      54.691  69.406  52.001  1.00  0.00           C  
ATOM   1355  CD1 TYR   100      53.380  69.689  52.384  1.00  0.00           C  
ATOM   1356  HD1 TYR   100      52.498  69.248  51.943  1.00  0.00           H  
ATOM   1357  CE1 TYR   100      53.145  70.728  53.355  1.00  0.00           C  
ATOM   1358  HE1 TYR   100      52.175  71.018  53.731  1.00  0.00           H  
ATOM   1359  CZ  TYR   100      54.209  71.314  54.065  1.00  0.00           C  
ATOM   1360  OH  TYR   100      53.958  72.236  55.030  1.00  0.00           O  
ATOM   1361  HH  TYR   100      54.832  72.508  55.321  1.00  0.00           H  
ATOM   1362  CE2 TYR   100      55.534  71.033  53.619  1.00  0.00           C  
ATOM   1363  HE2 TYR   100      56.422  71.365  54.137  1.00  0.00           H  
ATOM   1364  CD2 TYR   100      55.765  70.029  52.657  1.00  0.00           C  
ATOM   1365  HD2 TYR   100      56.787  69.910  52.329  1.00  0.00           H  
ATOM   1366  C   TYR   100      54.433  69.916  49.076  1.00  0.00           C  
ATOM   1367  O   TYR   100      53.431  69.500  48.443  1.00  0.00           O  
ATOM   1368  N   GLY   101      54.634  71.180  49.284  1.00  0.00           N  
ATOM   1369  H   GLY   101      55.393  71.449  49.894  1.00  0.00           H  
ATOM   1370  CA  GLY   101      53.664  72.234  48.947  1.00  0.00           C  
ATOM   1371  HA2 GLY   101      52.769  72.101  49.555  1.00  0.00           H  
ATOM   1372  HA3 GLY   101      54.107  73.213  49.134  1.00  0.00           H  
ATOM   1373  C   GLY   101      53.141  72.139  47.481  1.00  0.00           C  
ATOM   1374  O   GLY   101      51.940  72.187  47.276  1.00  0.00           O  
ATOM   1375  N   GLN   102      54.023  72.036  46.497  1.00  0.00           N  
ATOM   1376  H   GLN   102      55.022  72.002  46.646  1.00  0.00           H  
ATOM   1377  CA  GLN   102      53.565  71.838  45.146  1.00  0.00           C  
ATOM   1378  HA  GLN   102      52.787  72.580  44.965  1.00  0.00           H  
ATOM   1379  CB  GLN   102      54.727  71.986  44.106  1.00  0.00           C  
ATOM   1380  HB2 GLN   102      55.496  71.251  44.344  1.00  0.00           H  
ATOM   1381  HB3 GLN   102      54.409  71.805  43.079  1.00  0.00           H  
ATOM   1382  CG  GLN   102      55.315  73.422  44.165  1.00  0.00           C  
ATOM   1383  HG2 GLN   102      55.714  73.633  43.173  1.00  0.00           H  
ATOM   1384  HG3 GLN   102      54.552  74.104  44.539  1.00  0.00           H  
ATOM   1385  CD  GLN   102      56.495  73.582  45.143  1.00  0.00           C  
ATOM   1386  OE1 GLN   102      56.389  74.295  46.157  1.00  0.00           O  
ATOM   1387  NE2 GLN   102      57.644  72.907  44.989  1.00  0.00           N  
ATOM   1388 HE21 GLN   102      57.585  72.292  44.190  1.00  0.00           H  
ATOM   1389 HE22 GLN   102      58.257  72.753  45.777  1.00  0.00           H  
ATOM   1390  C   GLN   102      52.762  70.501  44.817  1.00  0.00           C  
ATOM   1391  O   GLN   102      52.090  70.315  43.778  1.00  0.00           O  
ATOM   1392  N   GLN   103      52.926  69.483  45.628  1.00  0.00           N  
ATOM   1393  H   GLN   103      53.350  69.673  46.525  1.00  0.00           H  
ATOM   1394  CA  GLN   103      52.503  68.120  45.380  1.00  0.00           C  
ATOM   1395  HA  GLN   103      51.578  68.093  44.804  1.00  0.00           H  
ATOM   1396  CB  GLN   103      53.624  67.610  44.476  1.00  0.00           C  
ATOM   1397  HB2 GLN   103      53.469  67.998  43.469  1.00  0.00           H  
ATOM   1398  HB3 GLN   103      54.614  67.887  44.839  1.00  0.00           H  
ATOM   1399  CG  GLN   103      53.646  66.080  44.254  1.00  0.00           C  
ATOM   1400  HG2 GLN   103      54.437  65.870  43.534  1.00  0.00           H  
ATOM   1401  HG3 GLN   103      53.913  65.551  45.169  1.00  0.00           H  
ATOM   1402  CD  GLN   103      52.309  65.502  43.689  1.00  0.00           C  
ATOM   1403  OE1 GLN   103      51.184  65.740  44.051  1.00  0.00           O  
ATOM   1404  NE2 GLN   103      52.418  64.733  42.618  1.00  0.00           N  
ATOM   1405 HE21 GLN   103      51.644  64.308  42.128  1.00  0.00           H  
ATOM   1406 HE22 GLN   103      53.345  64.644  42.226  1.00  0.00           H  
ATOM   1407  C   GLN   103      52.282  67.342  46.661  1.00  0.00           C  
ATOM   1408  O   GLN   103      53.150  66.686  47.214  1.00  0.00           O  
ATOM   1409  N   PRO   104      51.000  67.382  47.153  1.00  0.00           N  
ATOM   1410  CD  PRO   104      49.858  67.954  46.523  1.00  0.00           C  
ATOM   1411  HD2 PRO   104      49.735  67.678  45.476  1.00  0.00           H  
ATOM   1412  HD3 PRO   104      49.934  69.040  46.456  1.00  0.00           H  
ATOM   1413  CG  PRO   104      48.603  67.627  47.334  1.00  0.00           C  
ATOM   1414  HG2 PRO   104      48.141  66.751  46.879  1.00  0.00           H  
ATOM   1415  HG3 PRO   104      47.932  68.477  47.451  1.00  0.00           H  
ATOM   1416  CB  PRO   104      49.196  67.309  48.715  1.00  0.00           C  
ATOM   1417  HB2 PRO   104      48.543  66.703  49.342  1.00  0.00           H  
ATOM   1418  HB3 PRO   104      49.484  68.246  49.192  1.00  0.00           H  
ATOM   1419  CA  PRO   104      50.532  66.675  48.350  1.00  0.00           C  
ATOM   1420  HA  PRO   104      51.318  66.820  49.091  1.00  0.00           H  
ATOM   1421  C   PRO   104      50.477  65.149  48.064  1.00  0.00           C  
ATOM   1422  O   PRO   104      50.065  64.621  46.987  1.00  0.00           O  
ATOM   1423  N   ALA   105      50.824  64.276  49.062  1.00  0.00           N  
ATOM   1424  H   ALA   105      50.975  64.705  49.963  1.00  0.00           H  
ATOM   1425  CA  ALA   105      51.006  62.858  48.909  1.00  0.00           C  
ATOM   1426  HA  ALA   105      50.139  62.591  48.305  1.00  0.00           H  
ATOM   1427  CB  ALA   105      52.393  62.560  48.319  1.00  0.00           C  
ATOM   1428  HB1 ALA   105      52.571  63.222  47.472  1.00  0.00           H  
ATOM   1429  HB2 ALA   105      53.163  62.671  49.083  1.00  0.00           H  
ATOM   1430  HB3 ALA   105      52.399  61.520  47.991  1.00  0.00           H  
ATOM   1431  C   ALA   105      50.901  62.086  50.175  1.00  0.00           C  
ATOM   1432  O   ALA   105      51.313  62.585  51.213  1.00  0.00           O  
ATOM   1433  N   PRO   106      50.344  60.844  50.194  1.00  0.00           N  
ATOM   1434  CD  PRO   106      49.891  60.057  48.997  1.00  0.00           C  
ATOM   1435  HD2 PRO   106      50.639  60.158  48.211  1.00  0.00           H  
ATOM   1436  HD3 PRO   106      48.996  60.515  48.575  1.00  0.00           H  
ATOM   1437  CG  PRO   106      49.581  58.682  49.533  1.00  0.00           C  
ATOM   1438  HG2 PRO   106      50.436  58.023  49.376  1.00  0.00           H  
ATOM   1439  HG3 PRO   106      48.786  58.136  49.025  1.00  0.00           H  
ATOM   1440  CB  PRO   106      49.281  58.861  51.030  1.00  0.00           C  
ATOM   1441  HB2 PRO   106      49.532  57.968  51.602  1.00  0.00           H  
ATOM   1442  HB3 PRO   106      48.242  59.186  51.080  1.00  0.00           H  
ATOM   1443  CA  PRO   106      50.211  60.054  51.417  1.00  0.00           C  
ATOM   1444  HA  PRO   106      49.609  60.689  52.067  1.00  0.00           H  
ATOM   1445  C   PRO   106      51.443  59.597  52.173  1.00  0.00           C  
ATOM   1446  O   PRO   106      52.450  59.261  51.560  1.00  0.00           O  
ATOM   1447  N   SER   107      51.296  59.422  53.442  1.00  0.00           N  
ATOM   1448  H   SER   107      50.365  59.541  53.813  1.00  0.00           H  
ATOM   1449  CA  SER   107      52.422  59.019  54.283  1.00  0.00           C  
ATOM   1450  HA  SER   107      53.236  59.724  54.120  1.00  0.00           H  
ATOM   1451  CB  SER   107      51.985  59.039  55.719  1.00  0.00           C  
ATOM   1452  HB2 SER   107      52.770  58.579  56.318  1.00  0.00           H  
ATOM   1453  HB3 SER   107      51.748  60.039  56.082  1.00  0.00           H  
ATOM   1454  OG  SER   107      50.870  58.214  55.920  1.00  0.00           O  
ATOM   1455  HG  SER   107      50.126  58.608  56.380  1.00  0.00           H  
ATOM   1456  C   SER   107      52.967  57.633  53.930  1.00  0.00           C  
ATOM   1457  O   SER   107      52.299  56.768  53.422  1.00  0.00           O  
ATOM   1458  N   SER   108      54.246  57.535  54.133  1.00  0.00           N  
ATOM   1459  H   SER   108      54.557  58.343  54.653  1.00  0.00           H  
ATOM   1460  CA  SER   108      55.177  56.388  53.903  1.00  0.00           C  
ATOM   1461  HA  SER   108      55.366  56.359  52.830  1.00  0.00           H  
ATOM   1462  CB  SER   108      56.481  56.824  54.648  1.00  0.00           C  
ATOM   1463  HB2 SER   108      57.229  56.045  54.495  1.00  0.00           H  
ATOM   1464  HB3 SER   108      56.793  57.724  54.118  1.00  0.00           H  
ATOM   1465  OG  SER   108      56.356  57.116  56.036  1.00  0.00           O  
ATOM   1466  HG  SER   108      57.018  57.762  56.295  1.00  0.00           H  
ATOM   1467  C   SER   108      54.584  55.086  54.466  1.00  0.00           C  
ATOM   1468  O   SER   108      54.042  55.122  55.585  1.00  0.00           O  
ATOM   1469  N   THR   109      54.823  54.034  53.664  1.00  0.00           N  
ATOM   1470  H   THR   109      55.240  54.247  52.769  1.00  0.00           H  
ATOM   1471  CA  THR   109      54.469  52.604  53.828  1.00  0.00           C  
ATOM   1472  HA  THR   109      55.145  52.350  54.645  1.00  0.00           H  
ATOM   1473  CB  THR   109      52.944  52.480  54.270  1.00  0.00           C  
ATOM   1474  HB  THR   109      52.344  53.262  53.805  1.00  0.00           H  
ATOM   1475  CG2 THR   109      52.251  51.114  54.090  1.00  0.00           C  
ATOM   1476 HG21 THR   109      52.789  50.278  54.538  1.00  0.00           H  
ATOM   1477 HG22 THR   109      51.295  51.176  54.610  1.00  0.00           H  
ATOM   1478 HG23 THR   109      52.053  50.763  53.077  1.00  0.00           H  
ATOM   1479  OG1 THR   109      52.805  52.884  55.649  1.00  0.00           O  
ATOM   1480  HG1 THR   109      53.199  53.751  55.777  1.00  0.00           H  
ATOM   1481  C   THR   109      54.762  51.810  52.548  1.00  0.00           C  
ATOM   1482  O   THR   109      54.199  52.202  51.556  1.00  0.00           O  
ATOM   1483  N   SER   110      55.656  50.823  52.520  1.00  0.00           N  
ATOM   1484  H   SER   110      55.996  50.669  53.458  1.00  0.00           H  
ATOM   1485  CA  SER   110      56.023  50.056  51.342  1.00  0.00           C  
ATOM   1486  HA  SER   110      55.189  50.202  50.655  1.00  0.00           H  
ATOM   1487  CB  SER   110      57.281  50.735  50.682  1.00  0.00           C  
ATOM   1488  HB2 SER   110      57.011  51.764  50.445  1.00  0.00           H  
ATOM   1489  HB3 SER   110      58.143  50.764  51.349  1.00  0.00           H  
ATOM   1490  OG  SER   110      57.564  50.190  49.304  1.00  0.00           O  
ATOM   1491  HG  SER   110      57.127  50.898  48.823  1.00  0.00           H  
ATOM   1492  C   SER   110      56.243  48.522  51.550  1.00  0.00           C  
ATOM   1493  O   SER   110      56.246  48.084  52.741  1.00  0.00           O  
ATOM   1494  N   GLY   111      56.402  47.706  50.534  1.00  0.00           N  
ATOM   1495  H   GLY   111      56.332  48.085  49.600  1.00  0.00           H  
ATOM   1496  CA  GLY   111      56.643  46.289  50.684  1.00  0.00           C  
ATOM   1497  HA2 GLY   111      57.690  46.087  50.456  1.00  0.00           H  
ATOM   1498  HA3 GLY   111      56.305  45.921  51.653  1.00  0.00           H  
ATOM   1499  C   GLY   111      55.970  45.402  49.695  1.00  0.00           C  
ATOM   1500  O   GLY   111      54.796  45.637  49.470  1.00  0.00           O  
ATOM   1501  N   SER   112      56.491  44.247  49.194  1.00  0.00           N  
ATOM   1502  H   SER   112      55.903  43.974  48.419  1.00  0.00           H  
ATOM   1503  CA  SER   112      57.788  43.591  49.435  1.00  0.00           C  
ATOM   1504  HA  SER   112      57.660  42.651  48.897  1.00  0.00           H  
ATOM   1505  CB  SER   112      58.884  44.267  48.567  1.00  0.00           C  
ATOM   1506  HB2 SER   112      59.065  45.299  48.868  1.00  0.00           H  
ATOM   1507  HB3 SER   112      59.793  43.699  48.768  1.00  0.00           H  
ATOM   1508  OG  SER   112      58.567  44.325  47.203  1.00  0.00           O  
ATOM   1509  HG  SER   112      59.430  44.378  46.787  1.00  0.00           H  
ATOM   1510  C   SER   112      58.008  43.364  50.947  1.00  0.00           C  
ATOM   1511  O   SER   112      58.996  43.943  51.452  1.00  0.00           O  
ATOM   1512  N   TYR   113      57.105  42.690  51.607  1.00  0.00           N  
ATOM   1513  H   TYR   113      57.312  42.708  52.596  1.00  0.00           H  
ATOM   1514  CA  TYR   113      56.001  41.699  51.194  1.00  0.00           C  
ATOM   1515  HA  TYR   113      55.715  42.031  50.196  1.00  0.00           H  
ATOM   1516  CB  TYR   113      56.491  40.250  50.973  1.00  0.00           C  
ATOM   1517  HB2 TYR   113      56.977  39.928  51.895  1.00  0.00           H  
ATOM   1518  HB3 TYR   113      55.671  39.620  50.628  1.00  0.00           H  
ATOM   1519  CG  TYR   113      57.572  40.132  49.918  1.00  0.00           C  
ATOM   1520  CD1 TYR   113      57.145  40.189  48.583  1.00  0.00           C  
ATOM   1521  HD1 TYR   113      56.100  40.183  48.310  1.00  0.00           H  
ATOM   1522  CE1 TYR   113      58.121  40.218  47.527  1.00  0.00           C  
ATOM   1523  HE1 TYR   113      57.773  40.270  46.506  1.00  0.00           H  
ATOM   1524  CZ  TYR   113      59.514  40.228  47.896  1.00  0.00           C  
ATOM   1525  OH  TYR   113      60.492  40.394  46.891  1.00  0.00           O  
ATOM   1526  HH  TYR   113      61.280  40.778  47.284  1.00  0.00           H  
ATOM   1527  CE2 TYR   113      59.946  40.179  49.233  1.00  0.00           C  
ATOM   1528  HE2 TYR   113      61.001  40.226  49.460  1.00  0.00           H  
ATOM   1529  CD2 TYR   113      58.948  40.119  50.230  1.00  0.00           C  
ATOM   1530  HD2 TYR   113      59.279  40.094  51.258  1.00  0.00           H  
ATOM   1531  C   TYR   113      54.800  41.725  52.084  1.00  0.00           C  
ATOM   1532  O   TYR   113      54.846  41.857  53.293  1.00  0.00           O  
ATOM   1533  N   GLY   114      53.581  41.558  51.497  1.00  0.00           N  
ATOM   1534  H   GLY   114      53.612  41.525  50.488  1.00  0.00           H  
ATOM   1535  CA  GLY   114      52.311  41.476  52.241  1.00  0.00           C  
ATOM   1536  HA2 GLY   114      52.176  42.344  52.886  1.00  0.00           H  
ATOM   1537  HA3 GLY   114      51.499  41.434  51.515  1.00  0.00           H  
ATOM   1538  C   GLY   114      52.372  40.202  53.100  1.00  0.00           C  
ATOM   1539  O   GLY   114      53.164  39.255  52.868  1.00  0.00           O  
ATOM   1540  N   SER   115      51.567  40.134  54.166  1.00  0.00           N  
ATOM   1541  H   SER   115      51.780  39.239  54.583  1.00  0.00           H  
ATOM   1542  CA  SER   115      50.490  41.060  54.604  1.00  0.00           C  
ATOM   1543  HA  SER   115      50.861  42.081  54.519  1.00  0.00           H  
ATOM   1544  CB  SER   115      49.291  40.923  53.755  1.00  0.00           C  
ATOM   1545  HB2 SER   115      49.605  40.930  52.711  1.00  0.00           H  
ATOM   1546  HB3 SER   115      48.794  39.973  53.954  1.00  0.00           H  
ATOM   1547  OG  SER   115      48.391  42.010  54.016  1.00  0.00           O  
ATOM   1548  HG  SER   115      47.834  42.170  53.251  1.00  0.00           H  
ATOM   1549  C   SER   115      50.303  40.943  56.117  1.00  0.00           C  
ATOM   1550  O   SER   115      50.505  39.902  56.685  1.00  0.00           O  
ATOM   1551  N   SER   116      49.773  41.964  56.710  1.00  0.00           N  
ATOM   1552  H   SER   116      49.424  42.701  56.114  1.00  0.00           H  
ATOM   1553  CA  SER   116      49.208  41.859  58.085  1.00  0.00           C  
ATOM   1554  HA  SER   116      49.990  41.494  58.750  1.00  0.00           H  
ATOM   1555  CB  SER   116      48.791  43.256  58.592  1.00  0.00           C  
ATOM   1556  HB2 SER   116      47.961  43.627  57.991  1.00  0.00           H  
ATOM   1557  HB3 SER   116      48.488  43.217  59.638  1.00  0.00           H  
ATOM   1558  OG  SER   116      49.882  44.113  58.445  1.00  0.00           O  
ATOM   1559  HG  SER   116      49.705  44.513  57.591  1.00  0.00           H  
ATOM   1560  C   SER   116      48.021  40.817  58.113  1.00  0.00           C  
ATOM   1561  O   SER   116      46.986  41.042  57.509  1.00  0.00           O  
ATOM   1562  N   SER   117      48.169  39.759  58.864  1.00  0.00           N  
ATOM   1563  H   SER   117      48.973  39.625  59.459  1.00  0.00           H  
ATOM   1564  CA  SER   117      47.399  38.461  58.704  1.00  0.00           C  
ATOM   1565  HA  SER   117      46.647  38.460  57.915  1.00  0.00           H  
ATOM   1566  CB  SER   117      48.412  37.309  58.374  1.00  0.00           C  
ATOM   1567  HB2 SER   117      49.241  37.179  59.070  1.00  0.00           H  
ATOM   1568  HB3 SER   117      48.002  36.303  58.461  1.00  0.00           H  
ATOM   1569  OG  SER   117      48.977  37.418  57.106  1.00  0.00           O  
ATOM   1570  HG  SER   117      49.686  38.062  57.170  1.00  0.00           H  
ATOM   1571  C   SER   117      46.832  37.935  60.020  1.00  0.00           C  
ATOM   1572  O   SER   117      46.107  36.897  59.967  1.00  0.00           O  
ATOM   1573  N   GLN   118      47.235  38.487  61.128  1.00  0.00           N  
ATOM   1574  H   GLN   118      48.077  39.007  60.925  1.00  0.00           H  
ATOM   1575  CA  GLN   118      46.622  38.373  62.481  1.00  0.00           C  
ATOM   1576  HA  GLN   118      46.950  39.337  62.871  1.00  0.00           H  
ATOM   1577  CB  GLN   118      45.107  38.485  62.448  1.00  0.00           C  
ATOM   1578  HB2 GLN   118      44.632  37.618  61.989  1.00  0.00           H  
ATOM   1579  HB3 GLN   118      44.761  38.570  63.478  1.00  0.00           H  
ATOM   1580  CG  GLN   118      44.576  39.685  61.679  1.00  0.00           C  
ATOM   1581  HG2 GLN   118      44.729  39.593  60.604  1.00  0.00           H  
ATOM   1582  HG3 GLN   118      43.506  39.747  61.879  1.00  0.00           H  
ATOM   1583  CD  GLN   118      45.192  41.055  62.041  1.00  0.00           C  
ATOM   1584  OE1 GLN   118      45.734  41.214  63.159  1.00  0.00           O  
ATOM   1585  NE2 GLN   118      45.148  41.986  61.122  1.00  0.00           N  
ATOM   1586 HE21 GLN   118      44.668  41.714  60.276  1.00  0.00           H  
ATOM   1587 HE22 GLN   118      45.646  42.843  61.317  1.00  0.00           H  
ATOM   1588  C   GLN   118      47.138  37.160  63.284  1.00  0.00           C  
ATOM   1589  O   GLN   118      47.630  36.181  62.741  1.00  0.00           O  
ATOM   1590  N   SER   119      47.010  37.072  64.592  1.00  0.00           N  
ATOM   1591  H   SER   119      47.403  36.245  65.019  1.00  0.00           H  
ATOM   1592  CA  SER   119      46.630  38.107  65.572  1.00  0.00           C  
ATOM   1593  HA  SER   119      45.598  38.449  65.502  1.00  0.00           H  
ATOM   1594  CB  SER   119      46.802  37.424  66.889  1.00  0.00           C  
ATOM   1595  HB2 SER   119      47.872  37.326  67.070  1.00  0.00           H  
ATOM   1596  HB3 SER   119      46.413  38.111  67.640  1.00  0.00           H  
ATOM   1597  OG  SER   119      46.095  36.149  67.048  1.00  0.00           O  
ATOM   1598  HG  SER   119      46.189  35.865  67.961  1.00  0.00           H  
ATOM   1599  C   SER   119      47.596  39.269  65.597  1.00  0.00           C  
ATOM   1600  O   SER   119      48.649  39.173  64.977  1.00  0.00           O  
ATOM   1601  N   SER   120      47.207  40.277  66.437  1.00  0.00           N  
ATOM   1602  H   SER   120      46.370  40.169  66.992  1.00  0.00           H  
ATOM   1603  CA  SER   120      48.109  41.286  66.965  1.00  0.00           C  
ATOM   1604  HA  SER   120      48.877  41.429  66.205  1.00  0.00           H  
ATOM   1605  CB  SER   120      47.392  42.656  66.998  1.00  0.00           C  
ATOM   1606  HB2 SER   120      47.012  42.874  66.000  1.00  0.00           H  
ATOM   1607  HB3 SER   120      46.535  42.580  67.668  1.00  0.00           H  
ATOM   1608  OG  SER   120      48.178  43.726  67.500  1.00  0.00           O  
ATOM   1609  HG  SER   120      48.758  43.952  66.769  1.00  0.00           H  
ATOM   1610  C   SER   120      48.738  40.905  68.339  1.00  0.00           C  
ATOM   1611  O   SER   120      48.006  40.241  69.066  1.00  0.00           O  
ATOM   1612  N   SER   121      50.040  41.225  68.623  1.00  0.00           N  
ATOM   1613  H   SER   121      50.224  40.979  69.585  1.00  0.00           H  
ATOM   1614  CA  SER   121      51.144  41.800  67.761  1.00  0.00           C  
ATOM   1615  HA  SER   121      50.908  42.731  67.244  1.00  0.00           H  
ATOM   1616  CB  SER   121      52.318  42.095  68.636  1.00  0.00           C  
ATOM   1617  HB2 SER   121      52.624  41.151  69.088  1.00  0.00           H  
ATOM   1618  HB3 SER   121      53.132  42.534  68.059  1.00  0.00           H  
ATOM   1619  OG  SER   121      51.921  43.115  69.586  1.00  0.00           O  
ATOM   1620  HG  SER   121      52.631  43.759  69.641  1.00  0.00           H  
ATOM   1621  C   SER   121      51.624  40.911  66.584  1.00  0.00           C  
ATOM   1622  O   SER   121      52.049  41.510  65.622  1.00  0.00           O  
ATOM   1623  N   TYR   122      51.436  39.602  66.736  1.00  0.00           N  
ATOM   1624  H   TYR   122      51.101  39.246  67.620  1.00  0.00           H  
ATOM   1625  CA  TYR   122      51.786  38.534  65.732  1.00  0.00           C  
ATOM   1626  HA  TYR   122      51.632  38.972  64.746  1.00  0.00           H  
ATOM   1627  CB  TYR   122      53.242  38.163  65.834  1.00  0.00           C  
ATOM   1628  HB2 TYR   122      53.413  37.623  66.765  1.00  0.00           H  
ATOM   1629  HB3 TYR   122      53.569  37.623  64.946  1.00  0.00           H  
ATOM   1630  CG  TYR   122      54.246  39.318  65.931  1.00  0.00           C  
ATOM   1631  CD1 TYR   122      54.633  39.763  67.206  1.00  0.00           C  
ATOM   1632  HD1 TYR   122      54.106  39.541  68.122  1.00  0.00           H  
ATOM   1633  CE1 TYR   122      55.540  40.784  67.279  1.00  0.00           C  
ATOM   1634  HE1 TYR   122      55.852  41.174  68.237  1.00  0.00           H  
ATOM   1635  CZ  TYR   122      55.997  41.489  66.163  1.00  0.00           C  
ATOM   1636  OH  TYR   122      56.801  42.523  66.317  1.00  0.00           O  
ATOM   1637  HH  TYR   122      56.632  42.859  67.200  1.00  0.00           H  
ATOM   1638  CE2 TYR   122      55.597  41.002  64.903  1.00  0.00           C  
ATOM   1639  HE2 TYR   122      55.901  41.410  63.950  1.00  0.00           H  
ATOM   1640  CD2 TYR   122      54.776  39.894  64.771  1.00  0.00           C  
ATOM   1641  HD2 TYR   122      54.460  39.574  63.789  1.00  0.00           H  
ATOM   1642  C   TYR   122      50.930  37.264  65.952  1.00  0.00           C  
ATOM   1643  O   TYR   122      50.598  36.964  67.108  1.00  0.00           O  
ATOM   1644  N   GLY   123      50.517  36.542  64.908  1.00  0.00           N  
ATOM   1645  H   GLY   123      50.050  35.651  65.009  1.00  0.00           H  
ATOM   1646  CA  GLY   123      51.011  36.741  63.556  1.00  0.00           C  
ATOM   1647  HA2 GLY   123      50.205  37.204  62.987  1.00  0.00           H  
ATOM   1648  HA3 GLY   123      51.901  37.361  63.452  1.00  0.00           H  
ATOM   1649  C   GLY   123      51.303  35.390  62.861  1.00  0.00           C  
ATOM   1650  O   GLY   123      50.759  34.359  63.188  1.00  0.00           O  
ATOM   1651  N   GLN   124      52.295  35.393  61.944  1.00  0.00           N  
ATOM   1652  H   GLN   124      52.567  36.269  61.521  1.00  0.00           H  
ATOM   1653  CA  GLN   124      53.039  34.230  61.564  1.00  0.00           C  
ATOM   1654  HA  GLN   124      52.734  33.411  62.216  1.00  0.00           H  
ATOM   1655  CB  GLN   124      52.644  33.992  60.082  1.00  0.00           C  
ATOM   1656  HB2 GLN   124      51.560  33.903  60.155  1.00  0.00           H  
ATOM   1657  HB3 GLN   124      53.067  34.862  59.578  1.00  0.00           H  
ATOM   1658  CG  GLN   124      53.272  32.709  59.486  1.00  0.00           C  
ATOM   1659  HG2 GLN   124      53.093  32.664  58.412  1.00  0.00           H  
ATOM   1660  HG3 GLN   124      54.359  32.747  59.559  1.00  0.00           H  
ATOM   1661  CD  GLN   124      52.770  31.370  60.078  1.00  0.00           C  
ATOM   1662  OE1 GLN   124      51.765  31.224  60.793  1.00  0.00           O  
ATOM   1663  NE2 GLN   124      53.567  30.401  59.928  1.00  0.00           N  
ATOM   1664 HE21 GLN   124      54.367  30.445  59.314  1.00  0.00           H  
ATOM   1665 HE22 GLN   124      53.302  29.486  60.262  1.00  0.00           H  
ATOM   1666  C   GLN   124      54.538  34.475  61.834  1.00  0.00           C  
ATOM   1667  O   GLN   124      55.031  35.275  61.059  1.00  0.00           O  
ATOM   1668  N   PRO   125      55.275  33.818  62.803  1.00  0.00           N  
ATOM   1669  CD  PRO   125      56.710  33.683  62.931  1.00  0.00           C  
ATOM   1670  HD2 PRO   125      57.214  34.649  62.916  1.00  0.00           H  
ATOM   1671  HD3 PRO   125      57.291  33.225  62.130  1.00  0.00           H  
ATOM   1672  CG  PRO   125      56.998  33.123  64.326  1.00  0.00           C  
ATOM   1673  HG2 PRO   125      56.808  33.943  65.018  1.00  0.00           H  
ATOM   1674  HG3 PRO   125      57.995  32.687  64.377  1.00  0.00           H  
ATOM   1675  CB  PRO   125      55.854  32.099  64.444  1.00  0.00           C  
ATOM   1676  HB2 PRO   125      55.619  31.813  65.470  1.00  0.00           H  
ATOM   1677  HB3 PRO   125      56.190  31.231  63.877  1.00  0.00           H  
ATOM   1678  CA  PRO   125      54.689  32.855  63.828  1.00  0.00           C  
ATOM   1679  HA  PRO   125      54.130  32.117  63.254  1.00  0.00           H  
ATOM   1680  C   PRO   125      53.802  33.622  64.836  1.00  0.00           C  
ATOM   1681  O   PRO   125      54.006  34.780  65.109  1.00  0.00           O  
ATOM   1682  N   GLN   126      52.842  32.974  65.300  1.00  0.00           N  
ATOM   1683  H   GLN   126      52.665  32.037  64.966  1.00  0.00           H  
ATOM   1684  CA  GLN   126      51.893  33.492  66.316  1.00  0.00           C  
ATOM   1685  HA  GLN   126      51.474  34.446  65.997  1.00  0.00           H  
ATOM   1686  CB  GLN   126      50.708  32.471  66.519  1.00  0.00           C  
ATOM   1687  HB2 GLN   126      49.906  32.937  67.091  1.00  0.00           H  
ATOM   1688  HB3 GLN   126      50.180  32.291  65.582  1.00  0.00           H  
ATOM   1689  CG  GLN   126      51.150  31.132  67.196  1.00  0.00           C  
ATOM   1690  HG2 GLN   126      51.918  30.565  66.669  1.00  0.00           H  
ATOM   1691  HG3 GLN   126      51.588  31.273  68.185  1.00  0.00           H  
ATOM   1692  CD  GLN   126      49.961  30.196  67.368  1.00  0.00           C  
ATOM   1693  OE1 GLN   126      48.812  30.609  67.402  1.00  0.00           O  
ATOM   1694  NE2 GLN   126      50.286  28.927  67.555  1.00  0.00           N  
ATOM   1695 HE21 GLN   126      51.218  28.548  67.469  1.00  0.00           H  
ATOM   1696 HE22 GLN   126      49.597  28.284  67.919  1.00  0.00           H  
ATOM   1697  C   GLN   126      52.621  33.745  67.643  1.00  0.00           C  
ATOM   1698  O   GLN   126      53.658  33.094  67.931  1.00  0.00           O  
ATOM   1699  N   SER   127      52.201  34.835  68.254  1.00  0.00           N  
ATOM   1700  H   SER   127      51.355  35.229  67.868  1.00  0.00           H  
ATOM   1701  CA  SER   127      52.738  35.457  69.530  1.00  0.00           C  
ATOM   1702  HA  SER   127      52.024  36.195  69.896  1.00  0.00           H  
ATOM   1703  CB  SER   127      52.852  34.502  70.702  1.00  0.00           C  
ATOM   1704  HB2 SER   127      51.866  34.038  70.706  1.00  0.00           H  
ATOM   1705  HB3 SER   127      53.569  33.746  70.384  1.00  0.00           H  
ATOM   1706  OG  SER   127      53.290  35.047  71.879  1.00  0.00           O  
ATOM   1707  HG  SER   127      53.871  34.485  72.398  1.00  0.00           H  
ATOM   1708  C   SER   127      54.150  36.184  69.297  1.00  0.00           C  
ATOM   1709  O   SER   127      54.470  37.208  69.852  1.00  0.00           O  
ATOM   1710  N   GLY   128      54.878  35.604  68.328  1.00  0.00           N  
ATOM   1711  H   GLY   128      54.486  34.772  67.912  1.00  0.00           H  
ATOM   1712  CA  GLY   128      56.064  36.181  67.690  1.00  0.00           C  
ATOM   1713  HA2 GLY   128      55.819  36.642  66.733  1.00  0.00           H  
ATOM   1714  HA3 GLY   128      56.357  37.046  68.285  1.00  0.00           H  
ATOM   1715  C   GLY   128      57.185  35.244  67.356  1.00  0.00           C  
ATOM   1716  O   GLY   128      56.977  33.998  67.506  1.00  0.00           O  
ATOM   1717  N   SER   129      58.407  35.570  66.966  1.00  0.00           N  
ATOM   1718  H   SER   129      58.881  34.705  66.749  1.00  0.00           H  
ATOM   1719  CA  SER   129      59.006  36.866  66.481  1.00  0.00           C  
ATOM   1720  HA  SER   129      59.977  36.653  66.035  1.00  0.00           H  
ATOM   1721  CB  SER   129      58.161  37.602  65.428  1.00  0.00           C  
ATOM   1722  HB2 SER   129      57.244  38.037  65.827  1.00  0.00           H  
ATOM   1723  HB3 SER   129      58.816  38.401  65.081  1.00  0.00           H  
ATOM   1724  OG  SER   129      57.818  36.720  64.287  1.00  0.00           O  
ATOM   1725  HG  SER   129      57.256  37.304  63.774  1.00  0.00           H  
ATOM   1726  C   SER   129      59.339  37.804  67.653  1.00  0.00           C  
ATOM   1727  O   SER   129      59.546  39.044  67.466  1.00  0.00           O  
ATOM   1728  N   TYR   130      59.475  37.224  68.839  1.00  0.00           N  
ATOM   1729  H   TYR   130      59.277  36.233  68.841  1.00  0.00           H  
ATOM   1730  CA  TYR   130      59.831  37.926  70.071  1.00  0.00           C  
ATOM   1731  HA  TYR   130      58.928  38.366  70.493  1.00  0.00           H  
ATOM   1732  CB  TYR   130      60.300  36.868  71.127  1.00  0.00           C  
ATOM   1733  HB2 TYR   130      61.253  36.523  70.726  1.00  0.00           H  
ATOM   1734  HB3 TYR   130      60.467  37.439  72.041  1.00  0.00           H  
ATOM   1735  CG  TYR   130      59.322  35.721  71.335  1.00  0.00           C  
ATOM   1736  CD1 TYR   130      59.299  34.486  70.641  1.00  0.00           C  
ATOM   1737  HD1 TYR   130      60.093  34.284  69.937  1.00  0.00           H  
ATOM   1738  CE1 TYR   130      58.302  33.536  70.879  1.00  0.00           C  
ATOM   1739  HE1 TYR   130      58.382  32.592  70.359  1.00  0.00           H  
ATOM   1740  CZ  TYR   130      57.298  33.842  71.840  1.00  0.00           C  
ATOM   1741  OH  TYR   130      56.395  32.865  72.119  1.00  0.00           O  
ATOM   1742  HH  TYR   130      56.707  32.150  71.558  1.00  0.00           H  
ATOM   1743  CE2 TYR   130      57.296  35.015  72.550  1.00  0.00           C  
ATOM   1744  HE2 TYR   130      56.468  35.238  73.208  1.00  0.00           H  
ATOM   1745  CD2 TYR   130      58.315  35.957  72.290  1.00  0.00           C  
ATOM   1746  HD2 TYR   130      58.158  36.890  72.811  1.00  0.00           H  
ATOM   1747  C   TYR   130      61.044  38.904  69.869  1.00  0.00           C  
ATOM   1748  O   TYR   130      62.100  38.507  69.407  1.00  0.00           O  
ATOM   1749  N   SER   131      61.002  40.148  70.297  1.00  0.00           N  
ATOM   1750  H   SER   131      61.931  40.536  70.225  1.00  0.00           H  
ATOM   1751  CA  SER   131      60.049  40.953  71.057  1.00  0.00           C  
ATOM   1752  HA  SER   131      60.613  41.867  71.246  1.00  0.00           H  
ATOM   1753  CB  SER   131      58.810  41.363  70.213  1.00  0.00           C  
ATOM   1754  HB2 SER   131      58.049  40.585  70.269  1.00  0.00           H  
ATOM   1755  HB3 SER   131      58.413  42.235  70.733  1.00  0.00           H  
ATOM   1756  OG  SER   131      59.186  41.602  68.921  1.00  0.00           O  
ATOM   1757  HG  SER   131      59.258  40.841  68.340  1.00  0.00           H  
ATOM   1758  C   SER   131      59.748  40.510  72.538  1.00  0.00           C  
ATOM   1759  O   SER   131      58.619  40.253  72.783  1.00  0.00           O  
ATOM   1760  N   GLN   132      60.665  40.374  73.506  1.00  0.00           N  
ATOM   1761  H   GLN   132      60.381  40.032  74.412  1.00  0.00           H  
ATOM   1762  CA  GLN   132      62.120  40.718  73.387  1.00  0.00           C  
ATOM   1763  HA  GLN   132      62.436  40.547  72.358  1.00  0.00           H  
ATOM   1764  CB  GLN   132      62.435  42.246  73.562  1.00  0.00           C  
ATOM   1765  HB2 GLN   132      63.486  42.433  73.340  1.00  0.00           H  
ATOM   1766  HB3 GLN   132      61.821  42.890  72.933  1.00  0.00           H  
ATOM   1767  CG  GLN   132      62.267  42.925  74.909  1.00  0.00           C  
ATOM   1768  HG2 GLN   132      61.221  43.024  75.200  1.00  0.00           H  
ATOM   1769  HG3 GLN   132      62.659  42.287  75.701  1.00  0.00           H  
ATOM   1770  CD  GLN   132      62.958  44.263  75.105  1.00  0.00           C  
ATOM   1771  OE1 GLN   132      63.966  44.327  75.821  1.00  0.00           O  
ATOM   1772  NE2 GLN   132      62.420  45.253  74.428  1.00  0.00           N  
ATOM   1773 HE21 GLN   132      61.501  45.061  74.054  1.00  0.00           H  
ATOM   1774 HE22 GLN   132      62.885  46.146  74.507  1.00  0.00           H  
ATOM   1775  C   GLN   132      63.066  39.933  74.346  1.00  0.00           C  
ATOM   1776  O   GLN   132      62.669  39.295  75.280  1.00  0.00           O  
ATOM   1777  N   GLN   133      64.450  40.029  74.152  1.00  0.00           N  
ATOM   1778  H   GLN   133      64.773  40.533  73.338  1.00  0.00           H  
ATOM   1779  CA  GLN   133      65.509  39.362  74.863  1.00  0.00           C  
ATOM   1780  HA  GLN   133      66.394  39.339  74.229  1.00  0.00           H  
ATOM   1781  CB  GLN   133      65.763  40.173  76.149  1.00  0.00           C  
ATOM   1782  HB2 GLN   133      64.897  40.166  76.811  1.00  0.00           H  
ATOM   1783  HB3 GLN   133      66.481  39.653  76.785  1.00  0.00           H  
ATOM   1784  CG  GLN   133      66.146  41.682  75.850  1.00  0.00           C  
ATOM   1785  HG2 GLN   133      67.037  41.680  75.223  1.00  0.00           H  
ATOM   1786  HG3 GLN   133      65.375  42.239  75.316  1.00  0.00           H  
ATOM   1787  CD  GLN   133      66.523  42.454  77.175  1.00  0.00           C  
ATOM   1788  OE1 GLN   133      67.352  41.871  77.913  1.00  0.00           O  
ATOM   1789  NE2 GLN   133      66.168  43.646  77.505  1.00  0.00           N  
ATOM   1790 HE21 GLN   133      65.474  44.104  76.931  1.00  0.00           H  
ATOM   1791 HE22 GLN   133      66.697  44.114  78.226  1.00  0.00           H  
ATOM   1792  C   GLN   133      65.139  37.862  75.101  1.00  0.00           C  
ATOM   1793  O   GLN   133      64.801  37.499  76.248  1.00  0.00           O  
ATOM   1794  N   PRO   134      65.011  36.974  74.069  1.00  0.00           N  
ATOM   1795  CD  PRO   134      64.863  35.576  74.332  1.00  0.00           C  
ATOM   1796  HD2 PRO   134      63.852  35.266  74.070  1.00  0.00           H  
ATOM   1797  HD3 PRO   134      65.077  35.183  75.326  1.00  0.00           H  
ATOM   1798  CG  PRO   134      65.792  34.908  73.319  1.00  0.00           C  
ATOM   1799  HG2 PRO   134      65.422  33.959  72.930  1.00  0.00           H  
ATOM   1800  HG3 PRO   134      66.755  34.909  73.829  1.00  0.00           H  
ATOM   1801  CB  PRO   134      65.803  35.872  72.149  1.00  0.00           C  
ATOM   1802  HB2 PRO   134      65.123  35.486  71.390  1.00  0.00           H  
ATOM   1803  HB3 PRO   134      66.776  36.013  71.678  1.00  0.00           H  
ATOM   1804  CA  PRO   134      65.380  37.230  72.712  1.00  0.00           C  
ATOM   1805  HA  PRO   134      66.250  37.887  72.748  1.00  0.00           H  
ATOM   1806  C   PRO   134      64.309  37.878  71.899  1.00  0.00           C  
ATOM   1807  O   PRO   134      63.143  37.803  72.200  1.00  0.00           O  
ATOM   1808  N   SER   135      64.709  38.596  70.778  1.00  0.00           N  
ATOM   1809  H   SER   135      63.942  39.085  70.338  1.00  0.00           H  
ATOM   1810  CA  SER   135      66.004  39.019  70.356  1.00  0.00           C  
ATOM   1811  HA  SER   135      66.774  38.257  70.475  1.00  0.00           H  
ATOM   1812  CB  SER   135      65.970  39.367  68.830  1.00  0.00           C  
ATOM   1813  HB2 SER   135      66.968  39.732  68.588  1.00  0.00           H  
ATOM   1814  HB3 SER   135      65.916  38.495  68.178  1.00  0.00           H  
ATOM   1815  OG  SER   135      64.938  40.287  68.460  1.00  0.00           O  
ATOM   1816  HG  SER   135      64.884  40.300  67.502  1.00  0.00           H  
ATOM   1817  C   SER   135      66.504  40.269  71.136  1.00  0.00           C  
ATOM   1818  O   SER   135      65.787  40.815  71.933  1.00  0.00           O  
ATOM   1819  N   TYR   136      67.723  40.785  70.957  1.00  0.00           N  
ATOM   1820  H   TYR   136      68.292  40.390  70.222  1.00  0.00           H  
ATOM   1821  CA  TYR   136      68.392  41.791  71.851  1.00  0.00           C  
ATOM   1822  HA  TYR   136      67.720  42.016  72.679  1.00  0.00           H  
ATOM   1823  CB  TYR   136      69.667  41.125  72.469  1.00  0.00           C  
ATOM   1824  HB2 TYR   136      70.269  40.899  71.589  1.00  0.00           H  
ATOM   1825  HB3 TYR   136      70.186  41.910  73.018  1.00  0.00           H  
ATOM   1826  CG  TYR   136      69.363  39.923  73.363  1.00  0.00           C  
ATOM   1827  CD1 TYR   136      69.214  40.044  74.713  1.00  0.00           C  
ATOM   1828  HD1 TYR   136      69.384  41.050  75.067  1.00  0.00           H  
ATOM   1829  CE1 TYR   136      68.893  39.017  75.598  1.00  0.00           C  
ATOM   1830  HE1 TYR   136      68.776  39.239  76.649  1.00  0.00           H  
ATOM   1831  CZ  TYR   136      68.628  37.753  75.080  1.00  0.00           C  
ATOM   1832  OH  TYR   136      68.307  36.672  75.835  1.00  0.00           O  
ATOM   1833  HH  TYR   136      68.556  36.873  76.740  1.00  0.00           H  
ATOM   1834  CE2 TYR   136      68.883  37.548  73.720  1.00  0.00           C  
ATOM   1835  HE2 TYR   136      68.610  36.606  73.269  1.00  0.00           H  
ATOM   1836  CD2 TYR   136      69.167  38.616  72.859  1.00  0.00           C  
ATOM   1837  HD2 TYR   136      69.421  38.401  71.831  1.00  0.00           H  
ATOM   1838  C   TYR   136      68.795  43.067  71.065  1.00  0.00           C  
ATOM   1839  O   TYR   136      69.917  43.180  70.654  1.00  0.00           O  
ATOM   1840  N   GLY   137      67.877  44.064  70.904  1.00  0.00           N  
ATOM   1841  H   GLY   137      68.169  44.877  70.380  1.00  0.00           H  
ATOM   1842  CA  GLY   137      66.602  44.258  71.662  1.00  0.00           C  
ATOM   1843  HA2 GLY   137      66.003  45.020  71.166  1.00  0.00           H  
ATOM   1844  HA3 GLY   137      65.998  43.361  71.526  1.00  0.00           H  
ATOM   1845  C   GLY   137      66.836  44.766  73.150  1.00  0.00           C  
ATOM   1846  O   GLY   137      67.781  44.284  73.849  1.00  0.00           O  
ATOM   1847  N   GLY   138      66.031  45.717  73.615  1.00  0.00           N  
ATOM   1848  H   GLY   138      65.430  46.168  72.940  1.00  0.00           H  
ATOM   1849  CA  GLY   138      66.272  46.245  74.932  1.00  0.00           C  
ATOM   1850  HA2 GLY   138      65.359  46.711  75.303  1.00  0.00           H  
ATOM   1851  HA3 GLY   138      66.559  45.416  75.579  1.00  0.00           H  
ATOM   1852  C   GLY   138      67.344  47.350  75.122  1.00  0.00           C  
ATOM   1853  O   GLY   138      68.024  47.734  74.181  1.00  0.00           O  
ATOM   1854  N   GLN   139      67.538  47.847  76.336  1.00  0.00           N  
ATOM   1855  H   GLN   139      68.217  48.576  76.504  1.00  0.00           H  
ATOM   1856  CA  GLN   139      66.879  47.502  77.579  1.00  0.00           C  
ATOM   1857  HA  GLN   139      66.967  46.418  77.650  1.00  0.00           H  
ATOM   1858  CB  GLN   139      67.711  48.137  78.681  1.00  0.00           C  
ATOM   1859  HB2 GLN   139      67.734  49.227  78.673  1.00  0.00           H  
ATOM   1860  HB3 GLN   139      67.266  47.714  79.582  1.00  0.00           H  
ATOM   1861  CG  GLN   139      69.189  47.656  78.787  1.00  0.00           C  
ATOM   1862  HG2 GLN   139      69.626  47.632  77.789  1.00  0.00           H  
ATOM   1863  HG3 GLN   139      69.838  48.380  79.279  1.00  0.00           H  
ATOM   1864  CD  GLN   139      69.355  46.284  79.490  1.00  0.00           C  
ATOM   1865  OE1 GLN   139      68.397  45.493  79.481  1.00  0.00           O  
ATOM   1866  NE2 GLN   139      70.502  45.939  80.024  1.00  0.00           N  
ATOM   1867 HE21 GLN   139      71.015  46.795  80.183  1.00  0.00           H  
ATOM   1868 HE22 GLN   139      70.514  45.162  80.669  1.00  0.00           H  
ATOM   1869  C   GLN   139      65.344  47.834  77.743  1.00  0.00           C  
ATOM   1870  O   GLN   139      64.639  47.011  78.283  1.00  0.00           O  
ATOM   1871  N   GLN   140      64.903  49.000  77.135  1.00  0.00           N  
ATOM   1872  H   GLN   140      65.538  49.671  76.727  1.00  0.00           H  
ATOM   1873  CA  GLN   140      63.488  49.454  77.339  1.00  0.00           C  
ATOM   1874  HA  GLN   140      63.411  50.481  76.981  1.00  0.00           H  
ATOM   1875  CB  GLN   140      62.440  48.551  76.646  1.00  0.00           C  
ATOM   1876  HB2 GLN   140      62.723  47.500  76.594  1.00  0.00           H  
ATOM   1877  HB3 GLN   140      61.467  48.734  77.101  1.00  0.00           H  
ATOM   1878  CG  GLN   140      62.146  49.089  75.220  1.00  0.00           C  
ATOM   1879  HG2 GLN   140      61.377  48.448  74.790  1.00  0.00           H  
ATOM   1880  HG3 GLN   140      61.810  50.126  75.258  1.00  0.00           H  
ATOM   1881  CD  GLN   140      63.358  48.914  74.329  1.00  0.00           C  
ATOM   1882  OE1 GLN   140      63.813  47.810  74.070  1.00  0.00           O  
ATOM   1883  NE2 GLN   140      63.840  50.013  73.804  1.00  0.00           N  
ATOM   1884 HE21 GLN   140      63.461  50.944  73.908  1.00  0.00           H  
ATOM   1885 HE22 GLN   140      64.704  49.982  73.282  1.00  0.00           H  
ATOM   1886  C   GLN   140      63.305  49.522  78.835  1.00  0.00           C  
ATOM   1887  O   GLN   140      62.385  48.936  79.430  1.00  0.00           O  
ATOM   1888  N   GLN   141      64.211  50.155  79.571  1.00  0.00           N  
ATOM   1889  H   GLN   141      64.920  50.544  78.966  1.00  0.00           H  
ATOM   1890  CA  GLN   141      64.204  50.316  81.070  1.00  0.00           C  
ATOM   1891  HA  GLN   141      63.244  49.973  81.455  1.00  0.00           H  
ATOM   1892  CB  GLN   141      65.393  49.433  81.540  1.00  0.00           C  
ATOM   1893  HB2 GLN   141      66.186  49.435  80.792  1.00  0.00           H  
ATOM   1894  HB3 GLN   141      65.850  49.823  82.450  1.00  0.00           H  
ATOM   1895  CG  GLN   141      65.023  47.986  81.804  1.00  0.00           C  
ATOM   1896  HG2 GLN   141      64.755  47.632  80.809  1.00  0.00           H  
ATOM   1897  HG3 GLN   141      65.814  47.435  82.313  1.00  0.00           H  
ATOM   1898  CD  GLN   141      63.868  47.854  82.831  1.00  0.00           C  
ATOM   1899  OE1 GLN   141      63.801  48.417  83.960  1.00  0.00           O  
ATOM   1900  NE2 GLN   141      62.821  47.121  82.494  1.00  0.00           N  
ATOM   1901 HE21 GLN   141      62.837  46.680  81.586  1.00  0.00           H  
ATOM   1902 HE22 GLN   141      62.021  47.132  83.110  1.00  0.00           H  
ATOM   1903  C   GLN   141      64.449  51.754  81.453  1.00  0.00           C  
ATOM   1904  O   GLN   141      65.327  52.433  80.943  1.00  0.00           O  
ATOM   1905  N   SER   142      63.781  52.354  82.486  1.00  0.00           N  
ATOM   1906  H   SER   142      64.046  53.317  82.636  1.00  0.00           H  
ATOM   1907  CA  SER   142      62.872  51.840  83.490  1.00  0.00           C  
ATOM   1908  HA  SER   142      62.431  52.777  83.829  1.00  0.00           H  
ATOM   1909  CB  SER   142      61.680  51.001  82.976  1.00  0.00           C  
ATOM   1910  HB2 SER   142      61.890  49.932  83.010  1.00  0.00           H  
ATOM   1911  HB3 SER   142      60.876  51.218  83.679  1.00  0.00           H  
ATOM   1912  OG  SER   142      61.228  51.414  81.724  1.00  0.00           O  
ATOM   1913  HG  SER   142      60.661  50.721  81.377  1.00  0.00           H  
ATOM   1914  C   SER   142      63.449  51.219  84.830  1.00  0.00           C  
ATOM   1915  O   SER   142      62.691  50.713  85.654  1.00  0.00           O  
ATOM   1916  N   TYR   143      64.739  51.302  84.935  1.00  0.00           N  
ATOM   1917  H   TYR   143      65.275  51.698  84.176  1.00  0.00           H  
ATOM   1918  CA  TYR   143      65.543  50.910  86.138  1.00  0.00           C  
ATOM   1919  HA  TYR   143      65.471  49.832  86.278  1.00  0.00           H  
ATOM   1920  CB  TYR   143      67.013  51.280  85.928  1.00  0.00           C  
ATOM   1921  HB2 TYR   143      67.082  52.340  86.176  1.00  0.00           H  
ATOM   1922  HB3 TYR   143      67.549  50.814  86.754  1.00  0.00           H  
ATOM   1923  CG  TYR   143      67.716  50.977  84.608  1.00  0.00           C  
ATOM   1924  CD1 TYR   143      68.361  49.682  84.397  1.00  0.00           C  
ATOM   1925  HD1 TYR   143      68.219  48.951  85.179  1.00  0.00           H  
ATOM   1926  CE1 TYR   143      69.069  49.517  83.167  1.00  0.00           C  
ATOM   1927  HE1 TYR   143      69.515  48.585  82.851  1.00  0.00           H  
ATOM   1928  CZ  TYR   143      69.226  50.562  82.300  1.00  0.00           C  
ATOM   1929  OH  TYR   143      69.793  50.254  81.079  1.00  0.00           O  
ATOM   1930  HH  TYR   143      70.191  50.998  80.622  1.00  0.00           H  
ATOM   1931  CE2 TYR   143      68.531  51.788  82.484  1.00  0.00           C  
ATOM   1932  HE2 TYR   143      68.641  52.612  81.794  1.00  0.00           H  
ATOM   1933  CD2 TYR   143      67.801  52.009  83.639  1.00  0.00           C  
ATOM   1934  HD2 TYR   143      67.230  52.917  83.771  1.00  0.00           H  
ATOM   1935  C   TYR   143      65.056  51.512  87.457  1.00  0.00           C  
ATOM   1936  O   TYR   143      64.656  52.679  87.472  1.00  0.00           O  
ATOM   1937  N   GLY   144      65.230  50.789  88.569  1.00  0.00           N  
ATOM   1938  H   GLY   144      65.727  49.917  88.453  1.00  0.00           H  
ATOM   1939  CA  GLY   144      65.030  51.369  89.900  1.00  0.00           C  
ATOM   1940  HA2 GLY   144      65.306  50.545  90.558  1.00  0.00           H  
ATOM   1941  HA3 GLY   144      65.740  52.180  90.066  1.00  0.00           H  
ATOM   1942  C   GLY   144      63.619  51.907  90.324  1.00  0.00           C  
ATOM   1943  O   GLY   144      62.569  51.411  89.856  1.00  0.00           O  
ATOM   1944  N   GLN   145      63.550  52.734  91.357  1.00  0.00           N  
ATOM   1945  H   GLN   145      64.429  53.027  91.759  1.00  0.00           H  
ATOM   1946  CA  GLN   145      62.250  53.356  91.791  1.00  0.00           C  
ATOM   1947  HA  GLN   145      61.661  52.498  92.116  1.00  0.00           H  
ATOM   1948  CB  GLN   145      62.495  54.343  92.897  1.00  0.00           C  
ATOM   1949  HB2 GLN   145      62.973  55.209  92.440  1.00  0.00           H  
ATOM   1950  HB3 GLN   145      61.544  54.603  93.361  1.00  0.00           H  
ATOM   1951  CG  GLN   145      63.433  53.965  94.105  1.00  0.00           C  
ATOM   1952  HG2 GLN   145      64.368  53.577  93.699  1.00  0.00           H  
ATOM   1953  HG3 GLN   145      63.678  54.875  94.651  1.00  0.00           H  
ATOM   1954  CD  GLN   145      62.762  52.978  95.023  1.00  0.00           C  
ATOM   1955  OE1 GLN   145      61.561  52.733  95.119  1.00  0.00           O  
ATOM   1956  NE2 GLN   145      63.538  52.284  95.794  1.00  0.00           N  
ATOM   1957 HE21 GLN   145      63.192  51.509  96.341  1.00  0.00           H  
ATOM   1958 HE22 GLN   145      64.504  52.581  95.786  1.00  0.00           H  
ATOM   1959  C   GLN   145      61.566  54.126  90.626  1.00  0.00           C  
ATOM   1960  O   GLN   145      62.215  54.891  89.933  1.00  0.00           O  
ATOM   1961  N   GLN   146      60.316  53.748  90.289  1.00  0.00           N  
ATOM   1962  H   GLN   146      59.804  53.100  90.871  1.00  0.00           H  
ATOM   1963  CA  GLN   146      59.537  54.417  89.272  1.00  0.00           C  
ATOM   1964  HA  GLN   146      60.122  54.043  88.431  1.00  0.00           H  
ATOM   1965  CB  GLN   146      58.037  53.972  89.161  1.00  0.00           C  
ATOM   1966  HB2 GLN   146      57.948  52.929  88.857  1.00  0.00           H  
ATOM   1967  HB3 GLN   146      57.620  54.035  90.167  1.00  0.00           H  
ATOM   1968  CG  GLN   146      57.111  54.833  88.261  1.00  0.00           C  
ATOM   1969  HG2 GLN   146      56.093  54.451  88.331  1.00  0.00           H  
ATOM   1970  HG3 GLN   146      57.020  55.896  88.485  1.00  0.00           H  
ATOM   1971  CD  GLN   146      57.513  54.718  86.825  1.00  0.00           C  
ATOM   1972  OE1 GLN   146      58.647  54.985  86.428  1.00  0.00           O  
ATOM   1973  NE2 GLN   146      56.663  54.490  85.883  1.00  0.00           N  
ATOM   1974 HE21 GLN   146      55.715  54.233  86.123  1.00  0.00           H  
ATOM   1975 HE22 GLN   146      56.905  54.513  84.903  1.00  0.00           H  
ATOM   1976  C   GLN   146      59.518  55.928  89.656  1.00  0.00           C  
ATOM   1977  O   GLN   146      59.376  56.280  90.833  1.00  0.00           O  
ATOM   1978  N   GLN   147      59.569  56.814  88.648  1.00  0.00           N  
ATOM   1979  H   GLN   147      59.573  56.416  87.720  1.00  0.00           H  
ATOM   1980  CA  GLN   147      59.601  58.310  88.802  1.00  0.00           C  
ATOM   1981  HA  GLN   147      60.377  58.694  89.464  1.00  0.00           H  
ATOM   1982  CB  GLN   147      59.713  58.912  87.357  1.00  0.00           C  
ATOM   1983  HB2 GLN   147      59.693  60.001  87.398  1.00  0.00           H  
ATOM   1984  HB3 GLN   147      60.689  58.715  86.914  1.00  0.00           H  
ATOM   1985  CG  GLN   147      58.647  58.419  86.380  1.00  0.00           C  
ATOM   1986  HG2 GLN   147      58.990  57.644  85.694  1.00  0.00           H  
ATOM   1987  HG3 GLN   147      57.788  58.158  86.997  1.00  0.00           H  
ATOM   1988  CD  GLN   147      58.153  59.556  85.442  1.00  0.00           C  
ATOM   1989  OE1 GLN   147      57.349  60.377  85.822  1.00  0.00           O  
ATOM   1990  NE2 GLN   147      58.393  59.464  84.142  1.00  0.00           N  
ATOM   1991 HE21 GLN   147      58.919  58.710  83.724  1.00  0.00           H  
ATOM   1992 HE22 GLN   147      57.669  59.873  83.569  1.00  0.00           H  
ATOM   1993  C   GLN   147      58.302  58.813  89.458  1.00  0.00           C  
ATOM   1994  O   GLN   147      57.421  58.024  89.845  1.00  0.00           O  
ATOM   1995  N   SER   148      58.115  60.132  89.796  1.00  0.00           N  
ATOM   1996  H   SER   148      58.819  60.779  89.469  1.00  0.00           H  
ATOM   1997  CA  SER   148      57.025  60.756  90.603  1.00  0.00           C  
ATOM   1998  HA  SER   148      56.181  60.067  90.596  1.00  0.00           H  
ATOM   1999  CB  SER   148      57.451  60.910  92.074  1.00  0.00           C  
ATOM   2000  HB2 SER   148      58.459  61.325  92.108  1.00  0.00           H  
ATOM   2001  HB3 SER   148      56.759  61.568  92.600  1.00  0.00           H  
ATOM   2002  OG  SER   148      57.492  59.689  92.691  1.00  0.00           O  
ATOM   2003  HG  SER   148      58.355  59.310  92.509  1.00  0.00           H  
ATOM   2004  C   SER   148      56.561  62.149  90.106  1.00  0.00           C  
ATOM   2005  O   SER   148      57.288  62.934  89.456  1.00  0.00           O  
ATOM   2006  N   TYR   149      55.357  62.504  90.542  1.00  0.00           N  
ATOM   2007  H   TYR   149      54.749  61.847  91.009  1.00  0.00           H  
ATOM   2008  CA  TYR   149      54.815  63.830  90.400  1.00  0.00           C  
ATOM   2009  HA  TYR   149      54.840  63.969  89.319  1.00  0.00           H  
ATOM   2010  CB  TYR   149      53.346  63.917  90.829  1.00  0.00           C  
ATOM   2011  HB2 TYR   149      52.807  63.117  90.322  1.00  0.00           H  
ATOM   2012  HB3 TYR   149      53.357  63.767  91.909  1.00  0.00           H  
ATOM   2013  CG  TYR   149      52.646  65.234  90.431  1.00  0.00           C  
ATOM   2014  CD1 TYR   149      52.154  66.112  91.396  1.00  0.00           C  
ATOM   2015  HD1 TYR   149      52.249  65.787  92.422  1.00  0.00           H  
ATOM   2016  CE1 TYR   149      51.507  67.294  91.040  1.00  0.00           C  
ATOM   2017  HE1 TYR   149      51.045  67.913  91.794  1.00  0.00           H  
ATOM   2018  CZ  TYR   149      51.366  67.639  89.686  1.00  0.00           C  
ATOM   2019  OH  TYR   149      50.646  68.702  89.336  1.00  0.00           O  
ATOM   2020  HH  TYR   149      50.405  68.672  88.407  1.00  0.00           H  
ATOM   2021  CE2 TYR   149      51.953  66.791  88.692  1.00  0.00           C  
ATOM   2022  HE2 TYR   149      51.998  67.098  87.658  1.00  0.00           H  
ATOM   2023  CD2 TYR   149      52.625  65.631  89.053  1.00  0.00           C  
ATOM   2024  HD2 TYR   149      53.120  65.078  88.268  1.00  0.00           H  
ATOM   2025  C   TYR   149      55.579  64.972  91.054  1.00  0.00           C  
ATOM   2026  O   TYR   149      56.488  64.775  91.779  1.00  0.00           O  
ATOM   2027  N   ASN   150      55.200  66.257  90.759  1.00  0.00           N  
ATOM   2028  H   ASN   150      54.564  66.362  89.982  1.00  0.00           H  
ATOM   2029  CA  ASN   150      55.680  67.430  91.455  1.00  0.00           C  
ATOM   2030  HA  ASN   150      55.571  67.251  92.525  1.00  0.00           H  
ATOM   2031  CB  ASN   150      57.184  67.629  91.081  1.00  0.00           C  
ATOM   2032  HB2 ASN   150      57.847  66.919  91.575  1.00  0.00           H  
ATOM   2033  HB3 ASN   150      57.292  67.373  90.027  1.00  0.00           H  
ATOM   2034  CG  ASN   150      57.667  69.070  91.399  1.00  0.00           C  
ATOM   2035  OD1 ASN   150      57.958  69.390  92.531  1.00  0.00           O  
ATOM   2036  ND2 ASN   150      57.618  70.037  90.506  1.00  0.00           N  
ATOM   2037 HD21 ASN   150      57.751  70.972  90.863  1.00  0.00           H  
ATOM   2038 HD22 ASN   150      57.217  69.908  89.588  1.00  0.00           H  
ATOM   2039  C   ASN   150      54.739  68.640  91.074  1.00  0.00           C  
ATOM   2040  O   ASN   150      54.498  68.763  89.847  1.00  0.00           O  
ATOM   2041  N   PRO   151      54.200  69.414  92.029  1.00  0.00           N  
ATOM   2042  CD  PRO   151      54.394  69.318  93.487  1.00  0.00           C  
ATOM   2043  HD2 PRO   151      55.459  69.344  93.718  1.00  0.00           H  
ATOM   2044  HD3 PRO   151      53.946  68.365  93.766  1.00  0.00           H  
ATOM   2045  CG  PRO   151      53.584  70.423  94.159  1.00  0.00           C  
ATOM   2046  HG2 PRO   151      54.147  71.331  94.373  1.00  0.00           H  
ATOM   2047  HG3 PRO   151      53.070  69.952  94.997  1.00  0.00           H  
ATOM   2048  CB  PRO   151      52.641  70.797  93.053  1.00  0.00           C  
ATOM   2049  HB2 PRO   151      52.253  71.804  93.206  1.00  0.00           H  
ATOM   2050  HB3 PRO   151      51.758  70.160  93.008  1.00  0.00           H  
ATOM   2051  CA  PRO   151      53.430  70.624  91.750  1.00  0.00           C  
ATOM   2052  HA  PRO   151      52.799  70.542  90.864  1.00  0.00           H  
ATOM   2053  C   PRO   151      54.324  71.899  91.708  1.00  0.00           C  
ATOM   2054  O   PRO   151      55.480  71.983  92.245  1.00  0.00           O  
ATOM   2055  N   PRO   152      53.812  73.009  91.153  1.00  0.00           N  
ATOM   2056  CD  PRO   152      52.544  73.143  90.377  1.00  0.00           C  
ATOM   2057  HD2 PRO   152      51.647  72.663  90.767  1.00  0.00           H  
ATOM   2058  HD3 PRO   152      52.661  72.656  89.409  1.00  0.00           H  
ATOM   2059  CG  PRO   152      52.452  74.707  90.188  1.00  0.00           C  
ATOM   2060  HG2 PRO   152      51.875  75.240  90.943  1.00  0.00           H  
ATOM   2061  HG3 PRO   152      51.976  74.961  89.241  1.00  0.00           H  
ATOM   2062  CB  PRO   152      53.887  75.237  90.258  1.00  0.00           C  
ATOM   2063  HB2 PRO   152      53.959  76.289  90.535  1.00  0.00           H  
ATOM   2064  HB3 PRO   152      54.463  75.146  89.337  1.00  0.00           H  
ATOM   2065  CA  PRO   152      54.493  74.293  91.286  1.00  0.00           C  
ATOM   2066  HA  PRO   152      55.575  74.234  91.163  1.00  0.00           H  
ATOM   2067  C   PRO   152      54.289  74.754  92.678  1.00  0.00           C  
ATOM   2068  O   PRO   152      53.173  74.701  93.222  1.00  0.00           O  
ATOM   2069  N   GLN   153      55.401  75.138  93.353  1.00  0.00           N  
ATOM   2070  H   GLN   153      56.245  75.060  92.803  1.00  0.00           H  
ATOM   2071  CA  GLN   153      55.452  75.522  94.850  1.00  0.00           C  
ATOM   2072  HA  GLN   153      54.583  76.146  95.058  1.00  0.00           H  
ATOM   2073  CB  GLN   153      55.259  74.156  95.569  1.00  0.00           C  
ATOM   2074  HB2 GLN   153      54.313  73.730  95.232  1.00  0.00           H  
ATOM   2075  HB3 GLN   153      55.960  73.445  95.133  1.00  0.00           H  
ATOM   2076  CG  GLN   153      55.304  74.078  97.080  1.00  0.00           C  
ATOM   2077  HG2 GLN   153      55.032  75.036  97.522  1.00  0.00           H  
ATOM   2078  HG3 GLN   153      54.560  73.416  97.523  1.00  0.00           H  
ATOM   2079  CD  GLN   153      56.674  73.710  97.669  1.00  0.00           C  
ATOM   2080  OE1 GLN   153      57.679  73.737  96.959  1.00  0.00           O  
ATOM   2081  NE2 GLN   153      56.805  73.263  98.892  1.00  0.00           N  
ATOM   2082 HE21 GLN   153      56.041  73.403  99.539  1.00  0.00           H  
ATOM   2083 HE22 GLN   153      57.754  73.364  99.223  1.00  0.00           H  
ATOM   2084  C   GLN   153      56.696  76.417  95.287  1.00  0.00           C  
ATOM   2085  O   GLN   153      56.919  76.507  96.499  1.00  0.00           O  
ATOM   2086  N   GLY   154      57.314  77.114  94.326  1.00  0.00           N  
ATOM   2087  H   GLY   154      57.083  76.886  93.369  1.00  0.00           H  
ATOM   2088  CA  GLY   154      58.493  77.900  94.633  1.00  0.00           C  
ATOM   2089  HA2 GLY   154      58.832  77.394  95.537  1.00  0.00           H  
ATOM   2090  HA3 GLY   154      59.177  77.779  93.792  1.00  0.00           H  
ATOM   2091  C   GLY   154      58.233  79.397  94.958  1.00  0.00           C  
ATOM   2092  O   GLY   154      57.129  79.665  95.416  1.00  0.00           O  
ATOM   2093  N   TYR   155      59.264  80.197  94.630  1.00  0.00           N  
ATOM   2094  H   TYR   155      60.151  79.821  94.328  1.00  0.00           H  
ATOM   2095  CA  TYR   155      59.144  81.677  94.841  1.00  0.00           C  
ATOM   2096  HA  TYR   155      58.172  81.894  95.284  1.00  0.00           H  
ATOM   2097  CB  TYR   155      60.120  82.235  95.926  1.00  0.00           C  
ATOM   2098  HB2 TYR   155      61.124  82.086  95.529  1.00  0.00           H  
ATOM   2099  HB3 TYR   155      59.997  83.316  95.996  1.00  0.00           H  
ATOM   2100  CG  TYR   155      60.117  81.439  97.232  1.00  0.00           C  
ATOM   2101  CD1 TYR   155      61.265  80.786  97.785  1.00  0.00           C  
ATOM   2102  HD1 TYR   155      62.176  80.740  97.206  1.00  0.00           H  
ATOM   2103  CE1 TYR   155      61.141  80.173  99.075  1.00  0.00           C  
ATOM   2104  HE1 TYR   155      61.939  79.569  99.480  1.00  0.00           H  
ATOM   2105  CZ  TYR   155      59.959  80.189  99.767  1.00  0.00           C  
ATOM   2106  OH  TYR   155      59.799  79.460 100.917  1.00  0.00           O  
ATOM   2107  HH  TYR   155      58.908  79.527 101.270  1.00  0.00           H  
ATOM   2108  CE2 TYR   155      58.808  80.777  99.160  1.00  0.00           C  
ATOM   2109  HE2 TYR   155      57.871  80.627  99.676  1.00  0.00           H  
ATOM   2110  CD2 TYR   155      58.839  81.345  97.874  1.00  0.00           C  
ATOM   2111  HD2 TYR   155      57.994  81.838  97.416  1.00  0.00           H  
ATOM   2112  C   TYR   155      59.317  82.454  93.552  1.00  0.00           C  
ATOM   2113  O   TYR   155      59.951  81.951  92.615  1.00  0.00           O  
ATOM   2114  N   GLY   156      58.666  83.614  93.402  1.00  0.00           N  
ATOM   2115  H   GLY   156      58.561  83.904  92.440  1.00  0.00           H  
ATOM   2116  CA  GLY   156      57.771  84.338  94.290  1.00  0.00           C  
ATOM   2117  HA2 GLY   156      57.182  83.748  94.993  1.00  0.00           H  
ATOM   2118  HA3 GLY   156      58.487  84.921  94.868  1.00  0.00           H  
ATOM   2119  C   GLY   156      56.758  85.212  93.574  1.00  0.00           C  
ATOM   2120  O   GLY   156      56.552  85.136  92.339  1.00  0.00           O  
ATOM   2121  N   GLN   157      56.123  86.018  94.395  1.00  0.00           N  
ATOM   2122  H   GLN   157      56.520  86.231  95.299  1.00  0.00           H  
ATOM   2123  CA  GLN   157      54.866  86.731  94.050  1.00  0.00           C  
ATOM   2124  HA  GLN   157      54.925  86.904  92.976  1.00  0.00           H  
ATOM   2125  CB  GLN   157      53.665  85.807  94.125  1.00  0.00           C  
ATOM   2126  HB2 GLN   157      52.790  86.223  93.625  1.00  0.00           H  
ATOM   2127  HB3 GLN   157      54.047  85.021  93.474  1.00  0.00           H  
ATOM   2128  CG  GLN   157      53.187  85.187  95.439  1.00  0.00           C  
ATOM   2129  HG2 GLN   157      52.427  84.432  95.237  1.00  0.00           H  
ATOM   2130  HG3 GLN   157      54.055  84.787  95.964  1.00  0.00           H  
ATOM   2131  CD  GLN   157      52.546  86.168  96.439  1.00  0.00           C  
ATOM   2132  OE1 GLN   157      52.165  87.240  96.090  1.00  0.00           O  
ATOM   2133  NE2 GLN   157      52.621  85.876  97.658  1.00  0.00           N  
ATOM   2134 HE21 GLN   157      52.831  84.911  97.872  1.00  0.00           H  
ATOM   2135 HE22 GLN   157      52.226  86.557  98.289  1.00  0.00           H  
ATOM   2136  C   GLN   157      54.657  88.059  94.793  1.00  0.00           C  
ATOM   2137  O   GLN   157      55.224  88.223  95.906  1.00  0.00           O  
ATOM   2138  N   GLN   158      53.951  89.055  94.193  1.00  0.00           N  
ATOM   2139  H   GLN   158      53.954  89.960  94.641  1.00  0.00           H  
ATOM   2140  CA  GLN   158      53.263  89.040  92.896  1.00  0.00           C  
ATOM   2141  HA  GLN   158      52.961  88.006  92.729  1.00  0.00           H  
ATOM   2142  CB  GLN   158      52.028  89.935  92.827  1.00  0.00           C  
ATOM   2143  HB2 GLN   158      52.301  90.937  93.160  1.00  0.00           H  
ATOM   2144  HB3 GLN   158      51.607  90.132  91.841  1.00  0.00           H  
ATOM   2145  CG  GLN   158      50.863  89.513  93.699  1.00  0.00           C  
ATOM   2146  HG2 GLN   158      51.228  89.447  94.724  1.00  0.00           H  
ATOM   2147  HG3 GLN   158      50.218  90.391  93.669  1.00  0.00           H  
ATOM   2148  CD  GLN   158      50.116  88.278  93.134  1.00  0.00           C  
ATOM   2149  OE1 GLN   158      50.546  87.346  92.493  1.00  0.00           O  
ATOM   2150  NE2 GLN   158      48.829  88.320  93.276  1.00  0.00           N  
ATOM   2151 HE21 GLN   158      48.402  89.099  93.756  1.00  0.00           H  
ATOM   2152 HE22 GLN   158      48.284  87.649  92.754  1.00  0.00           H  
ATOM   2153  C   GLN   158      54.226  89.397  91.692  1.00  0.00           C  
ATOM   2154  O   GLN   158      55.270  90.040  91.878  1.00  0.00           O  
ATOM   2155  N   ASN   159      53.865  88.788  90.536  1.00  0.00           N  
ATOM   2156  H   ASN   159      53.025  88.242  90.405  1.00  0.00           H  
ATOM   2157  CA  ASN   159      54.617  89.115  89.336  1.00  0.00           C  
ATOM   2158  HA  ASN   159      55.595  88.765  89.668  1.00  0.00           H  
ATOM   2159  CB  ASN   159      54.100  88.278  88.138  1.00  0.00           C  
ATOM   2160  HB2 ASN   159      54.171  87.237  88.454  1.00  0.00           H  
ATOM   2161  HB3 ASN   159      53.043  88.466  87.950  1.00  0.00           H  
ATOM   2162  CG  ASN   159      54.850  88.450  86.860  1.00  0.00           C  
ATOM   2163  OD1 ASN   159      54.632  89.294  86.027  1.00  0.00           O  
ATOM   2164  ND2 ASN   159      55.782  87.554  86.692  1.00  0.00           N  
ATOM   2165 HD21 ASN   159      56.061  87.005  87.493  1.00  0.00           H  
ATOM   2166 HD22 ASN   159      56.214  87.433  85.787  1.00  0.00           H  
ATOM   2167  C   ASN   159      54.782  90.570  88.973  1.00  0.00           C  
ATOM   2168  O   ASN   159      54.039  91.438  89.410  1.00  0.00           O  
ATOM   2169  N   GLN   160      55.813  90.971  88.185  1.00  0.00           N  
ATOM   2170  H   GLN   160      55.818  91.946  87.921  1.00  0.00           H  
ATOM   2171  CA  GLN   160      57.110  90.296  88.169  1.00  0.00           C  
ATOM   2172  HA  GLN   160      57.034  89.214  88.062  1.00  0.00           H  
ATOM   2173  CB  GLN   160      57.894  90.770  86.892  1.00  0.00           C  
ATOM   2174  HB2 GLN   160      57.414  90.302  86.033  1.00  0.00           H  
ATOM   2175  HB3 GLN   160      57.776  91.847  86.769  1.00  0.00           H  
ATOM   2176  CG  GLN   160      59.363  90.487  86.921  1.00  0.00           C  
ATOM   2177  HG2 GLN   160      59.832  90.809  85.991  1.00  0.00           H  
ATOM   2178  HG3 GLN   160      59.821  91.082  87.711  1.00  0.00           H  
ATOM   2179  CD  GLN   160      59.528  88.997  87.181  1.00  0.00           C  
ATOM   2180  OE1 GLN   160      59.847  88.487  88.228  1.00  0.00           O  
ATOM   2181  NE2 GLN   160      59.703  88.283  86.127  1.00  0.00           N  
ATOM   2182 HE21 GLN   160      59.674  88.653  85.187  1.00  0.00           H  
ATOM   2183 HE22 GLN   160      59.998  87.323  86.235  1.00  0.00           H  
ATOM   2184  C   GLN   160      57.776  90.492  89.529  1.00  0.00           C  
ATOM   2185  O   GLN   160      57.902  91.566  90.054  1.00  0.00           O  
ATOM   2186  N   TYR   161      58.127  89.426  90.219  1.00  0.00           N  
ATOM   2187  H   TYR   161      58.078  88.576  89.677  1.00  0.00           H  
ATOM   2188  CA  TYR   161      58.633  89.443  91.572  1.00  0.00           C  
ATOM   2189  HA  TYR   161      57.968  90.058  92.178  1.00  0.00           H  
ATOM   2190  CB  TYR   161      58.566  88.078  92.276  1.00  0.00           C  
ATOM   2191  HB2 TYR   161      57.541  87.781  92.054  1.00  0.00           H  
ATOM   2192  HB3 TYR   161      59.133  87.292  91.777  1.00  0.00           H  
ATOM   2193  CG  TYR   161      58.916  88.080  93.688  1.00  0.00           C  
ATOM   2194  CD1 TYR   161      59.984  87.232  94.103  1.00  0.00           C  
ATOM   2195  HD1 TYR   161      60.543  86.647  93.387  1.00  0.00           H  
ATOM   2196  CE1 TYR   161      60.214  87.016  95.486  1.00  0.00           C  
ATOM   2197  HE1 TYR   161      61.025  86.418  95.876  1.00  0.00           H  
ATOM   2198  CZ  TYR   161      59.418  87.739  96.417  1.00  0.00           C  
ATOM   2199  OH  TYR   161      59.750  87.592  97.742  1.00  0.00           O  
ATOM   2200  HH  TYR   161      59.120  88.041  98.309  1.00  0.00           H  
ATOM   2201  CE2 TYR   161      58.391  88.622  95.979  1.00  0.00           C  
ATOM   2202  HE2 TYR   161      57.863  89.260  96.672  1.00  0.00           H  
ATOM   2203  CD2 TYR   161      58.077  88.743  94.647  1.00  0.00           C  
ATOM   2204  HD2 TYR   161      57.217  89.326  94.354  1.00  0.00           H  
ATOM   2205  C   TYR   161      60.098  89.940  91.690  1.00  0.00           C  
ATOM   2206  O   TYR   161      60.591  90.431  92.681  1.00  0.00           O  
ATOM   2207  N   ASN   162      60.841  89.883  90.564  1.00  0.00           N  
ATOM   2208  H   ASN   162      60.323  89.405  89.841  1.00  0.00           H  
ATOM   2209  CA  ASN   162      62.272  90.202  90.450  1.00  0.00           C  
ATOM   2210  HA  ASN   162      62.744  89.849  91.366  1.00  0.00           H  
ATOM   2211  CB  ASN   162      62.920  89.325  89.301  1.00  0.00           C  
ATOM   2212  HB2 ASN   162      62.341  89.387  88.379  1.00  0.00           H  
ATOM   2213  HB3 ASN   162      63.905  89.719  89.048  1.00  0.00           H  
ATOM   2214  CG  ASN   162      62.964  87.799  89.686  1.00  0.00           C  
ATOM   2215  OD1 ASN   162      63.938  87.260  90.238  1.00  0.00           O  
ATOM   2216  ND2 ASN   162      61.891  87.048  89.470  1.00  0.00           N  
ATOM   2217 HD21 ASN   162      61.789  86.120  89.855  1.00  0.00           H  
ATOM   2218 HD22 ASN   162      61.111  87.454  88.973  1.00  0.00           H  
ATOM   2219  C   ASN   162      62.520  91.690  90.311  1.00  0.00           C  
ATOM   2220  O   ASN   162      61.790  92.454  89.648  1.00  0.00           O  
ATOM   2221  N   SER   163      63.551  92.181  90.950  1.00  0.00           N  
ATOM   2222  H   SER   163      64.174  91.529  91.403  1.00  0.00           H  
ATOM   2223  CA  SER   163      64.087  93.492  90.835  1.00  0.00           C  
ATOM   2224  HA  SER   163      63.345  94.242  91.110  1.00  0.00           H  
ATOM   2225  CB  SER   163      65.101  93.773  91.968  1.00  0.00           C  
ATOM   2226  HB2 SER   163      64.624  93.546  92.921  1.00  0.00           H  
ATOM   2227  HB3 SER   163      65.987  93.140  91.924  1.00  0.00           H  
ATOM   2228  OG  SER   163      65.485  95.113  92.130  1.00  0.00           O  
ATOM   2229  HG  SER   163      66.353  95.301  91.765  1.00  0.00           H  
ATOM   2230  C   SER   163      64.558  93.799  89.403  1.00  0.00           C  
ATOM   2231  O   SER   163      65.088  92.912  88.672  1.00  0.00           O  
ATOM   2232  N   SER   164      64.418  95.078  88.998  1.00  0.00           N  
ATOM   2233  H   SER   164      64.019  95.754  89.633  1.00  0.00           H  
ATOM   2234  CA  SER   164      64.758  95.541  87.680  1.00  0.00           C  
ATOM   2235  HA  SER   164      64.674  96.614  87.851  1.00  0.00           H  
ATOM   2236  CB  SER   164      63.619  95.076  86.769  1.00  0.00           C  
ATOM   2237  HB2 SER   164      63.784  94.028  86.521  1.00  0.00           H  
ATOM   2238  HB3 SER   164      62.627  95.258  87.183  1.00  0.00           H  
ATOM   2239  OG  SER   164      63.610  95.804  85.572  1.00  0.00           O  
ATOM   2240  HG  SER   164      63.030  95.368  84.943  1.00  0.00           H  
ATOM   2241  C   SER   164      66.149  95.210  87.245  1.00  0.00           C  
ATOM   2242  O   SER   164      67.054  95.229  88.053  1.00  0.00           O  
ATOM   2243  N   SER   165      66.406  94.909  85.932  1.00  0.00           N  
ATOM   2244  H   SER   165      65.697  94.981  85.216  1.00  0.00           H  
ATOM   2245  CA  SER   165      67.774  94.573  85.351  1.00  0.00           C  
ATOM   2246  HA  SER   165      68.323  93.938  86.046  1.00  0.00           H  
ATOM   2247  CB  SER   165      67.541  93.833  84.013  1.00  0.00           C  
ATOM   2248  HB2 SER   165      68.499  93.451  83.661  1.00  0.00           H  
ATOM   2249  HB3 SER   165      66.906  92.974  84.228  1.00  0.00           H  
ATOM   2250  OG  SER   165      66.953  94.699  83.075  1.00  0.00           O  
ATOM   2251  HG  SER   165      66.888  94.137  82.300  1.00  0.00           H  
ATOM   2252  C   SER   165      68.621  95.848  85.047  1.00  0.00           C  
ATOM   2253  O   SER   165      68.087  96.966  85.095  1.00  0.00           O  
ATOM   2254  N   GLY   166      69.905  95.597  84.781  1.00  0.00           N  
ATOM   2255  H   GLY   166      70.195  94.629  84.782  1.00  0.00           H  
ATOM   2256  CA  GLY   166      70.936  96.543  84.428  1.00  0.00           C  
ATOM   2257  HA2 GLY   166      71.694  96.133  83.760  1.00  0.00           H  
ATOM   2258  HA3 GLY   166      70.470  97.369  83.890  1.00  0.00           H  
ATOM   2259  C   GLY   166      71.545  97.128  85.691  1.00  0.00           C  
ATOM   2260  O   GLY   166      70.858  97.393  86.728  1.00  0.00           O  
ATOM   2261  N   GLY   167      72.876  97.290  85.656  1.00  0.00           N  
ATOM   2262  H   GLY   167      73.353  97.303  84.766  1.00  0.00           H  
ATOM   2263  CA  GLY   167      73.576  97.723  86.842  1.00  0.00           C  
ATOM   2264  HA2 GLY   167      73.313  98.747  87.107  1.00  0.00           H  
ATOM   2265  HA3 GLY   167      73.221  97.090  87.655  1.00  0.00           H  
ATOM   2266  C   GLY   167      75.048  97.541  86.726  1.00  0.00           C  
ATOM   2267  O   GLY   167      75.573  97.354  85.656  1.00  0.00           O  
ATOM   2268  N   GLY   168      75.756  97.566  87.843  1.00  0.00           N  
ATOM   2269  H   GLY   168      75.269  97.752  88.708  1.00  0.00           H  
ATOM   2270  CA  GLY   168      77.194  97.211  87.955  1.00  0.00           C  
ATOM   2271  HA2 GLY   168      77.803  97.725  87.212  1.00  0.00           H  
ATOM   2272  HA3 GLY   168      77.541  97.387  88.973  1.00  0.00           H  
ATOM   2273  C   GLY   168      77.468  95.728  87.875  1.00  0.00           C  
ATOM   2274  O   GLY   168      76.603  94.897  87.513  1.00  0.00           O  
ATOM   2275  N   GLY   169      78.763  95.399  88.119  1.00  0.00           N  
ATOM   2276  H   GLY   169      78.876  94.399  88.040  1.00  0.00           H  
ATOM   2277  CA  GLY   169      79.994  96.182  88.173  1.00  0.00           C  
ATOM   2278  HA2 GLY   169      79.851  96.951  88.932  1.00  0.00           H  
ATOM   2279  HA3 GLY   169      80.849  95.574  88.470  1.00  0.00           H  
ATOM   2280  C   GLY   169      80.305  96.831  86.829  1.00  0.00           C  
ATOM   2281  O   GLY   169      79.735  96.520  85.745  1.00  0.00           O  
ATOM   2282  N   GLY   170      81.245  97.746  86.901  1.00  0.00           N  
ATOM   2283  H   GLY   170      81.545  98.051  87.816  1.00  0.00           H  
ATOM   2284  CA  GLY   170      81.900  98.378  85.801  1.00  0.00           C  
ATOM   2285  HA2 GLY   170      82.297  97.544  85.221  1.00  0.00           H  
ATOM   2286  HA3 GLY   170      81.178  98.922  85.193  1.00  0.00           H  
ATOM   2287  C   GLY   170      82.960  99.368  86.253  1.00  0.00           C  
ATOM   2288  O   GLY   170      83.455  99.130  87.392  1.00  0.00           O  
ATOM   2289  N   GLY   171      83.428 100.337  85.450  1.00  0.00           N  
ATOM   2290  H   GLY   171      84.031 101.035  85.862  1.00  0.00           H  
ATOM   2291  CA  GLY   171      83.085 100.287  83.985  1.00  0.00           C  
ATOM   2292  HA2 GLY   171      83.427  99.333  83.585  1.00  0.00           H  
ATOM   2293  HA3 GLY   171      82.000 100.375  83.932  1.00  0.00           H  
ATOM   2294  C   GLY   171      83.675 101.576  83.270  1.00  0.00           C  
ATOM   2295  O   GLY   171      84.740 101.999  83.629  1.00  0.00           O  
ATOM   2296  N   GLY   172      82.975 102.313  82.398  1.00  0.00           N  
ATOM   2297  H   GLY   172      83.474 103.090  81.989  1.00  0.00           H  
ATOM   2298  CA  GLY   172      81.756 101.937  81.807  1.00  0.00           C  
ATOM   2299  HA2 GLY   172      81.022 101.637  82.555  1.00  0.00           H  
ATOM   2300  HA3 GLY   172      81.427 102.834  81.282  1.00  0.00           H  
ATOM   2301  C   GLY   172      81.901 100.847  80.696  1.00  0.00           C  
ATOM   2302  O   GLY   172      82.782  99.979  80.724  1.00  0.00           O  
ATOM   2303  N   GLY   173      81.163 100.915  79.577  1.00  0.00           N  
ATOM   2304  H   GLY   173      80.539 101.707  79.506  1.00  0.00           H  
ATOM   2305  CA  GLY   173      81.025  99.916  78.487  1.00  0.00           C  
ATOM   2306  HA2 GLY   173      82.019  99.733  78.077  1.00  0.00           H  
ATOM   2307  HA3 GLY   173      80.505  99.033  78.858  1.00  0.00           H  
ATOM   2308  C   GLY   173      80.087 100.518  77.413  1.00  0.00           C  
ATOM   2309  O   GLY   173      79.839 101.717  77.298  1.00  0.00           O  
ATOM   2310  N   GLY   174      79.381  99.690  76.582  1.00  0.00           N  
ATOM   2311  H   GLY   174      78.726 100.148  75.965  1.00  0.00           H  
ATOM   2312  CA  GLY   174      79.317  98.261  76.622  1.00  0.00           C  
ATOM   2313  HA2 GLY   174      79.254  97.866  77.636  1.00  0.00           H  
ATOM   2314  HA3 GLY   174      78.387  97.951  76.146  1.00  0.00           H  
ATOM   2315  C   GLY   174      80.414  97.593  75.724  1.00  0.00           C  
ATOM   2316  O   GLY   174      81.510  98.161  75.559  1.00  0.00           O  
ATOM   2317  N   GLY   175      80.135  96.372  75.246  1.00  0.00           N  
ATOM   2318  H   GLY   175      79.209  95.999  75.398  1.00  0.00           H  
ATOM   2319  CA  GLY   175      80.950  95.575  74.281  1.00  0.00           C  
ATOM   2320  HA2 GLY   175      81.698  94.977  74.801  1.00  0.00           H  
ATOM   2321  HA3 GLY   175      80.357  94.774  73.840  1.00  0.00           H  
ATOM   2322  C   GLY   175      81.471  96.475  73.121  1.00  0.00           C  
ATOM   2323  O   GLY   175      82.595  96.364  72.609  1.00  0.00           O  
ATOM   2324  N   ASN   176      80.538  97.298  72.617  1.00  0.00           N  
ATOM   2325  H   ASN   176      79.599  97.264  72.987  1.00  0.00           H  
ATOM   2326  CA  ASN   176      80.799  98.477  71.818  1.00  0.00           C  
ATOM   2327  HA  ASN   176      81.836  98.547  71.490  1.00  0.00           H  
ATOM   2328  CB  ASN   176      79.952  98.309  70.541  1.00  0.00           C  
ATOM   2329  HB2 ASN   176      80.396  97.527  69.925  1.00  0.00           H  
ATOM   2330  HB3 ASN   176      78.924  98.081  70.821  1.00  0.00           H  
ATOM   2331  CG  ASN   176      79.781  99.555  69.697  1.00  0.00           C  
ATOM   2332  OD1 ASN   176      78.708  99.805  69.109  1.00  0.00           O  
ATOM   2333  ND2 ASN   176      80.781 100.377  69.521  1.00  0.00           N  
ATOM   2334 HD21 ASN   176      80.538 101.256  69.088  1.00  0.00           H  
ATOM   2335 HD22 ASN   176      81.664 100.201  69.980  1.00  0.00           H  
ATOM   2336  C   ASN   176      80.567  99.702  72.740  1.00  0.00           C  
ATOM   2337  O   ASN   176      79.392  99.755  73.263  1.00  0.00           O  
ATOM   2338  N   TYR   177      81.513 100.581  72.864  1.00  0.00           N  
ATOM   2339  H   TYR   177      82.391 100.572  72.365  1.00  0.00           H  
ATOM   2340  CA  TYR   177      81.380 101.899  73.537  1.00  0.00           C  
ATOM   2341  HA  TYR   177      80.907 101.585  74.467  1.00  0.00           H  
ATOM   2342  CB  TYR   177      82.739 102.515  73.853  1.00  0.00           C  
ATOM   2343  HB2 TYR   177      83.326 102.561  72.935  1.00  0.00           H  
ATOM   2344  HB3 TYR   177      82.513 103.565  74.038  1.00  0.00           H  
ATOM   2345  CG  TYR   177      83.545 101.862  75.019  1.00  0.00           C  
ATOM   2346  CD1 TYR   177      84.481 100.873  74.766  1.00  0.00           C  
ATOM   2347  HD1 TYR   177      84.579 100.514  73.752  1.00  0.00           H  
ATOM   2348  CE1 TYR   177      85.309 100.316  75.775  1.00  0.00           C  
ATOM   2349  HE1 TYR   177      85.990  99.519  75.516  1.00  0.00           H  
ATOM   2350  CZ  TYR   177      84.998 100.667  77.104  1.00  0.00           C  
ATOM   2351  OH  TYR   177      85.676 100.046  78.069  1.00  0.00           O  
ATOM   2352  HH  TYR   177      85.700 100.727  78.744  1.00  0.00           H  
ATOM   2353  CE2 TYR   177      84.017 101.664  77.405  1.00  0.00           C  
ATOM   2354  HE2 TYR   177      83.802 101.902  78.436  1.00  0.00           H  
ATOM   2355  CD2 TYR   177      83.361 102.273  76.320  1.00  0.00           C  
ATOM   2356  HD2 TYR   177      82.679 103.079  76.549  1.00  0.00           H  
ATOM   2357  C   TYR   177      80.524 102.939  72.834  1.00  0.00           C  
ATOM   2358  O   TYR   177      80.664 103.057  71.655  1.00  0.00           O  
ATOM   2359  N   GLY   178      79.587 103.635  73.402  1.00  0.00           N  
ATOM   2360  H   GLY   178      79.048 104.273  72.834  1.00  0.00           H  
ATOM   2361  CA  GLY   178      79.282 103.616  74.781  1.00  0.00           C  
ATOM   2362  HA2 GLY   178      78.294 104.069  74.859  1.00  0.00           H  
ATOM   2363  HA3 GLY   178      79.285 102.608  75.196  1.00  0.00           H  
ATOM   2364  C   GLY   178      80.163 104.534  75.669  1.00  0.00           C  
ATOM   2365  O   GLY   178      81.157 105.125  75.272  1.00  0.00           O  
ATOM   2366  N   GLN   179      79.650 104.794  76.881  1.00  0.00           N  
ATOM   2367  H   GLN   179      78.840 104.225  77.080  1.00  0.00           H  
ATOM   2368  CA  GLN   179      80.108 105.668  77.973  1.00  0.00           C  
ATOM   2369  HA  GLN   179      80.352 106.638  77.539  1.00  0.00           H  
ATOM   2370  CB  GLN   179      79.065 105.986  79.050  1.00  0.00           C  
ATOM   2371  HB2 GLN   179      79.641 106.637  79.707  1.00  0.00           H  
ATOM   2372  HB3 GLN   179      78.299 106.562  78.529  1.00  0.00           H  
ATOM   2373  CG  GLN   179      78.449 104.826  79.778  1.00  0.00           C  
ATOM   2374  HG2 GLN   179      79.270 104.191  80.111  1.00  0.00           H  
ATOM   2375  HG3 GLN   179      77.889 105.070  80.681  1.00  0.00           H  
ATOM   2376  CD  GLN   179      77.442 103.939  79.000  1.00  0.00           C  
ATOM   2377  OE1 GLN   179      77.263 102.696  79.158  1.00  0.00           O  
ATOM   2378  NE2 GLN   179      76.648 104.526  78.114  1.00  0.00           N  
ATOM   2379 HE21 GLN   179      76.673 105.510  77.885  1.00  0.00           H  
ATOM   2380 HE22 GLN   179      75.907 103.964  77.721  1.00  0.00           H  
ATOM   2381  C   GLN   179      81.413 105.145  78.607  1.00  0.00           C  
ATOM   2382  O   GLN   179      81.471 103.992  79.064  1.00  0.00           O  
ATOM   2383  N   ASP   180      82.597 105.775  78.507  1.00  0.00           N  
ATOM   2384  H   ASP   180      83.318 105.369  79.086  1.00  0.00           H  
ATOM   2385  CA  ASP   180      82.948 107.067  77.810  1.00  0.00           C  
ATOM   2386  HA  ASP   180      82.428 107.193  76.860  1.00  0.00           H  
ATOM   2387  CB  ASP   180      82.505 108.180  78.756  1.00  0.00           C  
ATOM   2388  HB2 ASP   180      81.490 108.045  79.132  1.00  0.00           H  
ATOM   2389  HB3 ASP   180      83.223 108.308  79.566  1.00  0.00           H  
ATOM   2390  CG  ASP   180      82.231 109.473  78.017  1.00  0.00           C  
ATOM   2391  OD1 ASP   180      81.851 110.490  78.580  1.00  0.00           O  
ATOM   2392  OD2 ASP   180      82.455 109.465  76.754  1.00  0.00           O  
ATOM   2393  C   ASP   180      84.486 107.072  77.474  1.00  0.00           C  
ATOM   2394  O   ASP   180      85.356 107.341  78.350  1.00  0.00           O  
ATOM   2395  N   GLN   181      84.903 106.879  76.170  1.00  0.00           N  
ATOM   2396  H   GLN   181      84.164 106.704  75.504  1.00  0.00           H  
ATOM   2397  CA  GLN   181      86.257 107.110  75.690  1.00  0.00           C  
ATOM   2398  HA  GLN   181      86.951 106.817  76.478  1.00  0.00           H  
ATOM   2399  CB  GLN   181      86.484 106.181  74.484  1.00  0.00           C  
ATOM   2400  HB2 GLN   181      85.638 106.378  73.825  1.00  0.00           H  
ATOM   2401  HB3 GLN   181      87.341 106.406  73.848  1.00  0.00           H  
ATOM   2402  CG  GLN   181      86.531 104.709  74.755  1.00  0.00           C  
ATOM   2403  HG2 GLN   181      85.696 104.406  75.386  1.00  0.00           H  
ATOM   2404  HG3 GLN   181      86.447 104.203  73.793  1.00  0.00           H  
ATOM   2405  CD  GLN   181      87.820 104.339  75.453  1.00  0.00           C  
ATOM   2406  OE1 GLN   181      88.674 105.205  75.685  1.00  0.00           O  
ATOM   2407  NE2 GLN   181      87.983 103.122  75.892  1.00  0.00           N  
ATOM   2408 HE21 GLN   181      87.534 102.342  75.433  1.00  0.00           H  
ATOM   2409 HE22 GLN   181      88.793 103.004  76.485  1.00  0.00           H  
ATOM   2410  C   GLN   181      86.514 108.579  75.400  1.00  0.00           C  
ATOM   2411  O   GLN   181      87.651 108.911  75.155  1.00  0.00           O  
ATOM   2412  N   SER   182      85.606 109.483  75.540  1.00  0.00           N  
ATOM   2413  H   SER   182      84.645 109.173  75.585  1.00  0.00           H  
ATOM   2414  CA  SER   182      85.885 110.983  75.487  1.00  0.00           C  
ATOM   2415  HA  SER   182      85.931 111.291  74.442  1.00  0.00           H  
ATOM   2416  CB  SER   182      84.754 111.819  75.991  1.00  0.00           C  
ATOM   2417  HB2 SER   182      84.647 111.734  77.072  1.00  0.00           H  
ATOM   2418  HB3 SER   182      84.950 112.884  75.868  1.00  0.00           H  
ATOM   2419  OG  SER   182      83.552 111.327  75.480  1.00  0.00           O  
ATOM   2420  HG  SER   182      83.363 110.519  75.964  1.00  0.00           H  
ATOM   2421  C   SER   182      87.060 111.374  76.341  1.00  0.00           C  
ATOM   2422  O   SER   182      87.273 110.899  77.456  1.00  0.00           O  
ATOM   2423  N   SER   183      87.973 112.249  75.855  1.00  0.00           N  
ATOM   2424  H   SER   183      88.593 112.648  76.545  1.00  0.00           H  
ATOM   2425  CA  SER   183      88.253 112.716  74.488  1.00  0.00           C  
ATOM   2426  HA  SER   183      87.834 112.015  73.766  1.00  0.00           H  
ATOM   2427  CB  SER   183      87.516 114.095  74.236  1.00  0.00           C  
ATOM   2428  HB2 SER   183      86.476 114.179  74.551  1.00  0.00           H  
ATOM   2429  HB3 SER   183      88.145 114.855  74.700  1.00  0.00           H  
ATOM   2430  OG  SER   183      87.435 114.506  72.938  1.00  0.00           O  
ATOM   2431  HG  SER   183      87.047 113.810  72.402  1.00  0.00           H  
ATOM   2432  C   SER   183      89.737 113.020  74.276  1.00  0.00           C  
ATOM   2433  O   SER   183      90.352 113.616  75.115  1.00  0.00           O  
ATOM   2434  N   MET   184      90.247 112.555  73.178  1.00  0.00           N  
ATOM   2435  H   MET   184      89.754 111.930  72.555  1.00  0.00           H  
ATOM   2436  CA  MET   184      91.585 112.627  72.793  1.00  0.00           C  
ATOM   2437  HA  MET   184      92.082 112.097  73.605  1.00  0.00           H  
ATOM   2438  CB  MET   184      91.791 111.851  71.432  1.00  0.00           C  
ATOM   2439  HB2 MET   184      92.841 111.644  71.222  1.00  0.00           H  
ATOM   2440  HB3 MET   184      91.256 110.909  71.554  1.00  0.00           H  
ATOM   2441  CG  MET   184      91.230 112.686  70.241  1.00  0.00           C  
ATOM   2442  HG2 MET   184      90.289 113.165  70.510  1.00  0.00           H  
ATOM   2443  HG3 MET   184      91.966 113.460  70.024  1.00  0.00           H  
ATOM   2444  SD  MET   184      90.943 111.685  68.724  1.00  0.00           S  
ATOM   2445  CE  MET   184      92.474 111.871  67.810  1.00  0.00           C  
ATOM   2446  HE1 MET   184      93.224 111.335  68.391  1.00  0.00           H  
ATOM   2447  HE2 MET   184      92.403 111.352  66.854  1.00  0.00           H  
ATOM   2448  HE3 MET   184      92.815 112.895  67.658  1.00  0.00           H  
ATOM   2449  C   MET   184      92.207 114.029  72.793  1.00  0.00           C  
ATOM   2450  O   MET   184      91.497 115.038  72.789  1.00  0.00           O  
ATOM   2451  N   SER   185      93.582 114.083  72.875  1.00  0.00           N  
ATOM   2452  H   SER   185      94.035 113.215  73.121  1.00  0.00           H  
ATOM   2453  CA  SER   185      94.433 115.273  72.760  1.00  0.00           C  
ATOM   2454  HA  SER   185      94.436 115.716  73.756  1.00  0.00           H  
ATOM   2455  CB  SER   185      95.858 114.903  72.598  1.00  0.00           C  
ATOM   2456  HB2 SER   185      96.222 114.294  73.425  1.00  0.00           H  
ATOM   2457  HB3 SER   185      95.971 114.396  71.639  1.00  0.00           H  
ATOM   2458  OG  SER   185      96.597 116.133  72.427  1.00  0.00           O  
ATOM   2459  HG  SER   185      97.125 115.984  71.639  1.00  0.00           H  
ATOM   2460  C   SER   185      93.951 116.201  71.680  1.00  0.00           C  
ATOM   2461  O   SER   185      93.584 115.826  70.562  1.00  0.00           O  
ATOM   2462  N   SER   186      93.943 117.571  71.971  1.00  0.00           N  
ATOM   2463  H   SER   186      94.318 117.897  72.851  1.00  0.00           H  
ATOM   2464  CA  SER   186      93.250 118.639  71.170  1.00  0.00           C  
ATOM   2465  HA  SER   186      93.723 118.714  70.191  1.00  0.00           H  
ATOM   2466  CB  SER   186      91.754 118.223  71.060  1.00  0.00           C  
ATOM   2467  HB2 SER   186      91.571 117.176  70.817  1.00  0.00           H  
ATOM   2468  HB3 SER   186      91.423 118.401  72.083  1.00  0.00           H  
ATOM   2469  OG  SER   186      91.070 119.139  70.232  1.00  0.00           O  
ATOM   2470  HG  SER   186      90.549 119.731  70.780  1.00  0.00           H  
ATOM   2471  C   SER   186      93.388 120.062  71.839  1.00  0.00           C  
ATOM   2472  O   SER   186      93.614 120.125  73.036  1.00  0.00           O  
ATOM   2473  N   GLY   187      93.269 121.199  71.090  1.00  0.00           N  
ATOM   2474  H   GLY   187      93.373 122.009  71.684  1.00  0.00           H  
ATOM   2475  CA  GLY   187      93.325 121.303  69.614  1.00  0.00           C  
ATOM   2476  HA2 GLY   187      94.376 121.398  69.338  1.00  0.00           H  
ATOM   2477  HA3 GLY   187      93.044 120.381  69.105  1.00  0.00           H  
ATOM   2478  C   GLY   187      92.724 122.504  68.922  1.00  0.00           C  
ATOM   2479  O   GLY   187      93.268 122.972  67.899  1.00  0.00           O  
ATOM   2480  N   GLY   188      91.633 123.127  69.414  1.00  0.00           N  
ATOM   2481  H   GLY   188      91.452 122.876  70.376  1.00  0.00           H  
ATOM   2482  CA  GLY   188      91.090 124.375  68.947  1.00  0.00           C  
ATOM   2483  HA2 GLY   188      91.099 124.446  67.860  1.00  0.00           H  
ATOM   2484  HA3 GLY   188      90.013 124.366  69.112  1.00  0.00           H  
ATOM   2485  C   GLY   188      91.810 125.635  69.569  1.00  0.00           C  
ATOM   2486  O   GLY   188      92.904 125.444  70.067  1.00  0.00           O  
ATOM   2487  N   GLY   189      91.185 126.794  69.676  1.00  0.00           N  
ATOM   2488  H   GLY   189      91.641 127.594  70.091  1.00  0.00           H  
ATOM   2489  CA  GLY   189      89.968 127.223  68.952  1.00  0.00           C  
ATOM   2490  HA2 GLY   189      90.400 127.763  68.109  1.00  0.00           H  
ATOM   2491  HA3 GLY   189      89.565 126.305  68.525  1.00  0.00           H  
ATOM   2492  C   GLY   189      88.845 127.858  69.720  1.00  0.00           C  
ATOM   2493  O   GLY   189      88.937 128.298  70.853  1.00  0.00           O  
ATOM   2494  N   SER   190      87.694 128.066  69.054  1.00  0.00           N  
ATOM   2495  H   SER   190      87.486 127.553  68.209  1.00  0.00           H  
ATOM   2496  CA  SER   190      86.397 128.594  69.646  1.00  0.00           C  
ATOM   2497  HA  SER   190      85.647 128.695  68.861  1.00  0.00           H  
ATOM   2498  CB  SER   190      85.715 127.605  70.586  1.00  0.00           C  
ATOM   2499  HB2 SER   190      86.388 127.372  71.411  1.00  0.00           H  
ATOM   2500  HB3 SER   190      84.808 128.059  70.987  1.00  0.00           H  
ATOM   2501  OG  SER   190      85.374 126.299  70.054  1.00  0.00           O  
ATOM   2502  HG  SER   190      84.697 126.396  69.379  1.00  0.00           H  
ATOM   2503  C   SER   190      86.464 129.999  70.340  1.00  0.00           C  
ATOM   2504  O   SER   190      85.787 130.200  71.328  1.00  0.00           O  
ATOM   2505  N   GLY   191      87.329 130.971  69.914  1.00  0.00           N  
ATOM   2506  H   GLY   191      87.321 131.874  70.368  1.00  0.00           H  
ATOM   2507  CA  GLY   191      88.018 131.012  68.556  1.00  0.00           C  
ATOM   2508  HA2 GLY   191      88.479 131.995  68.464  1.00  0.00           H  
ATOM   2509  HA3 GLY   191      88.829 130.283  68.547  1.00  0.00           H  
ATOM   2510  C   GLY   191      87.045 130.710  67.378  1.00  0.00           C  
ATOM   2511  O   GLY   191      85.879 130.937  67.426  1.00  0.00           O  
ATOM   2512  N   GLY   192      87.654 130.092  66.388  1.00  0.00           N  
ATOM   2513  H   GLY   192      88.657 130.091  66.270  1.00  0.00           H  
ATOM   2514  CA  GLY   192      86.912 129.530  65.265  1.00  0.00           C  
ATOM   2515  HA2 GLY   192      85.958 130.057  65.281  1.00  0.00           H  
ATOM   2516  HA3 GLY   192      87.490 129.699  64.357  1.00  0.00           H  
ATOM   2517  C   GLY   192      86.600 128.044  65.417  1.00  0.00           C  
ATOM   2518  O   GLY   192      86.958 127.403  66.421  1.00  0.00           O  
ATOM   2519  N   GLY   193      85.894 127.456  64.454  1.00  0.00           N  
ATOM   2520  H   GLY   193      85.639 127.999  63.642  1.00  0.00           H  
ATOM   2521  CA  GLY   193      85.650 125.981  64.292  1.00  0.00           C  
ATOM   2522  HA2 GLY   193      86.020 125.591  63.344  1.00  0.00           H  
ATOM   2523  HA3 GLY   193      86.046 125.355  65.092  1.00  0.00           H  
ATOM   2524  C   GLY   193      84.109 125.752  64.246  1.00  0.00           C  
ATOM   2525  O   GLY   193      83.263 126.478  64.754  1.00  0.00           O  
ATOM   2526  N   TYR   194      83.758 124.699  63.509  1.00  0.00           N  
ATOM   2527  H   TYR   194      84.480 124.109  63.120  1.00  0.00           H  
ATOM   2528  CA  TYR   194      82.385 124.283  63.257  1.00  0.00           C  
ATOM   2529  HA  TYR   194      81.862 125.094  62.750  1.00  0.00           H  
ATOM   2530  CB  TYR   194      82.264 123.078  62.330  1.00  0.00           C  
ATOM   2531  HB2 TYR   194      82.428 122.202  62.957  1.00  0.00           H  
ATOM   2532  HB3 TYR   194      81.230 123.114  61.987  1.00  0.00           H  
ATOM   2533  CG  TYR   194      83.199 122.931  61.161  1.00  0.00           C  
ATOM   2534  CD1 TYR   194      83.622 124.042  60.417  1.00  0.00           C  
ATOM   2535  HD1 TYR   194      83.291 125.060  60.561  1.00  0.00           H  
ATOM   2536  CE1 TYR   194      84.659 123.867  59.486  1.00  0.00           C  
ATOM   2537  HE1 TYR   194      85.112 124.720  59.003  1.00  0.00           H  
ATOM   2538  CZ  TYR   194      85.254 122.600  59.246  1.00  0.00           C  
ATOM   2539  OH  TYR   194      86.247 122.581  58.311  1.00  0.00           O  
ATOM   2540  HH  TYR   194      86.374 123.433  57.888  1.00  0.00           H  
ATOM   2541  CE2 TYR   194      84.826 121.504  59.980  1.00  0.00           C  
ATOM   2542  HE2 TYR   194      85.312 120.547  59.859  1.00  0.00           H  
ATOM   2543  CD2 TYR   194      83.851 121.701  61.004  1.00  0.00           C  
ATOM   2544  HD2 TYR   194      83.618 120.877  61.662  1.00  0.00           H  
ATOM   2545  C   TYR   194      81.613 123.957  64.494  1.00  0.00           C  
ATOM   2546  O   TYR   194      82.136 123.139  65.313  1.00  0.00           O  
ATOM   2547  N   GLY   195      80.323 124.351  64.632  1.00  0.00           N  
ATOM   2548  H   GLY   195      79.767 123.951  65.374  1.00  0.00           H  
ATOM   2549  CA  GLY   195      79.629 125.285  63.694  1.00  0.00           C  
ATOM   2550  HA2 GLY   195      80.183 126.223  63.733  1.00  0.00           H  
ATOM   2551  HA3 GLY   195      79.627 124.829  62.704  1.00  0.00           H  
ATOM   2552  C   GLY   195      78.194 125.756  64.115  1.00  0.00           C  
ATOM   2553  O   GLY   195      78.013 126.326  65.194  1.00  0.00           O  
ATOM   2554  N   ASN   196      77.227 125.450  63.338  1.00  0.00           N  
ATOM   2555  H   ASN   196      77.503 125.127  62.422  1.00  0.00           H  
ATOM   2556  CA  ASN   196      75.781 125.686  63.469  1.00  0.00           C  
ATOM   2557  HA  ASN   196      75.337 125.429  64.430  1.00  0.00           H  
ATOM   2558  CB  ASN   196      75.578 127.252  63.399  1.00  0.00           C  
ATOM   2559  HB2 ASN   196      76.196 127.723  64.163  1.00  0.00           H  
ATOM   2560  HB3 ASN   196      75.873 127.564  62.397  1.00  0.00           H  
ATOM   2561  CG  ASN   196      74.204 127.808  63.587  1.00  0.00           C  
ATOM   2562  OD1 ASN   196      73.568 127.513  64.593  1.00  0.00           O  
ATOM   2563  ND2 ASN   196      73.640 128.517  62.651  1.00  0.00           N  
ATOM   2564 HD21 ASN   196      72.788 129.016  62.862  1.00  0.00           H  
ATOM   2565 HD22 ASN   196      74.181 128.711  61.821  1.00  0.00           H  
ATOM   2566  C   ASN   196      74.882 124.908  62.460  1.00  0.00           C  
ATOM   2567  O   ASN   196      75.385 124.263  61.491  1.00  0.00           O  
ATOM   2568  N   GLN   197      73.535 124.857  62.683  1.00  0.00           N  
ATOM   2569  H   GLN   197      73.254 125.108  63.621  1.00  0.00           H  
ATOM   2570  CA  GLN   197      72.458 124.602  61.678  1.00  0.00           C  
ATOM   2571  HA  GLN   197      72.859 124.179  60.757  1.00  0.00           H  
ATOM   2572  CB  GLN   197      71.476 123.645  62.346  1.00  0.00           C  
ATOM   2573  HB2 GLN   197      72.052 122.771  62.649  1.00  0.00           H  
ATOM   2574  HB3 GLN   197      71.046 124.206  63.176  1.00  0.00           H  
ATOM   2575  CG  GLN   197      70.442 123.179  61.391  1.00  0.00           C  
ATOM   2576  HG2 GLN   197      69.841 124.017  61.038  1.00  0.00           H  
ATOM   2577  HG3 GLN   197      71.008 122.750  60.564  1.00  0.00           H  
ATOM   2578  CD  GLN   197      69.314 122.282  61.898  1.00  0.00           C  
ATOM   2579  OE1 GLN   197      69.291 121.832  63.039  1.00  0.00           O  
ATOM   2580  NE2 GLN   197      68.168 122.181  61.204  1.00  0.00           N  
ATOM   2581 HE21 GLN   197      68.101 122.375  60.215  1.00  0.00           H  
ATOM   2582 HE22 GLN   197      67.430 121.641  61.634  1.00  0.00           H  
ATOM   2583  C   GLN   197      71.855 125.987  61.278  1.00  0.00           C  
ATOM   2584  O   GLN   197      70.906 126.531  61.836  1.00  0.00           O  
ATOM   2585  N   ASP   198      72.537 126.587  60.279  1.00  0.00           N  
ATOM   2586  H   ASP   198      73.127 125.997  59.710  1.00  0.00           H  
ATOM   2587  CA  ASP   198      71.888 127.730  59.575  1.00  0.00           C  
ATOM   2588  HA  ASP   198      71.614 128.501  60.294  1.00  0.00           H  
ATOM   2589  CB  ASP   198      72.819 128.364  58.494  1.00  0.00           C  
ATOM   2590  HB2 ASP   198      72.958 127.761  57.596  1.00  0.00           H  
ATOM   2591  HB3 ASP   198      72.403 129.312  58.154  1.00  0.00           H  
ATOM   2592  CG  ASP   198      74.152 128.700  59.054  1.00  0.00           C  
ATOM   2593  OD1 ASP   198      74.348 129.317  60.150  1.00  0.00           O  
ATOM   2594  OD2 ASP   198      75.115 128.363  58.323  1.00  0.00           O  
ATOM   2595  C   ASP   198      70.556 127.241  59.002  1.00  0.00           C  
ATOM   2596  O   ASP   198      70.428 126.127  58.418  1.00  0.00           O  
ATOM   2597  N   GLN   199      69.546 128.092  59.059  1.00  0.00           N  
ATOM   2598  H   GLN   199      69.861 129.003  59.362  1.00  0.00           H  
ATOM   2599  CA  GLN   199      68.224 127.758  58.503  1.00  0.00           C  
ATOM   2600  HA  GLN   199      68.261 127.011  57.710  1.00  0.00           H  
ATOM   2601  CB  GLN   199      67.357 127.207  59.708  1.00  0.00           C  
ATOM   2602  HB2 GLN   199      67.733 127.699  60.605  1.00  0.00           H  
ATOM   2603  HB3 GLN   199      66.314 127.523  59.696  1.00  0.00           H  
ATOM   2604  CG  GLN   199      67.487 125.733  59.909  1.00  0.00           C  
ATOM   2605  HG2 GLN   199      67.589 125.159  58.988  1.00  0.00           H  
ATOM   2606  HG3 GLN   199      68.407 125.576  60.472  1.00  0.00           H  
ATOM   2607  CD  GLN   199      66.374 125.234  60.815  1.00  0.00           C  
ATOM   2608  OE1 GLN   199      66.590 124.836  61.938  1.00  0.00           O  
ATOM   2609  NE2 GLN   199      65.118 125.100  60.407  1.00  0.00           N  
ATOM   2610 HE21 GLN   199      64.901 125.337  59.449  1.00  0.00           H  
ATOM   2611 HE22 GLN   199      64.472 124.974  61.173  1.00  0.00           H  
ATOM   2612  C   GLN   199      67.533 129.069  57.879  1.00  0.00           C  
ATOM   2613  O   GLN   199      67.504 130.111  58.564  1.00  0.00           O  
ATOM   2614  N   SER   200      66.975 129.046  56.629  1.00  0.00           N  
ATOM   2615  H   SER   200      66.524 129.898  56.328  1.00  0.00           H  
ATOM   2616  CA  SER   200      66.883 127.853  55.819  1.00  0.00           C  
ATOM   2617  HA  SER   200      66.738 126.917  56.360  1.00  0.00           H  
ATOM   2618  CB  SER   200      65.721 127.969  54.816  1.00  0.00           C  
ATOM   2619  HB2 SER   200      64.782 127.956  55.369  1.00  0.00           H  
ATOM   2620  HB3 SER   200      65.854 128.820  54.148  1.00  0.00           H  
ATOM   2621  OG  SER   200      65.581 126.795  54.100  1.00  0.00           O  
ATOM   2622  HG  SER   200      65.501 126.961  53.158  1.00  0.00           H  
ATOM   2623  C   SER   200      68.190 127.697  55.087  1.00  0.00           C  
ATOM   2624  O   SER   200      68.679 128.612  54.435  1.00  0.00           O  
ATOM   2625  N   GLY   201      68.755 126.464  55.174  1.00  0.00           N  
ATOM   2626  H   GLY   201      68.223 125.672  55.503  1.00  0.00           H  
ATOM   2627  CA  GLY   201      70.115 126.249  54.834  1.00  0.00           C  
ATOM   2628  HA2 GLY   201      70.761 127.028  55.240  1.00  0.00           H  
ATOM   2629  HA3 GLY   201      70.346 125.330  55.372  1.00  0.00           H  
ATOM   2630  C   GLY   201      70.487 126.072  53.362  1.00  0.00           C  
ATOM   2631  O   GLY   201      69.832 126.636  52.518  1.00  0.00           O  
ATOM   2632  N   GLY   202      71.566 125.377  52.974  1.00  0.00           N  
ATOM   2633  H   GLY   202      71.711 125.333  51.975  1.00  0.00           H  
ATOM   2634  CA  GLY   202      72.290 124.475  53.705  1.00  0.00           C  
ATOM   2635  HA2 GLY   202      72.796 125.026  54.498  1.00  0.00           H  
ATOM   2636  HA3 GLY   202      71.511 123.900  54.207  1.00  0.00           H  
ATOM   2637  C   GLY   202      73.233 123.518  52.896  1.00  0.00           C  
ATOM   2638  O   GLY   202      73.291 123.622  51.665  1.00  0.00           O  
ATOM   2639  N   GLY   203      73.890 122.587  53.606  1.00  0.00           N  
ATOM   2640  H   GLY   203      74.481 121.967  53.072  1.00  0.00           H  
ATOM   2641  CA  GLY   203      73.832 122.398  55.098  1.00  0.00           C  
ATOM   2642  HA2 GLY   203      72.820 122.698  55.370  1.00  0.00           H  
ATOM   2643  HA3 GLY   203      74.068 121.360  55.333  1.00  0.00           H  
ATOM   2644  C   GLY   203      74.838 123.236  55.917  1.00  0.00           C  
ATOM   2645  O   GLY   203      75.199 124.304  55.501  1.00  0.00           O  
ATOM   2646  N   GLY   204      75.169 122.818  57.128  1.00  0.00           N  
ATOM   2647  H   GLY   204      74.920 121.864  57.348  1.00  0.00           H  
ATOM   2648  CA  GLY   204      76.147 123.486  58.010  1.00  0.00           C  
ATOM   2649  HA2 GLY   204      76.434 122.771  58.781  1.00  0.00           H  
ATOM   2650  HA3 GLY   204      77.007 123.744  57.391  1.00  0.00           H  
ATOM   2651  C   GLY   204      75.643 124.842  58.570  1.00  0.00           C  
ATOM   2652  O   GLY   204      74.421 125.112  58.603  1.00  0.00           O  
ATOM   2653  N   SER   205      76.513 125.772  58.885  1.00  0.00           N  
ATOM   2654  H   SER   205      76.049 126.585  59.264  1.00  0.00           H  
ATOM   2655  CA  SER   205      78.001 125.747  58.812  1.00  0.00           C  
ATOM   2656  HA  SER   205      78.323 125.543  57.790  1.00  0.00           H  
ATOM   2657  CB  SER   205      78.598 127.123  59.244  1.00  0.00           C  
ATOM   2658  HB2 SER   205      78.179 127.834  58.531  1.00  0.00           H  
ATOM   2659  HB3 SER   205      78.282 127.420  60.244  1.00  0.00           H  
ATOM   2660  OG  SER   205      79.947 127.176  59.128  1.00  0.00           O  
ATOM   2661  HG  SER   205      80.372 128.027  59.000  1.00  0.00           H  
ATOM   2662  C   SER   205      78.763 124.579  59.482  1.00  0.00           C  
ATOM   2663  O   SER   205      78.313 123.958  60.511  1.00  0.00           O  
ATOM   2664  N   GLY   206      79.928 124.220  58.922  1.00  0.00           N  
ATOM   2665  H   GLY   206      80.308 124.853  58.234  1.00  0.00           H  
ATOM   2666  CA  GLY   206      80.562 122.892  59.039  1.00  0.00           C  
ATOM   2667  HA2 GLY   206      81.603 122.957  58.723  1.00  0.00           H  
ATOM   2668  HA3 GLY   206      80.672 122.631  60.092  1.00  0.00           H  
ATOM   2669  C   GLY   206      79.879 121.879  58.180  1.00  0.00           C  
ATOM   2670  O   GLY   206      78.948 122.194  57.476  1.00  0.00           O  
ATOM   2671  N   GLY   207      80.244 120.597  58.223  1.00  0.00           N  
ATOM   2672  H   GLY   207      79.669 120.007  57.639  1.00  0.00           H  
ATOM   2673  CA  GLY   207      81.562 120.130  58.680  1.00  0.00           C  
ATOM   2674  HA2 GLY   207      81.831 120.737  59.545  1.00  0.00           H  
ATOM   2675  HA3 GLY   207      81.473 119.099  59.021  1.00  0.00           H  
ATOM   2676  C   GLY   207      82.771 120.258  57.683  1.00  0.00           C  
ATOM   2677  O   GLY   207      82.756 121.104  56.844  1.00  0.00           O  
ATOM   2678  N   TYR   208      83.761 119.411  57.840  1.00  0.00           N  
ATOM   2679  H   TYR   208      83.816 118.889  58.702  1.00  0.00           H  
ATOM   2680  CA  TYR   208      84.909 119.376  56.854  1.00  0.00           C  
ATOM   2681  HA  TYR   208      85.351 120.368  56.947  1.00  0.00           H  
ATOM   2682  CB  TYR   208      85.861 118.299  57.295  1.00  0.00           C  
ATOM   2683  HB2 TYR   208      86.117 118.512  58.333  1.00  0.00           H  
ATOM   2684  HB3 TYR   208      85.305 117.362  57.293  1.00  0.00           H  
ATOM   2685  CG  TYR   208      87.151 118.082  56.485  1.00  0.00           C  
ATOM   2686  CD1 TYR   208      87.828 119.188  55.966  1.00  0.00           C  
ATOM   2687  HD1 TYR   208      87.717 120.152  56.441  1.00  0.00           H  
ATOM   2688  CE1 TYR   208      88.856 119.025  55.024  1.00  0.00           C  
ATOM   2689  HE1 TYR   208      89.385 119.929  54.759  1.00  0.00           H  
ATOM   2690  CZ  TYR   208      89.076 117.753  54.576  1.00  0.00           C  
ATOM   2691  OH  TYR   208      90.040 117.681  53.608  1.00  0.00           O  
ATOM   2692  HH  TYR   208      90.677 118.396  53.663  1.00  0.00           H  
ATOM   2693  CE2 TYR   208      88.212 116.636  54.891  1.00  0.00           C  
ATOM   2694  HE2 TYR   208      88.227 115.664  54.419  1.00  0.00           H  
ATOM   2695  CD2 TYR   208      87.256 116.852  55.806  1.00  0.00           C  
ATOM   2696  HD2 TYR   208      86.625 116.035  56.124  1.00  0.00           H  
ATOM   2697  C   TYR   208      84.444 119.055  55.347  1.00  0.00           C  
ATOM   2698  O   TYR   208      83.444 118.382  55.146  1.00  0.00           O  
ATOM   2699  N   GLY   209      85.133 119.699  54.447  1.00  0.00           N  
ATOM   2700  H   GLY   209      85.842 120.377  54.687  1.00  0.00           H  
ATOM   2701  CA  GLY   209      84.935 119.504  52.963  1.00  0.00           C  
ATOM   2702  HA2 GLY   209      84.902 118.443  52.715  1.00  0.00           H  
ATOM   2703  HA3 GLY   209      84.002 119.988  52.675  1.00  0.00           H  
ATOM   2704  C   GLY   209      86.046 120.234  52.119  1.00  0.00           C  
ATOM   2705  O   GLY   209      86.589 121.265  52.470  1.00  0.00           O  
ATOM   2706  N   GLN   210      86.506 119.806  50.978  1.00  0.00           N  
ATOM   2707  H   GLN   210      87.263 120.328  50.561  1.00  0.00           H  
ATOM   2708  CA  GLN   210      86.247 118.506  50.428  1.00  0.00           C  
ATOM   2709  HA  GLN   210      86.695 118.534  49.435  1.00  0.00           H  
ATOM   2710  CB  GLN   210      86.968 117.384  51.236  1.00  0.00           C  
ATOM   2711  HB2 GLN   210      88.001 117.654  51.453  1.00  0.00           H  
ATOM   2712  HB3 GLN   210      86.452 117.157  52.169  1.00  0.00           H  
ATOM   2713  CG  GLN   210      87.122 116.112  50.333  1.00  0.00           C  
ATOM   2714  HG2 GLN   210      86.141 115.677  50.145  1.00  0.00           H  
ATOM   2715  HG3 GLN   210      87.365 116.346  49.296  1.00  0.00           H  
ATOM   2716  CD  GLN   210      88.085 115.016  50.902  1.00  0.00           C  
ATOM   2717  OE1 GLN   210      87.877 113.853  50.686  1.00  0.00           O  
ATOM   2718  NE2 GLN   210      89.160 115.338  51.570  1.00  0.00           N  
ATOM   2719 HE21 GLN   210      89.682 114.595  52.011  1.00  0.00           H  
ATOM   2720 HE22 GLN   210      89.302 116.270  51.934  1.00  0.00           H  
ATOM   2721  C   GLN   210      84.746 118.265  50.082  1.00  0.00           C  
ATOM   2722  O   GLN   210      84.093 117.421  50.641  1.00  0.00           O  
ATOM   2723  N   GLN   211      84.173 119.050  49.195  1.00  0.00           N  
ATOM   2724  H   GLN   211      84.703 119.791  48.759  1.00  0.00           H  
ATOM   2725  CA  GLN   211      82.738 119.174  49.009  1.00  0.00           C  
ATOM   2726  HA  GLN   211      82.278 118.743  49.898  1.00  0.00           H  
ATOM   2727  CB  GLN   211      82.364 120.669  48.854  1.00  0.00           C  
ATOM   2728  HB2 GLN   211      82.746 121.068  47.914  1.00  0.00           H  
ATOM   2729  HB3 GLN   211      81.311 120.916  48.721  1.00  0.00           H  
ATOM   2730  CG  GLN   211      82.854 121.629  49.915  1.00  0.00           C  
ATOM   2731  HG2 GLN   211      83.942 121.679  49.913  1.00  0.00           H  
ATOM   2732  HG3 GLN   211      82.478 122.630  49.705  1.00  0.00           H  
ATOM   2733  CD  GLN   211      82.334 121.399  51.326  1.00  0.00           C  
ATOM   2734  OE1 GLN   211      81.600 120.441  51.586  1.00  0.00           O  
ATOM   2735  NE2 GLN   211      82.819 122.129  52.286  1.00  0.00           N  
ATOM   2736 HE21 GLN   211      83.482 122.859  52.072  1.00  0.00           H  
ATOM   2737 HE22 GLN   211      82.742 121.841  53.251  1.00  0.00           H  
ATOM   2738  C   GLN   211      82.210 118.301  47.826  1.00  0.00           C  
ATOM   2739  O   GLN   211      81.037 118.422  47.512  1.00  0.00           O  
ATOM   2740  N   ASP   212      83.068 117.453  47.185  1.00  0.00           N  
ATOM   2741  H   ASP   212      84.043 117.542  47.434  1.00  0.00           H  
ATOM   2742  CA  ASP   212      82.670 116.489  46.197  1.00  0.00           C  
ATOM   2743  HA  ASP   212      81.590 116.359  46.130  1.00  0.00           H  
ATOM   2744  CB  ASP   212      83.107 117.000  44.790  1.00  0.00           C  
ATOM   2745  HB2 ASP   212      84.165 117.258  44.838  1.00  0.00           H  
ATOM   2746  HB3 ASP   212      83.099 116.130  44.134  1.00  0.00           H  
ATOM   2747  CG  ASP   212      82.424 118.159  44.104  1.00  0.00           C  
ATOM   2748  OD1 ASP   212      82.526 118.342  42.859  1.00  0.00           O  
ATOM   2749  OD2 ASP   212      81.641 118.937  44.675  1.00  0.00           O  
ATOM   2750  C   ASP   212      83.320 115.129  46.503  1.00  0.00           C  
ATOM   2751  O   ASP   212      83.388 114.267  45.611  1.00  0.00           O  
ATOM   2752  N   ARG   213      83.675 114.769  47.738  1.00  0.00           N  
ATOM   2753  H   ARG   213      83.535 115.451  48.470  1.00  0.00           H  
ATOM   2754  CA  ARG   213      84.131 113.463  48.160  1.00  0.00           C  
ATOM   2755  HA  ARG   213      83.514 112.778  47.579  1.00  0.00           H  
ATOM   2756  CB  ARG   213      85.557 113.401  47.644  1.00  0.00           C  
ATOM   2757  HB2 ARG   213      85.796 113.948  46.732  1.00  0.00           H  
ATOM   2758  HB3 ARG   213      86.375 113.675  48.310  1.00  0.00           H  
ATOM   2759  CG  ARG   213      85.771 111.914  47.361  1.00  0.00           C  
ATOM   2760  HG2 ARG   213      85.497 111.302  48.221  1.00  0.00           H  
ATOM   2761  HG3 ARG   213      85.003 111.646  46.635  1.00  0.00           H  
ATOM   2762  CD  ARG   213      87.134 111.670  46.706  1.00  0.00           C  
ATOM   2763  HD2 ARG   213      87.455 112.600  46.236  1.00  0.00           H  
ATOM   2764  HD3 ARG   213      87.950 111.459  47.398  1.00  0.00           H  
ATOM   2765  NE  ARG   213      87.119 110.769  45.535  1.00  0.00           N  
ATOM   2766  HE  ARG   213      86.274 110.217  45.485  1.00  0.00           H  
ATOM   2767  CZ  ARG   213      88.069 110.518  44.713  1.00  0.00           C  
ATOM   2768  NH1 ARG   213      89.237 111.055  44.752  1.00  0.00           N  
ATOM   2769 HH11 ARG   213      89.872 110.926  43.976  1.00  0.00           H  
ATOM   2770 HH12 ARG   213      89.387 111.832  45.379  1.00  0.00           H  
ATOM   2771  NH2 ARG   213      87.819 109.703  43.763  1.00  0.00           N  
ATOM   2772 HH21 ARG   213      88.403 109.581  42.948  1.00  0.00           H  
ATOM   2773 HH22 ARG   213      86.836 109.519  43.627  1.00  0.00           H  
ATOM   2774  C   ARG   213      83.978 113.141  49.653  1.00  0.00           C  
ATOM   2775  O   ARG   213      84.759 113.494  50.496  1.00  0.00           O  
ATOM   2776  N   GLY   214      82.905 112.398  50.014  1.00  0.00           N  
ATOM   2777  H   GLY   214      82.810 112.349  51.019  1.00  0.00           H  
ATOM   2778  CA  GLY   214      81.938 111.632  49.217  1.00  0.00           C  
ATOM   2779  HA2 GLY   214      81.562 112.188  48.358  1.00  0.00           H  
ATOM   2780  HA3 GLY   214      82.463 110.753  48.842  1.00  0.00           H  
ATOM   2781  C   GLY   214      80.767 111.204  50.132  1.00  0.00           C  
ATOM   2782  O   GLY   214      79.659 111.838  50.084  1.00  0.00           O  
ATOM   2783  OXT GLY   214      81.008 110.358  50.962  1.00  0.00           O  
TER    2784      GLY   214 
END   
