# Supplementary material for: Visualization of oligomerization, clustering, and density transition of intrinsically disordered proteins
Source: Natl Sci Rev. 2026 Feb 14;13(7):nwag107. doi: 10.1093/nsr/nwag107 (PMC13114874; doi:10.1093/nsr/nwag107)
Supplement: nwag107_Supplemental_Files [file nwag107_supplemental_files.zip › SI-MD-Structures/MD-Sturctures/frame195.pdb]

CRYST1  135.100  149.263  136.863  90.00  90.00  90.00               1
ATOM      1  N   MET     1      29.936 101.803  82.585  1.00  0.00           N  
ATOM      2  H1  MET     1      30.197 102.501  81.903  1.00  0.00           H  
ATOM      3  H2  MET     1      28.933 101.810  82.707  1.00  0.00           H  
ATOM      4  H3  MET     1      30.279 102.050  83.502  1.00  0.00           H  
ATOM      5  CA  MET     1      30.375 100.498  82.001  1.00  0.00           C  
ATOM      6  HA  MET     1      31.437 100.346  81.807  1.00  0.00           H  
ATOM      7  CB  MET     1      29.915  99.287  82.878  1.00  0.00           C  
ATOM      8  HB2 MET     1      28.929  99.593  83.229  1.00  0.00           H  
ATOM      9  HB3 MET     1      29.915  98.401  82.242  1.00  0.00           H  
ATOM     10  CG  MET     1      30.811  99.052  84.081  1.00  0.00           C  
ATOM     11  HG2 MET     1      31.865  99.189  83.841  1.00  0.00           H  
ATOM     12  HG3 MET     1      30.498  99.770  84.839  1.00  0.00           H  
ATOM     13  SD  MET     1      30.595  97.409  84.735  1.00  0.00           S  
ATOM     14  CE  MET     1      31.749  96.512  83.625  1.00  0.00           C  
ATOM     15  HE1 MET     1      32.781  96.816  83.798  1.00  0.00           H  
ATOM     16  HE2 MET     1      31.594  95.433  83.630  1.00  0.00           H  
ATOM     17  HE3 MET     1      31.543  96.825  82.602  1.00  0.00           H  
ATOM     18  C   MET     1      29.748 100.407  80.606  1.00  0.00           C  
ATOM     19  O   MET     1      28.573 100.400  80.419  1.00  0.00           O  
ATOM     20  N   ALA     2      30.536 100.190  79.590  1.00  0.00           N  
ATOM     21  H   ALA     2      30.091 100.001  78.703  1.00  0.00           H  
ATOM     22  CA  ALA     2      31.970 100.279  79.387  1.00  0.00           C  
ATOM     23  HA  ALA     2      32.220 100.309  78.327  1.00  0.00           H  
ATOM     24  CB  ALA     2      32.544 101.670  79.789  1.00  0.00           C  
ATOM     25  HB1 ALA     2      33.609 101.715  79.561  1.00  0.00           H  
ATOM     26  HB2 ALA     2      32.000 102.514  79.366  1.00  0.00           H  
ATOM     27  HB3 ALA     2      32.490 101.832  80.866  1.00  0.00           H  
ATOM     28  C   ALA     2      32.622  98.935  79.975  1.00  0.00           C  
ATOM     29  O   ALA     2      32.387  98.619  81.132  1.00  0.00           O  
ATOM     30  N   SER     3      33.300  98.039  79.161  1.00  0.00           N  
ATOM     31  H   SER     3      33.814  97.330  79.664  1.00  0.00           H  
ATOM     32  CA  SER     3      33.285  98.034  77.690  1.00  0.00           C  
ATOM     33  HA  SER     3      32.312  98.438  77.410  1.00  0.00           H  
ATOM     34  CB  SER     3      34.484  98.902  77.097  1.00  0.00           C  
ATOM     35  HB2 SER     3      34.535  99.910  77.508  1.00  0.00           H  
ATOM     36  HB3 SER     3      35.428  98.440  77.384  1.00  0.00           H  
ATOM     37  OG  SER     3      34.369  99.082  75.702  1.00  0.00           O  
ATOM     38  HG  SER     3      35.155  99.518  75.367  1.00  0.00           H  
ATOM     39  C   SER     3      33.435  96.618  77.165  1.00  0.00           C  
ATOM     40  O   SER     3      34.036  95.773  77.901  1.00  0.00           O  
ATOM     41  N   ASN     4      33.057  96.409  75.933  1.00  0.00           N  
ATOM     42  H   ASN     4      32.482  97.108  75.485  1.00  0.00           H  
ATOM     43  CA  ASN     4      33.370  95.202  75.143  1.00  0.00           C  
ATOM     44  HA  ASN     4      33.912  94.577  75.853  1.00  0.00           H  
ATOM     45  CB  ASN     4      32.074  94.462  74.851  1.00  0.00           C  
ATOM     46  HB2 ASN     4      31.275  95.144  74.560  1.00  0.00           H  
ATOM     47  HB3 ASN     4      32.217  93.840  73.967  1.00  0.00           H  
ATOM     48  CG  ASN     4      31.661  93.651  76.042  1.00  0.00           C  
ATOM     49  OD1 ASN     4      30.613  93.895  76.572  1.00  0.00           O  
ATOM     50  ND2 ASN     4      32.319  92.603  76.434  1.00  0.00           N  
ATOM     51 HD21 ASN     4      31.992  91.986  77.164  1.00  0.00           H  
ATOM     52 HD22 ASN     4      33.244  92.437  76.064  1.00  0.00           H  
ATOM     53  C   ASN     4      34.309  95.441  73.966  1.00  0.00           C  
ATOM     54  O   ASN     4      33.789  95.842  72.906  1.00  0.00           O  
ATOM     55  N   ASP     5      35.628  95.347  74.104  1.00  0.00           N  
ATOM     56  H   ASP     5      36.112  95.536  73.238  1.00  0.00           H  
ATOM     57  CA  ASP     5      36.426  95.001  75.313  1.00  0.00           C  
ATOM     58  HA  ASP     5      35.819  95.065  76.216  1.00  0.00           H  
ATOM     59  CB  ASP     5      37.095  93.550  75.250  1.00  0.00           C  
ATOM     60  HB2 ASP     5      37.804  93.554  74.422  1.00  0.00           H  
ATOM     61  HB3 ASP     5      37.588  93.255  76.176  1.00  0.00           H  
ATOM     62  CG  ASP     5      35.986  92.559  74.962  1.00  0.00           C  
ATOM     63  OD1 ASP     5      36.044  91.966  73.875  1.00  0.00           O  
ATOM     64  OD2 ASP     5      34.996  92.464  75.674  1.00  0.00           O  
ATOM     65  C   ASP     5      37.550  96.017  75.573  1.00  0.00           C  
ATOM     66  O   ASP     5      37.963  96.513  74.499  1.00  0.00           O  
ATOM     67  N   TYR     6      38.032  96.212  76.786  1.00  0.00           N  
ATOM     68  H   TYR     6      37.558  95.664  77.490  1.00  0.00           H  
ATOM     69  CA  TYR     6      39.290  96.920  77.030  1.00  0.00           C  
ATOM     70  HA  TYR     6      39.246  97.903  76.562  1.00  0.00           H  
ATOM     71  CB  TYR     6      39.472  97.212  78.566  1.00  0.00           C  
ATOM     72  HB2 TYR     6      39.592  96.247  79.059  1.00  0.00           H  
ATOM     73  HB3 TYR     6      40.349  97.813  78.806  1.00  0.00           H  
ATOM     74  CG  TYR     6      38.254  97.889  79.231  1.00  0.00           C  
ATOM     75  CD1 TYR     6      37.531  97.277  80.252  1.00  0.00           C  
ATOM     76  HD1 TYR     6      37.605  96.228  80.501  1.00  0.00           H  
ATOM     77  CE1 TYR     6      36.482  98.016  80.869  1.00  0.00           C  
ATOM     78  HE1 TYR     6      35.853  97.519  81.593  1.00  0.00           H  
ATOM     79  CZ  TYR     6      36.201  99.365  80.541  1.00  0.00           C  
ATOM     80  OH  TYR     6      35.308  99.987  81.303  1.00  0.00           O  
ATOM     81  HH  TYR     6      35.337 100.926  81.104  1.00  0.00           H  
ATOM     82  CE2 TYR     6      36.979  99.970  79.535  1.00  0.00           C  
ATOM     83  HE2 TYR     6      36.845 100.998  79.232  1.00  0.00           H  
ATOM     84  CD2 TYR     6      37.929  99.216  78.814  1.00  0.00           C  
ATOM     85  HD2 TYR     6      38.581  99.685  78.093  1.00  0.00           H  
ATOM     86  C   TYR     6      40.496  96.070  76.443  1.00  0.00           C  
ATOM     87  O   TYR     6      40.690  94.870  76.815  1.00  0.00           O  
ATOM     88  N   THR     7      41.425  96.747  75.788  1.00  0.00           N  
ATOM     89  H   THR     7      41.215  97.733  75.727  1.00  0.00           H  
ATOM     90  CA  THR     7      42.617  96.124  75.227  1.00  0.00           C  
ATOM     91  HA  THR     7      42.357  95.184  74.741  1.00  0.00           H  
ATOM     92  CB  THR     7      43.191  97.132  74.178  1.00  0.00           C  
ATOM     93  HB  THR     7      42.365  97.306  73.489  1.00  0.00           H  
ATOM     94  CG2 THR     7      43.601  98.535  74.722  1.00  0.00           C  
ATOM     95 HG21 THR     7      42.921  98.815  75.526  1.00  0.00           H  
ATOM     96 HG22 THR     7      44.605  98.465  75.140  1.00  0.00           H  
ATOM     97 HG23 THR     7      43.537  99.283  73.932  1.00  0.00           H  
ATOM     98  OG1 THR     7      44.230  96.639  73.461  1.00  0.00           O  
ATOM     99  HG1 THR     7      44.338  97.297  72.771  1.00  0.00           H  
ATOM    100  C   THR     7      43.659  95.754  76.263  1.00  0.00           C  
ATOM    101  O   THR     7      43.416  95.917  77.487  1.00  0.00           O  
ATOM    102  N   GLN     8      44.736  95.071  75.866  1.00  0.00           N  
ATOM    103  H   GLN     8      44.957  95.106  74.881  1.00  0.00           H  
ATOM    104  CA  GLN     8      45.875  94.610  76.726  1.00  0.00           C  
ATOM    105  HA  GLN     8      45.410  94.374  77.683  1.00  0.00           H  
ATOM    106  CB  GLN     8      46.387  93.293  76.107  1.00  0.00           C  
ATOM    107  HB2 GLN     8      46.549  93.394  75.034  1.00  0.00           H  
ATOM    108  HB3 GLN     8      47.364  93.134  76.564  1.00  0.00           H  
ATOM    109  CG  GLN     8      45.539  92.080  76.427  1.00  0.00           C  
ATOM    110  HG2 GLN     8      46.126  91.197  76.178  1.00  0.00           H  
ATOM    111  HG3 GLN     8      45.586  92.005  77.514  1.00  0.00           H  
ATOM    112  CD  GLN     8      44.121  92.059  75.954  1.00  0.00           C  
ATOM    113  OE1 GLN     8      43.822  91.975  74.769  1.00  0.00           O  
ATOM    114  NE2 GLN     8      43.136  92.300  76.789  1.00  0.00           N  
ATOM    115 HE21 GLN     8      43.335  92.468  77.765  1.00  0.00           H  
ATOM    116 HE22 GLN     8      42.181  92.239  76.464  1.00  0.00           H  
ATOM    117  C   GLN     8      46.942  95.660  76.766  1.00  0.00           C  
ATOM    118  O   GLN     8      47.091  96.346  75.732  1.00  0.00           O  
ATOM    119  N   GLN     9      47.553  95.927  77.930  1.00  0.00           N  
ATOM    120  H   GLN     9      48.273  96.615  77.764  1.00  0.00           H  
ATOM    121  CA  GLN     9      47.399  95.384  79.295  1.00  0.00           C  
ATOM    122  HA  GLN     9      48.221  95.691  79.941  1.00  0.00           H  
ATOM    123  CB  GLN     9      46.179  96.068  80.004  1.00  0.00           C  
ATOM    124  HB2 GLN     9      46.225  97.147  79.860  1.00  0.00           H  
ATOM    125  HB3 GLN     9      45.274  95.766  79.477  1.00  0.00           H  
ATOM    126  CG  GLN     9      45.868  95.668  81.437  1.00  0.00           C  
ATOM    127  HG2 GLN     9      45.192  96.450  81.783  1.00  0.00           H  
ATOM    128  HG3 GLN     9      45.369  94.699  81.462  1.00  0.00           H  
ATOM    129  CD  GLN     9      47.126  95.718  82.285  1.00  0.00           C  
ATOM    130  OE1 GLN     9      47.686  96.714  82.678  1.00  0.00           O  
ATOM    131  NE2 GLN     9      47.612  94.568  82.734  1.00  0.00           N  
ATOM    132 HE21 GLN     9      47.125  93.727  82.460  1.00  0.00           H  
ATOM    133 HE22 GLN     9      48.361  94.686  83.402  1.00  0.00           H  
ATOM    134  C   GLN     9      47.396  93.839  79.398  1.00  0.00           C  
ATOM    135  O   GLN     9      46.316  93.296  79.636  1.00  0.00           O  
ATOM    136  N   ALA    10      48.448  93.041  79.284  1.00  0.00           N  
ATOM    137  H   ALA    10      48.343  92.046  79.421  1.00  0.00           H  
ATOM    138  CA  ALA    10      49.816  93.435  78.955  1.00  0.00           C  
ATOM    139  HA  ALA    10      49.876  94.520  79.042  1.00  0.00           H  
ATOM    140  CB  ALA    10      50.929  92.832  79.862  1.00  0.00           C  
ATOM    141  HB1 ALA    10      51.929  93.162  79.581  1.00  0.00           H  
ATOM    142  HB2 ALA    10      50.623  93.047  80.886  1.00  0.00           H  
ATOM    143  HB3 ALA    10      50.892  91.745  79.778  1.00  0.00           H  
ATOM    144  C   ALA    10      50.151  93.072  77.466  1.00  0.00           C  
ATOM    145  O   ALA    10      49.653  92.121  76.858  1.00  0.00           O  
ATOM    146  N   THR    11      51.079  93.820  76.883  1.00  0.00           N  
ATOM    147  H   THR    11      51.358  94.596  77.465  1.00  0.00           H  
ATOM    148  CA  THR    11      51.643  93.681  75.484  1.00  0.00           C  
ATOM    149  HA  THR    11      51.385  92.713  75.054  1.00  0.00           H  
ATOM    150  CB  THR    11      51.135  94.733  74.479  1.00  0.00           C  
ATOM    151  HB  THR    11      51.550  94.496  73.499  1.00  0.00           H  
ATOM    152  CG2 THR    11      49.594  94.714  74.372  1.00  0.00           C  
ATOM    153 HG21 THR    11      49.215  95.435  73.648  1.00  0.00           H  
ATOM    154 HG22 THR    11      49.325  93.688  74.119  1.00  0.00           H  
ATOM    155 HG23 THR    11      49.031  94.851  75.296  1.00  0.00           H  
ATOM    156  OG1 THR    11      51.582  96.044  74.704  1.00  0.00           O  
ATOM    157  HG1 THR    11      52.502  96.048  74.979  1.00  0.00           H  
ATOM    158  C   THR    11      53.171  93.689  75.423  1.00  0.00           C  
ATOM    159  O   THR    11      53.797  94.732  75.687  1.00  0.00           O  
ATOM    160  N   GLN    12      53.881  92.588  75.216  1.00  0.00           N  
ATOM    161  H   GLN    12      54.863  92.694  75.005  1.00  0.00           H  
ATOM    162  CA  GLN    12      53.435  91.155  75.197  1.00  0.00           C  
ATOM    163  HA  GLN    12      52.739  91.006  74.372  1.00  0.00           H  
ATOM    164  CB  GLN    12      54.615  90.246  74.958  1.00  0.00           C  
ATOM    165  HB2 GLN    12      55.221  90.298  75.862  1.00  0.00           H  
ATOM    166  HB3 GLN    12      54.188  89.245  74.901  1.00  0.00           H  
ATOM    167  CG  GLN    12      55.349  90.694  73.639  1.00  0.00           C  
ATOM    168  HG2 GLN    12      54.692  90.877  72.789  1.00  0.00           H  
ATOM    169  HG3 GLN    12      55.861  91.628  73.869  1.00  0.00           H  
ATOM    170  CD  GLN    12      56.384  89.725  73.024  1.00  0.00           C  
ATOM    171  OE1 GLN    12      56.771  88.701  73.659  1.00  0.00           O  
ATOM    172  NE2 GLN    12      56.853  90.040  71.825  1.00  0.00           N  
ATOM    173 HE21 GLN    12      57.366  89.254  71.452  1.00  0.00           H  
ATOM    174 HE22 GLN    12      56.533  90.820  71.269  1.00  0.00           H  
ATOM    175  C   GLN    12      52.799  90.781  76.568  1.00  0.00           C  
ATOM    176  O   GLN    12      53.113  91.329  77.624  1.00  0.00           O  
ATOM    177  N   SER    13      51.903  89.783  76.539  1.00  0.00           N  
ATOM    178  H   SER    13      51.860  89.328  75.638  1.00  0.00           H  
ATOM    179  CA  SER    13      51.136  89.194  77.665  1.00  0.00           C  
ATOM    180  HA  SER    13      50.288  89.767  78.039  1.00  0.00           H  
ATOM    181  CB  SER    13      50.620  87.815  77.100  1.00  0.00           C  
ATOM    182  HB2 SER    13      49.900  88.032  76.311  1.00  0.00           H  
ATOM    183  HB3 SER    13      51.486  87.284  76.707  1.00  0.00           H  
ATOM    184  OG  SER    13      49.960  87.207  78.196  1.00  0.00           O  
ATOM    185  HG  SER    13      49.518  86.456  77.793  1.00  0.00           H  
ATOM    186  C   SER    13      51.961  88.846  78.873  1.00  0.00           C  
ATOM    187  O   SER    13      53.098  88.409  78.688  1.00  0.00           O  
ATOM    188  N   TYR    14      51.490  89.001  80.073  1.00  0.00           N  
ATOM    189  H   TYR    14      50.624  89.509  80.178  1.00  0.00           H  
ATOM    190  CA  TYR    14      52.099  88.624  81.280  1.00  0.00           C  
ATOM    191  HA  TYR    14      53.052  89.151  81.319  1.00  0.00           H  
ATOM    192  CB  TYR    14      51.217  89.057  82.443  1.00  0.00           C  
ATOM    193  HB2 TYR    14      51.076  90.137  82.406  1.00  0.00           H  
ATOM    194  HB3 TYR    14      50.195  88.753  82.217  1.00  0.00           H  
ATOM    195  CG  TYR    14      51.650  88.718  83.817  1.00  0.00           C  
ATOM    196  CD1 TYR    14      52.524  89.567  84.460  1.00  0.00           C  
ATOM    197  HD1 TYR    14      52.820  90.475  83.955  1.00  0.00           H  
ATOM    198  CE1 TYR    14      53.091  89.082  85.673  1.00  0.00           C  
ATOM    199  HE1 TYR    14      53.842  89.687  86.159  1.00  0.00           H  
ATOM    200  CZ  TYR    14      52.755  87.863  86.281  1.00  0.00           C  
ATOM    201  OH  TYR    14      53.319  87.468  87.455  1.00  0.00           O  
ATOM    202  HH  TYR    14      52.966  86.642  87.795  1.00  0.00           H  
ATOM    203  CE2 TYR    14      51.893  87.029  85.575  1.00  0.00           C  
ATOM    204  HE2 TYR    14      51.573  86.041  85.872  1.00  0.00           H  
ATOM    205  CD2 TYR    14      51.370  87.456  84.369  1.00  0.00           C  
ATOM    206  HD2 TYR    14      50.775  86.766  83.790  1.00  0.00           H  
ATOM    207  C   TYR    14      52.492  87.121  81.348  1.00  0.00           C  
ATOM    208  O   TYR    14      51.668  86.270  81.087  1.00  0.00           O  
ATOM    209  N   GLY    15      53.705  86.832  81.856  1.00  0.00           N  
ATOM    210  H   GLY    15      53.835  85.832  81.791  1.00  0.00           H  
ATOM    211  CA  GLY    15      54.875  87.671  82.215  1.00  0.00           C  
ATOM    212  HA2 GLY    15      55.502  87.887  81.350  1.00  0.00           H  
ATOM    213  HA3 GLY    15      54.629  88.632  82.666  1.00  0.00           H  
ATOM    214  C   GLY    15      55.685  87.108  83.425  1.00  0.00           C  
ATOM    215  O   GLY    15      56.652  87.712  83.889  1.00  0.00           O  
ATOM    216  N   ALA    16      55.386  85.930  83.945  1.00  0.00           N  
ATOM    217  H   ALA    16      54.629  85.497  83.435  1.00  0.00           H  
ATOM    218  CA  ALA    16      55.766  85.481  85.229  1.00  0.00           C  
ATOM    219  HA  ALA    16      55.660  86.295  85.946  1.00  0.00           H  
ATOM    220  CB  ALA    16      54.742  84.434  85.632  1.00  0.00           C  
ATOM    221  HB1 ALA    16      53.767  84.885  85.818  1.00  0.00           H  
ATOM    222  HB2 ALA    16      54.676  83.687  84.842  1.00  0.00           H  
ATOM    223  HB3 ALA    16      55.186  83.942  86.497  1.00  0.00           H  
ATOM    224  C   ALA    16      57.223  85.039  85.367  1.00  0.00           C  
ATOM    225  O   ALA    16      57.745  85.035  86.467  1.00  0.00           O  
ATOM    226  N   TYR    17      57.796  84.602  84.194  1.00  0.00           N  
ATOM    227  H   TYR    17      57.384  84.617  83.272  1.00  0.00           H  
ATOM    228  CA  TYR    17      59.155  84.101  84.268  1.00  0.00           C  
ATOM    229  HA  TYR    17      59.170  83.227  84.919  1.00  0.00           H  
ATOM    230  CB  TYR    17      59.650  83.779  82.846  1.00  0.00           C  
ATOM    231  HB2 TYR    17      59.257  82.810  82.538  1.00  0.00           H  
ATOM    232  HB3 TYR    17      59.319  84.550  82.149  1.00  0.00           H  
ATOM    233  CG  TYR    17      61.186  83.486  82.733  1.00  0.00           C  
ATOM    234  CD1 TYR    17      62.001  84.508  82.288  1.00  0.00           C  
ATOM    235  HD1 TYR    17      61.584  85.408  81.861  1.00  0.00           H  
ATOM    236  CE1 TYR    17      63.394  84.205  82.262  1.00  0.00           C  
ATOM    237  HE1 TYR    17      64.104  84.938  81.907  1.00  0.00           H  
ATOM    238  CZ  TYR    17      63.881  82.901  82.687  1.00  0.00           C  
ATOM    239  OH  TYR    17      65.206  82.613  82.576  1.00  0.00           O  
ATOM    240  HH  TYR    17      65.346  81.670  82.683  1.00  0.00           H  
ATOM    241  CE2 TYR    17      62.986  81.858  83.106  1.00  0.00           C  
ATOM    242  HE2 TYR    17      63.387  80.902  83.408  1.00  0.00           H  
ATOM    243  CD2 TYR    17      61.648  82.208  83.130  1.00  0.00           C  
ATOM    244  HD2 TYR    17      61.006  81.462  83.575  1.00  0.00           H  
ATOM    245  C   TYR    17      60.124  85.243  84.862  1.00  0.00           C  
ATOM    246  O   TYR    17      59.862  86.423  84.404  1.00  0.00           O  
ATOM    247  N   PRO    18      61.093  85.002  85.787  1.00  0.00           N  
ATOM    248  CD  PRO    18      61.197  83.708  86.524  1.00  0.00           C  
ATOM    249  HD2 PRO    18      61.446  82.893  85.844  1.00  0.00           H  
ATOM    250  HD3 PRO    18      60.276  83.443  87.042  1.00  0.00           H  
ATOM    251  CG  PRO    18      62.258  83.868  87.629  1.00  0.00           C  
ATOM    252  HG2 PRO    18      63.202  83.595  87.158  1.00  0.00           H  
ATOM    253  HG3 PRO    18      62.116  83.245  88.513  1.00  0.00           H  
ATOM    254  CB  PRO    18      62.045  85.351  87.953  1.00  0.00           C  
ATOM    255  HB2 PRO    18      62.914  85.820  88.416  1.00  0.00           H  
ATOM    256  HB3 PRO    18      61.257  85.551  88.678  1.00  0.00           H  
ATOM    257  CA  PRO    18      61.817  85.994  86.608  1.00  0.00           C  
ATOM    258  HA  PRO    18      61.165  86.849  86.790  1.00  0.00           H  
ATOM    259  C   PRO    18      63.092  86.544  85.935  1.00  0.00           C  
ATOM    260  O   PRO    18      64.015  85.718  85.760  1.00  0.00           O  
ATOM    261  N   THR    19      63.084  87.799  85.482  1.00  0.00           N  
ATOM    262  H   THR    19      62.270  88.319  85.778  1.00  0.00           H  
ATOM    263  CA  THR    19      64.264  88.508  85.041  1.00  0.00           C  
ATOM    264  HA  THR    19      64.732  88.021  84.185  1.00  0.00           H  
ATOM    265  CB  THR    19      63.921  89.882  84.469  1.00  0.00           C  
ATOM    266  HB  THR    19      63.542  90.572  85.223  1.00  0.00           H  
ATOM    267  CG2 THR    19      65.058  90.549  83.793  1.00  0.00           C  
ATOM    268 HG21 THR    19      65.465  89.880  83.035  1.00  0.00           H  
ATOM    269 HG22 THR    19      64.779  91.531  83.412  1.00  0.00           H  
ATOM    270 HG23 THR    19      65.858  90.721  84.513  1.00  0.00           H  
ATOM    271  OG1 THR    19      63.011  89.826  83.445  1.00  0.00           O  
ATOM    272  HG1 THR    19      62.469  89.042  83.565  1.00  0.00           H  
ATOM    273  C   THR    19      65.385  88.510  86.064  1.00  0.00           C  
ATOM    274  O   THR    19      65.069  88.763  87.263  1.00  0.00           O  
ATOM    275  N   GLN    20      66.643  88.222  85.649  1.00  0.00           N  
ATOM    276  H   GLN    20      66.705  87.822  84.724  1.00  0.00           H  
ATOM    277  CA  GLN    20      67.818  88.239  86.498  1.00  0.00           C  
ATOM    278  HA  GLN    20      67.845  87.261  86.979  1.00  0.00           H  
ATOM    279  CB  GLN    20      69.042  88.279  85.539  1.00  0.00           C  
ATOM    280  HB2 GLN    20      68.855  87.373  84.961  1.00  0.00           H  
ATOM    281  HB3 GLN    20      68.949  89.146  84.885  1.00  0.00           H  
ATOM    282  CG  GLN    20      70.419  88.209  86.272  1.00  0.00           C  
ATOM    283  HG2 GLN    20      70.649  89.079  86.886  1.00  0.00           H  
ATOM    284  HG3 GLN    20      70.523  87.226  86.731  1.00  0.00           H  
ATOM    285  CD  GLN    20      71.538  88.093  85.251  1.00  0.00           C  
ATOM    286  OE1 GLN    20      71.567  87.173  84.480  1.00  0.00           O  
ATOM    287  NE2 GLN    20      72.546  88.934  85.305  1.00  0.00           N  
ATOM    288 HE21 GLN    20      72.529  89.725  85.933  1.00  0.00           H  
ATOM    289 HE22 GLN    20      73.288  88.812  84.631  1.00  0.00           H  
ATOM    290  C   GLN    20      67.910  89.434  87.487  1.00  0.00           C  
ATOM    291  O   GLN    20      67.807  90.552  86.967  1.00  0.00           O  
ATOM    292  N   PRO    21      68.215  89.210  88.797  1.00  0.00           N  
ATOM    293  CD  PRO    21      68.287  87.949  89.479  1.00  0.00           C  
ATOM    294  HD2 PRO    21      69.300  87.583  89.312  1.00  0.00           H  
ATOM    295  HD3 PRO    21      67.581  87.192  89.138  1.00  0.00           H  
ATOM    296  CG  PRO    21      68.057  88.277  90.955  1.00  0.00           C  
ATOM    297  HG2 PRO    21      68.526  87.498  91.557  1.00  0.00           H  
ATOM    298  HG3 PRO    21      66.994  88.336  91.188  1.00  0.00           H  
ATOM    299  CB  PRO    21      68.561  89.662  91.122  1.00  0.00           C  
ATOM    300  HB2 PRO    21      69.623  89.587  91.356  1.00  0.00           H  
ATOM    301  HB3 PRO    21      68.041  90.166  91.936  1.00  0.00           H  
ATOM    302  CA  PRO    21      68.346  90.307  89.779  1.00  0.00           C  
ATOM    303  HA  PRO    21      67.420  90.882  89.757  1.00  0.00           H  
ATOM    304  C   PRO    21      69.427  91.286  89.384  1.00  0.00           C  
ATOM    305  O   PRO    21      70.437  91.000  88.741  1.00  0.00           O  
ATOM    306  N   GLY    22      69.084  92.547  89.588  1.00  0.00           N  
ATOM    307  H   GLY    22      68.180  92.669  90.023  1.00  0.00           H  
ATOM    308  CA  GLY    22      69.912  93.669  89.228  1.00  0.00           C  
ATOM    309  HA2 GLY    22      70.411  93.391  88.300  1.00  0.00           H  
ATOM    310  HA3 GLY    22      69.312  94.573  89.123  1.00  0.00           H  
ATOM    311  C   GLY    22      71.090  93.798  90.198  1.00  0.00           C  
ATOM    312  O   GLY    22      71.334  92.999  91.135  1.00  0.00           O  
ATOM    313  N   GLN    23      72.041  94.697  89.881  1.00  0.00           N  
ATOM    314  H   GLN    23      72.029  95.313  89.081  1.00  0.00           H  
ATOM    315  CA  GLN    23      73.310  94.854  90.563  1.00  0.00           C  
ATOM    316  HA  GLN    23      73.182  94.605  91.616  1.00  0.00           H  
ATOM    317  CB  GLN    23      74.248  93.880  89.785  1.00  0.00           C  
ATOM    318  HB2 GLN    23      73.866  92.859  89.785  1.00  0.00           H  
ATOM    319  HB3 GLN    23      74.398  94.284  88.784  1.00  0.00           H  
ATOM    320  CG  GLN    23      75.550  93.832  90.575  1.00  0.00           C  
ATOM    321  HG2 GLN    23      76.139  93.078  90.053  1.00  0.00           H  
ATOM    322  HG3 GLN    23      76.076  94.786  90.537  1.00  0.00           H  
ATOM    323  CD  GLN    23      75.492  93.397  92.041  1.00  0.00           C  
ATOM    324  OE1 GLN    23      74.851  93.919  92.941  1.00  0.00           O  
ATOM    325  NE2 GLN    23      76.147  92.347  92.345  1.00  0.00           N  
ATOM    326 HE21 GLN    23      76.572  91.732  91.666  1.00  0.00           H  
ATOM    327 HE22 GLN    23      76.189  92.114  93.327  1.00  0.00           H  
ATOM    328  C   GLN    23      73.857  96.243  90.564  1.00  0.00           C  
ATOM    329  O   GLN    23      74.132  96.759  89.517  1.00  0.00           O  
ATOM    330  N   GLY    24      73.927  96.924  91.725  1.00  0.00           N  
ATOM    331  H   GLY    24      73.469  96.478  92.507  1.00  0.00           H  
ATOM    332  CA  GLY    24      74.444  98.319  91.765  1.00  0.00           C  
ATOM    333  HA2 GLY    24      73.680  98.895  91.242  1.00  0.00           H  
ATOM    334  HA3 GLY    24      74.533  98.636  92.804  1.00  0.00           H  
ATOM    335  C   GLY    24      75.822  98.686  91.155  1.00  0.00           C  
ATOM    336  O   GLY    24      76.650  97.784  90.885  1.00  0.00           O  
ATOM    337  N   TYR    25      76.101 100.008  90.972  1.00  0.00           N  
ATOM    338  H   TYR    25      75.404 100.720  91.134  1.00  0.00           H  
ATOM    339  CA  TYR    25      77.279 100.562  90.268  1.00  0.00           C  
ATOM    340  HA  TYR    25      78.160 100.166  90.771  1.00  0.00           H  
ATOM    341  CB  TYR    25      77.449 100.035  88.772  1.00  0.00           C  
ATOM    342  HB2 TYR    25      77.771  99.007  88.934  1.00  0.00           H  
ATOM    343  HB3 TYR    25      76.486 100.081  88.264  1.00  0.00           H  
ATOM    344  CG  TYR    25      78.510 100.692  87.898  1.00  0.00           C  
ATOM    345  CD1 TYR    25      79.878 100.697  88.233  1.00  0.00           C  
ATOM    346  HD1 TYR    25      80.199 100.146  89.104  1.00  0.00           H  
ATOM    347  CE1 TYR    25      80.803 101.412  87.500  1.00  0.00           C  
ATOM    348  HE1 TYR    25      81.829 101.382  87.835  1.00  0.00           H  
ATOM    349  CZ  TYR    25      80.436 102.053  86.313  1.00  0.00           C  
ATOM    350  OH  TYR    25      81.366 102.624  85.492  1.00  0.00           O  
ATOM    351  HH  TYR    25      81.044 103.270  84.859  1.00  0.00           H  
ATOM    352  CE2 TYR    25      79.049 102.101  85.921  1.00  0.00           C  
ATOM    353  HE2 TYR    25      78.821 102.647  85.018  1.00  0.00           H  
ATOM    354  CD2 TYR    25      78.092 101.376  86.700  1.00  0.00           C  
ATOM    355  HD2 TYR    25      77.061 101.404  86.379  1.00  0.00           H  
ATOM    356  C   TYR    25      77.317 102.024  90.328  1.00  0.00           C  
ATOM    357  O   TYR    25      76.378 102.714  89.864  1.00  0.00           O  
ATOM    358  N   SER    26      78.354 102.599  90.888  1.00  0.00           N  
ATOM    359  H   SER    26      79.095 101.989  91.204  1.00  0.00           H  
ATOM    360  CA  SER    26      78.618 104.058  90.975  1.00  0.00           C  
ATOM    361  HA  SER    26      77.719 104.637  91.187  1.00  0.00           H  
ATOM    362  CB  SER    26      79.658 104.475  92.015  1.00  0.00           C  
ATOM    363  HB2 SER    26      79.344 104.151  93.007  1.00  0.00           H  
ATOM    364  HB3 SER    26      80.656 104.082  91.822  1.00  0.00           H  
ATOM    365  OG  SER    26      79.720 105.914  91.932  1.00  0.00           O  
ATOM    366  HG  SER    26      79.082 106.390  92.469  1.00  0.00           H  
ATOM    367  C   SER    26      79.057 104.482  89.575  1.00  0.00           C  
ATOM    368  O   SER    26      80.206 104.238  89.140  1.00  0.00           O  
ATOM    369  N   GLN    27      78.186 105.069  88.752  1.00  0.00           N  
ATOM    370  H   GLN    27      77.235 105.157  89.080  1.00  0.00           H  
ATOM    371  CA  GLN    27      78.408 105.447  87.362  1.00  0.00           C  
ATOM    372  HA  GLN    27      78.647 104.554  86.784  1.00  0.00           H  
ATOM    373  CB  GLN    27      77.070 106.021  86.797  1.00  0.00           C  
ATOM    374  HB2 GLN    27      76.614 106.740  87.477  1.00  0.00           H  
ATOM    375  HB3 GLN    27      77.284 106.466  85.825  1.00  0.00           H  
ATOM    376  CG  GLN    27      76.045 104.922  86.524  1.00  0.00           C  
ATOM    377  HG2 GLN    27      76.066 104.187  87.328  1.00  0.00           H  
ATOM    378  HG3 GLN    27      75.039 105.343  86.541  1.00  0.00           H  
ATOM    379  CD  GLN    27      76.044 104.173  85.186  1.00  0.00           C  
ATOM    380  OE1 GLN    27      76.685 104.505  84.238  1.00  0.00           O  
ATOM    381  NE2 GLN    27      75.316 103.109  85.121  1.00  0.00           N  
ATOM    382 HE21 GLN    27      74.708 102.856  85.887  1.00  0.00           H  
ATOM    383 HE22 GLN    27      75.431 102.483  84.337  1.00  0.00           H  
ATOM    384  C   GLN    27      79.528 106.503  87.326  1.00  0.00           C  
ATOM    385  O   GLN    27      80.132 106.688  86.284  1.00  0.00           O  
ATOM    386  N   GLN    28      79.876 107.084  88.453  1.00  0.00           N  
ATOM    387  H   GLN    28      79.266 106.999  89.253  1.00  0.00           H  
ATOM    388  CA  GLN    28      80.918 108.099  88.510  1.00  0.00           C  
ATOM    389  HA  GLN    28      80.976 108.610  87.549  1.00  0.00           H  
ATOM    390  CB  GLN    28      80.561 109.176  89.581  1.00  0.00           C  
ATOM    391  HB2 GLN    28      80.442 108.796  90.595  1.00  0.00           H  
ATOM    392  HB3 GLN    28      81.415 109.853  89.598  1.00  0.00           H  
ATOM    393  CG  GLN    28      79.370 110.106  89.210  1.00  0.00           C  
ATOM    394  HG2 GLN    28      79.468 111.046  89.754  1.00  0.00           H  
ATOM    395  HG3 GLN    28      79.429 110.393  88.159  1.00  0.00           H  
ATOM    396  CD  GLN    28      78.018 109.525  89.586  1.00  0.00           C  
ATOM    397  OE1 GLN    28      77.901 108.575  90.261  1.00  0.00           O  
ATOM    398  NE2 GLN    28      76.931 110.125  89.202  1.00  0.00           N  
ATOM    399 HE21 GLN    28      76.050 109.768  89.543  1.00  0.00           H  
ATOM    400 HE22 GLN    28      77.019 110.899  88.559  1.00  0.00           H  
ATOM    401  C   GLN    28      82.313 107.539  88.748  1.00  0.00           C  
ATOM    402  O   GLN    28      83.336 108.216  88.619  1.00  0.00           O  
ATOM    403  N   SER    29      82.408 106.239  89.000  1.00  0.00           N  
ATOM    404  H   SER    29      81.551 105.705  89.020  1.00  0.00           H  
ATOM    405  CA  SER    29      83.729 105.513  89.276  1.00  0.00           C  
ATOM    406  HA  SER    29      84.487 106.094  89.801  1.00  0.00           H  
ATOM    407  CB  SER    29      83.380 104.238  90.053  1.00  0.00           C  
ATOM    408  HB2 SER    29      84.273 103.860  90.551  1.00  0.00           H  
ATOM    409  HB3 SER    29      82.759 104.527  90.901  1.00  0.00           H  
ATOM    410  OG  SER    29      82.740 103.295  89.234  1.00  0.00           O  
ATOM    411  HG  SER    29      81.792 103.437  89.268  1.00  0.00           H  
ATOM    412  C   SER    29      84.538 105.241  87.965  1.00  0.00           C  
ATOM    413  O   SER    29      85.688 104.999  88.087  1.00  0.00           O  
ATOM    414  N   SER    30      83.943 105.446  86.788  1.00  0.00           N  
ATOM    415  H   SER    30      82.951 105.634  86.769  1.00  0.00           H  
ATOM    416  CA  SER    30      84.687 105.497  85.510  1.00  0.00           C  
ATOM    417  HA  SER    30      85.738 105.291  85.712  1.00  0.00           H  
ATOM    418  CB  SER    30      84.244 104.375  84.582  1.00  0.00           C  
ATOM    419  HB2 SER    30      84.372 103.411  85.074  1.00  0.00           H  
ATOM    420  HB3 SER    30      83.183 104.492  84.362  1.00  0.00           H  
ATOM    421  OG  SER    30      84.998 104.428  83.391  1.00  0.00           O  
ATOM    422  HG  SER    30      84.474 104.733  82.648  1.00  0.00           H  
ATOM    423  C   SER    30      84.536 106.936  84.924  1.00  0.00           C  
ATOM    424  O   SER    30      83.519 107.551  85.151  1.00  0.00           O  
ATOM    425  N   GLN    31      85.418 107.604  84.163  1.00  0.00           N  
ATOM    426  H   GLN    31      85.203 108.547  83.871  1.00  0.00           H  
ATOM    427  CA  GLN    31      86.806 107.148  84.001  1.00  0.00           C  
ATOM    428  HA  GLN    31      86.870 106.136  83.602  1.00  0.00           H  
ATOM    429  CB  GLN    31      87.406 108.074  82.922  1.00  0.00           C  
ATOM    430  HB2 GLN    31      87.426 109.107  83.270  1.00  0.00           H  
ATOM    431  HB3 GLN    31      88.429 107.726  82.780  1.00  0.00           H  
ATOM    432  CG  GLN    31      86.682 108.092  81.597  1.00  0.00           C  
ATOM    433  HG2 GLN    31      85.729 108.612  81.693  1.00  0.00           H  
ATOM    434  HG3 GLN    31      87.240 108.733  80.915  1.00  0.00           H  
ATOM    435  CD  GLN    31      86.553 106.748  80.943  1.00  0.00           C  
ATOM    436  OE1 GLN    31      87.272 105.847  81.252  1.00  0.00           O  
ATOM    437  NE2 GLN    31      85.736 106.653  79.926  1.00  0.00           N  
ATOM    438 HE21 GLN    31      85.632 105.696  79.618  1.00  0.00           H  
ATOM    439 HE22 GLN    31      85.044 107.379  79.811  1.00  0.00           H  
ATOM    440  C   GLN    31      87.616 107.051  85.324  1.00  0.00           C  
ATOM    441  O   GLN    31      87.404 107.876  86.178  1.00  0.00           O  
ATOM    442  N   PRO    32      88.463 106.041  85.505  1.00  0.00           N  
ATOM    443  CD  PRO    32      88.905 105.119  84.495  1.00  0.00           C  
ATOM    444  HD2 PRO    32      89.302 105.708  83.668  1.00  0.00           H  
ATOM    445  HD3 PRO    32      88.126 104.399  84.247  1.00  0.00           H  
ATOM    446  CG  PRO    32      89.990 104.317  85.213  1.00  0.00           C  
ATOM    447  HG2 PRO    32      90.906 104.883  85.043  1.00  0.00           H  
ATOM    448  HG3 PRO    32      90.070 103.296  84.839  1.00  0.00           H  
ATOM    449  CB  PRO    32      89.493 104.298  86.675  1.00  0.00           C  
ATOM    450  HB2 PRO    32      90.233 104.051  87.436  1.00  0.00           H  
ATOM    451  HB3 PRO    32      88.672 103.598  86.831  1.00  0.00           H  
ATOM    452  CA  PRO    32      88.909 105.691  86.892  1.00  0.00           C  
ATOM    453  HA  PRO    32      88.092 105.827  87.601  1.00  0.00           H  
ATOM    454  C   PRO    32      90.065 106.605  87.301  1.00  0.00           C  
ATOM    455  O   PRO    32      90.933 107.018  86.551  1.00  0.00           O  
ATOM    456  N   TYR    33      90.095 106.974  88.603  1.00  0.00           N  
ATOM    457  H   TYR    33      89.334 106.642  89.177  1.00  0.00           H  
ATOM    458  CA  TYR    33      91.067 107.844  89.259  1.00  0.00           C  
ATOM    459  HA  TYR    33      92.028 107.677  88.772  1.00  0.00           H  
ATOM    460  CB  TYR    33      90.663 109.305  89.145  1.00  0.00           C  
ATOM    461  HB2 TYR    33      89.752 109.476  89.720  1.00  0.00           H  
ATOM    462  HB3 TYR    33      91.260 110.034  89.693  1.00  0.00           H  
ATOM    463  CG  TYR    33      90.497 109.927  87.822  1.00  0.00           C  
ATOM    464  CD1 TYR    33      91.594 110.392  87.051  1.00  0.00           C  
ATOM    465  HD1 TYR    33      92.632 110.475  87.335  1.00  0.00           H  
ATOM    466  CE1 TYR    33      91.327 110.891  85.742  1.00  0.00           C  
ATOM    467  HE1 TYR    33      92.132 111.263  85.125  1.00  0.00           H  
ATOM    468  CZ  TYR    33      90.048 110.929  85.202  1.00  0.00           C  
ATOM    469  OH  TYR    33      89.967 111.483  83.934  1.00  0.00           O  
ATOM    470  HH  TYR    33      89.078 111.648  83.613  1.00  0.00           H  
ATOM    471  CE2 TYR    33      88.950 110.421  85.904  1.00  0.00           C  
ATOM    472  HE2 TYR    33      87.969 110.374  85.457  1.00  0.00           H  
ATOM    473  CD2 TYR    33      89.205 110.015  87.255  1.00  0.00           C  
ATOM    474  HD2 TYR    33      88.398 109.562  87.812  1.00  0.00           H  
ATOM    475  C   TYR    33      91.307 107.468  90.743  1.00  0.00           C  
ATOM    476  O   TYR    33      92.265 106.802  91.057  1.00  0.00           O  
ATOM    477  N   GLY    34      90.400 107.860  91.638  1.00  0.00           N  
ATOM    478  H   GLY    34      89.705 108.569  91.453  1.00  0.00           H  
ATOM    479  CA  GLY    34      90.658 107.751  93.093  1.00  0.00           C  
ATOM    480  HA2 GLY    34      91.730 107.732  93.289  1.00  0.00           H  
ATOM    481  HA3 GLY    34      90.136 108.580  93.570  1.00  0.00           H  
ATOM    482  C   GLY    34      90.108 106.503  93.796  1.00  0.00           C  
ATOM    483  O   GLY    34      89.806 105.467  93.174  1.00  0.00           O  
ATOM    484  N   GLN    35      89.799 106.665  95.135  1.00  0.00           N  
ATOM    485  H   GLN    35      89.997 107.549  95.582  1.00  0.00           H  
ATOM    486  CA  GLN    35      89.140 105.682  96.007  1.00  0.00           C  
ATOM    487  HA  GLN    35      88.584 105.068  95.298  1.00  0.00           H  
ATOM    488  CB  GLN    35      90.131 104.756  96.742  1.00  0.00           C  
ATOM    489  HB2 GLN    35      90.662 105.220  97.572  1.00  0.00           H  
ATOM    490  HB3 GLN    35      89.516 104.055  97.307  1.00  0.00           H  
ATOM    491  CG  GLN    35      91.118 104.015  95.750  1.00  0.00           C  
ATOM    492  HG2 GLN    35      90.604 103.313  95.093  1.00  0.00           H  
ATOM    493  HG3 GLN    35      91.756 104.807  95.357  1.00  0.00           H  
ATOM    494  CD  GLN    35      92.012 103.038  96.490  1.00  0.00           C  
ATOM    495  OE1 GLN    35      92.132 102.927  97.702  1.00  0.00           O  
ATOM    496  NE2 GLN    35      93.001 102.443  95.828  1.00  0.00           N  
ATOM    497 HE21 GLN    35      93.091 102.495  94.824  1.00  0.00           H  
ATOM    498 HE22 GLN    35      93.784 102.090  96.360  1.00  0.00           H  
ATOM    499  C   GLN    35      88.302 106.491  97.050  1.00  0.00           C  
ATOM    500  O   GLN    35      88.913 107.219  97.818  1.00  0.00           O  
ATOM    501  N   GLN    36      86.972 106.364  97.146  1.00  0.00           N  
ATOM    502  H   GLN    36      86.419 106.700  97.923  1.00  0.00           H  
ATOM    503  CA  GLN    36      86.180 105.920  96.008  1.00  0.00           C  
ATOM    504  HA  GLN    36      86.472 104.922  95.681  1.00  0.00           H  
ATOM    505  CB  GLN    36      84.757 105.811  96.447  1.00  0.00           C  
ATOM    506  HB2 GLN    36      84.666 105.743  97.532  1.00  0.00           H  
ATOM    507  HB3 GLN    36      84.216 106.681  96.075  1.00  0.00           H  
ATOM    508  CG  GLN    36      84.153 104.546  95.830  1.00  0.00           C  
ATOM    509  HG2 GLN    36      84.239 104.524  94.743  1.00  0.00           H  
ATOM    510  HG3 GLN    36      84.714 103.655  96.113  1.00  0.00           H  
ATOM    511  CD  GLN    36      82.745 104.184  96.324  1.00  0.00           C  
ATOM    512  OE1 GLN    36      82.341 104.464  97.468  1.00  0.00           O  
ATOM    513  NE2 GLN    36      81.940 103.617  95.486  1.00  0.00           N  
ATOM    514 HE21 GLN    36      82.377 103.497  94.584  1.00  0.00           H  
ATOM    515 HE22 GLN    36      80.932 103.650  95.449  1.00  0.00           H  
ATOM    516  C   GLN    36      86.289 106.888  94.769  1.00  0.00           C  
ATOM    517  O   GLN    36      86.550 108.046  94.937  1.00  0.00           O  
ATOM    518  N   SER    37      86.179 106.428  93.510  1.00  0.00           N  
ATOM    519  H   SER    37      85.989 105.453  93.326  1.00  0.00           H  
ATOM    520  CA  SER    37      86.484 107.255  92.347  1.00  0.00           C  
ATOM    521  HA  SER    37      87.370 107.857  92.549  1.00  0.00           H  
ATOM    522  CB  SER    37      87.061 106.282  91.275  1.00  0.00           C  
ATOM    523  HB2 SER    37      87.785 105.650  91.790  1.00  0.00           H  
ATOM    524  HB3 SER    37      86.269 105.720  90.779  1.00  0.00           H  
ATOM    525  OG  SER    37      87.860 107.026  90.393  1.00  0.00           O  
ATOM    526  HG  SER    37      87.256 107.381  89.737  1.00  0.00           H  
ATOM    527  C   SER    37      85.352 108.105  91.789  1.00  0.00           C  
ATOM    528  O   SER    37      84.276 107.560  91.502  1.00  0.00           O  
ATOM    529  N   TYR    38      85.549 109.412  91.621  1.00  0.00           N  
ATOM    530  H   TYR    38      86.506 109.699  91.767  1.00  0.00           H  
ATOM    531  CA  TYR    38      84.692 110.333  90.825  1.00  0.00           C  
ATOM    532  HA  TYR    38      83.969 109.705  90.305  1.00  0.00           H  
ATOM    533  CB  TYR    38      83.854 111.169  91.816  1.00  0.00           C  
ATOM    534  HB2 TYR    38      84.614 111.850  92.197  1.00  0.00           H  
ATOM    535  HB3 TYR    38      83.182 111.775  91.208  1.00  0.00           H  
ATOM    536  CG  TYR    38      83.132 110.508  92.934  1.00  0.00           C  
ATOM    537  CD1 TYR    38      83.749 109.876  94.012  1.00  0.00           C  
ATOM    538  HD1 TYR    38      84.827 109.858  93.953  1.00  0.00           H  
ATOM    539  CE1 TYR    38      83.075 109.488  95.152  1.00  0.00           C  
ATOM    540  HE1 TYR    38      83.524 108.953  95.975  1.00  0.00           H  
ATOM    541  CZ  TYR    38      81.643 109.607  95.126  1.00  0.00           C  
ATOM    542  OH  TYR    38      80.894 109.207  96.212  1.00  0.00           O  
ATOM    543  HH  TYR    38      79.987 109.515  96.147  1.00  0.00           H  
ATOM    544  CE2 TYR    38      80.953 110.057  93.954  1.00  0.00           C  
ATOM    545  HE2 TYR    38      79.885 110.215  93.971  1.00  0.00           H  
ATOM    546  CD2 TYR    38      81.707 110.578  92.900  1.00  0.00           C  
ATOM    547  HD2 TYR    38      81.264 110.981  92.001  1.00  0.00           H  
ATOM    548  C   TYR    38      85.438 111.300  89.844  1.00  0.00           C  
ATOM    549  O   TYR    38      84.799 111.765  88.925  1.00  0.00           O  
ATOM    550  N   SER    39      86.765 111.698  90.022  1.00  0.00           N  
ATOM    551  H   SER    39      87.297 111.261  90.762  1.00  0.00           H  
ATOM    552  CA  SER    39      87.489 112.677  89.206  1.00  0.00           C  
ATOM    553  HA  SER    39      87.250 112.536  88.152  1.00  0.00           H  
ATOM    554  CB  SER    39      87.023 114.132  89.569  1.00  0.00           C  
ATOM    555  HB2 SER    39      85.938 114.200  89.494  1.00  0.00           H  
ATOM    556  HB3 SER    39      87.278 114.332  90.610  1.00  0.00           H  
ATOM    557  OG  SER    39      87.552 115.012  88.583  1.00  0.00           O  
ATOM    558  HG  SER    39      87.256 115.895  88.818  1.00  0.00           H  
ATOM    559  C   SER    39      89.042 112.516  89.431  1.00  0.00           C  
ATOM    560  O   SER    39      89.480 112.006  90.471  1.00  0.00           O  
ATOM    561  N   GLY    40      89.860 113.029  88.494  1.00  0.00           N  
ATOM    562  H   GLY    40      89.489 113.442  87.650  1.00  0.00           H  
ATOM    563  CA  GLY    40      91.302 113.061  88.615  1.00  0.00           C  
ATOM    564  HA2 GLY    40      91.715 112.067  88.789  1.00  0.00           H  
ATOM    565  HA3 GLY    40      91.744 113.484  87.713  1.00  0.00           H  
ATOM    566  C   GLY    40      91.734 113.994  89.738  1.00  0.00           C  
ATOM    567  O   GLY    40      90.905 114.673  90.276  1.00  0.00           O  
ATOM    568  N   TYR    41      93.018 114.074  90.076  1.00  0.00           N  
ATOM    569  H   TYR    41      93.255 114.753  90.786  1.00  0.00           H  
ATOM    570  CA  TYR    41      94.165 113.312  89.532  1.00  0.00           C  
ATOM    571  HA  TYR    41      93.837 112.454  88.944  1.00  0.00           H  
ATOM    572  CB  TYR    41      94.904 114.285  88.595  1.00  0.00           C  
ATOM    573  HB2 TYR    41      95.191 115.136  89.213  1.00  0.00           H  
ATOM    574  HB3 TYR    41      95.742 113.643  88.324  1.00  0.00           H  
ATOM    575  CG  TYR    41      94.255 114.696  87.262  1.00  0.00           C  
ATOM    576  CD1 TYR    41      93.787 116.012  87.078  1.00  0.00           C  
ATOM    577  HD1 TYR    41      94.107 116.780  87.767  1.00  0.00           H  
ATOM    578  CE1 TYR    41      93.015 116.351  85.893  1.00  0.00           C  
ATOM    579  HE1 TYR    41      92.469 117.277  85.794  1.00  0.00           H  
ATOM    580  CZ  TYR    41      92.833 115.350  84.930  1.00  0.00           C  
ATOM    581  OH  TYR    41      92.095 115.512  83.804  1.00  0.00           O  
ATOM    582  HH  TYR    41      92.132 114.730  83.249  1.00  0.00           H  
ATOM    583  CE2 TYR    41      93.427 114.087  85.082  1.00  0.00           C  
ATOM    584  HE2 TYR    41      93.089 113.367  84.352  1.00  0.00           H  
ATOM    585  CD2 TYR    41      94.067 113.694  86.242  1.00  0.00           C  
ATOM    586  HD2 TYR    41      94.427 112.679  86.322  1.00  0.00           H  
ATOM    587  C   TYR    41      95.081 112.745  90.588  1.00  0.00           C  
ATOM    588  O   TYR    41      95.524 113.457  91.456  1.00  0.00           O  
ATOM    589  N   SER    42      95.530 111.503  90.499  1.00  0.00           N  
ATOM    590  H   SER    42      95.015 110.849  89.926  1.00  0.00           H  
ATOM    591  CA  SER    42      96.437 110.823  91.509  1.00  0.00           C  
ATOM    592  HA  SER    42      96.132 111.187  92.490  1.00  0.00           H  
ATOM    593  CB  SER    42      96.289 109.305  91.434  1.00  0.00           C  
ATOM    594  HB2 SER    42      96.421 108.931  90.418  1.00  0.00           H  
ATOM    595  HB3 SER    42      96.958 108.699  92.045  1.00  0.00           H  
ATOM    596  OG  SER    42      95.061 108.910  91.885  1.00  0.00           O  
ATOM    597  HG  SER    42      95.151 107.959  91.782  1.00  0.00           H  
ATOM    598  C   SER    42      97.824 111.226  91.347  1.00  0.00           C  
ATOM    599  O   SER    42      98.567 111.286  92.269  1.00  0.00           O  
ATOM    600  N   GLN    43      98.224 111.732  90.163  1.00  0.00           N  
ATOM    601  H   GLN    43      97.542 111.712  89.418  1.00  0.00           H  
ATOM    602  CA  GLN    43      99.427 112.383  89.789  1.00  0.00           C  
ATOM    603  HA  GLN    43     100.162 112.219  90.577  1.00  0.00           H  
ATOM    604  CB  GLN    43      99.967 111.778  88.478  1.00  0.00           C  
ATOM    605  HB2 GLN    43     101.005 112.090  88.590  1.00  0.00           H  
ATOM    606  HB3 GLN    43      99.860 110.695  88.544  1.00  0.00           H  
ATOM    607  CG  GLN    43      99.475 112.261  87.144  1.00  0.00           C  
ATOM    608  HG2 GLN    43      99.530 113.349  87.104  1.00  0.00           H  
ATOM    609  HG3 GLN    43     100.143 111.975  86.332  1.00  0.00           H  
ATOM    610  CD  GLN    43      98.030 111.859  86.731  1.00  0.00           C  
ATOM    611  OE1 GLN    43      97.445 110.921  87.325  1.00  0.00           O  
ATOM    612  NE2 GLN    43      97.539 112.512  85.706  1.00  0.00           N  
ATOM    613 HE21 GLN    43      97.982 113.226  85.146  1.00  0.00           H  
ATOM    614 HE22 GLN    43      96.648 112.238  85.317  1.00  0.00           H  
ATOM    615  C   GLN    43      99.265 113.897  89.833  1.00  0.00           C  
ATOM    616  O   GLN    43      98.189 114.365  89.416  1.00  0.00           O  
ATOM    617  N   SER    44     100.298 114.696  90.065  1.00  0.00           N  
ATOM    618  H   SER    44     101.170 114.200  90.176  1.00  0.00           H  
ATOM    619  CA  SER    44     100.404 116.163  89.887  1.00  0.00           C  
ATOM    620  HA  SER    44      99.729 116.680  90.570  1.00  0.00           H  
ATOM    621  CB  SER    44     101.775 116.586  90.271  1.00  0.00           C  
ATOM    622  HB2 SER    44     101.987 115.988  91.157  1.00  0.00           H  
ATOM    623  HB3 SER    44     102.532 116.391  89.511  1.00  0.00           H  
ATOM    624  OG  SER    44     101.896 117.894  90.566  1.00  0.00           O  
ATOM    625  HG  SER    44     102.728 118.013  91.029  1.00  0.00           H  
ATOM    626  C   SER    44     100.244 116.624  88.421  1.00  0.00           C  
ATOM    627  O   SER    44     100.543 115.941  87.418  1.00  0.00           O  
ATOM    628  N   THR    45      99.823 117.868  88.223  1.00  0.00           N  
ATOM    629  H   THR    45      99.335 118.331  88.977  1.00  0.00           H  
ATOM    630  CA  THR    45      99.905 118.627  86.964  1.00  0.00           C  
ATOM    631  HA  THR    45      99.283 118.139  86.213  1.00  0.00           H  
ATOM    632  CB  THR    45      99.328 120.035  87.059  1.00  0.00           C  
ATOM    633  HB  THR    45      99.938 120.584  87.777  1.00  0.00           H  
ATOM    634  CG2 THR    45      99.454 120.970  85.763  1.00  0.00           C  
ATOM    635 HG21 THR    45      99.144 121.949  86.131  1.00  0.00           H  
ATOM    636 HG22 THR    45     100.491 121.012  85.430  1.00  0.00           H  
ATOM    637 HG23 THR    45      98.890 120.575  84.919  1.00  0.00           H  
ATOM    638  OG1 THR    45      97.955 119.956  87.246  1.00  0.00           O  
ATOM    639  HG1 THR    45      97.790 119.389  88.003  1.00  0.00           H  
ATOM    640  C   THR    45     101.328 118.731  86.419  1.00  0.00           C  
ATOM    641  O   THR    45     101.516 118.774  85.200  1.00  0.00           O  
ATOM    642  N   ASP    46     102.332 118.898  87.221  1.00  0.00           N  
ATOM    643  H   ASP    46     102.098 119.016  88.197  1.00  0.00           H  
ATOM    644  CA  ASP    46     103.720 119.312  86.815  1.00  0.00           C  
ATOM    645  HA  ASP    46     104.058 118.722  85.962  1.00  0.00           H  
ATOM    646  CB  ASP    46     103.875 120.743  86.473  1.00  0.00           C  
ATOM    647  HB2 ASP    46     103.114 120.979  85.730  1.00  0.00           H  
ATOM    648  HB3 ASP    46     103.605 121.313  87.362  1.00  0.00           H  
ATOM    649  CG  ASP    46     105.269 121.304  85.968  1.00  0.00           C  
ATOM    650  OD1 ASP    46     106.129 120.435  85.753  1.00  0.00           O  
ATOM    651  OD2 ASP    46     105.374 122.535  85.793  1.00  0.00           O  
ATOM    652  C   ASP    46     104.768 118.834  87.867  1.00  0.00           C  
ATOM    653  O   ASP    46     104.592 119.230  88.963  1.00  0.00           O  
ATOM    654  N   THR    47     105.899 118.201  87.501  1.00  0.00           N  
ATOM    655  H   THR    47     105.947 118.181  86.492  1.00  0.00           H  
ATOM    656  CA  THR    47     106.966 117.717  88.364  1.00  0.00           C  
ATOM    657  HA  THR    47     106.725 117.987  89.393  1.00  0.00           H  
ATOM    658  CB  THR    47     107.037 116.188  88.436  1.00  0.00           C  
ATOM    659  HB  THR    47     107.786 115.948  89.191  1.00  0.00           H  
ATOM    660  CG2 THR    47     105.710 115.544  88.902  1.00  0.00           C  
ATOM    661 HG21 THR    47     105.755 114.456  88.932  1.00  0.00           H  
ATOM    662 HG22 THR    47     105.457 115.879  89.908  1.00  0.00           H  
ATOM    663 HG23 THR    47     104.878 115.890  88.289  1.00  0.00           H  
ATOM    664  OG1 THR    47     107.347 115.685  87.154  1.00  0.00           O  
ATOM    665  HG1 THR    47     106.892 116.158  86.453  1.00  0.00           H  
ATOM    666  C   THR    47     108.396 118.272  88.076  1.00  0.00           C  
ATOM    667  O   THR    47     109.420 117.587  88.313  1.00  0.00           O  
ATOM    668  N   SER    48     108.473 119.374  87.324  1.00  0.00           N  
ATOM    669  H   SER    48     107.617 119.645  86.860  1.00  0.00           H  
ATOM    670  CA  SER    48     109.729 119.952  86.732  1.00  0.00           C  
ATOM    671  HA  SER    48     110.417 119.174  86.403  1.00  0.00           H  
ATOM    672  CB  SER    48     109.420 120.871  85.535  1.00  0.00           C  
ATOM    673  HB2 SER    48     110.350 121.282  85.143  1.00  0.00           H  
ATOM    674  HB3 SER    48     108.990 120.334  84.690  1.00  0.00           H  
ATOM    675  OG  SER    48     108.506 121.812  85.962  1.00  0.00           O  
ATOM    676  HG  SER    48     107.622 121.441  86.005  1.00  0.00           H  
ATOM    677  C   SER    48     110.538 120.686  87.809  1.00  0.00           C  
ATOM    678  O   SER    48     110.033 121.013  88.876  1.00  0.00           O  
ATOM    679  N   GLY    49     111.799 120.848  87.487  1.00  0.00           N  
ATOM    680  H   GLY    49     112.026 120.514  86.561  1.00  0.00           H  
ATOM    681  CA  GLY    49     112.765 121.582  88.279  1.00  0.00           C  
ATOM    682  HA2 GLY    49     113.715 121.539  87.746  1.00  0.00           H  
ATOM    683  HA3 GLY    49     112.555 122.651  88.292  1.00  0.00           H  
ATOM    684  C   GLY    49     112.881 121.103  89.706  1.00  0.00           C  
ATOM    685  O   GLY    49     113.090 119.900  89.900  1.00  0.00           O  
ATOM    686  N   TYR    50     113.011 121.963  90.767  1.00  0.00           N  
ATOM    687  H   TYR    50     112.999 121.475  91.651  1.00  0.00           H  
ATOM    688  CA  TYR    50     113.226 123.417  90.711  1.00  0.00           C  
ATOM    689  HA  TYR    50     113.446 123.732  89.691  1.00  0.00           H  
ATOM    690  CB  TYR    50     111.881 124.098  91.082  1.00  0.00           C  
ATOM    691  HB2 TYR    50     111.093 123.534  90.583  1.00  0.00           H  
ATOM    692  HB3 TYR    50     111.598 124.067  92.134  1.00  0.00           H  
ATOM    693  CG  TYR    50     111.756 125.520  90.627  1.00  0.00           C  
ATOM    694  CD1 TYR    50     112.037 126.593  91.504  1.00  0.00           C  
ATOM    695  HD1 TYR    50     112.275 126.307  92.518  1.00  0.00           H  
ATOM    696  CE1 TYR    50     111.998 127.970  91.112  1.00  0.00           C  
ATOM    697  HE1 TYR    50     112.256 128.742  91.822  1.00  0.00           H  
ATOM    698  CZ  TYR    50     111.655 128.244  89.777  1.00  0.00           C  
ATOM    699  OH  TYR    50     111.710 129.473  89.248  1.00  0.00           O  
ATOM    700  HH  TYR    50     111.618 129.445  88.293  1.00  0.00           H  
ATOM    701  CE2 TYR    50     111.398 127.145  88.865  1.00  0.00           C  
ATOM    702  HE2 TYR    50     111.133 127.372  87.844  1.00  0.00           H  
ATOM    703  CD2 TYR    50     111.349 125.844  89.305  1.00  0.00           C  
ATOM    704  HD2 TYR    50     111.132 125.086  88.566  1.00  0.00           H  
ATOM    705  C   TYR    50     114.163 123.872  91.859  1.00  0.00           C  
ATOM    706  O   TYR    50     114.070 123.427  93.043  1.00  0.00           O  
ATOM    707  N   GLY    51     115.145 124.762  91.596  1.00  0.00           N  
ATOM    708  H   GLY    51     115.773 124.867  92.380  1.00  0.00           H  
ATOM    709  CA  GLY    51     115.422 125.486  90.357  1.00  0.00           C  
ATOM    710  HA2 GLY    51     114.562 125.396  89.694  1.00  0.00           H  
ATOM    711  HA3 GLY    51     115.635 126.537  90.550  1.00  0.00           H  
ATOM    712  C   GLY    51     116.544 124.828  89.499  1.00  0.00           C  
ATOM    713  O   GLY    51     116.440 123.625  89.302  1.00  0.00           O  
ATOM    714  N   GLN    52     117.557 125.547  88.972  1.00  0.00           N  
ATOM    715  H   GLN    52     117.698 126.531  89.154  1.00  0.00           H  
ATOM    716  CA  GLN    52     118.569 124.948  88.068  1.00  0.00           C  
ATOM    717  HA  GLN    52     118.140 125.106  87.078  1.00  0.00           H  
ATOM    718  CB  GLN    52     119.740 125.919  88.078  1.00  0.00           C  
ATOM    719  HB2 GLN    52     119.415 126.953  87.963  1.00  0.00           H  
ATOM    720  HB3 GLN    52     120.160 125.849  89.082  1.00  0.00           H  
ATOM    721  CG  GLN    52     120.831 125.623  86.992  1.00  0.00           C  
ATOM    722  HG2 GLN    52     121.269 124.655  87.235  1.00  0.00           H  
ATOM    723  HG3 GLN    52     120.344 125.550  86.019  1.00  0.00           H  
ATOM    724  CD  GLN    52     121.938 126.655  87.005  1.00  0.00           C  
ATOM    725  OE1 GLN    52     121.972 127.462  87.939  1.00  0.00           O  
ATOM    726  NE2 GLN    52     122.714 126.732  85.927  1.00  0.00           N  
ATOM    727 HE21 GLN    52     122.916 125.908  85.379  1.00  0.00           H  
ATOM    728 HE22 GLN    52     123.449 127.423  85.985  1.00  0.00           H  
ATOM    729  C   GLN    52     119.013 123.538  88.374  1.00  0.00           C  
ATOM    730  O   GLN    52     119.485 123.275  89.511  1.00  0.00           O  
ATOM    731  N   SER    53     119.029 122.508  87.515  1.00  0.00           N  
ATOM    732  H   SER    53     119.142 121.596  87.934  1.00  0.00           H  
ATOM    733  CA  SER    53     118.468 122.410  86.215  1.00  0.00           C  
ATOM    734  HA  SER    53     118.748 123.330  85.701  1.00  0.00           H  
ATOM    735  CB  SER    53     118.955 121.149  85.411  1.00  0.00           C  
ATOM    736  HB2 SER    53     120.035 121.210  85.273  1.00  0.00           H  
ATOM    737  HB3 SER    53     118.765 120.208  85.926  1.00  0.00           H  
ATOM    738  OG  SER    53     118.387 121.100  84.109  1.00  0.00           O  
ATOM    739  HG  SER    53     118.902 120.431  83.653  1.00  0.00           H  
ATOM    740  C   SER    53     116.916 122.436  86.290  1.00  0.00           C  
ATOM    741  O   SER    53     116.311 121.571  86.920  1.00  0.00           O  
ATOM    742  N   SER    54     116.223 123.429  85.713  1.00  0.00           N  
ATOM    743  H   SER    54     116.750 124.141  85.228  1.00  0.00           H  
ATOM    744  CA  SER    54     114.756 123.648  85.732  1.00  0.00           C  
ATOM    745  HA  SER    54     114.447 123.306  86.720  1.00  0.00           H  
ATOM    746  CB  SER    54     114.388 125.178  85.726  1.00  0.00           C  
ATOM    747  HB2 SER    54     114.945 125.754  84.987  1.00  0.00           H  
ATOM    748  HB3 SER    54     113.352 125.286  85.406  1.00  0.00           H  
ATOM    749  OG  SER    54     114.456 125.749  87.025  1.00  0.00           O  
ATOM    750  HG  SER    54     114.346 126.693  86.894  1.00  0.00           H  
ATOM    751  C   SER    54     113.945 122.896  84.697  1.00  0.00           C  
ATOM    752  O   SER    54     112.742 122.875  84.786  1.00  0.00           O  
ATOM    753  N   TYR    55     114.617 122.143  83.836  1.00  0.00           N  
ATOM    754  H   TYR    55     115.603 122.358  83.781  1.00  0.00           H  
ATOM    755  CA  TYR    55     114.163 120.986  83.003  1.00  0.00           C  
ATOM    756  HA  TYR    55     113.321 120.448  83.437  1.00  0.00           H  
ATOM    757  CB  TYR    55     113.663 121.427  81.618  1.00  0.00           C  
ATOM    758  HB2 TYR    55     114.374 121.940  80.971  1.00  0.00           H  
ATOM    759  HB3 TYR    55     113.456 120.434  81.217  1.00  0.00           H  
ATOM    760  CG  TYR    55     112.371 122.226  81.752  1.00  0.00           C  
ATOM    761  CD1 TYR    55     112.427 123.666  81.774  1.00  0.00           C  
ATOM    762  HD1 TYR    55     113.325 124.233  81.577  1.00  0.00           H  
ATOM    763  CE1 TYR    55     111.289 124.431  81.958  1.00  0.00           C  
ATOM    764  HE1 TYR    55     111.454 125.497  82.002  1.00  0.00           H  
ATOM    765  CZ  TYR    55     110.023 123.839  81.994  1.00  0.00           C  
ATOM    766  OH  TYR    55     108.926 124.506  82.303  1.00  0.00           O  
ATOM    767  HH  TYR    55     108.221 123.875  82.464  1.00  0.00           H  
ATOM    768  CE2 TYR    55     109.937 122.424  81.975  1.00  0.00           C  
ATOM    769  HE2 TYR    55     109.005 121.885  82.055  1.00  0.00           H  
ATOM    770  CD2 TYR    55     111.150 121.619  81.792  1.00  0.00           C  
ATOM    771  HD2 TYR    55     111.064 120.546  81.879  1.00  0.00           H  
ATOM    772  C   TYR    55     115.433 120.042  82.727  1.00  0.00           C  
ATOM    773  O   TYR    55     116.251 120.310  81.825  1.00  0.00           O  
ATOM    774  N   SER    56     115.572 118.885  83.350  1.00  0.00           N  
ATOM    775  H   SER    56     116.413 118.483  82.960  1.00  0.00           H  
ATOM    776  CA  SER    56     114.990 118.343  84.623  1.00  0.00           C  
ATOM    777  HA  SER    56     115.381 117.331  84.519  1.00  0.00           H  
ATOM    778  CB  SER    56     115.718 118.798  85.799  1.00  0.00           C  
ATOM    779  HB2 SER    56     116.796 118.720  85.659  1.00  0.00           H  
ATOM    780  HB3 SER    56     115.373 119.821  85.948  1.00  0.00           H  
ATOM    781  OG  SER    56     115.453 117.955  86.953  1.00  0.00           O  
ATOM    782  HG  SER    56     116.056 117.213  86.871  1.00  0.00           H  
ATOM    783  C   SER    56     113.474 118.383  84.868  1.00  0.00           C  
ATOM    784  O   SER    56     112.972 119.068  85.751  1.00  0.00           O  
ATOM    785  N   SER    57     112.653 117.695  84.033  1.00  0.00           N  
ATOM    786  H   SER    57     111.667 117.906  84.078  1.00  0.00           H  
ATOM    787  CA  SER    57     113.042 116.856  82.869  1.00  0.00           C  
ATOM    788  HA  SER    57     114.036 116.412  82.931  1.00  0.00           H  
ATOM    789  CB  SER    57     112.123 115.635  82.849  1.00  0.00           C  
ATOM    790  HB2 SER    57     112.391 115.117  83.770  1.00  0.00           H  
ATOM    791  HB3 SER    57     111.079 115.910  82.694  1.00  0.00           H  
ATOM    792  OG  SER    57     112.545 114.893  81.720  1.00  0.00           O  
ATOM    793  HG  SER    57     111.910 114.179  81.624  1.00  0.00           H  
ATOM    794  C   SER    57     112.973 117.514  81.480  1.00  0.00           C  
ATOM    795  O   SER    57     111.955 118.082  81.089  1.00  0.00           O  
ATOM    796  N   TYR    58     114.088 117.270  80.680  1.00  0.00           N  
ATOM    797  H   TYR    58     114.891 116.796  81.068  1.00  0.00           H  
ATOM    798  CA  TYR    58     114.154 117.944  79.384  1.00  0.00           C  
ATOM    799  HA  TYR    58     113.740 118.924  79.621  1.00  0.00           H  
ATOM    800  CB  TYR    58     115.620 118.132  79.136  1.00  0.00           C  
ATOM    801  HB2 TYR    58     116.085 118.526  80.039  1.00  0.00           H  
ATOM    802  HB3 TYR    58     116.062 117.143  79.015  1.00  0.00           H  
ATOM    803  CG  TYR    58     115.991 119.173  78.059  1.00  0.00           C  
ATOM    804  CD1 TYR    58     116.232 118.916  76.717  1.00  0.00           C  
ATOM    805  HD1 TYR    58     116.348 117.895  76.385  1.00  0.00           H  
ATOM    806  CE1 TYR    58     116.533 119.983  75.800  1.00  0.00           C  
ATOM    807  HE1 TYR    58     116.600 119.867  74.729  1.00  0.00           H  
ATOM    808  CZ  TYR    58     116.553 121.317  76.303  1.00  0.00           C  
ATOM    809  OH  TYR    58     116.774 122.370  75.417  1.00  0.00           O  
ATOM    810  HH  TYR    58     116.871 123.241  75.810  1.00  0.00           H  
ATOM    811  CE2 TYR    58     116.340 121.563  77.631  1.00  0.00           C  
ATOM    812  HE2 TYR    58     116.321 122.607  77.906  1.00  0.00           H  
ATOM    813  CD2 TYR    58     116.012 120.470  78.529  1.00  0.00           C  
ATOM    814  HD2 TYR    58     115.575 120.738  79.480  1.00  0.00           H  
ATOM    815  C   TYR    58     113.425 117.195  78.281  1.00  0.00           C  
ATOM    816  O   TYR    58     113.708 116.028  77.990  1.00  0.00           O  
ATOM    817  N   GLY    59     112.421 117.813  77.685  1.00  0.00           N  
ATOM    818  H   GLY    59     111.903 117.239  77.035  1.00  0.00           H  
ATOM    819  CA  GLY    59     111.853 119.168  77.972  1.00  0.00           C  
ATOM    820  HA2 GLY    59     111.480 119.107  78.994  1.00  0.00           H  
ATOM    821  HA3 GLY    59     112.634 119.927  77.926  1.00  0.00           H  
ATOM    822  C   GLY    59     110.858 119.574  76.885  1.00  0.00           C  
ATOM    823  O   GLY    59     110.738 118.998  75.842  1.00  0.00           O  
ATOM    824  N   GLN    60     110.215 120.726  77.063  1.00  0.00           N  
ATOM    825  H   GLN    60     109.652 121.171  76.352  1.00  0.00           H  
ATOM    826  CA  GLN    60     110.039 121.417  78.309  1.00  0.00           C  
ATOM    827  HA  GLN    60     110.448 120.854  79.147  1.00  0.00           H  
ATOM    828  CB  GLN    60     110.836 122.772  78.365  1.00  0.00           C  
ATOM    829  HB2 GLN    60     110.385 123.357  77.564  1.00  0.00           H  
ATOM    830  HB3 GLN    60     110.520 123.228  79.303  1.00  0.00           H  
ATOM    831  CG  GLN    60     112.337 122.578  78.139  1.00  0.00           C  
ATOM    832  HG2 GLN    60     112.661 121.968  78.983  1.00  0.00           H  
ATOM    833  HG3 GLN    60     112.491 121.985  77.238  1.00  0.00           H  
ATOM    834  CD  GLN    60     113.088 123.904  78.044  1.00  0.00           C  
ATOM    835  OE1 GLN    60     113.093 124.675  78.972  1.00  0.00           O  
ATOM    836  NE2 GLN    60     113.646 124.274  76.863  1.00  0.00           N  
ATOM    837 HE21 GLN    60     113.506 123.696  76.047  1.00  0.00           H  
ATOM    838 HE22 GLN    60     114.203 125.117  76.859  1.00  0.00           H  
ATOM    839  C   GLN    60     108.533 121.610  78.714  1.00  0.00           C  
ATOM    840  O   GLN    60     107.966 120.617  79.074  1.00  0.00           O  
ATOM    841  N   SER    61     108.076 122.817  78.645  1.00  0.00           N  
ATOM    842  H   SER    61     108.608 123.598  78.289  1.00  0.00           H  
ATOM    843  CA  SER    61     106.716 123.185  79.047  1.00  0.00           C  
ATOM    844  HA  SER    61     106.474 122.619  79.946  1.00  0.00           H  
ATOM    845  CB  SER    61     106.666 124.639  79.246  1.00  0.00           C  
ATOM    846  HB2 SER    61     105.698 124.914  79.664  1.00  0.00           H  
ATOM    847  HB3 SER    61     107.413 124.920  79.989  1.00  0.00           H  
ATOM    848  OG  SER    61     106.877 125.323  78.049  1.00  0.00           O  
ATOM    849  HG  SER    61     106.598 126.239  78.126  1.00  0.00           H  
ATOM    850  C   SER    61     105.714 122.708  77.993  1.00  0.00           C  
ATOM    851  O   SER    61     106.003 122.023  76.982  1.00  0.00           O  
ATOM    852  N   GLN    62     104.408 123.034  78.126  1.00  0.00           N  
ATOM    853  H   GLN    62     104.106 123.583  78.918  1.00  0.00           H  
ATOM    854  CA  GLN    62     103.322 122.913  77.135  1.00  0.00           C  
ATOM    855  HA  GLN    62     103.132 121.854  76.963  1.00  0.00           H  
ATOM    856  CB  GLN    62     101.983 123.510  77.721  1.00  0.00           C  
ATOM    857  HB2 GLN    62     101.863 123.088  78.719  1.00  0.00           H  
ATOM    858  HB3 GLN    62     102.009 124.599  77.742  1.00  0.00           H  
ATOM    859  CG  GLN    62     100.778 123.171  76.868  1.00  0.00           C  
ATOM    860  HG2 GLN    62     100.889 123.624  75.883  1.00  0.00           H  
ATOM    861  HG3 GLN    62     100.639 122.091  76.807  1.00  0.00           H  
ATOM    862  CD  GLN    62      99.488 123.812  77.308  1.00  0.00           C  
ATOM    863  OE1 GLN    62      99.468 124.729  78.142  1.00  0.00           O  
ATOM    864  NE2 GLN    62      98.369 123.294  76.757  1.00  0.00           N  
ATOM    865 HE21 GLN    62      97.510 123.788  76.950  1.00  0.00           H  
ATOM    866 HE22 GLN    62      98.417 122.523  76.106  1.00  0.00           H  
ATOM    867  C   GLN    62     103.607 123.641  75.752  1.00  0.00           C  
ATOM    868  O   GLN    62     103.021 123.255  74.727  1.00  0.00           O  
ATOM    869  N   ASN    63     104.434 124.698  75.796  1.00  0.00           N  
ATOM    870  H   ASN    63     105.144 124.736  76.513  1.00  0.00           H  
ATOM    871  CA  ASN    63     104.644 125.611  74.653  1.00  0.00           C  
ATOM    872  HA  ASN    63     103.965 125.270  73.872  1.00  0.00           H  
ATOM    873  CB  ASN    63     104.260 127.042  75.077  1.00  0.00           C  
ATOM    874  HB2 ASN    63     104.666 127.402  76.022  1.00  0.00           H  
ATOM    875  HB3 ASN    63     104.464 127.813  74.334  1.00  0.00           H  
ATOM    876  CG  ASN    63     102.755 127.122  75.204  1.00  0.00           C  
ATOM    877  OD1 ASN    63     102.004 126.883  74.273  1.00  0.00           O  
ATOM    878  ND2 ASN    63     102.257 127.462  76.401  1.00  0.00           N  
ATOM    879 HD21 ASN    63     101.265 127.605  76.522  1.00  0.00           H  
ATOM    880 HD22 ASN    63     102.909 127.687  77.139  1.00  0.00           H  
ATOM    881  C   ASN    63     106.001 125.625  74.003  1.00  0.00           C  
ATOM    882  O   ASN    63     106.199 126.152  72.938  1.00  0.00           O  
ATOM    883  N   THR    64     106.980 124.888  74.558  1.00  0.00           N  
ATOM    884  H   THR    64     106.769 124.497  75.465  1.00  0.00           H  
ATOM    885  CA  THR    64     108.306 124.624  73.988  1.00  0.00           C  
ATOM    886  HA  THR    64     108.422 124.836  72.925  1.00  0.00           H  
ATOM    887  CB  THR    64     109.390 125.377  74.738  1.00  0.00           C  
ATOM    888  HB  THR    64     109.395 125.209  75.816  1.00  0.00           H  
ATOM    889  CG2 THR    64     110.853 124.956  74.356  1.00  0.00           C  
ATOM    890 HG21 THR    64     111.516 125.646  74.879  1.00  0.00           H  
ATOM    891 HG22 THR    64     110.998 123.911  74.630  1.00  0.00           H  
ATOM    892 HG23 THR    64     111.014 125.138  73.293  1.00  0.00           H  
ATOM    893  OG1 THR    64     109.391 126.719  74.439  1.00  0.00           O  
ATOM    894  HG1 THR    64     108.756 127.196  74.978  1.00  0.00           H  
ATOM    895  C   THR    64     108.541 123.128  74.030  1.00  0.00           C  
ATOM    896  O   THR    64     108.820 122.504  75.053  1.00  0.00           O  
ATOM    897  N   GLY    65     108.351 122.417  72.921  1.00  0.00           N  
ATOM    898  H   GLY    65     108.752 121.490  72.929  1.00  0.00           H  
ATOM    899  CA  GLY    65     107.516 122.777  71.744  1.00  0.00           C  
ATOM    900  HA2 GLY    65     107.931 123.614  71.183  1.00  0.00           H  
ATOM    901  HA3 GLY    65     107.495 121.840  71.187  1.00  0.00           H  
ATOM    902  C   GLY    65     106.053 123.091  71.968  1.00  0.00           C  
ATOM    903  O   GLY    65     105.476 122.763  72.966  1.00  0.00           O  
ATOM    904  N   TYR    66     105.267 123.517  70.947  1.00  0.00           N  
ATOM    905  H   TYR    66     105.686 123.700  70.046  1.00  0.00           H  
ATOM    906  CA  TYR    66     103.792 123.821  71.042  1.00  0.00           C  
ATOM    907  HA  TYR    66     103.679 124.225  72.048  1.00  0.00           H  
ATOM    908  CB  TYR    66     103.571 124.933  70.128  1.00  0.00           C  
ATOM    909  HB2 TYR    66     104.248 125.696  70.515  1.00  0.00           H  
ATOM    910  HB3 TYR    66     103.817 124.593  69.122  1.00  0.00           H  
ATOM    911  CG  TYR    66     102.218 125.592  70.239  1.00  0.00           C  
ATOM    912  CD1 TYR    66     101.095 124.952  69.727  1.00  0.00           C  
ATOM    913  HD1 TYR    66     101.187 123.967  69.295  1.00  0.00           H  
ATOM    914  CE1 TYR    66      99.895 125.717  69.704  1.00  0.00           C  
ATOM    915  HE1 TYR    66      99.014 125.324  69.218  1.00  0.00           H  
ATOM    916  CZ  TYR    66      99.787 126.946  70.331  1.00  0.00           C  
ATOM    917  OH  TYR    66      98.633 127.640  70.488  1.00  0.00           O  
ATOM    918  HH  TYR    66      97.942 127.158  70.028  1.00  0.00           H  
ATOM    919  CE2 TYR    66     100.843 127.465  71.105  1.00  0.00           C  
ATOM    920  HE2 TYR    66     100.703 128.361  71.690  1.00  0.00           H  
ATOM    921  CD2 TYR    66     102.068 126.797  70.967  1.00  0.00           C  
ATOM    922  HD2 TYR    66     102.899 127.282  71.459  1.00  0.00           H  
ATOM    923  C   TYR    66     103.031 122.487  70.937  1.00  0.00           C  
ATOM    924  O   TYR    66     102.637 122.027  69.892  1.00  0.00           O  
ATOM    925  N   GLY    67     102.730 121.929  72.111  1.00  0.00           N  
ATOM    926  H   GLY    67     102.883 122.541  72.900  1.00  0.00           H  
ATOM    927  CA  GLY    67     101.962 120.710  72.278  1.00  0.00           C  
ATOM    928  HA2 GLY    67     102.460 119.808  71.924  1.00  0.00           H  
ATOM    929  HA3 GLY    67     101.984 120.708  73.368  1.00  0.00           H  
ATOM    930  C   GLY    67     100.489 120.734  71.845  1.00  0.00           C  
ATOM    931  O   GLY    67      99.894 119.699  71.650  1.00  0.00           O  
ATOM    932  N   THR    68      99.909 121.942  71.788  1.00  0.00           N  
ATOM    933  H   THR    68     100.457 122.777  71.935  1.00  0.00           H  
ATOM    934  CA  THR    68      98.480 122.080  71.392  1.00  0.00           C  
ATOM    935  HA  THR    68      97.924 121.385  72.022  1.00  0.00           H  
ATOM    936  CB  THR    68      98.103 123.539  71.822  1.00  0.00           C  
ATOM    937  HB  THR    68      98.795 124.199  71.299  1.00  0.00           H  
ATOM    938  CG2 THR    68      96.700 123.974  71.491  1.00  0.00           C  
ATOM    939 HG21 THR    68      95.984 123.347  72.023  1.00  0.00           H  
ATOM    940 HG22 THR    68      96.625 125.041  71.700  1.00  0.00           H  
ATOM    941 HG23 THR    68      96.461 123.934  70.428  1.00  0.00           H  
ATOM    942  OG1 THR    68      98.360 123.768  73.221  1.00  0.00           O  
ATOM    943  HG1 THR    68      99.301 123.909  73.346  1.00  0.00           H  
ATOM    944  C   THR    68      98.330 121.790  69.938  1.00  0.00           C  
ATOM    945  O   THR    68      99.032 122.325  69.074  1.00  0.00           O  
ATOM    946  N   GLN    69      97.360 120.909  69.570  1.00  0.00           N  
ATOM    947  H   GLN    69      96.718 120.563  70.269  1.00  0.00           H  
ATOM    948  CA  GLN    69      97.171 120.291  68.241  1.00  0.00           C  
ATOM    949  HA  GLN    69      98.119 119.962  67.816  1.00  0.00           H  
ATOM    950  CB  GLN    69      96.166 119.152  68.371  1.00  0.00           C  
ATOM    951  HB2 GLN    69      96.629 118.214  68.680  1.00  0.00           H  
ATOM    952  HB3 GLN    69      95.389 119.337  69.113  1.00  0.00           H  
ATOM    953  CG  GLN    69      95.462 118.730  67.046  1.00  0.00           C  
ATOM    954  HG2 GLN    69      94.775 117.913  67.267  1.00  0.00           H  
ATOM    955  HG3 GLN    69      94.920 119.627  66.748  1.00  0.00           H  
ATOM    956  CD  GLN    69      96.467 118.252  65.978  1.00  0.00           C  
ATOM    957  OE1 GLN    69      97.707 118.147  66.101  1.00  0.00           O  
ATOM    958  NE2 GLN    69      95.887 117.914  64.853  1.00  0.00           N  
ATOM    959 HE21 GLN    69      94.917 118.088  64.629  1.00  0.00           H  
ATOM    960 HE22 GLN    69      96.454 117.443  64.163  1.00  0.00           H  
ATOM    961  C   GLN    69      96.694 121.368  67.193  1.00  0.00           C  
ATOM    962  O   GLN    69      95.630 121.943  67.382  1.00  0.00           O  
ATOM    963  N   SER    70      97.382 121.446  66.091  1.00  0.00           N  
ATOM    964  H   SER    70      98.199 120.868  65.952  1.00  0.00           H  
ATOM    965  CA  SER    70      96.990 122.241  64.897  1.00  0.00           C  
ATOM    966  HA  SER    70      97.252 123.297  64.964  1.00  0.00           H  
ATOM    967  CB  SER    70      97.813 121.633  63.747  1.00  0.00           C  
ATOM    968  HB2 SER    70      97.613 122.133  62.800  1.00  0.00           H  
ATOM    969  HB3 SER    70      98.880 121.656  63.971  1.00  0.00           H  
ATOM    970  OG  SER    70      97.483 120.270  63.434  1.00  0.00           O  
ATOM    971  HG  SER    70      98.252 119.702  63.519  1.00  0.00           H  
ATOM    972  C   SER    70      95.514 122.175  64.631  1.00  0.00           C  
ATOM    973  O   SER    70      94.860 123.217  64.510  1.00  0.00           O  
ATOM    974  N   THR    71      94.868 121.017  64.485  1.00  0.00           N  
ATOM    975  H   THR    71      95.438 120.200  64.651  1.00  0.00           H  
ATOM    976  CA  THR    71      93.507 120.828  63.827  1.00  0.00           C  
ATOM    977  HA  THR    71      92.962 121.757  63.991  1.00  0.00           H  
ATOM    978  CB  THR    71      93.691 120.547  62.332  1.00  0.00           C  
ATOM    979  HB  THR    71      92.694 120.394  61.919  1.00  0.00           H  
ATOM    980  CG2 THR    71      94.363 121.561  61.493  1.00  0.00           C  
ATOM    981 HG21 THR    71      95.434 121.642  61.674  1.00  0.00           H  
ATOM    982 HG22 THR    71      94.255 121.300  60.440  1.00  0.00           H  
ATOM    983 HG23 THR    71      93.973 122.559  61.694  1.00  0.00           H  
ATOM    984  OG1 THR    71      94.376 119.402  62.012  1.00  0.00           O  
ATOM    985  HG1 THR    71      93.848 118.613  61.870  1.00  0.00           H  
ATOM    986  C   THR    71      92.658 119.634  64.461  1.00  0.00           C  
ATOM    987  O   THR    71      93.173 118.574  64.773  1.00  0.00           O  
ATOM    988  N   PRO    72      91.405 119.857  64.791  1.00  0.00           N  
ATOM    989  CD  PRO    72      90.619 120.989  64.339  1.00  0.00           C  
ATOM    990  HD2 PRO    72      90.735 121.047  63.257  1.00  0.00           H  
ATOM    991  HD3 PRO    72      90.979 121.900  64.817  1.00  0.00           H  
ATOM    992  CG  PRO    72      89.190 120.790  64.814  1.00  0.00           C  
ATOM    993  HG2 PRO    72      88.427 120.491  64.095  1.00  0.00           H  
ATOM    994  HG3 PRO    72      88.903 121.718  65.309  1.00  0.00           H  
ATOM    995  CB  PRO    72      89.393 119.762  65.948  1.00  0.00           C  
ATOM    996  HB2 PRO    72      88.504 119.162  66.143  1.00  0.00           H  
ATOM    997  HB3 PRO    72      89.605 120.372  66.827  1.00  0.00           H  
ATOM    998  CA  PRO    72      90.620 119.004  65.648  1.00  0.00           C  
ATOM    999  HA  PRO    72      91.207 118.798  66.543  1.00  0.00           H  
ATOM   1000  C   PRO    72      90.363 117.622  65.144  1.00  0.00           C  
ATOM   1001  O   PRO    72      90.243 117.405  63.930  1.00  0.00           O  
ATOM   1002  N   GLN    73      90.324 116.685  66.088  1.00  0.00           N  
ATOM   1003  H   GLN    73      90.604 117.009  67.002  1.00  0.00           H  
ATOM   1004  CA  GLN    73      90.347 115.203  65.850  1.00  0.00           C  
ATOM   1005  HA  GLN    73      91.321 115.018  65.396  1.00  0.00           H  
ATOM   1006  CB  GLN    73      90.411 114.521  67.223  1.00  0.00           C  
ATOM   1007  HB2 GLN    73      90.501 113.448  67.052  1.00  0.00           H  
ATOM   1008  HB3 GLN    73      91.388 114.827  67.597  1.00  0.00           H  
ATOM   1009  CG  GLN    73      89.207 114.689  68.214  1.00  0.00           C  
ATOM   1010  HG2 GLN    73      89.570 114.405  69.202  1.00  0.00           H  
ATOM   1011  HG3 GLN    73      89.024 115.742  68.429  1.00  0.00           H  
ATOM   1012  CD  GLN    73      87.980 113.922  67.818  1.00  0.00           C  
ATOM   1013  OE1 GLN    73      87.987 112.794  67.328  1.00  0.00           O  
ATOM   1014  NE2 GLN    73      86.837 114.428  68.328  1.00  0.00           N  
ATOM   1015 HE21 GLN    73      86.829 115.327  68.789  1.00  0.00           H  
ATOM   1016 HE22 GLN    73      86.003 113.963  67.997  1.00  0.00           H  
ATOM   1017  C   GLN    73      89.163 114.723  64.996  1.00  0.00           C  
ATOM   1018  O   GLN    73      88.085 115.179  65.106  1.00  0.00           O  
ATOM   1019  N   GLY    74      89.475 113.728  64.137  1.00  0.00           N  
ATOM   1020  H   GLY    74      90.419 113.372  64.098  1.00  0.00           H  
ATOM   1021  CA  GLY    74      88.662 113.461  62.979  1.00  0.00           C  
ATOM   1022  HA2 GLY    74      88.050 114.321  62.706  1.00  0.00           H  
ATOM   1023  HA3 GLY    74      89.332 113.174  62.168  1.00  0.00           H  
ATOM   1024  C   GLY    74      87.653 112.247  63.182  1.00  0.00           C  
ATOM   1025  O   GLY    74      87.352 111.585  62.199  1.00  0.00           O  
ATOM   1026  N   TYR    75      87.196 111.972  64.355  1.00  0.00           N  
ATOM   1027  H   TYR    75      87.379 112.601  65.124  1.00  0.00           H  
ATOM   1028  CA  TYR    75      86.426 110.770  64.815  1.00  0.00           C  
ATOM   1029  HA  TYR    75      86.141 110.199  63.932  1.00  0.00           H  
ATOM   1030  CB  TYR    75      87.496 109.870  65.496  1.00  0.00           C  
ATOM   1031  HB2 TYR    75      87.838 110.320  66.428  1.00  0.00           H  
ATOM   1032  HB3 TYR    75      87.066 108.894  65.719  1.00  0.00           H  
ATOM   1033  CG  TYR    75      88.744 109.625  64.695  1.00  0.00           C  
ATOM   1034  CD1 TYR    75      89.929 110.288  65.037  1.00  0.00           C  
ATOM   1035  HD1 TYR    75      90.017 111.037  65.811  1.00  0.00           H  
ATOM   1036  CE1 TYR    75      91.058 110.006  64.235  1.00  0.00           C  
ATOM   1037  HE1 TYR    75      91.978 110.513  64.487  1.00  0.00           H  
ATOM   1038  CZ  TYR    75      91.018 109.039  63.229  1.00  0.00           C  
ATOM   1039  OH  TYR    75      92.030 108.992  62.362  1.00  0.00           O  
ATOM   1040  HH  TYR    75      92.368 109.882  62.236  1.00  0.00           H  
ATOM   1041  CE2 TYR    75      89.838 108.323  62.991  1.00  0.00           C  
ATOM   1042  HE2 TYR    75      89.810 107.635  62.159  1.00  0.00           H  
ATOM   1043  CD2 TYR    75      88.684 108.652  63.665  1.00  0.00           C  
ATOM   1044  HD2 TYR    75      87.768 108.201  63.313  1.00  0.00           H  
ATOM   1045  C   TYR    75      85.136 111.093  65.562  1.00  0.00           C  
ATOM   1046  O   TYR    75      84.588 110.239  66.222  1.00  0.00           O  
ATOM   1047  N   GLY    76      84.744 112.344  65.393  1.00  0.00           N  
ATOM   1048  H   GLY    76      85.317 113.029  64.922  1.00  0.00           H  
ATOM   1049  CA  GLY    76      83.460 112.699  65.879  1.00  0.00           C  
ATOM   1050  HA2 GLY    76      83.150 113.698  65.573  1.00  0.00           H  
ATOM   1051  HA3 GLY    76      82.784 111.986  65.408  1.00  0.00           H  
ATOM   1052  C   GLY    76      83.367 112.603  67.481  1.00  0.00           C  
ATOM   1053  O   GLY    76      84.357 112.953  68.130  1.00  0.00           O  
ATOM   1054  N   SER    77      82.221 112.120  67.993  1.00  0.00           N  
ATOM   1055  H   SER    77      81.429 112.043  67.371  1.00  0.00           H  
ATOM   1056  CA  SER    77      81.966 111.850  69.423  1.00  0.00           C  
ATOM   1057  HA  SER    77      82.928 111.525  69.819  1.00  0.00           H  
ATOM   1058  CB  SER    77      81.569 113.182  70.129  1.00  0.00           C  
ATOM   1059  HB2 SER    77      81.419 113.018  71.196  1.00  0.00           H  
ATOM   1060  HB3 SER    77      82.362 113.924  70.038  1.00  0.00           H  
ATOM   1061  OG  SER    77      80.356 113.694  69.738  1.00  0.00           O  
ATOM   1062  HG  SER    77      80.233 114.555  70.144  1.00  0.00           H  
ATOM   1063  C   SER    77      80.976 110.681  69.729  1.00  0.00           C  
ATOM   1064  O   SER    77      79.781 110.914  70.077  1.00  0.00           O  
ATOM   1065  N   THR    78      81.379 109.463  69.417  1.00  0.00           N  
ATOM   1066  H   THR    78      80.635 108.803  69.589  1.00  0.00           H  
ATOM   1067  CA  THR    78      82.697 108.939  68.873  1.00  0.00           C  
ATOM   1068  HA  THR    78      83.111 109.812  68.368  1.00  0.00           H  
ATOM   1069  CB  THR    78      83.602 108.488  70.023  1.00  0.00           C  
ATOM   1070  HB  THR    78      83.052 107.636  70.423  1.00  0.00           H  
ATOM   1071  CG2 THR    78      85.004 108.020  69.551  1.00  0.00           C  
ATOM   1072 HG21 THR    78      84.891 107.019  69.135  1.00  0.00           H  
ATOM   1073 HG22 THR    78      85.361 108.591  68.694  1.00  0.00           H  
ATOM   1074 HG23 THR    78      85.679 108.151  70.397  1.00  0.00           H  
ATOM   1075  OG1 THR    78      83.828 109.435  71.082  1.00  0.00           O  
ATOM   1076  HG1 THR    78      83.261 109.341  71.850  1.00  0.00           H  
ATOM   1077  C   THR    78      82.391 107.812  67.816  1.00  0.00           C  
ATOM   1078  O   THR    78      81.452 107.057  67.965  1.00  0.00           O  
ATOM   1079  N   GLY    79      83.230 107.772  66.777  1.00  0.00           N  
ATOM   1080  H   GLY    79      83.837 108.551  66.566  1.00  0.00           H  
ATOM   1081  CA  GLY    79      83.304 106.564  65.857  1.00  0.00           C  
ATOM   1082  HA2 GLY    79      82.377 106.417  65.304  1.00  0.00           H  
ATOM   1083  HA3 GLY    79      84.124 106.798  65.178  1.00  0.00           H  
ATOM   1084  C   GLY    79      83.719 105.216  66.535  1.00  0.00           C  
ATOM   1085  O   GLY    79      84.034 105.135  67.728  1.00  0.00           O  
ATOM   1086  N   GLY    80      83.704 104.081  65.848  1.00  0.00           N  
ATOM   1087  H   GLY    80      83.957 103.170  66.203  1.00  0.00           H  
ATOM   1088  CA  GLY    80      83.258 104.142  64.393  1.00  0.00           C  
ATOM   1089  HA2 GLY    80      83.784 104.907  63.822  1.00  0.00           H  
ATOM   1090  HA3 GLY    80      83.675 103.264  63.899  1.00  0.00           H  
ATOM   1091  C   GLY    80      81.739 104.140  64.188  1.00  0.00           C  
ATOM   1092  O   GLY    80      81.047 104.106  65.221  1.00  0.00           O  
ATOM   1093  N   TYR    81      81.253 104.260  62.945  1.00  0.00           N  
ATOM   1094  H   TYR    81      81.952 104.278  62.217  1.00  0.00           H  
ATOM   1095  CA  TYR    81      79.829 104.574  62.646  1.00  0.00           C  
ATOM   1096  HA  TYR    81      79.301 104.571  63.600  1.00  0.00           H  
ATOM   1097  CB  TYR    81      79.811 106.010  62.169  1.00  0.00           C  
ATOM   1098  HB2 TYR    81      80.528 105.982  61.349  1.00  0.00           H  
ATOM   1099  HB3 TYR    81      78.851 106.240  61.707  1.00  0.00           H  
ATOM   1100  CG  TYR    81      80.161 106.959  63.220  1.00  0.00           C  
ATOM   1101  CD1 TYR    81      79.205 107.181  64.209  1.00  0.00           C  
ATOM   1102  HD1 TYR    81      78.331 106.550  64.265  1.00  0.00           H  
ATOM   1103  CE1 TYR    81      79.365 108.186  65.193  1.00  0.00           C  
ATOM   1104  HE1 TYR    81      78.587 108.293  65.935  1.00  0.00           H  
ATOM   1105  CZ  TYR    81      80.435 109.036  65.131  1.00  0.00           C  
ATOM   1106  OH  TYR    81      80.461 110.063  66.014  1.00  0.00           O  
ATOM   1107  HH  TYR    81      79.584 110.021  66.401  1.00  0.00           H  
ATOM   1108  CE2 TYR    81      81.483 108.817  64.187  1.00  0.00           C  
ATOM   1109  HE2 TYR    81      82.409 109.371  64.231  1.00  0.00           H  
ATOM   1110  CD2 TYR    81      81.336 107.681  63.277  1.00  0.00           C  
ATOM   1111  HD2 TYR    81      82.189 107.457  62.654  1.00  0.00           H  
ATOM   1112  C   TYR    81      78.991 103.658  61.818  1.00  0.00           C  
ATOM   1113  O   TYR    81      78.942 103.823  60.590  1.00  0.00           O  
ATOM   1114  N   GLY    82      78.431 102.558  62.321  1.00  0.00           N  
ATOM   1115  H   GLY    82      78.039 101.957  61.609  1.00  0.00           H  
ATOM   1116  CA  GLY    82      78.519 101.943  63.605  1.00  0.00           C  
ATOM   1117  HA2 GLY    82      78.230 100.900  63.483  1.00  0.00           H  
ATOM   1118  HA3 GLY    82      79.544 101.905  63.973  1.00  0.00           H  
ATOM   1119  C   GLY    82      77.542 102.511  64.577  1.00  0.00           C  
ATOM   1120  O   GLY    82      77.229 103.719  64.514  1.00  0.00           O  
ATOM   1121  N   SER    83      77.154 101.817  65.664  1.00  0.00           N  
ATOM   1122  H   SER    83      77.437 100.866  65.851  1.00  0.00           H  
ATOM   1123  CA  SER    83      76.362 102.393  66.819  1.00  0.00           C  
ATOM   1124  HA  SER    83      76.231 101.544  67.490  1.00  0.00           H  
ATOM   1125  CB  SER    83      77.313 103.283  67.567  1.00  0.00           C  
ATOM   1126  HB2 SER    83      77.494 104.116  66.888  1.00  0.00           H  
ATOM   1127  HB3 SER    83      76.889 103.599  68.520  1.00  0.00           H  
ATOM   1128  OG  SER    83      78.492 102.616  67.922  1.00  0.00           O  
ATOM   1129  HG  SER    83      79.209 103.251  67.980  1.00  0.00           H  
ATOM   1130  C   SER    83      75.040 103.048  66.377  1.00  0.00           C  
ATOM   1131  O   SER    83      74.823 104.241  66.591  1.00  0.00           O  
ATOM   1132  N   SER    84      74.067 102.379  65.766  1.00  0.00           N  
ATOM   1133  H   SER    84      73.275 102.927  65.463  1.00  0.00           H  
ATOM   1134  CA  SER    84      74.086 100.970  65.341  1.00  0.00           C  
ATOM   1135  HA  SER    84      74.662 100.323  66.004  1.00  0.00           H  
ATOM   1136  CB  SER    84      72.689 100.387  65.338  1.00  0.00           C  
ATOM   1137  HB2 SER    84      72.290 100.303  66.349  1.00  0.00           H  
ATOM   1138  HB3 SER    84      71.973 101.017  64.809  1.00  0.00           H  
ATOM   1139  OG  SER    84      72.660  99.146  64.766  1.00  0.00           O  
ATOM   1140  HG  SER    84      72.746  98.519  65.487  1.00  0.00           H  
ATOM   1141  C   SER    84      74.826 100.816  64.021  1.00  0.00           C  
ATOM   1142  O   SER    84      74.620 101.605  63.129  1.00  0.00           O  
ATOM   1143  N   GLN    85      75.639  99.768  63.750  1.00  0.00           N  
ATOM   1144  H   GLN    85      75.877  99.150  64.513  1.00  0.00           H  
ATOM   1145  CA  GLN    85      75.898  99.428  62.357  1.00  0.00           C  
ATOM   1146  HA  GLN    85      76.323 100.277  61.822  1.00  0.00           H  
ATOM   1147  CB  GLN    85      77.060  98.388  62.323  1.00  0.00           C  
ATOM   1148  HB2 GLN    85      77.884  98.862  62.858  1.00  0.00           H  
ATOM   1149  HB3 GLN    85      76.822  97.533  62.956  1.00  0.00           H  
ATOM   1150  CG  GLN    85      77.518  97.916  60.908  1.00  0.00           C  
ATOM   1151  HG2 GLN    85      78.282  97.148  61.027  1.00  0.00           H  
ATOM   1152  HG3 GLN    85      76.666  97.459  60.404  1.00  0.00           H  
ATOM   1153  CD  GLN    85      77.999  99.125  60.018  1.00  0.00           C  
ATOM   1154  OE1 GLN    85      78.435 100.119  60.476  1.00  0.00           O  
ATOM   1155  NE2 GLN    85      77.983  99.022  58.680  1.00  0.00           N  
ATOM   1156 HE21 GLN    85      78.110  99.889  58.179  1.00  0.00           H  
ATOM   1157 HE22 GLN    85      77.851  98.116  58.253  1.00  0.00           H  
ATOM   1158  C   GLN    85      74.698  99.047  61.517  1.00  0.00           C  
ATOM   1159  O   GLN    85      74.720  99.168  60.296  1.00  0.00           O  
ATOM   1160  N   SER    86      73.627  98.464  62.106  1.00  0.00           N  
ATOM   1161  H   SER    86      73.479  98.485  63.105  1.00  0.00           H  
ATOM   1162  CA  SER    86      72.524  97.800  61.340  1.00  0.00           C  
ATOM   1163  HA  SER    86      71.795  97.450  62.071  1.00  0.00           H  
ATOM   1164  CB  SER    86      71.807  98.706  60.285  1.00  0.00           C  
ATOM   1165  HB2 SER    86      72.517  99.129  59.574  1.00  0.00           H  
ATOM   1166  HB3 SER    86      71.131  98.128  59.654  1.00  0.00           H  
ATOM   1167  OG  SER    86      71.198  99.863  60.832  1.00  0.00           O  
ATOM   1168  HG  SER    86      70.898 100.427  60.115  1.00  0.00           H  
ATOM   1169  C   SER    86      73.076  96.561  60.623  1.00  0.00           C  
ATOM   1170  O   SER    86      72.840  96.339  59.438  1.00  0.00           O  
ATOM   1171  N   SER    87      73.915  95.770  61.255  1.00  0.00           N  
ATOM   1172  H   SER    87      74.259  95.996  62.177  1.00  0.00           H  
ATOM   1173  CA  SER    87      74.494  94.554  60.692  1.00  0.00           C  
ATOM   1174  HA  SER    87      74.898  94.807  59.712  1.00  0.00           H  
ATOM   1175  CB  SER    87      75.602  94.040  61.647  1.00  0.00           C  
ATOM   1176  HB2 SER    87      75.179  93.809  62.625  1.00  0.00           H  
ATOM   1177  HB3 SER    87      76.122  93.203  61.181  1.00  0.00           H  
ATOM   1178  OG  SER    87      76.521  95.010  62.017  1.00  0.00           O  
ATOM   1179  HG  SER    87      76.365  95.339  62.905  1.00  0.00           H  
ATOM   1180  C   SER    87      73.554  93.411  60.406  1.00  0.00           C  
ATOM   1181  O   SER    87      73.859  92.472  59.682  1.00  0.00           O  
ATOM   1182  N   GLN    88      72.343  93.459  61.048  1.00  0.00           N  
ATOM   1183  H   GLN    88      72.263  94.242  61.681  1.00  0.00           H  
ATOM   1184  CA  GLN    88      71.280  92.428  60.825  1.00  0.00           C  
ATOM   1185  HA  GLN    88      71.477  91.639  61.550  1.00  0.00           H  
ATOM   1186  CB  GLN    88      69.877  92.909  61.303  1.00  0.00           C  
ATOM   1187  HB2 GLN    88      69.224  92.039  61.227  1.00  0.00           H  
ATOM   1188  HB3 GLN    88      69.787  93.171  62.357  1.00  0.00           H  
ATOM   1189  CG  GLN    88      69.159  93.977  60.523  1.00  0.00           C  
ATOM   1190  HG2 GLN    88      69.151  93.708  59.466  1.00  0.00           H  
ATOM   1191  HG3 GLN    88      68.108  93.946  60.810  1.00  0.00           H  
ATOM   1192  CD  GLN    88      69.587  95.337  60.945  1.00  0.00           C  
ATOM   1193  OE1 GLN    88      70.400  95.599  61.848  1.00  0.00           O  
ATOM   1194  NE2 GLN    88      68.953  96.367  60.424  1.00  0.00           N  
ATOM   1195 HE21 GLN    88      68.348  96.187  59.635  1.00  0.00           H  
ATOM   1196 HE22 GLN    88      69.230  97.258  60.810  1.00  0.00           H  
ATOM   1197  C   GLN    88      71.119  91.801  59.409  1.00  0.00           C  
ATOM   1198  O   GLN    88      71.056  92.496  58.409  1.00  0.00           O  
ATOM   1199  N   SER    89      70.899  90.488  59.446  1.00  0.00           N  
ATOM   1200  H   SER    89      70.993  90.082  60.366  1.00  0.00           H  
ATOM   1201  CA  SER    89      70.656  89.590  58.290  1.00  0.00           C  
ATOM   1202  HA  SER    89      71.461  89.712  57.565  1.00  0.00           H  
ATOM   1203  CB  SER    89      70.747  88.162  58.717  1.00  0.00           C  
ATOM   1204  HB2 SER    89      70.099  87.997  59.578  1.00  0.00           H  
ATOM   1205  HB3 SER    89      70.570  87.410  57.948  1.00  0.00           H  
ATOM   1206  OG  SER    89      71.998  87.820  59.182  1.00  0.00           O  
ATOM   1207  HG  SER    89      71.843  86.919  59.476  1.00  0.00           H  
ATOM   1208  C   SER    89      69.250  89.884  57.662  1.00  0.00           C  
ATOM   1209  O   SER    89      68.340  90.316  58.393  1.00  0.00           O  
ATOM   1210  N   SER    90      69.146  89.657  56.324  1.00  0.00           N  
ATOM   1211  H   SER    90      70.006  89.537  55.808  1.00  0.00           H  
ATOM   1212  CA  SER    90      67.868  89.457  55.622  1.00  0.00           C  
ATOM   1213  HA  SER    90      67.074  89.798  56.286  1.00  0.00           H  
ATOM   1214  CB  SER    90      67.751  90.475  54.480  1.00  0.00           C  
ATOM   1215  HB2 SER    90      66.748  90.324  54.082  1.00  0.00           H  
ATOM   1216  HB3 SER    90      67.690  91.484  54.888  1.00  0.00           H  
ATOM   1217  OG  SER    90      68.748  90.213  53.548  1.00  0.00           O  
ATOM   1218  HG  SER    90      68.637  90.912  52.899  1.00  0.00           H  
ATOM   1219  C   SER    90      67.687  88.072  54.992  1.00  0.00           C  
ATOM   1220  O   SER    90      66.612  87.690  54.503  1.00  0.00           O  
ATOM   1221  N   TYR    91      68.711  87.256  55.148  1.00  0.00           N  
ATOM   1222  H   TYR    91      69.564  87.679  55.484  1.00  0.00           H  
ATOM   1223  CA  TYR    91      68.606  85.798  55.028  1.00  0.00           C  
ATOM   1224  HA  TYR    91      67.661  85.481  55.469  1.00  0.00           H  
ATOM   1225  CB  TYR    91      68.739  85.331  53.623  1.00  0.00           C  
ATOM   1226  HB2 TYR    91      67.912  85.782  53.076  1.00  0.00           H  
ATOM   1227  HB3 TYR    91      69.561  85.839  53.120  1.00  0.00           H  
ATOM   1228  CG  TYR    91      68.826  83.817  53.382  1.00  0.00           C  
ATOM   1229  CD1 TYR    91      70.047  83.191  53.211  1.00  0.00           C  
ATOM   1230  HD1 TYR    91      70.940  83.781  53.068  1.00  0.00           H  
ATOM   1231  CE1 TYR    91      70.093  81.773  53.054  1.00  0.00           C  
ATOM   1232  HE1 TYR    91      71.052  81.290  52.937  1.00  0.00           H  
ATOM   1233  CZ  TYR    91      68.912  81.042  52.940  1.00  0.00           C  
ATOM   1234  OH  TYR    91      68.899  79.887  52.310  1.00  0.00           O  
ATOM   1235  HH  TYR    91      69.429  79.207  52.732  1.00  0.00           H  
ATOM   1236  CE2 TYR    91      67.646  81.696  52.991  1.00  0.00           C  
ATOM   1237  HE2 TYR    91      66.753  81.099  52.877  1.00  0.00           H  
ATOM   1238  CD2 TYR    91      67.628  83.079  53.281  1.00  0.00           C  
ATOM   1239  HD2 TYR    91      66.653  83.536  53.364  1.00  0.00           H  
ATOM   1240  C   TYR    91      69.634  85.147  55.974  1.00  0.00           C  
ATOM   1241  O   TYR    91      70.687  85.689  56.270  1.00  0.00           O  
ATOM   1242  N   GLY    92      69.357  84.037  56.653  1.00  0.00           N  
ATOM   1243  H   GLY    92      70.003  83.831  57.402  1.00  0.00           H  
ATOM   1244  CA  GLY    92      68.150  83.175  56.620  1.00  0.00           C  
ATOM   1245  HA2 GLY    92      67.731  83.127  57.625  1.00  0.00           H  
ATOM   1246  HA3 GLY    92      67.393  83.489  55.901  1.00  0.00           H  
ATOM   1247  C   GLY    92      68.526  81.733  56.337  1.00  0.00           C  
ATOM   1248  O   GLY    92      69.723  81.325  56.146  1.00  0.00           O  
ATOM   1249  N   GLN    93      67.511  80.854  56.212  1.00  0.00           N  
ATOM   1250  H   GLN    93      66.615  81.302  56.344  1.00  0.00           H  
ATOM   1251  CA  GLN    93      67.629  79.403  55.884  1.00  0.00           C  
ATOM   1252  HA  GLN    93      68.635  79.229  55.502  1.00  0.00           H  
ATOM   1253  CB  GLN    93      67.415  78.666  57.192  1.00  0.00           C  
ATOM   1254  HB2 GLN    93      66.398  78.803  57.561  1.00  0.00           H  
ATOM   1255  HB3 GLN    93      67.503  77.587  57.064  1.00  0.00           H  
ATOM   1256  CG  GLN    93      68.426  79.090  58.285  1.00  0.00           C  
ATOM   1257  HG2 GLN    93      68.558  78.254  58.971  1.00  0.00           H  
ATOM   1258  HG3 GLN    93      69.457  79.262  57.977  1.00  0.00           H  
ATOM   1259  CD  GLN    93      68.028  80.298  59.075  1.00  0.00           C  
ATOM   1260  OE1 GLN    93      66.897  80.368  59.575  1.00  0.00           O  
ATOM   1261  NE2 GLN    93      68.820  81.311  59.244  1.00  0.00           N  
ATOM   1262 HE21 GLN    93      68.413  81.907  59.950  1.00  0.00           H  
ATOM   1263 HE22 GLN    93      69.824  81.284  59.133  1.00  0.00           H  
ATOM   1264  C   GLN    93      66.598  78.968  54.789  1.00  0.00           C  
ATOM   1265  O   GLN    93      65.557  79.652  54.604  1.00  0.00           O  
ATOM   1266  N   GLN    94      66.969  78.045  53.924  1.00  0.00           N  
ATOM   1267  H   GLN    94      67.856  77.594  54.095  1.00  0.00           H  
ATOM   1268  CA  GLN    94      66.222  77.587  52.711  1.00  0.00           C  
ATOM   1269  HA  GLN    94      66.246  78.446  52.041  1.00  0.00           H  
ATOM   1270  CB  GLN    94      67.008  76.504  51.945  1.00  0.00           C  
ATOM   1271  HB2 GLN    94      66.663  76.360  50.921  1.00  0.00           H  
ATOM   1272  HB3 GLN    94      68.062  76.766  51.860  1.00  0.00           H  
ATOM   1273  CG  GLN    94      67.041  75.123  52.680  1.00  0.00           C  
ATOM   1274  HG2 GLN    94      67.463  75.330  53.664  1.00  0.00           H  
ATOM   1275  HG3 GLN    94      65.991  74.845  52.777  1.00  0.00           H  
ATOM   1276  CD  GLN    94      67.998  74.124  52.075  1.00  0.00           C  
ATOM   1277  OE1 GLN    94      68.517  73.266  52.790  1.00  0.00           O  
ATOM   1278  NE2 GLN    94      68.209  74.069  50.755  1.00  0.00           N  
ATOM   1279 HE21 GLN    94      67.805  74.770  50.151  1.00  0.00           H  
ATOM   1280 HE22 GLN    94      69.044  73.545  50.533  1.00  0.00           H  
ATOM   1281  C   GLN    94      64.797  77.160  53.075  1.00  0.00           C  
ATOM   1282  O   GLN    94      64.532  76.478  54.084  1.00  0.00           O  
ATOM   1283  N   SER    95      63.903  77.542  52.193  1.00  0.00           N  
ATOM   1284  H   SER    95      64.229  78.013  51.361  1.00  0.00           H  
ATOM   1285  CA  SER    95      62.441  77.220  52.312  1.00  0.00           C  
ATOM   1286  HA  SER    95      62.029  77.398  53.305  1.00  0.00           H  
ATOM   1287  CB  SER    95      61.720  78.063  51.291  1.00  0.00           C  
ATOM   1288  HB2 SER    95      61.913  79.100  51.564  1.00  0.00           H  
ATOM   1289  HB3 SER    95      62.137  77.854  50.306  1.00  0.00           H  
ATOM   1290  OG  SER    95      60.307  77.872  51.417  1.00  0.00           O  
ATOM   1291  HG  SER    95      59.929  77.201  50.843  1.00  0.00           H  
ATOM   1292  C   SER    95      62.222  75.666  51.918  1.00  0.00           C  
ATOM   1293  O   SER    95      62.922  75.264  50.994  1.00  0.00           O  
ATOM   1294  N   SER    96      61.474  74.849  52.704  1.00  0.00           N  
ATOM   1295  H   SER    96      61.192  75.242  53.591  1.00  0.00           H  
ATOM   1296  CA  SER    96      61.393  73.345  52.641  1.00  0.00           C  
ATOM   1297  HA  SER    96      62.274  72.871  53.074  1.00  0.00           H  
ATOM   1298  CB  SER    96      60.220  72.855  53.536  1.00  0.00           C  
ATOM   1299  HB2 SER    96      59.324  73.321  53.125  1.00  0.00           H  
ATOM   1300  HB3 SER    96      60.120  71.771  53.481  1.00  0.00           H  
ATOM   1301  OG  SER    96      60.307  73.107  54.908  1.00  0.00           O  
ATOM   1302  HG  SER    96      60.262  72.268  55.372  1.00  0.00           H  
ATOM   1303  C   SER    96      61.042  72.785  51.203  1.00  0.00           C  
ATOM   1304  O   SER    96      60.190  73.321  50.532  1.00  0.00           O  
ATOM   1305  N   TYR    97      61.533  71.644  50.728  1.00  0.00           N  
ATOM   1306  H   TYR    97      61.178  71.475  49.798  1.00  0.00           H  
ATOM   1307  CA  TYR    97      62.600  70.574  51.245  1.00  0.00           C  
ATOM   1308  HA  TYR    97      62.598  69.758  50.523  1.00  0.00           H  
ATOM   1309  CB  TYR    97      64.004  71.231  51.226  1.00  0.00           C  
ATOM   1310  HB2 TYR    97      64.122  71.971  52.017  1.00  0.00           H  
ATOM   1311  HB3 TYR    97      64.530  70.353  51.601  1.00  0.00           H  
ATOM   1312  CG  TYR    97      64.642  71.738  49.918  1.00  0.00           C  
ATOM   1313  CD1 TYR    97      65.161  73.061  49.888  1.00  0.00           C  
ATOM   1314  HD1 TYR    97      65.070  73.669  50.776  1.00  0.00           H  
ATOM   1315  CE1 TYR    97      65.648  73.631  48.746  1.00  0.00           C  
ATOM   1316  HE1 TYR    97      66.083  74.615  48.654  1.00  0.00           H  
ATOM   1317  CZ  TYR    97      65.687  72.859  47.619  1.00  0.00           C  
ATOM   1318  OH  TYR    97      66.199  73.396  46.455  1.00  0.00           O  
ATOM   1319  HH  TYR    97      66.180  72.888  45.641  1.00  0.00           H  
ATOM   1320  CE2 TYR    97      65.229  71.553  47.616  1.00  0.00           C  
ATOM   1321  HE2 TYR    97      65.270  70.984  46.698  1.00  0.00           H  
ATOM   1322  CD2 TYR    97      64.635  71.005  48.748  1.00  0.00           C  
ATOM   1323  HD2 TYR    97      64.294  69.983  48.825  1.00  0.00           H  
ATOM   1324  C   TYR    97      62.199  69.969  52.579  1.00  0.00           C  
ATOM   1325  O   TYR    97      62.789  70.267  53.635  1.00  0.00           O  
ATOM   1326  N   PRO    98      61.091  69.203  52.714  1.00  0.00           N  
ATOM   1327  CD  PRO    98      60.728  68.453  53.933  1.00  0.00           C  
ATOM   1328  HD2 PRO    98      60.443  69.169  54.703  1.00  0.00           H  
ATOM   1329  HD3 PRO    98      61.466  67.801  54.400  1.00  0.00           H  
ATOM   1330  CG  PRO    98      59.528  67.624  53.602  1.00  0.00           C  
ATOM   1331  HG2 PRO    98      58.657  68.161  53.978  1.00  0.00           H  
ATOM   1332  HG3 PRO    98      59.630  66.682  54.142  1.00  0.00           H  
ATOM   1333  CB  PRO    98      59.526  67.466  52.075  1.00  0.00           C  
ATOM   1334  HB2 PRO    98      58.500  67.491  51.707  1.00  0.00           H  
ATOM   1335  HB3 PRO    98      59.985  66.537  51.735  1.00  0.00           H  
ATOM   1336  CA  PRO    98      60.258  68.750  51.613  1.00  0.00           C  
ATOM   1337  HA  PRO    98      60.892  68.575  50.744  1.00  0.00           H  
ATOM   1338  C   PRO    98      59.146  69.759  51.205  1.00  0.00           C  
ATOM   1339  O   PRO    98      58.681  70.440  52.084  1.00  0.00           O  
ATOM   1340  N   GLY    99      58.750  69.849  49.960  1.00  0.00           N  
ATOM   1341  H   GLY    99      59.039  69.134  49.308  1.00  0.00           H  
ATOM   1342  CA  GLY    99      57.593  70.719  49.549  1.00  0.00           C  
ATOM   1343  HA2 GLY    99      57.354  71.462  50.310  1.00  0.00           H  
ATOM   1344  HA3 GLY    99      57.940  71.214  48.642  1.00  0.00           H  
ATOM   1345  C   GLY    99      56.291  69.926  49.422  1.00  0.00           C  
ATOM   1346  O   GLY    99      56.318  68.666  49.241  1.00  0.00           O  
ATOM   1347  N   TYR   100      55.126  70.633  49.517  1.00  0.00           N  
ATOM   1348  H   TYR   100      55.212  71.634  49.623  1.00  0.00           H  
ATOM   1349  CA  TYR   100      53.770  70.103  49.421  1.00  0.00           C  
ATOM   1350  HA  TYR   100      53.681  69.185  48.840  1.00  0.00           H  
ATOM   1351  CB  TYR   100      53.464  69.624  50.919  1.00  0.00           C  
ATOM   1352  HB2 TYR   100      52.532  69.072  51.039  1.00  0.00           H  
ATOM   1353  HB3 TYR   100      54.189  68.846  51.159  1.00  0.00           H  
ATOM   1354  CG  TYR   100      53.556  70.651  52.002  1.00  0.00           C  
ATOM   1355  CD1 TYR   100      52.759  71.801  52.035  1.00  0.00           C  
ATOM   1356  HD1 TYR   100      51.980  71.819  51.287  1.00  0.00           H  
ATOM   1357  CE1 TYR   100      52.857  72.650  53.200  1.00  0.00           C  
ATOM   1358  HE1 TYR   100      52.254  73.539  53.310  1.00  0.00           H  
ATOM   1359  CZ  TYR   100      53.793  72.390  54.234  1.00  0.00           C  
ATOM   1360  OH  TYR   100      53.961  73.228  55.299  1.00  0.00           O  
ATOM   1361  HH  TYR   100      54.879  73.140  55.569  1.00  0.00           H  
ATOM   1362  CE2 TYR   100      54.553  71.224  54.166  1.00  0.00           C  
ATOM   1363  HE2 TYR   100      55.174  70.957  55.008  1.00  0.00           H  
ATOM   1364  CD2 TYR   100      54.450  70.366  53.076  1.00  0.00           C  
ATOM   1365  HD2 TYR   100      55.119  69.518  53.092  1.00  0.00           H  
ATOM   1366  C   TYR   100      52.607  71.042  48.920  1.00  0.00           C  
ATOM   1367  O   TYR   100      51.529  70.492  48.701  1.00  0.00           O  
ATOM   1368  N   GLY   101      52.887  72.314  48.695  1.00  0.00           N  
ATOM   1369  H   GLY   101      53.861  72.564  48.785  1.00  0.00           H  
ATOM   1370  CA  GLY   101      51.876  73.309  48.275  1.00  0.00           C  
ATOM   1371  HA2 GLY   101      51.137  73.303  49.077  1.00  0.00           H  
ATOM   1372  HA3 GLY   101      52.289  74.318  48.282  1.00  0.00           H  
ATOM   1373  C   GLY   101      51.102  73.125  46.949  1.00  0.00           C  
ATOM   1374  O   GLY   101      49.920  73.403  46.892  1.00  0.00           O  
ATOM   1375  N   GLN   102      51.770  72.504  45.977  1.00  0.00           N  
ATOM   1376  H   GLN   102      52.728  72.276  46.199  1.00  0.00           H  
ATOM   1377  CA  GLN   102      51.182  71.978  44.670  1.00  0.00           C  
ATOM   1378  HA  GLN   102      50.199  72.424  44.517  1.00  0.00           H  
ATOM   1379  CB  GLN   102      52.137  72.575  43.597  1.00  0.00           C  
ATOM   1380  HB2 GLN   102      53.179  72.433  43.886  1.00  0.00           H  
ATOM   1381  HB3 GLN   102      51.854  72.124  42.646  1.00  0.00           H  
ATOM   1382  CG  GLN   102      51.917  74.159  43.498  1.00  0.00           C  
ATOM   1383  HG2 GLN   102      52.289  74.517  42.538  1.00  0.00           H  
ATOM   1384  HG3 GLN   102      50.884  74.475  43.641  1.00  0.00           H  
ATOM   1385  CD  GLN   102      52.857  74.927  44.496  1.00  0.00           C  
ATOM   1386  OE1 GLN   102      52.458  75.655  45.413  1.00  0.00           O  
ATOM   1387  NE2 GLN   102      54.091  74.484  44.619  1.00  0.00           N  
ATOM   1388 HE21 GLN   102      54.414  73.788  43.963  1.00  0.00           H  
ATOM   1389 HE22 GLN   102      54.686  74.941  45.296  1.00  0.00           H  
ATOM   1390  C   GLN   102      51.074  70.462  44.689  1.00  0.00           C  
ATOM   1391  O   GLN   102      50.135  69.859  44.156  1.00  0.00           O  
ATOM   1392  N   GLN   103      52.007  69.832  45.428  1.00  0.00           N  
ATOM   1393  H   GLN   103      52.690  70.408  45.900  1.00  0.00           H  
ATOM   1394  CA  GLN   103      52.369  68.438  45.263  1.00  0.00           C  
ATOM   1395  HA  GLN   103      51.422  67.947  45.038  1.00  0.00           H  
ATOM   1396  CB  GLN   103      53.163  68.403  43.912  1.00  0.00           C  
ATOM   1397  HB2 GLN   103      52.701  68.989  43.118  1.00  0.00           H  
ATOM   1398  HB3 GLN   103      54.150  68.845  44.050  1.00  0.00           H  
ATOM   1399  CG  GLN   103      53.590  67.016  43.383  1.00  0.00           C  
ATOM   1400  HG2 GLN   103      54.397  67.092  42.654  1.00  0.00           H  
ATOM   1401  HG3 GLN   103      53.908  66.385  44.213  1.00  0.00           H  
ATOM   1402  CD  GLN   103      52.418  66.335  42.771  1.00  0.00           C  
ATOM   1403  OE1 GLN   103      51.792  65.452  43.393  1.00  0.00           O  
ATOM   1404  NE2 GLN   103      51.941  66.837  41.637  1.00  0.00           N  
ATOM   1405 HE21 GLN   103      51.154  66.341  41.246  1.00  0.00           H  
ATOM   1406 HE22 GLN   103      52.404  67.648  41.252  1.00  0.00           H  
ATOM   1407  C   GLN   103      53.127  67.761  46.458  1.00  0.00           C  
ATOM   1408  O   GLN   103      54.339  67.898  46.527  1.00  0.00           O  
ATOM   1409  N   PRO   104      52.461  66.998  47.398  1.00  0.00           N  
ATOM   1410  CD  PRO   104      51.023  66.866  47.608  1.00  0.00           C  
ATOM   1411  HD2 PRO   104      50.323  66.398  46.917  1.00  0.00           H  
ATOM   1412  HD3 PRO   104      50.658  67.883  47.752  1.00  0.00           H  
ATOM   1413  CG  PRO   104      50.801  66.099  48.846  1.00  0.00           C  
ATOM   1414  HG2 PRO   104      50.548  65.067  48.600  1.00  0.00           H  
ATOM   1415  HG3 PRO   104      50.045  66.697  49.354  1.00  0.00           H  
ATOM   1416  CB  PRO   104      52.222  66.233  49.501  1.00  0.00           C  
ATOM   1417  HB2 PRO   104      52.505  65.405  50.152  1.00  0.00           H  
ATOM   1418  HB3 PRO   104      52.228  67.148  50.092  1.00  0.00           H  
ATOM   1419  CA  PRO   104      53.229  66.279  48.366  1.00  0.00           C  
ATOM   1420  HA  PRO   104      54.082  66.874  48.692  1.00  0.00           H  
ATOM   1421  C   PRO   104      53.624  64.931  47.840  1.00  0.00           C  
ATOM   1422  O   PRO   104      52.822  64.158  47.347  1.00  0.00           O  
ATOM   1423  N   ALA   105      54.878  64.558  48.079  1.00  0.00           N  
ATOM   1424  H   ALA   105      55.410  65.158  48.693  1.00  0.00           H  
ATOM   1425  CA  ALA   105      55.366  63.078  47.967  1.00  0.00           C  
ATOM   1426  HA  ALA   105      55.019  62.575  47.064  1.00  0.00           H  
ATOM   1427  CB  ALA   105      56.942  63.099  47.882  1.00  0.00           C  
ATOM   1428  HB1 ALA   105      57.340  63.253  46.880  1.00  0.00           H  
ATOM   1429  HB2 ALA   105      57.309  63.797  48.635  1.00  0.00           H  
ATOM   1430  HB3 ALA   105      57.343  62.133  48.191  1.00  0.00           H  
ATOM   1431  C   ALA   105      54.827  62.315  49.171  1.00  0.00           C  
ATOM   1432  O   ALA   105      55.094  62.659  50.321  1.00  0.00           O  
ATOM   1433  N   PRO   106      54.171  61.162  48.970  1.00  0.00           N  
ATOM   1434  CD  PRO   106      53.768  60.523  47.738  1.00  0.00           C  
ATOM   1435  HD2 PRO   106      54.564  60.261  47.040  1.00  0.00           H  
ATOM   1436  HD3 PRO   106      53.080  61.212  47.249  1.00  0.00           H  
ATOM   1437  CG  PRO   106      53.135  59.215  48.023  1.00  0.00           C  
ATOM   1438  HG2 PRO   106      53.864  58.455  48.304  1.00  0.00           H  
ATOM   1439  HG3 PRO   106      52.336  58.879  47.362  1.00  0.00           H  
ATOM   1440  CB  PRO   106      52.469  59.517  49.368  1.00  0.00           C  
ATOM   1441  HB2 PRO   106      52.382  58.626  49.990  1.00  0.00           H  
ATOM   1442  HB3 PRO   106      51.471  59.954  49.358  1.00  0.00           H  
ATOM   1443  CA  PRO   106      53.472  60.461  50.022  1.00  0.00           C  
ATOM   1444  HA  PRO   106      52.989  61.119  50.744  1.00  0.00           H  
ATOM   1445  C   PRO   106      54.532  59.760  50.938  1.00  0.00           C  
ATOM   1446  O   PRO   106      55.617  59.471  50.463  1.00  0.00           O  
ATOM   1447  N   SER   107      54.249  59.347  52.224  1.00  0.00           N  
ATOM   1448  H   SER   107      53.312  59.537  52.549  1.00  0.00           H  
ATOM   1449  CA  SER   107      55.145  58.675  53.175  1.00  0.00           C  
ATOM   1450  HA  SER   107      55.949  59.352  53.462  1.00  0.00           H  
ATOM   1451  CB  SER   107      54.323  58.331  54.454  1.00  0.00           C  
ATOM   1452  HB2 SER   107      53.828  57.373  54.296  1.00  0.00           H  
ATOM   1453  HB3 SER   107      55.093  58.179  55.210  1.00  0.00           H  
ATOM   1454  OG  SER   107      53.391  59.322  54.843  1.00  0.00           O  
ATOM   1455  HG  SER   107      53.776  60.186  54.676  1.00  0.00           H  
ATOM   1456  C   SER   107      55.798  57.373  52.621  1.00  0.00           C  
ATOM   1457  O   SER   107      55.196  56.546  51.902  1.00  0.00           O  
ATOM   1458  N   SER   108      57.109  57.235  52.957  1.00  0.00           N  
ATOM   1459  H   SER   108      57.610  57.885  53.546  1.00  0.00           H  
ATOM   1460  CA  SER   108      57.940  56.242  52.278  1.00  0.00           C  
ATOM   1461  HA  SER   108      57.856  56.489  51.219  1.00  0.00           H  
ATOM   1462  CB  SER   108      59.371  56.433  52.736  1.00  0.00           C  
ATOM   1463  HB2 SER   108      60.043  55.983  52.004  1.00  0.00           H  
ATOM   1464  HB3 SER   108      59.625  57.489  52.647  1.00  0.00           H  
ATOM   1465  OG  SER   108      59.794  55.899  53.971  1.00  0.00           O  
ATOM   1466  HG  SER   108      59.827  56.569  54.658  1.00  0.00           H  
ATOM   1467  C   SER   108      57.379  54.829  52.621  1.00  0.00           C  
ATOM   1468  O   SER   108      56.995  54.478  53.697  1.00  0.00           O  
ATOM   1469  N   THR   109      57.375  53.971  51.594  1.00  0.00           N  
ATOM   1470  H   THR   109      57.629  54.220  50.649  1.00  0.00           H  
ATOM   1471  CA  THR   109      56.639  52.705  51.739  1.00  0.00           C  
ATOM   1472  HA  THR   109      56.580  52.328  52.760  1.00  0.00           H  
ATOM   1473  CB  THR   109      55.150  52.932  51.332  1.00  0.00           C  
ATOM   1474  HB  THR   109      55.074  53.347  50.327  1.00  0.00           H  
ATOM   1475  CG2 THR   109      54.346  51.575  51.368  1.00  0.00           C  
ATOM   1476 HG21 THR   109      54.694  51.044  52.254  1.00  0.00           H  
ATOM   1477 HG22 THR   109      53.274  51.741  51.474  1.00  0.00           H  
ATOM   1478 HG23 THR   109      54.545  50.992  50.469  1.00  0.00           H  
ATOM   1479  OG1 THR   109      54.580  53.834  52.163  1.00  0.00           O  
ATOM   1480  HG1 THR   109      54.768  54.755  51.967  1.00  0.00           H  
ATOM   1481  C   THR   109      57.342  51.675  50.859  1.00  0.00           C  
ATOM   1482  O   THR   109      57.679  51.934  49.694  1.00  0.00           O  
ATOM   1483  N   SER   110      57.489  50.493  51.465  1.00  0.00           N  
ATOM   1484  H   SER   110      57.181  50.342  52.415  1.00  0.00           H  
ATOM   1485  CA  SER   110      58.063  49.207  50.914  1.00  0.00           C  
ATOM   1486  HA  SER   110      57.923  49.199  49.833  1.00  0.00           H  
ATOM   1487  CB  SER   110      59.521  49.217  51.343  1.00  0.00           C  
ATOM   1488  HB2 SER   110      59.958  50.127  50.932  1.00  0.00           H  
ATOM   1489  HB3 SER   110      59.637  49.267  52.425  1.00  0.00           H  
ATOM   1490  OG  SER   110      60.189  48.074  50.828  1.00  0.00           O  
ATOM   1491  HG  SER   110      60.007  47.989  49.889  1.00  0.00           H  
ATOM   1492  C   SER   110      57.305  47.973  51.517  1.00  0.00           C  
ATOM   1493  O   SER   110      56.760  48.076  52.633  1.00  0.00           O  
ATOM   1494  N   GLY   111      57.253  46.834  50.812  1.00  0.00           N  
ATOM   1495  H   GLY   111      57.608  46.832  49.866  1.00  0.00           H  
ATOM   1496  CA  GLY   111      56.640  45.578  51.272  1.00  0.00           C  
ATOM   1497  HA2 GLY   111      57.405  44.863  50.970  1.00  0.00           H  
ATOM   1498  HA3 GLY   111      56.400  45.582  52.335  1.00  0.00           H  
ATOM   1499  C   GLY   111      55.298  45.313  50.626  1.00  0.00           C  
ATOM   1500  O   GLY   111      54.408  46.171  50.718  1.00  0.00           O  
ATOM   1501  N   SER   112      54.980  44.151  50.020  1.00  0.00           N  
ATOM   1502  H   SER   112      54.044  44.114  49.644  1.00  0.00           H  
ATOM   1503  CA  SER   112      55.789  42.884  49.842  1.00  0.00           C  
ATOM   1504  HA  SER   112      55.171  42.121  49.369  1.00  0.00           H  
ATOM   1505  CB  SER   112      56.977  43.137  48.888  1.00  0.00           C  
ATOM   1506  HB2 SER   112      57.690  43.852  49.299  1.00  0.00           H  
ATOM   1507  HB3 SER   112      57.547  42.218  48.747  1.00  0.00           H  
ATOM   1508  OG  SER   112      56.576  43.658  47.609  1.00  0.00           O  
ATOM   1509  HG  SER   112      56.921  44.554  47.639  1.00  0.00           H  
ATOM   1510  C   SER   112      56.260  42.377  51.287  1.00  0.00           C  
ATOM   1511  O   SER   112      57.462  42.492  51.598  1.00  0.00           O  
ATOM   1512  N   TYR   113      55.343  41.825  52.101  1.00  0.00           N  
ATOM   1513  H   TYR   113      55.644  41.652  53.049  1.00  0.00           H  
ATOM   1514  CA  TYR   113      53.996  41.287  51.964  1.00  0.00           C  
ATOM   1515  HA  TYR   113      53.529  41.948  51.234  1.00  0.00           H  
ATOM   1516  CB  TYR   113      54.107  39.915  51.291  1.00  0.00           C  
ATOM   1517  HB2 TYR   113      54.691  39.418  52.065  1.00  0.00           H  
ATOM   1518  HB3 TYR   113      53.174  39.355  51.228  1.00  0.00           H  
ATOM   1519  CG  TYR   113      54.852  39.784  50.010  1.00  0.00           C  
ATOM   1520  CD1 TYR   113      54.126  39.890  48.813  1.00  0.00           C  
ATOM   1521  HD1 TYR   113      53.085  40.174  48.778  1.00  0.00           H  
ATOM   1522  CE1 TYR   113      54.813  39.670  47.591  1.00  0.00           C  
ATOM   1523  HE1 TYR   113      54.318  39.855  46.649  1.00  0.00           H  
ATOM   1524  CZ  TYR   113      56.255  39.528  47.611  1.00  0.00           C  
ATOM   1525  OH  TYR   113      56.861  39.239  46.471  1.00  0.00           O  
ATOM   1526  HH  TYR   113      57.821  39.241  46.469  1.00  0.00           H  
ATOM   1527  CE2 TYR   113      56.905  39.440  48.853  1.00  0.00           C  
ATOM   1528  HE2 TYR   113      57.956  39.202  48.916  1.00  0.00           H  
ATOM   1529  CD2 TYR   113      56.228  39.518  50.078  1.00  0.00           C  
ATOM   1530  HD2 TYR   113      56.614  39.402  51.080  1.00  0.00           H  
ATOM   1531  C   TYR   113      53.175  41.180  53.249  1.00  0.00           C  
ATOM   1532  O   TYR   113      53.717  41.125  54.385  1.00  0.00           O  
ATOM   1533  N   GLY   114      51.815  41.220  53.053  1.00  0.00           N  
ATOM   1534  H   GLY   114      51.418  41.235  52.125  1.00  0.00           H  
ATOM   1535  CA  GLY   114      50.736  41.056  54.015  1.00  0.00           C  
ATOM   1536  HA2 GLY   114      50.970  41.819  54.757  1.00  0.00           H  
ATOM   1537  HA3 GLY   114      49.772  41.162  53.519  1.00  0.00           H  
ATOM   1538  C   GLY   114      50.808  39.593  54.678  1.00  0.00           C  
ATOM   1539  O   GLY   114      51.798  38.874  54.527  1.00  0.00           O  
ATOM   1540  N   SER   115      49.908  39.245  55.595  1.00  0.00           N  
ATOM   1541  H   SER   115      50.022  38.369  56.085  1.00  0.00           H  
ATOM   1542  CA  SER   115      48.617  39.866  55.816  1.00  0.00           C  
ATOM   1543  HA  SER   115      48.744  40.927  55.601  1.00  0.00           H  
ATOM   1544  CB  SER   115      47.589  39.332  54.815  1.00  0.00           C  
ATOM   1545  HB2 SER   115      48.117  39.341  53.862  1.00  0.00           H  
ATOM   1546  HB3 SER   115      47.267  38.336  55.117  1.00  0.00           H  
ATOM   1547  OG  SER   115      46.470  40.154  54.705  1.00  0.00           O  
ATOM   1548  HG  SER   115      46.088  39.936  53.852  1.00  0.00           H  
ATOM   1549  C   SER   115      48.135  39.726  57.260  1.00  0.00           C  
ATOM   1550  O   SER   115      48.905  39.237  58.097  1.00  0.00           O  
ATOM   1551  N   SER   116      46.858  40.123  57.564  1.00  0.00           N  
ATOM   1552  H   SER   116      46.379  40.626  56.830  1.00  0.00           H  
ATOM   1553  CA  SER   116      46.352  40.396  58.899  1.00  0.00           C  
ATOM   1554  HA  SER   116      47.136  40.828  59.521  1.00  0.00           H  
ATOM   1555  CB  SER   116      45.042  41.255  58.766  1.00  0.00           C  
ATOM   1556  HB2 SER   116      44.326  40.649  58.212  1.00  0.00           H  
ATOM   1557  HB3 SER   116      44.640  41.488  59.752  1.00  0.00           H  
ATOM   1558  OG  SER   116      45.294  42.428  57.979  1.00  0.00           O  
ATOM   1559  HG  SER   116      44.665  42.563  57.266  1.00  0.00           H  
ATOM   1560  C   SER   116      45.929  39.106  59.564  1.00  0.00           C  
ATOM   1561  O   SER   116      44.809  39.100  60.038  1.00  0.00           O  
ATOM   1562  N   SER   117      46.791  38.116  59.800  1.00  0.00           N  
ATOM   1563  H   SER   117      47.717  38.246  59.418  1.00  0.00           H  
ATOM   1564  CA  SER   117      46.543  36.918  60.534  1.00  0.00           C  
ATOM   1565  HA  SER   117      45.933  36.218  59.962  1.00  0.00           H  
ATOM   1566  CB  SER   117      47.890  36.139  60.854  1.00  0.00           C  
ATOM   1567  HB2 SER   117      48.302  36.777  61.636  1.00  0.00           H  
ATOM   1568  HB3 SER   117      47.723  35.125  61.218  1.00  0.00           H  
ATOM   1569  OG  SER   117      48.662  36.054  59.695  1.00  0.00           O  
ATOM   1570  HG  SER   117      49.335  36.739  59.700  1.00  0.00           H  
ATOM   1571  C   SER   117      45.945  37.149  61.886  1.00  0.00           C  
ATOM   1572  O   SER   117      45.275  36.309  62.446  1.00  0.00           O  
ATOM   1573  N   GLN   118      46.389  38.268  62.517  1.00  0.00           N  
ATOM   1574  H   GLN   118      46.933  38.890  61.937  1.00  0.00           H  
ATOM   1575  CA  GLN   118      46.082  38.733  63.906  1.00  0.00           C  
ATOM   1576  HA  GLN   118      46.080  39.823  63.865  1.00  0.00           H  
ATOM   1577  CB  GLN   118      44.627  38.426  64.381  1.00  0.00           C  
ATOM   1578  HB2 GLN   118      44.452  37.367  64.570  1.00  0.00           H  
ATOM   1579  HB3 GLN   118      44.463  38.925  65.335  1.00  0.00           H  
ATOM   1580  CG  GLN   118      43.532  38.985  63.493  1.00  0.00           C  
ATOM   1581  HG2 GLN   118      43.528  38.505  62.515  1.00  0.00           H  
ATOM   1582  HG3 GLN   118      42.520  38.905  63.891  1.00  0.00           H  
ATOM   1583  CD  GLN   118      43.566  40.515  63.216  1.00  0.00           C  
ATOM   1584  OE1 GLN   118      44.054  41.087  62.235  1.00  0.00           O  
ATOM   1585  NE2 GLN   118      43.168  41.266  64.265  1.00  0.00           N  
ATOM   1586 HE21 GLN   118      42.910  40.783  65.114  1.00  0.00           H  
ATOM   1587 HE22 GLN   118      43.436  42.239  64.275  1.00  0.00           H  
ATOM   1588  C   GLN   118      47.226  38.384  64.882  1.00  0.00           C  
ATOM   1589  O   GLN   118      47.793  37.251  64.902  1.00  0.00           O  
ATOM   1590  N   SER   119      47.722  39.299  65.742  1.00  0.00           N  
ATOM   1591  H   SER   119      48.345  38.906  66.433  1.00  0.00           H  
ATOM   1592  CA  SER   119      47.764  40.834  65.826  1.00  0.00           C  
ATOM   1593  HA  SER   119      46.819  41.346  65.642  1.00  0.00           H  
ATOM   1594  CB  SER   119      48.033  41.125  67.232  1.00  0.00           C  
ATOM   1595  HB2 SER   119      48.925  40.588  67.555  1.00  0.00           H  
ATOM   1596  HB3 SER   119      48.169  42.178  67.477  1.00  0.00           H  
ATOM   1597  OG  SER   119      46.978  40.722  68.131  1.00  0.00           O  
ATOM   1598  HG  SER   119      46.761  39.820  67.886  1.00  0.00           H  
ATOM   1599  C   SER   119      48.775  41.361  64.832  1.00  0.00           C  
ATOM   1600  O   SER   119      49.189  40.524  64.016  1.00  0.00           O  
ATOM   1601  N   SER   120      48.975  42.675  64.661  1.00  0.00           N  
ATOM   1602  H   SER   120      48.522  43.370  65.236  1.00  0.00           H  
ATOM   1603  CA  SER   120      49.799  43.300  63.676  1.00  0.00           C  
ATOM   1604  HA  SER   120      50.185  42.470  63.084  1.00  0.00           H  
ATOM   1605  CB  SER   120      48.974  44.257  62.841  1.00  0.00           C  
ATOM   1606  HB2 SER   120      48.009  43.811  62.601  1.00  0.00           H  
ATOM   1607  HB3 SER   120      48.689  45.068  63.512  1.00  0.00           H  
ATOM   1608  OG  SER   120      49.521  44.827  61.724  1.00  0.00           O  
ATOM   1609  HG  SER   120      49.158  44.509  60.894  1.00  0.00           H  
ATOM   1610  C   SER   120      51.010  43.924  64.407  1.00  0.00           C  
ATOM   1611  O   SER   120      50.775  44.846  65.164  1.00  0.00           O  
ATOM   1612  N   SER   121      52.267  43.593  64.156  1.00  0.00           N  
ATOM   1613  H   SER   121      52.945  43.893  64.842  1.00  0.00           H  
ATOM   1614  CA  SER   121      52.730  42.668  63.156  1.00  0.00           C  
ATOM   1615  HA  SER   121      52.099  42.894  62.296  1.00  0.00           H  
ATOM   1616  CB  SER   121      54.125  42.999  62.687  1.00  0.00           C  
ATOM   1617  HB2 SER   121      54.800  42.536  63.406  1.00  0.00           H  
ATOM   1618  HB3 SER   121      54.201  42.632  61.663  1.00  0.00           H  
ATOM   1619  OG  SER   121      54.435  44.396  62.518  1.00  0.00           O  
ATOM   1620  HG  SER   121      54.693  44.764  63.366  1.00  0.00           H  
ATOM   1621  C   SER   121      52.560  41.196  63.542  1.00  0.00           C  
ATOM   1622  O   SER   121      52.338  40.354  62.665  1.00  0.00           O  
ATOM   1623  N   TYR   122      52.578  40.763  64.814  1.00  0.00           N  
ATOM   1624  H   TYR   122      52.877  41.535  65.393  1.00  0.00           H  
ATOM   1625  CA  TYR   122      52.880  39.356  65.227  1.00  0.00           C  
ATOM   1626  HA  TYR   122      52.991  38.748  64.330  1.00  0.00           H  
ATOM   1627  CB  TYR   122      54.245  39.377  65.898  1.00  0.00           C  
ATOM   1628  HB2 TYR   122      54.165  39.851  66.876  1.00  0.00           H  
ATOM   1629  HB3 TYR   122      54.474  38.354  66.196  1.00  0.00           H  
ATOM   1630  CG  TYR   122      55.426  40.041  65.134  1.00  0.00           C  
ATOM   1631  CD1 TYR   122      56.250  41.052  65.867  1.00  0.00           C  
ATOM   1632  HD1 TYR   122      55.993  41.174  66.909  1.00  0.00           H  
ATOM   1633  CE1 TYR   122      57.301  41.744  65.215  1.00  0.00           C  
ATOM   1634  HE1 TYR   122      57.816  42.590  65.647  1.00  0.00           H  
ATOM   1635  CZ  TYR   122      57.518  41.434  63.852  1.00  0.00           C  
ATOM   1636  OH  TYR   122      58.464  42.133  63.159  1.00  0.00           O  
ATOM   1637  HH  TYR   122      58.554  41.705  62.304  1.00  0.00           H  
ATOM   1638  CE2 TYR   122      56.756  40.478  63.127  1.00  0.00           C  
ATOM   1639  HE2 TYR   122      56.910  40.299  62.073  1.00  0.00           H  
ATOM   1640  CD2 TYR   122      55.708  39.859  63.762  1.00  0.00           C  
ATOM   1641  HD2 TYR   122      55.035  39.218  63.211  1.00  0.00           H  
ATOM   1642  C   TYR   122      51.751  38.844  66.172  1.00  0.00           C  
ATOM   1643  O   TYR   122      51.568  39.328  67.291  1.00  0.00           O  
ATOM   1644  N   GLY   123      50.963  37.889  65.677  1.00  0.00           N  
ATOM   1645  H   GLY   123      50.234  37.510  66.265  1.00  0.00           H  
ATOM   1646  CA  GLY   123      50.960  37.320  64.306  1.00  0.00           C  
ATOM   1647  HA2 GLY   123      49.975  37.552  63.900  1.00  0.00           H  
ATOM   1648  HA3 GLY   123      51.626  37.730  63.547  1.00  0.00           H  
ATOM   1649  C   GLY   123      51.156  35.752  64.331  1.00  0.00           C  
ATOM   1650  O   GLY   123      50.475  35.025  65.047  1.00  0.00           O  
ATOM   1651  N   GLN   124      52.032  35.333  63.462  1.00  0.00           N  
ATOM   1652  H   GLN   124      52.617  36.020  63.008  1.00  0.00           H  
ATOM   1653  CA  GLN   124      52.432  33.932  63.369  1.00  0.00           C  
ATOM   1654  HA  GLN   124      51.974  33.490  64.255  1.00  0.00           H  
ATOM   1655  CB  GLN   124      51.755  33.197  62.210  1.00  0.00           C  
ATOM   1656  HB2 GLN   124      50.669  33.270  62.262  1.00  0.00           H  
ATOM   1657  HB3 GLN   124      52.152  33.505  61.242  1.00  0.00           H  
ATOM   1658  CG  GLN   124      52.027  31.686  62.325  1.00  0.00           C  
ATOM   1659  HG2 GLN   124      51.944  31.262  61.324  1.00  0.00           H  
ATOM   1660  HG3 GLN   124      53.087  31.470  62.456  1.00  0.00           H  
ATOM   1661  CD  GLN   124      51.280  30.875  63.400  1.00  0.00           C  
ATOM   1662  OE1 GLN   124      50.743  31.482  64.333  1.00  0.00           O  
ATOM   1663  NE2 GLN   124      51.260  29.550  63.464  1.00  0.00           N  
ATOM   1664 HE21 GLN   124      51.656  28.970  62.738  1.00  0.00           H  
ATOM   1665 HE22 GLN   124      50.802  29.110  64.249  1.00  0.00           H  
ATOM   1666  C   GLN   124      53.958  33.757  63.342  1.00  0.00           C  
ATOM   1667  O   GLN   124      54.499  33.949  62.289  1.00  0.00           O  
ATOM   1668  N   PRO   125      54.616  33.398  64.477  1.00  0.00           N  
ATOM   1669  CD  PRO   125      56.043  33.060  64.316  1.00  0.00           C  
ATOM   1670  HD2 PRO   125      56.568  33.804  63.717  1.00  0.00           H  
ATOM   1671  HD3 PRO   125      56.146  32.130  63.758  1.00  0.00           H  
ATOM   1672  CG  PRO   125      56.488  32.952  65.800  1.00  0.00           C  
ATOM   1673  HG2 PRO   125      56.540  33.949  66.237  1.00  0.00           H  
ATOM   1674  HG3 PRO   125      57.342  32.279  65.884  1.00  0.00           H  
ATOM   1675  CB  PRO   125      55.213  32.314  66.444  1.00  0.00           C  
ATOM   1676  HB2 PRO   125      55.206  32.398  67.530  1.00  0.00           H  
ATOM   1677  HB3 PRO   125      55.175  31.262  66.160  1.00  0.00           H  
ATOM   1678  CA  PRO   125      53.989  33.014  65.772  1.00  0.00           C  
ATOM   1679  HA  PRO   125      53.243  32.258  65.531  1.00  0.00           H  
ATOM   1680  C   PRO   125      53.313  34.206  66.495  1.00  0.00           C  
ATOM   1681  O   PRO   125      53.706  35.373  66.333  1.00  0.00           O  
ATOM   1682  N   GLN   126      52.259  33.956  67.279  1.00  0.00           N  
ATOM   1683  H   GLN   126      51.749  33.093  67.159  1.00  0.00           H  
ATOM   1684  CA  GLN   126      51.598  34.990  68.141  1.00  0.00           C  
ATOM   1685  HA  GLN   126      51.237  35.793  67.498  1.00  0.00           H  
ATOM   1686  CB  GLN   126      50.344  34.385  68.790  1.00  0.00           C  
ATOM   1687  HB2 GLN   126      49.721  35.198  69.163  1.00  0.00           H  
ATOM   1688  HB3 GLN   126      49.814  33.812  68.030  1.00  0.00           H  
ATOM   1689  CG  GLN   126      50.722  33.404  69.853  1.00  0.00           C  
ATOM   1690  HG2 GLN   126      51.559  32.778  69.545  1.00  0.00           H  
ATOM   1691  HG3 GLN   126      51.072  33.926  70.744  1.00  0.00           H  
ATOM   1692  CD  GLN   126      49.488  32.448  70.126  1.00  0.00           C  
ATOM   1693  OE1 GLN   126      48.642  32.693  70.972  1.00  0.00           O  
ATOM   1694  NE2 GLN   126      49.302  31.266  69.499  1.00  0.00           N  
ATOM   1695 HE21 GLN   126      49.957  31.048  68.761  1.00  0.00           H  
ATOM   1696 HE22 GLN   126      48.649  30.584  69.857  1.00  0.00           H  
ATOM   1697  C   GLN   126      52.626  35.646  69.144  1.00  0.00           C  
ATOM   1698  O   GLN   126      53.458  34.997  69.782  1.00  0.00           O  
ATOM   1699  N   SER   127      52.429  36.967  69.280  1.00  0.00           N  
ATOM   1700  H   SER   127      51.669  37.403  68.778  1.00  0.00           H  
ATOM   1701  CA  SER   127      53.183  37.863  70.143  1.00  0.00           C  
ATOM   1702  HA  SER   127      52.751  38.848  69.962  1.00  0.00           H  
ATOM   1703  CB  SER   127      53.091  37.525  71.677  1.00  0.00           C  
ATOM   1704  HB2 SER   127      52.045  37.727  71.907  1.00  0.00           H  
ATOM   1705  HB3 SER   127      53.302  36.503  71.992  1.00  0.00           H  
ATOM   1706  OG  SER   127      53.827  38.506  72.452  1.00  0.00           O  
ATOM   1707  HG  SER   127      54.691  38.184  72.722  1.00  0.00           H  
ATOM   1708  C   SER   127      54.638  38.104  69.694  1.00  0.00           C  
ATOM   1709  O   SER   127      55.062  39.253  69.721  1.00  0.00           O  
ATOM   1710  N   GLY   128      55.306  37.090  69.072  1.00  0.00           N  
ATOM   1711  H   GLY   128      54.818  36.249  68.802  1.00  0.00           H  
ATOM   1712  CA  GLY   128      56.678  37.292  68.575  1.00  0.00           C  
ATOM   1713  HA2 GLY   128      56.691  38.037  67.779  1.00  0.00           H  
ATOM   1714  HA3 GLY   128      57.289  37.737  69.361  1.00  0.00           H  
ATOM   1715  C   GLY   128      57.391  36.053  68.123  1.00  0.00           C  
ATOM   1716  O   GLY   128      57.257  35.011  68.715  1.00  0.00           O  
ATOM   1717  N   SER   129      58.391  36.113  67.234  1.00  0.00           N  
ATOM   1718  H   SER   129      58.855  35.235  67.048  1.00  0.00           H  
ATOM   1719  CA  SER   129      58.953  37.298  66.491  1.00  0.00           C  
ATOM   1720  HA  SER   129      59.948  36.994  66.165  1.00  0.00           H  
ATOM   1721  CB  SER   129      58.025  37.708  65.292  1.00  0.00           C  
ATOM   1722  HB2 SER   129      56.989  37.841  65.605  1.00  0.00           H  
ATOM   1723  HB3 SER   129      58.290  38.584  64.699  1.00  0.00           H  
ATOM   1724  OG  SER   129      57.936  36.602  64.420  1.00  0.00           O  
ATOM   1725  HG  SER   129      58.728  36.671  63.881  1.00  0.00           H  
ATOM   1726  C   SER   129      59.225  38.451  67.423  1.00  0.00           C  
ATOM   1727  O   SER   129      59.159  39.627  67.006  1.00  0.00           O  
ATOM   1728  N   TYR   130      59.671  38.190  68.677  1.00  0.00           N  
ATOM   1729  H   TYR   130      59.738  37.217  68.938  1.00  0.00           H  
ATOM   1730  CA  TYR   130      60.326  39.161  69.540  1.00  0.00           C  
ATOM   1731  HA  TYR   130      59.574  39.917  69.765  1.00  0.00           H  
ATOM   1732  CB  TYR   130      60.655  38.421  70.800  1.00  0.00           C  
ATOM   1733  HB2 TYR   130      61.325  37.648  70.425  1.00  0.00           H  
ATOM   1734  HB3 TYR   130      61.231  38.955  71.556  1.00  0.00           H  
ATOM   1735  CG  TYR   130      59.464  37.840  71.614  1.00  0.00           C  
ATOM   1736  CD1 TYR   130      59.031  36.510  71.422  1.00  0.00           C  
ATOM   1737  HD1 TYR   130      59.606  35.713  70.975  1.00  0.00           H  
ATOM   1738  CE1 TYR   130      57.800  36.131  71.975  1.00  0.00           C  
ATOM   1739  HE1 TYR   130      57.434  35.119  71.888  1.00  0.00           H  
ATOM   1740  CZ  TYR   130      56.953  37.052  72.666  1.00  0.00           C  
ATOM   1741  OH  TYR   130      55.788  36.621  73.254  1.00  0.00           O  
ATOM   1742  HH  TYR   130      55.469  35.734  73.071  1.00  0.00           H  
ATOM   1743  CE2 TYR   130      57.457  38.359  72.947  1.00  0.00           C  
ATOM   1744  HE2 TYR   130      56.877  39.007  73.587  1.00  0.00           H  
ATOM   1745  CD2 TYR   130      58.704  38.714  72.376  1.00  0.00           C  
ATOM   1746  HD2 TYR   130      59.069  39.725  72.492  1.00  0.00           H  
ATOM   1747  C   TYR   130      61.589  39.829  68.907  1.00  0.00           C  
ATOM   1748  O   TYR   130      62.425  39.174  68.201  1.00  0.00           O  
ATOM   1749  N   SER   131      61.863  41.144  69.032  1.00  0.00           N  
ATOM   1750  H   SER   131      62.622  41.511  68.476  1.00  0.00           H  
ATOM   1751  CA  SER   131      61.137  42.260  69.766  1.00  0.00           C  
ATOM   1752  HA  SER   131      61.937  42.969  69.981  1.00  0.00           H  
ATOM   1753  CB  SER   131      60.073  43.029  68.911  1.00  0.00           C  
ATOM   1754  HB2 SER   131      59.245  42.391  68.600  1.00  0.00           H  
ATOM   1755  HB3 SER   131      59.715  43.901  69.458  1.00  0.00           H  
ATOM   1756  OG  SER   131      60.654  43.516  67.703  1.00  0.00           O  
ATOM   1757  HG  SER   131      60.776  42.789  67.088  1.00  0.00           H  
ATOM   1758  C   SER   131      60.601  41.865  71.101  1.00  0.00           C  
ATOM   1759  O   SER   131      59.405  41.829  71.333  1.00  0.00           O  
ATOM   1760  N   GLN   132      61.417  41.533  72.138  1.00  0.00           N  
ATOM   1761  H   GLN   132      61.058  41.246  73.037  1.00  0.00           H  
ATOM   1762  CA  GLN   132      62.872  41.733  72.155  1.00  0.00           C  
ATOM   1763  HA  GLN   132      63.352  41.526  71.198  1.00  0.00           H  
ATOM   1764  CB  GLN   132      63.165  43.168  72.589  1.00  0.00           C  
ATOM   1765  HB2 GLN   132      64.251  43.266  72.562  1.00  0.00           H  
ATOM   1766  HB3 GLN   132      62.615  43.870  71.964  1.00  0.00           H  
ATOM   1767  CG  GLN   132      62.848  43.568  74.082  1.00  0.00           C  
ATOM   1768  HG2 GLN   132      61.781  43.777  74.156  1.00  0.00           H  
ATOM   1769  HG3 GLN   132      63.037  42.729  74.753  1.00  0.00           H  
ATOM   1770  CD  GLN   132      63.617  44.805  74.617  1.00  0.00           C  
ATOM   1771  OE1 GLN   132      64.597  44.775  75.284  1.00  0.00           O  
ATOM   1772  NE2 GLN   132      63.188  45.976  74.267  1.00  0.00           N  
ATOM   1773 HE21 GLN   132      62.361  46.058  73.693  1.00  0.00           H  
ATOM   1774 HE22 GLN   132      63.675  46.824  74.520  1.00  0.00           H  
ATOM   1775  C   GLN   132      63.681  40.760  73.051  1.00  0.00           C  
ATOM   1776  O   GLN   132      63.123  40.009  73.836  1.00  0.00           O  
ATOM   1777  N   GLN   133      65.042  40.731  72.961  1.00  0.00           N  
ATOM   1778  H   GLN   133      65.533  41.405  72.391  1.00  0.00           H  
ATOM   1779  CA  GLN   133      65.905  39.895  73.787  1.00  0.00           C  
ATOM   1780  HA  GLN   133      66.841  40.181  73.306  1.00  0.00           H  
ATOM   1781  CB  GLN   133      65.935  40.392  75.263  1.00  0.00           C  
ATOM   1782  HB2 GLN   133      65.052  39.932  75.708  1.00  0.00           H  
ATOM   1783  HB3 GLN   133      66.817  39.937  75.713  1.00  0.00           H  
ATOM   1784  CG  GLN   133      65.959  41.888  75.566  1.00  0.00           C  
ATOM   1785  HG2 GLN   133      66.308  42.445  74.695  1.00  0.00           H  
ATOM   1786  HG3 GLN   133      64.933  42.243  75.658  1.00  0.00           H  
ATOM   1787  CD  GLN   133      66.763  42.243  76.836  1.00  0.00           C  
ATOM   1788  OE1 GLN   133      67.444  41.411  77.425  1.00  0.00           O  
ATOM   1789  NE2 GLN   133      66.748  43.508  77.271  1.00  0.00           N  
ATOM   1790 HE21 GLN   133      66.020  44.119  76.931  1.00  0.00           H  
ATOM   1791 HE22 GLN   133      67.286  43.758  78.088  1.00  0.00           H  
ATOM   1792  C   GLN   133      65.709  38.327  73.671  1.00  0.00           C  
ATOM   1793  O   GLN   133      65.298  37.690  74.618  1.00  0.00           O  
ATOM   1794  N   PRO   134      66.121  37.691  72.560  1.00  0.00           N  
ATOM   1795  CD  PRO   134      66.329  36.225  72.469  1.00  0.00           C  
ATOM   1796  HD2 PRO   134      65.410  35.723  72.771  1.00  0.00           H  
ATOM   1797  HD3 PRO   134      67.173  35.988  73.116  1.00  0.00           H  
ATOM   1798  CG  PRO   134      66.644  35.993  71.030  1.00  0.00           C  
ATOM   1799  HG2 PRO   134      65.692  35.776  70.546  1.00  0.00           H  
ATOM   1800  HG3 PRO   134      67.396  35.220  70.874  1.00  0.00           H  
ATOM   1801  CB  PRO   134      67.224  37.314  70.478  1.00  0.00           C  
ATOM   1802  HB2 PRO   134      67.041  37.494  69.419  1.00  0.00           H  
ATOM   1803  HB3 PRO   134      68.273  37.334  70.771  1.00  0.00           H  
ATOM   1804  CA  PRO   134      66.416  38.356  71.279  1.00  0.00           C  
ATOM   1805  HA  PRO   134      67.000  39.261  71.447  1.00  0.00           H  
ATOM   1806  C   PRO   134      65.154  38.729  70.495  1.00  0.00           C  
ATOM   1807  O   PRO   134      64.032  38.339  70.796  1.00  0.00           O  
ATOM   1808  N   SER   135      65.171  39.611  69.512  1.00  0.00           N  
ATOM   1809  H   SER   135      64.249  39.907  69.225  1.00  0.00           H  
ATOM   1810  CA  SER   135      66.396  40.356  69.092  1.00  0.00           C  
ATOM   1811  HA  SER   135      67.274  39.712  69.052  1.00  0.00           H  
ATOM   1812  CB  SER   135      66.173  40.954  67.695  1.00  0.00           C  
ATOM   1813  HB2 SER   135      67.151  41.310  67.372  1.00  0.00           H  
ATOM   1814  HB3 SER   135      65.795  40.162  67.048  1.00  0.00           H  
ATOM   1815  OG  SER   135      65.200  41.946  67.748  1.00  0.00           O  
ATOM   1816  HG  SER   135      64.774  41.962  66.888  1.00  0.00           H  
ATOM   1817  C   SER   135      66.806  41.412  70.110  1.00  0.00           C  
ATOM   1818  O   SER   135      65.980  42.177  70.705  1.00  0.00           O  
ATOM   1819  N   TYR   136      68.137  41.501  70.396  1.00  0.00           N  
ATOM   1820  H   TYR   136      68.734  40.807  69.969  1.00  0.00           H  
ATOM   1821  CA  TYR   136      68.692  42.516  71.335  1.00  0.00           C  
ATOM   1822  HA  TYR   136      68.002  42.760  72.142  1.00  0.00           H  
ATOM   1823  CB  TYR   136      70.060  42.062  71.931  1.00  0.00           C  
ATOM   1824  HB2 TYR   136      70.659  41.707  71.093  1.00  0.00           H  
ATOM   1825  HB3 TYR   136      70.502  42.939  72.405  1.00  0.00           H  
ATOM   1826  CG  TYR   136      69.910  40.965  72.896  1.00  0.00           C  
ATOM   1827  CD1 TYR   136      69.664  41.287  74.196  1.00  0.00           C  
ATOM   1828  HD1 TYR   136      69.755  42.305  74.545  1.00  0.00           H  
ATOM   1829  CE1 TYR   136      69.410  40.279  75.160  1.00  0.00           C  
ATOM   1830  HE1 TYR   136      69.283  40.527  76.204  1.00  0.00           H  
ATOM   1831  CZ  TYR   136      69.381  38.959  74.787  1.00  0.00           C  
ATOM   1832  OH  TYR   136      69.227  38.009  75.742  1.00  0.00           O  
ATOM   1833  HH  TYR   136      69.490  37.145  75.417  1.00  0.00           H  
ATOM   1834  CE2 TYR   136      69.567  38.639  73.445  1.00  0.00           C  
ATOM   1835  HE2 TYR   136      69.660  37.588  73.213  1.00  0.00           H  
ATOM   1836  CD2 TYR   136      69.848  39.662  72.471  1.00  0.00           C  
ATOM   1837  HD2 TYR   136      70.022  39.510  71.416  1.00  0.00           H  
ATOM   1838  C   TYR   136      68.857  43.774  70.524  1.00  0.00           C  
ATOM   1839  O   TYR   136      69.714  43.754  69.615  1.00  0.00           O  
ATOM   1840  N   GLY   137      68.187  44.873  70.872  1.00  0.00           N  
ATOM   1841  H   GLY   137      68.286  45.718  70.328  1.00  0.00           H  
ATOM   1842  CA  GLY   137      67.183  45.011  71.970  1.00  0.00           C  
ATOM   1843  HA2 GLY   137      66.594  45.891  71.714  1.00  0.00           H  
ATOM   1844  HA3 GLY   137      66.567  44.112  71.950  1.00  0.00           H  
ATOM   1845  C   GLY   137      67.814  45.266  73.334  1.00  0.00           C  
ATOM   1846  O   GLY   137      68.835  44.743  73.718  1.00  0.00           O  
ATOM   1847  N   GLY   138      67.143  46.081  74.101  1.00  0.00           N  
ATOM   1848  H   GLY   138      66.372  46.562  73.659  1.00  0.00           H  
ATOM   1849  CA  GLY   138      67.405  46.457  75.483  1.00  0.00           C  
ATOM   1850  HA2 GLY   138      66.424  46.703  75.891  1.00  0.00           H  
ATOM   1851  HA3 GLY   138      67.911  45.619  75.962  1.00  0.00           H  
ATOM   1852  C   GLY   138      68.253  47.688  75.741  1.00  0.00           C  
ATOM   1853  O   GLY   138      68.767  48.319  74.780  1.00  0.00           O  
ATOM   1854  N   GLN   139      68.444  48.122  77.010  1.00  0.00           N  
ATOM   1855  H   GLN   139      68.919  49.010  77.075  1.00  0.00           H  
ATOM   1856  CA  GLN   139      67.842  47.672  78.271  1.00  0.00           C  
ATOM   1857  HA  GLN   139      67.308  46.733  78.125  1.00  0.00           H  
ATOM   1858  CB  GLN   139      68.951  47.423  79.248  1.00  0.00           C  
ATOM   1859  HB2 GLN   139      69.576  48.316  79.222  1.00  0.00           H  
ATOM   1860  HB3 GLN   139      68.483  47.200  80.207  1.00  0.00           H  
ATOM   1861  CG  GLN   139      69.862  46.219  78.691  1.00  0.00           C  
ATOM   1862  HG2 GLN   139      70.162  46.400  77.659  1.00  0.00           H  
ATOM   1863  HG3 GLN   139      70.790  46.137  79.257  1.00  0.00           H  
ATOM   1864  CD  GLN   139      69.180  44.842  78.732  1.00  0.00           C  
ATOM   1865  OE1 GLN   139      68.133  44.608  79.217  1.00  0.00           O  
ATOM   1866  NE2 GLN   139      69.783  43.945  77.918  1.00  0.00           N  
ATOM   1867 HE21 GLN   139      70.685  44.251  77.581  1.00  0.00           H  
ATOM   1868 HE22 GLN   139      69.429  43.012  77.759  1.00  0.00           H  
ATOM   1869  C   GLN   139      66.766  48.699  78.802  1.00  0.00           C  
ATOM   1870  O   GLN   139      66.000  48.365  79.705  1.00  0.00           O  
ATOM   1871  N   GLN   140      66.609  49.927  78.195  1.00  0.00           N  
ATOM   1872  H   GLN   140      67.340  50.238  77.571  1.00  0.00           H  
ATOM   1873  CA  GLN   140      65.747  51.023  78.718  1.00  0.00           C  
ATOM   1874  HA  GLN   140      66.054  51.882  78.121  1.00  0.00           H  
ATOM   1875  CB  GLN   140      64.237  50.736  78.510  1.00  0.00           C  
ATOM   1876  HB2 GLN   140      63.925  49.849  79.061  1.00  0.00           H  
ATOM   1877  HB3 GLN   140      63.694  51.521  79.039  1.00  0.00           H  
ATOM   1878  CG  GLN   140      63.721  50.707  77.077  1.00  0.00           C  
ATOM   1879  HG2 GLN   140      62.641  50.857  77.071  1.00  0.00           H  
ATOM   1880  HG3 GLN   140      64.249  51.436  76.463  1.00  0.00           H  
ATOM   1881  CD  GLN   140      63.911  49.329  76.381  1.00  0.00           C  
ATOM   1882  OE1 GLN   140      63.780  48.227  76.935  1.00  0.00           O  
ATOM   1883  NE2 GLN   140      64.291  49.424  75.170  1.00  0.00           N  
ATOM   1884 HE21 GLN   140      64.473  50.332  74.767  1.00  0.00           H  
ATOM   1885 HE22 GLN   140      64.161  48.637  74.550  1.00  0.00           H  
ATOM   1886  C   GLN   140      66.018  51.546  80.121  1.00  0.00           C  
ATOM   1887  O   GLN   140      65.102  51.823  80.884  1.00  0.00           O  
ATOM   1888  N   GLN   141      67.276  51.756  80.454  1.00  0.00           N  
ATOM   1889  H   GLN   141      67.938  51.669  79.696  1.00  0.00           H  
ATOM   1890  CA  GLN   141      67.791  52.037  81.817  1.00  0.00           C  
ATOM   1891  HA  GLN   141      67.018  52.568  82.372  1.00  0.00           H  
ATOM   1892  CB  GLN   141      68.271  50.751  82.471  1.00  0.00           C  
ATOM   1893  HB2 GLN   141      68.953  50.278  81.765  1.00  0.00           H  
ATOM   1894  HB3 GLN   141      68.697  50.984  83.447  1.00  0.00           H  
ATOM   1895  CG  GLN   141      67.203  49.645  82.641  1.00  0.00           C  
ATOM   1896  HG2 GLN   141      66.604  49.433  81.755  1.00  0.00           H  
ATOM   1897  HG3 GLN   141      67.779  48.745  82.856  1.00  0.00           H  
ATOM   1898  CD  GLN   141      66.330  49.896  83.773  1.00  0.00           C  
ATOM   1899  OE1 GLN   141      66.590  49.386  84.862  1.00  0.00           O  
ATOM   1900  NE2 GLN   141      65.346  50.826  83.778  1.00  0.00           N  
ATOM   1901 HE21 GLN   141      64.940  51.061  82.884  1.00  0.00           H  
ATOM   1902 HE22 GLN   141      65.060  51.166  84.685  1.00  0.00           H  
ATOM   1903  C   GLN   141      69.005  52.915  81.676  1.00  0.00           C  
ATOM   1904  O   GLN   141      69.889  52.586  80.882  1.00  0.00           O  
ATOM   1905  N   SER   142      69.173  53.947  82.501  1.00  0.00           N  
ATOM   1906  H   SER   142      70.096  54.299  82.291  1.00  0.00           H  
ATOM   1907  CA  SER   142      68.459  54.461  83.679  1.00  0.00           C  
ATOM   1908  HA  SER   142      69.186  55.126  84.146  1.00  0.00           H  
ATOM   1909  CB  SER   142      67.213  55.383  83.350  1.00  0.00           C  
ATOM   1910  HB2 SER   142      66.509  54.935  82.649  1.00  0.00           H  
ATOM   1911  HB3 SER   142      66.759  55.620  84.312  1.00  0.00           H  
ATOM   1912  OG  SER   142      67.647  56.601  82.719  1.00  0.00           O  
ATOM   1913  HG  SER   142      67.695  56.400  81.782  1.00  0.00           H  
ATOM   1914  C   SER   142      68.146  53.341  84.699  1.00  0.00           C  
ATOM   1915  O   SER   142      66.952  52.984  84.858  1.00  0.00           O  
ATOM   1916  N   TYR   143      69.142  52.755  85.421  1.00  0.00           N  
ATOM   1917  H   TYR   143      70.056  53.098  85.163  1.00  0.00           H  
ATOM   1918  CA  TYR   143      69.041  51.766  86.404  1.00  0.00           C  
ATOM   1919  HA  TYR   143      68.294  51.089  85.990  1.00  0.00           H  
ATOM   1920  CB  TYR   143      70.381  50.984  86.625  1.00  0.00           C  
ATOM   1921  HB2 TYR   143      71.167  51.723  86.782  1.00  0.00           H  
ATOM   1922  HB3 TYR   143      70.361  50.353  87.513  1.00  0.00           H  
ATOM   1923  CG  TYR   143      70.743  50.161  85.436  1.00  0.00           C  
ATOM   1924  CD1 TYR   143      69.982  49.032  85.015  1.00  0.00           C  
ATOM   1925  HD1 TYR   143      69.081  48.776  85.553  1.00  0.00           H  
ATOM   1926  CE1 TYR   143      70.407  48.289  83.923  1.00  0.00           C  
ATOM   1927  HE1 TYR   143      69.751  47.574  83.449  1.00  0.00           H  
ATOM   1928  CZ  TYR   143      71.613  48.528  83.217  1.00  0.00           C  
ATOM   1929  OH  TYR   143      71.922  47.798  82.091  1.00  0.00           O  
ATOM   1930  HH  TYR   143      72.459  48.351  81.519  1.00  0.00           H  
ATOM   1931  CE2 TYR   143      72.298  49.747  83.485  1.00  0.00           C  
ATOM   1932  HE2 TYR   143      73.149  50.027  82.882  1.00  0.00           H  
ATOM   1933  CD2 TYR   143      71.888  50.514  84.645  1.00  0.00           C  
ATOM   1934  HD2 TYR   143      72.422  51.380  85.008  1.00  0.00           H  
ATOM   1935  C   TYR   143      68.561  52.359  87.793  1.00  0.00           C  
ATOM   1936  O   TYR   143      68.766  53.553  88.113  1.00  0.00           O  
ATOM   1937  N   GLY   144      67.917  51.537  88.594  1.00  0.00           N  
ATOM   1938  H   GLY   144      67.752  50.577  88.326  1.00  0.00           H  
ATOM   1939  CA  GLY   144      67.188  52.063  89.764  1.00  0.00           C  
ATOM   1940  HA2 GLY   144      67.118  51.251  90.489  1.00  0.00           H  
ATOM   1941  HA3 GLY   144      67.859  52.823  90.165  1.00  0.00           H  
ATOM   1942  C   GLY   144      65.757  52.471  89.475  1.00  0.00           C  
ATOM   1943  O   GLY   144      65.197  52.265  88.374  1.00  0.00           O  
ATOM   1944  N   GLN   145      65.116  53.026  90.527  1.00  0.00           N  
ATOM   1945  H   GLN   145      65.712  53.293  91.297  1.00  0.00           H  
ATOM   1946  CA  GLN   145      63.701  53.512  90.444  1.00  0.00           C  
ATOM   1947  HA  GLN   145      62.963  52.710  90.415  1.00  0.00           H  
ATOM   1948  CB  GLN   145      63.416  54.307  91.806  1.00  0.00           C  
ATOM   1949  HB2 GLN   145      64.141  55.119  91.850  1.00  0.00           H  
ATOM   1950  HB3 GLN   145      62.410  54.727  91.833  1.00  0.00           H  
ATOM   1951  CG  GLN   145      63.678  53.490  93.107  1.00  0.00           C  
ATOM   1952  HG2 GLN   145      62.947  52.681  93.124  1.00  0.00           H  
ATOM   1953  HG3 GLN   145      64.656  53.021  93.214  1.00  0.00           H  
ATOM   1954  CD  GLN   145      63.423  54.378  94.339  1.00  0.00           C  
ATOM   1955  OE1 GLN   145      62.654  55.332  94.338  1.00  0.00           O  
ATOM   1956  NE2 GLN   145      64.065  54.155  95.500  1.00  0.00           N  
ATOM   1957 HE21 GLN   145      63.824  54.691  96.321  1.00  0.00           H  
ATOM   1958 HE22 GLN   145      64.800  53.464  95.562  1.00  0.00           H  
ATOM   1959  C   GLN   145      63.477  54.569  89.296  1.00  0.00           C  
ATOM   1960  O   GLN   145      64.398  55.248  88.821  1.00  0.00           O  
ATOM   1961  N   GLN   146      62.260  54.802  88.965  1.00  0.00           N  
ATOM   1962  H   GLN   146      61.460  54.370  89.407  1.00  0.00           H  
ATOM   1963  CA  GLN   146      61.902  55.908  88.067  1.00  0.00           C  
ATOM   1964  HA  GLN   146      62.416  55.821  87.110  1.00  0.00           H  
ATOM   1965  CB  GLN   146      60.396  55.820  87.947  1.00  0.00           C  
ATOM   1966  HB2 GLN   146      60.087  54.782  87.828  1.00  0.00           H  
ATOM   1967  HB3 GLN   146      59.987  56.123  88.911  1.00  0.00           H  
ATOM   1968  CG  GLN   146      59.728  56.644  86.819  1.00  0.00           C  
ATOM   1969  HG2 GLN   146      58.654  56.690  86.998  1.00  0.00           H  
ATOM   1970  HG3 GLN   146      60.238  57.607  86.804  1.00  0.00           H  
ATOM   1971  CD  GLN   146      59.965  56.132  85.407  1.00  0.00           C  
ATOM   1972  OE1 GLN   146      60.596  55.094  85.110  1.00  0.00           O  
ATOM   1973  NE2 GLN   146      59.311  56.753  84.479  1.00  0.00           N  
ATOM   1974 HE21 GLN   146      58.728  57.547  84.703  1.00  0.00           H  
ATOM   1975 HE22 GLN   146      59.534  56.681  83.496  1.00  0.00           H  
ATOM   1976  C   GLN   146      62.198  57.349  88.614  1.00  0.00           C  
ATOM   1977  O   GLN   146      62.341  57.515  89.833  1.00  0.00           O  
ATOM   1978  N   GLN   147      62.489  58.260  87.704  1.00  0.00           N  
ATOM   1979  H   GLN   147      62.205  58.004  86.769  1.00  0.00           H  
ATOM   1980  CA  GLN   147      62.997  59.679  87.907  1.00  0.00           C  
ATOM   1981  HA  GLN   147      63.999  59.572  88.323  1.00  0.00           H  
ATOM   1982  CB  GLN   147      63.116  60.472  86.660  1.00  0.00           C  
ATOM   1983  HB2 GLN   147      63.282  61.522  86.900  1.00  0.00           H  
ATOM   1984  HB3 GLN   147      64.003  60.157  86.111  1.00  0.00           H  
ATOM   1985  CG  GLN   147      61.814  60.437  85.821  1.00  0.00           C  
ATOM   1986  HG2 GLN   147      61.601  59.389  85.610  1.00  0.00           H  
ATOM   1987  HG3 GLN   147      61.015  60.860  86.430  1.00  0.00           H  
ATOM   1988  CD  GLN   147      61.869  61.225  84.531  1.00  0.00           C  
ATOM   1989  OE1 GLN   147      62.896  61.585  83.981  1.00  0.00           O  
ATOM   1990  NE2 GLN   147      60.751  61.257  83.846  1.00  0.00           N  
ATOM   1991 HE21 GLN   147      59.914  60.986  84.342  1.00  0.00           H  
ATOM   1992 HE22 GLN   147      60.708  61.699  82.940  1.00  0.00           H  
ATOM   1993  C   GLN   147      62.127  60.365  88.967  1.00  0.00           C  
ATOM   1994  O   GLN   147      60.908  60.487  89.030  1.00  0.00           O  
ATOM   1995  N   SER   148      62.749  60.920  89.998  1.00  0.00           N  
ATOM   1996  H   SER   148      63.754  60.889  90.098  1.00  0.00           H  
ATOM   1997  CA  SER   148      62.071  61.314  91.204  1.00  0.00           C  
ATOM   1998  HA  SER   148      61.485  60.483  91.597  1.00  0.00           H  
ATOM   1999  CB  SER   148      63.106  61.529  92.312  1.00  0.00           C  
ATOM   2000  HB2 SER   148      63.829  62.302  92.052  1.00  0.00           H  
ATOM   2001  HB3 SER   148      62.554  62.019  93.114  1.00  0.00           H  
ATOM   2002  OG  SER   148      63.595  60.255  92.669  1.00  0.00           O  
ATOM   2003  HG  SER   148      63.842  60.337  93.593  1.00  0.00           H  
ATOM   2004  C   SER   148      61.217  62.558  91.092  1.00  0.00           C  
ATOM   2005  O   SER   148      61.464  63.453  90.301  1.00  0.00           O  
ATOM   2006  N   TYR   149      60.093  62.518  91.853  1.00  0.00           N  
ATOM   2007  H   TYR   149      59.819  61.710  92.393  1.00  0.00           H  
ATOM   2008  CA  TYR   149      59.147  63.651  91.839  1.00  0.00           C  
ATOM   2009  HA  TYR   149      58.795  63.786  90.816  1.00  0.00           H  
ATOM   2010  CB  TYR   149      57.827  63.333  92.538  1.00  0.00           C  
ATOM   2011  HB2 TYR   149      57.364  62.450  92.095  1.00  0.00           H  
ATOM   2012  HB3 TYR   149      58.039  63.027  93.562  1.00  0.00           H  
ATOM   2013  CG  TYR   149      56.789  64.402  92.424  1.00  0.00           C  
ATOM   2014  CD1 TYR   149      56.450  65.170  93.565  1.00  0.00           C  
ATOM   2015  HD1 TYR   149      56.835  65.030  94.564  1.00  0.00           H  
ATOM   2016  CE1 TYR   149      55.626  66.316  93.390  1.00  0.00           C  
ATOM   2017  HE1 TYR   149      55.375  66.926  94.245  1.00  0.00           H  
ATOM   2018  CZ  TYR   149      55.191  66.658  92.027  1.00  0.00           C  
ATOM   2019  OH  TYR   149      54.250  67.580  91.912  1.00  0.00           O  
ATOM   2020  HH  TYR   149      54.527  68.119  91.168  1.00  0.00           H  
ATOM   2021  CE2 TYR   149      55.582  65.915  90.911  1.00  0.00           C  
ATOM   2022  HE2 TYR   149      55.243  66.186  89.922  1.00  0.00           H  
ATOM   2023  CD2 TYR   149      56.306  64.696  91.103  1.00  0.00           C  
ATOM   2024  HD2 TYR   149      56.634  63.972  90.372  1.00  0.00           H  
ATOM   2025  C   TYR   149      59.772  64.968  92.258  1.00  0.00           C  
ATOM   2026  O   TYR   149      60.374  64.990  93.317  1.00  0.00           O  
ATOM   2027  N   ASN   150      59.633  66.073  91.486  1.00  0.00           N  
ATOM   2028  H   ASN   150      59.039  66.011  90.672  1.00  0.00           H  
ATOM   2029  CA  ASN   150      60.037  67.401  91.962  1.00  0.00           C  
ATOM   2030  HA  ASN   150      60.456  67.301  92.963  1.00  0.00           H  
ATOM   2031  CB  ASN   150      61.099  68.074  91.126  1.00  0.00           C  
ATOM   2032  HB2 ASN   150      61.887  67.363  90.875  1.00  0.00           H  
ATOM   2033  HB3 ASN   150      60.654  68.224  90.143  1.00  0.00           H  
ATOM   2034  CG  ASN   150      61.528  69.350  91.668  1.00  0.00           C  
ATOM   2035  OD1 ASN   150      61.576  69.608  92.878  1.00  0.00           O  
ATOM   2036  ND2 ASN   150      61.820  70.359  90.897  1.00  0.00           N  
ATOM   2037 HD21 ASN   150      61.915  71.242  91.376  1.00  0.00           H  
ATOM   2038 HD22 ASN   150      61.731  70.249  89.897  1.00  0.00           H  
ATOM   2039  C   ASN   150      58.755  68.199  92.050  1.00  0.00           C  
ATOM   2040  O   ASN   150      57.995  68.217  91.079  1.00  0.00           O  
ATOM   2041  N   PRO   151      58.425  68.810  93.193  1.00  0.00           N  
ATOM   2042  CD  PRO   151      58.882  68.416  94.500  1.00  0.00           C  
ATOM   2043  HD2 PRO   151      59.704  69.045  94.842  1.00  0.00           H  
ATOM   2044  HD3 PRO   151      59.276  67.401  94.458  1.00  0.00           H  
ATOM   2045  CG  PRO   151      57.729  68.512  95.482  1.00  0.00           C  
ATOM   2046  HG2 PRO   151      57.902  68.542  96.557  1.00  0.00           H  
ATOM   2047  HG3 PRO   151      57.113  67.629  95.309  1.00  0.00           H  
ATOM   2048  CB  PRO   151      57.036  69.711  94.929  1.00  0.00           C  
ATOM   2049  HB2 PRO   151      57.411  70.647  95.343  1.00  0.00           H  
ATOM   2050  HB3 PRO   151      55.961  69.559  95.020  1.00  0.00           H  
ATOM   2051  CA  PRO   151      57.231  69.701  93.398  1.00  0.00           C  
ATOM   2052  HA  PRO   151      56.368  69.109  93.092  1.00  0.00           H  
ATOM   2053  C   PRO   151      57.232  71.077  92.788  1.00  0.00           C  
ATOM   2054  O   PRO   151      58.272  71.800  92.735  1.00  0.00           O  
ATOM   2055  N   PRO   152      56.021  71.619  92.456  1.00  0.00           N  
ATOM   2056  CD  PRO   152      54.709  71.008  92.354  1.00  0.00           C  
ATOM   2057  HD2 PRO   152      54.438  70.548  93.304  1.00  0.00           H  
ATOM   2058  HD3 PRO   152      54.721  70.301  91.524  1.00  0.00           H  
ATOM   2059  CG  PRO   152      53.687  72.051  91.971  1.00  0.00           C  
ATOM   2060  HG2 PRO   152      53.286  72.455  92.901  1.00  0.00           H  
ATOM   2061  HG3 PRO   152      52.760  71.737  91.491  1.00  0.00           H  
ATOM   2062  CB  PRO   152      54.506  73.202  91.430  1.00  0.00           C  
ATOM   2063  HB2 PRO   152      54.142  74.178  91.751  1.00  0.00           H  
ATOM   2064  HB3 PRO   152      54.549  73.348  90.350  1.00  0.00           H  
ATOM   2065  CA  PRO   152      55.908  73.005  91.962  1.00  0.00           C  
ATOM   2066  HA  PRO   152      56.577  73.101  91.107  1.00  0.00           H  
ATOM   2067  C   PRO   152      56.395  74.020  93.052  1.00  0.00           C  
ATOM   2068  O   PRO   152      56.381  73.733  94.285  1.00  0.00           O  
ATOM   2069  N   GLN   153      56.814  75.207  92.519  1.00  0.00           N  
ATOM   2070  H   GLN   153      56.831  75.263  91.510  1.00  0.00           H  
ATOM   2071  CA  GLN   153      57.269  76.334  93.288  1.00  0.00           C  
ATOM   2072  HA  GLN   153      56.472  76.742  93.909  1.00  0.00           H  
ATOM   2073  CB  GLN   153      58.541  75.901  94.200  1.00  0.00           C  
ATOM   2074  HB2 GLN   153      58.213  75.241  95.003  1.00  0.00           H  
ATOM   2075  HB3 GLN   153      59.266  75.271  93.684  1.00  0.00           H  
ATOM   2076  CG  GLN   153      59.301  77.033  94.834  1.00  0.00           C  
ATOM   2077  HG2 GLN   153      60.067  76.701  95.535  1.00  0.00           H  
ATOM   2078  HG3 GLN   153      59.850  77.474  94.003  1.00  0.00           H  
ATOM   2079  CD  GLN   153      58.414  78.080  95.513  1.00  0.00           C  
ATOM   2080  OE1 GLN   153      57.512  77.734  96.226  1.00  0.00           O  
ATOM   2081  NE2 GLN   153      58.662  79.302  95.386  1.00  0.00           N  
ATOM   2082 HE21 GLN   153      59.438  79.600  94.812  1.00  0.00           H  
ATOM   2083 HE22 GLN   153      58.286  80.050  95.952  1.00  0.00           H  
ATOM   2084  C   GLN   153      57.644  77.521  92.378  1.00  0.00           C  
ATOM   2085  O   GLN   153      58.413  77.401  91.394  1.00  0.00           O  
ATOM   2086  N   GLY   154      57.254  78.684  92.745  1.00  0.00           N  
ATOM   2087  H   GLY   154      57.056  78.911  93.709  1.00  0.00           H  
ATOM   2088  CA  GLY   154      57.235  79.808  91.821  1.00  0.00           C  
ATOM   2089  HA2 GLY   154      58.267  80.102  91.626  1.00  0.00           H  
ATOM   2090  HA3 GLY   154      56.905  79.458  90.842  1.00  0.00           H  
ATOM   2091  C   GLY   154      56.380  80.969  92.247  1.00  0.00           C  
ATOM   2092  O   GLY   154      55.320  80.727  92.830  1.00  0.00           O  
ATOM   2093  N   TYR   155      56.751  82.159  91.888  1.00  0.00           N  
ATOM   2094  H   TYR   155      57.582  82.220  91.318  1.00  0.00           H  
ATOM   2095  CA  TYR   155      56.099  83.438  92.160  1.00  0.00           C  
ATOM   2096  HA  TYR   155      55.453  83.346  93.034  1.00  0.00           H  
ATOM   2097  CB  TYR   155      57.237  84.470  92.522  1.00  0.00           C  
ATOM   2098  HB2 TYR   155      58.089  84.348  91.852  1.00  0.00           H  
ATOM   2099  HB3 TYR   155      56.838  85.484  92.477  1.00  0.00           H  
ATOM   2100  CG  TYR   155      57.781  84.247  93.932  1.00  0.00           C  
ATOM   2101  CD1 TYR   155      57.107  84.891  95.024  1.00  0.00           C  
ATOM   2102  HD1 TYR   155      56.144  85.362  94.892  1.00  0.00           H  
ATOM   2103  CE1 TYR   155      57.753  84.836  96.235  1.00  0.00           C  
ATOM   2104  HE1 TYR   155      57.255  85.261  97.094  1.00  0.00           H  
ATOM   2105  CZ  TYR   155      59.130  84.490  96.334  1.00  0.00           C  
ATOM   2106  OH  TYR   155      59.719  84.649  97.506  1.00  0.00           O  
ATOM   2107  HH  TYR   155      59.045  84.815  98.169  1.00  0.00           H  
ATOM   2108  CE2 TYR   155      59.755  83.840  95.219  1.00  0.00           C  
ATOM   2109  HE2 TYR   155      60.787  83.538  95.326  1.00  0.00           H  
ATOM   2110  CD2 TYR   155      59.078  83.710  94.003  1.00  0.00           C  
ATOM   2111  HD2 TYR   155      59.493  83.167  93.167  1.00  0.00           H  
ATOM   2112  C   TYR   155      55.368  83.838  90.942  1.00  0.00           C  
ATOM   2113  O   TYR   155      55.748  83.473  89.799  1.00  0.00           O  
ATOM   2114  N   GLY   156      54.236  84.497  90.998  1.00  0.00           N  
ATOM   2115  H   GLY   156      53.721  84.606  90.136  1.00  0.00           H  
ATOM   2116  CA  GLY   156      53.579  85.042  92.229  1.00  0.00           C  
ATOM   2117  HA2 GLY   156      52.573  84.653  92.387  1.00  0.00           H  
ATOM   2118  HA3 GLY   156      54.021  84.589  93.116  1.00  0.00           H  
ATOM   2119  C   GLY   156      53.568  86.535  92.249  1.00  0.00           C  
ATOM   2120  O   GLY   156      54.602  87.197  92.190  1.00  0.00           O  
ATOM   2121  N   GLN   157      52.385  87.131  92.418  1.00  0.00           N  
ATOM   2122  H   GLN   157      51.580  86.556  92.217  1.00  0.00           H  
ATOM   2123  CA  GLN   157      52.112  88.559  92.648  1.00  0.00           C  
ATOM   2124  HA  GLN   157      52.709  89.026  91.864  1.00  0.00           H  
ATOM   2125  CB  GLN   157      50.600  88.835  92.312  1.00  0.00           C  
ATOM   2126  HB2 GLN   157      50.462  89.916  92.323  1.00  0.00           H  
ATOM   2127  HB3 GLN   157      50.469  88.427  91.310  1.00  0.00           H  
ATOM   2128  CG  GLN   157      49.588  88.196  93.268  1.00  0.00           C  
ATOM   2129  HG2 GLN   157      49.835  87.136  93.326  1.00  0.00           H  
ATOM   2130  HG3 GLN   157      49.791  88.704  94.211  1.00  0.00           H  
ATOM   2131  CD  GLN   157      48.162  88.285  92.712  1.00  0.00           C  
ATOM   2132  OE1 GLN   157      47.880  88.912  91.676  1.00  0.00           O  
ATOM   2133  NE2 GLN   157      47.135  87.677  93.339  1.00  0.00           N  
ATOM   2134 HE21 GLN   157      47.294  87.229  94.230  1.00  0.00           H  
ATOM   2135 HE22 GLN   157      46.277  87.517  92.829  1.00  0.00           H  
ATOM   2136  C   GLN   157      52.509  89.032  94.082  1.00  0.00           C  
ATOM   2137  O   GLN   157      52.637  88.275  94.980  1.00  0.00           O  
ATOM   2138  N   GLN   158      52.611  90.295  94.391  1.00  0.00           N  
ATOM   2139  H   GLN   158      52.710  90.495  95.376  1.00  0.00           H  
ATOM   2140  CA  GLN   158      52.878  91.281  93.429  1.00  0.00           C  
ATOM   2141  HA  GLN   158      52.088  91.371  92.684  1.00  0.00           H  
ATOM   2142  CB  GLN   158      52.916  92.574  94.099  1.00  0.00           C  
ATOM   2143  HB2 GLN   158      53.694  92.439  94.851  1.00  0.00           H  
ATOM   2144  HB3 GLN   158      53.255  93.268  93.331  1.00  0.00           H  
ATOM   2145  CG  GLN   158      51.584  93.031  94.646  1.00  0.00           C  
ATOM   2146  HG2 GLN   158      51.405  92.344  95.474  1.00  0.00           H  
ATOM   2147  HG3 GLN   158      51.676  93.991  95.152  1.00  0.00           H  
ATOM   2148  CD  GLN   158      50.449  92.871  93.662  1.00  0.00           C  
ATOM   2149  OE1 GLN   158      49.609  92.015  93.730  1.00  0.00           O  
ATOM   2150  NE2 GLN   158      50.363  93.722  92.703  1.00  0.00           N  
ATOM   2151 HE21 GLN   158      51.082  94.429  92.656  1.00  0.00           H  
ATOM   2152 HE22 GLN   158      49.615  93.611  92.033  1.00  0.00           H  
ATOM   2153  C   GLN   158      54.234  90.959  92.653  1.00  0.00           C  
ATOM   2154  O   GLN   158      55.231  90.655  93.261  1.00  0.00           O  
ATOM   2155  N   ASN   159      54.197  91.180  91.332  1.00  0.00           N  
ATOM   2156  H   ASN   159      53.346  91.520  90.908  1.00  0.00           H  
ATOM   2157  CA  ASN   159      55.318  90.843  90.508  1.00  0.00           C  
ATOM   2158  HA  ASN   159      55.988  90.163  91.034  1.00  0.00           H  
ATOM   2159  CB  ASN   159      54.769  90.184  89.284  1.00  0.00           C  
ATOM   2160  HB2 ASN   159      54.453  89.161  89.491  1.00  0.00           H  
ATOM   2161  HB3 ASN   159      53.922  90.639  88.771  1.00  0.00           H  
ATOM   2162  CG  ASN   159      55.769  90.086  88.157  1.00  0.00           C  
ATOM   2163  OD1 ASN   159      56.043  91.075  87.506  1.00  0.00           O  
ATOM   2164  ND2 ASN   159      56.461  88.986  88.069  1.00  0.00           N  
ATOM   2165 HD21 ASN   159      56.391  88.246  88.752  1.00  0.00           H  
ATOM   2166 HD22 ASN   159      57.104  88.929  87.293  1.00  0.00           H  
ATOM   2167  C   ASN   159      56.144  92.103  90.248  1.00  0.00           C  
ATOM   2168  O   ASN   159      55.631  93.264  90.119  1.00  0.00           O  
ATOM   2169  N   GLN   160      57.446  91.974  90.130  1.00  0.00           N  
ATOM   2170  H   GLN   160      57.938  92.828  89.910  1.00  0.00           H  
ATOM   2171  CA  GLN   160      58.292  90.830  90.314  1.00  0.00           C  
ATOM   2172  HA  GLN   160      57.889  89.868  89.998  1.00  0.00           H  
ATOM   2173  CB  GLN   160      59.528  91.045  89.447  1.00  0.00           C  
ATOM   2174  HB2 GLN   160      59.234  90.984  88.400  1.00  0.00           H  
ATOM   2175  HB3 GLN   160      59.944  92.050  89.505  1.00  0.00           H  
ATOM   2176  CG  GLN   160      60.648  90.058  89.611  1.00  0.00           C  
ATOM   2177  HG2 GLN   160      61.407  90.194  88.840  1.00  0.00           H  
ATOM   2178  HG3 GLN   160      60.995  90.436  90.572  1.00  0.00           H  
ATOM   2179  CD  GLN   160      60.218  88.578  89.770  1.00  0.00           C  
ATOM   2180  OE1 GLN   160      60.470  87.951  90.763  1.00  0.00           O  
ATOM   2181  NE2 GLN   160      59.781  87.983  88.658  1.00  0.00           N  
ATOM   2182 HE21 GLN   160      59.810  88.486  87.782  1.00  0.00           H  
ATOM   2183 HE22 GLN   160      59.236  87.136  88.728  1.00  0.00           H  
ATOM   2184  C   GLN   160      58.751  90.853  91.707  1.00  0.00           C  
ATOM   2185  O   GLN   160      59.171  91.815  92.285  1.00  0.00           O  
ATOM   2186  N   TYR   161      58.468  89.710  92.382  1.00  0.00           N  
ATOM   2187  H   TYR   161      57.840  89.032  91.975  1.00  0.00           H  
ATOM   2188  CA  TYR   161      58.610  89.515  93.815  1.00  0.00           C  
ATOM   2189  HA  TYR   161      58.085  90.404  94.165  1.00  0.00           H  
ATOM   2190  CB  TYR   161      57.810  88.295  94.241  1.00  0.00           C  
ATOM   2191  HB2 TYR   161      56.843  88.212  93.745  1.00  0.00           H  
ATOM   2192  HB3 TYR   161      58.457  87.463  93.964  1.00  0.00           H  
ATOM   2193  CG  TYR   161      57.526  88.269  95.715  1.00  0.00           C  
ATOM   2194  CD1 TYR   161      58.509  87.768  96.624  1.00  0.00           C  
ATOM   2195  HD1 TYR   161      59.515  87.629  96.255  1.00  0.00           H  
ATOM   2196  CE1 TYR   161      58.097  87.603  97.984  1.00  0.00           C  
ATOM   2197  HE1 TYR   161      58.836  87.335  98.725  1.00  0.00           H  
ATOM   2198  CZ  TYR   161      56.812  87.996  98.453  1.00  0.00           C  
ATOM   2199  OH  TYR   161      56.537  88.079  99.796  1.00  0.00           O  
ATOM   2200  HH  TYR   161      57.150  87.573 100.334  1.00  0.00           H  
ATOM   2201  CE2 TYR   161      55.786  88.301  97.462  1.00  0.00           C  
ATOM   2202  HE2 TYR   161      54.792  88.490  97.841  1.00  0.00           H  
ATOM   2203  CD2 TYR   161      56.165  88.413  96.124  1.00  0.00           C  
ATOM   2204  HD2 TYR   161      55.395  88.715  95.430  1.00  0.00           H  
ATOM   2205  C   TYR   161      60.084  89.583  94.364  1.00  0.00           C  
ATOM   2206  O   TYR   161      60.317  90.112  95.462  1.00  0.00           O  
ATOM   2207  N   ASN   162      60.995  89.018  93.675  1.00  0.00           N  
ATOM   2208  H   ASN   162      60.749  88.567  92.805  1.00  0.00           H  
ATOM   2209  CA  ASN   162      62.452  89.080  93.896  1.00  0.00           C  
ATOM   2210  HA  ASN   162      62.649  88.808  94.933  1.00  0.00           H  
ATOM   2211  CB  ASN   162      63.067  87.954  93.037  1.00  0.00           C  
ATOM   2212  HB2 ASN   162      62.855  88.245  92.008  1.00  0.00           H  
ATOM   2213  HB3 ASN   162      64.145  87.931  93.200  1.00  0.00           H  
ATOM   2214  CG  ASN   162      62.602  86.551  93.417  1.00  0.00           C  
ATOM   2215  OD1 ASN   162      63.015  85.841  94.340  1.00  0.00           O  
ATOM   2216  ND2 ASN   162      61.716  85.948  92.662  1.00  0.00           N  
ATOM   2217 HD21 ASN   162      61.390  85.035  92.944  1.00  0.00           H  
ATOM   2218 HD22 ASN   162      61.434  86.410  91.809  1.00  0.00           H  
ATOM   2219  C   ASN   162      63.091  90.389  93.629  1.00  0.00           C  
ATOM   2220  O   ASN   162      62.461  91.254  93.084  1.00  0.00           O  
ATOM   2221  N   SER   163      64.422  90.514  93.987  1.00  0.00           N  
ATOM   2222  H   SER   163      64.898  89.719  94.388  1.00  0.00           H  
ATOM   2223  CA  SER   163      65.257  91.736  93.843  1.00  0.00           C  
ATOM   2224  HA  SER   163      64.844  92.631  94.309  1.00  0.00           H  
ATOM   2225  CB  SER   163      66.611  91.668  94.441  1.00  0.00           C  
ATOM   2226  HB2 SER   163      66.562  91.456  95.509  1.00  0.00           H  
ATOM   2227  HB3 SER   163      67.193  90.823  94.072  1.00  0.00           H  
ATOM   2228  OG  SER   163      67.271  92.884  94.265  1.00  0.00           O  
ATOM   2229  HG  SER   163      67.103  93.435  95.034  1.00  0.00           H  
ATOM   2230  C   SER   163      65.259  92.084  92.390  1.00  0.00           C  
ATOM   2231  O   SER   163      65.713  91.242  91.566  1.00  0.00           O  
ATOM   2232  N   SER   164      64.741  93.303  92.047  1.00  0.00           N  
ATOM   2233  H   SER   164      64.259  93.887  92.716  1.00  0.00           H  
ATOM   2234  CA  SER   164      64.358  93.696  90.645  1.00  0.00           C  
ATOM   2235  HA  SER   164      63.994  94.721  90.716  1.00  0.00           H  
ATOM   2236  CB  SER   164      63.190  92.788  90.134  1.00  0.00           C  
ATOM   2237  HB2 SER   164      63.556  92.057  89.413  1.00  0.00           H  
ATOM   2238  HB3 SER   164      62.751  92.234  90.964  1.00  0.00           H  
ATOM   2239  OG  SER   164      62.274  93.569  89.400  1.00  0.00           O  
ATOM   2240  HG  SER   164      61.798  94.175  89.973  1.00  0.00           H  
ATOM   2241  C   SER   164      65.491  93.783  89.593  1.00  0.00           C  
ATOM   2242  O   SER   164      66.649  93.874  89.985  1.00  0.00           O  
ATOM   2243  N   SER   165      65.225  93.852  88.311  1.00  0.00           N  
ATOM   2244  H   SER   165      64.241  93.931  88.097  1.00  0.00           H  
ATOM   2245  CA  SER   165      66.232  93.768  87.243  1.00  0.00           C  
ATOM   2246  HA  SER   165      66.876  92.916  87.460  1.00  0.00           H  
ATOM   2247  CB  SER   165      65.526  93.380  85.943  1.00  0.00           C  
ATOM   2248  HB2 SER   165      66.236  92.955  85.234  1.00  0.00           H  
ATOM   2249  HB3 SER   165      64.774  92.639  86.215  1.00  0.00           H  
ATOM   2250  OG  SER   165      64.892  94.340  85.263  1.00  0.00           O  
ATOM   2251  HG  SER   165      64.152  94.637  85.797  1.00  0.00           H  
ATOM   2252  C   SER   165      67.072  95.048  87.014  1.00  0.00           C  
ATOM   2253  O   SER   165      66.901  96.107  87.624  1.00  0.00           O  
ATOM   2254  N   GLY   166      68.122  94.924  86.203  1.00  0.00           N  
ATOM   2255  H   GLY   166      68.372  93.965  86.009  1.00  0.00           H  
ATOM   2256  CA  GLY   166      68.918  96.108  85.627  1.00  0.00           C  
ATOM   2257  HA2 GLY   166      69.155  95.832  84.600  1.00  0.00           H  
ATOM   2258  HA3 GLY   166      68.226  96.945  85.532  1.00  0.00           H  
ATOM   2259  C   GLY   166      70.262  96.449  86.365  1.00  0.00           C  
ATOM   2260  O   GLY   166      70.768  95.648  87.162  1.00  0.00           O  
ATOM   2261  N   GLY   167      70.835  97.632  86.109  1.00  0.00           N  
ATOM   2262  H   GLY   167      70.298  98.243  85.510  1.00  0.00           H  
ATOM   2263  CA  GLY   167      72.136  98.141  86.680  1.00  0.00           C  
ATOM   2264  HA2 GLY   167      72.165  99.224  86.563  1.00  0.00           H  
ATOM   2265  HA3 GLY   167      72.093  97.903  87.743  1.00  0.00           H  
ATOM   2266  C   GLY   167      73.327  97.558  86.000  1.00  0.00           C  
ATOM   2267  O   GLY   167      73.353  97.247  84.793  1.00  0.00           O  
ATOM   2268  N   GLY   168      74.450  97.568  86.719  1.00  0.00           N  
ATOM   2269  H   GLY   168      74.380  97.726  87.714  1.00  0.00           H  
ATOM   2270  CA  GLY   168      75.861  97.324  86.190  1.00  0.00           C  
ATOM   2271  HA2 GLY   168      75.878  97.515  85.117  1.00  0.00           H  
ATOM   2272  HA3 GLY   168      76.553  97.947  86.756  1.00  0.00           H  
ATOM   2273  C   GLY   168      76.348  95.874  86.375  1.00  0.00           C  
ATOM   2274  O   GLY   168      75.564  95.009  86.042  1.00  0.00           O  
ATOM   2275  N   GLY   169      77.588  95.556  86.785  1.00  0.00           N  
ATOM   2276  H   GLY   169      77.945  94.611  86.805  1.00  0.00           H  
ATOM   2277  CA  GLY   169      78.668  96.558  87.144  1.00  0.00           C  
ATOM   2278  HA2 GLY   169      78.245  97.290  87.831  1.00  0.00           H  
ATOM   2279  HA3 GLY   169      79.430  95.949  87.631  1.00  0.00           H  
ATOM   2280  C   GLY   169      79.232  97.345  85.976  1.00  0.00           C  
ATOM   2281  O   GLY   169      78.491  97.416  84.976  1.00  0.00           O  
ATOM   2282  N   GLY   170      80.433  97.916  86.077  1.00  0.00           N  
ATOM   2283  H   GLY   170      81.021  97.737  86.879  1.00  0.00           H  
ATOM   2284  CA  GLY   170      81.010  98.833  85.102  1.00  0.00           C  
ATOM   2285  HA2 GLY   170      80.906  98.425  84.096  1.00  0.00           H  
ATOM   2286  HA3 GLY   170      80.640  99.857  85.148  1.00  0.00           H  
ATOM   2287  C   GLY   170      82.474  98.955  85.441  1.00  0.00           C  
ATOM   2288  O   GLY   170      82.951  98.495  86.451  1.00  0.00           O  
ATOM   2289  N   GLY   171      83.374  99.634  84.678  1.00  0.00           N  
ATOM   2290  H   GLY   171      84.337  99.499  84.948  1.00  0.00           H  
ATOM   2291  CA  GLY   171      83.204 100.337  83.460  1.00  0.00           C  
ATOM   2292  HA2 GLY   171      82.194 100.137  83.103  1.00  0.00           H  
ATOM   2293  HA3 GLY   171      83.154 101.415  83.613  1.00  0.00           H  
ATOM   2294  C   GLY   171      84.181  99.907  82.395  1.00  0.00           C  
ATOM   2295  O   GLY   171      85.308  99.637  82.761  1.00  0.00           O  
ATOM   2296  N   GLY   172      83.893  99.753  81.074  1.00  0.00           N  
ATOM   2297  H   GLY   172      84.672  99.646  80.440  1.00  0.00           H  
ATOM   2298  CA  GLY   172      82.622 100.136  80.400  1.00  0.00           C  
ATOM   2299  HA2 GLY   172      81.984 100.692  81.087  1.00  0.00           H  
ATOM   2300  HA3 GLY   172      82.850 100.835  79.595  1.00  0.00           H  
ATOM   2301  C   GLY   172      81.792  98.963  79.809  1.00  0.00           C  
ATOM   2302  O   GLY   172      81.410  98.046  80.597  1.00  0.00           O  
ATOM   2303  N   GLY   173      81.504  98.927  78.523  1.00  0.00           N  
ATOM   2304  H   GLY   173      81.746  99.791  78.059  1.00  0.00           H  
ATOM   2305  CA  GLY   173      80.495  97.987  77.870  1.00  0.00           C  
ATOM   2306  HA2 GLY   173      80.708  96.973  78.207  1.00  0.00           H  
ATOM   2307  HA3 GLY   173      79.503  98.325  78.167  1.00  0.00           H  
ATOM   2308  C   GLY   173      80.513  98.182  76.353  1.00  0.00           C  
ATOM   2309  O   GLY   173      80.192  99.303  75.856  1.00  0.00           O  
ATOM   2310  N   GLY   174      80.797  97.186  75.515  1.00  0.00           N  
ATOM   2311  H   GLY   174      80.973  97.404  74.544  1.00  0.00           H  
ATOM   2312  CA  GLY   174      81.393  95.901  75.886  1.00  0.00           C  
ATOM   2313  HA2 GLY   174      82.247  96.044  76.548  1.00  0.00           H  
ATOM   2314  HA3 GLY   174      80.653  95.284  76.395  1.00  0.00           H  
ATOM   2315  C   GLY   174      82.054  95.316  74.648  1.00  0.00           C  
ATOM   2316  O   GLY   174      82.999  95.859  74.128  1.00  0.00           O  
ATOM   2317  N   GLY   175      81.559  94.206  74.143  1.00  0.00           N  
ATOM   2318  H   GLY   175      80.681  93.901  74.538  1.00  0.00           H  
ATOM   2319  CA  GLY   175      82.182  93.476  73.015  1.00  0.00           C  
ATOM   2320  HA2 GLY   175      83.105  92.928  73.201  1.00  0.00           H  
ATOM   2321  HA3 GLY   175      81.464  92.720  72.697  1.00  0.00           H  
ATOM   2322  C   GLY   175      82.356  94.334  71.734  1.00  0.00           C  
ATOM   2323  O   GLY   175      83.366  94.241  71.040  1.00  0.00           O  
ATOM   2324  N   ASN   176      81.395  95.242  71.543  1.00  0.00           N  
ATOM   2325  H   ASN   176      80.537  95.137  72.066  1.00  0.00           H  
ATOM   2326  CA  ASN   176      81.560  96.532  70.789  1.00  0.00           C  
ATOM   2327  HA  ASN   176      82.593  96.733  70.505  1.00  0.00           H  
ATOM   2328  CB  ASN   176      80.742  96.345  69.544  1.00  0.00           C  
ATOM   2329  HB2 ASN   176      81.107  95.495  68.969  1.00  0.00           H  
ATOM   2330  HB3 ASN   176      79.718  96.052  69.777  1.00  0.00           H  
ATOM   2331  CG  ASN   176      80.780  97.525  68.590  1.00  0.00           C  
ATOM   2332  OD1 ASN   176      80.058  98.480  68.784  1.00  0.00           O  
ATOM   2333  ND2 ASN   176      81.591  97.502  67.626  1.00  0.00           N  
ATOM   2334 HD21 ASN   176      81.639  98.261  66.962  1.00  0.00           H  
ATOM   2335 HD22 ASN   176      82.132  96.659  67.491  1.00  0.00           H  
ATOM   2336  C   ASN   176      80.989  97.651  71.709  1.00  0.00           C  
ATOM   2337  O   ASN   176      79.881  97.494  72.257  1.00  0.00           O  
ATOM   2338  N   TYR   177      81.687  98.728  71.866  1.00  0.00           N  
ATOM   2339  H   TYR   177      82.632  98.623  71.525  1.00  0.00           H  
ATOM   2340  CA  TYR   177      81.277  99.951  72.547  1.00  0.00           C  
ATOM   2341  HA  TYR   177      80.764  99.800  73.497  1.00  0.00           H  
ATOM   2342  CB  TYR   177      82.605 100.687  72.837  1.00  0.00           C  
ATOM   2343  HB2 TYR   177      82.935 101.185  71.926  1.00  0.00           H  
ATOM   2344  HB3 TYR   177      82.305 101.506  73.492  1.00  0.00           H  
ATOM   2345  CG  TYR   177      83.737  99.939  73.465  1.00  0.00           C  
ATOM   2346  CD1 TYR   177      84.847  99.526  72.713  1.00  0.00           C  
ATOM   2347  HD1 TYR   177      84.907  99.782  71.665  1.00  0.00           H  
ATOM   2348  CE1 TYR   177      85.779  98.709  73.318  1.00  0.00           C  
ATOM   2349  HE1 TYR   177      86.607  98.337  72.733  1.00  0.00           H  
ATOM   2350  CZ  TYR   177      85.713  98.311  74.695  1.00  0.00           C  
ATOM   2351  OH  TYR   177      86.840  97.806  75.359  1.00  0.00           O  
ATOM   2352  HH  TYR   177      87.349  97.238  74.776  1.00  0.00           H  
ATOM   2353  CE2 TYR   177      84.644  98.777  75.452  1.00  0.00           C  
ATOM   2354  HE2 TYR   177      84.511  98.692  76.521  1.00  0.00           H  
ATOM   2355  CD2 TYR   177      83.627  99.554  74.824  1.00  0.00           C  
ATOM   2356  HD2 TYR   177      82.854 100.053  75.390  1.00  0.00           H  
ATOM   2357  C   TYR   177      80.305 100.759  71.648  1.00  0.00           C  
ATOM   2358  O   TYR   177      80.535 100.859  70.454  1.00  0.00           O  
ATOM   2359  N   GLY   178      79.181 101.340  72.153  1.00  0.00           N  
ATOM   2360  H   GLY   178      78.591 101.855  71.515  1.00  0.00           H  
ATOM   2361  CA  GLY   178      78.812 101.476  73.563  1.00  0.00           C  
ATOM   2362  HA2 GLY   178      77.805 101.883  73.659  1.00  0.00           H  
ATOM   2363  HA3 GLY   178      78.775 100.578  74.179  1.00  0.00           H  
ATOM   2364  C   GLY   178      79.751 102.519  74.168  1.00  0.00           C  
ATOM   2365  O   GLY   178      80.093 103.489  73.430  1.00  0.00           O  
ATOM   2366  N   GLN   179      80.058 102.336  75.429  1.00  0.00           N  
ATOM   2367  H   GLN   179      79.905 101.446  75.881  1.00  0.00           H  
ATOM   2368  CA  GLN   179      80.581 103.335  76.300  1.00  0.00           C  
ATOM   2369  HA  GLN   179      80.499 104.324  75.850  1.00  0.00           H  
ATOM   2370  CB  GLN   179      79.667 103.639  77.539  1.00  0.00           C  
ATOM   2371  HB2 GLN   179      80.095 104.329  78.266  1.00  0.00           H  
ATOM   2372  HB3 GLN   179      78.794 104.166  77.155  1.00  0.00           H  
ATOM   2373  CG  GLN   179      79.316 102.346  78.323  1.00  0.00           C  
ATOM   2374  HG2 GLN   179      80.222 101.805  78.596  1.00  0.00           H  
ATOM   2375  HG3 GLN   179      78.937 102.792  79.243  1.00  0.00           H  
ATOM   2376  CD  GLN   179      78.165 101.429  77.800  1.00  0.00           C  
ATOM   2377  OE1 GLN   179      77.514 101.742  76.784  1.00  0.00           O  
ATOM   2378  NE2 GLN   179      77.838 100.278  78.331  1.00  0.00           N  
ATOM   2379 HE21 GLN   179      78.352  99.853  79.090  1.00  0.00           H  
ATOM   2380 HE22 GLN   179      76.873 100.027  78.171  1.00  0.00           H  
ATOM   2381  C   GLN   179      81.984 102.951  76.775  1.00  0.00           C  
ATOM   2382  O   GLN   179      82.229 101.949  77.475  1.00  0.00           O  
ATOM   2383  N   ASP   180      83.071 103.682  76.453  1.00  0.00           N  
ATOM   2384  H   ASP   180      83.915 103.192  76.711  1.00  0.00           H  
ATOM   2385  CA  ASP   180      83.161 104.954  75.825  1.00  0.00           C  
ATOM   2386  HA  ASP   180      82.499 104.940  74.959  1.00  0.00           H  
ATOM   2387  CB  ASP   180      82.687 106.049  76.817  1.00  0.00           C  
ATOM   2388  HB2 ASP   180      81.665 105.850  77.140  1.00  0.00           H  
ATOM   2389  HB3 ASP   180      83.337 106.097  77.690  1.00  0.00           H  
ATOM   2390  CG  ASP   180      82.708 107.420  76.145  1.00  0.00           C  
ATOM   2391  OD1 ASP   180      82.548 108.434  76.894  1.00  0.00           O  
ATOM   2392  OD2 ASP   180      82.871 107.524  74.894  1.00  0.00           O  
ATOM   2393  C   ASP   180      84.607 105.107  75.338  1.00  0.00           C  
ATOM   2394  O   ASP   180      85.504 105.239  76.173  1.00  0.00           O  
ATOM   2395  N   GLN   181      84.852 105.208  73.997  1.00  0.00           N  
ATOM   2396  H   GLN   181      84.135 105.011  73.313  1.00  0.00           H  
ATOM   2397  CA  GLN   181      86.178 105.571  73.511  1.00  0.00           C  
ATOM   2398  HA  GLN   181      86.969 105.153  74.133  1.00  0.00           H  
ATOM   2399  CB  GLN   181      86.348 104.922  72.129  1.00  0.00           C  
ATOM   2400  HB2 GLN   181      85.527 105.266  71.500  1.00  0.00           H  
ATOM   2401  HB3 GLN   181      87.281 105.268  71.683  1.00  0.00           H  
ATOM   2402  CG  GLN   181      86.253 103.337  72.314  1.00  0.00           C  
ATOM   2403  HG2 GLN   181      85.206 103.041  72.251  1.00  0.00           H  
ATOM   2404  HG3 GLN   181      86.860 102.935  71.502  1.00  0.00           H  
ATOM   2405  CD  GLN   181      86.653 102.704  73.676  1.00  0.00           C  
ATOM   2406  OE1 GLN   181      85.813 102.374  74.509  1.00  0.00           O  
ATOM   2407  NE2 GLN   181      87.936 102.669  73.852  1.00  0.00           N  
ATOM   2408 HE21 GLN   181      88.603 102.987  73.163  1.00  0.00           H  
ATOM   2409 HE22 GLN   181      88.331 102.043  74.539  1.00  0.00           H  
ATOM   2410  C   GLN   181      86.469 107.109  73.378  1.00  0.00           C  
ATOM   2411  O   GLN   181      87.498 107.493  72.809  1.00  0.00           O  
ATOM   2412  N   SER   182      85.613 108.027  73.835  1.00  0.00           N  
ATOM   2413  H   SER   182      84.740 107.686  74.211  1.00  0.00           H  
ATOM   2414  CA  SER   182      85.842 109.465  73.972  1.00  0.00           C  
ATOM   2415  HA  SER   182      85.953 109.743  72.924  1.00  0.00           H  
ATOM   2416  CB  SER   182      84.667 110.277  74.538  1.00  0.00           C  
ATOM   2417  HB2 SER   182      84.606 110.003  75.591  1.00  0.00           H  
ATOM   2418  HB3 SER   182      84.775 111.361  74.585  1.00  0.00           H  
ATOM   2419  OG  SER   182      83.429 109.974  73.859  1.00  0.00           O  
ATOM   2420  HG  SER   182      83.203 109.193  74.369  1.00  0.00           H  
ATOM   2421  C   SER   182      87.068 109.841  74.854  1.00  0.00           C  
ATOM   2422  O   SER   182      87.150 109.442  76.040  1.00  0.00           O  
ATOM   2423  N   SER   183      88.005 110.664  74.428  1.00  0.00           N  
ATOM   2424  H   SER   183      88.746 110.863  75.085  1.00  0.00           H  
ATOM   2425  CA  SER   183      88.164 111.241  73.108  1.00  0.00           C  
ATOM   2426  HA  SER   183      88.078 110.500  72.313  1.00  0.00           H  
ATOM   2427  CB  SER   183      87.256 112.444  72.843  1.00  0.00           C  
ATOM   2428  HB2 SER   183      86.234 112.079  72.743  1.00  0.00           H  
ATOM   2429  HB3 SER   183      87.221 113.226  73.601  1.00  0.00           H  
ATOM   2430  OG  SER   183      87.388 112.917  71.499  1.00  0.00           O  
ATOM   2431  HG  SER   183      87.103 112.254  70.865  1.00  0.00           H  
ATOM   2432  C   SER   183      89.696 111.627  73.048  1.00  0.00           C  
ATOM   2433  O   SER   183      90.373 112.045  74.059  1.00  0.00           O  
ATOM   2434  N   MET   184      90.293 111.436  71.857  1.00  0.00           N  
ATOM   2435  H   MET   184      89.707 111.214  71.065  1.00  0.00           H  
ATOM   2436  CA  MET   184      91.638 111.622  71.604  1.00  0.00           C  
ATOM   2437  HA  MET   184      92.008 111.038  72.447  1.00  0.00           H  
ATOM   2438  CB  MET   184      92.073 110.797  70.368  1.00  0.00           C  
ATOM   2439  HB2 MET   184      93.145 110.600  70.384  1.00  0.00           H  
ATOM   2440  HB3 MET   184      91.562 109.834  70.350  1.00  0.00           H  
ATOM   2441  CG  MET   184      91.768 111.500  69.035  1.00  0.00           C  
ATOM   2442  HG2 MET   184      90.703 111.720  68.963  1.00  0.00           H  
ATOM   2443  HG3 MET   184      92.139 112.524  69.090  1.00  0.00           H  
ATOM   2444  SD  MET   184      92.300 110.782  67.499  1.00  0.00           S  
ATOM   2445  CE  MET   184      93.862 111.808  67.151  1.00  0.00           C  
ATOM   2446  HE1 MET   184      94.505 111.644  68.015  1.00  0.00           H  
ATOM   2447  HE2 MET   184      94.267 111.391  66.229  1.00  0.00           H  
ATOM   2448  HE3 MET   184      93.519 112.840  67.078  1.00  0.00           H  
ATOM   2449  C   MET   184      92.123 113.030  71.639  1.00  0.00           C  
ATOM   2450  O   MET   184      91.315 113.976  71.537  1.00  0.00           O  
ATOM   2451  N   SER   185      93.407 113.294  71.890  1.00  0.00           N  
ATOM   2452  H   SER   185      94.033 112.505  71.815  1.00  0.00           H  
ATOM   2453  CA  SER   185      93.956 114.640  72.029  1.00  0.00           C  
ATOM   2454  HA  SER   185      93.509 115.040  72.939  1.00  0.00           H  
ATOM   2455  CB  SER   185      95.440 114.390  72.132  1.00  0.00           C  
ATOM   2456  HB2 SER   185      95.624 113.908  73.093  1.00  0.00           H  
ATOM   2457  HB3 SER   185      95.636 113.696  71.316  1.00  0.00           H  
ATOM   2458  OG  SER   185      96.123 115.576  72.174  1.00  0.00           O  
ATOM   2459  HG  SER   185      97.025 115.335  71.954  1.00  0.00           H  
ATOM   2460  C   SER   185      93.605 115.586  70.797  1.00  0.00           C  
ATOM   2461  O   SER   185      93.721 115.291  69.600  1.00  0.00           O  
ATOM   2462  N   SER   186      93.149 116.738  71.162  1.00  0.00           N  
ATOM   2463  H   SER   186      93.046 116.794  72.165  1.00  0.00           H  
ATOM   2464  CA  SER   186      92.514 117.785  70.318  1.00  0.00           C  
ATOM   2465  HA  SER   186      93.023 117.784  69.355  1.00  0.00           H  
ATOM   2466  CB  SER   186      91.093 117.225  70.027  1.00  0.00           C  
ATOM   2467  HB2 SER   186      91.184 116.212  69.635  1.00  0.00           H  
ATOM   2468  HB3 SER   186      90.409 117.207  70.876  1.00  0.00           H  
ATOM   2469  OG  SER   186      90.595 118.007  68.999  1.00  0.00           O  
ATOM   2470  HG  SER   186      89.988 118.631  69.403  1.00  0.00           H  
ATOM   2471  C   SER   186      92.556 119.223  70.971  1.00  0.00           C  
ATOM   2472  O   SER   186      92.025 119.266  72.109  1.00  0.00           O  
ATOM   2473  N   GLY   187      92.807 120.327  70.191  1.00  0.00           N  
ATOM   2474  H   GLY   187      92.468 121.149  70.669  1.00  0.00           H  
ATOM   2475  CA  GLY   187      92.950 120.465  68.740  1.00  0.00           C  
ATOM   2476  HA2 GLY   187      93.975 120.639  68.412  1.00  0.00           H  
ATOM   2477  HA3 GLY   187      92.705 119.511  68.272  1.00  0.00           H  
ATOM   2478  C   GLY   187      92.090 121.572  68.199  1.00  0.00           C  
ATOM   2479  O   GLY   187      92.139 121.975  66.988  1.00  0.00           O  
ATOM   2480  N   GLY   188      91.077 122.013  68.989  1.00  0.00           N  
ATOM   2481  H   GLY   188      90.801 121.500  69.814  1.00  0.00           H  
ATOM   2482  CA  GLY   188      90.404 123.314  68.632  1.00  0.00           C  
ATOM   2483  HA2 GLY   188      90.044 123.297  67.603  1.00  0.00           H  
ATOM   2484  HA3 GLY   188      89.632 123.562  69.360  1.00  0.00           H  
ATOM   2485  C   GLY   188      91.417 124.432  68.595  1.00  0.00           C  
ATOM   2486  O   GLY   188      92.575 124.329  69.037  1.00  0.00           O  
ATOM   2487  N   GLY   189      91.042 125.693  68.221  1.00  0.00           N  
ATOM   2488  H   GLY   189      91.793 126.365  68.148  1.00  0.00           H  
ATOM   2489  CA  GLY   189      89.696 126.162  67.991  1.00  0.00           C  
ATOM   2490  HA2 GLY   189      89.707 127.234  67.793  1.00  0.00           H  
ATOM   2491  HA3 GLY   189      89.424 125.644  67.072  1.00  0.00           H  
ATOM   2492  C   GLY   189      88.620 125.959  69.070  1.00  0.00           C  
ATOM   2493  O   GLY   189      88.924 125.799  70.264  1.00  0.00           O  
ATOM   2494  N   SER   190      87.378 126.193  68.637  1.00  0.00           N  
ATOM   2495  H   SER   190      87.254 126.406  67.658  1.00  0.00           H  
ATOM   2496  CA  SER   190      86.090 125.908  69.296  1.00  0.00           C  
ATOM   2497  HA  SER   190      85.391 126.240  68.528  1.00  0.00           H  
ATOM   2498  CB  SER   190      85.946 124.403  69.438  1.00  0.00           C  
ATOM   2499  HB2 SER   190      86.761 124.139  70.112  1.00  0.00           H  
ATOM   2500  HB3 SER   190      85.019 124.062  69.900  1.00  0.00           H  
ATOM   2501  OG  SER   190      86.154 123.757  68.189  1.00  0.00           O  
ATOM   2502  HG  SER   190      85.271 123.498  67.916  1.00  0.00           H  
ATOM   2503  C   SER   190      85.825 126.739  70.566  1.00  0.00           C  
ATOM   2504  O   SER   190      85.270 126.137  71.517  1.00  0.00           O  
ATOM   2505  N   GLY   191      86.014 128.049  70.711  1.00  0.00           N  
ATOM   2506  H   GLY   191      85.566 128.460  71.518  1.00  0.00           H  
ATOM   2507  CA  GLY   191      86.432 129.038  69.721  1.00  0.00           C  
ATOM   2508  HA2 GLY   191      86.110 129.933  70.253  1.00  0.00           H  
ATOM   2509  HA3 GLY   191      87.520 128.982  69.743  1.00  0.00           H  
ATOM   2510  C   GLY   191      85.780 128.906  68.412  1.00  0.00           C  
ATOM   2511  O   GLY   191      84.628 128.463  68.290  1.00  0.00           O  
ATOM   2512  N   GLY   192      86.557 129.352  67.390  1.00  0.00           N  
ATOM   2513  H   GLY   192      87.501 129.669  67.560  1.00  0.00           H  
ATOM   2514  CA  GLY   192      85.970 129.475  66.059  1.00  0.00           C  
ATOM   2515  HA2 GLY   192      85.007 129.949  66.248  1.00  0.00           H  
ATOM   2516  HA3 GLY   192      86.511 130.182  65.430  1.00  0.00           H  
ATOM   2517  C   GLY   192      85.957 128.075  65.332  1.00  0.00           C  
ATOM   2518  O   GLY   192      85.924 126.977  65.910  1.00  0.00           O  
ATOM   2519  N   GLY   193      85.774 128.125  64.036  1.00  0.00           N  
ATOM   2520  H   GLY   193      85.648 129.037  63.620  1.00  0.00           H  
ATOM   2521  CA  GLY   193      85.682 127.035  63.089  1.00  0.00           C  
ATOM   2522  HA2 GLY   193      85.990 127.460  62.133  1.00  0.00           H  
ATOM   2523  HA3 GLY   193      86.447 126.293  63.317  1.00  0.00           H  
ATOM   2524  C   GLY   193      84.261 126.362  63.047  1.00  0.00           C  
ATOM   2525  O   GLY   193      83.304 126.971  63.577  1.00  0.00           O  
ATOM   2526  N   TYR   194      84.138 125.182  62.481  1.00  0.00           N  
ATOM   2527  H   TYR   194      84.962 124.732  62.106  1.00  0.00           H  
ATOM   2528  CA  TYR   194      82.829 124.450  62.392  1.00  0.00           C  
ATOM   2529  HA  TYR   194      82.132 125.078  61.836  1.00  0.00           H  
ATOM   2530  CB  TYR   194      83.015 123.156  61.631  1.00  0.00           C  
ATOM   2531  HB2 TYR   194      83.689 122.510  62.193  1.00  0.00           H  
ATOM   2532  HB3 TYR   194      82.086 122.587  61.644  1.00  0.00           H  
ATOM   2533  CG  TYR   194      83.468 123.317  60.155  1.00  0.00           C  
ATOM   2534  CD1 TYR   194      82.666 124.130  59.330  1.00  0.00           C  
ATOM   2535  HD1 TYR   194      81.867 124.674  59.812  1.00  0.00           H  
ATOM   2536  CE1 TYR   194      83.017 124.199  57.970  1.00  0.00           C  
ATOM   2537  HE1 TYR   194      82.433 124.760  57.256  1.00  0.00           H  
ATOM   2538  CZ  TYR   194      84.175 123.618  57.525  1.00  0.00           C  
ATOM   2539  OH  TYR   194      84.573 123.650  56.221  1.00  0.00           O  
ATOM   2540  HH  TYR   194      83.713 123.636  55.795  1.00  0.00           H  
ATOM   2541  CE2 TYR   194      84.984 122.827  58.377  1.00  0.00           C  
ATOM   2542  HE2 TYR   194      85.939 122.401  58.106  1.00  0.00           H  
ATOM   2543  CD2 TYR   194      84.573 122.655  59.698  1.00  0.00           C  
ATOM   2544  HD2 TYR   194      85.152 121.938  60.261  1.00  0.00           H  
ATOM   2545  C   TYR   194      82.306 124.163  63.862  1.00  0.00           C  
ATOM   2546  O   TYR   194      83.069 123.878  64.774  1.00  0.00           O  
ATOM   2547  N   GLY   195      80.996 124.114  64.144  1.00  0.00           N  
ATOM   2548  H   GLY   195      80.809 124.003  65.131  1.00  0.00           H  
ATOM   2549  CA  GLY   195      79.866 124.591  63.276  1.00  0.00           C  
ATOM   2550  HA2 GLY   195      80.136 125.512  62.760  1.00  0.00           H  
ATOM   2551  HA3 GLY   195      79.597 123.826  62.548  1.00  0.00           H  
ATOM   2552  C   GLY   195      78.580 124.801  64.034  1.00  0.00           C  
ATOM   2553  O   GLY   195      78.676 125.059  65.281  1.00  0.00           O  
ATOM   2554  N   ASN   196      77.442 124.744  63.312  1.00  0.00           N  
ATOM   2555  H   ASN   196      77.574 124.456  62.353  1.00  0.00           H  
ATOM   2556  CA  ASN   196      76.160 125.352  63.797  1.00  0.00           C  
ATOM   2557  HA  ASN   196      76.089 125.032  64.837  1.00  0.00           H  
ATOM   2558  CB  ASN   196      76.216 126.889  63.723  1.00  0.00           C  
ATOM   2559  HB2 ASN   196      77.082 127.202  64.306  1.00  0.00           H  
ATOM   2560  HB3 ASN   196      76.386 127.131  62.674  1.00  0.00           H  
ATOM   2561  CG  ASN   196      74.962 127.514  64.326  1.00  0.00           C  
ATOM   2562  OD1 ASN   196      74.696 127.376  65.498  1.00  0.00           O  
ATOM   2563  ND2 ASN   196      74.254 128.294  63.563  1.00  0.00           N  
ATOM   2564 HD21 ASN   196      73.380 128.615  63.955  1.00  0.00           H  
ATOM   2565 HD22 ASN   196      74.541 128.403  62.601  1.00  0.00           H  
ATOM   2566  C   ASN   196      74.872 124.787  63.105  1.00  0.00           C  
ATOM   2567  O   ASN   196      74.979 124.040  62.187  1.00  0.00           O  
ATOM   2568  N   GLN   197      73.704 124.944  63.773  1.00  0.00           N  
ATOM   2569  H   GLN   197      73.704 125.545  64.585  1.00  0.00           H  
ATOM   2570  CA  GLN   197      72.346 124.645  63.194  1.00  0.00           C  
ATOM   2571  HA  GLN   197      72.455 123.835  62.473  1.00  0.00           H  
ATOM   2572  CB  GLN   197      71.442 124.108  64.269  1.00  0.00           C  
ATOM   2573  HB2 GLN   197      71.896 123.322  64.873  1.00  0.00           H  
ATOM   2574  HB3 GLN   197      71.115 124.933  64.901  1.00  0.00           H  
ATOM   2575  CG  GLN   197      70.223 123.419  63.621  1.00  0.00           C  
ATOM   2576  HG2 GLN   197      69.508 124.135  63.216  1.00  0.00           H  
ATOM   2577  HG3 GLN   197      70.708 122.687  62.976  1.00  0.00           H  
ATOM   2578  CD  GLN   197      69.429 122.612  64.577  1.00  0.00           C  
ATOM   2579  OE1 GLN   197      69.776 122.215  65.715  1.00  0.00           O  
ATOM   2580  NE2 GLN   197      68.214 122.318  64.196  1.00  0.00           N  
ATOM   2581 HE21 GLN   197      67.848 122.580  63.291  1.00  0.00           H  
ATOM   2582 HE22 GLN   197      67.498 121.977  64.821  1.00  0.00           H  
ATOM   2583  C   GLN   197      71.842 125.876  62.491  1.00  0.00           C  
ATOM   2584  O   GLN   197      70.844 126.447  62.968  1.00  0.00           O  
ATOM   2585  N   ASP   198      72.460 126.338  61.416  1.00  0.00           N  
ATOM   2586  H   ASP   198      73.095 125.691  60.971  1.00  0.00           H  
ATOM   2587  CA  ASP   198      72.141 127.594  60.755  1.00  0.00           C  
ATOM   2588  HA  ASP   198      72.436 128.393  61.435  1.00  0.00           H  
ATOM   2589  CB  ASP   198      72.957 127.770  59.497  1.00  0.00           C  
ATOM   2590  HB2 ASP   198      72.814 126.868  58.902  1.00  0.00           H  
ATOM   2591  HB3 ASP   198      72.487 128.610  58.986  1.00  0.00           H  
ATOM   2592  CG  ASP   198      74.491 128.128  59.711  1.00  0.00           C  
ATOM   2593  OD1 ASP   198      74.949 128.382  60.844  1.00  0.00           O  
ATOM   2594  OD2 ASP   198      75.200 128.201  58.699  1.00  0.00           O  
ATOM   2595  C   ASP   198      70.663 127.769  60.379  1.00  0.00           C  
ATOM   2596  O   ASP   198      70.068 126.830  59.880  1.00  0.00           O  
ATOM   2597  N   GLN   199      70.128 128.981  60.376  1.00  0.00           N  
ATOM   2598  H   GLN   199      70.696 129.703  60.797  1.00  0.00           H  
ATOM   2599  CA  GLN   199      68.842 129.393  59.903  1.00  0.00           C  
ATOM   2600  HA  GLN   199      68.272 128.477  59.746  1.00  0.00           H  
ATOM   2601  CB  GLN   199      68.103 130.213  60.984  1.00  0.00           C  
ATOM   2602  HB2 GLN   199      68.677 131.017  61.445  1.00  0.00           H  
ATOM   2603  HB3 GLN   199      67.180 130.594  60.548  1.00  0.00           H  
ATOM   2604  CG  GLN   199      67.693 129.306  62.180  1.00  0.00           C  
ATOM   2605  HG2 GLN   199      67.257 128.413  61.732  1.00  0.00           H  
ATOM   2606  HG3 GLN   199      68.572 128.868  62.653  1.00  0.00           H  
ATOM   2607  CD  GLN   199      66.778 129.978  63.192  1.00  0.00           C  
ATOM   2608  OE1 GLN   199      66.612 131.200  63.178  1.00  0.00           O  
ATOM   2609  NE2 GLN   199      66.253 129.246  64.129  1.00  0.00           N  
ATOM   2610 HE21 GLN   199      66.432 128.253  64.183  1.00  0.00           H  
ATOM   2611 HE22 GLN   199      65.766 129.719  64.876  1.00  0.00           H  
ATOM   2612  C   GLN   199      68.998 130.207  58.615  1.00  0.00           C  
ATOM   2613  O   GLN   199      69.697 131.197  58.702  1.00  0.00           O  
ATOM   2614  N   SER   200      68.424 129.853  57.464  1.00  0.00           N  
ATOM   2615  H   SER   200      68.676 130.418  56.666  1.00  0.00           H  
ATOM   2616  CA  SER   200      67.620 128.648  57.293  1.00  0.00           C  
ATOM   2617  HA  SER   200      66.882 128.520  58.085  1.00  0.00           H  
ATOM   2618  CB  SER   200      66.710 128.824  56.058  1.00  0.00           C  
ATOM   2619  HB2 SER   200      65.787 129.358  56.282  1.00  0.00           H  
ATOM   2620  HB3 SER   200      67.243 129.281  55.225  1.00  0.00           H  
ATOM   2621  OG  SER   200      66.332 127.421  55.693  1.00  0.00           O  
ATOM   2622  HG  SER   200      66.841 127.081  54.954  1.00  0.00           H  
ATOM   2623  C   SER   200      68.493 127.340  57.180  1.00  0.00           C  
ATOM   2624  O   SER   200      69.666 127.429  56.700  1.00  0.00           O  
ATOM   2625  N   GLY   201      67.952 126.201  57.676  1.00  0.00           N  
ATOM   2626  H   GLY   201      67.079 126.270  58.180  1.00  0.00           H  
ATOM   2627  CA  GLY   201      68.565 124.920  57.571  1.00  0.00           C  
ATOM   2628  HA2 GLY   201      69.544 124.993  58.045  1.00  0.00           H  
ATOM   2629  HA3 GLY   201      67.994 124.131  58.061  1.00  0.00           H  
ATOM   2630  C   GLY   201      68.631 124.390  56.159  1.00  0.00           C  
ATOM   2631  O   GLY   201      68.094 125.013  55.188  1.00  0.00           O  
ATOM   2632  N   GLY   202      69.219 123.190  55.922  1.00  0.00           N  
ATOM   2633  H   GLY   202      69.292 122.873  54.965  1.00  0.00           H  
ATOM   2634  CA  GLY   202      69.785 122.371  57.000  1.00  0.00           C  
ATOM   2635  HA2 GLY   202      70.665 122.865  57.412  1.00  0.00           H  
ATOM   2636  HA3 GLY   202      69.100 122.226  57.836  1.00  0.00           H  
ATOM   2637  C   GLY   202      70.289 120.978  56.442  1.00  0.00           C  
ATOM   2638  O   GLY   202      69.757 120.418  55.512  1.00  0.00           O  
ATOM   2639  N   GLY   203      71.356 120.361  56.846  1.00  0.00           N  
ATOM   2640  H   GLY   203      71.548 119.504  56.348  1.00  0.00           H  
ATOM   2641  CA  GLY   203      72.130 120.652  58.039  1.00  0.00           C  
ATOM   2642  HA2 GLY   203      71.466 120.888  58.871  1.00  0.00           H  
ATOM   2643  HA3 GLY   203      72.611 119.805  58.527  1.00  0.00           H  
ATOM   2644  C   GLY   203      73.211 121.722  57.853  1.00  0.00           C  
ATOM   2645  O   GLY   203      73.350 122.327  56.790  1.00  0.00           O  
ATOM   2646  N   GLY   204      74.088 121.871  58.829  1.00  0.00           N  
ATOM   2647  H   GLY   204      73.938 121.286  59.638  1.00  0.00           H  
ATOM   2648  CA  GLY   204      75.223 122.838  58.812  1.00  0.00           C  
ATOM   2649  HA2 GLY   204      76.027 122.523  59.478  1.00  0.00           H  
ATOM   2650  HA3 GLY   204      75.523 122.670  57.778  1.00  0.00           H  
ATOM   2651  C   GLY   204      74.925 124.288  59.105  1.00  0.00           C  
ATOM   2652  O   GLY   204      73.801 124.559  59.595  1.00  0.00           O  
ATOM   2653  N   SER   205      75.844 125.266  58.842  1.00  0.00           N  
ATOM   2654  H   SER   205      75.581 126.221  59.038  1.00  0.00           H  
ATOM   2655  CA  SER   205      77.217 125.016  58.363  1.00  0.00           C  
ATOM   2656  HA  SER   205      77.068 124.608  57.363  1.00  0.00           H  
ATOM   2657  CB  SER   205      77.918 126.354  58.036  1.00  0.00           C  
ATOM   2658  HB2 SER   205      77.385 126.919  57.271  1.00  0.00           H  
ATOM   2659  HB3 SER   205      77.768 126.808  59.015  1.00  0.00           H  
ATOM   2660  OG  SER   205      79.261 126.300  57.819  1.00  0.00           O  
ATOM   2661  HG  SER   205      79.345 126.206  56.868  1.00  0.00           H  
ATOM   2662  C   SER   205      78.098 124.159  59.384  1.00  0.00           C  
ATOM   2663  O   SER   205      77.966 124.258  60.586  1.00  0.00           O  
ATOM   2664  N   GLY   206      79.023 123.421  58.856  1.00  0.00           N  
ATOM   2665  H   GLY   206      79.032 123.347  57.849  1.00  0.00           H  
ATOM   2666  CA  GLY   206      79.853 122.429  59.562  1.00  0.00           C  
ATOM   2667  HA2 GLY   206      80.730 122.231  58.945  1.00  0.00           H  
ATOM   2668  HA3 GLY   206      80.067 122.865  60.537  1.00  0.00           H  
ATOM   2669  C   GLY   206      79.233 121.047  59.726  1.00  0.00           C  
ATOM   2670  O   GLY   206      78.060 121.071  60.046  1.00  0.00           O  
ATOM   2671  N   GLY   207      79.848 119.923  59.402  1.00  0.00           N  
ATOM   2672  H   GLY   207      79.302 119.080  59.504  1.00  0.00           H  
ATOM   2673  CA  GLY   207      81.274 119.880  59.370  1.00  0.00           C  
ATOM   2674  HA2 GLY   207      81.667 120.494  60.180  1.00  0.00           H  
ATOM   2675  HA3 GLY   207      81.580 118.867  59.630  1.00  0.00           H  
ATOM   2676  C   GLY   207      81.880 120.274  58.004  1.00  0.00           C  
ATOM   2677  O   GLY   207      81.327 120.941  57.147  1.00  0.00           O  
ATOM   2678  N   TYR   208      83.108 119.883  57.857  1.00  0.00           N  
ATOM   2679  H   TYR   208      83.559 119.285  58.535  1.00  0.00           H  
ATOM   2680  CA  TYR   208      83.942 120.010  56.644  1.00  0.00           C  
ATOM   2681  HA  TYR   208      83.982 121.091  56.510  1.00  0.00           H  
ATOM   2682  CB  TYR   208      85.327 119.391  56.950  1.00  0.00           C  
ATOM   2683  HB2 TYR   208      85.802 119.877  57.802  1.00  0.00           H  
ATOM   2684  HB3 TYR   208      85.365 118.320  57.149  1.00  0.00           H  
ATOM   2685  CG  TYR   208      86.326 119.551  55.858  1.00  0.00           C  
ATOM   2686  CD1 TYR   208      86.963 120.792  55.706  1.00  0.00           C  
ATOM   2687  HD1 TYR   208      86.845 121.616  56.395  1.00  0.00           H  
ATOM   2688  CE1 TYR   208      87.896 120.988  54.668  1.00  0.00           C  
ATOM   2689  HE1 TYR   208      88.412 121.913  54.458  1.00  0.00           H  
ATOM   2690  CZ  TYR   208      88.126 119.910  53.817  1.00  0.00           C  
ATOM   2691  OH  TYR   208      88.855 120.100  52.641  1.00  0.00           O  
ATOM   2692  HH  TYR   208      89.328 120.935  52.636  1.00  0.00           H  
ATOM   2693  CE2 TYR   208      87.381 118.697  53.894  1.00  0.00           C  
ATOM   2694  HE2 TYR   208      87.468 117.974  53.097  1.00  0.00           H  
ATOM   2695  CD2 TYR   208      86.534 118.482  54.971  1.00  0.00           C  
ATOM   2696  HD2 TYR   208      85.981 117.570  55.141  1.00  0.00           H  
ATOM   2697  C   TYR   208      83.267 119.478  55.324  1.00  0.00           C  
ATOM   2698  O   TYR   208      82.606 118.435  55.502  1.00  0.00           O  
ATOM   2699  N   GLY   209      83.503 120.152  54.188  1.00  0.00           N  
ATOM   2700  H   GLY   209      84.141 120.926  54.310  1.00  0.00           H  
ATOM   2701  CA  GLY   209      83.374 119.528  52.883  1.00  0.00           C  
ATOM   2702  HA2 GLY   209      83.571 118.473  53.076  1.00  0.00           H  
ATOM   2703  HA3 GLY   209      82.334 119.594  52.563  1.00  0.00           H  
ATOM   2704  C   GLY   209      84.364 120.043  51.838  1.00  0.00           C  
ATOM   2705  O   GLY   209      84.880 121.164  51.985  1.00  0.00           O  
ATOM   2706  N   GLN   210      84.843 119.337  50.803  1.00  0.00           N  
ATOM   2707  H   GLN   210      85.609 119.814  50.351  1.00  0.00           H  
ATOM   2708  CA  GLN   210      84.246 118.188  50.184  1.00  0.00           C  
ATOM   2709  HA  GLN   210      84.493 118.306  49.129  1.00  0.00           H  
ATOM   2710  CB  GLN   210      84.855 116.925  50.877  1.00  0.00           C  
ATOM   2711  HB2 GLN   210      85.940 117.029  50.842  1.00  0.00           H  
ATOM   2712  HB3 GLN   210      84.641 116.913  51.946  1.00  0.00           H  
ATOM   2713  CG  GLN   210      84.506 115.528  50.250  1.00  0.00           C  
ATOM   2714  HG2 GLN   210      83.789 115.054  50.920  1.00  0.00           H  
ATOM   2715  HG3 GLN   210      84.168 115.735  49.235  1.00  0.00           H  
ATOM   2716  CD  GLN   210      85.717 114.547  50.170  1.00  0.00           C  
ATOM   2717  OE1 GLN   210      85.858 113.882  49.187  1.00  0.00           O  
ATOM   2718  NE2 GLN   210      86.592 114.403  51.178  1.00  0.00           N  
ATOM   2719 HE21 GLN   210      87.430 113.884  50.959  1.00  0.00           H  
ATOM   2720 HE22 GLN   210      86.552 115.054  51.949  1.00  0.00           H  
ATOM   2721  C   GLN   210      82.739 118.256  50.191  1.00  0.00           C  
ATOM   2722  O   GLN   210      82.069 117.466  50.908  1.00  0.00           O  
ATOM   2723  N   GLN   211      82.098 119.289  49.556  1.00  0.00           N  
ATOM   2724  H   GLN   211      82.615 119.882  48.923  1.00  0.00           H  
ATOM   2725  CA  GLN   211      80.730 119.528  49.629  1.00  0.00           C  
ATOM   2726  HA  GLN   211      80.452 119.421  50.678  1.00  0.00           H  
ATOM   2727  CB  GLN   211      80.356 121.008  49.151  1.00  0.00           C  
ATOM   2728  HB2 GLN   211      80.629 121.081  48.098  1.00  0.00           H  
ATOM   2729  HB3 GLN   211      79.299 121.170  49.359  1.00  0.00           H  
ATOM   2730  CG  GLN   211      81.249 122.104  49.807  1.00  0.00           C  
ATOM   2731  HG2 GLN   211      82.324 122.016  49.652  1.00  0.00           H  
ATOM   2732  HG3 GLN   211      80.867 123.043  49.405  1.00  0.00           H  
ATOM   2733  CD  GLN   211      81.096 122.202  51.291  1.00  0.00           C  
ATOM   2734  OE1 GLN   211      80.072 121.833  51.885  1.00  0.00           O  
ATOM   2735  NE2 GLN   211      82.082 122.769  52.008  1.00  0.00           N  
ATOM   2736 HE21 GLN   211      82.966 122.966  51.561  1.00  0.00           H  
ATOM   2737 HE22 GLN   211      81.929 122.898  52.998  1.00  0.00           H  
ATOM   2738  C   GLN   211      79.823 118.561  48.838  1.00  0.00           C  
ATOM   2739  O   GLN   211      78.623 118.537  49.141  1.00  0.00           O  
ATOM   2740  N   ASP   212      80.235 117.989  47.755  1.00  0.00           N  
ATOM   2741  H   ASP   212      81.174 118.192  47.444  1.00  0.00           H  
ATOM   2742  CA  ASP   212      79.343 117.264  46.792  1.00  0.00           C  
ATOM   2743  HA  ASP   212      78.336 117.101  47.177  1.00  0.00           H  
ATOM   2744  CB  ASP   212      79.354 118.101  45.521  1.00  0.00           C  
ATOM   2745  HB2 ASP   212      80.379 118.409  45.312  1.00  0.00           H  
ATOM   2746  HB3 ASP   212      79.012 117.577  44.629  1.00  0.00           H  
ATOM   2747  CG  ASP   212      78.386 119.279  45.596  1.00  0.00           C  
ATOM   2748  OD1 ASP   212      78.460 120.210  44.735  1.00  0.00           O  
ATOM   2749  OD2 ASP   212      77.377 119.237  46.359  1.00  0.00           O  
ATOM   2750  C   ASP   212      79.870 115.802  46.516  1.00  0.00           C  
ATOM   2751  O   ASP   212      79.379 115.184  45.584  1.00  0.00           O  
ATOM   2752  N   ARG   213      80.813 115.391  47.353  1.00  0.00           N  
ATOM   2753  H   ARG   213      80.833 115.964  48.184  1.00  0.00           H  
ATOM   2754  CA  ARG   213      81.533 114.093  47.378  1.00  0.00           C  
ATOM   2755  HA  ARG   213      80.842 113.390  46.913  1.00  0.00           H  
ATOM   2756  CB  ARG   213      82.843 114.299  46.550  1.00  0.00           C  
ATOM   2757  HB2 ARG   213      82.518 114.869  45.680  1.00  0.00           H  
ATOM   2758  HB3 ARG   213      83.531 114.858  47.184  1.00  0.00           H  
ATOM   2759  CG  ARG   213      83.488 112.973  46.099  1.00  0.00           C  
ATOM   2760  HG2 ARG   213      83.848 112.482  47.003  1.00  0.00           H  
ATOM   2761  HG3 ARG   213      82.720 112.264  45.791  1.00  0.00           H  
ATOM   2762  CD  ARG   213      84.545 113.140  45.045  1.00  0.00           C  
ATOM   2763  HD2 ARG   213      84.982 114.129  45.179  1.00  0.00           H  
ATOM   2764  HD3 ARG   213      85.362 112.421  45.112  1.00  0.00           H  
ATOM   2765  NE  ARG   213      84.019 113.121  43.620  1.00  0.00           N  
ATOM   2766  HE  ARG   213      83.655 113.973  43.218  1.00  0.00           H  
ATOM   2767  CZ  ARG   213      84.058 112.039  42.824  1.00  0.00           C  
ATOM   2768  NH1 ARG   213      84.450 110.943  43.316  1.00  0.00           N  
ATOM   2769 HH11 ARG   213      84.486 110.076  42.798  1.00  0.00           H  
ATOM   2770 HH12 ARG   213      84.836 110.976  44.248  1.00  0.00           H  
ATOM   2771  NH2 ARG   213      83.635 112.069  41.569  1.00  0.00           N  
ATOM   2772 HH21 ARG   213      83.976 111.254  41.079  1.00  0.00           H  
ATOM   2773 HH22 ARG   213      83.593 113.014  41.215  1.00  0.00           H  
ATOM   2774  C   ARG   213      81.892 113.599  48.813  1.00  0.00           C  
ATOM   2775  O   ARG   213      81.871 114.395  49.742  1.00  0.00           O  
ATOM   2776  N   GLY   214      82.263 112.375  49.064  1.00  0.00           N  
ATOM   2777  H   GLY   214      82.554 112.362  50.031  1.00  0.00           H  
ATOM   2778  CA  GLY   214      81.625 111.135  48.514  1.00  0.00           C  
ATOM   2779  HA2 GLY   214      80.571 111.248  48.258  1.00  0.00           H  
ATOM   2780  HA3 GLY   214      82.107 110.919  47.560  1.00  0.00           H  
ATOM   2781  C   GLY   214      81.746 109.947  49.516  1.00  0.00           C  
ATOM   2782  O   GLY   214      81.442 110.149  50.716  1.00  0.00           O  
ATOM   2783  OXT GLY   214      82.200 108.873  49.044  1.00  0.00           O  
TER    2784      GLY   214 
END   
