# Supplementary material for: Visualization of oligomerization, clustering, and density transition of intrinsically disordered proteins
Source: Natl Sci Rev. 2026 Feb 14;13(7):nwag107. doi: 10.1093/nsr/nwag107 (PMC13114874; doi:10.1093/nsr/nwag107)
Supplement: nwag107_Supplemental_Files [file nwag107_supplemental_files.zip › SI-MD-Structures/MD-Sturctures/frame196.pdb]

CRYST1  135.094  149.257  136.858  90.00  90.00  90.00               1
ATOM      1  N   MET     1      29.009 100.567  82.388  1.00  0.00           N  
ATOM      2  H1  MET     1      28.704 101.410  81.923  1.00  0.00           H  
ATOM      3  H2  MET     1      28.249  99.928  82.198  1.00  0.00           H  
ATOM      4  H3  MET     1      29.057 100.712  83.386  1.00  0.00           H  
ATOM      5  CA  MET     1      30.245  99.990  81.781  1.00  0.00           C  
ATOM      6  HA  MET     1      31.020 100.752  81.869  1.00  0.00           H  
ATOM      7  CB  MET     1      30.563  98.662  82.524  1.00  0.00           C  
ATOM      8  HB2 MET     1      29.762  98.012  82.876  1.00  0.00           H  
ATOM      9  HB3 MET     1      31.210  98.042  81.903  1.00  0.00           H  
ATOM     10  CG  MET     1      31.379  99.011  83.780  1.00  0.00           C  
ATOM     11  HG2 MET     1      32.317  99.516  83.548  1.00  0.00           H  
ATOM     12  HG3 MET     1      30.780  99.650  84.429  1.00  0.00           H  
ATOM     13  SD  MET     1      31.818  97.517  84.676  1.00  0.00           S  
ATOM     14  CE  MET     1      30.380  96.959  85.684  1.00  0.00           C  
ATOM     15  HE1 MET     1      30.080  97.830  86.266  1.00  0.00           H  
ATOM     16  HE2 MET     1      29.474  96.740  85.118  1.00  0.00           H  
ATOM     17  HE3 MET     1      30.563  96.081  86.304  1.00  0.00           H  
ATOM     18  C   MET     1      30.067  99.753  80.248  1.00  0.00           C  
ATOM     19  O   MET     1      28.921  99.596  79.902  1.00  0.00           O  
ATOM     20  N   ALA     2      31.090  99.793  79.441  1.00  0.00           N  
ATOM     21  H   ALA     2      30.815  99.611  78.487  1.00  0.00           H  
ATOM     22  CA  ALA     2      32.442 100.335  79.696  1.00  0.00           C  
ATOM     23  HA  ALA     2      32.938 100.246  78.730  1.00  0.00           H  
ATOM     24  CB  ALA     2      32.438 101.787  79.859  1.00  0.00           C  
ATOM     25  HB1 ALA     2      31.974 102.277  79.003  1.00  0.00           H  
ATOM     26  HB2 ALA     2      31.911 102.041  80.779  1.00  0.00           H  
ATOM     27  HB3 ALA     2      33.451 102.186  79.803  1.00  0.00           H  
ATOM     28  C   ALA     2      33.363  99.400  80.473  1.00  0.00           C  
ATOM     29  O   ALA     2      33.554  99.672  81.677  1.00  0.00           O  
ATOM     30  N   SER     3      33.940  98.303  79.931  1.00  0.00           N  
ATOM     31  H   SER     3      34.468  97.744  80.586  1.00  0.00           H  
ATOM     32  CA  SER     3      34.143  98.046  78.545  1.00  0.00           C  
ATOM     33  HA  SER     3      33.227  98.353  78.039  1.00  0.00           H  
ATOM     34  CB  SER     3      35.268  98.845  77.943  1.00  0.00           C  
ATOM     35  HB2 SER     3      35.080  99.896  78.159  1.00  0.00           H  
ATOM     36  HB3 SER     3      36.225  98.556  78.377  1.00  0.00           H  
ATOM     37  OG  SER     3      35.361  98.808  76.546  1.00  0.00           O  
ATOM     38  HG  SER     3      36.002  99.380  76.117  1.00  0.00           H  
ATOM     39  C   SER     3      34.148  96.568  78.149  1.00  0.00           C  
ATOM     40  O   SER     3      34.385  95.719  79.034  1.00  0.00           O  
ATOM     41  N   ASN     4      34.110  96.285  76.906  1.00  0.00           N  
ATOM     42  H   ASN     4      33.999  97.123  76.354  1.00  0.00           H  
ATOM     43  CA  ASN     4      34.263  94.912  76.307  1.00  0.00           C  
ATOM     44  HA  ASN     4      34.745  94.278  77.051  1.00  0.00           H  
ATOM     45  CB  ASN     4      32.873  94.258  75.947  1.00  0.00           C  
ATOM     46  HB2 ASN     4      32.397  94.879  75.188  1.00  0.00           H  
ATOM     47  HB3 ASN     4      33.076  93.232  75.642  1.00  0.00           H  
ATOM     48  CG  ASN     4      31.935  94.279  77.191  1.00  0.00           C  
ATOM     49  OD1 ASN     4      31.088  95.088  77.277  1.00  0.00           O  
ATOM     50  ND2 ASN     4      32.156  93.498  78.220  1.00  0.00           N  
ATOM     51 HD21 ASN     4      31.510  93.554  78.995  1.00  0.00           H  
ATOM     52 HD22 ASN     4      32.902  92.817  78.242  1.00  0.00           H  
ATOM     53  C   ASN     4      35.147  95.093  75.075  1.00  0.00           C  
ATOM     54  O   ASN     4      34.601  95.423  74.062  1.00  0.00           O  
ATOM     55  N   ASP     5      36.502  95.021  75.174  1.00  0.00           N  
ATOM     56  H   ASP     5      37.013  95.074  74.304  1.00  0.00           H  
ATOM     57  CA  ASP     5      37.317  94.927  76.314  1.00  0.00           C  
ATOM     58  HA  ASP     5      36.674  95.138  77.168  1.00  0.00           H  
ATOM     59  CB  ASP     5      37.971  93.498  76.319  1.00  0.00           C  
ATOM     60  HB2 ASP     5      38.801  93.483  75.614  1.00  0.00           H  
ATOM     61  HB3 ASP     5      38.438  93.318  77.287  1.00  0.00           H  
ATOM     62  CG  ASP     5      37.118  92.268  75.993  1.00  0.00           C  
ATOM     63  OD1 ASP     5      37.810  91.295  75.649  1.00  0.00           O  
ATOM     64  OD2 ASP     5      35.889  92.293  76.102  1.00  0.00           O  
ATOM     65  C   ASP     5      38.336  96.079  76.033  1.00  0.00           C  
ATOM     66  O   ASP     5      38.855  96.121  74.921  1.00  0.00           O  
ATOM     67  N   TYR     6      38.602  96.951  77.016  1.00  0.00           N  
ATOM     68  H   TYR     6      38.021  96.864  77.838  1.00  0.00           H  
ATOM     69  CA  TYR     6      39.728  97.978  77.039  1.00  0.00           C  
ATOM     70  HA  TYR     6      39.383  98.816  76.433  1.00  0.00           H  
ATOM     71  CB  TYR     6      40.029  98.555  78.406  1.00  0.00           C  
ATOM     72  HB2 TYR     6      40.148  97.674  79.037  1.00  0.00           H  
ATOM     73  HB3 TYR     6      40.952  99.129  78.335  1.00  0.00           H  
ATOM     74  CG  TYR     6      38.900  99.448  78.959  1.00  0.00           C  
ATOM     75  CD1 TYR     6      38.421  99.199  80.188  1.00  0.00           C  
ATOM     76  HD1 TYR     6      38.698  98.286  80.694  1.00  0.00           H  
ATOM     77  CE1 TYR     6      37.408 100.009  80.755  1.00  0.00           C  
ATOM     78  HE1 TYR     6      36.987  99.720  81.707  1.00  0.00           H  
ATOM     79  CZ  TYR     6      37.003 101.172  80.046  1.00  0.00           C  
ATOM     80  OH  TYR     6      36.043 101.997  80.477  1.00  0.00           O  
ATOM     81  HH  TYR     6      35.746 101.743  81.354  1.00  0.00           H  
ATOM     82  CE2 TYR     6      37.635 101.518  78.863  1.00  0.00           C  
ATOM     83  HE2 TYR     6      37.287 102.402  78.349  1.00  0.00           H  
ATOM     84  CD2 TYR     6      38.504 100.595  78.243  1.00  0.00           C  
ATOM     85  HD2 TYR     6      38.867 100.749  77.238  1.00  0.00           H  
ATOM     86  C   TYR     6      40.966  97.420  76.367  1.00  0.00           C  
ATOM     87  O   TYR     6      41.311  96.266  76.629  1.00  0.00           O  
ATOM     88  N   THR     7      41.671  98.235  75.606  1.00  0.00           N  
ATOM     89  H   THR     7      41.397  99.203  75.520  1.00  0.00           H  
ATOM     90  CA  THR     7      42.874  97.824  74.843  1.00  0.00           C  
ATOM     91  HA  THR     7      42.664  96.983  74.181  1.00  0.00           H  
ATOM     92  CB  THR     7      43.329  98.986  73.981  1.00  0.00           C  
ATOM     93  HB  THR     7      42.539  99.439  73.383  1.00  0.00           H  
ATOM     94  CG2 THR     7      44.029 100.108  74.751  1.00  0.00           C  
ATOM     95 HG21 THR     7      43.274 100.652  75.318  1.00  0.00           H  
ATOM     96 HG22 THR     7      44.798  99.757  75.441  1.00  0.00           H  
ATOM     97 HG23 THR     7      44.360 100.854  74.028  1.00  0.00           H  
ATOM     98  OG1 THR     7      44.408  98.609  73.126  1.00  0.00           O  
ATOM     99  HG1 THR     7      44.046  98.148  72.365  1.00  0.00           H  
ATOM    100  C   THR     7      44.033  97.235  75.655  1.00  0.00           C  
ATOM    101  O   THR     7      44.098  97.383  76.899  1.00  0.00           O  
ATOM    102  N   GLN     8      44.854  96.429  75.002  1.00  0.00           N  
ATOM    103  H   GLN     8      44.837  96.439  73.992  1.00  0.00           H  
ATOM    104  CA  GLN     8      45.954  95.691  75.637  1.00  0.00           C  
ATOM    105  HA  GLN     8      45.593  94.867  76.254  1.00  0.00           H  
ATOM    106  CB  GLN     8      46.824  95.081  74.480  1.00  0.00           C  
ATOM    107  HB2 GLN     8      47.138  95.895  73.827  1.00  0.00           H  
ATOM    108  HB3 GLN     8      47.711  94.572  74.856  1.00  0.00           H  
ATOM    109  CG  GLN     8      46.105  94.008  73.626  1.00  0.00           C  
ATOM    110  HG2 GLN     8      46.800  93.326  73.134  1.00  0.00           H  
ATOM    111  HG3 GLN     8      45.308  93.625  74.264  1.00  0.00           H  
ATOM    112  CD  GLN     8      45.254  94.572  72.467  1.00  0.00           C  
ATOM    113  OE1 GLN     8      45.090  95.760  72.303  1.00  0.00           O  
ATOM    114  NE2 GLN     8      44.618  93.811  71.589  1.00  0.00           N  
ATOM    115 HE21 GLN     8      44.361  92.840  71.693  1.00  0.00           H  
ATOM    116 HE22 GLN     8      44.122  94.282  70.846  1.00  0.00           H  
ATOM    117  C   GLN     8      46.831  96.622  76.507  1.00  0.00           C  
ATOM    118  O   GLN     8      47.176  97.733  76.038  1.00  0.00           O  
ATOM    119  N   GLN     9      47.273  96.296  77.712  1.00  0.00           N  
ATOM    120  H   GLN     9      47.807  97.069  78.083  1.00  0.00           H  
ATOM    121  CA  GLN     9      47.027  95.138  78.577  1.00  0.00           C  
ATOM    122  HA  GLN     9      47.619  95.194  79.490  1.00  0.00           H  
ATOM    123  CB  GLN     9      45.616  95.305  79.140  1.00  0.00           C  
ATOM    124  HB2 GLN     9      45.404  96.367  79.262  1.00  0.00           H  
ATOM    125  HB3 GLN     9      44.906  94.997  78.373  1.00  0.00           H  
ATOM    126  CG  GLN     9      45.203  94.486  80.369  1.00  0.00           C  
ATOM    127  HG2 GLN     9      44.145  94.715  80.496  1.00  0.00           H  
ATOM    128  HG3 GLN     9      45.315  93.439  80.086  1.00  0.00           H  
ATOM    129  CD  GLN     9      46.009  94.768  81.607  1.00  0.00           C  
ATOM    130  OE1 GLN     9      46.726  95.791  81.695  1.00  0.00           O  
ATOM    131  NE2 GLN     9      46.050  93.911  82.569  1.00  0.00           N  
ATOM    132 HE21 GLN     9      45.441  93.108  82.504  1.00  0.00           H  
ATOM    133 HE22 GLN     9      46.694  94.067  83.331  1.00  0.00           H  
ATOM    134  C   GLN     9      47.236  93.746  77.811  1.00  0.00           C  
ATOM    135  O   GLN     9      46.384  92.915  77.855  1.00  0.00           O  
ATOM    136  N   ALA    10      48.384  93.523  77.109  1.00  0.00           N  
ATOM    137  H   ALA    10      48.468  92.657  76.596  1.00  0.00           H  
ATOM    138  CA  ALA    10      49.605  94.325  76.970  1.00  0.00           C  
ATOM    139  HA  ALA    10      49.318  95.373  76.877  1.00  0.00           H  
ATOM    140  CB  ALA    10      50.386  94.089  78.301  1.00  0.00           C  
ATOM    141  HB1 ALA    10      50.699  93.045  78.299  1.00  0.00           H  
ATOM    142  HB2 ALA    10      51.273  94.722  78.315  1.00  0.00           H  
ATOM    143  HB3 ALA    10      49.687  94.266  79.119  1.00  0.00           H  
ATOM    144  C   ALA    10      50.540  93.943  75.755  1.00  0.00           C  
ATOM    145  O   ALA    10      50.427  92.873  75.303  1.00  0.00           O  
ATOM    146  N   THR    11      51.370  94.861  75.279  1.00  0.00           N  
ATOM    147  H   THR    11      51.368  95.755  75.749  1.00  0.00           H  
ATOM    148  CA  THR    11      52.262  94.780  74.070  1.00  0.00           C  
ATOM    149  HA  THR    11      52.243  93.766  73.668  1.00  0.00           H  
ATOM    150  CB  THR    11      51.805  95.718  72.888  1.00  0.00           C  
ATOM    151  HB  THR    11      52.509  95.720  72.055  1.00  0.00           H  
ATOM    152  CG2 THR    11      50.431  95.278  72.403  1.00  0.00           C  
ATOM    153 HG21 THR    11      49.730  95.726  73.108  1.00  0.00           H  
ATOM    154 HG22 THR    11      50.223  95.565  71.372  1.00  0.00           H  
ATOM    155 HG23 THR    11      50.397  94.189  72.398  1.00  0.00           H  
ATOM    156  OG1 THR    11      51.680  97.045  73.290  1.00  0.00           O  
ATOM    157  HG1 THR    11      52.562  97.215  73.630  1.00  0.00           H  
ATOM    158  C   THR    11      53.775  95.110  74.448  1.00  0.00           C  
ATOM    159  O   THR    11      54.189  96.228  74.683  1.00  0.00           O  
ATOM    160  N   GLN    12      54.676  94.118  74.576  1.00  0.00           N  
ATOM    161  H   GLN    12      55.630  94.449  74.544  1.00  0.00           H  
ATOM    162  CA  GLN    12      54.628  92.687  74.686  1.00  0.00           C  
ATOM    163  HA  GLN    12      54.164  92.408  73.740  1.00  0.00           H  
ATOM    164  CB  GLN    12      56.121  92.038  74.673  1.00  0.00           C  
ATOM    165  HB2 GLN    12      56.773  92.457  75.440  1.00  0.00           H  
ATOM    166  HB3 GLN    12      56.020  90.957  74.764  1.00  0.00           H  
ATOM    167  CG  GLN    12      56.843  92.284  73.322  1.00  0.00           C  
ATOM    168  HG2 GLN    12      57.482  91.419  73.144  1.00  0.00           H  
ATOM    169  HG3 GLN    12      56.206  92.350  72.440  1.00  0.00           H  
ATOM    170  CD  GLN    12      57.812  93.490  73.370  1.00  0.00           C  
ATOM    171  OE1 GLN    12      57.429  94.619  73.615  1.00  0.00           O  
ATOM    172  NE2 GLN    12      59.129  93.409  73.133  1.00  0.00           N  
ATOM    173 HE21 GLN    12      59.676  94.258  73.139  1.00  0.00           H  
ATOM    174 HE22 GLN    12      59.528  92.501  72.943  1.00  0.00           H  
ATOM    175  C   GLN    12      53.708  92.246  75.819  1.00  0.00           C  
ATOM    176  O   GLN    12      53.676  92.900  76.832  1.00  0.00           O  
ATOM    177  N   SER    13      52.957  91.131  75.628  1.00  0.00           N  
ATOM    178  H   SER    13      53.104  90.619  74.770  1.00  0.00           H  
ATOM    179  CA  SER    13      52.157  90.469  76.657  1.00  0.00           C  
ATOM    180  HA  SER    13      51.343  91.110  76.994  1.00  0.00           H  
ATOM    181  CB  SER    13      51.528  89.204  76.104  1.00  0.00           C  
ATOM    182  HB2 SER    13      50.979  89.522  75.218  1.00  0.00           H  
ATOM    183  HB3 SER    13      52.377  88.544  75.926  1.00  0.00           H  
ATOM    184  OG  SER    13      50.677  88.607  77.124  1.00  0.00           O  
ATOM    185  HG  SER    13      50.337  87.759  76.828  1.00  0.00           H  
ATOM    186  C   SER    13      53.060  90.174  77.923  1.00  0.00           C  
ATOM    187  O   SER    13      54.246  89.898  77.929  1.00  0.00           O  
ATOM    188  N   TYR    14      52.416  90.267  79.083  1.00  0.00           N  
ATOM    189  H   TYR    14      51.428  90.394  78.915  1.00  0.00           H  
ATOM    190  CA  TYR    14      52.896  89.787  80.389  1.00  0.00           C  
ATOM    191  HA  TYR    14      53.769  90.402  80.608  1.00  0.00           H  
ATOM    192  CB  TYR    14      51.737  90.116  81.409  1.00  0.00           C  
ATOM    193  HB2 TYR    14      51.553  91.184  81.529  1.00  0.00           H  
ATOM    194  HB3 TYR    14      50.797  89.681  81.068  1.00  0.00           H  
ATOM    195  CG  TYR    14      51.968  89.610  82.837  1.00  0.00           C  
ATOM    196  CD1 TYR    14      53.108  90.148  83.543  1.00  0.00           C  
ATOM    197  HD1 TYR    14      53.652  90.920  83.020  1.00  0.00           H  
ATOM    198  CE1 TYR    14      53.399  89.783  84.876  1.00  0.00           C  
ATOM    199  HE1 TYR    14      54.184  90.282  85.423  1.00  0.00           H  
ATOM    200  CZ  TYR    14      52.587  88.939  85.551  1.00  0.00           C  
ATOM    201  OH  TYR    14      52.809  88.710  86.871  1.00  0.00           O  
ATOM    202  HH  TYR    14      52.130  88.143  87.245  1.00  0.00           H  
ATOM    203  CE2 TYR    14      51.509  88.303  84.807  1.00  0.00           C  
ATOM    204  HE2 TYR    14      50.998  87.520  85.347  1.00  0.00           H  
ATOM    205  CD2 TYR    14      51.167  88.699  83.523  1.00  0.00           C  
ATOM    206  HD2 TYR    14      50.292  88.299  83.034  1.00  0.00           H  
ATOM    207  C   TYR    14      53.177  88.305  80.345  1.00  0.00           C  
ATOM    208  O   TYR    14      52.384  87.585  79.747  1.00  0.00           O  
ATOM    209  N   GLY    15      54.121  87.646  81.049  1.00  0.00           N  
ATOM    210  H   GLY    15      54.045  86.640  81.111  1.00  0.00           H  
ATOM    211  CA  GLY    15      55.235  88.408  81.796  1.00  0.00           C  
ATOM    212  HA2 GLY    15      56.113  88.383  81.152  1.00  0.00           H  
ATOM    213  HA3 GLY    15      54.998  89.462  81.940  1.00  0.00           H  
ATOM    214  C   GLY    15      55.514  87.944  83.212  1.00  0.00           C  
ATOM    215  O   GLY    15      56.403  88.483  83.858  1.00  0.00           O  
ATOM    216  N   ALA    16      54.898  86.861  83.691  1.00  0.00           N  
ATOM    217  H   ALA    16      54.111  86.500  83.172  1.00  0.00           H  
ATOM    218  CA  ALA    16      55.164  86.396  85.081  1.00  0.00           C  
ATOM    219  HA  ALA    16      55.140  87.263  85.742  1.00  0.00           H  
ATOM    220  CB  ALA    16      53.944  85.588  85.601  1.00  0.00           C  
ATOM    221  HB1 ALA    16      53.103  86.279  85.543  1.00  0.00           H  
ATOM    222  HB2 ALA    16      53.733  84.686  85.026  1.00  0.00           H  
ATOM    223  HB3 ALA    16      54.142  85.303  86.634  1.00  0.00           H  
ATOM    224  C   ALA    16      56.436  85.613  85.357  1.00  0.00           C  
ATOM    225  O   ALA    16      56.776  85.404  86.555  1.00  0.00           O  
ATOM    226  N   TYR    17      57.153  85.318  84.239  1.00  0.00           N  
ATOM    227  H   TYR    17      56.765  85.301  83.307  1.00  0.00           H  
ATOM    228  CA  TYR    17      58.535  84.902  84.291  1.00  0.00           C  
ATOM    229  HA  TYR    17      58.589  83.866  84.625  1.00  0.00           H  
ATOM    230  CB  TYR    17      59.073  84.860  82.907  1.00  0.00           C  
ATOM    231  HB2 TYR    17      58.677  83.937  82.483  1.00  0.00           H  
ATOM    232  HB3 TYR    17      58.654  85.632  82.262  1.00  0.00           H  
ATOM    233  CG  TYR    17      60.575  84.762  82.760  1.00  0.00           C  
ATOM    234  CD1 TYR    17      61.307  86.024  82.549  1.00  0.00           C  
ATOM    235  HD1 TYR    17      60.841  86.962  82.286  1.00  0.00           H  
ATOM    236  CE1 TYR    17      62.763  86.002  82.513  1.00  0.00           C  
ATOM    237  HE1 TYR    17      63.304  86.898  82.249  1.00  0.00           H  
ATOM    238  CZ  TYR    17      63.425  84.797  82.864  1.00  0.00           C  
ATOM    239  OH  TYR    17      64.816  84.896  82.901  1.00  0.00           O  
ATOM    240  HH  TYR    17      65.210  84.114  83.296  1.00  0.00           H  
ATOM    241  CE2 TYR    17      62.685  83.645  83.122  1.00  0.00           C  
ATOM    242  HE2 TYR    17      63.192  82.736  83.411  1.00  0.00           H  
ATOM    243  CD2 TYR    17      61.275  83.577  82.978  1.00  0.00           C  
ATOM    244  HD2 TYR    17      60.650  82.710  83.130  1.00  0.00           H  
ATOM    245  C   TYR    17      59.391  85.911  85.106  1.00  0.00           C  
ATOM    246  O   TYR    17      59.345  87.127  84.790  1.00  0.00           O  
ATOM    247  N   PRO    18      60.233  85.519  86.096  1.00  0.00           N  
ATOM    248  CD  PRO    18      60.440  84.120  86.505  1.00  0.00           C  
ATOM    249  HD2 PRO    18      60.916  83.575  85.690  1.00  0.00           H  
ATOM    250  HD3 PRO    18      59.453  83.689  86.675  1.00  0.00           H  
ATOM    251  CG  PRO    18      61.296  84.163  87.798  1.00  0.00           C  
ATOM    252  HG2 PRO    18      62.372  84.038  87.673  1.00  0.00           H  
ATOM    253  HG3 PRO    18      60.919  83.413  88.493  1.00  0.00           H  
ATOM    254  CB  PRO    18      61.110  85.615  88.264  1.00  0.00           C  
ATOM    255  HB2 PRO    18      61.877  85.919  88.975  1.00  0.00           H  
ATOM    256  HB3 PRO    18      60.185  85.542  88.837  1.00  0.00           H  
ATOM    257  CA  PRO    18      60.922  86.495  86.996  1.00  0.00           C  
ATOM    258  HA  PRO    18      60.328  87.381  87.220  1.00  0.00           H  
ATOM    259  C   PRO    18      62.268  86.881  86.331  1.00  0.00           C  
ATOM    260  O   PRO    18      63.092  86.058  86.020  1.00  0.00           O  
ATOM    261  N   THR    19      62.386  88.199  86.133  1.00  0.00           N  
ATOM    262  H   THR    19      61.656  88.837  86.416  1.00  0.00           H  
ATOM    263  CA  THR    19      63.611  88.761  85.591  1.00  0.00           C  
ATOM    264  HA  THR    19      63.943  88.218  84.706  1.00  0.00           H  
ATOM    265  CB  THR    19      63.419  90.192  85.141  1.00  0.00           C  
ATOM    266  HB  THR    19      63.189  90.877  85.957  1.00  0.00           H  
ATOM    267  CG2 THR    19      64.606  90.817  84.435  1.00  0.00           C  
ATOM    268 HG21 THR    19      64.898  90.256  83.547  1.00  0.00           H  
ATOM    269 HG22 THR    19      64.463  91.883  84.259  1.00  0.00           H  
ATOM    270 HG23 THR    19      65.456  90.857  85.116  1.00  0.00           H  
ATOM    271  OG1 THR    19      62.312  90.311  84.149  1.00  0.00           O  
ATOM    272  HG1 THR    19      61.537  90.125  84.683  1.00  0.00           H  
ATOM    273  C   THR    19      64.717  88.486  86.633  1.00  0.00           C  
ATOM    274  O   THR    19      64.487  88.600  87.834  1.00  0.00           O  
ATOM    275  N   GLN    20      65.961  88.315  86.218  1.00  0.00           N  
ATOM    276  H   GLN    20      66.161  88.227  85.232  1.00  0.00           H  
ATOM    277  CA  GLN    20      67.183  88.253  87.045  1.00  0.00           C  
ATOM    278  HA  GLN    20      67.071  87.368  87.671  1.00  0.00           H  
ATOM    279  CB  GLN    20      68.512  88.120  86.206  1.00  0.00           C  
ATOM    280  HB2 GLN    20      68.475  88.983  85.541  1.00  0.00           H  
ATOM    281  HB3 GLN    20      69.434  88.191  86.783  1.00  0.00           H  
ATOM    282  CG  GLN    20      68.551  86.724  85.562  1.00  0.00           C  
ATOM    283  HG2 GLN    20      67.588  86.370  85.195  1.00  0.00           H  
ATOM    284  HG3 GLN    20      69.221  86.814  84.707  1.00  0.00           H  
ATOM    285  CD  GLN    20      68.998  85.609  86.575  1.00  0.00           C  
ATOM    286  OE1 GLN    20      69.867  85.795  87.388  1.00  0.00           O  
ATOM    287  NE2 GLN    20      68.418  84.380  86.502  1.00  0.00           N  
ATOM    288 HE21 GLN    20      67.747  84.269  85.756  1.00  0.00           H  
ATOM    289 HE22 GLN    20      68.651  83.635  87.143  1.00  0.00           H  
ATOM    290  C   GLN    20      67.328  89.593  87.868  1.00  0.00           C  
ATOM    291  O   GLN    20      66.919  90.664  87.410  1.00  0.00           O  
ATOM    292  N   PRO    21      67.807  89.502  89.111  1.00  0.00           N  
ATOM    293  CD  PRO    21      68.431  88.368  89.728  1.00  0.00           C  
ATOM    294  HD2 PRO    21      69.292  88.123  89.105  1.00  0.00           H  
ATOM    295  HD3 PRO    21      67.805  87.484  89.847  1.00  0.00           H  
ATOM    296  CG  PRO    21      68.903  88.813  91.078  1.00  0.00           C  
ATOM    297  HG2 PRO    21      69.991  88.802  91.140  1.00  0.00           H  
ATOM    298  HG3 PRO    21      68.559  88.126  91.851  1.00  0.00           H  
ATOM    299  CB  PRO    21      68.324  90.206  91.296  1.00  0.00           C  
ATOM    300  HB2 PRO    21      68.994  90.980  91.672  1.00  0.00           H  
ATOM    301  HB3 PRO    21      67.369  90.221  91.822  1.00  0.00           H  
ATOM    302  CA  PRO    21      67.982  90.686  89.883  1.00  0.00           C  
ATOM    303  HA  PRO    21      67.036  91.227  89.840  1.00  0.00           H  
ATOM    304  C   PRO    21      69.054  91.584  89.254  1.00  0.00           C  
ATOM    305  O   PRO    21      70.072  91.228  88.624  1.00  0.00           O  
ATOM    306  N   GLY    22      68.959  92.834  89.589  1.00  0.00           N  
ATOM    307  H   GLY    22      68.148  93.176  90.084  1.00  0.00           H  
ATOM    308  CA  GLY    22      69.900  93.909  89.165  1.00  0.00           C  
ATOM    309  HA2 GLY    22      70.280  93.706  88.163  1.00  0.00           H  
ATOM    310  HA3 GLY    22      69.368  94.853  89.277  1.00  0.00           H  
ATOM    311  C   GLY    22      71.102  94.029  90.096  1.00  0.00           C  
ATOM    312  O   GLY    22      71.645  93.092  90.610  1.00  0.00           O  
ATOM    313  N   GLN    23      71.691  95.216  90.151  1.00  0.00           N  
ATOM    314  H   GLN    23      71.305  96.005  89.652  1.00  0.00           H  
ATOM    315  CA  GLN    23      72.871  95.574  90.945  1.00  0.00           C  
ATOM    316  HA  GLN    23      72.884  95.114  91.933  1.00  0.00           H  
ATOM    317  CB  GLN    23      74.134  95.301  90.035  1.00  0.00           C  
ATOM    318  HB2 GLN    23      74.084  94.303  89.600  1.00  0.00           H  
ATOM    319  HB3 GLN    23      74.061  96.024  89.223  1.00  0.00           H  
ATOM    320  CG  GLN    23      75.526  95.430  90.614  1.00  0.00           C  
ATOM    321  HG2 GLN    23      76.317  95.570  89.877  1.00  0.00           H  
ATOM    322  HG3 GLN    23      75.558  96.298  91.272  1.00  0.00           H  
ATOM    323  CD  GLN    23      75.945  94.364  91.643  1.00  0.00           C  
ATOM    324  OE1 GLN    23      75.163  94.120  92.531  1.00  0.00           O  
ATOM    325  NE2 GLN    23      77.026  93.628  91.506  1.00  0.00           N  
ATOM    326 HE21 GLN    23      77.559  93.679  90.649  1.00  0.00           H  
ATOM    327 HE22 GLN    23      77.135  92.868  92.162  1.00  0.00           H  
ATOM    328  C   GLN    23      72.985  97.090  91.215  1.00  0.00           C  
ATOM    329  O   GLN    23      72.723  97.924  90.360  1.00  0.00           O  
ATOM    330  N   GLY    24      73.374  97.400  92.504  1.00  0.00           N  
ATOM    331  H   GLY    24      73.526  96.621  93.129  1.00  0.00           H  
ATOM    332  CA  GLY    24      73.721  98.750  92.928  1.00  0.00           C  
ATOM    333  HA2 GLY    24      72.969  99.422  92.514  1.00  0.00           H  
ATOM    334  HA3 GLY    24      73.718  98.747  94.018  1.00  0.00           H  
ATOM    335  C   GLY    24      75.064  99.258  92.416  1.00  0.00           C  
ATOM    336  O   GLY    24      76.063  98.514  92.585  1.00  0.00           O  
ATOM    337  N   TYR    25      75.060 100.372  91.684  1.00  0.00           N  
ATOM    338  H   TYR    25      74.155 100.796  91.538  1.00  0.00           H  
ATOM    339  CA  TYR    25      76.243 101.016  91.128  1.00  0.00           C  
ATOM    340  HA  TYR    25      77.152 100.693  91.636  1.00  0.00           H  
ATOM    341  CB  TYR    25      76.223 100.499  89.708  1.00  0.00           C  
ATOM    342  HB2 TYR    25      76.533  99.458  89.803  1.00  0.00           H  
ATOM    343  HB3 TYR    25      75.214 100.535  89.298  1.00  0.00           H  
ATOM    344  CG  TYR    25      77.126 101.303  88.691  1.00  0.00           C  
ATOM    345  CD1 TYR    25      78.569 101.302  88.780  1.00  0.00           C  
ATOM    346  HD1 TYR    25      79.008 100.623  89.497  1.00  0.00           H  
ATOM    347  CE1 TYR    25      79.316 102.064  87.896  1.00  0.00           C  
ATOM    348  HE1 TYR    25      80.370 101.836  87.842  1.00  0.00           H  
ATOM    349  CZ  TYR    25      78.689 102.854  86.949  1.00  0.00           C  
ATOM    350  OH  TYR    25      79.443 103.493  86.044  1.00  0.00           O  
ATOM    351  HH  TYR    25      79.043 104.185  85.513  1.00  0.00           H  
ATOM    352  CE2 TYR    25      77.280 102.883  86.837  1.00  0.00           C  
ATOM    353  HE2 TYR    25      76.852 103.516  86.074  1.00  0.00           H  
ATOM    354  CD2 TYR    25      76.474 102.188  87.766  1.00  0.00           C  
ATOM    355  HD2 TYR    25      75.396 102.252  87.803  1.00  0.00           H  
ATOM    356  C   TYR    25      76.088 102.552  91.066  1.00  0.00           C  
ATOM    357  O   TYR    25      75.004 103.082  90.918  1.00  0.00           O  
ATOM    358  N   SER    26      77.207 103.247  91.097  1.00  0.00           N  
ATOM    359  H   SER    26      78.066 102.715  91.096  1.00  0.00           H  
ATOM    360  CA  SER    26      77.260 104.711  91.087  1.00  0.00           C  
ATOM    361  HA  SER    26      76.281 105.110  90.822  1.00  0.00           H  
ATOM    362  CB  SER    26      77.605 105.311  92.405  1.00  0.00           C  
ATOM    363  HB2 SER    26      76.798 105.179  93.126  1.00  0.00           H  
ATOM    364  HB3 SER    26      78.487 104.828  92.825  1.00  0.00           H  
ATOM    365  OG  SER    26      77.822 106.701  92.267  1.00  0.00           O  
ATOM    366  HG  SER    26      77.958 107.034  93.157  1.00  0.00           H  
ATOM    367  C   SER    26      78.133 105.256  89.959  1.00  0.00           C  
ATOM    368  O   SER    26      79.290 104.849  89.892  1.00  0.00           O  
ATOM    369  N   GLN    27      77.708 106.250  89.216  1.00  0.00           N  
ATOM    370  H   GLN    27      76.841 106.690  89.489  1.00  0.00           H  
ATOM    371  CA  GLN    27      78.495 106.903  88.142  1.00  0.00           C  
ATOM    372  HA  GLN    27      78.775 106.049  87.525  1.00  0.00           H  
ATOM    373  CB  GLN    27      77.678 107.931  87.351  1.00  0.00           C  
ATOM    374  HB2 GLN    27      76.657 107.580  87.204  1.00  0.00           H  
ATOM    375  HB3 GLN    27      77.533 108.844  87.929  1.00  0.00           H  
ATOM    376  CG  GLN    27      78.298 108.338  85.979  1.00  0.00           C  
ATOM    377  HG2 GLN    27      79.294 108.782  85.995  1.00  0.00           H  
ATOM    378  HG3 GLN    27      78.488 107.448  85.378  1.00  0.00           H  
ATOM    379  CD  GLN    27      77.455 109.240  85.160  1.00  0.00           C  
ATOM    380  OE1 GLN    27      76.694 110.169  85.575  1.00  0.00           O  
ATOM    381  NE2 GLN    27      77.647 109.086  83.840  1.00  0.00           N  
ATOM    382 HE21 GLN    27      78.456 108.569  83.524  1.00  0.00           H  
ATOM    383 HE22 GLN    27      77.045 109.622  83.231  1.00  0.00           H  
ATOM    384  C   GLN    27      79.832 107.553  88.630  1.00  0.00           C  
ATOM    385  O   GLN    27      80.796 107.617  87.821  1.00  0.00           O  
ATOM    386  N   GLN    28      79.997 107.821  89.935  1.00  0.00           N  
ATOM    387  H   GLN    28      79.287 107.731  90.648  1.00  0.00           H  
ATOM    388  CA  GLN    28      81.261 108.244  90.602  1.00  0.00           C  
ATOM    389  HA  GLN    28      81.524 109.221  90.196  1.00  0.00           H  
ATOM    390  CB  GLN    28      80.875 108.432  92.049  1.00  0.00           C  
ATOM    391  HB2 GLN    28      80.139 107.705  92.391  1.00  0.00           H  
ATOM    392  HB3 GLN    28      81.742 108.331  92.702  1.00  0.00           H  
ATOM    393  CG  GLN    28      80.362 109.882  92.255  1.00  0.00           C  
ATOM    394  HG2 GLN    28      80.370 110.118  93.319  1.00  0.00           H  
ATOM    395  HG3 GLN    28      81.078 110.630  91.913  1.00  0.00           H  
ATOM    396  CD  GLN    28      78.928 110.024  91.735  1.00  0.00           C  
ATOM    397  OE1 GLN    28      77.995 109.488  92.294  1.00  0.00           O  
ATOM    398  NE2 GLN    28      78.707 110.700  90.614  1.00  0.00           N  
ATOM    399 HE21 GLN    28      77.723 110.724  90.388  1.00  0.00           H  
ATOM    400 HE22 GLN    28      79.408 111.352  90.291  1.00  0.00           H  
ATOM    401  C   GLN    28      82.441 107.250  90.480  1.00  0.00           C  
ATOM    402  O   GLN    28      83.591 107.597  90.339  1.00  0.00           O  
ATOM    403  N   SER    29      82.074 105.931  90.643  1.00  0.00           N  
ATOM    404  H   SER    29      81.082 105.764  90.729  1.00  0.00           H  
ATOM    405  CA  SER    29      82.978 104.864  90.883  1.00  0.00           C  
ATOM    406  HA  SER    29      83.765 105.257  91.526  1.00  0.00           H  
ATOM    407  CB  SER    29      82.166 103.761  91.553  1.00  0.00           C  
ATOM    408  HB2 SER    29      82.891 103.031  91.913  1.00  0.00           H  
ATOM    409  HB3 SER    29      81.618 104.295  92.330  1.00  0.00           H  
ATOM    410  OG  SER    29      81.244 103.221  90.638  1.00  0.00           O  
ATOM    411  HG  SER    29      80.563 103.872  90.452  1.00  0.00           H  
ATOM    412  C   SER    29      83.699 104.390  89.578  1.00  0.00           C  
ATOM    413  O   SER    29      84.612 103.570  89.633  1.00  0.00           O  
ATOM    414  N   SER    30      83.277 104.936  88.456  1.00  0.00           N  
ATOM    415  H   SER    30      82.553 105.638  88.518  1.00  0.00           H  
ATOM    416  CA  SER    30      83.986 104.769  87.165  1.00  0.00           C  
ATOM    417  HA  SER    30      84.906 104.200  87.298  1.00  0.00           H  
ATOM    418  CB  SER    30      83.132 104.076  86.146  1.00  0.00           C  
ATOM    419  HB2 SER    30      82.882 103.065  86.468  1.00  0.00           H  
ATOM    420  HB3 SER    30      82.255 104.646  85.840  1.00  0.00           H  
ATOM    421  OG  SER    30      83.787 103.846  84.938  1.00  0.00           O  
ATOM    422  HG  SER    30      83.686 104.609  84.364  1.00  0.00           H  
ATOM    423  C   SER    30      84.394 106.127  86.590  1.00  0.00           C  
ATOM    424  O   SER    30      83.653 107.084  86.709  1.00  0.00           O  
ATOM    425  N   GLN    31      85.621 106.295  86.021  1.00  0.00           N  
ATOM    426  H   GLN    31      85.901 107.219  85.723  1.00  0.00           H  
ATOM    427  CA  GLN    31      86.830 105.383  85.959  1.00  0.00           C  
ATOM    428  HA  GLN    31      86.489 104.375  85.725  1.00  0.00           H  
ATOM    429  CB  GLN    31      87.926 105.809  84.968  1.00  0.00           C  
ATOM    430  HB2 GLN    31      88.262 106.738  85.429  1.00  0.00           H  
ATOM    431  HB3 GLN    31      88.662 105.006  84.934  1.00  0.00           H  
ATOM    432  CG  GLN    31      87.642 106.052  83.435  1.00  0.00           C  
ATOM    433  HG2 GLN    31      86.930 106.866  83.300  1.00  0.00           H  
ATOM    434  HG3 GLN    31      88.582 106.317  82.950  1.00  0.00           H  
ATOM    435  CD  GLN    31      87.129 104.837  82.747  1.00  0.00           C  
ATOM    436  OE1 GLN    31      86.895 103.801  83.352  1.00  0.00           O  
ATOM    437  NE2 GLN    31      87.037 104.739  81.439  1.00  0.00           N  
ATOM    438 HE21 GLN    31      86.619 103.872  81.132  1.00  0.00           H  
ATOM    439 HE22 GLN    31      87.106 105.612  80.937  1.00  0.00           H  
ATOM    440  C   GLN    31      87.442 105.272  87.333  1.00  0.00           C  
ATOM    441  O   GLN    31      87.282 106.162  88.154  1.00  0.00           O  
ATOM    442  N   PRO    32      88.250 104.266  87.630  1.00  0.00           N  
ATOM    443  CD  PRO    32      88.566 103.128  86.768  1.00  0.00           C  
ATOM    444  HD2 PRO    32      89.488 103.216  86.194  1.00  0.00           H  
ATOM    445  HD3 PRO    32      87.783 102.816  86.077  1.00  0.00           H  
ATOM    446  CG  PRO    32      88.740 101.940  87.749  1.00  0.00           C  
ATOM    447  HG2 PRO    32      89.546 101.270  87.450  1.00  0.00           H  
ATOM    448  HG3 PRO    32      87.740 101.508  87.720  1.00  0.00           H  
ATOM    449  CB  PRO    32      88.967 102.558  89.123  1.00  0.00           C  
ATOM    450  HB2 PRO    32      89.962 102.311  89.494  1.00  0.00           H  
ATOM    451  HB3 PRO    32      88.233 102.106  89.790  1.00  0.00           H  
ATOM    452  CA  PRO    32      88.725 104.062  89.015  1.00  0.00           C  
ATOM    453  HA  PRO    32      87.964 104.340  89.744  1.00  0.00           H  
ATOM    454  C   PRO    32      89.995 104.838  89.495  1.00  0.00           C  
ATOM    455  O   PRO    32      91.019 104.975  88.742  1.00  0.00           O  
ATOM    456  N   TYR    33      90.015 105.325  90.766  1.00  0.00           N  
ATOM    457  H   TYR    33      89.191 104.998  91.251  1.00  0.00           H  
ATOM    458  CA  TYR    33      91.065 106.166  91.386  1.00  0.00           C  
ATOM    459  HA  TYR    33      91.997 105.781  90.972  1.00  0.00           H  
ATOM    460  CB  TYR    33      90.720 107.672  91.063  1.00  0.00           C  
ATOM    461  HB2 TYR    33      89.731 107.950  91.427  1.00  0.00           H  
ATOM    462  HB3 TYR    33      91.372 108.408  91.532  1.00  0.00           H  
ATOM    463  CG  TYR    33      90.789 107.994  89.590  1.00  0.00           C  
ATOM    464  CD1 TYR    33      92.025 107.820  88.801  1.00  0.00           C  
ATOM    465  HD1 TYR    33      92.961 107.742  89.333  1.00  0.00           H  
ATOM    466  CE1 TYR    33      91.991 108.204  87.444  1.00  0.00           C  
ATOM    467  HE1 TYR    33      92.821 107.965  86.796  1.00  0.00           H  
ATOM    468  CZ  TYR    33      90.765 108.531  86.785  1.00  0.00           C  
ATOM    469  OH  TYR    33      90.820 108.598  85.386  1.00  0.00           O  
ATOM    470  HH  TYR    33      90.014 108.796  84.904  1.00  0.00           H  
ATOM    471  CE2 TYR    33      89.593 108.612  87.562  1.00  0.00           C  
ATOM    472  HE2 TYR    33      88.657 108.851  87.080  1.00  0.00           H  
ATOM    473  CD2 TYR    33      89.605 108.314  88.909  1.00  0.00           C  
ATOM    474  HD2 TYR    33      88.690 108.073  89.429  1.00  0.00           H  
ATOM    475  C   TYR    33      91.036 106.028  92.925  1.00  0.00           C  
ATOM    476  O   TYR    33      91.178 106.950  93.731  1.00  0.00           O  
ATOM    477  N   GLY    34      90.911 104.817  93.490  1.00  0.00           N  
ATOM    478  H   GLY    34      90.857 104.038  92.850  1.00  0.00           H  
ATOM    479  CA  GLY    34      90.803 104.600  94.974  1.00  0.00           C  
ATOM    480  HA2 GLY    34      91.789 104.328  95.349  1.00  0.00           H  
ATOM    481  HA3 GLY    34      90.519 105.552  95.422  1.00  0.00           H  
ATOM    482  C   GLY    34      89.651 103.655  95.441  1.00  0.00           C  
ATOM    483  O   GLY    34      88.780 103.147  94.681  1.00  0.00           O  
ATOM    484  N   GLN    35      89.699 103.256  96.752  1.00  0.00           N  
ATOM    485  H   GLN    35      90.435 103.691  97.289  1.00  0.00           H  
ATOM    486  CA  GLN    35      88.730 102.469  97.425  1.00  0.00           C  
ATOM    487  HA  GLN    35      87.868 102.354  96.768  1.00  0.00           H  
ATOM    488  CB  GLN    35      89.368 101.141  97.739  1.00  0.00           C  
ATOM    489  HB2 GLN    35      90.311 101.241  98.277  1.00  0.00           H  
ATOM    490  HB3 GLN    35      88.662 100.589  98.360  1.00  0.00           H  
ATOM    491  CG  GLN    35      89.844 100.400  96.424  1.00  0.00           C  
ATOM    492  HG2 GLN    35      89.038 100.362  95.692  1.00  0.00           H  
ATOM    493  HG3 GLN    35      90.669 100.987  96.019  1.00  0.00           H  
ATOM    494  CD  GLN    35      90.285  98.987  96.558  1.00  0.00           C  
ATOM    495  OE1 GLN    35      89.662  98.263  97.265  1.00  0.00           O  
ATOM    496  NE2 GLN    35      91.099  98.462  95.672  1.00  0.00           N  
ATOM    497 HE21 GLN    35      91.474  99.087  94.973  1.00  0.00           H  
ATOM    498 HE22 GLN    35      91.511  97.550  95.811  1.00  0.00           H  
ATOM    499  C   GLN    35      88.201 103.159  98.673  1.00  0.00           C  
ATOM    500  O   GLN    35      88.864 103.227  99.723  1.00  0.00           O  
ATOM    501  N   GLN    36      87.005 103.784  98.668  1.00  0.00           N  
ATOM    502  H   GLN    36      86.874 104.086  99.623  1.00  0.00           H  
ATOM    503  CA  GLN    36      86.041 104.067  97.645  1.00  0.00           C  
ATOM    504  HA  GLN    36      85.752 103.142  97.146  1.00  0.00           H  
ATOM    505  CB  GLN    36      84.826 104.527  98.406  1.00  0.00           C  
ATOM    506  HB2 GLN    36      84.833 104.133  99.422  1.00  0.00           H  
ATOM    507  HB3 GLN    36      84.898 105.611  98.488  1.00  0.00           H  
ATOM    508  CG  GLN    36      83.546 104.271  97.530  1.00  0.00           C  
ATOM    509  HG2 GLN    36      83.831 104.545  96.514  1.00  0.00           H  
ATOM    510  HG3 GLN    36      83.258 103.222  97.583  1.00  0.00           H  
ATOM    511  CD  GLN    36      82.376 104.959  98.126  1.00  0.00           C  
ATOM    512  OE1 GLN    36      82.313 105.427  99.251  1.00  0.00           O  
ATOM    513  NE2 GLN    36      81.351 105.031  97.377  1.00  0.00           N  
ATOM    514 HE21 GLN    36      81.418 104.517  96.510  1.00  0.00           H  
ATOM    515 HE22 GLN    36      80.428 105.362  97.621  1.00  0.00           H  
ATOM    516  C   GLN    36      86.512 105.100  96.617  1.00  0.00           C  
ATOM    517  O   GLN    36      87.301 105.982  96.884  1.00  0.00           O  
ATOM    518  N   SER    37      86.160 104.832  95.369  1.00  0.00           N  
ATOM    519  H   SER    37      85.537 104.047  95.244  1.00  0.00           H  
ATOM    520  CA  SER    37      86.441 105.738  94.194  1.00  0.00           C  
ATOM    521  HA  SER    37      87.489 106.030  94.252  1.00  0.00           H  
ATOM    522  CB  SER    37      86.380 104.824  92.908  1.00  0.00           C  
ATOM    523  HB2 SER    37      86.582 103.810  93.256  1.00  0.00           H  
ATOM    524  HB3 SER    37      85.373 104.816  92.492  1.00  0.00           H  
ATOM    525  OG  SER    37      87.357 105.211  92.066  1.00  0.00           O  
ATOM    526  HG  SER    37      86.986 105.890  91.498  1.00  0.00           H  
ATOM    527  C   SER    37      85.555 106.948  94.114  1.00  0.00           C  
ATOM    528  O   SER    37      84.351 106.834  94.289  1.00  0.00           O  
ATOM    529  N   TYR    38      86.162 108.046  93.658  1.00  0.00           N  
ATOM    530  H   TYR    38      87.169 107.992  93.610  1.00  0.00           H  
ATOM    531  CA  TYR    38      85.495 109.324  93.447  1.00  0.00           C  
ATOM    532  HA  TYR    38      84.407 109.281  93.385  1.00  0.00           H  
ATOM    533  CB  TYR    38      85.940 110.292  94.545  1.00  0.00           C  
ATOM    534  HB2 TYR    38      87.006 110.514  94.500  1.00  0.00           H  
ATOM    535  HB3 TYR    38      85.534 111.239  94.189  1.00  0.00           H  
ATOM    536  CG  TYR    38      85.372 109.906  95.896  1.00  0.00           C  
ATOM    537  CD1 TYR    38      86.108 109.137  96.769  1.00  0.00           C  
ATOM    538  HD1 TYR    38      87.052 108.749  96.417  1.00  0.00           H  
ATOM    539  CE1 TYR    38      85.504 108.599  97.919  1.00  0.00           C  
ATOM    540  HE1 TYR    38      86.025 107.839  98.484  1.00  0.00           H  
ATOM    541  CZ  TYR    38      84.195 109.033  98.344  1.00  0.00           C  
ATOM    542  OH  TYR    38      83.706 108.538  99.504  1.00  0.00           O  
ATOM    543  HH  TYR    38      84.296 107.976 100.011  1.00  0.00           H  
ATOM    544  CE2 TYR    38      83.537 110.021  97.588  1.00  0.00           C  
ATOM    545  HE2 TYR    38      82.590 110.399  97.945  1.00  0.00           H  
ATOM    546  CD2 TYR    38      84.119 110.373  96.332  1.00  0.00           C  
ATOM    547  HD2 TYR    38      83.499 110.960  95.671  1.00  0.00           H  
ATOM    548  C   TYR    38      85.894 109.963  92.034  1.00  0.00           C  
ATOM    549  O   TYR    38      85.138 109.863  91.044  1.00  0.00           O  
ATOM    550  N   SER    39      87.147 110.546  91.967  1.00  0.00           N  
ATOM    551  H   SER    39      87.688 110.579  92.819  1.00  0.00           H  
ATOM    552  CA  SER    39      87.787 111.131  90.760  1.00  0.00           C  
ATOM    553  HA  SER    39      87.548 110.454  89.940  1.00  0.00           H  
ATOM    554  CB  SER    39      87.267 112.529  90.490  1.00  0.00           C  
ATOM    555  HB2 SER    39      86.183 112.641  90.480  1.00  0.00           H  
ATOM    556  HB3 SER    39      87.725 113.255  91.162  1.00  0.00           H  
ATOM    557  OG  SER    39      87.653 112.956  89.226  1.00  0.00           O  
ATOM    558  HG  SER    39      87.104 112.486  88.593  1.00  0.00           H  
ATOM    559  C   SER    39      89.342 111.198  90.746  1.00  0.00           C  
ATOM    560  O   SER    39      89.997 111.045  91.815  1.00  0.00           O  
ATOM    561  N   GLY    40      89.948 111.450  89.589  1.00  0.00           N  
ATOM    562  H   GLY    40      89.372 111.895  88.889  1.00  0.00           H  
ATOM    563  CA  GLY    40      91.397 111.581  89.432  1.00  0.00           C  
ATOM    564  HA2 GLY    40      91.907 110.904  90.117  1.00  0.00           H  
ATOM    565  HA3 GLY    40      91.779 111.381  88.431  1.00  0.00           H  
ATOM    566  C   GLY    40      91.878 113.050  89.715  1.00  0.00           C  
ATOM    567  O   GLY    40      91.045 113.944  89.753  1.00  0.00           O  
ATOM    568  N   TYR    41      93.152 113.318  89.888  1.00  0.00           N  
ATOM    569  H   TYR    41      93.387 114.277  90.100  1.00  0.00           H  
ATOM    570  CA  TYR    41      94.296 112.430  89.649  1.00  0.00           C  
ATOM    571  HA  TYR    41      93.927 111.405  89.636  1.00  0.00           H  
ATOM    572  CB  TYR    41      94.950 112.867  88.349  1.00  0.00           C  
ATOM    573  HB2 TYR    41      95.001 113.950  88.243  1.00  0.00           H  
ATOM    574  HB3 TYR    41      95.914 112.357  88.325  1.00  0.00           H  
ATOM    575  CG  TYR    41      94.076 112.409  87.213  1.00  0.00           C  
ATOM    576  CD1 TYR    41      93.328 113.319  86.469  1.00  0.00           C  
ATOM    577  HD1 TYR    41      93.296 114.335  86.836  1.00  0.00           H  
ATOM    578  CE1 TYR    41      92.673 112.830  85.258  1.00  0.00           C  
ATOM    579  HE1 TYR    41      92.083 113.508  84.659  1.00  0.00           H  
ATOM    580  CZ  TYR    41      92.695 111.499  84.894  1.00  0.00           C  
ATOM    581  OH  TYR    41      92.081 111.015  83.797  1.00  0.00           O  
ATOM    582  HH  TYR    41      91.971 110.069  83.918  1.00  0.00           H  
ATOM    583  CE2 TYR    41      93.471 110.578  85.675  1.00  0.00           C  
ATOM    584  HE2 TYR    41      93.583 109.606  85.218  1.00  0.00           H  
ATOM    585  CD2 TYR    41      94.158 111.039  86.763  1.00  0.00           C  
ATOM    586  HD2 TYR    41      94.661 110.308  87.380  1.00  0.00           H  
ATOM    587  C   TYR    41      95.307 112.683  90.890  1.00  0.00           C  
ATOM    588  O   TYR    41      95.557 113.851  91.271  1.00  0.00           O  
ATOM    589  N   SER    42      95.957 111.629  91.307  1.00  0.00           N  
ATOM    590  H   SER    42      95.728 110.746  90.873  1.00  0.00           H  
ATOM    591  CA  SER    42      96.946 111.593  92.430  1.00  0.00           C  
ATOM    592  HA  SER    42      96.957 112.552  92.948  1.00  0.00           H  
ATOM    593  CB  SER    42      96.486 110.547  93.437  1.00  0.00           C  
ATOM    594  HB2 SER    42      96.500 109.569  92.955  1.00  0.00           H  
ATOM    595  HB3 SER    42      97.290 110.435  94.163  1.00  0.00           H  
ATOM    596  OG  SER    42      95.315 110.897  94.187  1.00  0.00           O  
ATOM    597  HG  SER    42      94.505 110.789  93.684  1.00  0.00           H  
ATOM    598  C   SER    42      98.334 111.391  91.832  1.00  0.00           C  
ATOM    599  O   SER    42      98.900 110.278  91.805  1.00  0.00           O  
ATOM    600  N   GLN    43      98.953 112.484  91.316  1.00  0.00           N  
ATOM    601  H   GLN    43      98.665 113.425  91.542  1.00  0.00           H  
ATOM    602  CA  GLN    43     100.270 112.462  90.607  1.00  0.00           C  
ATOM    603  HA  GLN    43     100.940 112.013  91.340  1.00  0.00           H  
ATOM    604  CB  GLN    43     100.202 111.566  89.290  1.00  0.00           C  
ATOM    605  HB2 GLN    43     101.243 111.354  89.043  1.00  0.00           H  
ATOM    606  HB3 GLN    43      99.890 110.552  89.540  1.00  0.00           H  
ATOM    607  CG  GLN    43      99.533 112.258  88.053  1.00  0.00           C  
ATOM    608  HG2 GLN    43      98.782 112.992  88.345  1.00  0.00           H  
ATOM    609  HG3 GLN    43     100.101 112.973  87.457  1.00  0.00           H  
ATOM    610  CD  GLN    43      98.842 111.273  87.251  1.00  0.00           C  
ATOM    611  OE1 GLN    43      99.006 110.063  87.383  1.00  0.00           O  
ATOM    612  NE2 GLN    43      98.163 111.760  86.174  1.00  0.00           N  
ATOM    613 HE21 GLN    43      98.143 112.744  85.948  1.00  0.00           H  
ATOM    614 HE22 GLN    43      97.831 111.133  85.455  1.00  0.00           H  
ATOM    615  C   GLN    43     100.823 113.875  90.309  1.00  0.00           C  
ATOM    616  O   GLN    43     100.110 114.871  90.401  1.00  0.00           O  
ATOM    617  N   SER    44     102.084 113.989  89.909  1.00  0.00           N  
ATOM    618  H   SER    44     102.706 113.196  89.840  1.00  0.00           H  
ATOM    619  CA  SER    44     102.729 115.293  89.581  1.00  0.00           C  
ATOM    620  HA  SER    44     102.573 115.853  90.503  1.00  0.00           H  
ATOM    621  CB  SER    44     104.192 115.128  89.300  1.00  0.00           C  
ATOM    622  HB2 SER    44     104.649 114.494  90.060  1.00  0.00           H  
ATOM    623  HB3 SER    44     104.327 114.529  88.399  1.00  0.00           H  
ATOM    624  OG  SER    44     104.918 116.333  89.321  1.00  0.00           O  
ATOM    625  HG  SER    44     105.844 116.106  89.208  1.00  0.00           H  
ATOM    626  C   SER    44     102.081 116.055  88.431  1.00  0.00           C  
ATOM    627  O   SER    44     101.861 115.451  87.358  1.00  0.00           O  
ATOM    628  N   THR    45     101.738 117.321  88.578  1.00  0.00           N  
ATOM    629  H   THR    45     101.673 117.747  89.492  1.00  0.00           H  
ATOM    630  CA  THR    45     101.206 118.077  87.470  1.00  0.00           C  
ATOM    631  HA  THR    45     100.488 117.471  86.918  1.00  0.00           H  
ATOM    632  CB  THR    45     100.343 119.254  87.982  1.00  0.00           C  
ATOM    633  HB  THR    45     101.100 119.956  88.331  1.00  0.00           H  
ATOM    634  CG2 THR    45      99.467 119.933  87.001  1.00  0.00           C  
ATOM    635 HG21 THR    45      98.829 119.241  86.451  1.00  0.00           H  
ATOM    636 HG22 THR    45      98.777 120.534  87.593  1.00  0.00           H  
ATOM    637 HG23 THR    45      99.908 120.496  86.179  1.00  0.00           H  
ATOM    638  OG1 THR    45      99.521 118.845  88.991  1.00  0.00           O  
ATOM    639  HG1 THR    45      99.117 118.034  88.672  1.00  0.00           H  
ATOM    640  C   THR    45     102.247 118.518  86.372  1.00  0.00           C  
ATOM    641  O   THR    45     101.929 118.877  85.261  1.00  0.00           O  
ATOM    642  N   ASP    46     103.547 118.542  86.698  1.00  0.00           N  
ATOM    643  H   ASP    46     103.747 118.102  87.584  1.00  0.00           H  
ATOM    644  CA  ASP    46     104.640 118.863  85.741  1.00  0.00           C  
ATOM    645  HA  ASP    46     104.395 118.392  84.790  1.00  0.00           H  
ATOM    646  CB  ASP    46     104.843 120.403  85.536  1.00  0.00           C  
ATOM    647  HB2 ASP    46     103.909 120.849  85.194  1.00  0.00           H  
ATOM    648  HB3 ASP    46     105.024 120.818  86.528  1.00  0.00           H  
ATOM    649  CG  ASP    46     105.966 120.749  84.446  1.00  0.00           C  
ATOM    650  OD1 ASP    46     106.484 119.890  83.732  1.00  0.00           O  
ATOM    651  OD2 ASP    46     106.282 121.973  84.340  1.00  0.00           O  
ATOM    652  C   ASP    46     106.012 118.155  86.090  1.00  0.00           C  
ATOM    653  O   ASP    46     106.795 118.581  86.906  1.00  0.00           O  
ATOM    654  N   THR    47     106.348 117.085  85.382  1.00  0.00           N  
ATOM    655  H   THR    47     105.612 116.709  84.801  1.00  0.00           H  
ATOM    656  CA  THR    47     107.618 116.327  85.648  1.00  0.00           C  
ATOM    657  HA  THR    47     107.645 116.303  86.737  1.00  0.00           H  
ATOM    658  CB  THR    47     107.620 114.928  85.016  1.00  0.00           C  
ATOM    659  HB  THR    47     108.607 114.468  84.982  1.00  0.00           H  
ATOM    660  CG2 THR    47     106.754 113.908  85.673  1.00  0.00           C  
ATOM    661 HG21 THR    47     107.104 113.718  86.687  1.00  0.00           H  
ATOM    662 HG22 THR    47     105.758 114.352  85.674  1.00  0.00           H  
ATOM    663 HG23 THR    47     106.797 113.089  84.954  1.00  0.00           H  
ATOM    664  OG1 THR    47     107.292 115.084  83.640  1.00  0.00           O  
ATOM    665  HG1 THR    47     106.426 114.685  83.537  1.00  0.00           H  
ATOM    666  C   THR    47     108.837 117.066  85.172  1.00  0.00           C  
ATOM    667  O   THR    47     109.935 116.757  85.584  1.00  0.00           O  
ATOM    668  N   SER    48     108.718 118.113  84.284  1.00  0.00           N  
ATOM    669  H   SER    48     107.801 118.445  84.022  1.00  0.00           H  
ATOM    670  CA  SER    48     109.917 118.821  83.769  1.00  0.00           C  
ATOM    671  HA  SER    48     110.627 118.064  83.437  1.00  0.00           H  
ATOM    672  CB  SER    48     109.512 119.607  82.543  1.00  0.00           C  
ATOM    673  HB2 SER    48     110.442 119.886  82.048  1.00  0.00           H  
ATOM    674  HB3 SER    48     108.911 118.917  81.950  1.00  0.00           H  
ATOM    675  OG  SER    48     108.736 120.758  82.849  1.00  0.00           O  
ATOM    676  HG  SER    48     107.921 120.431  83.236  1.00  0.00           H  
ATOM    677  C   SER    48     110.702 119.753  84.710  1.00  0.00           C  
ATOM    678  O   SER    48     110.132 120.510  85.478  1.00  0.00           O  
ATOM    679  N   GLY    49     112.065 119.812  84.483  1.00  0.00           N  
ATOM    680  H   GLY    49     112.353 119.472  83.577  1.00  0.00           H  
ATOM    681  CA  GLY    49     112.912 120.667  85.251  1.00  0.00           C  
ATOM    682  HA2 GLY    49     113.967 120.708  84.981  1.00  0.00           H  
ATOM    683  HA3 GLY    49     112.622 121.693  85.023  1.00  0.00           H  
ATOM    684  C   GLY    49     112.858 120.393  86.762  1.00  0.00           C  
ATOM    685  O   GLY    49     112.911 119.239  87.184  1.00  0.00           O  
ATOM    686  N   TYR    50     112.817 121.387  87.653  1.00  0.00           N  
ATOM    687  H   TYR    50     112.783 121.160  88.636  1.00  0.00           H  
ATOM    688  CA  TYR    50     112.760 122.857  87.352  1.00  0.00           C  
ATOM    689  HA  TYR    50     113.415 123.136  86.528  1.00  0.00           H  
ATOM    690  CB  TYR    50     111.354 123.375  87.029  1.00  0.00           C  
ATOM    691  HB2 TYR    50     111.121 122.962  86.048  1.00  0.00           H  
ATOM    692  HB3 TYR    50     110.557 122.979  87.657  1.00  0.00           H  
ATOM    693  CG  TYR    50     111.128 124.865  86.907  1.00  0.00           C  
ATOM    694  CD1 TYR    50     110.796 125.682  87.991  1.00  0.00           C  
ATOM    695  HD1 TYR    50     110.813 125.290  88.998  1.00  0.00           H  
ATOM    696  CE1 TYR    50     110.563 127.038  87.837  1.00  0.00           C  
ATOM    697  HE1 TYR    50     110.466 127.684  88.697  1.00  0.00           H  
ATOM    698  CZ  TYR    50     110.687 127.640  86.601  1.00  0.00           C  
ATOM    699  OH  TYR    50     110.367 128.941  86.410  1.00  0.00           O  
ATOM    700  HH  TYR    50     110.407 129.431  87.235  1.00  0.00           H  
ATOM    701  CE2 TYR    50     111.014 126.779  85.424  1.00  0.00           C  
ATOM    702  HE2 TYR    50     111.008 127.119  84.399  1.00  0.00           H  
ATOM    703  CD2 TYR    50     111.160 125.433  85.639  1.00  0.00           C  
ATOM    704  HD2 TYR    50     111.270 124.853  84.735  1.00  0.00           H  
ATOM    705  C   TYR    50     113.166 123.634  88.643  1.00  0.00           C  
ATOM    706  O   TYR    50     112.765 123.311  89.756  1.00  0.00           O  
ATOM    707  N   GLY    51     113.960 124.689  88.522  1.00  0.00           N  
ATOM    708  H   GLY    51     114.132 125.245  89.347  1.00  0.00           H  
ATOM    709  CA  GLY    51     114.645 125.200  87.339  1.00  0.00           C  
ATOM    710  HA2 GLY    51     113.964 125.462  86.530  1.00  0.00           H  
ATOM    711  HA3 GLY    51     115.069 126.142  87.685  1.00  0.00           H  
ATOM    712  C   GLY    51     115.847 124.391  86.795  1.00  0.00           C  
ATOM    713  O   GLY    51     115.811 123.170  86.764  1.00  0.00           O  
ATOM    714  N   GLN    52     116.905 125.083  86.433  1.00  0.00           N  
ATOM    715  H   GLN    52     117.020 126.077  86.571  1.00  0.00           H  
ATOM    716  CA  GLN    52     118.052 124.643  85.559  1.00  0.00           C  
ATOM    717  HA  GLN    52     117.765 124.609  84.508  1.00  0.00           H  
ATOM    718  CB  GLN    52     119.175 125.734  85.705  1.00  0.00           C  
ATOM    719  HB2 GLN    52     118.716 126.672  85.393  1.00  0.00           H  
ATOM    720  HB3 GLN    52     119.517 125.761  86.740  1.00  0.00           H  
ATOM    721  CG  GLN    52     120.407 125.516  84.785  1.00  0.00           C  
ATOM    722  HG2 GLN    52     120.945 124.614  85.076  1.00  0.00           H  
ATOM    723  HG3 GLN    52     119.999 125.353  83.788  1.00  0.00           H  
ATOM    724  CD  GLN    52     121.277 126.736  84.603  1.00  0.00           C  
ATOM    725  OE1 GLN    52     122.339 126.743  85.234  1.00  0.00           O  
ATOM    726  NE2 GLN    52     120.909 127.686  83.804  1.00  0.00           N  
ATOM    727 HE21 GLN    52     120.034 127.597  83.308  1.00  0.00           H  
ATOM    728 HE22 GLN    52     121.567 128.443  83.689  1.00  0.00           H  
ATOM    729  C   GLN    52     118.644 123.274  85.907  1.00  0.00           C  
ATOM    730  O   GLN    52     118.721 122.919  87.102  1.00  0.00           O  
ATOM    731  N   SER    53     118.882 122.395  84.903  1.00  0.00           N  
ATOM    732  H   SER    53     119.436 121.589  85.156  1.00  0.00           H  
ATOM    733  CA  SER    53     118.428 122.393  83.545  1.00  0.00           C  
ATOM    734  HA  SER    53     118.790 123.325  83.110  1.00  0.00           H  
ATOM    735  CB  SER    53     118.701 121.167  82.668  1.00  0.00           C  
ATOM    736  HB2 SER    53     119.718 120.784  82.761  1.00  0.00           H  
ATOM    737  HB3 SER    53     118.149 120.359  83.148  1.00  0.00           H  
ATOM    738  OG  SER    53     118.295 121.368  81.314  1.00  0.00           O  
ATOM    739  HG  SER    53     118.625 120.664  80.751  1.00  0.00           H  
ATOM    740  C   SER    53     116.853 122.492  83.574  1.00  0.00           C  
ATOM    741  O   SER    53     116.225 121.700  84.369  1.00  0.00           O  
ATOM    742  N   SER    54     116.110 123.333  82.820  1.00  0.00           N  
ATOM    743  H   SER    54     116.527 124.047  82.239  1.00  0.00           H  
ATOM    744  CA  SER    54     114.628 123.225  82.846  1.00  0.00           C  
ATOM    745  HA  SER    54     114.293 123.114  83.877  1.00  0.00           H  
ATOM    746  CB  SER    54     114.087 124.511  82.303  1.00  0.00           C  
ATOM    747  HB2 SER    54     114.505 124.639  81.304  1.00  0.00           H  
ATOM    748  HB3 SER    54     113.048 124.316  82.035  1.00  0.00           H  
ATOM    749  OG  SER    54     114.344 125.630  83.061  1.00  0.00           O  
ATOM    750  HG  SER    54     115.300 125.711  83.089  1.00  0.00           H  
ATOM    751  C   SER    54     114.156 122.100  81.929  1.00  0.00           C  
ATOM    752  O   SER    54     113.043 121.565  82.170  1.00  0.00           O  
ATOM    753  N   TYR    55     114.908 121.618  80.945  1.00  0.00           N  
ATOM    754  H   TYR    55     115.776 122.113  80.800  1.00  0.00           H  
ATOM    755  CA  TYR    55     114.464 120.642  80.004  1.00  0.00           C  
ATOM    756  HA  TYR    55     113.551 120.148  80.337  1.00  0.00           H  
ATOM    757  CB  TYR    55     114.192 121.426  78.658  1.00  0.00           C  
ATOM    758  HB2 TYR    55     115.124 121.915  78.375  1.00  0.00           H  
ATOM    759  HB3 TYR    55     113.952 120.727  77.857  1.00  0.00           H  
ATOM    760  CG  TYR    55     113.080 122.467  78.687  1.00  0.00           C  
ATOM    761  CD1 TYR    55     113.248 123.829  78.438  1.00  0.00           C  
ATOM    762  HD1 TYR    55     114.230 124.253  78.285  1.00  0.00           H  
ATOM    763  CE1 TYR    55     112.105 124.671  78.554  1.00  0.00           C  
ATOM    764  HE1 TYR    55     112.090 125.733  78.355  1.00  0.00           H  
ATOM    765  CZ  TYR    55     110.826 124.119  78.787  1.00  0.00           C  
ATOM    766  OH  TYR    55     109.712 124.908  78.690  1.00  0.00           O  
ATOM    767  HH  TYR    55     108.922 124.362  78.685  1.00  0.00           H  
ATOM    768  CE2 TYR    55     110.746 122.782  79.025  1.00  0.00           C  
ATOM    769  HE2 TYR    55     109.819 122.391  79.417  1.00  0.00           H  
ATOM    770  CD2 TYR    55     111.856 121.926  79.016  1.00  0.00           C  
ATOM    771  HD2 TYR    55     111.772 120.888  79.303  1.00  0.00           H  
ATOM    772  C   TYR    55     115.562 119.593  79.761  1.00  0.00           C  
ATOM    773  O   TYR    55     116.396 119.812  78.947  1.00  0.00           O  
ATOM    774  N   SER    56     115.713 118.523  80.572  1.00  0.00           N  
ATOM    775  H   SER    56     116.509 117.939  80.357  1.00  0.00           H  
ATOM    776  CA  SER    56     114.901 118.071  81.771  1.00  0.00           C  
ATOM    777  HA  SER    56     115.336 117.126  82.098  1.00  0.00           H  
ATOM    778  CB  SER    56     115.025 119.017  82.964  1.00  0.00           C  
ATOM    779  HB2 SER    56     115.943 119.586  82.818  1.00  0.00           H  
ATOM    780  HB3 SER    56     114.249 119.781  83.004  1.00  0.00           H  
ATOM    781  OG  SER    56     115.158 118.319  84.166  1.00  0.00           O  
ATOM    782  HG  SER    56     116.054 117.976  84.171  1.00  0.00           H  
ATOM    783  C   SER    56     113.362 117.721  81.447  1.00  0.00           C  
ATOM    784  O   SER    56     112.385 118.296  81.941  1.00  0.00           O  
ATOM    785  N   SER    57     113.115 116.805  80.536  1.00  0.00           N  
ATOM    786  H   SER    57     112.127 116.619  80.438  1.00  0.00           H  
ATOM    787  CA  SER    57     114.037 116.019  79.687  1.00  0.00           C  
ATOM    788  HA  SER    57     115.067 116.048  80.043  1.00  0.00           H  
ATOM    789  CB  SER    57     113.593 114.584  79.501  1.00  0.00           C  
ATOM    790  HB2 SER    57     113.542 114.067  80.460  1.00  0.00           H  
ATOM    791  HB3 SER    57     112.594 114.572  79.066  1.00  0.00           H  
ATOM    792  OG  SER    57     114.422 113.783  78.664  1.00  0.00           O  
ATOM    793  HG  SER    57     113.884 113.583  77.895  1.00  0.00           H  
ATOM    794  C   SER    57     113.961 116.651  78.280  1.00  0.00           C  
ATOM    795  O   SER    57     112.849 116.736  77.770  1.00  0.00           O  
ATOM    796  N   TYR    58     115.067 117.096  77.654  1.00  0.00           N  
ATOM    797  H   TYR    58     115.961 116.988  78.113  1.00  0.00           H  
ATOM    798  CA  TYR    58     115.080 117.850  76.397  1.00  0.00           C  
ATOM    799  HA  TYR    58     114.625 118.804  76.662  1.00  0.00           H  
ATOM    800  CB  TYR    58     116.608 117.935  76.040  1.00  0.00           C  
ATOM    801  HB2 TYR    58     117.175 118.305  76.894  1.00  0.00           H  
ATOM    802  HB3 TYR    58     116.999 116.968  75.724  1.00  0.00           H  
ATOM    803  CG  TYR    58     116.959 119.078  75.017  1.00  0.00           C  
ATOM    804  CD1 TYR    58     117.185 118.716  73.690  1.00  0.00           C  
ATOM    805  HD1 TYR    58     117.128 117.693  73.347  1.00  0.00           H  
ATOM    806  CE1 TYR    58     117.644 119.726  72.827  1.00  0.00           C  
ATOM    807  HE1 TYR    58     118.011 119.357  71.881  1.00  0.00           H  
ATOM    808  CZ  TYR    58     117.726 121.048  73.228  1.00  0.00           C  
ATOM    809  OH  TYR    58     118.151 122.019  72.429  1.00  0.00           O  
ATOM    810  HH  TYR    58     118.784 121.614  71.832  1.00  0.00           H  
ATOM    811  CE2 TYR    58     117.426 121.412  74.529  1.00  0.00           C  
ATOM    812  HE2 TYR    58     117.263 122.457  74.747  1.00  0.00           H  
ATOM    813  CD2 TYR    58     117.047 120.427  75.463  1.00  0.00           C  
ATOM    814  HD2 TYR    58     116.818 120.777  76.459  1.00  0.00           H  
ATOM    815  C   TYR    58     114.247 117.239  75.258  1.00  0.00           C  
ATOM    816  O   TYR    58     114.420 116.054  74.954  1.00  0.00           O  
ATOM    817  N   GLY    59     113.384 118.039  74.599  1.00  0.00           N  
ATOM    818  H   GLY    59     112.702 117.596  74.001  1.00  0.00           H  
ATOM    819  CA  GLY    59     113.090 119.481  74.822  1.00  0.00           C  
ATOM    820  HA2 GLY    59     112.498 119.535  75.736  1.00  0.00           H  
ATOM    821  HA3 GLY    59     114.028 120.020  74.959  1.00  0.00           H  
ATOM    822  C   GLY    59     112.346 120.185  73.608  1.00  0.00           C  
ATOM    823  O   GLY    59     112.332 119.757  72.472  1.00  0.00           O  
ATOM    824  N   GLN    60     111.824 121.392  73.889  1.00  0.00           N  
ATOM    825  H   GLN    60     111.448 121.766  73.029  1.00  0.00           H  
ATOM    826  CA  GLN    60     111.922 122.197  75.115  1.00  0.00           C  
ATOM    827  HA  GLN    60     112.461 121.668  75.901  1.00  0.00           H  
ATOM    828  CB  GLN    60     112.867 123.470  74.926  1.00  0.00           C  
ATOM    829  HB2 GLN    60     112.512 124.202  74.201  1.00  0.00           H  
ATOM    830  HB3 GLN    60     112.847 124.088  75.823  1.00  0.00           H  
ATOM    831  CG  GLN    60     114.349 123.181  74.594  1.00  0.00           C  
ATOM    832  HG2 GLN    60     114.907 122.801  75.449  1.00  0.00           H  
ATOM    833  HG3 GLN    60     114.359 122.580  73.684  1.00  0.00           H  
ATOM    834  CD  GLN    60     115.064 124.431  74.282  1.00  0.00           C  
ATOM    835  OE1 GLN    60     115.051 125.419  75.031  1.00  0.00           O  
ATOM    836  NE2 GLN    60     115.879 124.442  73.244  1.00  0.00           N  
ATOM    837 HE21 GLN    60     115.899 123.747  72.512  1.00  0.00           H  
ATOM    838 HE22 GLN    60     116.466 125.239  73.041  1.00  0.00           H  
ATOM    839  C   GLN    60     110.505 122.526  75.610  1.00  0.00           C  
ATOM    840  O   GLN    60     109.887 121.585  76.068  1.00  0.00           O  
ATOM    841  N   SER    61     110.026 123.803  75.458  1.00  0.00           N  
ATOM    842  H   SER    61     110.639 124.486  75.036  1.00  0.00           H  
ATOM    843  CA  SER    61     108.678 124.210  75.585  1.00  0.00           C  
ATOM    844  HA  SER    61     108.207 123.810  76.483  1.00  0.00           H  
ATOM    845  CB  SER    61     108.621 125.837  75.528  1.00  0.00           C  
ATOM    846  HB2 SER    61     107.575 126.144  75.526  1.00  0.00           H  
ATOM    847  HB3 SER    61     109.028 126.051  76.516  1.00  0.00           H  
ATOM    848  OG  SER    61     109.361 126.386  74.424  1.00  0.00           O  
ATOM    849  HG  SER    61     110.244 126.531  74.771  1.00  0.00           H  
ATOM    850  C   SER    61     107.672 123.792  74.449  1.00  0.00           C  
ATOM    851  O   SER    61     108.032 123.223  73.448  1.00  0.00           O  
ATOM    852  N   GLN    62     106.427 124.127  74.621  1.00  0.00           N  
ATOM    853  H   GLN    62     106.280 124.659  75.467  1.00  0.00           H  
ATOM    854  CA  GLN    62     105.234 123.741  73.815  1.00  0.00           C  
ATOM    855  HA  GLN    62     105.092 122.665  73.911  1.00  0.00           H  
ATOM    856  CB  GLN    62     103.974 124.340  74.420  1.00  0.00           C  
ATOM    857  HB2 GLN    62     103.924 124.000  75.455  1.00  0.00           H  
ATOM    858  HB3 GLN    62     104.133 125.418  74.450  1.00  0.00           H  
ATOM    859  CG  GLN    62     102.779 123.970  73.620  1.00  0.00           C  
ATOM    860  HG2 GLN    62     102.547 124.693  72.838  1.00  0.00           H  
ATOM    861  HG3 GLN    62     102.961 123.017  73.124  1.00  0.00           H  
ATOM    862  CD  GLN    62     101.432 123.906  74.503  1.00  0.00           C  
ATOM    863  OE1 GLN    62     101.368 124.387  75.598  1.00  0.00           O  
ATOM    864  NE2 GLN    62     100.429 123.253  74.017  1.00  0.00           N  
ATOM    865 HE21 GLN    62      99.821 122.846  74.714  1.00  0.00           H  
ATOM    866 HE22 GLN    62     100.626 122.802  73.135  1.00  0.00           H  
ATOM    867  C   GLN    62     105.528 124.040  72.310  1.00  0.00           C  
ATOM    868  O   GLN    62     105.141 123.300  71.382  1.00  0.00           O  
ATOM    869  N   ASN    63     106.080 125.200  71.982  1.00  0.00           N  
ATOM    870  H   ASN    63     106.423 125.646  72.821  1.00  0.00           H  
ATOM    871  CA  ASN    63     106.245 125.844  70.682  1.00  0.00           C  
ATOM    872  HA  ASN    63     105.875 125.212  69.875  1.00  0.00           H  
ATOM    873  CB  ASN    63     105.639 127.193  70.583  1.00  0.00           C  
ATOM    874  HB2 ASN    63     106.100 127.742  71.403  1.00  0.00           H  
ATOM    875  HB3 ASN    63     105.935 127.592  69.613  1.00  0.00           H  
ATOM    876  CG  ASN    63     104.158 127.234  70.758  1.00  0.00           C  
ATOM    877  OD1 ASN    63     103.419 126.301  70.693  1.00  0.00           O  
ATOM    878  ND2 ASN    63     103.652 128.441  70.821  1.00  0.00           N  
ATOM    879 HD21 ASN    63     102.733 128.493  70.407  1.00  0.00           H  
ATOM    880 HD22 ASN    63     104.295 129.220  70.830  1.00  0.00           H  
ATOM    881  C   ASN    63     107.751 125.927  70.276  1.00  0.00           C  
ATOM    882  O   ASN    63     108.124 126.623  69.375  1.00  0.00           O  
ATOM    883  N   THR    64     108.583 124.987  70.753  1.00  0.00           N  
ATOM    884  H   THR    64     108.099 124.474  71.476  1.00  0.00           H  
ATOM    885  CA  THR    64     110.041 124.719  70.552  1.00  0.00           C  
ATOM    886  HA  THR    64     110.255 125.256  69.628  1.00  0.00           H  
ATOM    887  CB  THR    64     110.754 125.299  71.731  1.00  0.00           C  
ATOM    888  HB  THR    64     110.589 124.706  72.631  1.00  0.00           H  
ATOM    889  CG2 THR    64     112.257 125.377  71.613  1.00  0.00           C  
ATOM    890 HG21 THR    64     112.661 125.836  72.516  1.00  0.00           H  
ATOM    891 HG22 THR    64     112.612 124.347  71.591  1.00  0.00           H  
ATOM    892 HG23 THR    64     112.573 125.964  70.750  1.00  0.00           H  
ATOM    893  OG1 THR    64     110.510 126.680  71.880  1.00  0.00           O  
ATOM    894  HG1 THR    64     109.645 126.671  72.296  1.00  0.00           H  
ATOM    895  C   THR    64     110.307 123.197  70.424  1.00  0.00           C  
ATOM    896  O   THR    64     110.831 122.568  71.272  1.00  0.00           O  
ATOM    897  N   GLY    65     109.961 122.542  69.322  1.00  0.00           N  
ATOM    898  H   GLY    65     110.152 121.552  69.379  1.00  0.00           H  
ATOM    899  CA  GLY    65     109.115 122.999  68.206  1.00  0.00           C  
ATOM    900  HA2 GLY    65     109.487 123.961  67.855  1.00  0.00           H  
ATOM    901  HA3 GLY    65     109.260 122.217  67.460  1.00  0.00           H  
ATOM    902  C   GLY    65     107.589 123.034  68.441  1.00  0.00           C  
ATOM    903  O   GLY    65     107.165 122.483  69.416  1.00  0.00           O  
ATOM    904  N   TYR    66     106.851 123.705  67.611  1.00  0.00           N  
ATOM    905  H   TYR    66     107.300 124.259  66.896  1.00  0.00           H  
ATOM    906  CA  TYR    66     105.386 123.501  67.563  1.00  0.00           C  
ATOM    907  HA  TYR    66     105.153 123.659  68.616  1.00  0.00           H  
ATOM    908  CB  TYR    66     104.675 124.521  66.708  1.00  0.00           C  
ATOM    909  HB2 TYR    66     105.067 125.500  66.984  1.00  0.00           H  
ATOM    910  HB3 TYR    66     104.945 124.254  65.686  1.00  0.00           H  
ATOM    911  CG  TYR    66     103.147 124.443  66.811  1.00  0.00           C  
ATOM    912  CD1 TYR    66     102.393 123.706  65.947  1.00  0.00           C  
ATOM    913  HD1 TYR    66     102.799 123.093  65.157  1.00  0.00           H  
ATOM    914  CE1 TYR    66     101.003 123.521  66.167  1.00  0.00           C  
ATOM    915  HE1 TYR    66     100.392 122.921  65.509  1.00  0.00           H  
ATOM    916  CZ  TYR    66     100.346 124.366  67.131  1.00  0.00           C  
ATOM    917  OH  TYR    66      98.980 124.297  67.246  1.00  0.00           O  
ATOM    918  HH  TYR    66      98.582 125.083  67.629  1.00  0.00           H  
ATOM    919  CE2 TYR    66     101.111 125.289  67.858  1.00  0.00           C  
ATOM    920  HE2 TYR    66     100.560 125.917  68.543  1.00  0.00           H  
ATOM    921  CD2 TYR    66     102.505 125.399  67.613  1.00  0.00           C  
ATOM    922  HD2 TYR    66     103.089 126.108  68.180  1.00  0.00           H  
ATOM    923  C   TYR    66     105.024 122.055  67.251  1.00  0.00           C  
ATOM    924  O   TYR    66     105.600 121.421  66.365  1.00  0.00           O  
ATOM    925  N   GLY    67     103.925 121.579  67.910  1.00  0.00           N  
ATOM    926  H   GLY    67     103.429 122.161  68.570  1.00  0.00           H  
ATOM    927  CA  GLY    67     103.503 120.186  67.831  1.00  0.00           C  
ATOM    928  HA2 GLY    67     103.550 119.864  66.791  1.00  0.00           H  
ATOM    929  HA3 GLY    67     104.230 119.620  68.414  1.00  0.00           H  
ATOM    930  C   GLY    67     102.188 119.866  68.444  1.00  0.00           C  
ATOM    931  O   GLY    67     101.623 118.790  68.249  1.00  0.00           O  
ATOM    932  N   THR    68     101.444 120.883  68.994  1.00  0.00           N  
ATOM    933  H   THR    68     101.948 121.741  69.168  1.00  0.00           H  
ATOM    934  CA  THR    68     100.014 120.793  69.410  1.00  0.00           C  
ATOM    935  HA  THR    68      99.932 120.066  70.218  1.00  0.00           H  
ATOM    936  CB  THR    68      99.626 122.146  70.036  1.00  0.00           C  
ATOM    937  HB  THR    68      99.871 122.909  69.297  1.00  0.00           H  
ATOM    938  CG2 THR    68      98.113 122.267  70.392  1.00  0.00           C  
ATOM    939 HG21 THR    68      97.514 122.473  69.505  1.00  0.00           H  
ATOM    940 HG22 THR    68      97.836 121.343  70.900  1.00  0.00           H  
ATOM    941 HG23 THR    68      97.916 123.118  71.044  1.00  0.00           H  
ATOM    942  OG1 THR    68     100.334 122.422  71.220  1.00  0.00           O  
ATOM    943  HG1 THR    68     101.246 122.531  70.941  1.00  0.00           H  
ATOM    944  C   THR    68      99.001 120.405  68.268  1.00  0.00           C  
ATOM    945  O   THR    68      99.185 120.894  67.151  1.00  0.00           O  
ATOM    946  N   GLN    69      98.058 119.505  68.660  1.00  0.00           N  
ATOM    947  H   GLN    69      98.016 119.267  69.641  1.00  0.00           H  
ATOM    948  CA  GLN    69      97.173 118.932  67.685  1.00  0.00           C  
ATOM    949  HA  GLN    69      97.770 118.671  66.812  1.00  0.00           H  
ATOM    950  CB  GLN    69      96.453 117.668  68.325  1.00  0.00           C  
ATOM    951  HB2 GLN    69      97.279 117.011  68.595  1.00  0.00           H  
ATOM    952  HB3 GLN    69      95.923 117.917  69.245  1.00  0.00           H  
ATOM    953  CG  GLN    69      95.387 117.032  67.408  1.00  0.00           C  
ATOM    954  HG2 GLN    69      95.022 116.224  68.043  1.00  0.00           H  
ATOM    955  HG3 GLN    69      94.659 117.820  67.214  1.00  0.00           H  
ATOM    956  CD  GLN    69      95.952 116.593  66.035  1.00  0.00           C  
ATOM    957  OE1 GLN    69      96.328 117.385  65.193  1.00  0.00           O  
ATOM    958  NE2 GLN    69      95.736 115.321  65.691  1.00  0.00           N  
ATOM    959 HE21 GLN    69      95.195 114.785  66.354  1.00  0.00           H  
ATOM    960 HE22 GLN    69      96.145 114.935  64.852  1.00  0.00           H  
ATOM    961  C   GLN    69      96.253 120.009  67.167  1.00  0.00           C  
ATOM    962  O   GLN    69      95.383 120.498  67.896  1.00  0.00           O  
ATOM    963  N   SER    70      96.498 120.405  65.891  1.00  0.00           N  
ATOM    964  H   SER    70      97.225 119.867  65.441  1.00  0.00           H  
ATOM    965  CA  SER    70      95.869 121.625  65.339  1.00  0.00           C  
ATOM    966  HA  SER    70      95.729 122.265  66.211  1.00  0.00           H  
ATOM    967  CB  SER    70      96.913 122.320  64.411  1.00  0.00           C  
ATOM    968  HB2 SER    70      96.431 123.150  63.895  1.00  0.00           H  
ATOM    969  HB3 SER    70      97.731 122.717  65.012  1.00  0.00           H  
ATOM    970  OG  SER    70      97.355 121.372  63.426  1.00  0.00           O  
ATOM    971  HG  SER    70      97.215 121.739  62.550  1.00  0.00           H  
ATOM    972  C   SER    70      94.629 121.312  64.544  1.00  0.00           C  
ATOM    973  O   SER    70      94.022 122.276  63.978  1.00  0.00           O  
ATOM    974  N   THR    71      94.042 120.119  64.596  1.00  0.00           N  
ATOM    975  H   THR    71      94.529 119.411  65.127  1.00  0.00           H  
ATOM    976  CA  THR    71      92.829 119.763  63.770  1.00  0.00           C  
ATOM    977  HA  THR    71      92.294 120.666  63.478  1.00  0.00           H  
ATOM    978  CB  THR    71      93.182 119.039  62.448  1.00  0.00           C  
ATOM    979  HB  THR    71      92.244 118.727  61.989  1.00  0.00           H  
ATOM    980  CG2 THR    71      93.796 119.986  61.433  1.00  0.00           C  
ATOM    981 HG21 THR    71      93.147 120.851  61.296  1.00  0.00           H  
ATOM    982 HG22 THR    71      94.799 120.327  61.688  1.00  0.00           H  
ATOM    983 HG23 THR    71      93.884 119.653  60.399  1.00  0.00           H  
ATOM    984  OG1 THR    71      94.055 117.954  62.663  1.00  0.00           O  
ATOM    985  HG1 THR    71      93.592 117.259  63.137  1.00  0.00           H  
ATOM    986  C   THR    71      91.974 118.791  64.615  1.00  0.00           C  
ATOM    987  O   THR    71      92.526 118.131  65.458  1.00  0.00           O  
ATOM    988  N   PRO    72      90.663 118.809  64.373  1.00  0.00           N  
ATOM    989  CD  PRO    72      89.942 119.381  63.244  1.00  0.00           C  
ATOM    990  HD2 PRO    72      90.330 119.012  62.294  1.00  0.00           H  
ATOM    991  HD3 PRO    72      90.045 120.465  63.302  1.00  0.00           H  
ATOM    992  CG  PRO    72      88.435 119.104  63.455  1.00  0.00           C  
ATOM    993  HG2 PRO    72      88.037 118.290  62.849  1.00  0.00           H  
ATOM    994  HG3 PRO    72      87.881 120.033  63.317  1.00  0.00           H  
ATOM    995  CB  PRO    72      88.340 118.671  64.904  1.00  0.00           C  
ATOM    996  HB2 PRO    72      87.624 117.857  65.017  1.00  0.00           H  
ATOM    997  HB3 PRO    72      88.203 119.495  65.604  1.00  0.00           H  
ATOM    998  CA  PRO    72      89.744 118.087  65.227  1.00  0.00           C  
ATOM    999  HA  PRO    72      90.029 118.305  66.257  1.00  0.00           H  
ATOM   1000  C   PRO    72      89.786 116.592  65.009  1.00  0.00           C  
ATOM   1001  O   PRO    72      89.779 116.063  63.916  1.00  0.00           O  
ATOM   1002  N   GLN    73      89.787 115.908  66.135  1.00  0.00           N  
ATOM   1003  H   GLN    73      89.744 116.481  66.966  1.00  0.00           H  
ATOM   1004  CA  GLN    73      89.400 114.475  66.042  1.00  0.00           C  
ATOM   1005  HA  GLN    73      90.028 114.072  65.247  1.00  0.00           H  
ATOM   1006  CB  GLN    73      89.733 113.757  67.348  1.00  0.00           C  
ATOM   1007  HB2 GLN    73      89.570 112.720  67.055  1.00  0.00           H  
ATOM   1008  HB3 GLN    73      90.738 114.057  67.646  1.00  0.00           H  
ATOM   1009  CG  GLN    73      88.862 114.176  68.553  1.00  0.00           C  
ATOM   1010  HG2 GLN    73      89.482 114.297  69.441  1.00  0.00           H  
ATOM   1011  HG3 GLN    73      88.376 115.122  68.317  1.00  0.00           H  
ATOM   1012  CD  GLN    73      87.744 113.180  68.832  1.00  0.00           C  
ATOM   1013  OE1 GLN    73      87.540 112.258  68.129  1.00  0.00           O  
ATOM   1014  NE2 GLN    73      86.921 113.365  69.825  1.00  0.00           N  
ATOM   1015 HE21 GLN    73      87.087 114.234  70.313  1.00  0.00           H  
ATOM   1016 HE22 GLN    73      86.027 112.898  69.891  1.00  0.00           H  
ATOM   1017  C   GLN    73      87.941 114.214  65.641  1.00  0.00           C  
ATOM   1018  O   GLN    73      87.051 114.987  66.144  1.00  0.00           O  
ATOM   1019  N   GLY    74      87.697 113.121  64.939  1.00  0.00           N  
ATOM   1020  H   GLY    74      88.540 112.607  64.724  1.00  0.00           H  
ATOM   1021  CA  GLY    74      86.369 112.774  64.173  1.00  0.00           C  
ATOM   1022  HA2 GLY    74      85.850 113.670  63.834  1.00  0.00           H  
ATOM   1023  HA3 GLY    74      86.671 112.336  63.221  1.00  0.00           H  
ATOM   1024  C   GLY    74      85.519 111.683  64.877  1.00  0.00           C  
ATOM   1025  O   GLY    74      84.557 111.150  64.328  1.00  0.00           O  
ATOM   1026  N   TYR    75      85.775 111.374  66.169  1.00  0.00           N  
ATOM   1027  H   TYR    75      86.464 111.959  66.621  1.00  0.00           H  
ATOM   1028  CA  TYR    75      85.098 110.321  66.895  1.00  0.00           C  
ATOM   1029  HA  TYR    75      84.615 109.725  66.121  1.00  0.00           H  
ATOM   1030  CB  TYR    75      86.198 109.424  67.510  1.00  0.00           C  
ATOM   1031  HB2 TYR    75      86.682 109.996  68.303  1.00  0.00           H  
ATOM   1032  HB3 TYR    75      85.639 108.579  67.911  1.00  0.00           H  
ATOM   1033  CG  TYR    75      87.190 108.862  66.469  1.00  0.00           C  
ATOM   1034  CD1 TYR    75      88.437 109.500  66.229  1.00  0.00           C  
ATOM   1035  HD1 TYR    75      88.651 110.450  66.695  1.00  0.00           H  
ATOM   1036  CE1 TYR    75      89.490 108.899  65.575  1.00  0.00           C  
ATOM   1037  HE1 TYR    75      90.443 109.380  65.410  1.00  0.00           H  
ATOM   1038  CZ  TYR    75      89.283 107.663  65.038  1.00  0.00           C  
ATOM   1039  OH  TYR    75      90.309 107.071  64.277  1.00  0.00           O  
ATOM   1040  HH  TYR    75      91.223 107.337  64.401  1.00  0.00           H  
ATOM   1041  CE2 TYR    75      88.048 106.999  65.123  1.00  0.00           C  
ATOM   1042  HE2 TYR    75      87.941 105.971  64.808  1.00  0.00           H  
ATOM   1043  CD2 TYR    75      87.051 107.561  65.927  1.00  0.00           C  
ATOM   1044  HD2 TYR    75      86.115 107.028  66.008  1.00  0.00           H  
ATOM   1045  C   TYR    75      84.032 110.804  67.906  1.00  0.00           C  
ATOM   1046  O   TYR    75      83.484 109.999  68.692  1.00  0.00           O  
ATOM   1047  N   GLY    76      83.722 112.059  68.073  1.00  0.00           N  
ATOM   1048  H   GLY    76      84.195 112.703  67.455  1.00  0.00           H  
ATOM   1049  CA  GLY    76      82.825 112.591  69.062  1.00  0.00           C  
ATOM   1050  HA2 GLY    76      82.773 113.677  68.989  1.00  0.00           H  
ATOM   1051  HA3 GLY    76      81.785 112.329  68.867  1.00  0.00           H  
ATOM   1052  C   GLY    76      83.360 112.137  70.440  1.00  0.00           C  
ATOM   1053  O   GLY    76      84.583 112.217  70.658  1.00  0.00           O  
ATOM   1054  N   SER    77      82.554 111.559  71.405  1.00  0.00           N  
ATOM   1055  H   SER    77      81.604 111.360  71.129  1.00  0.00           H  
ATOM   1056  CA  SER    77      83.089 111.173  72.708  1.00  0.00           C  
ATOM   1057  HA  SER    77      84.112 110.861  72.499  1.00  0.00           H  
ATOM   1058  CB  SER    77      83.104 112.386  73.646  1.00  0.00           C  
ATOM   1059  HB2 SER    77      83.331 111.979  74.631  1.00  0.00           H  
ATOM   1060  HB3 SER    77      83.917 113.080  73.428  1.00  0.00           H  
ATOM   1061  OG  SER    77      81.914 113.007  73.727  1.00  0.00           O  
ATOM   1062  HG  SER    77      81.938 113.417  74.594  1.00  0.00           H  
ATOM   1063  C   SER    77      82.282 109.968  73.369  1.00  0.00           C  
ATOM   1064  O   SER    77      81.480 110.203  74.264  1.00  0.00           O  
ATOM   1065  N   THR    78      82.434 108.718  72.876  1.00  0.00           N  
ATOM   1066  H   THR    78      82.080 107.959  73.441  1.00  0.00           H  
ATOM   1067  CA  THR    78      83.262 108.318  71.669  1.00  0.00           C  
ATOM   1068  HA  THR    78      83.443 109.223  71.090  1.00  0.00           H  
ATOM   1069  CB  THR    78      84.599 107.817  72.160  1.00  0.00           C  
ATOM   1070  HB  THR    78      84.435 106.837  72.608  1.00  0.00           H  
ATOM   1071  CG2 THR    78      85.482 107.517  70.934  1.00  0.00           C  
ATOM   1072 HG21 THR    78      86.488 107.280  71.281  1.00  0.00           H  
ATOM   1073 HG22 THR    78      85.127 106.704  70.300  1.00  0.00           H  
ATOM   1074 HG23 THR    78      85.591 108.458  70.396  1.00  0.00           H  
ATOM   1075  OG1 THR    78      85.129 108.725  73.087  1.00  0.00           O  
ATOM   1076  HG1 THR    78      84.603 108.645  73.886  1.00  0.00           H  
ATOM   1077  C   THR    78      82.571 107.242  70.854  1.00  0.00           C  
ATOM   1078  O   THR    78      82.388 106.157  71.317  1.00  0.00           O  
ATOM   1079  N   GLY    79      82.313 107.489  69.562  1.00  0.00           N  
ATOM   1080  H   GLY    79      82.694 108.349  69.195  1.00  0.00           H  
ATOM   1081  CA  GLY    79      81.547 106.592  68.654  1.00  0.00           C  
ATOM   1082  HA2 GLY    79      80.703 106.184  69.210  1.00  0.00           H  
ATOM   1083  HA3 GLY    79      81.083 107.221  67.895  1.00  0.00           H  
ATOM   1084  C   GLY    79      82.376 105.393  68.034  1.00  0.00           C  
ATOM   1085  O   GLY    79      83.065 104.779  68.816  1.00  0.00           O  
ATOM   1086  N   GLY    80      82.288 105.166  66.700  1.00  0.00           N  
ATOM   1087  H   GLY    80      82.884 104.413  66.389  1.00  0.00           H  
ATOM   1088  CA  GLY    80      81.224 105.728  65.787  1.00  0.00           C  
ATOM   1089  HA2 GLY    80      81.224 106.817  65.828  1.00  0.00           H  
ATOM   1090  HA3 GLY    80      81.458 105.339  64.796  1.00  0.00           H  
ATOM   1091  C   GLY    80      79.762 105.275  66.204  1.00  0.00           C  
ATOM   1092  O   GLY    80      79.616 104.376  67.010  1.00  0.00           O  
ATOM   1093  N   TYR    81      78.798 106.142  65.975  1.00  0.00           N  
ATOM   1094  H   TYR    81      78.897 106.949  65.376  1.00  0.00           H  
ATOM   1095  CA  TYR    81      77.451 106.055  66.527  1.00  0.00           C  
ATOM   1096  HA  TYR    81      77.562 105.422  67.407  1.00  0.00           H  
ATOM   1097  CB  TYR    81      76.924 107.299  67.126  1.00  0.00           C  
ATOM   1098  HB2 TYR    81      76.782 108.031  66.331  1.00  0.00           H  
ATOM   1099  HB3 TYR    81      75.950 107.100  67.574  1.00  0.00           H  
ATOM   1100  CG  TYR    81      77.887 107.801  68.202  1.00  0.00           C  
ATOM   1101  CD1 TYR    81      77.831 107.321  69.523  1.00  0.00           C  
ATOM   1102  HD1 TYR    81      77.067 106.616  69.816  1.00  0.00           H  
ATOM   1103  CE1 TYR    81      78.626 107.855  70.495  1.00  0.00           C  
ATOM   1104  HE1 TYR    81      78.513 107.657  71.551  1.00  0.00           H  
ATOM   1105  CZ  TYR    81      79.505 108.946  70.170  1.00  0.00           C  
ATOM   1106  OH  TYR    81      80.034 109.702  71.126  1.00  0.00           O  
ATOM   1107  HH  TYR    81      79.472 109.774  71.901  1.00  0.00           H  
ATOM   1108  CE2 TYR    81      79.651 109.356  68.866  1.00  0.00           C  
ATOM   1109  HE2 TYR    81      80.257 110.225  68.657  1.00  0.00           H  
ATOM   1110  CD2 TYR    81      78.724 108.871  67.906  1.00  0.00           C  
ATOM   1111  HD2 TYR    81      78.745 109.316  66.923  1.00  0.00           H  
ATOM   1112  C   TYR    81      76.517 105.362  65.526  1.00  0.00           C  
ATOM   1113  O   TYR    81      76.173 105.890  64.475  1.00  0.00           O  
ATOM   1114  N   GLY    82      75.935 104.150  65.756  1.00  0.00           N  
ATOM   1115  H   GLY    82      75.278 103.835  65.057  1.00  0.00           H  
ATOM   1116  CA  GLY    82      76.485 103.090  66.699  1.00  0.00           C  
ATOM   1117  HA2 GLY    82      76.197 102.096  66.359  1.00  0.00           H  
ATOM   1118  HA3 GLY    82      77.568 103.142  66.810  1.00  0.00           H  
ATOM   1119  C   GLY    82      75.838 103.130  68.109  1.00  0.00           C  
ATOM   1120  O   GLY    82      75.265 104.207  68.458  1.00  0.00           O  
ATOM   1121  N   SER    83      75.790 101.964  68.814  1.00  0.00           N  
ATOM   1122  H   SER    83      76.246 101.155  68.418  1.00  0.00           H  
ATOM   1123  CA  SER    83      75.217 101.829  70.167  1.00  0.00           C  
ATOM   1124  HA  SER    83      75.362 100.803  70.505  1.00  0.00           H  
ATOM   1125  CB  SER    83      75.996 102.743  71.140  1.00  0.00           C  
ATOM   1126  HB2 SER    83      75.839 103.779  70.839  1.00  0.00           H  
ATOM   1127  HB3 SER    83      75.498 102.697  72.108  1.00  0.00           H  
ATOM   1128  OG  SER    83      77.397 102.409  71.207  1.00  0.00           O  
ATOM   1129  HG  SER    83      77.870 103.006  70.622  1.00  0.00           H  
ATOM   1130  C   SER    83      73.708 102.088  70.214  1.00  0.00           C  
ATOM   1131  O   SER    83      73.291 103.186  70.412  1.00  0.00           O  
ATOM   1132  N   SER    84      72.821 101.170  69.856  1.00  0.00           N  
ATOM   1133  H   SER    84      71.835 101.361  69.962  1.00  0.00           H  
ATOM   1134  CA  SER    84      73.194  99.871  69.192  1.00  0.00           C  
ATOM   1135  HA  SER    84      73.946  99.381  69.811  1.00  0.00           H  
ATOM   1136  CB  SER    84      71.965  98.997  69.139  1.00  0.00           C  
ATOM   1137  HB2 SER    84      71.530  99.090  70.134  1.00  0.00           H  
ATOM   1138  HB3 SER    84      71.310  99.409  68.371  1.00  0.00           H  
ATOM   1139  OG  SER    84      72.276  97.623  68.789  1.00  0.00           O  
ATOM   1140  HG  SER    84      71.439  97.153  68.761  1.00  0.00           H  
ATOM   1141  C   SER    84      73.658 100.159  67.759  1.00  0.00           C  
ATOM   1142  O   SER    84      73.301 101.185  67.220  1.00  0.00           O  
ATOM   1143  N   GLN    85      74.256  99.124  67.141  1.00  0.00           N  
ATOM   1144  H   GLN    85      74.344  98.324  67.752  1.00  0.00           H  
ATOM   1145  CA  GLN    85      74.524  98.849  65.744  1.00  0.00           C  
ATOM   1146  HA  GLN    85      74.688  99.788  65.215  1.00  0.00           H  
ATOM   1147  CB  GLN    85      75.810  98.045  65.684  1.00  0.00           C  
ATOM   1148  HB2 GLN    85      76.671  98.565  66.105  1.00  0.00           H  
ATOM   1149  HB3 GLN    85      75.703  97.134  66.273  1.00  0.00           H  
ATOM   1150  CG  GLN    85      76.239  97.560  64.300  1.00  0.00           C  
ATOM   1151  HG2 GLN    85      77.154  96.983  64.431  1.00  0.00           H  
ATOM   1152  HG3 GLN    85      75.518  96.852  63.890  1.00  0.00           H  
ATOM   1153  CD  GLN    85      76.641  98.753  63.364  1.00  0.00           C  
ATOM   1154  OE1 GLN    85      76.788  99.868  63.823  1.00  0.00           O  
ATOM   1155  NE2 GLN    85      76.794  98.598  62.054  1.00  0.00           N  
ATOM   1156 HE21 GLN    85      77.425  99.301  61.693  1.00  0.00           H  
ATOM   1157 HE22 GLN    85      76.810  97.622  61.796  1.00  0.00           H  
ATOM   1158  C   GLN    85      73.345  98.185  64.953  1.00  0.00           C  
ATOM   1159  O   GLN    85      73.230  98.407  63.759  1.00  0.00           O  
ATOM   1160  N   SER    86      72.469  97.361  65.539  1.00  0.00           N  
ATOM   1161  H   SER    86      72.696  96.973  66.443  1.00  0.00           H  
ATOM   1162  CA  SER    86      71.108  96.968  65.100  1.00  0.00           C  
ATOM   1163  HA  SER    86      70.774  96.165  65.759  1.00  0.00           H  
ATOM   1164  CB  SER    86      70.166  98.164  65.251  1.00  0.00           C  
ATOM   1165  HB2 SER    86      70.348  98.949  64.516  1.00  0.00           H  
ATOM   1166  HB3 SER    86      69.182  97.802  64.953  1.00  0.00           H  
ATOM   1167  OG  SER    86      69.954  98.659  66.581  1.00  0.00           O  
ATOM   1168  HG  SER    86      69.661  97.918  67.117  1.00  0.00           H  
ATOM   1169  C   SER    86      71.046  96.343  63.725  1.00  0.00           C  
ATOM   1170  O   SER    86      70.155  96.613  62.905  1.00  0.00           O  
ATOM   1171  N   SER    87      72.068  95.577  63.311  1.00  0.00           N  
ATOM   1172  H   SER    87      72.856  95.532  63.941  1.00  0.00           H  
ATOM   1173  CA  SER    87      72.260  94.956  62.022  1.00  0.00           C  
ATOM   1174  HA  SER    87      71.461  95.183  61.316  1.00  0.00           H  
ATOM   1175  CB  SER    87      73.558  95.519  61.342  1.00  0.00           C  
ATOM   1176  HB2 SER    87      74.391  95.201  61.969  1.00  0.00           H  
ATOM   1177  HB3 SER    87      73.637  95.134  60.325  1.00  0.00           H  
ATOM   1178  OG  SER    87      73.605  96.941  61.171  1.00  0.00           O  
ATOM   1179  HG  SER    87      73.305  97.320  62.001  1.00  0.00           H  
ATOM   1180  C   SER    87      72.213  93.409  62.133  1.00  0.00           C  
ATOM   1181  O   SER    87      72.832  92.756  61.319  1.00  0.00           O  
ATOM   1182  N   GLN    88      71.189  92.890  62.892  1.00  0.00           N  
ATOM   1183  H   GLN    88      70.479  93.455  63.335  1.00  0.00           H  
ATOM   1184  CA  GLN    88      71.030  91.443  62.972  1.00  0.00           C  
ATOM   1185  HA  GLN    88      72.035  91.073  63.174  1.00  0.00           H  
ATOM   1186  CB  GLN    88      69.991  91.193  64.028  1.00  0.00           C  
ATOM   1187  HB2 GLN    88      69.868  90.112  64.096  1.00  0.00           H  
ATOM   1188  HB3 GLN    88      70.418  91.469  64.992  1.00  0.00           H  
ATOM   1189  CG  GLN    88      68.571  91.840  63.862  1.00  0.00           C  
ATOM   1190  HG2 GLN    88      68.398  92.032  62.803  1.00  0.00           H  
ATOM   1191  HG3 GLN    88      67.859  91.118  64.261  1.00  0.00           H  
ATOM   1192  CD  GLN    88      68.398  93.123  64.628  1.00  0.00           C  
ATOM   1193  OE1 GLN    88      69.207  93.672  65.347  1.00  0.00           O  
ATOM   1194  NE2 GLN    88      67.188  93.643  64.577  1.00  0.00           N  
ATOM   1195 HE21 GLN    88      66.350  93.198  64.231  1.00  0.00           H  
ATOM   1196 HE22 GLN    88      67.083  94.450  65.175  1.00  0.00           H  
ATOM   1197  C   GLN    88      70.636  90.900  61.553  1.00  0.00           C  
ATOM   1198  O   GLN    88      70.093  91.639  60.725  1.00  0.00           O  
ATOM   1199  N   SER    89      71.107  89.683  61.286  1.00  0.00           N  
ATOM   1200  H   SER    89      71.692  89.156  61.918  1.00  0.00           H  
ATOM   1201  CA  SER    89      70.760  88.995  60.035  1.00  0.00           C  
ATOM   1202  HA  SER    89      71.083  89.621  59.203  1.00  0.00           H  
ATOM   1203  CB  SER    89      71.447  87.672  59.979  1.00  0.00           C  
ATOM   1204  HB2 SER    89      70.973  87.043  60.732  1.00  0.00           H  
ATOM   1205  HB3 SER    89      71.392  87.115  59.043  1.00  0.00           H  
ATOM   1206  OG  SER    89      72.819  87.780  60.377  1.00  0.00           O  
ATOM   1207  HG  SER    89      73.265  88.425  59.823  1.00  0.00           H  
ATOM   1208  C   SER    89      69.231  88.802  59.990  1.00  0.00           C  
ATOM   1209  O   SER    89      68.604  88.242  60.882  1.00  0.00           O  
ATOM   1210  N   SER    90      68.528  89.107  58.843  1.00  0.00           N  
ATOM   1211  H   SER    90      69.003  89.699  58.177  1.00  0.00           H  
ATOM   1212  CA  SER    90      67.070  88.739  58.529  1.00  0.00           C  
ATOM   1213  HA  SER    90      66.565  88.818  59.492  1.00  0.00           H  
ATOM   1214  CB  SER    90      66.505  89.784  57.493  1.00  0.00           C  
ATOM   1215  HB2 SER    90      66.740  90.816  57.753  1.00  0.00           H  
ATOM   1216  HB3 SER    90      66.882  89.566  56.494  1.00  0.00           H  
ATOM   1217  OG  SER    90      65.098  89.584  57.579  1.00  0.00           O  
ATOM   1218  HG  SER    90      64.825  90.234  58.231  1.00  0.00           H  
ATOM   1219  C   SER    90      66.837  87.278  58.169  1.00  0.00           C  
ATOM   1220  O   SER    90      65.679  86.819  58.142  1.00  0.00           O  
ATOM   1221  N   TYR    91      67.940  86.520  57.831  1.00  0.00           N  
ATOM   1222  H   TYR    91      68.890  86.861  57.887  1.00  0.00           H  
ATOM   1223  CA  TYR    91      67.884  85.171  57.344  1.00  0.00           C  
ATOM   1224  HA  TYR    91      66.928  84.726  57.620  1.00  0.00           H  
ATOM   1225  CB  TYR    91      68.263  85.183  55.873  1.00  0.00           C  
ATOM   1226  HB2 TYR    91      67.481  85.723  55.340  1.00  0.00           H  
ATOM   1227  HB3 TYR    91      69.158  85.771  55.673  1.00  0.00           H  
ATOM   1228  CG  TYR    91      68.280  83.864  55.115  1.00  0.00           C  
ATOM   1229  CD1 TYR    91      69.536  83.261  55.044  1.00  0.00           C  
ATOM   1230  HD1 TYR    91      70.430  83.695  55.467  1.00  0.00           H  
ATOM   1231  CE1 TYR    91      69.771  82.133  54.318  1.00  0.00           C  
ATOM   1232  HE1 TYR    91      70.745  81.667  54.282  1.00  0.00           H  
ATOM   1233  CZ  TYR    91      68.689  81.489  53.603  1.00  0.00           C  
ATOM   1234  OH  TYR    91      68.858  80.251  53.149  1.00  0.00           O  
ATOM   1235  HH  TYR    91      68.440  80.108  52.297  1.00  0.00           H  
ATOM   1236  CE2 TYR    91      67.387  82.125  53.672  1.00  0.00           C  
ATOM   1237  HE2 TYR    91      66.603  81.686  53.073  1.00  0.00           H  
ATOM   1238  CD2 TYR    91      67.219  83.325  54.364  1.00  0.00           C  
ATOM   1239  HD2 TYR    91      66.200  83.659  54.493  1.00  0.00           H  
ATOM   1240  C   TYR    91      68.896  84.347  58.081  1.00  0.00           C  
ATOM   1241  O   TYR    91      70.003  84.776  58.505  1.00  0.00           O  
ATOM   1242  N   GLY    92      68.620  83.057  58.358  1.00  0.00           N  
ATOM   1243  H   GLY    92      69.340  82.594  58.893  1.00  0.00           H  
ATOM   1244  CA  GLY    92      67.462  82.262  57.927  1.00  0.00           C  
ATOM   1245  HA2 GLY    92      66.771  82.126  58.758  1.00  0.00           H  
ATOM   1246  HA3 GLY    92      66.918  82.804  57.153  1.00  0.00           H  
ATOM   1247  C   GLY    92      67.802  80.856  57.396  1.00  0.00           C  
ATOM   1248  O   GLY    92      68.938  80.419  57.398  1.00  0.00           O  
ATOM   1249  N   GLN    93      66.773  80.265  56.738  1.00  0.00           N  
ATOM   1250  H   GLN    93      65.848  80.670  56.719  1.00  0.00           H  
ATOM   1251  CA  GLN    93      66.894  78.982  56.065  1.00  0.00           C  
ATOM   1252  HA  GLN    93      67.963  78.817  55.934  1.00  0.00           H  
ATOM   1253  CB  GLN    93      66.466  77.770  56.906  1.00  0.00           C  
ATOM   1254  HB2 GLN    93      65.457  77.992  57.253  1.00  0.00           H  
ATOM   1255  HB3 GLN    93      66.459  76.957  56.180  1.00  0.00           H  
ATOM   1256  CG  GLN    93      67.418  77.373  58.022  1.00  0.00           C  
ATOM   1257  HG2 GLN    93      67.254  76.304  58.157  1.00  0.00           H  
ATOM   1258  HG3 GLN    93      68.471  77.500  57.770  1.00  0.00           H  
ATOM   1259  CD  GLN    93      67.227  78.177  59.378  1.00  0.00           C  
ATOM   1260  OE1 GLN    93      66.394  79.120  59.421  1.00  0.00           O  
ATOM   1261  NE2 GLN    93      68.151  78.101  60.308  1.00  0.00           N  
ATOM   1262 HE21 GLN    93      68.124  78.784  61.052  1.00  0.00           H  
ATOM   1263 HE22 GLN    93      68.816  77.341  60.332  1.00  0.00           H  
ATOM   1264  C   GLN    93      66.167  79.005  54.737  1.00  0.00           C  
ATOM   1265  O   GLN    93      65.182  79.792  54.518  1.00  0.00           O  
ATOM   1266  N   GLN    94      66.515  78.125  53.825  1.00  0.00           N  
ATOM   1267  H   GLN    94      67.389  77.622  53.880  1.00  0.00           H  
ATOM   1268  CA  GLN    94      65.735  77.918  52.624  1.00  0.00           C  
ATOM   1269  HA  GLN    94      65.534  78.909  52.217  1.00  0.00           H  
ATOM   1270  CB  GLN    94      66.540  77.050  51.629  1.00  0.00           C  
ATOM   1271  HB2 GLN    94      66.202  77.260  50.614  1.00  0.00           H  
ATOM   1272  HB3 GLN    94      67.558  77.438  51.620  1.00  0.00           H  
ATOM   1273  CG  GLN    94      66.581  75.582  52.013  1.00  0.00           C  
ATOM   1274  HG2 GLN    94      67.117  75.474  52.956  1.00  0.00           H  
ATOM   1275  HG3 GLN    94      65.606  75.101  52.086  1.00  0.00           H  
ATOM   1276  CD  GLN    94      67.389  74.768  51.069  1.00  0.00           C  
ATOM   1277  OE1 GLN    94      67.365  75.041  49.877  1.00  0.00           O  
ATOM   1278  NE2 GLN    94      67.859  73.593  51.464  1.00  0.00           N  
ATOM   1279 HE21 GLN    94      67.609  73.188  52.354  1.00  0.00           H  
ATOM   1280 HE22 GLN    94      68.372  73.083  50.759  1.00  0.00           H  
ATOM   1281  C   GLN    94      64.376  77.434  52.946  1.00  0.00           C  
ATOM   1282  O   GLN    94      64.244  76.476  53.676  1.00  0.00           O  
ATOM   1283  N   SER    95      63.289  78.009  52.417  1.00  0.00           N  
ATOM   1284  H   SER    95      63.440  78.786  51.790  1.00  0.00           H  
ATOM   1285  CA  SER    95      62.028  77.256  52.212  1.00  0.00           C  
ATOM   1286  HA  SER    95      61.431  77.124  53.115  1.00  0.00           H  
ATOM   1287  CB  SER    95      61.132  77.971  51.200  1.00  0.00           C  
ATOM   1288  HB2 SER    95      61.054  78.995  51.566  1.00  0.00           H  
ATOM   1289  HB3 SER    95      61.426  77.879  50.154  1.00  0.00           H  
ATOM   1290  OG  SER    95      59.846  77.393  51.268  1.00  0.00           O  
ATOM   1291  HG  SER    95      59.464  77.898  51.990  1.00  0.00           H  
ATOM   1292  C   SER    95      62.323  75.829  51.794  1.00  0.00           C  
ATOM   1293  O   SER    95      63.156  75.622  50.923  1.00  0.00           O  
ATOM   1294  N   SER    96      61.612  74.888  52.350  1.00  0.00           N  
ATOM   1295  H   SER    96      61.065  75.102  53.172  1.00  0.00           H  
ATOM   1296  CA  SER    96      61.817  73.506  52.038  1.00  0.00           C  
ATOM   1297  HA  SER    96      62.893  73.348  52.115  1.00  0.00           H  
ATOM   1298  CB  SER    96      61.143  72.631  53.083  1.00  0.00           C  
ATOM   1299  HB2 SER    96      60.063  72.762  53.139  1.00  0.00           H  
ATOM   1300  HB3 SER    96      61.390  71.586  52.896  1.00  0.00           H  
ATOM   1301  OG  SER    96      61.681  72.950  54.333  1.00  0.00           O  
ATOM   1302  HG  SER    96      62.544  72.529  54.344  1.00  0.00           H  
ATOM   1303  C   SER    96      61.298  73.085  50.649  1.00  0.00           C  
ATOM   1304  O   SER    96      60.251  73.567  50.317  1.00  0.00           O  
ATOM   1305  N   TYR    97      61.989  72.256  49.864  1.00  0.00           N  
ATOM   1306  H   TYR    97      61.580  72.285  48.941  1.00  0.00           H  
ATOM   1307  CA  TYR    97      63.263  71.574  50.161  1.00  0.00           C  
ATOM   1308  HA  TYR    97      63.242  70.848  49.348  1.00  0.00           H  
ATOM   1309  CB  TYR    97      64.495  72.522  49.950  1.00  0.00           C  
ATOM   1310  HB2 TYR    97      64.467  73.391  50.608  1.00  0.00           H  
ATOM   1311  HB3 TYR    97      65.425  72.007  50.190  1.00  0.00           H  
ATOM   1312  CG  TYR    97      64.656  73.031  48.522  1.00  0.00           C  
ATOM   1313  CD1 TYR    97      64.750  74.398  48.310  1.00  0.00           C  
ATOM   1314  HD1 TYR    97      64.693  75.067  49.156  1.00  0.00           H  
ATOM   1315  CE1 TYR    97      64.888  74.978  47.069  1.00  0.00           C  
ATOM   1316  HE1 TYR    97      64.950  76.025  46.808  1.00  0.00           H  
ATOM   1317  CZ  TYR    97      64.940  74.102  45.972  1.00  0.00           C  
ATOM   1318  OH  TYR    97      65.140  74.574  44.691  1.00  0.00           O  
ATOM   1319  HH  TYR    97      64.904  75.505  44.705  1.00  0.00           H  
ATOM   1320  CE2 TYR    97      64.850  72.730  46.153  1.00  0.00           C  
ATOM   1321  HE2 TYR    97      64.940  72.116  45.270  1.00  0.00           H  
ATOM   1322  CD2 TYR    97      64.791  72.177  47.438  1.00  0.00           C  
ATOM   1323  HD2 TYR    97      64.784  71.107  47.583  1.00  0.00           H  
ATOM   1324  C   TYR    97      63.188  70.719  51.429  1.00  0.00           C  
ATOM   1325  O   TYR    97      63.901  71.099  52.398  1.00  0.00           O  
ATOM   1326  N   PRO    98      62.451  69.621  51.476  1.00  0.00           N  
ATOM   1327  CD  PRO    98      62.651  68.692  52.530  1.00  0.00           C  
ATOM   1328  HD2 PRO    98      62.598  68.982  53.579  1.00  0.00           H  
ATOM   1329  HD3 PRO    98      63.670  68.334  52.383  1.00  0.00           H  
ATOM   1330  CG  PRO    98      61.706  67.605  52.205  1.00  0.00           C  
ATOM   1331  HG2 PRO    98      60.768  67.656  52.759  1.00  0.00           H  
ATOM   1332  HG3 PRO    98      62.006  66.625  52.576  1.00  0.00           H  
ATOM   1333  CB  PRO    98      61.474  67.566  50.724  1.00  0.00           C  
ATOM   1334  HB2 PRO    98      60.549  67.087  50.403  1.00  0.00           H  
ATOM   1335  HB3 PRO    98      62.419  67.126  50.405  1.00  0.00           H  
ATOM   1336  CA  PRO    98      61.498  69.081  50.476  1.00  0.00           C  
ATOM   1337  HA  PRO    98      61.939  69.228  49.490  1.00  0.00           H  
ATOM   1338  C   PRO    98      60.146  69.763  50.445  1.00  0.00           C  
ATOM   1339  O   PRO    98      59.799  70.378  51.466  1.00  0.00           O  
ATOM   1340  N   GLY    99      59.231  69.666  49.444  1.00  0.00           N  
ATOM   1341  H   GLY    99      59.579  69.274  48.581  1.00  0.00           H  
ATOM   1342  CA  GLY    99      57.801  70.131  49.551  1.00  0.00           C  
ATOM   1343  HA2 GLY    99      57.606  70.685  50.469  1.00  0.00           H  
ATOM   1344  HA3 GLY    99      57.645  70.771  48.682  1.00  0.00           H  
ATOM   1345  C   GLY    99      56.909  68.866  49.525  1.00  0.00           C  
ATOM   1346  O   GLY    99      57.231  67.833  48.944  1.00  0.00           O  
ATOM   1347  N   TYR   100      55.685  69.033  50.128  1.00  0.00           N  
ATOM   1348  H   TYR   100      55.464  69.873  50.644  1.00  0.00           H  
ATOM   1349  CA  TYR   100      54.514  68.161  49.971  1.00  0.00           C  
ATOM   1350  HA  TYR   100      54.657  67.386  49.217  1.00  0.00           H  
ATOM   1351  CB  TYR   100      54.195  67.527  51.365  1.00  0.00           C  
ATOM   1352  HB2 TYR   100      53.438  66.777  51.137  1.00  0.00           H  
ATOM   1353  HB3 TYR   100      54.920  66.929  51.918  1.00  0.00           H  
ATOM   1354  CG  TYR   100      53.781  68.449  52.512  1.00  0.00           C  
ATOM   1355  CD1 TYR   100      52.583  69.137  52.576  1.00  0.00           C  
ATOM   1356  HD1 TYR   100      51.849  69.040  51.789  1.00  0.00           H  
ATOM   1357  CE1 TYR   100      52.322  70.082  53.621  1.00  0.00           C  
ATOM   1358  HE1 TYR   100      51.354  70.560  53.594  1.00  0.00           H  
ATOM   1359  CZ  TYR   100      53.216  70.280  54.611  1.00  0.00           C  
ATOM   1360  OH  TYR   100      53.004  71.099  55.676  1.00  0.00           O  
ATOM   1361  HH  TYR   100      52.112  71.452  55.708  1.00  0.00           H  
ATOM   1362  CE2 TYR   100      54.331  69.551  54.596  1.00  0.00           C  
ATOM   1363  HE2 TYR   100      55.071  69.691  55.370  1.00  0.00           H  
ATOM   1364  CD2 TYR   100      54.657  68.682  53.536  1.00  0.00           C  
ATOM   1365  HD2 TYR   100      55.623  68.212  53.648  1.00  0.00           H  
ATOM   1366  C   TYR   100      53.307  68.912  49.359  1.00  0.00           C  
ATOM   1367  O   TYR   100      52.388  68.247  48.810  1.00  0.00           O  
ATOM   1368  N   GLY   101      53.332  70.265  49.254  1.00  0.00           N  
ATOM   1369  H   GLY   101      54.154  70.741  49.597  1.00  0.00           H  
ATOM   1370  CA  GLY   101      52.140  71.081  48.894  1.00  0.00           C  
ATOM   1371  HA2 GLY   101      51.465  71.059  49.749  1.00  0.00           H  
ATOM   1372  HA3 GLY   101      52.314  72.157  48.870  1.00  0.00           H  
ATOM   1373  C   GLY   101      51.310  70.644  47.656  1.00  0.00           C  
ATOM   1374  O   GLY   101      50.071  70.662  47.831  1.00  0.00           O  
ATOM   1375  N   GLN   102      51.952  70.426  46.523  1.00  0.00           N  
ATOM   1376  H   GLN   102      52.940  70.216  46.551  1.00  0.00           H  
ATOM   1377  CA  GLN   102      51.327  70.065  45.174  1.00  0.00           C  
ATOM   1378  HA  GLN   102      50.308  70.424  45.034  1.00  0.00           H  
ATOM   1379  CB  GLN   102      52.226  70.734  44.074  1.00  0.00           C  
ATOM   1380  HB2 GLN   102      53.240  70.338  44.021  1.00  0.00           H  
ATOM   1381  HB3 GLN   102      51.694  70.670  43.125  1.00  0.00           H  
ATOM   1382  CG  GLN   102      52.285  72.281  44.240  1.00  0.00           C  
ATOM   1383  HG2 GLN   102      52.347  72.768  43.267  1.00  0.00           H  
ATOM   1384  HG3 GLN   102      51.286  72.480  44.628  1.00  0.00           H  
ATOM   1385  CD  GLN   102      53.433  72.706  45.131  1.00  0.00           C  
ATOM   1386  OE1 GLN   102      54.596  72.387  44.867  1.00  0.00           O  
ATOM   1387  NE2 GLN   102      53.323  73.385  46.247  1.00  0.00           N  
ATOM   1388 HE21 GLN   102      52.452  73.474  46.750  1.00  0.00           H  
ATOM   1389 HE22 GLN   102      54.188  73.629  46.707  1.00  0.00           H  
ATOM   1390  C   GLN   102      51.280  68.574  44.975  1.00  0.00           C  
ATOM   1391  O   GLN   102      50.443  68.051  44.302  1.00  0.00           O  
ATOM   1392  N   GLN   103      52.089  67.841  45.785  1.00  0.00           N  
ATOM   1393  H   GLN   103      52.707  68.235  46.479  1.00  0.00           H  
ATOM   1394  CA  GLN   103      52.217  66.369  45.761  1.00  0.00           C  
ATOM   1395  HA  GLN   103      51.263  65.866  45.918  1.00  0.00           H  
ATOM   1396  CB  GLN   103      52.828  65.813  44.457  1.00  0.00           C  
ATOM   1397  HB2 GLN   103      52.312  66.371  43.676  1.00  0.00           H  
ATOM   1398  HB3 GLN   103      53.899  66.015  44.440  1.00  0.00           H  
ATOM   1399  CG  GLN   103      52.746  64.313  44.139  1.00  0.00           C  
ATOM   1400  HG2 GLN   103      53.140  64.005  43.170  1.00  0.00           H  
ATOM   1401  HG3 GLN   103      53.254  63.661  44.850  1.00  0.00           H  
ATOM   1402  CD  GLN   103      51.251  63.937  44.126  1.00  0.00           C  
ATOM   1403  OE1 GLN   103      50.732  63.338  45.057  1.00  0.00           O  
ATOM   1404  NE2 GLN   103      50.502  64.432  43.144  1.00  0.00           N  
ATOM   1405 HE21 GLN   103      49.597  63.994  43.051  1.00  0.00           H  
ATOM   1406 HE22 GLN   103      51.072  64.672  42.345  1.00  0.00           H  
ATOM   1407  C   GLN   103      53.053  65.905  47.009  1.00  0.00           C  
ATOM   1408  O   GLN   103      54.276  65.966  46.975  1.00  0.00           O  
ATOM   1409  N   PRO   104      52.411  65.246  47.992  1.00  0.00           N  
ATOM   1410  CD  PRO   104      50.990  65.346  48.283  1.00  0.00           C  
ATOM   1411  HD2 PRO   104      50.428  64.680  47.628  1.00  0.00           H  
ATOM   1412  HD3 PRO   104      50.605  66.358  48.161  1.00  0.00           H  
ATOM   1413  CG  PRO   104      50.798  64.823  49.754  1.00  0.00           C  
ATOM   1414  HG2 PRO   104      49.840  64.313  49.855  1.00  0.00           H  
ATOM   1415  HG3 PRO   104      50.772  65.708  50.390  1.00  0.00           H  
ATOM   1416  CB  PRO   104      51.941  63.822  49.897  1.00  0.00           C  
ATOM   1417  HB2 PRO   104      51.680  62.833  49.523  1.00  0.00           H  
ATOM   1418  HB3 PRO   104      52.217  63.860  50.951  1.00  0.00           H  
ATOM   1419  CA  PRO   104      53.051  64.350  48.933  1.00  0.00           C  
ATOM   1420  HA  PRO   104      53.823  64.892  49.480  1.00  0.00           H  
ATOM   1421  C   PRO   104      53.795  63.149  48.316  1.00  0.00           C  
ATOM   1422  O   PRO   104      53.478  62.635  47.234  1.00  0.00           O  
ATOM   1423  N   ALA   105      54.834  62.719  49.002  1.00  0.00           N  
ATOM   1424  H   ALA   105      55.016  63.139  49.902  1.00  0.00           H  
ATOM   1425  CA  ALA   105      55.725  61.593  48.570  1.00  0.00           C  
ATOM   1426  HA  ALA   105      55.400  61.170  47.620  1.00  0.00           H  
ATOM   1427  CB  ALA   105      57.083  62.166  48.248  1.00  0.00           C  
ATOM   1428  HB1 ALA   105      57.038  62.767  47.341  1.00  0.00           H  
ATOM   1429  HB2 ALA   105      57.473  62.787  49.055  1.00  0.00           H  
ATOM   1430  HB3 ALA   105      57.783  61.346  48.083  1.00  0.00           H  
ATOM   1431  C   ALA   105      55.635  60.465  49.594  1.00  0.00           C  
ATOM   1432  O   ALA   105      56.577  60.398  50.411  1.00  0.00           O  
ATOM   1433  N   PRO   106      54.649  59.569  49.473  1.00  0.00           N  
ATOM   1434  CD  PRO   106      53.602  59.468  48.445  1.00  0.00           C  
ATOM   1435  HD2 PRO   106      53.954  58.938  47.560  1.00  0.00           H  
ATOM   1436  HD3 PRO   106      53.245  60.446  48.121  1.00  0.00           H  
ATOM   1437  CG  PRO   106      52.440  58.613  49.070  1.00  0.00           C  
ATOM   1438  HG2 PRO   106      51.947  58.029  48.292  1.00  0.00           H  
ATOM   1439  HG3 PRO   106      51.906  59.266  49.760  1.00  0.00           H  
ATOM   1440  CB  PRO   106      53.325  57.612  49.834  1.00  0.00           C  
ATOM   1441  HB2 PRO   106      53.730  56.787  49.248  1.00  0.00           H  
ATOM   1442  HB3 PRO   106      52.869  57.066  50.660  1.00  0.00           H  
ATOM   1443  CA  PRO   106      54.520  58.396  50.368  1.00  0.00           C  
ATOM   1444  HA  PRO   106      54.159  58.741  51.337  1.00  0.00           H  
ATOM   1445  C   PRO   106      55.811  57.578  50.478  1.00  0.00           C  
ATOM   1446  O   PRO   106      56.564  57.463  49.534  1.00  0.00           O  
ATOM   1447  N   SER   107      56.078  57.186  51.744  1.00  0.00           N  
ATOM   1448  H   SER   107      55.431  57.373  52.496  1.00  0.00           H  
ATOM   1449  CA  SER   107      57.249  56.323  52.034  1.00  0.00           C  
ATOM   1450  HA  SER   107      58.101  56.889  51.656  1.00  0.00           H  
ATOM   1451  CB  SER   107      57.295  56.085  53.505  1.00  0.00           C  
ATOM   1452  HB2 SER   107      56.440  55.471  53.789  1.00  0.00           H  
ATOM   1453  HB3 SER   107      58.228  55.601  53.793  1.00  0.00           H  
ATOM   1454  OG  SER   107      57.265  57.348  54.238  1.00  0.00           O  
ATOM   1455  HG  SER   107      58.121  57.779  54.179  1.00  0.00           H  
ATOM   1456  C   SER   107      57.287  54.915  51.399  1.00  0.00           C  
ATOM   1457  O   SER   107      56.295  54.395  50.827  1.00  0.00           O  
ATOM   1458  N   SER   108      58.420  54.285  51.576  1.00  0.00           N  
ATOM   1459  H   SER   108      59.219  54.744  51.991  1.00  0.00           H  
ATOM   1460  CA  SER   108      58.649  52.916  51.199  1.00  0.00           C  
ATOM   1461  HA  SER   108      58.478  52.843  50.125  1.00  0.00           H  
ATOM   1462  CB  SER   108      60.160  52.600  51.241  1.00  0.00           C  
ATOM   1463  HB2 SER   108      60.341  51.526  51.193  1.00  0.00           H  
ATOM   1464  HB3 SER   108      60.631  53.036  50.361  1.00  0.00           H  
ATOM   1465  OG  SER   108      60.836  52.971  52.425  1.00  0.00           O  
ATOM   1466  HG  SER   108      60.788  53.920  52.557  1.00  0.00           H  
ATOM   1467  C   SER   108      57.949  51.868  52.165  1.00  0.00           C  
ATOM   1468  O   SER   108      57.630  52.260  53.289  1.00  0.00           O  
ATOM   1469  N   THR   109      57.691  50.655  51.701  1.00  0.00           N  
ATOM   1470  H   THR   109      57.791  50.427  50.722  1.00  0.00           H  
ATOM   1471  CA  THR   109      57.052  49.613  52.501  1.00  0.00           C  
ATOM   1472  HA  THR   109      57.081  49.902  53.552  1.00  0.00           H  
ATOM   1473  CB  THR   109      55.659  49.386  51.999  1.00  0.00           C  
ATOM   1474  HB  THR   109      55.792  48.965  51.002  1.00  0.00           H  
ATOM   1475  CG2 THR   109      54.898  48.345  52.850  1.00  0.00           C  
ATOM   1476 HG21 THR   109      53.893  48.371  52.428  1.00  0.00           H  
ATOM   1477 HG22 THR   109      55.411  47.384  52.831  1.00  0.00           H  
ATOM   1478 HG23 THR   109      54.808  48.679  53.884  1.00  0.00           H  
ATOM   1479  OG1 THR   109      54.937  50.575  51.894  1.00  0.00           O  
ATOM   1480  HG1 THR   109      55.278  50.977  51.093  1.00  0.00           H  
ATOM   1481  C   THR   109      57.850  48.356  52.343  1.00  0.00           C  
ATOM   1482  O   THR   109      58.266  48.090  51.224  1.00  0.00           O  
ATOM   1483  N   SER   110      58.104  47.589  53.433  1.00  0.00           N  
ATOM   1484  H   SER   110      57.772  47.894  54.337  1.00  0.00           H  
ATOM   1485  CA  SER   110      58.965  46.402  53.402  1.00  0.00           C  
ATOM   1486  HA  SER   110      59.935  46.726  53.024  1.00  0.00           H  
ATOM   1487  CB  SER   110      59.119  45.938  54.861  1.00  0.00           C  
ATOM   1488  HB2 SER   110      59.489  46.769  55.462  1.00  0.00           H  
ATOM   1489  HB3 SER   110      58.121  45.575  55.105  1.00  0.00           H  
ATOM   1490  OG  SER   110      59.993  44.862  54.906  1.00  0.00           O  
ATOM   1491  HG  SER   110      59.567  44.261  55.521  1.00  0.00           H  
ATOM   1492  C   SER   110      58.393  45.287  52.586  1.00  0.00           C  
ATOM   1493  O   SER   110      57.173  45.014  52.689  1.00  0.00           O  
ATOM   1494  N   GLY   111      59.152  44.623  51.711  1.00  0.00           N  
ATOM   1495  H   GLY   111      60.117  44.897  51.596  1.00  0.00           H  
ATOM   1496  CA  GLY   111      58.724  43.620  50.781  1.00  0.00           C  
ATOM   1497  HA2 GLY   111      59.611  43.007  50.623  1.00  0.00           H  
ATOM   1498  HA3 GLY   111      58.054  42.958  51.330  1.00  0.00           H  
ATOM   1499  C   GLY   111      58.063  44.193  49.504  1.00  0.00           C  
ATOM   1500  O   GLY   111      57.803  45.366  49.427  1.00  0.00           O  
ATOM   1501  N   SER   112      57.800  43.361  48.522  1.00  0.00           N  
ATOM   1502  H   SER   112      57.255  43.712  47.747  1.00  0.00           H  
ATOM   1503  CA  SER   112      58.266  41.955  48.252  1.00  0.00           C  
ATOM   1504  HA  SER   112      57.785  41.677  47.315  1.00  0.00           H  
ATOM   1505  CB  SER   112      59.685  41.805  47.777  1.00  0.00           C  
ATOM   1506  HB2 SER   112      60.269  42.124  48.640  1.00  0.00           H  
ATOM   1507  HB3 SER   112      59.930  40.749  47.659  1.00  0.00           H  
ATOM   1508  OG  SER   112      59.883  42.483  46.524  1.00  0.00           O  
ATOM   1509  HG  SER   112      60.094  43.400  46.712  1.00  0.00           H  
ATOM   1510  C   SER   112      57.859  40.908  49.384  1.00  0.00           C  
ATOM   1511  O   SER   112      58.728  40.520  50.158  1.00  0.00           O  
ATOM   1512  N   TYR   113      56.624  40.463  49.600  1.00  0.00           N  
ATOM   1513  H   TYR   113      56.535  39.764  50.322  1.00  0.00           H  
ATOM   1514  CA  TYR   113      55.447  40.779  48.781  1.00  0.00           C  
ATOM   1515  HA  TYR   113      55.401  41.787  48.368  1.00  0.00           H  
ATOM   1516  CB  TYR   113      55.223  39.715  47.703  1.00  0.00           C  
ATOM   1517  HB2 TYR   113      55.028  38.742  48.153  1.00  0.00           H  
ATOM   1518  HB3 TYR   113      54.373  39.952  47.064  1.00  0.00           H  
ATOM   1519  CG  TYR   113      56.473  39.489  46.820  1.00  0.00           C  
ATOM   1520  CD1 TYR   113      56.599  40.141  45.616  1.00  0.00           C  
ATOM   1521  HD1 TYR   113      55.944  40.956  45.345  1.00  0.00           H  
ATOM   1522  CE1 TYR   113      57.714  39.931  44.799  1.00  0.00           C  
ATOM   1523  HE1 TYR   113      57.883  40.370  43.826  1.00  0.00           H  
ATOM   1524  CZ  TYR   113      58.677  38.964  45.199  1.00  0.00           C  
ATOM   1525  OH  TYR   113      59.670  38.602  44.299  1.00  0.00           O  
ATOM   1526  HH  TYR   113      59.714  39.160  43.519  1.00  0.00           H  
ATOM   1527  CE2 TYR   113      58.623  38.384  46.421  1.00  0.00           C  
ATOM   1528  HE2 TYR   113      59.274  37.568  46.697  1.00  0.00           H  
ATOM   1529  CD2 TYR   113      57.495  38.590  47.238  1.00  0.00           C  
ATOM   1530  HD2 TYR   113      57.432  38.122  48.210  1.00  0.00           H  
ATOM   1531  C   TYR   113      54.262  40.678  49.737  1.00  0.00           C  
ATOM   1532  O   TYR   113      54.334  39.845  50.589  1.00  0.00           O  
ATOM   1533  N   GLY   114      53.179  41.445  49.725  1.00  0.00           N  
ATOM   1534  H   GLY   114      53.326  42.136  49.004  1.00  0.00           H  
ATOM   1535  CA  GLY   114      51.935  41.278  50.525  1.00  0.00           C  
ATOM   1536  HA2 GLY   114      52.153  41.428  51.582  1.00  0.00           H  
ATOM   1537  HA3 GLY   114      51.303  42.128  50.271  1.00  0.00           H  
ATOM   1538  C   GLY   114      51.091  39.984  50.295  1.00  0.00           C  
ATOM   1539  O   GLY   114      51.442  39.179  49.480  1.00  0.00           O  
ATOM   1540  N   SER   115      49.985  39.763  50.997  1.00  0.00           N  
ATOM   1541  H   SER   115      49.454  38.933  50.774  1.00  0.00           H  
ATOM   1542  CA  SER   115      49.587  40.560  52.196  1.00  0.00           C  
ATOM   1543  HA  SER   115      49.834  41.616  52.086  1.00  0.00           H  
ATOM   1544  CB  SER   115      48.059  40.469  52.260  1.00  0.00           C  
ATOM   1545  HB2 SER   115      47.717  40.493  51.225  1.00  0.00           H  
ATOM   1546  HB3 SER   115      47.666  39.592  52.774  1.00  0.00           H  
ATOM   1547  OG  SER   115      47.670  41.612  52.972  1.00  0.00           O  
ATOM   1548  HG  SER   115      47.040  42.058  52.401  1.00  0.00           H  
ATOM   1549  C   SER   115      50.308  40.237  53.516  1.00  0.00           C  
ATOM   1550  O   SER   115      51.058  39.279  53.632  1.00  0.00           O  
ATOM   1551  N   SER   116      50.051  40.993  54.621  1.00  0.00           N  
ATOM   1552  H   SER   116      49.373  41.740  54.584  1.00  0.00           H  
ATOM   1553  CA  SER   116      50.629  40.796  56.040  1.00  0.00           C  
ATOM   1554  HA  SER   116      51.703  40.629  55.951  1.00  0.00           H  
ATOM   1555  CB  SER   116      50.333  42.065  56.945  1.00  0.00           C  
ATOM   1556  HB2 SER   116      50.623  42.961  56.396  1.00  0.00           H  
ATOM   1557  HB3 SER   116      49.281  42.158  57.213  1.00  0.00           H  
ATOM   1558  OG  SER   116      51.234  41.901  58.113  1.00  0.00           O  
ATOM   1559  HG  SER   116      51.028  42.503  58.831  1.00  0.00           H  
ATOM   1560  C   SER   116      49.969  39.574  56.705  1.00  0.00           C  
ATOM   1561  O   SER   116      48.759  39.332  56.526  1.00  0.00           O  
ATOM   1562  N   SER   117      50.783  38.825  57.446  1.00  0.00           N  
ATOM   1563  H   SER   117      51.751  39.094  57.346  1.00  0.00           H  
ATOM   1564  CA  SER   117      50.316  37.510  58.136  1.00  0.00           C  
ATOM   1565  HA  SER   117      49.971  36.844  57.345  1.00  0.00           H  
ATOM   1566  CB  SER   117      51.496  36.792  58.869  1.00  0.00           C  
ATOM   1567  HB2 SER   117      51.794  37.297  59.788  1.00  0.00           H  
ATOM   1568  HB3 SER   117      51.105  35.824  59.184  1.00  0.00           H  
ATOM   1569  OG  SER   117      52.738  36.777  58.176  1.00  0.00           O  
ATOM   1570  HG  SER   117      52.609  36.109  57.500  1.00  0.00           H  
ATOM   1571  C   SER   117      49.226  37.808  59.197  1.00  0.00           C  
ATOM   1572  O   SER   117      48.417  36.958  59.383  1.00  0.00           O  
ATOM   1573  N   GLN   118      49.190  38.959  59.827  1.00  0.00           N  
ATOM   1574  H   GLN   118      50.059  39.462  59.714  1.00  0.00           H  
ATOM   1575  CA  GLN   118      48.279  39.395  60.932  1.00  0.00           C  
ATOM   1576  HA  GLN   118      48.512  40.448  61.091  1.00  0.00           H  
ATOM   1577  CB  GLN   118      46.758  39.445  60.660  1.00  0.00           C  
ATOM   1578  HB2 GLN   118      46.259  38.477  60.690  1.00  0.00           H  
ATOM   1579  HB3 GLN   118      46.303  40.105  61.398  1.00  0.00           H  
ATOM   1580  CG  GLN   118      46.475  40.153  59.330  1.00  0.00           C  
ATOM   1581  HG2 GLN   118      46.787  39.536  58.487  1.00  0.00           H  
ATOM   1582  HG3 GLN   118      45.397  40.307  59.281  1.00  0.00           H  
ATOM   1583  CD  GLN   118      47.044  41.601  59.279  1.00  0.00           C  
ATOM   1584  OE1 GLN   118      47.553  42.251  60.217  1.00  0.00           O  
ATOM   1585  NE2 GLN   118      46.807  42.346  58.159  1.00  0.00           N  
ATOM   1586 HE21 GLN   118      46.352  41.926  57.361  1.00  0.00           H  
ATOM   1587 HE22 GLN   118      47.192  43.274  58.057  1.00  0.00           H  
ATOM   1588  C   GLN   118      48.477  38.662  62.243  1.00  0.00           C  
ATOM   1589  O   GLN   118      49.022  37.566  62.227  1.00  0.00           O  
ATOM   1590  N   SER   119      48.108  39.202  63.404  1.00  0.00           N  
ATOM   1591  H   SER   119      48.191  38.548  64.170  1.00  0.00           H  
ATOM   1592  CA  SER   119      47.648  40.538  63.909  1.00  0.00           C  
ATOM   1593  HA  SER   119      46.775  40.888  63.358  1.00  0.00           H  
ATOM   1594  CB  SER   119      47.164  40.400  65.415  1.00  0.00           C  
ATOM   1595  HB2 SER   119      48.038  40.198  66.034  1.00  0.00           H  
ATOM   1596  HB3 SER   119      46.696  41.306  65.800  1.00  0.00           H  
ATOM   1597  OG  SER   119      46.200  39.373  65.545  1.00  0.00           O  
ATOM   1598  HG  SER   119      46.071  39.251  66.488  1.00  0.00           H  
ATOM   1599  C   SER   119      48.746  41.636  63.846  1.00  0.00           C  
ATOM   1600  O   SER   119      49.814  41.372  63.332  1.00  0.00           O  
ATOM   1601  N   SER   120      48.425  42.806  64.439  1.00  0.00           N  
ATOM   1602  H   SER   120      47.566  42.884  64.964  1.00  0.00           H  
ATOM   1603  CA  SER   120      49.455  43.790  64.712  1.00  0.00           C  
ATOM   1604  HA  SER   120      49.947  43.863  63.742  1.00  0.00           H  
ATOM   1605  CB  SER   120      48.818  45.204  64.771  1.00  0.00           C  
ATOM   1606  HB2 SER   120      47.898  45.211  64.185  1.00  0.00           H  
ATOM   1607  HB3 SER   120      48.560  45.430  65.805  1.00  0.00           H  
ATOM   1608  OG  SER   120      49.708  46.158  64.172  1.00  0.00           O  
ATOM   1609  HG  SER   120      50.451  46.063  64.772  1.00  0.00           H  
ATOM   1610  C   SER   120      50.265  43.457  65.933  1.00  0.00           C  
ATOM   1611  O   SER   120      49.676  43.163  66.975  1.00  0.00           O  
ATOM   1612  N   SER   121      51.623  43.577  65.926  1.00  0.00           N  
ATOM   1613  H   SER   121      52.184  43.352  66.735  1.00  0.00           H  
ATOM   1614  CA  SER   121      52.413  43.703  64.680  1.00  0.00           C  
ATOM   1615  HA  SER   121      51.943  44.407  63.992  1.00  0.00           H  
ATOM   1616  CB  SER   121      53.777  44.246  65.112  1.00  0.00           C  
ATOM   1617  HB2 SER   121      54.221  43.709  65.950  1.00  0.00           H  
ATOM   1618  HB3 SER   121      54.557  44.065  64.372  1.00  0.00           H  
ATOM   1619  OG  SER   121      53.606  45.670  65.257  1.00  0.00           O  
ATOM   1620  HG  SER   121      54.351  46.062  64.795  1.00  0.00           H  
ATOM   1621  C   SER   121      52.648  42.417  63.859  1.00  0.00           C  
ATOM   1622  O   SER   121      52.974  42.461  62.702  1.00  0.00           O  
ATOM   1623  N   TYR   122      52.721  41.303  64.641  1.00  0.00           N  
ATOM   1624  H   TYR   122      52.479  41.430  65.614  1.00  0.00           H  
ATOM   1625  CA  TYR   122      53.236  39.955  64.218  1.00  0.00           C  
ATOM   1626  HA  TYR   122      53.350  40.001  63.135  1.00  0.00           H  
ATOM   1627  CB  TYR   122      54.691  39.890  64.746  1.00  0.00           C  
ATOM   1628  HB2 TYR   122      54.694  39.685  65.817  1.00  0.00           H  
ATOM   1629  HB3 TYR   122      55.245  39.065  64.298  1.00  0.00           H  
ATOM   1630  CG  TYR   122      55.617  41.078  64.454  1.00  0.00           C  
ATOM   1631  CD1 TYR   122      56.200  41.767  65.513  1.00  0.00           C  
ATOM   1632  HD1 TYR   122      56.002  41.482  66.536  1.00  0.00           H  
ATOM   1633  CE1 TYR   122      57.009  42.929  65.221  1.00  0.00           C  
ATOM   1634  HE1 TYR   122      57.352  43.538  66.044  1.00  0.00           H  
ATOM   1635  CZ  TYR   122      57.347  43.324  63.957  1.00  0.00           C  
ATOM   1636  OH  TYR   122      58.141  44.445  63.802  1.00  0.00           O  
ATOM   1637  HH  TYR   122      58.072  44.749  62.894  1.00  0.00           H  
ATOM   1638  CE2 TYR   122      56.682  42.691  62.893  1.00  0.00           C  
ATOM   1639  HE2 TYR   122      56.887  43.009  61.882  1.00  0.00           H  
ATOM   1640  CD2 TYR   122      55.866  41.550  63.147  1.00  0.00           C  
ATOM   1641  HD2 TYR   122      55.365  41.053  62.329  1.00  0.00           H  
ATOM   1642  C   TYR   122      52.342  38.846  64.684  1.00  0.00           C  
ATOM   1643  O   TYR   122      52.020  38.828  65.887  1.00  0.00           O  
ATOM   1644  N   GLY   123      51.954  37.814  63.917  1.00  0.00           N  
ATOM   1645  H   GLY   123      51.351  37.164  64.401  1.00  0.00           H  
ATOM   1646  CA  GLY   123      52.337  37.390  62.550  1.00  0.00           C  
ATOM   1647  HA2 GLY   123      51.594  37.637  61.791  1.00  0.00           H  
ATOM   1648  HA3 GLY   123      53.258  37.916  62.299  1.00  0.00           H  
ATOM   1649  C   GLY   123      52.543  35.867  62.521  1.00  0.00           C  
ATOM   1650  O   GLY   123      51.684  35.121  62.925  1.00  0.00           O  
ATOM   1651  N   GLN   124      53.642  35.441  61.890  1.00  0.00           N  
ATOM   1652  H   GLN   124      54.347  36.156  61.785  1.00  0.00           H  
ATOM   1653  CA  GLN   124      53.936  34.044  61.631  1.00  0.00           C  
ATOM   1654  HA  GLN   124      53.487  33.354  62.345  1.00  0.00           H  
ATOM   1655  CB  GLN   124      53.496  33.761  60.202  1.00  0.00           C  
ATOM   1656  HB2 GLN   124      52.462  34.090  60.102  1.00  0.00           H  
ATOM   1657  HB3 GLN   124      53.966  34.477  59.527  1.00  0.00           H  
ATOM   1658  CG  GLN   124      53.704  32.342  59.612  1.00  0.00           C  
ATOM   1659  HG2 GLN   124      53.587  32.327  58.528  1.00  0.00           H  
ATOM   1660  HG3 GLN   124      54.678  31.864  59.726  1.00  0.00           H  
ATOM   1661  CD  GLN   124      52.728  31.363  60.241  1.00  0.00           C  
ATOM   1662  OE1 GLN   124      52.035  31.643  61.284  1.00  0.00           O  
ATOM   1663  NE2 GLN   124      52.547  30.204  59.708  1.00  0.00           N  
ATOM   1664 HE21 GLN   124      52.990  30.090  58.807  1.00  0.00           H  
ATOM   1665 HE22 GLN   124      51.871  29.538  60.054  1.00  0.00           H  
ATOM   1666  C   GLN   124      55.452  33.899  61.833  1.00  0.00           C  
ATOM   1667  O   GLN   124      56.186  34.347  60.947  1.00  0.00           O  
ATOM   1668  N   PRO   125      55.868  33.413  63.022  1.00  0.00           N  
ATOM   1669  CD  PRO   125      57.298  33.184  63.263  1.00  0.00           C  
ATOM   1670  HD2 PRO   125      57.742  34.121  63.600  1.00  0.00           H  
ATOM   1671  HD3 PRO   125      57.722  32.792  62.338  1.00  0.00           H  
ATOM   1672  CG  PRO   125      57.366  32.097  64.367  1.00  0.00           C  
ATOM   1673  HG2 PRO   125      58.339  32.199  64.847  1.00  0.00           H  
ATOM   1674  HG3 PRO   125      57.221  31.151  63.846  1.00  0.00           H  
ATOM   1675  CB  PRO   125      56.163  32.477  65.199  1.00  0.00           C  
ATOM   1676  HB2 PRO   125      56.380  33.295  65.886  1.00  0.00           H  
ATOM   1677  HB3 PRO   125      55.871  31.573  65.734  1.00  0.00           H  
ATOM   1678  CA  PRO   125      55.074  33.000  64.178  1.00  0.00           C  
ATOM   1679  HA  PRO   125      54.446  32.139  63.951  1.00  0.00           H  
ATOM   1680  C   PRO   125      54.228  34.079  64.891  1.00  0.00           C  
ATOM   1681  O   PRO   125      54.619  35.231  64.928  1.00  0.00           O  
ATOM   1682  N   GLN   126      53.169  33.611  65.613  1.00  0.00           N  
ATOM   1683  H   GLN   126      53.057  32.611  65.699  1.00  0.00           H  
ATOM   1684  CA  GLN   126      52.250  34.426  66.379  1.00  0.00           C  
ATOM   1685  HA  GLN   126      51.921  35.201  65.687  1.00  0.00           H  
ATOM   1686  CB  GLN   126      51.037  33.547  66.885  1.00  0.00           C  
ATOM   1687  HB2 GLN   126      50.120  34.136  66.898  1.00  0.00           H  
ATOM   1688  HB3 GLN   126      50.770  32.891  66.057  1.00  0.00           H  
ATOM   1689  CG  GLN   126      51.078  32.691  68.174  1.00  0.00           C  
ATOM   1690  HG2 GLN   126      50.356  31.876  68.118  1.00  0.00           H  
ATOM   1691  HG3 GLN   126      52.027  32.160  68.248  1.00  0.00           H  
ATOM   1692  CD  GLN   126      50.915  33.410  69.443  1.00  0.00           C  
ATOM   1693  OE1 GLN   126      50.069  34.335  69.619  1.00  0.00           O  
ATOM   1694  NE2 GLN   126      51.512  32.998  70.533  1.00  0.00           N  
ATOM   1695 HE21 GLN   126      52.265  32.334  70.420  1.00  0.00           H  
ATOM   1696 HE22 GLN   126      51.473  33.607  71.337  1.00  0.00           H  
ATOM   1697  C   GLN   126      52.880  35.219  67.489  1.00  0.00           C  
ATOM   1698  O   GLN   126      53.650  34.619  68.279  1.00  0.00           O  
ATOM   1699  N   SER   127      52.728  36.526  67.565  1.00  0.00           N  
ATOM   1700  H   SER   127      52.057  36.968  66.953  1.00  0.00           H  
ATOM   1701  CA  SER   127      53.203  37.468  68.580  1.00  0.00           C  
ATOM   1702  HA  SER   127      52.386  38.187  68.629  1.00  0.00           H  
ATOM   1703  CB  SER   127      53.435  36.881  69.956  1.00  0.00           C  
ATOM   1704  HB2 SER   127      52.585  36.231  70.162  1.00  0.00           H  
ATOM   1705  HB3 SER   127      54.364  36.315  70.006  1.00  0.00           H  
ATOM   1706  OG  SER   127      53.575  37.893  70.912  1.00  0.00           O  
ATOM   1707  HG  SER   127      52.699  38.214  71.141  1.00  0.00           H  
ATOM   1708  C   SER   127      54.513  38.086  68.102  1.00  0.00           C  
ATOM   1709  O   SER   127      54.762  39.323  68.185  1.00  0.00           O  
ATOM   1710  N   GLY   128      55.417  37.293  67.565  1.00  0.00           N  
ATOM   1711  H   GLY   128      55.178  36.312  67.530  1.00  0.00           H  
ATOM   1712  CA  GLY   128      56.751  37.639  67.163  1.00  0.00           C  
ATOM   1713  HA2 GLY   128      56.754  38.206  66.232  1.00  0.00           H  
ATOM   1714  HA3 GLY   128      57.126  38.279  67.962  1.00  0.00           H  
ATOM   1715  C   GLY   128      57.726  36.472  66.986  1.00  0.00           C  
ATOM   1716  O   GLY   128      57.447  35.367  67.261  1.00  0.00           O  
ATOM   1717  N   SER   129      58.874  36.639  66.394  1.00  0.00           N  
ATOM   1718  H   SER   129      59.443  35.816  66.255  1.00  0.00           H  
ATOM   1719  CA  SER   129      59.458  37.827  65.648  1.00  0.00           C  
ATOM   1720  HA  SER   129      60.437  37.487  65.311  1.00  0.00           H  
ATOM   1721  CB  SER   129      58.680  38.088  64.351  1.00  0.00           C  
ATOM   1722  HB2 SER   129      57.739  38.592  64.570  1.00  0.00           H  
ATOM   1723  HB3 SER   129      59.346  38.731  63.775  1.00  0.00           H  
ATOM   1724  OG  SER   129      58.435  36.956  63.648  1.00  0.00           O  
ATOM   1725  HG  SER   129      59.277  36.749  63.236  1.00  0.00           H  
ATOM   1726  C   SER   129      59.797  39.180  66.396  1.00  0.00           C  
ATOM   1727  O   SER   129      59.940  40.275  65.933  1.00  0.00           O  
ATOM   1728  N   TYR   130      59.823  38.986  67.728  1.00  0.00           N  
ATOM   1729  H   TYR   130      59.672  38.067  68.120  1.00  0.00           H  
ATOM   1730  CA  TYR   130      60.212  39.930  68.726  1.00  0.00           C  
ATOM   1731  HA  TYR   130      59.301  40.506  68.887  1.00  0.00           H  
ATOM   1732  CB  TYR   130      60.582  39.088  69.952  1.00  0.00           C  
ATOM   1733  HB2 TYR   130      61.621  38.810  69.777  1.00  0.00           H  
ATOM   1734  HB3 TYR   130      60.571  39.736  70.828  1.00  0.00           H  
ATOM   1735  CG  TYR   130      59.846  37.720  70.127  1.00  0.00           C  
ATOM   1736  CD1 TYR   130      60.554  36.471  70.103  1.00  0.00           C  
ATOM   1737  HD1 TYR   130      61.608  36.455  69.868  1.00  0.00           H  
ATOM   1738  CE1 TYR   130      59.853  35.271  70.349  1.00  0.00           C  
ATOM   1739  HE1 TYR   130      60.347  34.313  70.292  1.00  0.00           H  
ATOM   1740  CZ  TYR   130      58.436  35.284  70.442  1.00  0.00           C  
ATOM   1741  OH  TYR   130      57.771  34.125  70.740  1.00  0.00           O  
ATOM   1742  HH  TYR   130      56.821  34.203  70.626  1.00  0.00           H  
ATOM   1743  CE2 TYR   130      57.734  36.535  70.439  1.00  0.00           C  
ATOM   1744  HE2 TYR   130      56.686  36.546  70.700  1.00  0.00           H  
ATOM   1745  CD2 TYR   130      58.457  37.721  70.258  1.00  0.00           C  
ATOM   1746  HD2 TYR   130      57.932  38.662  70.322  1.00  0.00           H  
ATOM   1747  C   TYR   130      61.465  40.809  68.472  1.00  0.00           C  
ATOM   1748  O   TYR   130      62.513  40.220  68.171  1.00  0.00           O  
ATOM   1749  N   SER   131      61.568  42.095  68.677  1.00  0.00           N  
ATOM   1750  H   SER   131      62.402  42.511  68.287  1.00  0.00           H  
ATOM   1751  CA  SER   131      60.563  43.031  69.102  1.00  0.00           C  
ATOM   1752  HA  SER   131      61.093  43.976  69.223  1.00  0.00           H  
ATOM   1753  CB  SER   131      59.486  43.299  68.086  1.00  0.00           C  
ATOM   1754  HB2 SER   131      59.230  42.351  67.614  1.00  0.00           H  
ATOM   1755  HB3 SER   131      58.579  43.689  68.547  1.00  0.00           H  
ATOM   1756  OG  SER   131      59.910  44.238  67.064  1.00  0.00           O  
ATOM   1757  HG  SER   131      60.163  43.751  66.277  1.00  0.00           H  
ATOM   1758  C   SER   131      60.015  42.696  70.536  1.00  0.00           C  
ATOM   1759  O   SER   131      58.835  42.375  70.630  1.00  0.00           O  
ATOM   1760  N   GLN   132      60.745  42.699  71.689  1.00  0.00           N  
ATOM   1761  H   GLN   132      60.398  42.294  72.547  1.00  0.00           H  
ATOM   1762  CA  GLN   132      62.153  43.220  71.786  1.00  0.00           C  
ATOM   1763  HA  GLN   132      62.737  43.134  70.870  1.00  0.00           H  
ATOM   1764  CB  GLN   132      62.194  44.719  72.080  1.00  0.00           C  
ATOM   1765  HB2 GLN   132      63.235  45.039  72.129  1.00  0.00           H  
ATOM   1766  HB3 GLN   132      61.669  45.204  71.258  1.00  0.00           H  
ATOM   1767  CG  GLN   132      61.391  45.180  73.353  1.00  0.00           C  
ATOM   1768  HG2 GLN   132      60.331  45.219  73.105  1.00  0.00           H  
ATOM   1769  HG3 GLN   132      61.407  44.415  74.129  1.00  0.00           H  
ATOM   1770  CD  GLN   132      61.927  46.492  74.015  1.00  0.00           C  
ATOM   1771  OE1 GLN   132      62.819  47.209  73.664  1.00  0.00           O  
ATOM   1772  NE2 GLN   132      61.319  46.917  75.068  1.00  0.00           N  
ATOM   1773 HE21 GLN   132      60.690  46.306  75.569  1.00  0.00           H  
ATOM   1774 HE22 GLN   132      61.781  47.664  75.567  1.00  0.00           H  
ATOM   1775  C   GLN   132      62.995  42.538  72.896  1.00  0.00           C  
ATOM   1776  O   GLN   132      62.471  41.852  73.705  1.00  0.00           O  
ATOM   1777  N   GLN   133      64.354  42.589  72.830  1.00  0.00           N  
ATOM   1778  H   GLN   133      64.686  43.165  72.070  1.00  0.00           H  
ATOM   1779  CA  GLN   133      65.372  42.085  73.814  1.00  0.00           C  
ATOM   1780  HA  GLN   133      66.344  42.402  73.438  1.00  0.00           H  
ATOM   1781  CB  GLN   133      65.260  42.922  75.154  1.00  0.00           C  
ATOM   1782  HB2 GLN   133      64.274  42.762  75.590  1.00  0.00           H  
ATOM   1783  HB3 GLN   133      65.912  42.592  75.963  1.00  0.00           H  
ATOM   1784  CG  GLN   133      65.437  44.470  74.833  1.00  0.00           C  
ATOM   1785  HG2 GLN   133      66.401  44.538  74.330  1.00  0.00           H  
ATOM   1786  HG3 GLN   133      64.575  44.809  74.259  1.00  0.00           H  
ATOM   1787  CD  GLN   133      65.561  45.330  76.082  1.00  0.00           C  
ATOM   1788  OE1 GLN   133      66.304  44.976  77.030  1.00  0.00           O  
ATOM   1789  NE2 GLN   133      64.924  46.448  76.142  1.00  0.00           N  
ATOM   1790 HE21 GLN   133      64.241  46.673  75.432  1.00  0.00           H  
ATOM   1791 HE22 GLN   133      65.143  46.929  77.002  1.00  0.00           H  
ATOM   1792  C   GLN   133      65.311  40.590  74.101  1.00  0.00           C  
ATOM   1793  O   GLN   133      65.141  40.228  75.299  1.00  0.00           O  
ATOM   1794  N   PRO   134      65.424  39.698  73.112  1.00  0.00           N  
ATOM   1795  CD  PRO   134      65.628  38.214  73.347  1.00  0.00           C  
ATOM   1796  HD2 PRO   134      64.738  37.939  73.913  1.00  0.00           H  
ATOM   1797  HD3 PRO   134      66.546  38.008  73.897  1.00  0.00           H  
ATOM   1798  CG  PRO   134      65.513  37.639  71.946  1.00  0.00           C  
ATOM   1799  HG2 PRO   134      64.481  37.737  71.610  1.00  0.00           H  
ATOM   1800  HG3 PRO   134      65.881  36.613  71.925  1.00  0.00           H  
ATOM   1801  CB  PRO   134      66.369  38.629  71.159  1.00  0.00           C  
ATOM   1802  HB2 PRO   134      65.964  38.618  70.147  1.00  0.00           H  
ATOM   1803  HB3 PRO   134      67.445  38.485  71.257  1.00  0.00           H  
ATOM   1804  CA  PRO   134      65.879  39.968  71.703  1.00  0.00           C  
ATOM   1805  HA  PRO   134      66.634  40.754  71.678  1.00  0.00           H  
ATOM   1806  C   PRO   134      64.653  40.514  70.905  1.00  0.00           C  
ATOM   1807  O   PRO   134      63.500  40.119  71.200  1.00  0.00           O  
ATOM   1808  N   SER   135      64.815  41.180  69.795  1.00  0.00           N  
ATOM   1809  H   SER   135      64.006  41.065  69.201  1.00  0.00           H  
ATOM   1810  CA  SER   135      65.938  41.892  69.145  1.00  0.00           C  
ATOM   1811  HA  SER   135      66.755  41.171  69.121  1.00  0.00           H  
ATOM   1812  CB  SER   135      65.575  42.245  67.705  1.00  0.00           C  
ATOM   1813  HB2 SER   135      66.348  42.751  67.125  1.00  0.00           H  
ATOM   1814  HB3 SER   135      65.331  41.304  67.213  1.00  0.00           H  
ATOM   1815  OG  SER   135      64.441  43.026  67.652  1.00  0.00           O  
ATOM   1816  HG  SER   135      64.189  42.864  66.740  1.00  0.00           H  
ATOM   1817  C   SER   135      66.602  43.039  69.925  1.00  0.00           C  
ATOM   1818  O   SER   135      66.027  43.678  70.828  1.00  0.00           O  
ATOM   1819  N   TYR   136      67.840  43.323  69.556  1.00  0.00           N  
ATOM   1820  H   TYR   136      68.230  42.860  68.748  1.00  0.00           H  
ATOM   1821  CA  TYR   136      68.750  44.283  70.203  1.00  0.00           C  
ATOM   1822  HA  TYR   136      68.260  44.736  71.065  1.00  0.00           H  
ATOM   1823  CB  TYR   136      69.910  43.571  70.843  1.00  0.00           C  
ATOM   1824  HB2 TYR   136      70.321  42.888  70.100  1.00  0.00           H  
ATOM   1825  HB3 TYR   136      70.568  44.333  71.263  1.00  0.00           H  
ATOM   1826  CG  TYR   136      69.544  42.657  71.970  1.00  0.00           C  
ATOM   1827  CD1 TYR   136      69.310  43.169  73.303  1.00  0.00           C  
ATOM   1828  HD1 TYR   136      69.423  44.218  73.537  1.00  0.00           H  
ATOM   1829  CE1 TYR   136      69.061  42.264  74.364  1.00  0.00           C  
ATOM   1830  HE1 TYR   136      68.983  42.611  75.384  1.00  0.00           H  
ATOM   1831  CZ  TYR   136      69.102  40.874  74.105  1.00  0.00           C  
ATOM   1832  OH  TYR   136      69.115  39.927  75.082  1.00  0.00           O  
ATOM   1833  HH  TYR   136      69.584  40.265  75.848  1.00  0.00           H  
ATOM   1834  CE2 TYR   136      69.292  40.416  72.816  1.00  0.00           C  
ATOM   1835  HE2 TYR   136      69.268  39.346  72.668  1.00  0.00           H  
ATOM   1836  CD2 TYR   136      69.504  41.286  71.721  1.00  0.00           C  
ATOM   1837  HD2 TYR   136      69.689  40.818  70.765  1.00  0.00           H  
ATOM   1838  C   TYR   136      69.219  45.407  69.308  1.00  0.00           C  
ATOM   1839  O   TYR   136      70.173  45.241  68.626  1.00  0.00           O  
ATOM   1840  N   GLY   137      68.557  46.602  69.322  1.00  0.00           N  
ATOM   1841  H   GLY   137      68.801  47.293  68.627  1.00  0.00           H  
ATOM   1842  CA  GLY   137      67.570  47.089  70.315  1.00  0.00           C  
ATOM   1843  HA2 GLY   137      67.248  48.118  70.159  1.00  0.00           H  
ATOM   1844  HA3 GLY   137      66.654  46.507  70.219  1.00  0.00           H  
ATOM   1845  C   GLY   137      67.959  47.093  71.810  1.00  0.00           C  
ATOM   1846  O   GLY   137      69.062  46.656  72.173  1.00  0.00           O  
ATOM   1847  N   GLY   138      67.040  47.505  72.658  1.00  0.00           N  
ATOM   1848  H   GLY   138      66.197  47.856  72.227  1.00  0.00           H  
ATOM   1849  CA  GLY   138      67.267  47.586  74.108  1.00  0.00           C  
ATOM   1850  HA2 GLY   138      66.256  47.540  74.512  1.00  0.00           H  
ATOM   1851  HA3 GLY   138      67.895  46.726  74.339  1.00  0.00           H  
ATOM   1852  C   GLY   138      68.062  48.884  74.612  1.00  0.00           C  
ATOM   1853  O   GLY   138      68.228  49.842  73.827  1.00  0.00           O  
ATOM   1854  N   GLN   139      68.555  48.975  75.857  1.00  0.00           N  
ATOM   1855  H   GLN   139      69.272  49.686  75.886  1.00  0.00           H  
ATOM   1856  CA  GLN   139      68.278  48.052  76.958  1.00  0.00           C  
ATOM   1857  HA  GLN   139      67.862  47.075  76.713  1.00  0.00           H  
ATOM   1858  CB  GLN   139      69.539  47.795  77.697  1.00  0.00           C  
ATOM   1859  HB2 GLN   139      69.564  48.573  78.460  1.00  0.00           H  
ATOM   1860  HB3 GLN   139      69.436  46.813  78.160  1.00  0.00           H  
ATOM   1861  CG  GLN   139      70.853  47.807  76.887  1.00  0.00           C  
ATOM   1862  HG2 GLN   139      70.904  48.818  76.483  1.00  0.00           H  
ATOM   1863  HG3 GLN   139      71.689  47.626  77.564  1.00  0.00           H  
ATOM   1864  CD  GLN   139      70.930  46.701  75.816  1.00  0.00           C  
ATOM   1865  OE1 GLN   139      70.093  45.773  75.707  1.00  0.00           O  
ATOM   1866  NE2 GLN   139      71.896  46.686  74.950  1.00  0.00           N  
ATOM   1867 HE21 GLN   139      72.714  47.208  75.232  1.00  0.00           H  
ATOM   1868 HE22 GLN   139      71.863  45.959  74.249  1.00  0.00           H  
ATOM   1869  C   GLN   139      67.172  48.642  77.817  1.00  0.00           C  
ATOM   1870  O   GLN   139      66.355  47.898  78.415  1.00  0.00           O  
ATOM   1871  N   GLN   140      67.077  49.954  77.944  1.00  0.00           N  
ATOM   1872  H   GLN   140      67.798  50.459  77.448  1.00  0.00           H  
ATOM   1873  CA  GLN   140      66.172  50.730  78.774  1.00  0.00           C  
ATOM   1874  HA  GLN   140      66.368  51.768  78.505  1.00  0.00           H  
ATOM   1875  CB  GLN   140      64.710  50.436  78.378  1.00  0.00           C  
ATOM   1876  HB2 GLN   140      64.478  49.385  78.547  1.00  0.00           H  
ATOM   1877  HB3 GLN   140      64.135  50.874  79.194  1.00  0.00           H  
ATOM   1878  CG  GLN   140      64.197  50.883  77.013  1.00  0.00           C  
ATOM   1879  HG2 GLN   140      63.472  51.656  77.270  1.00  0.00           H  
ATOM   1880  HG3 GLN   140      64.989  51.416  76.486  1.00  0.00           H  
ATOM   1881  CD  GLN   140      63.590  49.777  76.109  1.00  0.00           C  
ATOM   1882  OE1 GLN   140      62.707  49.078  76.573  1.00  0.00           O  
ATOM   1883  NE2 GLN   140      63.801  49.800  74.813  1.00  0.00           N  
ATOM   1884 HE21 GLN   140      64.629  50.255  74.456  1.00  0.00           H  
ATOM   1885 HE22 GLN   140      63.313  49.099  74.274  1.00  0.00           H  
ATOM   1886  C   GLN   140      66.440  50.560  80.250  1.00  0.00           C  
ATOM   1887  O   GLN   140      65.583  50.492  81.112  1.00  0.00           O  
ATOM   1888  N   GLN   141      67.699  50.619  80.634  1.00  0.00           N  
ATOM   1889  H   GLN   141      68.405  50.334  79.971  1.00  0.00           H  
ATOM   1890  CA  GLN   141      68.120  50.626  82.064  1.00  0.00           C  
ATOM   1891  HA  GLN   141      67.287  50.712  82.761  1.00  0.00           H  
ATOM   1892  CB  GLN   141      68.688  49.182  82.477  1.00  0.00           C  
ATOM   1893  HB2 GLN   141      69.454  48.983  81.729  1.00  0.00           H  
ATOM   1894  HB3 GLN   141      68.999  49.373  83.504  1.00  0.00           H  
ATOM   1895  CG  GLN   141      67.626  47.989  82.426  1.00  0.00           C  
ATOM   1896  HG2 GLN   141      67.328  48.000  81.378  1.00  0.00           H  
ATOM   1897  HG3 GLN   141      68.023  47.003  82.671  1.00  0.00           H  
ATOM   1898  CD  GLN   141      66.366  48.147  83.253  1.00  0.00           C  
ATOM   1899  OE1 GLN   141      66.301  48.856  84.278  1.00  0.00           O  
ATOM   1900  NE2 GLN   141      65.306  47.607  82.749  1.00  0.00           N  
ATOM   1901 HE21 GLN   141      65.349  46.914  82.016  1.00  0.00           H  
ATOM   1902 HE22 GLN   141      64.439  47.749  83.247  1.00  0.00           H  
ATOM   1903  C   GLN   141      69.302  51.643  82.381  1.00  0.00           C  
ATOM   1904  O   GLN   141      70.478  51.460  82.040  1.00  0.00           O  
ATOM   1905  N   SER   142      69.068  52.743  83.101  1.00  0.00           N  
ATOM   1906  H   SER   142      69.944  53.156  83.388  1.00  0.00           H  
ATOM   1907  CA  SER   142      67.820  53.325  83.645  1.00  0.00           C  
ATOM   1908  HA  SER   142      68.049  54.222  84.220  1.00  0.00           H  
ATOM   1909  CB  SER   142      66.886  53.881  82.541  1.00  0.00           C  
ATOM   1910  HB2 SER   142      66.488  53.008  82.024  1.00  0.00           H  
ATOM   1911  HB3 SER   142      66.008  54.349  82.987  1.00  0.00           H  
ATOM   1912  OG  SER   142      67.443  54.665  81.514  1.00  0.00           O  
ATOM   1913  HG  SER   142      68.048  55.312  81.885  1.00  0.00           H  
ATOM   1914  C   SER   142      67.067  52.412  84.742  1.00  0.00           C  
ATOM   1915  O   SER   142      65.839  52.325  84.792  1.00  0.00           O  
ATOM   1916  N   TYR   143      67.875  51.789  85.659  1.00  0.00           N  
ATOM   1917  H   TYR   143      68.831  52.114  85.679  1.00  0.00           H  
ATOM   1918  CA  TYR   143      67.336  50.931  86.761  1.00  0.00           C  
ATOM   1919  HA  TYR   143      66.605  50.227  86.363  1.00  0.00           H  
ATOM   1920  CB  TYR   143      68.493  50.105  87.472  1.00  0.00           C  
ATOM   1921  HB2 TYR   143      69.029  50.705  88.208  1.00  0.00           H  
ATOM   1922  HB3 TYR   143      68.081  49.422  88.215  1.00  0.00           H  
ATOM   1923  CG  TYR   143      69.465  49.316  86.603  1.00  0.00           C  
ATOM   1924  CD1 TYR   143      69.091  48.127  85.933  1.00  0.00           C  
ATOM   1925  HD1 TYR   143      68.068  47.816  86.083  1.00  0.00           H  
ATOM   1926  CE1 TYR   143      69.935  47.316  85.232  1.00  0.00           C  
ATOM   1927  HE1 TYR   143      69.650  46.413  84.713  1.00  0.00           H  
ATOM   1928  CZ  TYR   143      71.264  47.858  85.015  1.00  0.00           C  
ATOM   1929  OH  TYR   143      72.146  47.215  84.221  1.00  0.00           O  
ATOM   1930  HH  TYR   143      71.664  46.566  83.702  1.00  0.00           H  
ATOM   1931  CE2 TYR   143      71.665  49.075  85.658  1.00  0.00           C  
ATOM   1932  HE2 TYR   143      72.713  49.333  85.641  1.00  0.00           H  
ATOM   1933  CD2 TYR   143      70.799  49.796  86.472  1.00  0.00           C  
ATOM   1934  HD2 TYR   143      71.110  50.657  87.046  1.00  0.00           H  
ATOM   1935  C   TYR   143      66.499  51.728  87.790  1.00  0.00           C  
ATOM   1936  O   TYR   143      66.568  52.970  87.982  1.00  0.00           O  
ATOM   1937  N   GLY   144      65.584  51.006  88.476  1.00  0.00           N  
ATOM   1938  H   GLY   144      65.520  50.006  88.351  1.00  0.00           H  
ATOM   1939  CA  GLY   144      64.717  51.556  89.417  1.00  0.00           C  
ATOM   1940  HA2 GLY   144      64.350  50.749  90.051  1.00  0.00           H  
ATOM   1941  HA3 GLY   144      65.276  52.263  90.030  1.00  0.00           H  
ATOM   1942  C   GLY   144      63.576  52.357  88.757  1.00  0.00           C  
ATOM   1943  O   GLY   144      63.098  51.948  87.676  1.00  0.00           O  
ATOM   1944  N   GLN   145      63.044  53.302  89.503  1.00  0.00           N  
ATOM   1945  H   GLN   145      63.373  53.383  90.454  1.00  0.00           H  
ATOM   1946  CA  GLN   145      61.939  54.147  89.044  1.00  0.00           C  
ATOM   1947  HA  GLN   145      61.094  53.590  88.639  1.00  0.00           H  
ATOM   1948  CB  GLN   145      61.500  55.038  90.259  1.00  0.00           C  
ATOM   1949  HB2 GLN   145      62.423  55.446  90.670  1.00  0.00           H  
ATOM   1950  HB3 GLN   145      60.844  55.827  89.892  1.00  0.00           H  
ATOM   1951  CG  GLN   145      60.803  54.531  91.539  1.00  0.00           C  
ATOM   1952  HG2 GLN   145      60.424  55.402  92.075  1.00  0.00           H  
ATOM   1953  HG3 GLN   145      60.011  53.854  91.220  1.00  0.00           H  
ATOM   1954  CD  GLN   145      61.747  53.634  92.425  1.00  0.00           C  
ATOM   1955  OE1 GLN   145      63.000  53.479  92.218  1.00  0.00           O  
ATOM   1956  NE2 GLN   145      61.245  53.181  93.544  1.00  0.00           N  
ATOM   1957 HE21 GLN   145      61.904  52.821  94.219  1.00  0.00           H  
ATOM   1958 HE22 GLN   145      60.308  53.348  93.883  1.00  0.00           H  
ATOM   1959  C   GLN   145      62.348  55.078  87.859  1.00  0.00           C  
ATOM   1960  O   GLN   145      63.473  55.594  87.858  1.00  0.00           O  
ATOM   1961  N   GLN   146      61.372  55.378  86.945  1.00  0.00           N  
ATOM   1962  H   GLN   146      60.421  55.049  87.030  1.00  0.00           H  
ATOM   1963  CA  GLN   146      61.580  56.522  86.013  1.00  0.00           C  
ATOM   1964  HA  GLN   146      62.524  56.255  85.540  1.00  0.00           H  
ATOM   1965  CB  GLN   146      60.557  56.426  84.899  1.00  0.00           C  
ATOM   1966  HB2 GLN   146      60.663  55.408  84.523  1.00  0.00           H  
ATOM   1967  HB3 GLN   146      59.537  56.465  85.281  1.00  0.00           H  
ATOM   1968  CG  GLN   146      60.815  57.275  83.641  1.00  0.00           C  
ATOM   1969  HG2 GLN   146      60.600  58.319  83.871  1.00  0.00           H  
ATOM   1970  HG3 GLN   146      61.895  57.242  83.500  1.00  0.00           H  
ATOM   1971  CD  GLN   146      60.150  56.815  82.360  1.00  0.00           C  
ATOM   1972  OE1 GLN   146      59.454  55.835  82.209  1.00  0.00           O  
ATOM   1973  NE2 GLN   146      60.348  57.569  81.333  1.00  0.00           N  
ATOM   1974 HE21 GLN   146      60.872  58.431  81.383  1.00  0.00           H  
ATOM   1975 HE22 GLN   146      60.137  57.274  80.391  1.00  0.00           H  
ATOM   1976  C   GLN   146      61.808  57.865  86.770  1.00  0.00           C  
ATOM   1977  O   GLN   146      61.310  58.042  87.891  1.00  0.00           O  
ATOM   1978  N   GLN   147      62.672  58.722  86.287  1.00  0.00           N  
ATOM   1979  H   GLN   147      63.070  58.540  85.377  1.00  0.00           H  
ATOM   1980  CA  GLN   147      63.038  59.948  86.980  1.00  0.00           C  
ATOM   1981  HA  GLN   147      63.769  59.707  87.752  1.00  0.00           H  
ATOM   1982  CB  GLN   147      63.864  60.909  86.086  1.00  0.00           C  
ATOM   1983  HB2 GLN   147      64.216  61.776  86.644  1.00  0.00           H  
ATOM   1984  HB3 GLN   147      64.850  60.468  85.942  1.00  0.00           H  
ATOM   1985  CG  GLN   147      63.391  61.345  84.717  1.00  0.00           C  
ATOM   1986  HG2 GLN   147      62.853  60.524  84.245  1.00  0.00           H  
ATOM   1987  HG3 GLN   147      62.731  62.208  84.803  1.00  0.00           H  
ATOM   1988  CD  GLN   147      64.456  61.820  83.774  1.00  0.00           C  
ATOM   1989  OE1 GLN   147      65.591  62.103  84.184  1.00  0.00           O  
ATOM   1990  NE2 GLN   147      64.179  61.998  82.524  1.00  0.00           N  
ATOM   1991 HE21 GLN   147      63.295  61.707  82.132  1.00  0.00           H  
ATOM   1992 HE22 GLN   147      65.042  62.281  82.081  1.00  0.00           H  
ATOM   1993  C   GLN   147      61.825  60.780  87.569  1.00  0.00           C  
ATOM   1994  O   GLN   147      60.733  60.866  86.985  1.00  0.00           O  
ATOM   1995  N   SER   148      61.961  61.379  88.808  1.00  0.00           N  
ATOM   1996  H   SER   148      62.800  61.208  89.343  1.00  0.00           H  
ATOM   1997  CA  SER   148      60.883  62.027  89.500  1.00  0.00           C  
ATOM   1998  HA  SER   148      60.089  61.314  89.721  1.00  0.00           H  
ATOM   1999  CB  SER   148      61.387  62.481  90.908  1.00  0.00           C  
ATOM   2000  HB2 SER   148      62.222  63.174  90.799  1.00  0.00           H  
ATOM   2001  HB3 SER   148      60.569  63.050  91.349  1.00  0.00           H  
ATOM   2002  OG  SER   148      61.693  61.398  91.758  1.00  0.00           O  
ATOM   2003  HG  SER   148      62.401  60.912  91.328  1.00  0.00           H  
ATOM   2004  C   SER   148      60.237  63.218  88.775  1.00  0.00           C  
ATOM   2005  O   SER   148      61.007  63.983  88.198  1.00  0.00           O  
ATOM   2006  N   TYR   149      58.925  63.418  88.959  1.00  0.00           N  
ATOM   2007  H   TYR   149      58.397  62.706  89.444  1.00  0.00           H  
ATOM   2008  CA  TYR   149      58.306  64.729  88.591  1.00  0.00           C  
ATOM   2009  HA  TYR   149      58.435  64.897  87.521  1.00  0.00           H  
ATOM   2010  CB  TYR   149      56.882  64.599  89.048  1.00  0.00           C  
ATOM   2011  HB2 TYR   149      56.470  63.711  88.568  1.00  0.00           H  
ATOM   2012  HB3 TYR   149      56.872  64.462  90.130  1.00  0.00           H  
ATOM   2013  CG  TYR   149      55.953  65.729  88.654  1.00  0.00           C  
ATOM   2014  CD1 TYR   149      55.414  66.481  89.664  1.00  0.00           C  
ATOM   2015  HD1 TYR   149      55.690  66.262  90.685  1.00  0.00           H  
ATOM   2016  CE1 TYR   149      54.680  67.660  89.402  1.00  0.00           C  
ATOM   2017  HE1 TYR   149      54.294  68.275  90.202  1.00  0.00           H  
ATOM   2018  CZ  TYR   149      54.372  67.930  88.089  1.00  0.00           C  
ATOM   2019  OH  TYR   149      53.619  69.026  87.789  1.00  0.00           O  
ATOM   2020  HH  TYR   149      53.100  69.204  88.577  1.00  0.00           H  
ATOM   2021  CE2 TYR   149      54.954  67.185  86.997  1.00  0.00           C  
ATOM   2022  HE2 TYR   149      54.797  67.294  85.934  1.00  0.00           H  
ATOM   2023  CD2 TYR   149      55.790  66.100  87.300  1.00  0.00           C  
ATOM   2024  HD2 TYR   149      56.360  65.657  86.497  1.00  0.00           H  
ATOM   2025  C   TYR   149      58.882  65.890  89.325  1.00  0.00           C  
ATOM   2026  O   TYR   149      59.319  65.729  90.484  1.00  0.00           O  
ATOM   2027  N   ASN   150      58.720  67.095  88.784  1.00  0.00           N  
ATOM   2028  H   ASN   150      58.351  67.198  87.849  1.00  0.00           H  
ATOM   2029  CA  ASN   150      59.109  68.400  89.418  1.00  0.00           C  
ATOM   2030  HA  ASN   150      59.216  68.197  90.483  1.00  0.00           H  
ATOM   2031  CB  ASN   150      60.493  68.759  88.898  1.00  0.00           C  
ATOM   2032  HB2 ASN   150      61.060  67.834  89.006  1.00  0.00           H  
ATOM   2033  HB3 ASN   150      60.365  68.971  87.836  1.00  0.00           H  
ATOM   2034  CG  ASN   150      61.186  69.924  89.492  1.00  0.00           C  
ATOM   2035  OD1 ASN   150      60.570  70.672  90.302  1.00  0.00           O  
ATOM   2036  ND2 ASN   150      62.439  70.102  89.339  1.00  0.00           N  
ATOM   2037 HD21 ASN   150      62.829  70.820  89.933  1.00  0.00           H  
ATOM   2038 HD22 ASN   150      63.050  69.596  88.713  1.00  0.00           H  
ATOM   2039  C   ASN   150      58.022  69.498  89.203  1.00  0.00           C  
ATOM   2040  O   ASN   150      57.881  70.050  88.069  1.00  0.00           O  
ATOM   2041  N   PRO   151      57.198  69.939  90.211  1.00  0.00           N  
ATOM   2042  CD  PRO   151      57.289  69.381  91.559  1.00  0.00           C  
ATOM   2043  HD2 PRO   151      58.300  69.467  91.956  1.00  0.00           H  
ATOM   2044  HD3 PRO   151      56.959  68.345  91.480  1.00  0.00           H  
ATOM   2045  CG  PRO   151      56.396  70.214  92.400  1.00  0.00           C  
ATOM   2046  HG2 PRO   151      56.982  71.017  92.847  1.00  0.00           H  
ATOM   2047  HG3 PRO   151      55.869  69.673  93.186  1.00  0.00           H  
ATOM   2048  CB  PRO   151      55.328  70.779  91.476  1.00  0.00           C  
ATOM   2049  HB2 PRO   151      55.100  71.787  91.822  1.00  0.00           H  
ATOM   2050  HB3 PRO   151      54.453  70.142  91.348  1.00  0.00           H  
ATOM   2051  CA  PRO   151      56.036  70.813  90.087  1.00  0.00           C  
ATOM   2052  HA  PRO   151      55.330  70.537  89.303  1.00  0.00           H  
ATOM   2053  C   PRO   151      56.450  72.245  89.638  1.00  0.00           C  
ATOM   2054  O   PRO   151      57.654  72.597  89.887  1.00  0.00           O  
ATOM   2055  N   PRO   152      55.512  73.051  89.105  1.00  0.00           N  
ATOM   2056  CD  PRO   152      54.164  72.776  88.671  1.00  0.00           C  
ATOM   2057  HD2 PRO   152      53.695  71.877  89.070  1.00  0.00           H  
ATOM   2058  HD3 PRO   152      54.187  72.662  87.587  1.00  0.00           H  
ATOM   2059  CG  PRO   152      53.434  73.930  89.022  1.00  0.00           C  
ATOM   2060  HG2 PRO   152      53.103  73.865  90.059  1.00  0.00           H  
ATOM   2061  HG3 PRO   152      52.540  74.138  88.434  1.00  0.00           H  
ATOM   2062  CB  PRO   152      54.376  75.107  88.814  1.00  0.00           C  
ATOM   2063  HB2 PRO   152      54.103  76.054  89.280  1.00  0.00           H  
ATOM   2064  HB3 PRO   152      54.553  75.348  87.766  1.00  0.00           H  
ATOM   2065  CA  PRO   152      55.667  74.472  89.296  1.00  0.00           C  
ATOM   2066  HA  PRO   152      56.454  74.862  88.651  1.00  0.00           H  
ATOM   2067  C   PRO   152      55.933  74.963  90.735  1.00  0.00           C  
ATOM   2068  O   PRO   152      55.313  74.479  91.666  1.00  0.00           O  
ATOM   2069  N   GLN   153      56.874  75.901  90.895  1.00  0.00           N  
ATOM   2070  H   GLN   153      57.351  76.287  90.092  1.00  0.00           H  
ATOM   2071  CA  GLN   153      57.213  76.475  92.238  1.00  0.00           C  
ATOM   2072  HA  GLN   153      56.223  76.641  92.662  1.00  0.00           H  
ATOM   2073  CB  GLN   153      58.053  75.433  93.081  1.00  0.00           C  
ATOM   2074  HB2 GLN   153      57.576  74.457  92.993  1.00  0.00           H  
ATOM   2075  HB3 GLN   153      59.062  75.323  92.682  1.00  0.00           H  
ATOM   2076  CG  GLN   153      58.165  75.857  94.575  1.00  0.00           C  
ATOM   2077  HG2 GLN   153      58.845  75.256  95.178  1.00  0.00           H  
ATOM   2078  HG3 GLN   153      58.608  76.839  94.739  1.00  0.00           H  
ATOM   2079  CD  GLN   153      56.792  75.966  95.225  1.00  0.00           C  
ATOM   2080  OE1 GLN   153      56.266  77.074  95.318  1.00  0.00           O  
ATOM   2081  NE2 GLN   153      56.035  75.011  95.641  1.00  0.00           N  
ATOM   2082 HE21 GLN   153      56.306  74.061  95.431  1.00  0.00           H  
ATOM   2083 HE22 GLN   153      55.068  75.248  95.811  1.00  0.00           H  
ATOM   2084  C   GLN   153      58.007  77.804  92.176  1.00  0.00           C  
ATOM   2085  O   GLN   153      58.980  78.002  91.434  1.00  0.00           O  
ATOM   2086  N   GLY   154      57.554  78.739  92.927  1.00  0.00           N  
ATOM   2087  H   GLY   154      56.865  78.454  93.609  1.00  0.00           H  
ATOM   2088  CA  GLY   154      58.134  80.147  93.002  1.00  0.00           C  
ATOM   2089  HA2 GLY   154      58.965  80.169  93.707  1.00  0.00           H  
ATOM   2090  HA3 GLY   154      58.457  80.468  92.012  1.00  0.00           H  
ATOM   2091  C   GLY   154      57.134  81.192  93.413  1.00  0.00           C  
ATOM   2092  O   GLY   154      55.917  81.023  93.330  1.00  0.00           O  
ATOM   2093  N   TYR   155      57.639  82.414  93.782  1.00  0.00           N  
ATOM   2094  H   TYR   155      58.639  82.461  93.920  1.00  0.00           H  
ATOM   2095  CA  TYR   155      56.889  83.488  94.532  1.00  0.00           C  
ATOM   2096  HA  TYR   155      55.847  83.176  94.465  1.00  0.00           H  
ATOM   2097  CB  TYR   155      57.387  83.536  95.987  1.00  0.00           C  
ATOM   2098  HB2 TYR   155      58.363  84.008  96.102  1.00  0.00           H  
ATOM   2099  HB3 TYR   155      56.610  84.110  96.491  1.00  0.00           H  
ATOM   2100  CG  TYR   155      57.423  82.155  96.667  1.00  0.00           C  
ATOM   2101  CD1 TYR   155      56.194  81.530  97.031  1.00  0.00           C  
ATOM   2102  HD1 TYR   155      55.223  81.987  96.911  1.00  0.00           H  
ATOM   2103  CE1 TYR   155      56.268  80.234  97.636  1.00  0.00           C  
ATOM   2104  HE1 TYR   155      55.354  79.754  97.953  1.00  0.00           H  
ATOM   2105  CZ  TYR   155      57.474  79.716  97.901  1.00  0.00           C  
ATOM   2106  OH  TYR   155      57.495  78.529  98.529  1.00  0.00           O  
ATOM   2107  HH  TYR   155      56.711  78.418  99.072  1.00  0.00           H  
ATOM   2108  CE2 TYR   155      58.670  80.320  97.463  1.00  0.00           C  
ATOM   2109  HE2 TYR   155      59.627  79.837  97.598  1.00  0.00           H  
ATOM   2110  CD2 TYR   155      58.664  81.550  96.885  1.00  0.00           C  
ATOM   2111  HD2 TYR   155      59.580  82.065  96.639  1.00  0.00           H  
ATOM   2112  C   TYR   155      57.010  84.826  93.853  1.00  0.00           C  
ATOM   2113  O   TYR   155      58.040  85.059  93.206  1.00  0.00           O  
ATOM   2114  N   GLY   156      56.147  85.828  93.967  1.00  0.00           N  
ATOM   2115  H   GLY   156      56.147  86.617  93.336  1.00  0.00           H  
ATOM   2116  CA  GLY   156      54.943  85.931  94.803  1.00  0.00           C  
ATOM   2117  HA2 GLY   156      54.493  84.960  95.010  1.00  0.00           H  
ATOM   2118  HA3 GLY   156      55.340  86.320  95.741  1.00  0.00           H  
ATOM   2119  C   GLY   156      53.848  86.791  94.161  1.00  0.00           C  
ATOM   2120  O   GLY   156      53.564  86.628  92.950  1.00  0.00           O  
ATOM   2121  N   GLN   157      53.323  87.785  94.890  1.00  0.00           N  
ATOM   2122  H   GLN   157      53.668  87.974  95.821  1.00  0.00           H  
ATOM   2123  CA  GLN   157      52.302  88.730  94.397  1.00  0.00           C  
ATOM   2124  HA  GLN   157      52.658  88.974  93.396  1.00  0.00           H  
ATOM   2125  CB  GLN   157      50.920  88.020  94.185  1.00  0.00           C  
ATOM   2126  HB2 GLN   157      50.308  88.706  93.600  1.00  0.00           H  
ATOM   2127  HB3 GLN   157      50.962  87.114  93.581  1.00  0.00           H  
ATOM   2128  CG  GLN   157      50.291  87.803  95.550  1.00  0.00           C  
ATOM   2129  HG2 GLN   157      50.901  87.170  96.195  1.00  0.00           H  
ATOM   2130  HG3 GLN   157      50.128  88.773  96.019  1.00  0.00           H  
ATOM   2131  CD  GLN   157      48.922  87.181  95.281  1.00  0.00           C  
ATOM   2132  OE1 GLN   157      48.584  86.642  94.244  1.00  0.00           O  
ATOM   2133  NE2 GLN   157      48.071  87.150  96.189  1.00  0.00           N  
ATOM   2134 HE21 GLN   157      48.179  87.677  97.044  1.00  0.00           H  
ATOM   2135 HE22 GLN   157      47.219  86.632  96.028  1.00  0.00           H  
ATOM   2136  C   GLN   157      52.233  90.003  95.362  1.00  0.00           C  
ATOM   2137  O   GLN   157      52.516  89.836  96.564  1.00  0.00           O  
ATOM   2138  N   GLN   158      51.818  91.178  94.808  1.00  0.00           N  
ATOM   2139  H   GLN   158      51.678  91.892  95.508  1.00  0.00           H  
ATOM   2140  CA  GLN   158      51.515  91.433  93.396  1.00  0.00           C  
ATOM   2141  HA  GLN   158      50.895  90.632  92.994  1.00  0.00           H  
ATOM   2142  CB  GLN   158      50.715  92.726  93.213  1.00  0.00           C  
ATOM   2143  HB2 GLN   158      51.159  93.517  93.818  1.00  0.00           H  
ATOM   2144  HB3 GLN   158      50.897  92.960  92.164  1.00  0.00           H  
ATOM   2145  CG  GLN   158      49.223  92.720  93.431  1.00  0.00           C  
ATOM   2146  HG2 GLN   158      49.038  92.534  94.489  1.00  0.00           H  
ATOM   2147  HG3 GLN   158      48.834  93.689  93.116  1.00  0.00           H  
ATOM   2148  CD  GLN   158      48.570  91.669  92.543  1.00  0.00           C  
ATOM   2149  OE1 GLN   158      48.366  91.821  91.345  1.00  0.00           O  
ATOM   2150  NE2 GLN   158      48.151  90.588  93.137  1.00  0.00           N  
ATOM   2151 HE21 GLN   158      48.194  90.566  94.146  1.00  0.00           H  
ATOM   2152 HE22 GLN   158      47.735  89.792  92.675  1.00  0.00           H  
ATOM   2153  C   GLN   158      52.852  91.550  92.634  1.00  0.00           C  
ATOM   2154  O   GLN   158      53.782  92.231  93.072  1.00  0.00           O  
ATOM   2155  N   ASN   159      52.899  90.906  91.445  1.00  0.00           N  
ATOM   2156  H   ASN   159      52.108  90.414  91.055  1.00  0.00           H  
ATOM   2157  CA  ASN   159      54.036  91.031  90.593  1.00  0.00           C  
ATOM   2158  HA  ASN   159      54.806  90.526  91.177  1.00  0.00           H  
ATOM   2159  CB  ASN   159      53.731  90.260  89.311  1.00  0.00           C  
ATOM   2160  HB2 ASN   159      53.633  89.187  89.478  1.00  0.00           H  
ATOM   2161  HB3 ASN   159      52.809  90.647  88.878  1.00  0.00           H  
ATOM   2162  CG  ASN   159      54.808  90.418  88.275  1.00  0.00           C  
ATOM   2163  OD1 ASN   159      54.857  91.492  87.712  1.00  0.00           O  
ATOM   2164  ND2 ASN   159      55.659  89.485  88.105  1.00  0.00           N  
ATOM   2165 HD21 ASN   159      55.489  88.543  88.426  1.00  0.00           H  
ATOM   2166 HD22 ASN   159      56.377  89.715  87.432  1.00  0.00           H  
ATOM   2167  C   ASN   159      54.477  92.465  90.343  1.00  0.00           C  
ATOM   2168  O   ASN   159      53.683  93.337  89.970  1.00  0.00           O  
ATOM   2169  N   GLN   160      55.806  92.715  90.338  1.00  0.00           N  
ATOM   2170  H   GLN   160      56.183  93.628  90.125  1.00  0.00           H  
ATOM   2171  CA  GLN   160      56.867  91.724  90.532  1.00  0.00           C  
ATOM   2172  HA  GLN   160      56.577  90.674  90.498  1.00  0.00           H  
ATOM   2173  CB  GLN   160      58.035  91.993  89.472  1.00  0.00           C  
ATOM   2174  HB2 GLN   160      57.615  92.072  88.469  1.00  0.00           H  
ATOM   2175  HB3 GLN   160      58.477  92.978  89.621  1.00  0.00           H  
ATOM   2176  CG  GLN   160      59.208  90.951  89.360  1.00  0.00           C  
ATOM   2177  HG2 GLN   160      59.807  91.249  88.499  1.00  0.00           H  
ATOM   2178  HG3 GLN   160      59.971  91.107  90.123  1.00  0.00           H  
ATOM   2179  CD  GLN   160      58.790  89.429  89.434  1.00  0.00           C  
ATOM   2180  OE1 GLN   160      58.537  88.943  90.521  1.00  0.00           O  
ATOM   2181  NE2 GLN   160      58.626  88.802  88.318  1.00  0.00           N  
ATOM   2182 HE21 GLN   160      58.886  89.328  87.496  1.00  0.00           H  
ATOM   2183 HE22 GLN   160      58.397  87.824  88.423  1.00  0.00           H  
ATOM   2184  C   GLN   160      57.380  91.920  91.912  1.00  0.00           C  
ATOM   2185  O   GLN   160      58.056  92.951  92.081  1.00  0.00           O  
ATOM   2186  N   TYR   161      57.073  90.962  92.752  1.00  0.00           N  
ATOM   2187  H   TYR   161      56.625  90.170  92.313  1.00  0.00           H  
ATOM   2188  CA  TYR   161      57.522  90.783  94.168  1.00  0.00           C  
ATOM   2189  HA  TYR   161      57.287  91.690  94.725  1.00  0.00           H  
ATOM   2190  CB  TYR   161      56.635  89.693  94.799  1.00  0.00           C  
ATOM   2191  HB2 TYR   161      55.599  89.888  94.519  1.00  0.00           H  
ATOM   2192  HB3 TYR   161      56.840  88.730  94.331  1.00  0.00           H  
ATOM   2193  CG  TYR   161      56.827  89.459  96.306  1.00  0.00           C  
ATOM   2194  CD1 TYR   161      57.598  88.354  96.752  1.00  0.00           C  
ATOM   2195  HD1 TYR   161      58.175  87.715  96.101  1.00  0.00           H  
ATOM   2196  CE1 TYR   161      57.634  88.078  98.110  1.00  0.00           C  
ATOM   2197  HE1 TYR   161      58.311  87.319  98.471  1.00  0.00           H  
ATOM   2198  CZ  TYR   161      56.885  88.859  98.988  1.00  0.00           C  
ATOM   2199  OH  TYR   161      56.917  88.568 100.306  1.00  0.00           O  
ATOM   2200  HH  TYR   161      57.776  88.219 100.554  1.00  0.00           H  
ATOM   2201  CE2 TYR   161      56.018  89.882  98.580  1.00  0.00           C  
ATOM   2202  HE2 TYR   161      55.520  90.454  99.349  1.00  0.00           H  
ATOM   2203  CD2 TYR   161      56.048  90.255  97.238  1.00  0.00           C  
ATOM   2204  HD2 TYR   161      55.328  90.969  96.866  1.00  0.00           H  
ATOM   2205  C   TYR   161      59.057  90.493  94.290  1.00  0.00           C  
ATOM   2206  O   TYR   161      59.588  90.799  95.313  1.00  0.00           O  
ATOM   2207  N   ASN   162      59.744  89.854  93.308  1.00  0.00           N  
ATOM   2208  H   ASN   162      59.208  89.534  92.514  1.00  0.00           H  
ATOM   2209  CA  ASN   162      61.182  89.729  93.216  1.00  0.00           C  
ATOM   2210  HA  ASN   162      61.424  89.350  94.208  1.00  0.00           H  
ATOM   2211  CB  ASN   162      61.489  88.614  92.198  1.00  0.00           C  
ATOM   2212  HB2 ASN   162      61.284  88.916  91.171  1.00  0.00           H  
ATOM   2213  HB3 ASN   162      62.566  88.450  92.223  1.00  0.00           H  
ATOM   2214  CG  ASN   162      60.932  87.231  92.634  1.00  0.00           C  
ATOM   2215  OD1 ASN   162      61.440  86.584  93.501  1.00  0.00           O  
ATOM   2216  ND2 ASN   162      59.839  86.833  92.065  1.00  0.00           N  
ATOM   2217 HD21 ASN   162      59.673  85.882  92.364  1.00  0.00           H  
ATOM   2218 HD22 ASN   162      59.424  87.366  91.314  1.00  0.00           H  
ATOM   2219  C   ASN   162      61.884  91.102  92.942  1.00  0.00           C  
ATOM   2220  O   ASN   162      61.422  91.981  92.251  1.00  0.00           O  
ATOM   2221  N   SER   163      63.028  91.303  93.595  1.00  0.00           N  
ATOM   2222  H   SER   163      63.396  90.448  93.987  1.00  0.00           H  
ATOM   2223  CA  SER   163      63.797  92.561  93.690  1.00  0.00           C  
ATOM   2224  HA  SER   163      63.059  93.308  93.982  1.00  0.00           H  
ATOM   2225  CB  SER   163      65.108  92.397  94.484  1.00  0.00           C  
ATOM   2226  HB2 SER   163      64.865  91.996  95.468  1.00  0.00           H  
ATOM   2227  HB3 SER   163      65.705  91.742  93.848  1.00  0.00           H  
ATOM   2228  OG  SER   163      65.714  93.669  94.531  1.00  0.00           O  
ATOM   2229  HG  SER   163      65.293  94.117  95.269  1.00  0.00           H  
ATOM   2230  C   SER   163      64.130  93.084  92.328  1.00  0.00           C  
ATOM   2231  O   SER   163      64.411  92.217  91.469  1.00  0.00           O  
ATOM   2232  N   SER   164      64.057  94.461  92.085  1.00  0.00           N  
ATOM   2233  H   SER   164      63.922  95.066  92.882  1.00  0.00           H  
ATOM   2234  CA  SER   164      64.147  95.097  90.730  1.00  0.00           C  
ATOM   2235  HA  SER   164      64.221  96.181  90.807  1.00  0.00           H  
ATOM   2236  CB  SER   164      62.708  94.867  90.180  1.00  0.00           C  
ATOM   2237  HB2 SER   164      62.707  93.790  90.011  1.00  0.00           H  
ATOM   2238  HB3 SER   164      61.986  95.089  90.966  1.00  0.00           H  
ATOM   2239  OG  SER   164      62.351  95.578  89.025  1.00  0.00           O  
ATOM   2240  HG  SER   164      62.199  96.517  89.153  1.00  0.00           H  
ATOM   2241  C   SER   164      65.274  94.614  89.900  1.00  0.00           C  
ATOM   2242  O   SER   164      66.248  94.092  90.389  1.00  0.00           O  
ATOM   2243  N   SER   165      65.200  94.811  88.590  1.00  0.00           N  
ATOM   2244  H   SER   165      64.266  94.978  88.243  1.00  0.00           H  
ATOM   2245  CA  SER   165      66.285  94.448  87.613  1.00  0.00           C  
ATOM   2246  HA  SER   165      67.096  93.956  88.150  1.00  0.00           H  
ATOM   2247  CB  SER   165      65.648  93.493  86.654  1.00  0.00           C  
ATOM   2248  HB2 SER   165      66.424  93.041  86.037  1.00  0.00           H  
ATOM   2249  HB3 SER   165      65.331  92.658  87.279  1.00  0.00           H  
ATOM   2250  OG  SER   165      64.672  94.104  85.821  1.00  0.00           O  
ATOM   2251  HG  SER   165      63.887  93.650  86.138  1.00  0.00           H  
ATOM   2252  C   SER   165      67.011  95.678  87.055  1.00  0.00           C  
ATOM   2253  O   SER   165      66.850  96.780  87.586  1.00  0.00           O  
ATOM   2254  N   GLY   166      67.980  95.616  86.117  1.00  0.00           N  
ATOM   2255  H   GLY   166      68.186  94.714  85.712  1.00  0.00           H  
ATOM   2256  CA  GLY   166      68.888  96.710  85.676  1.00  0.00           C  
ATOM   2257  HA2 GLY   166      69.416  96.387  84.779  1.00  0.00           H  
ATOM   2258  HA3 GLY   166      68.331  97.567  85.297  1.00  0.00           H  
ATOM   2259  C   GLY   166      69.884  97.329  86.719  1.00  0.00           C  
ATOM   2260  O   GLY   166      70.433  96.558  87.504  1.00  0.00           O  
ATOM   2261  N   GLY   167      70.271  98.621  86.569  1.00  0.00           N  
ATOM   2262  H   GLY   167      69.781  99.129  85.847  1.00  0.00           H  
ATOM   2263  CA  GLY   167      71.413  99.189  87.149  1.00  0.00           C  
ATOM   2264  HA2 GLY   167      71.293 100.267  87.034  1.00  0.00           H  
ATOM   2265  HA3 GLY   167      71.311  99.030  88.222  1.00  0.00           H  
ATOM   2266  C   GLY   167      72.782  98.774  86.675  1.00  0.00           C  
ATOM   2267  O   GLY   167      73.143  98.855  85.509  1.00  0.00           O  
ATOM   2268  N   GLY   168      73.627  98.355  87.651  1.00  0.00           N  
ATOM   2269  H   GLY   168      73.218  98.289  88.572  1.00  0.00           H  
ATOM   2270  CA  GLY   168      75.053  98.134  87.407  1.00  0.00           C  
ATOM   2271  HA2 GLY   168      75.448  98.959  86.813  1.00  0.00           H  
ATOM   2272  HA3 GLY   168      75.639  98.038  88.321  1.00  0.00           H  
ATOM   2273  C   GLY   168      75.416  96.867  86.572  1.00  0.00           C  
ATOM   2274  O   GLY   168      74.571  96.228  85.965  1.00  0.00           O  
ATOM   2275  N   GLY   169      76.705  96.444  86.564  1.00  0.00           N  
ATOM   2276  H   GLY   169      76.784  95.527  86.148  1.00  0.00           H  
ATOM   2277  CA  GLY   169      77.864  97.046  87.187  1.00  0.00           C  
ATOM   2278  HA2 GLY   169      77.724  97.451  88.189  1.00  0.00           H  
ATOM   2279  HA3 GLY   169      78.607  96.283  87.420  1.00  0.00           H  
ATOM   2280  C   GLY   169      78.564  98.126  86.271  1.00  0.00           C  
ATOM   2281  O   GLY   169      78.016  98.772  85.403  1.00  0.00           O  
ATOM   2282  N   GLY   170      79.914  98.278  86.431  1.00  0.00           N  
ATOM   2283  H   GLY   170      80.316  97.708  87.161  1.00  0.00           H  
ATOM   2284  CA  GLY   170      80.712  99.121  85.511  1.00  0.00           C  
ATOM   2285  HA2 GLY   170      80.757  98.613  84.547  1.00  0.00           H  
ATOM   2286  HA3 GLY   170      80.301 100.024  85.060  1.00  0.00           H  
ATOM   2287  C   GLY   170      82.178  99.478  85.956  1.00  0.00           C  
ATOM   2288  O   GLY   170      82.382 100.150  86.957  1.00  0.00           O  
ATOM   2289  N   GLY   171      83.175  99.264  85.098  1.00  0.00           N  
ATOM   2290  H   GLY   171      83.993  99.816  85.316  1.00  0.00           H  
ATOM   2291  CA  GLY   171      83.323  98.580  83.794  1.00  0.00           C  
ATOM   2292  HA2 GLY   171      82.747  97.655  83.758  1.00  0.00           H  
ATOM   2293  HA3 GLY   171      82.912  99.245  83.035  1.00  0.00           H  
ATOM   2294  C   GLY   171      84.761  98.191  83.556  1.00  0.00           C  
ATOM   2295  O   GLY   171      85.426  97.607  84.427  1.00  0.00           O  
ATOM   2296  N   GLY   172      85.427  98.420  82.432  1.00  0.00           N  
ATOM   2297  H   GLY   172      86.353  98.057  82.258  1.00  0.00           H  
ATOM   2298  CA  GLY   172      84.963  99.058  81.260  1.00  0.00           C  
ATOM   2299  HA2 GLY   172      84.444 100.000  81.437  1.00  0.00           H  
ATOM   2300  HA3 GLY   172      85.788  99.360  80.615  1.00  0.00           H  
ATOM   2301  C   GLY   172      84.064  97.992  80.443  1.00  0.00           C  
ATOM   2302  O   GLY   172      83.944  96.854  80.825  1.00  0.00           O  
ATOM   2303  N   GLY   173      83.537  98.512  79.340  1.00  0.00           N  
ATOM   2304  H   GLY   173      83.614  99.511  79.216  1.00  0.00           H  
ATOM   2305  CA  GLY   173      82.590  97.825  78.401  1.00  0.00           C  
ATOM   2306  HA2 GLY   173      82.555  96.760  78.630  1.00  0.00           H  
ATOM   2307  HA3 GLY   173      81.618  98.291  78.559  1.00  0.00           H  
ATOM   2308  C   GLY   173      83.023  98.080  76.905  1.00  0.00           C  
ATOM   2309  O   GLY   173      82.299  98.732  76.158  1.00  0.00           O  
ATOM   2310  N   GLY   174      84.231  97.799  76.440  1.00  0.00           N  
ATOM   2311  H   GLY   174      84.309  97.999  75.453  1.00  0.00           H  
ATOM   2312  CA  GLY   174      85.350  96.994  76.995  1.00  0.00           C  
ATOM   2313  HA2 GLY   174      86.046  97.666  77.496  1.00  0.00           H  
ATOM   2314  HA3 GLY   174      85.021  96.235  77.704  1.00  0.00           H  
ATOM   2315  C   GLY   174      86.094  96.419  75.775  1.00  0.00           C  
ATOM   2316  O   GLY   174      86.563  97.098  74.873  1.00  0.00           O  
ATOM   2317  N   GLY   175      86.078  95.070  75.713  1.00  0.00           N  
ATOM   2318  H   GLY   175      85.635  94.624  76.504  1.00  0.00           H  
ATOM   2319  CA  GLY   175      86.447  94.300  74.509  1.00  0.00           C  
ATOM   2320  HA2 GLY   175      87.515  94.423  74.327  1.00  0.00           H  
ATOM   2321  HA3 GLY   175      86.365  93.242  74.757  1.00  0.00           H  
ATOM   2322  C   GLY   175      85.616  94.611  73.257  1.00  0.00           C  
ATOM   2323  O   GLY   175      85.869  94.090  72.156  1.00  0.00           O  
ATOM   2324  N   ASN   176      84.422  95.259  73.381  1.00  0.00           N  
ATOM   2325  H   ASN   176      84.081  95.457  74.311  1.00  0.00           H  
ATOM   2326  CA  ASN   176      83.739  95.891  72.245  1.00  0.00           C  
ATOM   2327  HA  ASN   176      84.476  96.241  71.522  1.00  0.00           H  
ATOM   2328  CB  ASN   176      82.759  94.856  71.643  1.00  0.00           C  
ATOM   2329  HB2 ASN   176      83.362  93.957  71.512  1.00  0.00           H  
ATOM   2330  HB3 ASN   176      81.937  94.655  72.330  1.00  0.00           H  
ATOM   2331  CG  ASN   176      82.242  95.282  70.236  1.00  0.00           C  
ATOM   2332  OD1 ASN   176      82.762  94.919  69.200  1.00  0.00           O  
ATOM   2333  ND2 ASN   176      81.350  96.176  70.178  1.00  0.00           N  
ATOM   2334 HD21 ASN   176      80.766  96.317  69.366  1.00  0.00           H  
ATOM   2335 HD22 ASN   176      81.075  96.639  71.032  1.00  0.00           H  
ATOM   2336  C   ASN   176      83.103  97.214  72.663  1.00  0.00           C  
ATOM   2337  O   ASN   176      81.971  97.286  73.254  1.00  0.00           O  
ATOM   2338  N   TYR   177      83.769  98.332  72.410  1.00  0.00           N  
ATOM   2339  H   TYR   177      84.468  98.308  71.681  1.00  0.00           H  
ATOM   2340  CA  TYR   177      83.249  99.592  72.928  1.00  0.00           C  
ATOM   2341  HA  TYR   177      82.945  99.373  73.952  1.00  0.00           H  
ATOM   2342  CB  TYR   177      84.422 100.544  72.953  1.00  0.00           C  
ATOM   2343  HB2 TYR   177      84.952 100.614  72.003  1.00  0.00           H  
ATOM   2344  HB3 TYR   177      83.987 101.535  73.079  1.00  0.00           H  
ATOM   2345  CG  TYR   177      85.515 100.427  73.987  1.00  0.00           C  
ATOM   2346  CD1 TYR   177      86.839 100.151  73.588  1.00  0.00           C  
ATOM   2347  HD1 TYR   177      87.017  99.890  72.555  1.00  0.00           H  
ATOM   2348  CE1 TYR   177      87.869 100.259  74.482  1.00  0.00           C  
ATOM   2349  HE1 TYR   177      88.876 100.196  74.098  1.00  0.00           H  
ATOM   2350  CZ  TYR   177      87.652 100.481  75.837  1.00  0.00           C  
ATOM   2351  OH  TYR   177      88.689 100.634  76.662  1.00  0.00           O  
ATOM   2352  HH  TYR   177      89.496 100.562  76.147  1.00  0.00           H  
ATOM   2353  CE2 TYR   177      86.321 100.665  76.271  1.00  0.00           C  
ATOM   2354  HE2 TYR   177      86.040 100.930  77.279  1.00  0.00           H  
ATOM   2355  CD2 TYR   177      85.294 100.755  75.310  1.00  0.00           C  
ATOM   2356  HD2 TYR   177      84.340 101.118  75.663  1.00  0.00           H  
ATOM   2357  C   TYR   177      82.024 100.017  72.063  1.00  0.00           C  
ATOM   2358  O   TYR   177      82.104 100.239  70.858  1.00  0.00           O  
ATOM   2359  N   GLY   178      80.813 100.227  72.571  1.00  0.00           N  
ATOM   2360  H   GLY   178      80.021 100.307  71.950  1.00  0.00           H  
ATOM   2361  CA  GLY   178      80.534 100.481  73.976  1.00  0.00           C  
ATOM   2362  HA2 GLY   178      79.480 100.553  74.244  1.00  0.00           H  
ATOM   2363  HA3 GLY   178      80.917  99.641  74.555  1.00  0.00           H  
ATOM   2364  C   GLY   178      81.282 101.719  74.540  1.00  0.00           C  
ATOM   2365  O   GLY   178      81.749 102.533  73.781  1.00  0.00           O  
ATOM   2366  N   GLN   179      81.493 101.734  75.843  1.00  0.00           N  
ATOM   2367  H   GLN   179      81.170 100.967  76.414  1.00  0.00           H  
ATOM   2368  CA  GLN   179      81.924 102.908  76.626  1.00  0.00           C  
ATOM   2369  HA  GLN   179      82.270 103.689  75.949  1.00  0.00           H  
ATOM   2370  CB  GLN   179      80.759 103.529  77.281  1.00  0.00           C  
ATOM   2371  HB2 GLN   179      81.103 104.495  77.651  1.00  0.00           H  
ATOM   2372  HB3 GLN   179      79.937 103.636  76.574  1.00  0.00           H  
ATOM   2373  CG  GLN   179      80.147 102.782  78.490  1.00  0.00           C  
ATOM   2374  HG2 GLN   179      80.831 102.840  79.337  1.00  0.00           H  
ATOM   2375  HG3 GLN   179      79.219 103.324  78.674  1.00  0.00           H  
ATOM   2376  CD  GLN   179      79.656 101.399  78.183  1.00  0.00           C  
ATOM   2377  OE1 GLN   179      79.008 101.053  77.170  1.00  0.00           O  
ATOM   2378  NE2 GLN   179      79.798 100.446  79.060  1.00  0.00           N  
ATOM   2379 HE21 GLN   179      80.350 100.654  79.880  1.00  0.00           H  
ATOM   2380 HE22 GLN   179      79.326  99.559  78.961  1.00  0.00           H  
ATOM   2381  C   GLN   179      83.033 102.651  77.628  1.00  0.00           C  
ATOM   2382  O   GLN   179      83.172 101.559  78.145  1.00  0.00           O  
ATOM   2383  N   ASP   180      83.916 103.580  77.993  1.00  0.00           N  
ATOM   2384  H   ASP   180      84.615 103.335  78.679  1.00  0.00           H  
ATOM   2385  CA  ASP   180      84.080 104.992  77.537  1.00  0.00           C  
ATOM   2386  HA  ASP   180      83.410 105.113  76.686  1.00  0.00           H  
ATOM   2387  CB  ASP   180      83.522 105.893  78.665  1.00  0.00           C  
ATOM   2388  HB2 ASP   180      82.565 105.485  78.991  1.00  0.00           H  
ATOM   2389  HB3 ASP   180      84.234 105.816  79.487  1.00  0.00           H  
ATOM   2390  CG  ASP   180      83.324 107.312  78.182  1.00  0.00           C  
ATOM   2391  OD1 ASP   180      82.965 108.207  78.995  1.00  0.00           O  
ATOM   2392  OD2 ASP   180      83.448 107.599  77.029  1.00  0.00           O  
ATOM   2393  C   ASP   180      85.554 105.352  77.173  1.00  0.00           C  
ATOM   2394  O   ASP   180      86.266 105.683  78.115  1.00  0.00           O  
ATOM   2395  N   GLN   181      85.882 105.365  75.874  1.00  0.00           N  
ATOM   2396  H   GLN   181      85.257 105.055  75.143  1.00  0.00           H  
ATOM   2397  CA  GLN   181      87.242 105.737  75.455  1.00  0.00           C  
ATOM   2398  HA  GLN   181      87.995 105.305  76.114  1.00  0.00           H  
ATOM   2399  CB  GLN   181      87.487 105.087  74.073  1.00  0.00           C  
ATOM   2400  HB2 GLN   181      86.578 104.998  73.479  1.00  0.00           H  
ATOM   2401  HB3 GLN   181      88.081 105.712  73.406  1.00  0.00           H  
ATOM   2402  CG  GLN   181      88.132 103.729  74.206  1.00  0.00           C  
ATOM   2403  HG2 GLN   181      87.499 103.010  74.727  1.00  0.00           H  
ATOM   2404  HG3 GLN   181      88.312 103.353  73.199  1.00  0.00           H  
ATOM   2405  CD  GLN   181      89.547 103.790  74.704  1.00  0.00           C  
ATOM   2406  OE1 GLN   181      89.834 103.481  75.873  1.00  0.00           O  
ATOM   2407  NE2 GLN   181      90.546 104.279  73.885  1.00  0.00           N  
ATOM   2408 HE21 GLN   181      90.328 104.675  72.982  1.00  0.00           H  
ATOM   2409 HE22 GLN   181      91.494 104.121  74.193  1.00  0.00           H  
ATOM   2410  C   GLN   181      87.619 107.233  75.432  1.00  0.00           C  
ATOM   2411  O   GLN   181      88.783 107.544  75.156  1.00  0.00           O  
ATOM   2412  N   SER   182      86.684 108.209  75.653  1.00  0.00           N  
ATOM   2413  H   SER   182      85.748 107.851  75.529  1.00  0.00           H  
ATOM   2414  CA  SER   182      86.882 109.626  75.652  1.00  0.00           C  
ATOM   2415  HA  SER   182      87.152 109.733  74.601  1.00  0.00           H  
ATOM   2416  CB  SER   182      85.615 110.342  76.235  1.00  0.00           C  
ATOM   2417  HB2 SER   182      85.509 110.398  77.318  1.00  0.00           H  
ATOM   2418  HB3 SER   182      85.594 111.382  75.907  1.00  0.00           H  
ATOM   2419  OG  SER   182      84.413 109.750  75.738  1.00  0.00           O  
ATOM   2420  HG  SER   182      83.976 109.243  76.426  1.00  0.00           H  
ATOM   2421  C   SER   182      88.082 110.133  76.518  1.00  0.00           C  
ATOM   2422  O   SER   182      88.180 109.657  77.620  1.00  0.00           O  
ATOM   2423  N   SER   183      89.000 110.993  76.060  1.00  0.00           N  
ATOM   2424  H   SER   183      89.762 111.206  76.688  1.00  0.00           H  
ATOM   2425  CA  SER   183      89.017 111.554  74.715  1.00  0.00           C  
ATOM   2426  HA  SER   183      88.702 110.793  74.002  1.00  0.00           H  
ATOM   2427  CB  SER   183      88.114 112.736  74.619  1.00  0.00           C  
ATOM   2428  HB2 SER   183      87.212 112.589  75.213  1.00  0.00           H  
ATOM   2429  HB3 SER   183      88.547 113.563  75.180  1.00  0.00           H  
ATOM   2430  OG  SER   183      87.850 113.029  73.231  1.00  0.00           O  
ATOM   2431  HG  SER   183      87.249 112.339  72.940  1.00  0.00           H  
ATOM   2432  C   SER   183      90.450 111.976  74.251  1.00  0.00           C  
ATOM   2433  O   SER   183      91.199 112.523  74.994  1.00  0.00           O  
ATOM   2434  N   MET   184      90.668 111.717  72.965  1.00  0.00           N  
ATOM   2435  H   MET   184      89.863 111.399  72.444  1.00  0.00           H  
ATOM   2436  CA  MET   184      91.932 111.978  72.282  1.00  0.00           C  
ATOM   2437  HA  MET   184      92.754 111.552  72.856  1.00  0.00           H  
ATOM   2438  CB  MET   184      92.079 111.237  70.932  1.00  0.00           C  
ATOM   2439  HB2 MET   184      93.062 111.506  70.546  1.00  0.00           H  
ATOM   2440  HB3 MET   184      92.033 110.161  71.098  1.00  0.00           H  
ATOM   2441  CG  MET   184      91.119 111.666  69.827  1.00  0.00           C  
ATOM   2442  HG2 MET   184      90.111 111.755  70.232  1.00  0.00           H  
ATOM   2443  HG3 MET   184      91.298 112.654  69.402  1.00  0.00           H  
ATOM   2444  SD  MET   184      91.160 110.607  68.338  1.00  0.00           S  
ATOM   2445  CE  MET   184      92.918 110.326  68.249  1.00  0.00           C  
ATOM   2446  HE1 MET   184      93.250 109.673  69.056  1.00  0.00           H  
ATOM   2447  HE2 MET   184      93.219 109.865  67.309  1.00  0.00           H  
ATOM   2448  HE3 MET   184      93.456 111.274  68.243  1.00  0.00           H  
ATOM   2449  C   MET   184      92.233 113.448  72.195  1.00  0.00           C  
ATOM   2450  O   MET   184      91.363 114.340  72.232  1.00  0.00           O  
ATOM   2451  N   SER   185      93.558 113.770  72.074  1.00  0.00           N  
ATOM   2452  H   SER   185      94.215 113.003  72.099  1.00  0.00           H  
ATOM   2453  CA  SER   185      94.070 115.180  71.893  1.00  0.00           C  
ATOM   2454  HA  SER   185      93.769 115.759  72.766  1.00  0.00           H  
ATOM   2455  CB  SER   185      95.567 115.070  71.705  1.00  0.00           C  
ATOM   2456  HB2 SER   185      96.048 114.610  72.568  1.00  0.00           H  
ATOM   2457  HB3 SER   185      95.810 114.447  70.844  1.00  0.00           H  
ATOM   2458  OG  SER   185      96.192 116.231  71.373  1.00  0.00           O  
ATOM   2459  HG  SER   185      97.103 116.045  71.134  1.00  0.00           H  
ATOM   2460  C   SER   185      93.361 115.758  70.667  1.00  0.00           C  
ATOM   2461  O   SER   185      93.208 115.106  69.604  1.00  0.00           O  
ATOM   2462  N   SER   186      92.910 117.022  70.822  1.00  0.00           N  
ATOM   2463  H   SER   186      93.342 117.548  71.568  1.00  0.00           H  
ATOM   2464  CA  SER   186      92.286 117.923  69.774  1.00  0.00           C  
ATOM   2465  HA  SER   186      92.958 118.052  68.925  1.00  0.00           H  
ATOM   2466  CB  SER   186      91.035 117.205  69.250  1.00  0.00           C  
ATOM   2467  HB2 SER   186      91.355 116.415  68.570  1.00  0.00           H  
ATOM   2468  HB3 SER   186      90.540 116.843  70.151  1.00  0.00           H  
ATOM   2469  OG  SER   186      90.052 117.883  68.576  1.00  0.00           O  
ATOM   2470  HG  SER   186      89.277 117.905  69.141  1.00  0.00           H  
ATOM   2471  C   SER   186      91.774 119.248  70.363  1.00  0.00           C  
ATOM   2472  O   SER   186      91.408 119.263  71.507  1.00  0.00           O  
ATOM   2473  N   GLY   187      91.811 120.359  69.615  1.00  0.00           N  
ATOM   2474  H   GLY   187      91.666 121.266  70.035  1.00  0.00           H  
ATOM   2475  CA  GLY   187      92.116 120.579  68.176  1.00  0.00           C  
ATOM   2476  HA2 GLY   187      92.917 121.318  68.198  1.00  0.00           H  
ATOM   2477  HA3 GLY   187      92.603 119.708  67.736  1.00  0.00           H  
ATOM   2478  C   GLY   187      90.982 121.078  67.238  1.00  0.00           C  
ATOM   2479  O   GLY   187      91.246 121.698  66.170  1.00  0.00           O  
ATOM   2480  N   GLY   188      89.733 120.851  67.650  1.00  0.00           N  
ATOM   2481  H   GLY   188      89.665 120.423  68.562  1.00  0.00           H  
ATOM   2482  CA  GLY   188      88.481 121.623  67.443  1.00  0.00           C  
ATOM   2483  HA2 GLY   188      88.314 121.627  66.366  1.00  0.00           H  
ATOM   2484  HA3 GLY   188      87.652 121.043  67.850  1.00  0.00           H  
ATOM   2485  C   GLY   188      88.602 123.090  68.041  1.00  0.00           C  
ATOM   2486  O   GLY   188      89.541 123.377  68.824  1.00  0.00           O  
ATOM   2487  N   GLY   189      87.686 124.119  67.733  1.00  0.00           N  
ATOM   2488  H   GLY   189      87.787 125.036  68.144  1.00  0.00           H  
ATOM   2489  CA  GLY   189      86.660 124.041  66.686  1.00  0.00           C  
ATOM   2490  HA2 GLY   189      86.611 125.050  66.276  1.00  0.00           H  
ATOM   2491  HA3 GLY   189      86.993 123.465  65.822  1.00  0.00           H  
ATOM   2492  C   GLY   189      85.339 123.423  67.079  1.00  0.00           C  
ATOM   2493  O   GLY   189      85.366 122.366  67.711  1.00  0.00           O  
ATOM   2494  N   SER   190      84.189 124.048  66.725  1.00  0.00           N  
ATOM   2495  H   SER   190      84.271 124.785  66.040  1.00  0.00           H  
ATOM   2496  CA  SER   190      82.832 123.523  67.029  1.00  0.00           C  
ATOM   2497  HA  SER   190      82.234 124.221  66.444  1.00  0.00           H  
ATOM   2498  CB  SER   190      82.631 122.116  66.514  1.00  0.00           C  
ATOM   2499  HB2 SER   190      83.240 121.465  67.141  1.00  0.00           H  
ATOM   2500  HB3 SER   190      81.598 121.768  66.496  1.00  0.00           H  
ATOM   2501  OG  SER   190      82.929 122.068  65.174  1.00  0.00           O  
ATOM   2502  HG  SER   190      82.290 122.617  64.713  1.00  0.00           H  
ATOM   2503  C   SER   190      82.435 123.576  68.563  1.00  0.00           C  
ATOM   2504  O   SER   190      81.821 122.604  69.030  1.00  0.00           O  
ATOM   2505  N   GLY   191      82.800 124.523  69.437  1.00  0.00           N  
ATOM   2506  H   GLY   191      82.505 124.424  70.398  1.00  0.00           H  
ATOM   2507  CA  GLY   191      83.312 125.898  69.159  1.00  0.00           C  
ATOM   2508  HA2 GLY   191      83.151 126.463  70.078  1.00  0.00           H  
ATOM   2509  HA3 GLY   191      84.372 125.696  69.002  1.00  0.00           H  
ATOM   2510  C   GLY   191      82.835 126.671  67.936  1.00  0.00           C  
ATOM   2511  O   GLY   191      81.660 126.532  67.584  1.00  0.00           O  
ATOM   2512  N   GLY   192      83.614 127.561  67.336  1.00  0.00           N  
ATOM   2513  H   GLY   192      84.559 127.709  67.661  1.00  0.00           H  
ATOM   2514  CA  GLY   192      83.322 128.287  66.050  1.00  0.00           C  
ATOM   2515  HA2 GLY   192      82.347 128.774  66.087  1.00  0.00           H  
ATOM   2516  HA3 GLY   192      84.025 129.105  65.897  1.00  0.00           H  
ATOM   2517  C   GLY   192      83.547 127.494  64.767  1.00  0.00           C  
ATOM   2518  O   GLY   192      84.275 126.516  64.791  1.00  0.00           O  
ATOM   2519  N   GLY   193      82.992 127.876  63.659  1.00  0.00           N  
ATOM   2520  H   GLY   193      82.483 128.748  63.652  1.00  0.00           H  
ATOM   2521  CA  GLY   193      82.834 127.009  62.479  1.00  0.00           C  
ATOM   2522  HA2 GLY   193      82.731 127.644  61.599  1.00  0.00           H  
ATOM   2523  HA3 GLY   193      83.699 126.347  62.432  1.00  0.00           H  
ATOM   2524  C   GLY   193      81.608 126.163  62.538  1.00  0.00           C  
ATOM   2525  O   GLY   193      80.557 126.425  63.078  1.00  0.00           O  
ATOM   2526  N   TYR   194      81.743 124.978  61.922  1.00  0.00           N  
ATOM   2527  H   TYR   194      82.611 124.760  61.455  1.00  0.00           H  
ATOM   2528  CA  TYR   194      80.723 123.904  61.747  1.00  0.00           C  
ATOM   2529  HA  TYR   194      79.947 124.230  61.055  1.00  0.00           H  
ATOM   2530  CB  TYR   194      81.412 122.593  61.205  1.00  0.00           C  
ATOM   2531  HB2 TYR   194      82.189 122.340  61.927  1.00  0.00           H  
ATOM   2532  HB3 TYR   194      80.719 121.757  61.295  1.00  0.00           H  
ATOM   2533  CG  TYR   194      82.089 122.695  59.821  1.00  0.00           C  
ATOM   2534  CD1 TYR   194      81.415 123.392  58.795  1.00  0.00           C  
ATOM   2535  HD1 TYR   194      80.476 123.899  58.959  1.00  0.00           H  
ATOM   2536  CE1 TYR   194      82.088 123.687  57.617  1.00  0.00           C  
ATOM   2537  HE1 TYR   194      81.747 124.380  56.862  1.00  0.00           H  
ATOM   2538  CZ  TYR   194      83.401 123.152  57.400  1.00  0.00           C  
ATOM   2539  OH  TYR   194      83.951 123.306  56.185  1.00  0.00           O  
ATOM   2540  HH  TYR   194      83.380 123.865  55.653  1.00  0.00           H  
ATOM   2541  CE2 TYR   194      84.112 122.482  58.443  1.00  0.00           C  
ATOM   2542  HE2 TYR   194      85.111 122.104  58.284  1.00  0.00           H  
ATOM   2543  CD2 TYR   194      83.406 122.207  59.613  1.00  0.00           C  
ATOM   2544  HD2 TYR   194      83.864 121.623  60.397  1.00  0.00           H  
ATOM   2545  C   TYR   194      80.031 123.535  63.071  1.00  0.00           C  
ATOM   2546  O   TYR   194      80.680 123.201  64.037  1.00  0.00           O  
ATOM   2547  N   GLY   195      78.717 123.599  63.108  1.00  0.00           N  
ATOM   2548  H   GLY   195      78.362 123.180  63.956  1.00  0.00           H  
ATOM   2549  CA  GLY   195      77.785 124.352  62.297  1.00  0.00           C  
ATOM   2550  HA2 GLY   195      78.297 125.272  62.016  1.00  0.00           H  
ATOM   2551  HA3 GLY   195      77.478 123.842  61.383  1.00  0.00           H  
ATOM   2552  C   GLY   195      76.575 124.711  63.184  1.00  0.00           C  
ATOM   2553  O   GLY   195      76.627 124.587  64.421  1.00  0.00           O  
ATOM   2554  N   ASN   196      75.461 125.120  62.560  1.00  0.00           N  
ATOM   2555  H   ASN   196      75.553 125.252  61.563  1.00  0.00           H  
ATOM   2556  CA  ASN   196      74.110 125.392  63.121  1.00  0.00           C  
ATOM   2557  HA  ASN   196      73.976 124.803  64.029  1.00  0.00           H  
ATOM   2558  CB  ASN   196      74.125 126.889  63.599  1.00  0.00           C  
ATOM   2559  HB2 ASN   196      74.869 126.995  64.388  1.00  0.00           H  
ATOM   2560  HB3 ASN   196      74.283 127.616  62.802  1.00  0.00           H  
ATOM   2561  CG  ASN   196      72.852 127.290  64.339  1.00  0.00           C  
ATOM   2562  OD1 ASN   196      72.485 126.643  65.267  1.00  0.00           O  
ATOM   2563  ND2 ASN   196      72.181 128.358  63.921  1.00  0.00           N  
ATOM   2564 HD21 ASN   196      71.243 128.467  64.279  1.00  0.00           H  
ATOM   2565 HD22 ASN   196      72.401 128.817  63.048  1.00  0.00           H  
ATOM   2566  C   ASN   196      73.009 125.099  62.041  1.00  0.00           C  
ATOM   2567  O   ASN   196      73.215 125.508  60.917  1.00  0.00           O  
ATOM   2568  N   GLN   197      71.875 124.520  62.343  1.00  0.00           N  
ATOM   2569  H   GLN   197      71.663 124.245  63.291  1.00  0.00           H  
ATOM   2570  CA  GLN   197      70.785 124.338  61.275  1.00  0.00           C  
ATOM   2571  HA  GLN   197      71.292 123.859  60.437  1.00  0.00           H  
ATOM   2572  CB  GLN   197      69.708 123.369  61.902  1.00  0.00           C  
ATOM   2573  HB2 GLN   197      70.106 122.518  62.455  1.00  0.00           H  
ATOM   2574  HB3 GLN   197      69.100 123.866  62.658  1.00  0.00           H  
ATOM   2575  CG  GLN   197      68.745 122.814  60.847  1.00  0.00           C  
ATOM   2576  HG2 GLN   197      68.043 123.605  60.584  1.00  0.00           H  
ATOM   2577  HG3 GLN   197      69.264 122.526  59.933  1.00  0.00           H  
ATOM   2578  CD  GLN   197      68.044 121.590  61.321  1.00  0.00           C  
ATOM   2579  OE1 GLN   197      68.695 120.623  61.691  1.00  0.00           O  
ATOM   2580  NE2 GLN   197      66.715 121.444  61.286  1.00  0.00           N  
ATOM   2581 HE21 GLN   197      66.064 122.132  60.935  1.00  0.00           H  
ATOM   2582 HE22 GLN   197      66.491 120.492  61.537  1.00  0.00           H  
ATOM   2583  C   GLN   197      70.166 125.701  60.856  1.00  0.00           C  
ATOM   2584  O   GLN   197      69.925 126.611  61.656  1.00  0.00           O  
ATOM   2585  N   ASP   198      69.944 125.833  59.575  1.00  0.00           N  
ATOM   2586  H   ASP   198      70.276 125.066  59.008  1.00  0.00           H  
ATOM   2587  CA  ASP   198      69.429 127.057  58.964  1.00  0.00           C  
ATOM   2588  HA  ASP   198      69.994 127.808  59.517  1.00  0.00           H  
ATOM   2589  CB  ASP   198      69.881 127.079  57.453  1.00  0.00           C  
ATOM   2590  HB2 ASP   198      69.432 126.242  56.919  1.00  0.00           H  
ATOM   2591  HB3 ASP   198      69.453 128.017  57.101  1.00  0.00           H  
ATOM   2592  CG  ASP   198      71.406 127.070  57.223  1.00  0.00           C  
ATOM   2593  OD1 ASP   198      72.222 127.185  58.186  1.00  0.00           O  
ATOM   2594  OD2 ASP   198      71.787 127.122  56.045  1.00  0.00           O  
ATOM   2595  C   ASP   198      67.957 127.194  59.269  1.00  0.00           C  
ATOM   2596  O   ASP   198      67.229 126.213  59.350  1.00  0.00           O  
ATOM   2597  N   GLN   199      67.505 128.460  59.267  1.00  0.00           N  
ATOM   2598  H   GLN   199      68.168 129.213  59.159  1.00  0.00           H  
ATOM   2599  CA  GLN   199      66.114 128.822  59.664  1.00  0.00           C  
ATOM   2600  HA  GLN   199      65.413 127.988  59.613  1.00  0.00           H  
ATOM   2601  CB  GLN   199      66.005 129.220  61.115  1.00  0.00           C  
ATOM   2602  HB2 GLN   199      66.814 129.886  61.415  1.00  0.00           H  
ATOM   2603  HB3 GLN   199      65.033 129.703  61.215  1.00  0.00           H  
ATOM   2604  CG  GLN   199      65.951 128.047  62.122  1.00  0.00           C  
ATOM   2605  HG2 GLN   199      65.176 127.329  61.856  1.00  0.00           H  
ATOM   2606  HG3 GLN   199      66.907 127.523  62.082  1.00  0.00           H  
ATOM   2607  CD  GLN   199      65.850 128.598  63.527  1.00  0.00           C  
ATOM   2608  OE1 GLN   199      66.035 129.696  63.799  1.00  0.00           O  
ATOM   2609  NE2 GLN   199      65.475 127.769  64.535  1.00  0.00           N  
ATOM   2610 HE21 GLN   199      65.450 126.776  64.351  1.00  0.00           H  
ATOM   2611 HE22 GLN   199      65.323 128.142  65.461  1.00  0.00           H  
ATOM   2612  C   GLN   199      65.498 129.962  58.833  1.00  0.00           C  
ATOM   2613  O   GLN   199      65.707 131.161  59.064  1.00  0.00           O  
ATOM   2614  N   SER   200      64.527 129.753  57.927  1.00  0.00           N  
ATOM   2615  H   SER   200      64.015 130.593  57.698  1.00  0.00           H  
ATOM   2616  CA  SER   200      64.054 128.395  57.478  1.00  0.00           C  
ATOM   2617  HA  SER   200      63.826 127.699  58.285  1.00  0.00           H  
ATOM   2618  CB  SER   200      62.896 128.597  56.612  1.00  0.00           C  
ATOM   2619  HB2 SER   200      62.135 129.160  57.151  1.00  0.00           H  
ATOM   2620  HB3 SER   200      63.282 129.166  55.766  1.00  0.00           H  
ATOM   2621  OG  SER   200      62.243 127.466  56.073  1.00  0.00           O  
ATOM   2622  HG  SER   200      61.718 127.726  55.313  1.00  0.00           H  
ATOM   2623  C   SER   200      65.135 127.642  56.637  1.00  0.00           C  
ATOM   2624  O   SER   200      65.876 128.310  55.990  1.00  0.00           O  
ATOM   2625  N   GLY   201      65.027 126.294  56.662  1.00  0.00           N  
ATOM   2626  H   GLY   201      64.161 125.927  57.032  1.00  0.00           H  
ATOM   2627  CA  GLY   201      65.852 125.418  55.850  1.00  0.00           C  
ATOM   2628  HA2 GLY   201      66.894 125.731  55.906  1.00  0.00           H  
ATOM   2629  HA3 GLY   201      65.527 124.413  56.121  1.00  0.00           H  
ATOM   2630  C   GLY   201      65.554 125.412  54.354  1.00  0.00           C  
ATOM   2631  O   GLY   201      64.640 126.131  53.914  1.00  0.00           O  
ATOM   2632  N   GLY   202      66.231 124.561  53.579  1.00  0.00           N  
ATOM   2633  H   GLY   202      66.104 124.617  52.579  1.00  0.00           H  
ATOM   2634  CA  GLY   202      67.374 123.780  54.106  1.00  0.00           C  
ATOM   2635  HA2 GLY   202      68.115 124.363  54.653  1.00  0.00           H  
ATOM   2636  HA3 GLY   202      66.948 123.042  54.786  1.00  0.00           H  
ATOM   2637  C   GLY   202      68.127 123.053  53.031  1.00  0.00           C  
ATOM   2638  O   GLY   202      68.048 123.416  51.851  1.00  0.00           O  
ATOM   2639  N   GLY   203      68.915 122.029  53.363  1.00  0.00           N  
ATOM   2640  H   GLY   203      69.391 121.688  52.540  1.00  0.00           H  
ATOM   2641  CA  GLY   203      69.515 121.580  54.650  1.00  0.00           C  
ATOM   2642  HA2 GLY   203      68.752 121.520  55.426  1.00  0.00           H  
ATOM   2643  HA3 GLY   203      69.919 120.582  54.481  1.00  0.00           H  
ATOM   2644  C   GLY   203      70.647 122.545  55.146  1.00  0.00           C  
ATOM   2645  O   GLY   203      70.734 123.663  54.710  1.00  0.00           O  
ATOM   2646  N   GLY   204      71.515 121.975  56.060  1.00  0.00           N  
ATOM   2647  H   GLY   204      71.382 120.992  56.250  1.00  0.00           H  
ATOM   2648  CA  GLY   204      72.587 122.603  56.853  1.00  0.00           C  
ATOM   2649  HA2 GLY   204      73.076 121.826  57.440  1.00  0.00           H  
ATOM   2650  HA3 GLY   204      73.258 123.048  56.118  1.00  0.00           H  
ATOM   2651  C   GLY   204      72.234 123.731  57.748  1.00  0.00           C  
ATOM   2652  O   GLY   204      71.057 123.913  57.963  1.00  0.00           O  
ATOM   2653  N   SER   205      73.234 124.544  58.205  1.00  0.00           N  
ATOM   2654  H   SER   205      73.046 125.287  58.862  1.00  0.00           H  
ATOM   2655  CA  SER   205      74.662 124.458  57.965  1.00  0.00           C  
ATOM   2656  HA  SER   205      74.907 124.372  56.906  1.00  0.00           H  
ATOM   2657  CB  SER   205      75.258 125.766  58.380  1.00  0.00           C  
ATOM   2658  HB2 SER   205      75.061 125.953  59.435  1.00  0.00           H  
ATOM   2659  HB3 SER   205      76.334 125.595  58.328  1.00  0.00           H  
ATOM   2660  OG  SER   205      74.808 126.843  57.572  1.00  0.00           O  
ATOM   2661  HG  SER   205      73.899 127.084  57.765  1.00  0.00           H  
ATOM   2662  C   SER   205      75.407 123.336  58.721  1.00  0.00           C  
ATOM   2663  O   SER   205      74.846 122.607  59.588  1.00  0.00           O  
ATOM   2664  N   GLY   206      76.753 123.240  58.456  1.00  0.00           N  
ATOM   2665  H   GLY   206      77.236 123.639  57.664  1.00  0.00           H  
ATOM   2666  CA  GLY   206      77.554 122.230  59.038  1.00  0.00           C  
ATOM   2667  HA2 GLY   206      78.566 122.516  58.752  1.00  0.00           H  
ATOM   2668  HA3 GLY   206      77.485 122.137  60.121  1.00  0.00           H  
ATOM   2669  C   GLY   206      77.209 120.917  58.434  1.00  0.00           C  
ATOM   2670  O   GLY   206      76.057 120.613  58.087  1.00  0.00           O  
ATOM   2671  N   GLY   207      78.133 120.014  58.260  1.00  0.00           N  
ATOM   2672  H   GLY   207      77.791 119.171  57.823  1.00  0.00           H  
ATOM   2673  CA  GLY   207      79.569 119.948  58.532  1.00  0.00           C  
ATOM   2674  HA2 GLY   207      79.809 120.654  59.327  1.00  0.00           H  
ATOM   2675  HA3 GLY   207      79.748 119.005  59.049  1.00  0.00           H  
ATOM   2676  C   GLY   207      80.334 120.133  57.286  1.00  0.00           C  
ATOM   2677  O   GLY   207      79.814 120.751  56.347  1.00  0.00           O  
ATOM   2678  N   TYR   208      81.648 119.738  57.218  1.00  0.00           N  
ATOM   2679  H   TYR   208      82.047 119.328  58.050  1.00  0.00           H  
ATOM   2680  CA  TYR   208      82.517 119.800  56.041  1.00  0.00           C  
ATOM   2681  HA  TYR   208      82.766 120.796  55.673  1.00  0.00           H  
ATOM   2682  CB  TYR   208      83.878 119.176  56.430  1.00  0.00           C  
ATOM   2683  HB2 TYR   208      84.375 119.614  57.295  1.00  0.00           H  
ATOM   2684  HB3 TYR   208      83.770 118.112  56.641  1.00  0.00           H  
ATOM   2685  CG  TYR   208      84.945 119.201  55.330  1.00  0.00           C  
ATOM   2686  CD1 TYR   208      85.711 120.320  55.215  1.00  0.00           C  
ATOM   2687  HD1 TYR   208      85.675 120.998  56.055  1.00  0.00           H  
ATOM   2688  CE1 TYR   208      86.719 120.363  54.265  1.00  0.00           C  
ATOM   2689  HE1 TYR   208      87.430 121.175  54.249  1.00  0.00           H  
ATOM   2690  CZ  TYR   208      86.828 119.321  53.263  1.00  0.00           C  
ATOM   2691  OH  TYR   208      87.878 119.181  52.385  1.00  0.00           O  
ATOM   2692  HH  TYR   208      88.362 120.001  52.263  1.00  0.00           H  
ATOM   2693  CE2 TYR   208      85.978 118.158  53.387  1.00  0.00           C  
ATOM   2694  HE2 TYR   208      86.040 117.374  52.647  1.00  0.00           H  
ATOM   2695  CD2 TYR   208      85.069 118.048  54.469  1.00  0.00           C  
ATOM   2696  HD2 TYR   208      84.569 117.099  54.594  1.00  0.00           H  
ATOM   2697  C   TYR   208      81.968 119.111  54.825  1.00  0.00           C  
ATOM   2698  O   TYR   208      81.562 117.902  54.910  1.00  0.00           O  
ATOM   2699  N   GLY   209      81.873 119.808  53.673  1.00  0.00           N  
ATOM   2700  H   GLY   209      82.180 120.762  53.548  1.00  0.00           H  
ATOM   2701  CA  GLY   209      81.450 119.149  52.500  1.00  0.00           C  
ATOM   2702  HA2 GLY   209      81.084 118.147  52.725  1.00  0.00           H  
ATOM   2703  HA3 GLY   209      80.622 119.711  52.067  1.00  0.00           H  
ATOM   2704  C   GLY   209      82.534 119.148  51.385  1.00  0.00           C  
ATOM   2705  O   GLY   209      83.255 120.135  51.213  1.00  0.00           O  
ATOM   2706  N   GLN   210      82.851 118.054  50.609  1.00  0.00           N  
ATOM   2707  H   GLN   210      83.551 118.156  49.888  1.00  0.00           H  
ATOM   2708  CA  GLN   210      82.051 116.855  50.522  1.00  0.00           C  
ATOM   2709  HA  GLN   210      82.444 116.368  49.629  1.00  0.00           H  
ATOM   2710  CB  GLN   210      82.501 115.790  51.594  1.00  0.00           C  
ATOM   2711  HB2 GLN   210      83.587 115.831  51.684  1.00  0.00           H  
ATOM   2712  HB3 GLN   210      82.159 116.215  52.538  1.00  0.00           H  
ATOM   2713  CG  GLN   210      81.991 114.333  51.416  1.00  0.00           C  
ATOM   2714  HG2 GLN   210      81.356 113.991  52.233  1.00  0.00           H  
ATOM   2715  HG3 GLN   210      81.397 114.277  50.503  1.00  0.00           H  
ATOM   2716  CD  GLN   210      83.169 113.353  51.255  1.00  0.00           C  
ATOM   2717  OE1 GLN   210      84.278 113.769  50.863  1.00  0.00           O  
ATOM   2718  NE2 GLN   210      83.072 112.107  51.476  1.00  0.00           N  
ATOM   2719 HE21 GLN   210      83.996 111.721  51.341  1.00  0.00           H  
ATOM   2720 HE22 GLN   210      82.208 111.615  51.653  1.00  0.00           H  
ATOM   2721  C   GLN   210      80.597 117.089  50.385  1.00  0.00           C  
ATOM   2722  O   GLN   210      79.824 116.525  51.168  1.00  0.00           O  
ATOM   2723  N   GLN   211      80.203 118.052  49.503  1.00  0.00           N  
ATOM   2724  H   GLN   211      80.971 118.552  49.080  1.00  0.00           H  
ATOM   2725  CA  GLN   211      78.825 118.523  49.342  1.00  0.00           C  
ATOM   2726  HA  GLN   211      78.462 118.594  50.367  1.00  0.00           H  
ATOM   2727  CB  GLN   211      78.856 119.934  48.706  1.00  0.00           C  
ATOM   2728  HB2 GLN   211      79.232 119.853  47.686  1.00  0.00           H  
ATOM   2729  HB3 GLN   211      77.828 120.291  48.631  1.00  0.00           H  
ATOM   2730  CG  GLN   211      79.603 120.953  49.498  1.00  0.00           C  
ATOM   2731  HG2 GLN   211      80.539 120.575  49.911  1.00  0.00           H  
ATOM   2732  HG3 GLN   211      79.829 121.839  48.905  1.00  0.00           H  
ATOM   2733  CD  GLN   211      78.691 121.443  50.691  1.00  0.00           C  
ATOM   2734  OE1 GLN   211      78.141 120.654  51.430  1.00  0.00           O  
ATOM   2735  NE2 GLN   211      78.536 122.707  50.884  1.00  0.00           N  
ATOM   2736 HE21 GLN   211      79.173 123.309  50.381  1.00  0.00           H  
ATOM   2737 HE22 GLN   211      77.865 122.952  51.598  1.00  0.00           H  
ATOM   2738  C   GLN   211      77.945 117.538  48.555  1.00  0.00           C  
ATOM   2739  O   GLN   211      76.808 117.326  48.966  1.00  0.00           O  
ATOM   2740  N   ASP   212      78.540 116.727  47.718  1.00  0.00           N  
ATOM   2741  H   ASP   212      79.549 116.761  47.688  1.00  0.00           H  
ATOM   2742  CA  ASP   212      77.868 115.778  46.847  1.00  0.00           C  
ATOM   2743  HA  ASP   212      76.813 115.671  47.103  1.00  0.00           H  
ATOM   2744  CB  ASP   212      77.896 116.464  45.498  1.00  0.00           C  
ATOM   2745  HB2 ASP   212      78.901 116.409  45.079  1.00  0.00           H  
ATOM   2746  HB3 ASP   212      77.161 115.951  44.878  1.00  0.00           H  
ATOM   2747  CG  ASP   212      77.578 117.898  45.432  1.00  0.00           C  
ATOM   2748  OD1 ASP   212      78.387 118.779  45.112  1.00  0.00           O  
ATOM   2749  OD2 ASP   212      76.505 118.249  45.928  1.00  0.00           O  
ATOM   2750  C   ASP   212      78.577 114.400  46.812  1.00  0.00           C  
ATOM   2751  O   ASP   212      77.929 113.404  46.418  1.00  0.00           O  
ATOM   2752  N   ARG   213      79.891 114.325  47.078  1.00  0.00           N  
ATOM   2753  H   ARG   213      80.395 115.190  47.210  1.00  0.00           H  
ATOM   2754  CA  ARG   213      80.651 113.063  47.298  1.00  0.00           C  
ATOM   2755  HA  ARG   213      80.583 112.554  46.337  1.00  0.00           H  
ATOM   2756  CB  ARG   213      82.101 113.462  47.471  1.00  0.00           C  
ATOM   2757  HB2 ARG   213      82.346 114.040  46.580  1.00  0.00           H  
ATOM   2758  HB3 ARG   213      82.192 114.100  48.349  1.00  0.00           H  
ATOM   2759  CG  ARG   213      83.104 112.302  47.594  1.00  0.00           C  
ATOM   2760  HG2 ARG   213      82.943 111.742  48.516  1.00  0.00           H  
ATOM   2761  HG3 ARG   213      82.983 111.599  46.770  1.00  0.00           H  
ATOM   2762  CD  ARG   213      84.566 112.729  47.704  1.00  0.00           C  
ATOM   2763  HD2 ARG   213      84.599 113.538  48.434  1.00  0.00           H  
ATOM   2764  HD3 ARG   213      85.166 111.895  48.069  1.00  0.00           H  
ATOM   2765  NE  ARG   213      85.262 112.981  46.391  1.00  0.00           N  
ATOM   2766  HE  ARG   213      85.304 113.937  46.068  1.00  0.00           H  
ATOM   2767  CZ  ARG   213      85.823 112.037  45.615  1.00  0.00           C  
ATOM   2768  NH1 ARG   213      85.726 110.712  45.890  1.00  0.00           N  
ATOM   2769 HH11 ARG   213      86.035 110.095  45.152  1.00  0.00           H  
ATOM   2770 HH12 ARG   213      85.217 110.320  46.670  1.00  0.00           H  
ATOM   2771  NH2 ARG   213      86.461 112.366  44.490  1.00  0.00           N  
ATOM   2772 HH21 ARG   213      86.858 111.528  44.089  1.00  0.00           H  
ATOM   2773 HH22 ARG   213      86.791 113.289  44.248  1.00  0.00           H  
ATOM   2774  C   ARG   213      79.925 112.306  48.476  1.00  0.00           C  
ATOM   2775  O   ARG   213      79.594 112.989  49.420  1.00  0.00           O  
ATOM   2776  N   GLY   214      79.679 110.996  48.348  1.00  0.00           N  
ATOM   2777  H   GLY   214      79.156 110.560  49.094  1.00  0.00           H  
ATOM   2778  CA  GLY   214      80.133 110.004  47.354  1.00  0.00           C  
ATOM   2779  HA2 GLY   214      79.429 109.193  47.165  1.00  0.00           H  
ATOM   2780  HA3 GLY   214      80.266 110.611  46.459  1.00  0.00           H  
ATOM   2781  C   GLY   214      81.516 109.335  47.642  1.00  0.00           C  
ATOM   2782  O   GLY   214      82.370 109.221  46.697  1.00  0.00           O  
ATOM   2783  OXT GLY   214      81.695 108.886  48.731  1.00  0.00           O  
TER    2784      GLY   214 
END   
