# Supplementary material for: Visualization of oligomerization, clustering, and density transition of intrinsically disordered proteins
Source: Natl Sci Rev. 2026 Feb 14;13(7):nwag107. doi: 10.1093/nsr/nwag107 (PMC13114874; doi:10.1093/nsr/nwag107)
Supplement: nwag107_Supplemental_Files [file nwag107_supplemental_files.zip › SI-MD-Structures/MD-Sturctures/frame197.pdb]

CRYST1  135.076  149.236  136.839  90.00  90.00  90.00               1
ATOM      1  N   MET     1      27.260  97.621  82.991  1.00  0.00           N  
ATOM      2  H1  MET     1      26.434  98.120  82.692  1.00  0.00           H  
ATOM      3  H2  MET     1      27.053  96.632  82.987  1.00  0.00           H  
ATOM      4  H3  MET     1      27.536  97.923  83.915  1.00  0.00           H  
ATOM      5  CA  MET     1      28.392  97.856  82.004  1.00  0.00           C  
ATOM      6  HA  MET     1      28.842  98.836  82.169  1.00  0.00           H  
ATOM      7  CB  MET     1      29.357  96.650  82.164  1.00  0.00           C  
ATOM      8  HB2 MET     1      28.799  95.714  82.181  1.00  0.00           H  
ATOM      9  HB3 MET     1      30.128  96.666  81.394  1.00  0.00           H  
ATOM     10  CG  MET     1      30.178  96.904  83.435  1.00  0.00           C  
ATOM     11  HG2 MET     1      30.394  97.953  83.635  1.00  0.00           H  
ATOM     12  HG3 MET     1      29.486  96.515  84.182  1.00  0.00           H  
ATOM     13  SD  MET     1      31.694  95.890  83.650  1.00  0.00           S  
ATOM     14  CE  MET     1      32.631  97.140  84.530  1.00  0.00           C  
ATOM     15  HE1 MET     1      32.004  97.713  85.213  1.00  0.00           H  
ATOM     16  HE2 MET     1      33.505  96.784  85.075  1.00  0.00           H  
ATOM     17  HE3 MET     1      33.006  97.879  83.822  1.00  0.00           H  
ATOM     18  C   MET     1      27.793  97.889  80.655  1.00  0.00           C  
ATOM     19  O   MET     1      26.793  97.165  80.302  1.00  0.00           O  
ATOM     20  N   ALA     2      28.168  98.825  79.788  1.00  0.00           N  
ATOM     21  H   ALA     2      27.533  98.923  79.009  1.00  0.00           H  
ATOM     22  CA  ALA     2      29.266  99.819  79.861  1.00  0.00           C  
ATOM     23  HA  ALA     2      29.361 100.251  78.865  1.00  0.00           H  
ATOM     24  CB  ALA     2      28.788 100.927  80.770  1.00  0.00           C  
ATOM     25  HB1 ALA     2      28.650 101.844  80.196  1.00  0.00           H  
ATOM     26  HB2 ALA     2      27.863 100.584  81.233  1.00  0.00           H  
ATOM     27  HB3 ALA     2      29.534 101.191  81.520  1.00  0.00           H  
ATOM     28  C   ALA     2      30.636  99.109  80.209  1.00  0.00           C  
ATOM     29  O   ALA     2      31.161  99.153  81.303  1.00  0.00           O  
ATOM     30  N   SER     3      31.372  98.533  79.251  1.00  0.00           N  
ATOM     31  H   SER     3      32.218  98.125  79.622  1.00  0.00           H  
ATOM     32  CA  SER     3      30.965  98.302  77.792  1.00  0.00           C  
ATOM     33  HA  SER     3      29.884  98.395  77.693  1.00  0.00           H  
ATOM     34  CB  SER     3      31.513  99.389  76.943  1.00  0.00           C  
ATOM     35  HB2 SER     3      31.274 100.322  77.454  1.00  0.00           H  
ATOM     36  HB3 SER     3      32.601  99.435  76.909  1.00  0.00           H  
ATOM     37  OG  SER     3      30.926  99.306  75.676  1.00  0.00           O  
ATOM     38  HG  SER     3      31.375  99.887  75.058  1.00  0.00           H  
ATOM     39  C   SER     3      31.377  96.943  77.302  1.00  0.00           C  
ATOM     40  O   SER     3      32.205  96.281  77.940  1.00  0.00           O  
ATOM     41  N   ASN     4      30.894  96.576  76.116  1.00  0.00           N  
ATOM     42  H   ASN     4      30.365  97.218  75.544  1.00  0.00           H  
ATOM     43  CA  ASN     4      31.510  95.490  75.315  1.00  0.00           C  
ATOM     44  HA  ASN     4      32.362  95.056  75.839  1.00  0.00           H  
ATOM     45  CB  ASN     4      30.546  94.360  75.047  1.00  0.00           C  
ATOM     46  HB2 ASN     4      29.834  94.710  74.300  1.00  0.00           H  
ATOM     47  HB3 ASN     4      31.063  93.517  74.588  1.00  0.00           H  
ATOM     48  CG  ASN     4      29.805  93.813  76.277  1.00  0.00           C  
ATOM     49  OD1 ASN     4      28.611  93.937  76.512  1.00  0.00           O  
ATOM     50  ND2 ASN     4      30.530  93.044  77.037  1.00  0.00           N  
ATOM     51 HD21 ASN     4      29.976  92.795  77.843  1.00  0.00           H  
ATOM     52 HD22 ASN     4      31.446  92.724  76.755  1.00  0.00           H  
ATOM     53  C   ASN     4      32.015  96.006  73.939  1.00  0.00           C  
ATOM     54  O   ASN     4      31.228  96.113  72.990  1.00  0.00           O  
ATOM     55  N   ASP     5      33.275  96.467  73.719  1.00  0.00           N  
ATOM     56  H   ASP     5      33.425  96.782  72.772  1.00  0.00           H  
ATOM     57  CA  ASP     5      34.315  96.679  74.756  1.00  0.00           C  
ATOM     58  HA  ASP     5      33.821  96.844  75.713  1.00  0.00           H  
ATOM     59  CB  ASP     5      35.394  95.623  74.904  1.00  0.00           C  
ATOM     60  HB2 ASP     5      35.885  95.621  73.931  1.00  0.00           H  
ATOM     61  HB3 ASP     5      36.025  95.972  75.722  1.00  0.00           H  
ATOM     62  CG  ASP     5      34.921  94.160  75.236  1.00  0.00           C  
ATOM     63  OD1 ASP     5      33.930  93.595  74.641  1.00  0.00           O  
ATOM     64  OD2 ASP     5      35.561  93.419  75.992  1.00  0.00           O  
ATOM     65  C   ASP     5      35.045  97.989  74.386  1.00  0.00           C  
ATOM     66  O   ASP     5      35.063  98.492  73.256  1.00  0.00           O  
ATOM     67  N   TYR     6      35.596  98.584  75.408  1.00  0.00           N  
ATOM     68  H   TYR     6      35.412  98.178  76.315  1.00  0.00           H  
ATOM     69  CA  TYR     6      36.547  99.681  75.202  1.00  0.00           C  
ATOM     70  HA  TYR     6      36.216 100.287  74.359  1.00  0.00           H  
ATOM     71  CB  TYR     6      36.719 100.585  76.477  1.00  0.00           C  
ATOM     72  HB2 TYR     6      37.243 100.016  77.245  1.00  0.00           H  
ATOM     73  HB3 TYR     6      37.349 101.450  76.271  1.00  0.00           H  
ATOM     74  CG  TYR     6      35.434 101.043  77.177  1.00  0.00           C  
ATOM     75  CD1 TYR     6      35.227 100.562  78.452  1.00  0.00           C  
ATOM     76  HD1 TYR     6      35.961  99.958  78.965  1.00  0.00           H  
ATOM     77  CE1 TYR     6      34.014 100.948  79.160  1.00  0.00           C  
ATOM     78  HE1 TYR     6      33.866 100.687  80.197  1.00  0.00           H  
ATOM     79  CZ  TYR     6      33.135 101.885  78.516  1.00  0.00           C  
ATOM     80  OH  TYR     6      31.938 102.160  79.138  1.00  0.00           O  
ATOM     81  HH  TYR     6      31.631 103.035  78.887  1.00  0.00           H  
ATOM     82  CE2 TYR     6      33.393 102.288  77.209  1.00  0.00           C  
ATOM     83  HE2 TYR     6      32.680 102.909  76.687  1.00  0.00           H  
ATOM     84  CD2 TYR     6      34.520 101.874  76.507  1.00  0.00           C  
ATOM     85  HD2 TYR     6      34.743 102.243  75.516  1.00  0.00           H  
ATOM     86  C   TYR     6      37.956  99.179  74.703  1.00  0.00           C  
ATOM     87  O   TYR     6      38.314  98.002  74.811  1.00  0.00           O  
ATOM     88  N   THR     7      38.772 100.106  74.171  1.00  0.00           N  
ATOM     89  H   THR     7      38.425 101.055  74.191  1.00  0.00           H  
ATOM     90  CA  THR     7      40.164 100.005  73.627  1.00  0.00           C  
ATOM     91  HA  THR     7      40.151  99.392  72.726  1.00  0.00           H  
ATOM     92  CB  THR     7      40.562 101.443  73.177  1.00  0.00           C  
ATOM     93  HB  THR     7      39.859 101.934  72.504  1.00  0.00           H  
ATOM     94  CG2 THR     7      41.068 102.389  74.308  1.00  0.00           C  
ATOM     95 HG21 THR     7      42.121 102.208  74.526  1.00  0.00           H  
ATOM     96 HG22 THR     7      40.870 103.432  74.059  1.00  0.00           H  
ATOM     97 HG23 THR     7      40.489 102.178  75.207  1.00  0.00           H  
ATOM     98  OG1 THR     7      41.707 101.265  72.414  1.00  0.00           O  
ATOM     99  HG1 THR     7      41.516 100.781  71.607  1.00  0.00           H  
ATOM    100  C   THR     7      41.165  99.402  74.683  1.00  0.00           C  
ATOM    101  O   THR     7      40.994  99.714  75.893  1.00  0.00           O  
ATOM    102  N   GLN     8      42.247  98.751  74.218  1.00  0.00           N  
ATOM    103  H   GLN     8      42.287  98.568  73.226  1.00  0.00           H  
ATOM    104  CA  GLN     8      43.332  98.155  75.045  1.00  0.00           C  
ATOM    105  HA  GLN     8      42.791  97.500  75.727  1.00  0.00           H  
ATOM    106  CB  GLN     8      44.362  97.257  74.252  1.00  0.00           C  
ATOM    107  HB2 GLN     8      44.569  97.702  73.279  1.00  0.00           H  
ATOM    108  HB3 GLN     8      45.268  97.138  74.847  1.00  0.00           H  
ATOM    109  CG  GLN     8      43.834  95.766  74.000  1.00  0.00           C  
ATOM    110  HG2 GLN     8      44.615  95.084  73.665  1.00  0.00           H  
ATOM    111  HG3 GLN     8      43.753  95.394  75.021  1.00  0.00           H  
ATOM    112  CD  GLN     8      42.637  95.677  73.031  1.00  0.00           C  
ATOM    113  OE1 GLN     8      42.267  96.665  72.374  1.00  0.00           O  
ATOM    114  NE2 GLN     8      42.067  94.581  72.790  1.00  0.00           N  
ATOM    115 HE21 GLN     8      42.489  93.719  73.105  1.00  0.00           H  
ATOM    116 HE22 GLN     8      41.529  94.371  71.961  1.00  0.00           H  
ATOM    117  C   GLN     8      44.133  99.234  75.824  1.00  0.00           C  
ATOM    118  O   GLN     8      44.493 100.302  75.289  1.00  0.00           O  
ATOM    119  N   GLN     9      44.475  99.063  77.099  1.00  0.00           N  
ATOM    120  H   GLN     9      45.046  99.765  77.546  1.00  0.00           H  
ATOM    121  CA  GLN     9      44.238  97.946  77.991  1.00  0.00           C  
ATOM    122  HA  GLN     9      44.979  98.281  78.716  1.00  0.00           H  
ATOM    123  CB  GLN     9      42.816  97.954  78.672  1.00  0.00           C  
ATOM    124  HB2 GLN     9      42.542  99.007  78.732  1.00  0.00           H  
ATOM    125  HB3 GLN     9      42.110  97.548  77.947  1.00  0.00           H  
ATOM    126  CG  GLN     9      42.717  97.243  80.020  1.00  0.00           C  
ATOM    127  HG2 GLN     9      41.722  96.962  80.365  1.00  0.00           H  
ATOM    128  HG3 GLN     9      43.163  96.249  79.992  1.00  0.00           H  
ATOM    129  CD  GLN     9      43.484  97.997  81.157  1.00  0.00           C  
ATOM    130  OE1 GLN     9      43.942  99.129  81.016  1.00  0.00           O  
ATOM    131  NE2 GLN     9      43.561  97.499  82.362  1.00  0.00           N  
ATOM    132 HE21 GLN     9      42.951  96.725  82.584  1.00  0.00           H  
ATOM    133 HE22 GLN     9      43.980  97.980  83.145  1.00  0.00           H  
ATOM    134  C   GLN     9      44.749  96.543  77.626  1.00  0.00           C  
ATOM    135  O   GLN     9      43.939  95.655  77.367  1.00  0.00           O  
ATOM    136  N   ALA    10      46.053  96.312  77.447  1.00  0.00           N  
ATOM    137  H   ALA    10      46.280  95.451  76.971  1.00  0.00           H  
ATOM    138  CA  ALA    10      47.255  97.135  77.661  1.00  0.00           C  
ATOM    139  HA  ALA    10      46.897  98.165  77.670  1.00  0.00           H  
ATOM    140  CB  ALA    10      47.854  96.943  79.016  1.00  0.00           C  
ATOM    141  HB1 ALA    10      48.682  96.256  78.846  1.00  0.00           H  
ATOM    142  HB2 ALA    10      48.202  97.941  79.281  1.00  0.00           H  
ATOM    143  HB3 ALA    10      47.116  96.576  79.729  1.00  0.00           H  
ATOM    144  C   ALA    10      48.255  97.002  76.548  1.00  0.00           C  
ATOM    145  O   ALA    10      48.075  96.234  75.620  1.00  0.00           O  
ATOM    146  N   THR    11      49.346  97.668  76.686  1.00  0.00           N  
ATOM    147  H   THR    11      49.559  98.220  77.505  1.00  0.00           H  
ATOM    148  CA  THR    11      50.347  97.971  75.598  1.00  0.00           C  
ATOM    149  HA  THR    11      50.135  97.303  74.764  1.00  0.00           H  
ATOM    150  CB  THR    11      50.109  99.390  74.979  1.00  0.00           C  
ATOM    151  HB  THR    11      50.735  99.500  74.093  1.00  0.00           H  
ATOM    152  CG2 THR    11      48.669  99.657  74.656  1.00  0.00           C  
ATOM    153 HG21 THR    11      48.462 100.463  73.953  1.00  0.00           H  
ATOM    154 HG22 THR    11      48.348  98.734  74.173  1.00  0.00           H  
ATOM    155 HG23 THR    11      48.187  99.895  75.605  1.00  0.00           H  
ATOM    156  OG1 THR    11      50.450 100.442  75.983  1.00  0.00           O  
ATOM    157  HG1 THR    11      51.347 100.265  76.277  1.00  0.00           H  
ATOM    158  C   THR    11      51.743  97.847  76.037  1.00  0.00           C  
ATOM    159  O   THR    11      52.365  98.673  76.721  1.00  0.00           O  
ATOM    160  N   GLN    12      52.501  96.863  75.553  1.00  0.00           N  
ATOM    161  H   GLN    12      53.478  97.115  75.594  1.00  0.00           H  
ATOM    162  CA  GLN    12      52.085  95.436  75.226  1.00  0.00           C  
ATOM    163  HA  GLN    12      51.471  95.492  74.327  1.00  0.00           H  
ATOM    164  CB  GLN    12      53.327  94.523  74.993  1.00  0.00           C  
ATOM    165  HB2 GLN    12      53.957  94.530  75.882  1.00  0.00           H  
ATOM    166  HB3 GLN    12      52.982  93.506  74.809  1.00  0.00           H  
ATOM    167  CG  GLN    12      54.186  94.843  73.782  1.00  0.00           C  
ATOM    168  HG2 GLN    12      54.796  93.961  73.582  1.00  0.00           H  
ATOM    169  HG3 GLN    12      53.683  95.105  72.851  1.00  0.00           H  
ATOM    170  CD  GLN    12      55.266  95.909  74.032  1.00  0.00           C  
ATOM    171  OE1 GLN    12      55.227  96.880  74.797  1.00  0.00           O  
ATOM    172  NE2 GLN    12      56.339  95.716  73.280  1.00  0.00           N  
ATOM    173 HE21 GLN    12      57.007  96.464  73.400  1.00  0.00           H  
ATOM    174 HE22 GLN    12      56.243  95.001  72.573  1.00  0.00           H  
ATOM    175  C   GLN    12      51.052  94.750  76.174  1.00  0.00           C  
ATOM    176  O   GLN    12      51.103  95.029  77.369  1.00  0.00           O  
ATOM    177  N   SER    13      50.105  93.966  75.681  1.00  0.00           N  
ATOM    178  H   SER    13      50.075  93.658  74.719  1.00  0.00           H  
ATOM    179  CA  SER    13      49.208  93.158  76.477  1.00  0.00           C  
ATOM    180  HA  SER    13      48.629  93.867  77.068  1.00  0.00           H  
ATOM    181  CB  SER    13      48.355  92.318  75.475  1.00  0.00           C  
ATOM    182  HB2 SER    13      48.996  91.817  74.749  1.00  0.00           H  
ATOM    183  HB3 SER    13      47.776  91.547  75.983  1.00  0.00           H  
ATOM    184  OG  SER    13      47.631  93.191  74.645  1.00  0.00           O  
ATOM    185  HG  SER    13      46.928  93.487  75.228  1.00  0.00           H  
ATOM    186  C   SER    13      49.967  92.181  77.417  1.00  0.00           C  
ATOM    187  O   SER    13      51.049  91.763  77.019  1.00  0.00           O  
ATOM    188  N   TYR    14      49.391  91.813  78.592  1.00  0.00           N  
ATOM    189  H   TYR    14      48.463  92.177  78.751  1.00  0.00           H  
ATOM    190  CA  TYR    14      50.033  91.169  79.711  1.00  0.00           C  
ATOM    191  HA  TYR    14      50.748  91.886  80.113  1.00  0.00           H  
ATOM    192  CB  TYR    14      48.917  91.005  80.786  1.00  0.00           C  
ATOM    193  HB2 TYR    14      48.534  92.026  80.801  1.00  0.00           H  
ATOM    194  HB3 TYR    14      48.029  90.483  80.429  1.00  0.00           H  
ATOM    195  CG  TYR    14      49.166  90.717  82.259  1.00  0.00           C  
ATOM    196  CD1 TYR    14      49.939  91.563  83.038  1.00  0.00           C  
ATOM    197  HD1 TYR    14      50.392  92.374  82.487  1.00  0.00           H  
ATOM    198  CE1 TYR    14      50.173  91.337  84.394  1.00  0.00           C  
ATOM    199  HE1 TYR    14      50.636  92.042  85.069  1.00  0.00           H  
ATOM    200  CZ  TYR    14      49.820  90.072  84.902  1.00  0.00           C  
ATOM    201  OH  TYR    14      50.038  89.741  86.143  1.00  0.00           O  
ATOM    202  HH  TYR    14      49.477  89.032  86.469  1.00  0.00           H  
ATOM    203  CE2 TYR    14      48.979  89.210  84.118  1.00  0.00           C  
ATOM    204  HE2 TYR    14      48.513  88.363  84.599  1.00  0.00           H  
ATOM    205  CD2 TYR    14      48.630  89.535  82.836  1.00  0.00           C  
ATOM    206  HD2 TYR    14      48.054  88.917  82.164  1.00  0.00           H  
ATOM    207  C   TYR    14      50.688  89.833  79.318  1.00  0.00           C  
ATOM    208  O   TYR    14      50.246  89.199  78.394  1.00  0.00           O  
ATOM    209  N   GLY    15      51.815  89.340  79.903  1.00  0.00           N  
ATOM    210  H   GLY    15      52.206  88.497  79.506  1.00  0.00           H  
ATOM    211  CA  GLY    15      52.515  89.873  81.154  1.00  0.00           C  
ATOM    212  HA2 GLY    15      53.441  90.310  80.781  1.00  0.00           H  
ATOM    213  HA3 GLY    15      51.972  90.736  81.538  1.00  0.00           H  
ATOM    214  C   GLY    15      52.658  88.904  82.307  1.00  0.00           C  
ATOM    215  O   GLY    15      53.196  89.396  83.287  1.00  0.00           O  
ATOM    216  N   ALA    16      52.135  87.718  82.266  1.00  0.00           N  
ATOM    217  H   ALA    16      51.848  87.345  81.372  1.00  0.00           H  
ATOM    218  CA  ALA    16      52.027  86.938  83.498  1.00  0.00           C  
ATOM    219  HA  ALA    16      51.504  87.556  84.227  1.00  0.00           H  
ATOM    220  CB  ALA    16      51.208  85.650  83.442  1.00  0.00           C  
ATOM    221  HB1 ALA    16      51.568  85.109  82.567  1.00  0.00           H  
ATOM    222  HB2 ALA    16      51.347  85.081  84.362  1.00  0.00           H  
ATOM    223  HB3 ALA    16      50.166  85.943  83.317  1.00  0.00           H  
ATOM    224  C   ALA    16      53.428  86.578  84.114  1.00  0.00           C  
ATOM    225  O   ALA    16      53.614  86.467  85.316  1.00  0.00           O  
ATOM    226  N   TYR    17      54.317  86.239  83.176  1.00  0.00           N  
ATOM    227  H   TYR    17      54.144  86.543  82.228  1.00  0.00           H  
ATOM    228  CA  TYR    17      55.657  85.684  83.544  1.00  0.00           C  
ATOM    229  HA  TYR    17      55.568  84.737  84.077  1.00  0.00           H  
ATOM    230  CB  TYR    17      56.422  85.457  82.216  1.00  0.00           C  
ATOM    231  HB2 TYR    17      55.781  84.701  81.764  1.00  0.00           H  
ATOM    232  HB3 TYR    17      56.355  86.314  81.546  1.00  0.00           H  
ATOM    233  CG  TYR    17      57.840  84.913  82.473  1.00  0.00           C  
ATOM    234  CD1 TYR    17      59.024  85.641  82.215  1.00  0.00           C  
ATOM    235  HD1 TYR    17      58.945  86.600  81.724  1.00  0.00           H  
ATOM    236  CE1 TYR    17      60.251  85.077  82.709  1.00  0.00           C  
ATOM    237  HE1 TYR    17      61.208  85.524  82.482  1.00  0.00           H  
ATOM    238  CZ  TYR    17      60.339  83.791  83.321  1.00  0.00           C  
ATOM    239  OH  TYR    17      61.533  83.302  83.775  1.00  0.00           O  
ATOM    240  HH  TYR    17      61.477  82.370  84.001  1.00  0.00           H  
ATOM    241  CE2 TYR    17      59.229  83.025  83.246  1.00  0.00           C  
ATOM    242  HE2 TYR    17      59.254  82.064  83.738  1.00  0.00           H  
ATOM    243  CD2 TYR    17      57.976  83.574  82.810  1.00  0.00           C  
ATOM    244  HD2 TYR    17      57.057  83.006  82.798  1.00  0.00           H  
ATOM    245  C   TYR    17      56.477  86.681  84.421  1.00  0.00           C  
ATOM    246  O   TYR    17      56.724  87.831  83.952  1.00  0.00           O  
ATOM    247  N   PRO    18      57.041  86.287  85.561  1.00  0.00           N  
ATOM    248  CD  PRO    18      56.749  85.045  86.260  1.00  0.00           C  
ATOM    249  HD2 PRO    18      57.227  84.213  85.743  1.00  0.00           H  
ATOM    250  HD3 PRO    18      55.667  84.920  86.244  1.00  0.00           H  
ATOM    251  CG  PRO    18      57.289  85.192  87.733  1.00  0.00           C  
ATOM    252  HG2 PRO    18      57.731  84.294  88.166  1.00  0.00           H  
ATOM    253  HG3 PRO    18      56.573  85.617  88.436  1.00  0.00           H  
ATOM    254  CB  PRO    18      58.372  86.199  87.542  1.00  0.00           C  
ATOM    255  HB2 PRO    18      59.173  85.664  87.032  1.00  0.00           H  
ATOM    256  HB3 PRO    18      58.672  86.639  88.493  1.00  0.00           H  
ATOM    257  CA  PRO    18      57.792  87.146  86.474  1.00  0.00           C  
ATOM    258  HA  PRO    18      57.033  87.744  86.979  1.00  0.00           H  
ATOM    259  C   PRO    18      58.938  88.070  85.946  1.00  0.00           C  
ATOM    260  O   PRO    18      59.749  87.626  85.130  1.00  0.00           O  
ATOM    261  N   THR    19      58.987  89.282  86.497  1.00  0.00           N  
ATOM    262  H   THR    19      58.257  89.419  87.181  1.00  0.00           H  
ATOM    263  CA  THR    19      60.124  90.239  86.254  1.00  0.00           C  
ATOM    264  HA  THR    19      60.726  89.927  85.400  1.00  0.00           H  
ATOM    265  CB  THR    19      59.597  91.560  85.844  1.00  0.00           C  
ATOM    266  HB  THR    19      59.025  92.068  86.619  1.00  0.00           H  
ATOM    267  CG2 THR    19      60.716  92.492  85.429  1.00  0.00           C  
ATOM    268 HG21 THR    19      60.283  93.407  85.023  1.00  0.00           H  
ATOM    269 HG22 THR    19      61.182  92.891  86.330  1.00  0.00           H  
ATOM    270 HG23 THR    19      61.542  92.088  84.844  1.00  0.00           H  
ATOM    271  OG1 THR    19      58.814  91.407  84.617  1.00  0.00           O  
ATOM    272  HG1 THR    19      57.966  91.145  84.984  1.00  0.00           H  
ATOM    273  C   THR    19      60.918  90.391  87.535  1.00  0.00           C  
ATOM    274  O   THR    19      60.450  90.960  88.524  1.00  0.00           O  
ATOM    275  N   GLN    20      62.152  89.880  87.541  1.00  0.00           N  
ATOM    276  H   GLN    20      62.458  89.427  86.692  1.00  0.00           H  
ATOM    277  CA  GLN    20      62.905  89.690  88.807  1.00  0.00           C  
ATOM    278  HA  GLN    20      62.303  89.267  89.612  1.00  0.00           H  
ATOM    279  CB  GLN    20      64.091  88.730  88.413  1.00  0.00           C  
ATOM    280  HB2 GLN    20      64.714  89.205  87.654  1.00  0.00           H  
ATOM    281  HB3 GLN    20      64.770  88.645  89.261  1.00  0.00           H  
ATOM    282  CG  GLN    20      63.729  87.311  88.035  1.00  0.00           C  
ATOM    283  HG2 GLN    20      63.004  87.395  87.225  1.00  0.00           H  
ATOM    284  HG3 GLN    20      64.577  86.792  87.587  1.00  0.00           H  
ATOM    285  CD  GLN    20      63.147  86.438  89.141  1.00  0.00           C  
ATOM    286  OE1 GLN    20      63.577  86.407  90.297  1.00  0.00           O  
ATOM    287  NE2 GLN    20      62.237  85.570  88.778  1.00  0.00           N  
ATOM    288 HE21 GLN    20      62.076  85.487  87.784  1.00  0.00           H  
ATOM    289 HE22 GLN    20      61.953  84.927  89.503  1.00  0.00           H  
ATOM    290  C   GLN    20      63.573  90.994  89.298  1.00  0.00           C  
ATOM    291  O   GLN    20      63.719  91.926  88.493  1.00  0.00           O  
ATOM    292  N   PRO    21      64.167  90.952  90.527  1.00  0.00           N  
ATOM    293  CD  PRO    21      63.964  89.932  91.579  1.00  0.00           C  
ATOM    294  HD2 PRO    21      63.761  88.957  91.135  1.00  0.00           H  
ATOM    295  HD3 PRO    21      63.210  90.303  92.273  1.00  0.00           H  
ATOM    296  CG  PRO    21      65.380  89.804  92.163  1.00  0.00           C  
ATOM    297  HG2 PRO    21      65.939  89.299  91.374  1.00  0.00           H  
ATOM    298  HG3 PRO    21      65.274  89.143  93.023  1.00  0.00           H  
ATOM    299  CB  PRO    21      65.723  91.250  92.258  1.00  0.00           C  
ATOM    300  HB2 PRO    21      66.803  91.327  92.385  1.00  0.00           H  
ATOM    301  HB3 PRO    21      65.232  91.590  93.170  1.00  0.00           H  
ATOM    302  CA  PRO    21      65.216  91.918  91.003  1.00  0.00           C  
ATOM    303  HA  PRO    21      64.740  92.816  91.394  1.00  0.00           H  
ATOM    304  C   PRO    21      66.441  92.190  89.964  1.00  0.00           C  
ATOM    305  O   PRO    21      66.781  91.386  89.072  1.00  0.00           O  
ATOM    306  N   GLY    22      66.963  93.448  89.987  1.00  0.00           N  
ATOM    307  H   GLY    22      66.781  94.051  90.777  1.00  0.00           H  
ATOM    308  CA  GLY    22      68.067  93.972  89.111  1.00  0.00           C  
ATOM    309  HA2 GLY    22      67.856  93.530  88.138  1.00  0.00           H  
ATOM    310  HA3 GLY    22      67.919  95.052  89.078  1.00  0.00           H  
ATOM    311  C   GLY    22      69.467  93.657  89.627  1.00  0.00           C  
ATOM    312  O   GLY    22      69.681  92.612  90.279  1.00  0.00           O  
ATOM    313  N   GLN    23      70.397  94.531  89.326  1.00  0.00           N  
ATOM    314  H   GLN    23      70.129  95.394  88.875  1.00  0.00           H  
ATOM    315  CA  GLN    23      71.777  94.587  89.893  1.00  0.00           C  
ATOM    316  HA  GLN    23      71.928  93.996  90.796  1.00  0.00           H  
ATOM    317  CB  GLN    23      72.614  93.937  88.785  1.00  0.00           C  
ATOM    318  HB2 GLN    23      72.146  93.004  88.470  1.00  0.00           H  
ATOM    319  HB3 GLN    23      72.609  94.594  87.915  1.00  0.00           H  
ATOM    320  CG  GLN    23      74.174  93.820  89.084  1.00  0.00           C  
ATOM    321  HG2 GLN    23      74.635  93.600  88.121  1.00  0.00           H  
ATOM    322  HG3 GLN    23      74.504  94.802  89.423  1.00  0.00           H  
ATOM    323  CD  GLN    23      74.541  92.754  90.165  1.00  0.00           C  
ATOM    324  OE1 GLN    23      73.918  92.610  91.213  1.00  0.00           O  
ATOM    325  NE2 GLN    23      75.657  92.056  90.008  1.00  0.00           N  
ATOM    326 HE21 GLN    23      76.170  92.042  89.138  1.00  0.00           H  
ATOM    327 HE22 GLN    23      76.074  91.592  90.802  1.00  0.00           H  
ATOM    328  C   GLN    23      72.280  96.050  90.155  1.00  0.00           C  
ATOM    329  O   GLN    23      72.427  96.864  89.184  1.00  0.00           O  
ATOM    330  N   GLY    24      72.506  96.436  91.373  1.00  0.00           N  
ATOM    331  H   GLY    24      72.520  95.717  92.082  1.00  0.00           H  
ATOM    332  CA  GLY    24      72.917  97.757  91.741  1.00  0.00           C  
ATOM    333  HA2 GLY    24      72.220  98.343  91.141  1.00  0.00           H  
ATOM    334  HA3 GLY    24      72.674  97.977  92.780  1.00  0.00           H  
ATOM    335  C   GLY    24      74.316  98.162  91.284  1.00  0.00           C  
ATOM    336  O   GLY    24      75.261  97.332  91.274  1.00  0.00           O  
ATOM    337  N   TYR    25      74.605  99.485  91.200  1.00  0.00           N  
ATOM    338  H   TYR    25      73.850 100.127  91.006  1.00  0.00           H  
ATOM    339  CA  TYR    25      75.993  99.944  90.858  1.00  0.00           C  
ATOM    340  HA  TYR    25      76.741  99.453  91.479  1.00  0.00           H  
ATOM    341  CB  TYR    25      76.347  99.671  89.391  1.00  0.00           C  
ATOM    342  HB2 TYR    25      76.549  98.600  89.358  1.00  0.00           H  
ATOM    343  HB3 TYR    25      75.540  99.829  88.676  1.00  0.00           H  
ATOM    344  CG  TYR    25      77.499 100.343  88.768  1.00  0.00           C  
ATOM    345  CD1 TYR    25      78.832  99.831  88.914  1.00  0.00           C  
ATOM    346  HD1 TYR    25      79.081  98.989  89.543  1.00  0.00           H  
ATOM    347  CE1 TYR    25      79.868 100.471  88.214  1.00  0.00           C  
ATOM    348  HE1 TYR    25      80.860 100.047  88.259  1.00  0.00           H  
ATOM    349  CZ  TYR    25      79.635 101.519  87.319  1.00  0.00           C  
ATOM    350  OH  TYR    25      80.653 102.175  86.709  1.00  0.00           O  
ATOM    351  HH  TYR    25      80.391 102.937  86.186  1.00  0.00           H  
ATOM    352  CE2 TYR    25      78.314 102.048  87.232  1.00  0.00           C  
ATOM    353  HE2 TYR    25      78.165 102.966  86.684  1.00  0.00           H  
ATOM    354  CD2 TYR    25      77.267 101.448  87.907  1.00  0.00           C  
ATOM    355  HD2 TYR    25      76.250 101.803  87.836  1.00  0.00           H  
ATOM    356  C   TYR    25      76.240 101.412  91.163  1.00  0.00           C  
ATOM    357  O   TYR    25      75.338 102.302  91.005  1.00  0.00           O  
ATOM    358  N   SER    26      77.397 101.708  91.550  1.00  0.00           N  
ATOM    359  H   SER    26      78.021 100.917  91.618  1.00  0.00           H  
ATOM    360  CA  SER    26      77.929 103.024  91.883  1.00  0.00           C  
ATOM    361  HA  SER    26      77.135 103.607  92.350  1.00  0.00           H  
ATOM    362  CB  SER    26      79.109 102.876  92.871  1.00  0.00           C  
ATOM    363  HB2 SER    26      78.695 102.391  93.754  1.00  0.00           H  
ATOM    364  HB3 SER    26      79.911 102.277  92.438  1.00  0.00           H  
ATOM    365  OG  SER    26      79.718 104.095  93.295  1.00  0.00           O  
ATOM    366  HG  SER    26      79.023 104.624  93.696  1.00  0.00           H  
ATOM    367  C   SER    26      78.448 103.790  90.682  1.00  0.00           C  
ATOM    368  O   SER    26      79.549 103.504  90.209  1.00  0.00           O  
ATOM    369  N   GLN    27      77.629 104.689  90.150  1.00  0.00           N  
ATOM    370  H   GLN    27      76.678 104.754  90.484  1.00  0.00           H  
ATOM    371  CA  GLN    27      77.924 105.648  89.093  1.00  0.00           C  
ATOM    372  HA  GLN    27      78.274 105.033  88.264  1.00  0.00           H  
ATOM    373  CB  GLN    27      76.618 106.426  88.749  1.00  0.00           C  
ATOM    374  HB2 GLN    27      75.988 105.671  88.278  1.00  0.00           H  
ATOM    375  HB3 GLN    27      76.106 106.766  89.650  1.00  0.00           H  
ATOM    376  CG  GLN    27      76.627 107.598  87.676  1.00  0.00           C  
ATOM    377  HG2 GLN    27      77.620 108.048  87.691  1.00  0.00           H  
ATOM    378  HG3 GLN    27      76.428 107.163  86.697  1.00  0.00           H  
ATOM    379  CD  GLN    27      75.563 108.682  88.015  1.00  0.00           C  
ATOM    380  OE1 GLN    27      74.604 108.494  88.777  1.00  0.00           O  
ATOM    381  NE2 GLN    27      75.812 109.864  87.664  1.00  0.00           N  
ATOM    382 HE21 GLN    27      76.647 110.014  87.116  1.00  0.00           H  
ATOM    383 HE22 GLN    27      75.181 110.619  87.896  1.00  0.00           H  
ATOM    384  C   GLN    27      79.163 106.521  89.490  1.00  0.00           C  
ATOM    385  O   GLN    27      79.990 106.932  88.673  1.00  0.00           O  
ATOM    386  N   GLN    28      79.290 106.742  90.789  1.00  0.00           N  
ATOM    387  H   GLN    28      78.520 106.581  91.422  1.00  0.00           H  
ATOM    388  CA  GLN    28      80.393 107.452  91.400  1.00  0.00           C  
ATOM    389  HA  GLN    28      80.519 108.336  90.774  1.00  0.00           H  
ATOM    390  CB  GLN    28      80.060 107.854  92.855  1.00  0.00           C  
ATOM    391  HB2 GLN    28      79.962 106.914  93.398  1.00  0.00           H  
ATOM    392  HB3 GLN    28      80.916 108.430  93.206  1.00  0.00           H  
ATOM    393  CG  GLN    28      78.884 108.813  93.186  1.00  0.00           C  
ATOM    394  HG2 GLN    28      78.931 109.050  94.249  1.00  0.00           H  
ATOM    395  HG3 GLN    28      79.002 109.732  92.613  1.00  0.00           H  
ATOM    396  CD  GLN    28      77.545 108.300  92.868  1.00  0.00           C  
ATOM    397  OE1 GLN    28      77.246 107.093  92.690  1.00  0.00           O  
ATOM    398  NE2 GLN    28      76.706 109.216  92.412  1.00  0.00           N  
ATOM    399 HE21 GLN    28      75.791 108.876  92.151  1.00  0.00           H  
ATOM    400 HE22 GLN    28      76.975 110.189  92.375  1.00  0.00           H  
ATOM    401  C   GLN    28      81.747 106.600  91.534  1.00  0.00           C  
ATOM    402  O   GLN    28      82.799 107.165  91.765  1.00  0.00           O  
ATOM    403  N   SER    29      81.714 105.227  91.315  1.00  0.00           N  
ATOM    404  H   SER    29      80.863 104.701  91.176  1.00  0.00           H  
ATOM    405  CA  SER    29      82.933 104.438  91.128  1.00  0.00           C  
ATOM    406  HA  SER    29      83.645 104.680  91.917  1.00  0.00           H  
ATOM    407  CB  SER    29      82.636 102.878  91.323  1.00  0.00           C  
ATOM    408  HB2 SER    29      83.632 102.434  91.315  1.00  0.00           H  
ATOM    409  HB3 SER    29      82.171 102.575  92.261  1.00  0.00           H  
ATOM    410  OG  SER    29      81.962 102.319  90.202  1.00  0.00           O  
ATOM    411  HG  SER    29      81.032 102.497  90.362  1.00  0.00           H  
ATOM    412  C   SER    29      83.697 104.760  89.908  1.00  0.00           C  
ATOM    413  O   SER    29      84.881 104.810  90.013  1.00  0.00           O  
ATOM    414  N   SER    30      83.014 105.017  88.827  1.00  0.00           N  
ATOM    415  H   SER    30      82.013 105.054  88.953  1.00  0.00           H  
ATOM    416  CA  SER    30      83.623 105.551  87.585  1.00  0.00           C  
ATOM    417  HA  SER    30      84.463 104.882  87.400  1.00  0.00           H  
ATOM    418  CB  SER    30      82.695 105.532  86.312  1.00  0.00           C  
ATOM    419  HB2 SER    30      82.391 104.522  86.034  1.00  0.00           H  
ATOM    420  HB3 SER    30      81.772 106.081  86.499  1.00  0.00           H  
ATOM    421  OG  SER    30      83.423 106.059  85.289  1.00  0.00           O  
ATOM    422  HG  SER    30      84.068 105.399  85.023  1.00  0.00           H  
ATOM    423  C   SER    30      84.095 107.019  87.852  1.00  0.00           C  
ATOM    424  O   SER    30      83.357 107.747  88.586  1.00  0.00           O  
ATOM    425  N   GLN    31      85.183 107.514  87.357  1.00  0.00           N  
ATOM    426  H   GLN    31      85.244 108.521  87.301  1.00  0.00           H  
ATOM    427  CA  GLN    31      86.302 106.712  86.894  1.00  0.00           C  
ATOM    428  HA  GLN    31      85.882 105.859  86.362  1.00  0.00           H  
ATOM    429  CB  GLN    31      87.187 107.559  85.925  1.00  0.00           C  
ATOM    430  HB2 GLN    31      87.348 108.453  86.528  1.00  0.00           H  
ATOM    431  HB3 GLN    31      88.126 107.042  85.731  1.00  0.00           H  
ATOM    432  CG  GLN    31      86.563 107.868  84.599  1.00  0.00           C  
ATOM    433  HG2 GLN    31      85.533 108.119  84.854  1.00  0.00           H  
ATOM    434  HG3 GLN    31      87.190 108.665  84.201  1.00  0.00           H  
ATOM    435  CD  GLN    31      86.509 106.682  83.624  1.00  0.00           C  
ATOM    436  OE1 GLN    31      86.361 105.491  83.941  1.00  0.00           O  
ATOM    437  NE2 GLN    31      86.421 107.082  82.390  1.00  0.00           N  
ATOM    438 HE21 GLN    31      86.158 106.387  81.705  1.00  0.00           H  
ATOM    439 HE22 GLN    31      86.475 108.054  82.123  1.00  0.00           H  
ATOM    440  C   GLN    31      87.155 106.196  88.115  1.00  0.00           C  
ATOM    441  O   GLN    31      87.107 106.905  89.075  1.00  0.00           O  
ATOM    442  N   PRO    32      87.954 105.105  88.009  1.00  0.00           N  
ATOM    443  CD  PRO    32      87.923 104.247  86.849  1.00  0.00           C  
ATOM    444  HD2 PRO    32      88.057 104.850  85.951  1.00  0.00           H  
ATOM    445  HD3 PRO    32      86.962 103.735  86.903  1.00  0.00           H  
ATOM    446  CG  PRO    32      89.023 103.273  87.094  1.00  0.00           C  
ATOM    447  HG2 PRO    32      89.934 103.669  86.645  1.00  0.00           H  
ATOM    448  HG3 PRO    32      88.771 102.274  86.738  1.00  0.00           H  
ATOM    449  CB  PRO    32      89.358 103.213  88.573  1.00  0.00           C  
ATOM    450  HB2 PRO    32      90.423 103.057  88.746  1.00  0.00           H  
ATOM    451  HB3 PRO    32      88.645 102.476  88.943  1.00  0.00           H  
ATOM    452  CA  PRO    32      88.906 104.614  89.046  1.00  0.00           C  
ATOM    453  HA  PRO    32      88.286 104.504  89.936  1.00  0.00           H  
ATOM    454  C   PRO    32      90.180 105.498  89.262  1.00  0.00           C  
ATOM    455  O   PRO    32      91.112 105.470  88.454  1.00  0.00           O  
ATOM    456  N   TYR    33      90.285 106.315  90.336  1.00  0.00           N  
ATOM    457  H   TYR    33      89.497 106.200  90.958  1.00  0.00           H  
ATOM    458  CA  TYR    33      91.437 107.113  90.719  1.00  0.00           C  
ATOM    459  HA  TYR    33      92.216 107.030  89.960  1.00  0.00           H  
ATOM    460  CB  TYR    33      91.031 108.611  90.822  1.00  0.00           C  
ATOM    461  HB2 TYR    33      90.117 108.626  91.415  1.00  0.00           H  
ATOM    462  HB3 TYR    33      91.859 109.208  91.205  1.00  0.00           H  
ATOM    463  CG  TYR    33      90.598 109.269  89.475  1.00  0.00           C  
ATOM    464  CD1 TYR    33      91.513 109.207  88.388  1.00  0.00           C  
ATOM    465  HD1 TYR    33      92.527 108.929  88.631  1.00  0.00           H  
ATOM    466  CE1 TYR    33      91.147 109.796  87.164  1.00  0.00           C  
ATOM    467  HE1 TYR    33      91.848 109.899  86.349  1.00  0.00           H  
ATOM    468  CZ  TYR    33      89.890 110.383  87.041  1.00  0.00           C  
ATOM    469  OH  TYR    33      89.637 110.865  85.777  1.00  0.00           O  
ATOM    470  HH  TYR    33      88.771 111.231  85.583  1.00  0.00           H  
ATOM    471  CE2 TYR    33      88.891 110.307  87.982  1.00  0.00           C  
ATOM    472  HE2 TYR    33      87.878 110.650  87.836  1.00  0.00           H  
ATOM    473  CD2 TYR    33      89.311 109.823  89.248  1.00  0.00           C  
ATOM    474  HD2 TYR    33      88.646 109.802  90.098  1.00  0.00           H  
ATOM    475  C   TYR    33      92.038 106.620  92.091  1.00  0.00           C  
ATOM    476  O   TYR    33      92.900 107.280  92.666  1.00  0.00           O  
ATOM    477  N   GLY    34      91.618 105.524  92.684  1.00  0.00           N  
ATOM    478  H   GLY    34      90.845 105.024  92.269  1.00  0.00           H  
ATOM    479  CA  GLY    34      92.073 105.076  94.022  1.00  0.00           C  
ATOM    480  HA2 GLY    34      93.093 104.704  93.927  1.00  0.00           H  
ATOM    481  HA3 GLY    34      92.126 105.919  94.711  1.00  0.00           H  
ATOM    482  C   GLY    34      91.301 103.924  94.589  1.00  0.00           C  
ATOM    483  O   GLY    34      90.411 103.309  93.974  1.00  0.00           O  
ATOM    484  N   GLN    35      91.458 103.583  95.835  1.00  0.00           N  
ATOM    485  H   GLN    35      92.251 104.041  96.262  1.00  0.00           H  
ATOM    486  CA  GLN    35      90.728 102.421  96.483  1.00  0.00           C  
ATOM    487  HA  GLN    35      89.810 102.213  95.934  1.00  0.00           H  
ATOM    488  CB  GLN    35      91.599 101.130  96.379  1.00  0.00           C  
ATOM    489  HB2 GLN    35      91.798 100.878  95.338  1.00  0.00           H  
ATOM    490  HB3 GLN    35      92.530 101.256  96.931  1.00  0.00           H  
ATOM    491  CG  GLN    35      90.874  99.938  96.888  1.00  0.00           C  
ATOM    492  HG2 GLN    35      91.138  99.920  97.945  1.00  0.00           H  
ATOM    493  HG3 GLN    35      89.786  99.918  96.832  1.00  0.00           H  
ATOM    494  CD  GLN    35      91.308  98.646  96.255  1.00  0.00           C  
ATOM    495  OE1 GLN    35      90.536  98.000  95.555  1.00  0.00           O  
ATOM    496  NE2 GLN    35      92.556  98.334  96.314  1.00  0.00           N  
ATOM    497 HE21 GLN    35      93.193  98.897  96.860  1.00  0.00           H  
ATOM    498 HE22 GLN    35      92.856  97.455  95.919  1.00  0.00           H  
ATOM    499  C   GLN    35      90.383 102.793  97.904  1.00  0.00           C  
ATOM    500  O   GLN    35      91.236 102.717  98.755  1.00  0.00           O  
ATOM    501  N   GLN    36      89.149 103.253  98.228  1.00  0.00           N  
ATOM    502  H   GLN    36      89.159 103.460  99.217  1.00  0.00           H  
ATOM    503  CA  GLN    36      88.058 103.748  97.358  1.00  0.00           C  
ATOM    504  HA  GLN    36      87.863 102.954  96.637  1.00  0.00           H  
ATOM    505  CB  GLN    36      86.836 103.930  98.289  1.00  0.00           C  
ATOM    506  HB2 GLN    36      86.495 103.000  98.743  1.00  0.00           H  
ATOM    507  HB3 GLN    36      87.108 104.566  99.132  1.00  0.00           H  
ATOM    508  CG  GLN    36      85.704 104.774  97.741  1.00  0.00           C  
ATOM    509  HG2 GLN    36      85.922 105.842  97.710  1.00  0.00           H  
ATOM    510  HG3 GLN    36      85.394 104.435  96.753  1.00  0.00           H  
ATOM    511  CD  GLN    36      84.501 104.669  98.726  1.00  0.00           C  
ATOM    512  OE1 GLN    36      84.480 104.169  99.838  1.00  0.00           O  
ATOM    513  NE2 GLN    36      83.266 105.067  98.295  1.00  0.00           N  
ATOM    514 HE21 GLN    36      83.213 105.574  97.423  1.00  0.00           H  
ATOM    515 HE22 GLN    36      82.465 104.944  98.898  1.00  0.00           H  
ATOM    516  C   GLN    36      88.404 105.033  96.568  1.00  0.00           C  
ATOM    517  O   GLN    36      88.878 106.003  97.091  1.00  0.00           O  
ATOM    518  N   SER    37      88.091 105.057  95.236  1.00  0.00           N  
ATOM    519  H   SER    37      87.865 104.203  94.746  1.00  0.00           H  
ATOM    520  CA  SER    37      88.274 106.270  94.405  1.00  0.00           C  
ATOM    521  HA  SER    37      89.326 106.532  94.513  1.00  0.00           H  
ATOM    522  CB  SER    37      87.984 105.885  92.953  1.00  0.00           C  
ATOM    523  HB2 SER    37      88.639 105.043  92.732  1.00  0.00           H  
ATOM    524  HB3 SER    37      87.026 105.374  92.863  1.00  0.00           H  
ATOM    525  OG  SER    37      88.245 106.969  92.027  1.00  0.00           O  
ATOM    526  HG  SER    37      87.399 107.188  91.629  1.00  0.00           H  
ATOM    527  C   SER    37      87.357 107.504  94.816  1.00  0.00           C  
ATOM    528  O   SER    37      86.131 107.306  94.932  1.00  0.00           O  
ATOM    529  N   TYR    38      87.977 108.637  95.013  1.00  0.00           N  
ATOM    530  H   TYR    38      88.982 108.671  94.918  1.00  0.00           H  
ATOM    531  CA  TYR    38      87.202 109.874  95.215  1.00  0.00           C  
ATOM    532  HA  TYR    38      86.162 109.671  94.958  1.00  0.00           H  
ATOM    533  CB  TYR    38      87.143 110.314  96.647  1.00  0.00           C  
ATOM    534  HB2 TYR    38      88.169 110.454  96.988  1.00  0.00           H  
ATOM    535  HB3 TYR    38      86.565 111.235  96.724  1.00  0.00           H  
ATOM    536  CG  TYR    38      86.518 109.281  97.583  1.00  0.00           C  
ATOM    537  CD1 TYR    38      87.389 108.769  98.582  1.00  0.00           C  
ATOM    538  HD1 TYR    38      88.411 109.113  98.621  1.00  0.00           H  
ATOM    539  CE1 TYR    38      86.794 108.034  99.583  1.00  0.00           C  
ATOM    540  HE1 TYR    38      87.463 107.825 100.404  1.00  0.00           H  
ATOM    541  CZ  TYR    38      85.488 107.697  99.623  1.00  0.00           C  
ATOM    542  OH  TYR    38      85.022 107.009 100.727  1.00  0.00           O  
ATOM    543  HH  TYR    38      85.671 106.608 101.310  1.00  0.00           H  
ATOM    544  CE2 TYR    38      84.635 108.113  98.528  1.00  0.00           C  
ATOM    545  HE2 TYR    38      83.609 107.776  98.528  1.00  0.00           H  
ATOM    546  CD2 TYR    38      85.126 108.939  97.537  1.00  0.00           C  
ATOM    547  HD2 TYR    38      84.484 109.338  96.766  1.00  0.00           H  
ATOM    548  C   TYR    38      87.589 110.964  94.224  1.00  0.00           C  
ATOM    549  O   TYR    38      86.698 111.793  94.045  1.00  0.00           O  
ATOM    550  N   SER    39      88.742 111.061  93.631  1.00  0.00           N  
ATOM    551  H   SER    39      89.458 110.353  93.709  1.00  0.00           H  
ATOM    552  CA  SER    39      89.213 112.316  92.940  1.00  0.00           C  
ATOM    553  HA  SER    39      88.473 112.595  92.190  1.00  0.00           H  
ATOM    554  CB  SER    39      89.219 113.528  93.930  1.00  0.00           C  
ATOM    555  HB2 SER    39      88.200 113.786  94.221  1.00  0.00           H  
ATOM    556  HB3 SER    39      89.705 113.396  94.897  1.00  0.00           H  
ATOM    557  OG  SER    39      89.715 114.710  93.374  1.00  0.00           O  
ATOM    558  HG  SER    39      89.029 115.375  93.277  1.00  0.00           H  
ATOM    559  C   SER    39      90.661 112.082  92.335  1.00  0.00           C  
ATOM    560  O   SER    39      91.374 111.246  92.875  1.00  0.00           O  
ATOM    561  N   GLY    40      91.029 112.646  91.214  1.00  0.00           N  
ATOM    562  H   GLY    40      90.439 113.410  90.919  1.00  0.00           H  
ATOM    563  CA  GLY    40      92.388 112.467  90.583  1.00  0.00           C  
ATOM    564  HA2 GLY    40      92.565 111.392  90.550  1.00  0.00           H  
ATOM    565  HA3 GLY    40      92.405 112.892  89.579  1.00  0.00           H  
ATOM    566  C   GLY    40      93.477 113.279  91.409  1.00  0.00           C  
ATOM    567  O   GLY    40      93.111 114.165  92.191  1.00  0.00           O  
ATOM    568  N   TYR    41      94.782 112.971  91.195  1.00  0.00           N  
ATOM    569  H   TYR    41      95.545 113.284  91.778  1.00  0.00           H  
ATOM    570  CA  TYR    41      95.311 112.399  89.929  1.00  0.00           C  
ATOM    571  HA  TYR    41      94.658 111.671  89.448  1.00  0.00           H  
ATOM    572  CB  TYR    41      95.467 113.597  88.943  1.00  0.00           C  
ATOM    573  HB2 TYR    41      96.171 114.290  89.404  1.00  0.00           H  
ATOM    574  HB3 TYR    41      95.962 113.183  88.065  1.00  0.00           H  
ATOM    575  CG  TYR    41      94.259 114.305  88.435  1.00  0.00           C  
ATOM    576  CD1 TYR    41      93.944 115.512  88.918  1.00  0.00           C  
ATOM    577  HD1 TYR    41      94.642 115.927  89.630  1.00  0.00           H  
ATOM    578  CE1 TYR    41      92.765 116.118  88.582  1.00  0.00           C  
ATOM    579  HE1 TYR    41      92.427 116.971  89.153  1.00  0.00           H  
ATOM    580  CZ  TYR    41      91.808 115.497  87.745  1.00  0.00           C  
ATOM    581  OH  TYR    41      90.639 116.025  87.473  1.00  0.00           O  
ATOM    582  HH  TYR    41      89.900 115.435  87.638  1.00  0.00           H  
ATOM    583  CE2 TYR    41      92.147 114.259  87.100  1.00  0.00           C  
ATOM    584  HE2 TYR    41      91.407 113.788  86.470  1.00  0.00           H  
ATOM    585  CD2 TYR    41      93.336 113.655  87.461  1.00  0.00           C  
ATOM    586  HD2 TYR    41      93.489 112.659  87.072  1.00  0.00           H  
ATOM    587  C   TYR    41      96.648 111.702  90.080  1.00  0.00           C  
ATOM    588  O   TYR    41      97.382 112.103  90.981  1.00  0.00           O  
ATOM    589  N   SER    42      96.901 110.636  89.312  1.00  0.00           N  
ATOM    590  H   SER    42      96.168 110.340  88.683  1.00  0.00           H  
ATOM    591  CA  SER    42      97.787 109.514  89.550  1.00  0.00           C  
ATOM    592  HA  SER    42      97.834 109.282  90.614  1.00  0.00           H  
ATOM    593  CB  SER    42      97.231 108.230  88.963  1.00  0.00           C  
ATOM    594  HB2 SER    42      97.021 108.289  87.895  1.00  0.00           H  
ATOM    595  HB3 SER    42      97.982 107.449  89.084  1.00  0.00           H  
ATOM    596  OG  SER    42      96.028 107.970  89.647  1.00  0.00           O  
ATOM    597  HG  SER    42      95.862 107.049  89.434  1.00  0.00           H  
ATOM    598  C   SER    42      99.242 109.651  89.107  1.00  0.00           C  
ATOM    599  O   SER    42      99.999 108.745  89.188  1.00  0.00           O  
ATOM    600  N   GLN    43      99.522 110.910  88.757  1.00  0.00           N  
ATOM    601  H   GLN    43      98.735 111.536  88.671  1.00  0.00           H  
ATOM    602  CA  GLN    43     100.803 111.318  88.119  1.00  0.00           C  
ATOM    603  HA  GLN    43     101.599 110.712  88.553  1.00  0.00           H  
ATOM    604  CB  GLN    43     100.931 110.982  86.617  1.00  0.00           C  
ATOM    605  HB2 GLN    43     101.992 111.142  86.424  1.00  0.00           H  
ATOM    606  HB3 GLN    43     100.646 109.931  86.584  1.00  0.00           H  
ATOM    607  CG  GLN    43     100.105 111.855  85.610  1.00  0.00           C  
ATOM    608  HG2 GLN    43     100.618 112.817  85.608  1.00  0.00           H  
ATOM    609  HG3 GLN    43     100.276 111.400  84.634  1.00  0.00           H  
ATOM    610  CD  GLN    43      98.622 112.180  85.831  1.00  0.00           C  
ATOM    611  OE1 GLN    43      97.796 111.342  86.200  1.00  0.00           O  
ATOM    612  NE2 GLN    43      98.221 113.409  85.653  1.00  0.00           N  
ATOM    613 HE21 GLN    43      98.911 114.056  85.299  1.00  0.00           H  
ATOM    614 HE22 GLN    43      97.297 113.494  85.256  1.00  0.00           H  
ATOM    615  C   GLN    43     100.978 112.796  88.414  1.00  0.00           C  
ATOM    616  O   GLN    43      99.998 113.509  88.381  1.00  0.00           O  
ATOM    617  N   SER    44     102.218 113.268  88.718  1.00  0.00           N  
ATOM    618  H   SER    44     103.039 112.681  88.745  1.00  0.00           H  
ATOM    619  CA  SER    44     102.392 114.700  88.902  1.00  0.00           C  
ATOM    620  HA  SER    44     101.828 115.047  89.768  1.00  0.00           H  
ATOM    621  CB  SER    44     103.783 115.069  89.210  1.00  0.00           C  
ATOM    622  HB2 SER    44     104.051 114.536  90.122  1.00  0.00           H  
ATOM    623  HB3 SER    44     104.401 114.729  88.379  1.00  0.00           H  
ATOM    624  OG  SER    44     104.020 116.444  89.430  1.00  0.00           O  
ATOM    625  HG  SER    44     104.578 116.601  90.194  1.00  0.00           H  
ATOM    626  C   SER    44     101.879 115.566  87.735  1.00  0.00           C  
ATOM    627  O   SER    44     101.958 115.129  86.577  1.00  0.00           O  
ATOM    628  N   THR    45     101.380 116.813  88.023  1.00  0.00           N  
ATOM    629  H   THR    45     101.526 117.162  88.959  1.00  0.00           H  
ATOM    630  CA  THR    45     100.898 117.798  87.035  1.00  0.00           C  
ATOM    631  HA  THR    45     100.354 117.257  86.261  1.00  0.00           H  
ATOM    632  CB  THR    45     100.044 118.858  87.683  1.00  0.00           C  
ATOM    633  HB  THR    45     100.724 119.279  88.424  1.00  0.00           H  
ATOM    634  CG2 THR    45      99.716 120.055  86.740  1.00  0.00           C  
ATOM    635 HG21 THR    45     100.502 120.810  86.721  1.00  0.00           H  
ATOM    636 HG22 THR    45      99.508 119.647  85.751  1.00  0.00           H  
ATOM    637 HG23 THR    45      98.810 120.514  87.135  1.00  0.00           H  
ATOM    638  OG1 THR    45      98.884 118.308  88.307  1.00  0.00           O  
ATOM    639  HG1 THR    45      98.429 118.994  88.801  1.00  0.00           H  
ATOM    640  C   THR    45     102.159 118.456  86.344  1.00  0.00           C  
ATOM    641  O   THR    45     102.119 118.943  85.232  1.00  0.00           O  
ATOM    642  N   ASP    46     103.271 118.477  86.976  1.00  0.00           N  
ATOM    643  H   ASP    46     103.323 117.914  87.812  1.00  0.00           H  
ATOM    644  CA  ASP    46     104.555 119.065  86.529  1.00  0.00           C  
ATOM    645  HA  ASP    46     104.832 118.684  85.546  1.00  0.00           H  
ATOM    646  CB  ASP    46     104.383 120.577  86.405  1.00  0.00           C  
ATOM    647  HB2 ASP    46     103.547 120.731  85.722  1.00  0.00           H  
ATOM    648  HB3 ASP    46     104.134 121.032  87.364  1.00  0.00           H  
ATOM    649  CG  ASP    46     105.594 121.341  85.881  1.00  0.00           C  
ATOM    650  OD1 ASP    46     106.539 120.669  85.363  1.00  0.00           O  
ATOM    651  OD2 ASP    46     105.617 122.601  85.965  1.00  0.00           O  
ATOM    652  C   ASP    46     105.747 118.733  87.421  1.00  0.00           C  
ATOM    653  O   ASP    46     105.671 119.019  88.631  1.00  0.00           O  
ATOM    654  N   THR    47     106.883 118.281  86.867  1.00  0.00           N  
ATOM    655  H   THR    47     106.865 118.287  85.857  1.00  0.00           H  
ATOM    656  CA  THR    47     108.162 118.037  87.597  1.00  0.00           C  
ATOM    657  HA  THR    47     107.984 118.266  88.647  1.00  0.00           H  
ATOM    658  CB  THR    47     108.607 116.598  87.466  1.00  0.00           C  
ATOM    659  HB  THR    47     109.462 116.460  88.129  1.00  0.00           H  
ATOM    660  CG2 THR    47     107.430 115.715  87.941  1.00  0.00           C  
ATOM    661 HG21 THR    47     106.703 115.682  87.130  1.00  0.00           H  
ATOM    662 HG22 THR    47     107.731 114.694  88.176  1.00  0.00           H  
ATOM    663 HG23 THR    47     106.897 116.058  88.828  1.00  0.00           H  
ATOM    664  OG1 THR    47     108.841 116.201  86.174  1.00  0.00           O  
ATOM    665  HG1 THR    47     109.775 115.980  86.149  1.00  0.00           H  
ATOM    666  C   THR    47     109.305 118.845  86.997  1.00  0.00           C  
ATOM    667  O   THR    47     110.447 118.422  87.176  1.00  0.00           O  
ATOM    668  N   SER    48     109.052 119.869  86.177  1.00  0.00           N  
ATOM    669  H   SER    48     108.095 120.182  86.096  1.00  0.00           H  
ATOM    670  CA  SER    48     110.037 120.883  85.762  1.00  0.00           C  
ATOM    671  HA  SER    48     110.938 120.427  85.353  1.00  0.00           H  
ATOM    672  CB  SER    48     109.494 121.744  84.625  1.00  0.00           C  
ATOM    673  HB2 SER    48     110.289 122.439  84.356  1.00  0.00           H  
ATOM    674  HB3 SER    48     109.116 121.095  83.835  1.00  0.00           H  
ATOM    675  OG  SER    48     108.414 122.543  84.969  1.00  0.00           O  
ATOM    676  HG  SER    48     107.649 122.017  85.213  1.00  0.00           H  
ATOM    677  C   SER    48     110.444 121.803  86.960  1.00  0.00           C  
ATOM    678  O   SER    48     109.743 121.861  87.994  1.00  0.00           O  
ATOM    679  N   GLY    49     111.594 122.541  86.838  1.00  0.00           N  
ATOM    680  H   GLY    49     112.193 122.332  86.052  1.00  0.00           H  
ATOM    681  CA  GLY    49     112.111 123.479  87.944  1.00  0.00           C  
ATOM    682  HA2 GLY    49     113.061 123.962  87.718  1.00  0.00           H  
ATOM    683  HA3 GLY    49     111.395 124.290  88.075  1.00  0.00           H  
ATOM    684  C   GLY    49     112.353 122.769  89.304  1.00  0.00           C  
ATOM    685  O   GLY    49     112.648 121.576  89.296  1.00  0.00           O  
ATOM    686  N   TYR    50     111.999 123.424  90.436  1.00  0.00           N  
ATOM    687  H   TYR    50     112.296 122.978  91.293  1.00  0.00           H  
ATOM    688  CA  TYR    50     111.565 124.822  90.577  1.00  0.00           C  
ATOM    689  HA  TYR    50     112.029 125.451  89.818  1.00  0.00           H  
ATOM    690  CB  TYR    50     110.064 124.970  90.346  1.00  0.00           C  
ATOM    691  HB2 TYR    50     109.780 124.336  89.506  1.00  0.00           H  
ATOM    692  HB3 TYR    50     109.591 124.552  91.234  1.00  0.00           H  
ATOM    693  CG  TYR    50     109.574 126.313  90.069  1.00  0.00           C  
ATOM    694  CD1 TYR    50     109.045 127.191  91.075  1.00  0.00           C  
ATOM    695  HD1 TYR    50     108.965 126.868  92.102  1.00  0.00           H  
ATOM    696  CE1 TYR    50     108.666 128.459  90.713  1.00  0.00           C  
ATOM    697  HE1 TYR    50     108.311 129.174  91.441  1.00  0.00           H  
ATOM    698  CZ  TYR    50     108.814 128.912  89.370  1.00  0.00           C  
ATOM    699  OH  TYR    50     108.346 130.134  89.089  1.00  0.00           O  
ATOM    700  HH  TYR    50     107.577 130.313  89.635  1.00  0.00           H  
ATOM    701  CE2 TYR    50     109.066 127.946  88.397  1.00  0.00           C  
ATOM    702  HE2 TYR    50     109.261 128.177  87.360  1.00  0.00           H  
ATOM    703  CD2 TYR    50     109.474 126.664  88.742  1.00  0.00           C  
ATOM    704  HD2 TYR    50     109.819 126.028  87.941  1.00  0.00           H  
ATOM    705  C   TYR    50     111.875 125.401  91.969  1.00  0.00           C  
ATOM    706  O   TYR    50     111.684 124.709  92.955  1.00  0.00           O  
ATOM    707  N   GLY    51     112.344 126.644  92.237  1.00  0.00           N  
ATOM    708  H   GLY    51     112.643 126.793  93.190  1.00  0.00           H  
ATOM    709  CA  GLY    51     112.700 127.755  91.371  1.00  0.00           C  
ATOM    710  HA2 GLY    51     111.968 127.974  90.594  1.00  0.00           H  
ATOM    711  HA3 GLY    51     112.727 128.643  92.003  1.00  0.00           H  
ATOM    712  C   GLY    51     114.042 127.721  90.684  1.00  0.00           C  
ATOM    713  O   GLY    51     114.579 126.612  90.479  1.00  0.00           O  
ATOM    714  N   GLN    52     114.622 128.822  90.250  1.00  0.00           N  
ATOM    715  H   GLN    52     114.296 129.730  90.552  1.00  0.00           H  
ATOM    716  CA  GLN    52     115.687 128.915  89.182  1.00  0.00           C  
ATOM    717  HA  GLN    52     115.147 128.590  88.292  1.00  0.00           H  
ATOM    718  CB  GLN    52     116.183 130.399  88.999  1.00  0.00           C  
ATOM    719  HB2 GLN    52     116.908 130.437  88.187  1.00  0.00           H  
ATOM    720  HB3 GLN    52     115.266 130.925  88.737  1.00  0.00           H  
ATOM    721  CG  GLN    52     116.882 130.870  90.242  1.00  0.00           C  
ATOM    722  HG2 GLN    52     116.152 130.682  91.030  1.00  0.00           H  
ATOM    723  HG3 GLN    52     117.749 130.225  90.385  1.00  0.00           H  
ATOM    724  CD  GLN    52     117.326 132.351  90.243  1.00  0.00           C  
ATOM    725  OE1 GLN    52     117.814 132.930  89.305  1.00  0.00           O  
ATOM    726  NE2 GLN    52     117.269 133.065  91.351  1.00  0.00           N  
ATOM    727 HE21 GLN    52     117.113 132.651  92.259  1.00  0.00           H  
ATOM    728 HE22 GLN    52     117.570 134.019  91.214  1.00  0.00           H  
ATOM    729  C   GLN    52     116.878 127.997  89.358  1.00  0.00           C  
ATOM    730  O   GLN    52     117.347 127.874  90.520  1.00  0.00           O  
ATOM    731  N   SER    53     117.515 127.366  88.372  1.00  0.00           N  
ATOM    732  H   SER    53     118.395 126.970  88.669  1.00  0.00           H  
ATOM    733  CA  SER    53     117.105 127.364  86.964  1.00  0.00           C  
ATOM    734  HA  SER    53     116.938 128.391  86.638  1.00  0.00           H  
ATOM    735  CB  SER    53     118.126 126.818  86.008  1.00  0.00           C  
ATOM    736  HB2 SER    53     118.880 127.603  85.955  1.00  0.00           H  
ATOM    737  HB3 SER    53     118.525 125.897  86.434  1.00  0.00           H  
ATOM    738  OG  SER    53     117.676 126.491  84.707  1.00  0.00           O  
ATOM    739  HG  SER    53     118.221 125.764  84.399  1.00  0.00           H  
ATOM    740  C   SER    53     115.759 126.585  86.618  1.00  0.00           C  
ATOM    741  O   SER    53     115.510 125.464  87.059  1.00  0.00           O  
ATOM    742  N   SER    54     114.786 127.246  85.923  1.00  0.00           N  
ATOM    743  H   SER    54     114.949 128.176  85.564  1.00  0.00           H  
ATOM    744  CA  SER    54     113.390 126.734  85.846  1.00  0.00           C  
ATOM    745  HA  SER    54     113.204 126.262  86.811  1.00  0.00           H  
ATOM    746  CB  SER    54     112.459 127.960  85.680  1.00  0.00           C  
ATOM    747  HB2 SER    54     112.918 128.640  84.963  1.00  0.00           H  
ATOM    748  HB3 SER    54     111.434 127.737  85.384  1.00  0.00           H  
ATOM    749  OG  SER    54     112.379 128.715  86.893  1.00  0.00           O  
ATOM    750  HG  SER    54     112.068 129.590  86.652  1.00  0.00           H  
ATOM    751  C   SER    54     113.140 125.575  84.928  1.00  0.00           C  
ATOM    752  O   SER    54     112.098 124.891  84.985  1.00  0.00           O  
ATOM    753  N   TYR    55     114.039 125.352  83.976  1.00  0.00           N  
ATOM    754  H   TYR    55     114.730 126.088  83.935  1.00  0.00           H  
ATOM    755  CA  TYR    55     114.032 124.324  82.885  1.00  0.00           C  
ATOM    756  HA  TYR    55     113.394 123.502  83.207  1.00  0.00           H  
ATOM    757  CB  TYR    55     113.378 124.945  81.646  1.00  0.00           C  
ATOM    758  HB2 TYR    55     113.746 125.962  81.505  1.00  0.00           H  
ATOM    759  HB3 TYR    55     113.533 124.346  80.749  1.00  0.00           H  
ATOM    760  CG  TYR    55     111.896 125.034  81.769  1.00  0.00           C  
ATOM    761  CD1 TYR    55     111.308 126.304  81.768  1.00  0.00           C  
ATOM    762  HD1 TYR    55     111.990 127.141  81.755  1.00  0.00           H  
ATOM    763  CE1 TYR    55     109.920 126.472  81.859  1.00  0.00           C  
ATOM    764  HE1 TYR    55     109.454 127.446  81.864  1.00  0.00           H  
ATOM    765  CZ  TYR    55     109.048 125.355  81.852  1.00  0.00           C  
ATOM    766  OH  TYR    55     107.717 125.498  82.079  1.00  0.00           O  
ATOM    767  HH  TYR    55     107.481 125.157  82.944  1.00  0.00           H  
ATOM    768  CE2 TYR    55     109.629 124.046  81.794  1.00  0.00           C  
ATOM    769  HE2 TYR    55     109.050 123.135  81.849  1.00  0.00           H  
ATOM    770  CD2 TYR    55     111.020 123.931  81.657  1.00  0.00           C  
ATOM    771  HD2 TYR    55     111.395 122.931  81.495  1.00  0.00           H  
ATOM    772  C   TYR    55     115.448 123.771  82.642  1.00  0.00           C  
ATOM    773  O   TYR    55     116.040 124.225  81.683  1.00  0.00           O  
ATOM    774  N   SER    56     116.024 122.762  83.348  1.00  0.00           N  
ATOM    775  H   SER    56     116.834 122.375  82.885  1.00  0.00           H  
ATOM    776  CA  SER    56     115.496 121.981  84.482  1.00  0.00           C  
ATOM    777  HA  SER    56     116.294 121.265  84.679  1.00  0.00           H  
ATOM    778  CB  SER    56     115.403 122.768  85.750  1.00  0.00           C  
ATOM    779  HB2 SER    56     116.203 123.486  85.930  1.00  0.00           H  
ATOM    780  HB3 SER    56     114.449 123.295  85.758  1.00  0.00           H  
ATOM    781  OG  SER    56     115.256 121.869  86.829  1.00  0.00           O  
ATOM    782  HG  SER    56     115.578 122.351  87.594  1.00  0.00           H  
ATOM    783  C   SER    56     114.176 121.181  84.237  1.00  0.00           C  
ATOM    784  O   SER    56     113.076 121.494  84.674  1.00  0.00           O  
ATOM    785  N   SER    57     114.179 120.031  83.582  1.00  0.00           N  
ATOM    786  H   SER    57     113.255 119.627  83.541  1.00  0.00           H  
ATOM    787  CA  SER    57     114.985 119.616  82.353  1.00  0.00           C  
ATOM    788  HA  SER    57     116.024 119.789  82.634  1.00  0.00           H  
ATOM    789  CB  SER    57     114.821 118.128  82.209  1.00  0.00           C  
ATOM    790  HB2 SER    57     115.159 117.544  83.064  1.00  0.00           H  
ATOM    791  HB3 SER    57     113.779 117.857  82.036  1.00  0.00           H  
ATOM    792  OG  SER    57     115.455 117.545  81.090  1.00  0.00           O  
ATOM    793  HG  SER    57     116.404 117.675  81.153  1.00  0.00           H  
ATOM    794  C   SER    57     114.509 120.301  81.086  1.00  0.00           C  
ATOM    795  O   SER    57     113.422 120.942  81.007  1.00  0.00           O  
ATOM    796  N   TYR    58     115.310 120.310  80.087  1.00  0.00           N  
ATOM    797  H   TYR    58     116.117 119.704  80.052  1.00  0.00           H  
ATOM    798  CA  TYR    58     115.115 121.165  78.928  1.00  0.00           C  
ATOM    799  HA  TYR    58     114.853 122.133  79.355  1.00  0.00           H  
ATOM    800  CB  TYR    58     116.404 121.346  78.027  1.00  0.00           C  
ATOM    801  HB2 TYR    58     117.258 121.289  78.702  1.00  0.00           H  
ATOM    802  HB3 TYR    58     116.477 120.476  77.374  1.00  0.00           H  
ATOM    803  CG  TYR    58     116.350 122.653  77.277  1.00  0.00           C  
ATOM    804  CD1 TYR    58     115.935 122.706  75.962  1.00  0.00           C  
ATOM    805  HD1 TYR    58     115.800 121.817  75.363  1.00  0.00           H  
ATOM    806  CE1 TYR    58     115.848 124.023  75.380  1.00  0.00           C  
ATOM    807  HE1 TYR    58     115.582 124.192  74.347  1.00  0.00           H  
ATOM    808  CZ  TYR    58     116.255 125.170  76.099  1.00  0.00           C  
ATOM    809  OH  TYR    58     116.229 126.385  75.542  1.00  0.00           O  
ATOM    810  HH  TYR    58     115.849 126.454  74.664  1.00  0.00           H  
ATOM    811  CE2 TYR    58     116.582 125.089  77.453  1.00  0.00           C  
ATOM    812  HE2 TYR    58     116.762 125.977  78.041  1.00  0.00           H  
ATOM    813  CD2 TYR    58     116.539 123.844  78.071  1.00  0.00           C  
ATOM    814  HD2 TYR    58     116.656 123.734  79.139  1.00  0.00           H  
ATOM    815  C   TYR    58     113.923 120.630  78.054  1.00  0.00           C  
ATOM    816  O   TYR    58     113.889 119.376  77.812  1.00  0.00           O  
ATOM    817  N   GLY    59     113.008 121.435  77.461  1.00  0.00           N  
ATOM    818  H   GLY    59     112.187 120.956  77.120  1.00  0.00           H  
ATOM    819  CA  GLY    59     112.854 122.823  77.665  1.00  0.00           C  
ATOM    820  HA2 GLY    59     112.238 122.906  78.560  1.00  0.00           H  
ATOM    821  HA3 GLY    59     113.797 123.299  77.936  1.00  0.00           H  
ATOM    822  C   GLY    59     112.133 123.538  76.531  1.00  0.00           C  
ATOM    823  O   GLY    59     112.071 123.042  75.326  1.00  0.00           O  
ATOM    824  N   GLN    60     111.465 124.606  76.810  1.00  0.00           N  
ATOM    825  H   GLN    60     110.946 124.961  76.020  1.00  0.00           H  
ATOM    826  CA  GLN    60     111.265 125.307  78.105  1.00  0.00           C  
ATOM    827  HA  GLN    60     111.805 124.803  78.906  1.00  0.00           H  
ATOM    828  CB  GLN    60     111.786 126.748  78.006  1.00  0.00           C  
ATOM    829  HB2 GLN    60     111.141 127.420  77.439  1.00  0.00           H  
ATOM    830  HB3 GLN    60     111.780 127.208  78.994  1.00  0.00           H  
ATOM    831  CG  GLN    60     113.238 126.971  77.559  1.00  0.00           C  
ATOM    832  HG2 GLN    60     113.951 126.291  78.025  1.00  0.00           H  
ATOM    833  HG3 GLN    60     113.367 126.511  76.579  1.00  0.00           H  
ATOM    834  CD  GLN    60     113.782 128.424  77.678  1.00  0.00           C  
ATOM    835  OE1 GLN    60     113.121 129.292  78.210  1.00  0.00           O  
ATOM    836  NE2 GLN    60     114.979 128.742  77.191  1.00  0.00           N  
ATOM    837 HE21 GLN    60     115.465 127.973  76.752  1.00  0.00           H  
ATOM    838 HE22 GLN    60     115.315 129.655  77.461  1.00  0.00           H  
ATOM    839  C   GLN    60     109.751 125.268  78.409  1.00  0.00           C  
ATOM    840  O   GLN    60     109.182 124.175  78.572  1.00  0.00           O  
ATOM    841  N   SER    61     109.055 126.406  78.392  1.00  0.00           N  
ATOM    842  H   SER    61     109.494 127.288  78.169  1.00  0.00           H  
ATOM    843  CA  SER    61     107.598 126.424  78.455  1.00  0.00           C  
ATOM    844  HA  SER    61     107.296 125.832  79.319  1.00  0.00           H  
ATOM    845  CB  SER    61     107.164 127.830  78.859  1.00  0.00           C  
ATOM    846  HB2 SER    61     106.081 127.886  78.746  1.00  0.00           H  
ATOM    847  HB3 SER    61     107.644 128.064  79.809  1.00  0.00           H  
ATOM    848  OG  SER    61     107.665 128.780  77.937  1.00  0.00           O  
ATOM    849  HG  SER    61     108.522 129.121  78.201  1.00  0.00           H  
ATOM    850  C   SER    61     107.046 125.913  77.138  1.00  0.00           C  
ATOM    851  O   SER    61     107.690 125.747  76.148  1.00  0.00           O  
ATOM    852  N   GLN    62     105.684 125.763  77.114  1.00  0.00           N  
ATOM    853  H   GLN    62     105.254 125.992  77.998  1.00  0.00           H  
ATOM    854  CA  GLN    62     104.940 124.824  76.262  1.00  0.00           C  
ATOM    855  HA  GLN    62     105.482 123.879  76.252  1.00  0.00           H  
ATOM    856  CB  GLN    62     103.585 124.605  76.922  1.00  0.00           C  
ATOM    857  HB2 GLN    62     103.734 124.032  77.837  1.00  0.00           H  
ATOM    858  HB3 GLN    62     103.129 125.553  77.209  1.00  0.00           H  
ATOM    859  CG  GLN    62     102.500 123.777  76.202  1.00  0.00           C  
ATOM    860  HG2 GLN    62     103.046 122.922  75.804  1.00  0.00           H  
ATOM    861  HG3 GLN    62     101.815 123.311  76.911  1.00  0.00           H  
ATOM    862  CD  GLN    62     101.507 124.550  75.338  1.00  0.00           C  
ATOM    863  OE1 GLN    62     101.559 125.720  75.017  1.00  0.00           O  
ATOM    864  NE2 GLN    62     100.524 123.844  74.871  1.00  0.00           N  
ATOM    865 HE21 GLN    62      99.711 124.221  74.405  1.00  0.00           H  
ATOM    866 HE22 GLN    62     100.606 122.848  75.018  1.00  0.00           H  
ATOM    867  C   GLN    62     104.817 125.339  74.826  1.00  0.00           C  
ATOM    868  O   GLN    62     104.777 124.457  73.936  1.00  0.00           O  
ATOM    869  N   ASN    63     104.867 126.607  74.555  1.00  0.00           N  
ATOM    870  H   ASN    63     105.093 127.327  75.225  1.00  0.00           H  
ATOM    871  CA  ASN    63     104.980 127.003  73.166  1.00  0.00           C  
ATOM    872  HA  ASN    63     104.690 126.264  72.420  1.00  0.00           H  
ATOM    873  CB  ASN    63     104.009 128.158  73.121  1.00  0.00           C  
ATOM    874  HB2 ASN    63     103.041 127.831  73.501  1.00  0.00           H  
ATOM    875  HB3 ASN    63     104.244 128.959  73.822  1.00  0.00           H  
ATOM    876  CG  ASN    63     103.878 128.843  71.788  1.00  0.00           C  
ATOM    877  OD1 ASN    63     103.769 128.248  70.740  1.00  0.00           O  
ATOM    878  ND2 ASN    63     103.803 130.128  71.785  1.00  0.00           N  
ATOM    879 HD21 ASN    63     103.578 130.596  70.919  1.00  0.00           H  
ATOM    880 HD22 ASN    63     103.819 130.670  72.638  1.00  0.00           H  
ATOM    881  C   ASN    63     106.440 127.487  72.804  1.00  0.00           C  
ATOM    882  O   ASN    63     106.643 128.136  71.769  1.00  0.00           O  
ATOM    883  N   THR    64     107.505 127.209  73.668  1.00  0.00           N  
ATOM    884  H   THR    64     107.355 126.637  74.486  1.00  0.00           H  
ATOM    885  CA  THR    64     108.882 127.678  73.632  1.00  0.00           C  
ATOM    886  HA  THR    64     108.900 128.278  72.722  1.00  0.00           H  
ATOM    887  CB  THR    64     109.119 128.638  74.819  1.00  0.00           C  
ATOM    888  HB  THR    64     109.082 128.055  75.739  1.00  0.00           H  
ATOM    889  CG2 THR    64     110.481 129.357  74.618  1.00  0.00           C  
ATOM    890 HG21 THR    64     110.642 130.053  75.441  1.00  0.00           H  
ATOM    891 HG22 THR    64     111.281 128.617  74.649  1.00  0.00           H  
ATOM    892 HG23 THR    64     110.496 129.885  73.665  1.00  0.00           H  
ATOM    893  OG1 THR    64     108.150 129.629  74.904  1.00  0.00           O  
ATOM    894  HG1 THR    64     108.161 130.140  74.092  1.00  0.00           H  
ATOM    895  C   THR    64     109.907 126.522  73.521  1.00  0.00           C  
ATOM    896  O   THR    64     110.470 125.937  74.478  1.00  0.00           O  
ATOM    897  N   GLY    65     110.151 126.127  72.266  1.00  0.00           N  
ATOM    898  H   GLY    65     110.457 125.171  72.382  1.00  0.00           H  
ATOM    899  CA  GLY    65     109.436 126.303  70.983  1.00  0.00           C  
ATOM    900  HA2 GLY    65     109.316 127.370  70.797  1.00  0.00           H  
ATOM    901  HA3 GLY    65     110.178 126.061  70.222  1.00  0.00           H  
ATOM    902  C   GLY    65     108.126 125.545  70.729  1.00  0.00           C  
ATOM    903  O   GLY    65     107.692 124.781  71.551  1.00  0.00           O  
ATOM    904  N   TYR    66     107.514 125.696  69.585  1.00  0.00           N  
ATOM    905  H   TYR    66     108.038 126.361  69.035  1.00  0.00           H  
ATOM    906  CA  TYR    66     106.211 125.070  69.179  1.00  0.00           C  
ATOM    907  HA  TYR    66     105.574 125.230  70.048  1.00  0.00           H  
ATOM    908  CB  TYR    66     105.520 125.796  67.965  1.00  0.00           C  
ATOM    909  HB2 TYR    66     105.483 126.838  68.282  1.00  0.00           H  
ATOM    910  HB3 TYR    66     106.041 125.649  67.019  1.00  0.00           H  
ATOM    911  CG  TYR    66     104.042 125.337  67.825  1.00  0.00           C  
ATOM    912  CD1 TYR    66     103.665 124.512  66.743  1.00  0.00           C  
ATOM    913  HD1 TYR    66     104.406 124.249  66.003  1.00  0.00           H  
ATOM    914  CE1 TYR    66     102.398 123.899  66.736  1.00  0.00           C  
ATOM    915  HE1 TYR    66     102.037 123.284  65.925  1.00  0.00           H  
ATOM    916  CZ  TYR    66     101.478 124.147  67.736  1.00  0.00           C  
ATOM    917  OH  TYR    66     100.251 123.599  67.775  1.00  0.00           O  
ATOM    918  HH  TYR    66      99.961 123.415  66.879  1.00  0.00           H  
ATOM    919  CE2 TYR    66     101.819 125.039  68.790  1.00  0.00           C  
ATOM    920  HE2 TYR    66     101.087 125.284  69.546  1.00  0.00           H  
ATOM    921  CD2 TYR    66     103.150 125.673  68.841  1.00  0.00           C  
ATOM    922  HD2 TYR    66     103.423 126.316  69.664  1.00  0.00           H  
ATOM    923  C   TYR    66     106.266 123.518  69.050  1.00  0.00           C  
ATOM    924  O   TYR    66     107.375 123.039  68.679  1.00  0.00           O  
ATOM    925  N   GLY    67     105.186 122.806  69.466  1.00  0.00           N  
ATOM    926  H   GLY    67     104.501 123.285  70.033  1.00  0.00           H  
ATOM    927  CA  GLY    67     105.091 121.374  69.278  1.00  0.00           C  
ATOM    928  HA2 GLY    67     105.436 121.078  68.287  1.00  0.00           H  
ATOM    929  HA3 GLY    67     105.745 120.966  70.049  1.00  0.00           H  
ATOM    930  C   GLY    67     103.657 120.797  69.361  1.00  0.00           C  
ATOM    931  O   GLY    67     103.469 119.591  69.316  1.00  0.00           O  
ATOM    932  N   THR    68     102.589 121.530  69.610  1.00  0.00           N  
ATOM    933  H   THR    68     102.646 122.527  69.762  1.00  0.00           H  
ATOM    934  CA  THR    68     101.266 120.991  70.005  1.00  0.00           C  
ATOM    935  HA  THR    68     101.486 120.063  70.534  1.00  0.00           H  
ATOM    936  CB  THR    68     100.571 121.992  70.919  1.00  0.00           C  
ATOM    937  HB  THR    68     100.461 122.971  70.453  1.00  0.00           H  
ATOM    938  CG2 THR    68      99.208 121.459  71.424  1.00  0.00           C  
ATOM    939 HG21 THR    68      98.921 122.038  72.302  1.00  0.00           H  
ATOM    940 HG22 THR    68      98.383 121.506  70.714  1.00  0.00           H  
ATOM    941 HG23 THR    68      99.092 120.443  71.800  1.00  0.00           H  
ATOM    942  OG1 THR    68     101.381 122.217  72.089  1.00  0.00           O  
ATOM    943  HG1 THR    68     102.037 122.903  71.945  1.00  0.00           H  
ATOM    944  C   THR    68     100.503 120.407  68.793  1.00  0.00           C  
ATOM    945  O   THR    68     100.785 120.772  67.667  1.00  0.00           O  
ATOM    946  N   GLN    69      99.604 119.494  69.136  1.00  0.00           N  
ATOM    947  H   GLN    69      99.593 119.190  70.099  1.00  0.00           H  
ATOM    948  CA  GLN    69      98.740 118.766  68.185  1.00  0.00           C  
ATOM    949  HA  GLN    69      99.309 118.114  67.521  1.00  0.00           H  
ATOM    950  CB  GLN    69      97.821 117.881  69.072  1.00  0.00           C  
ATOM    951  HB2 GLN    69      98.442 117.177  69.625  1.00  0.00           H  
ATOM    952  HB3 GLN    69      97.186 118.477  69.728  1.00  0.00           H  
ATOM    953  CG  GLN    69      96.825 117.067  68.232  1.00  0.00           C  
ATOM    954  HG2 GLN    69      96.137 116.578  68.922  1.00  0.00           H  
ATOM    955  HG3 GLN    69      96.338 117.834  67.630  1.00  0.00           H  
ATOM    956  CD  GLN    69      97.476 116.021  67.380  1.00  0.00           C  
ATOM    957  OE1 GLN    69      97.632 116.265  66.223  1.00  0.00           O  
ATOM    958  NE2 GLN    69      97.830 114.851  67.928  1.00  0.00           N  
ATOM    959 HE21 GLN    69      97.782 114.718  68.928  1.00  0.00           H  
ATOM    960 HE22 GLN    69      97.935 114.089  67.274  1.00  0.00           H  
ATOM    961  C   GLN    69      97.977 119.739  67.227  1.00  0.00           C  
ATOM    962  O   GLN    69      97.257 120.657  67.619  1.00  0.00           O  
ATOM    963  N   SER    70      97.988 119.378  65.890  1.00  0.00           N  
ATOM    964  H   SER    70      98.557 118.585  65.631  1.00  0.00           H  
ATOM    965  CA  SER    70      97.397 120.163  64.817  1.00  0.00           C  
ATOM    966  HA  SER    70      97.091 121.135  65.205  1.00  0.00           H  
ATOM    967  CB  SER    70      98.451 120.426  63.735  1.00  0.00           C  
ATOM    968  HB2 SER    70      97.973 121.055  62.984  1.00  0.00           H  
ATOM    969  HB3 SER    70      99.233 120.965  64.270  1.00  0.00           H  
ATOM    970  OG  SER    70      98.961 119.255  63.179  1.00  0.00           O  
ATOM    971  HG  SER    70      99.827 119.249  63.593  1.00  0.00           H  
ATOM    972  C   SER    70      96.104 119.619  64.209  1.00  0.00           C  
ATOM    973  O   SER    70      95.488 120.317  63.404  1.00  0.00           O  
ATOM    974  N   THR    71      95.651 118.413  64.633  1.00  0.00           N  
ATOM    975  H   THR    71      96.207 117.781  65.192  1.00  0.00           H  
ATOM    976  CA  THR    71      94.332 117.821  64.204  1.00  0.00           C  
ATOM    977  HA  THR    71      93.855 118.513  63.510  1.00  0.00           H  
ATOM    978  CB  THR    71      94.478 116.527  63.528  1.00  0.00           C  
ATOM    979  HB  THR    71      93.515 116.035  63.394  1.00  0.00           H  
ATOM    980  CG2 THR    71      94.974 116.801  62.167  1.00  0.00           C  
ATOM    981 HG21 THR    71      94.352 117.554  61.684  1.00  0.00           H  
ATOM    982 HG22 THR    71      95.987 117.196  62.243  1.00  0.00           H  
ATOM    983 HG23 THR    71      95.014 115.831  61.672  1.00  0.00           H  
ATOM    984  OG1 THR    71      95.481 115.668  64.131  1.00  0.00           O  
ATOM    985  HG1 THR    71      95.520 115.849  65.073  1.00  0.00           H  
ATOM    986  C   THR    71      93.431 117.705  65.500  1.00  0.00           C  
ATOM    987  O   THR    71      93.819 116.922  66.414  1.00  0.00           O  
ATOM    988  N   PRO    72      92.316 118.415  65.665  1.00  0.00           N  
ATOM    989  CD  PRO    72      91.856 119.454  64.731  1.00  0.00           C  
ATOM    990  HD2 PRO    72      91.329 119.115  63.840  1.00  0.00           H  
ATOM    991  HD3 PRO    72      92.648 120.097  64.348  1.00  0.00           H  
ATOM    992  CG  PRO    72      90.942 120.313  65.603  1.00  0.00           C  
ATOM    993  HG2 PRO    72      90.165 120.816  65.027  1.00  0.00           H  
ATOM    994  HG3 PRO    72      91.467 121.002  66.265  1.00  0.00           H  
ATOM    995  CB  PRO    72      90.338 119.364  66.570  1.00  0.00           C  
ATOM    996  HB2 PRO    72      89.395 119.008  66.154  1.00  0.00           H  
ATOM    997  HB3 PRO    72      90.062 119.814  67.523  1.00  0.00           H  
ATOM    998  CA  PRO    72      91.353 118.267  66.782  1.00  0.00           C  
ATOM    999  HA  PRO    72      91.814 118.276  67.770  1.00  0.00           H  
ATOM   1000  C   PRO    72      90.679 116.865  66.635  1.00  0.00           C  
ATOM   1001  O   PRO    72      90.154 116.585  65.545  1.00  0.00           O  
ATOM   1002  N   GLN    73      90.904 115.908  67.520  1.00  0.00           N  
ATOM   1003  H   GLN    73      91.428 116.253  68.311  1.00  0.00           H  
ATOM   1004  CA  GLN    73      90.546 114.505  67.453  1.00  0.00           C  
ATOM   1005  HA  GLN    73      91.042 114.109  66.567  1.00  0.00           H  
ATOM   1006  CB  GLN    73      91.056 113.626  68.656  1.00  0.00           C  
ATOM   1007  HB2 GLN    73      91.074 112.544  68.525  1.00  0.00           H  
ATOM   1008  HB3 GLN    73      92.004 114.084  68.939  1.00  0.00           H  
ATOM   1009  CG  GLN    73      90.154 113.926  69.907  1.00  0.00           C  
ATOM   1010  HG2 GLN    73      90.745 113.594  70.760  1.00  0.00           H  
ATOM   1011  HG3 GLN    73      90.053 114.987  70.138  1.00  0.00           H  
ATOM   1012  CD  GLN    73      88.820 113.130  69.988  1.00  0.00           C  
ATOM   1013  OE1 GLN    73      88.658 112.085  69.381  1.00  0.00           O  
ATOM   1014  NE2 GLN    73      87.834 113.648  70.721  1.00  0.00           N  
ATOM   1015 HE21 GLN    73      88.101 114.340  71.407  1.00  0.00           H  
ATOM   1016 HE22 GLN    73      87.076 113.052  71.023  1.00  0.00           H  
ATOM   1017  C   GLN    73      89.060 114.350  67.116  1.00  0.00           C  
ATOM   1018  O   GLN    73      88.252 115.100  67.680  1.00  0.00           O  
ATOM   1019  N   GLY    74      88.733 113.588  66.086  1.00  0.00           N  
ATOM   1020  H   GLY    74      89.347 112.908  65.661  1.00  0.00           H  
ATOM   1021  CA  GLY    74      87.358 113.453  65.502  1.00  0.00           C  
ATOM   1022  HA2 GLY    74      86.871 114.374  65.824  1.00  0.00           H  
ATOM   1023  HA3 GLY    74      87.372 113.506  64.413  1.00  0.00           H  
ATOM   1024  C   GLY    74      86.580 112.204  65.870  1.00  0.00           C  
ATOM   1025  O   GLY    74      86.150 111.589  64.922  1.00  0.00           O  
ATOM   1026  N   TYR    75      86.585 111.781  67.173  1.00  0.00           N  
ATOM   1027  H   TYR    75      87.371 112.030  67.757  1.00  0.00           H  
ATOM   1028  CA  TYR    75      85.879 110.601  67.693  1.00  0.00           C  
ATOM   1029  HA  TYR    75      85.097 110.280  67.005  1.00  0.00           H  
ATOM   1030  CB  TYR    75      86.837 109.479  68.036  1.00  0.00           C  
ATOM   1031  HB2 TYR    75      87.379 109.794  68.927  1.00  0.00           H  
ATOM   1032  HB3 TYR    75      86.182 108.653  68.312  1.00  0.00           H  
ATOM   1033  CG  TYR    75      87.783 109.104  66.917  1.00  0.00           C  
ATOM   1034  CD1 TYR    75      89.112 109.501  66.891  1.00  0.00           C  
ATOM   1035  HD1 TYR    75      89.513 110.147  67.658  1.00  0.00           H  
ATOM   1036  CE1 TYR    75      89.901 109.186  65.804  1.00  0.00           C  
ATOM   1037  HE1 TYR    75      90.912 109.559  65.745  1.00  0.00           H  
ATOM   1038  CZ  TYR    75      89.365 108.327  64.769  1.00  0.00           C  
ATOM   1039  OH  TYR    75      90.169 107.923  63.707  1.00  0.00           O  
ATOM   1040  HH  TYR    75      91.013 108.377  63.645  1.00  0.00           H  
ATOM   1041  CE2 TYR    75      88.068 107.995  64.802  1.00  0.00           C  
ATOM   1042  HE2 TYR    75      87.620 107.323  64.085  1.00  0.00           H  
ATOM   1043  CD2 TYR    75      87.257 108.287  65.922  1.00  0.00           C  
ATOM   1044  HD2 TYR    75      86.281 107.825  65.916  1.00  0.00           H  
ATOM   1045  C   TYR    75      85.137 111.037  68.990  1.00  0.00           C  
ATOM   1046  O   TYR    75      84.859 110.249  69.898  1.00  0.00           O  
ATOM   1047  N   GLY    76      84.927 112.351  69.138  1.00  0.00           N  
ATOM   1048  H   GLY    76      85.222 112.969  68.396  1.00  0.00           H  
ATOM   1049  CA  GLY    76      84.087 112.910  70.147  1.00  0.00           C  
ATOM   1050  HA2 GLY    76      84.032 113.999  70.156  1.00  0.00           H  
ATOM   1051  HA3 GLY    76      83.066 112.602  69.918  1.00  0.00           H  
ATOM   1052  C   GLY    76      84.428 112.455  71.572  1.00  0.00           C  
ATOM   1053  O   GLY    76      85.634 112.302  71.876  1.00  0.00           O  
ATOM   1054  N   SER    77      83.419 112.461  72.473  1.00  0.00           N  
ATOM   1055  H   SER    77      82.548 112.845  72.135  1.00  0.00           H  
ATOM   1056  CA  SER    77      83.593 112.011  73.859  1.00  0.00           C  
ATOM   1057  HA  SER    77      84.592 111.604  74.018  1.00  0.00           H  
ATOM   1058  CB  SER    77      83.509 113.241  74.801  1.00  0.00           C  
ATOM   1059  HB2 SER    77      83.679 112.870  75.811  1.00  0.00           H  
ATOM   1060  HB3 SER    77      84.325 113.920  74.552  1.00  0.00           H  
ATOM   1061  OG  SER    77      82.335 114.047  74.722  1.00  0.00           O  
ATOM   1062  HG  SER    77      82.267 114.530  75.550  1.00  0.00           H  
ATOM   1063  C   SER    77      82.643 110.845  74.191  1.00  0.00           C  
ATOM   1064  O   SER    77      81.735 111.015  75.032  1.00  0.00           O  
ATOM   1065  N   THR    78      82.765 109.572  73.768  1.00  0.00           N  
ATOM   1066  H   THR    78      82.201 108.854  74.200  1.00  0.00           H  
ATOM   1067  CA  THR    78      83.536 109.133  72.568  1.00  0.00           C  
ATOM   1068  HA  THR    78      83.729 109.960  71.884  1.00  0.00           H  
ATOM   1069  CB  THR    78      84.893 108.456  72.979  1.00  0.00           C  
ATOM   1070  HB  THR    78      84.666 107.753  73.781  1.00  0.00           H  
ATOM   1071  CG2 THR    78      85.697 107.675  71.980  1.00  0.00           C  
ATOM   1072 HG21 THR    78      86.712 107.469  72.317  1.00  0.00           H  
ATOM   1073 HG22 THR    78      85.306 106.660  71.912  1.00  0.00           H  
ATOM   1074 HG23 THR    78      85.615 108.064  70.965  1.00  0.00           H  
ATOM   1075  OG1 THR    78      85.790 109.435  73.424  1.00  0.00           O  
ATOM   1076  HG1 THR    78      85.609 109.592  74.354  1.00  0.00           H  
ATOM   1077  C   THR    78      82.602 108.144  71.843  1.00  0.00           C  
ATOM   1078  O   THR    78      81.961 107.360  72.528  1.00  0.00           O  
ATOM   1079  N   GLY    79      82.720 108.005  70.535  1.00  0.00           N  
ATOM   1080  H   GLY    79      83.362 108.649  70.096  1.00  0.00           H  
ATOM   1081  CA  GLY    79      82.157 107.040  69.632  1.00  0.00           C  
ATOM   1082  HA2 GLY    79      81.259 106.660  70.120  1.00  0.00           H  
ATOM   1083  HA3 GLY    79      81.873 107.674  68.792  1.00  0.00           H  
ATOM   1084  C   GLY    79      83.085 105.888  69.158  1.00  0.00           C  
ATOM   1085  O   GLY    79      84.179 105.620  69.673  1.00  0.00           O  
ATOM   1086  N   GLY    80      82.745 105.134  68.042  1.00  0.00           N  
ATOM   1087  H   GLY    80      83.429 104.416  67.853  1.00  0.00           H  
ATOM   1088  CA  GLY    80      81.716 105.504  66.989  1.00  0.00           C  
ATOM   1089  HA2 GLY    80      81.987 106.378  66.397  1.00  0.00           H  
ATOM   1090  HA3 GLY    80      81.603 104.721  66.239  1.00  0.00           H  
ATOM   1091  C   GLY    80      80.337 105.604  67.651  1.00  0.00           C  
ATOM   1092  O   GLY    80      79.976 104.844  68.574  1.00  0.00           O  
ATOM   1093  N   TYR    81      79.561 106.462  67.044  1.00  0.00           N  
ATOM   1094  H   TYR    81      79.984 107.086  66.372  1.00  0.00           H  
ATOM   1095  CA  TYR    81      78.096 106.714  67.247  1.00  0.00           C  
ATOM   1096  HA  TYR    81      77.881 106.251  68.211  1.00  0.00           H  
ATOM   1097  CB  TYR    81      77.821 108.205  67.437  1.00  0.00           C  
ATOM   1098  HB2 TYR    81      78.044 108.701  66.493  1.00  0.00           H  
ATOM   1099  HB3 TYR    81      76.775 108.380  67.691  1.00  0.00           H  
ATOM   1100  CG  TYR    81      78.675 108.880  68.501  1.00  0.00           C  
ATOM   1101  CD1 TYR    81      78.276 108.839  69.813  1.00  0.00           C  
ATOM   1102  HD1 TYR    81      77.377 108.360  70.170  1.00  0.00           H  
ATOM   1103  CE1 TYR    81      78.934 109.654  70.776  1.00  0.00           C  
ATOM   1104  HE1 TYR    81      78.553 109.593  71.785  1.00  0.00           H  
ATOM   1105  CZ  TYR    81      80.119 110.318  70.363  1.00  0.00           C  
ATOM   1106  OH  TYR    81      80.827 110.825  71.421  1.00  0.00           O  
ATOM   1107  HH  TYR    81      80.355 110.775  72.256  1.00  0.00           H  
ATOM   1108  CE2 TYR    81      80.602 110.293  68.997  1.00  0.00           C  
ATOM   1109  HE2 TYR    81      81.468 110.844  68.660  1.00  0.00           H  
ATOM   1110  CD2 TYR    81      79.823 109.540  68.044  1.00  0.00           C  
ATOM   1111  HD2 TYR    81      80.106 109.497  67.003  1.00  0.00           H  
ATOM   1112  C   TYR    81      77.178 106.006  66.183  1.00  0.00           C  
ATOM   1113  O   TYR    81      76.868 106.644  65.204  1.00  0.00           O  
ATOM   1114  N   GLY    82      76.622 104.822  66.212  1.00  0.00           N  
ATOM   1115  H   GLY    82      76.244 104.480  65.341  1.00  0.00           H  
ATOM   1116  CA  GLY    82      76.704 103.839  67.295  1.00  0.00           C  
ATOM   1117  HA2 GLY    82      76.561 102.875  66.808  1.00  0.00           H  
ATOM   1118  HA3 GLY    82      77.677 103.843  67.787  1.00  0.00           H  
ATOM   1119  C   GLY    82      75.737 104.135  68.437  1.00  0.00           C  
ATOM   1120  O   GLY    82      75.562 105.338  68.692  1.00  0.00           O  
ATOM   1121  N   SER    83      75.310 103.090  69.186  1.00  0.00           N  
ATOM   1122  H   SER    83      75.472 102.188  68.762  1.00  0.00           H  
ATOM   1123  CA  SER    83      74.355 103.196  70.329  1.00  0.00           C  
ATOM   1124  HA  SER    83      74.020 102.199  70.615  1.00  0.00           H  
ATOM   1125  CB  SER    83      75.164 103.754  71.592  1.00  0.00           C  
ATOM   1126  HB2 SER    83      75.889 104.502  71.273  1.00  0.00           H  
ATOM   1127  HB3 SER    83      74.442 104.208  72.271  1.00  0.00           H  
ATOM   1128  OG  SER    83      75.790 102.623  72.220  1.00  0.00           O  
ATOM   1129  HG  SER    83      76.076 102.963  73.071  1.00  0.00           H  
ATOM   1130  C   SER    83      73.064 103.983  70.095  1.00  0.00           C  
ATOM   1131  O   SER    83      72.979 105.139  70.533  1.00  0.00           O  
ATOM   1132  N   SER    84      72.050 103.471  69.355  1.00  0.00           N  
ATOM   1133  H   SER    84      71.298 104.122  69.177  1.00  0.00           H  
ATOM   1134  CA  SER    84      71.958 102.159  68.631  1.00  0.00           C  
ATOM   1135  HA  SER    84      72.391 101.345  69.213  1.00  0.00           H  
ATOM   1136  CB  SER    84      70.505 101.742  68.424  1.00  0.00           C  
ATOM   1137  HB2 SER    84      69.847 101.974  69.261  1.00  0.00           H  
ATOM   1138  HB3 SER    84      70.177 102.313  67.555  1.00  0.00           H  
ATOM   1139  OG  SER    84      70.465 100.357  68.246  1.00  0.00           O  
ATOM   1140  HG  SER    84      69.544 100.114  68.129  1.00  0.00           H  
ATOM   1141  C   SER    84      72.756 102.174  67.316  1.00  0.00           C  
ATOM   1142  O   SER    84      72.926 103.237  66.759  1.00  0.00           O  
ATOM   1143  N   GLN    85      73.263 100.997  66.900  1.00  0.00           N  
ATOM   1144  H   GLN    85      73.034 100.180  67.448  1.00  0.00           H  
ATOM   1145  CA  GLN    85      73.650 100.861  65.528  1.00  0.00           C  
ATOM   1146  HA  GLN    85      73.608 101.848  65.067  1.00  0.00           H  
ATOM   1147  CB  GLN    85      75.046 100.333  65.580  1.00  0.00           C  
ATOM   1148  HB2 GLN    85      75.772 101.008  66.032  1.00  0.00           H  
ATOM   1149  HB3 GLN    85      74.910  99.459  66.218  1.00  0.00           H  
ATOM   1150  CG  GLN    85      75.719  99.928  64.209  1.00  0.00           C  
ATOM   1151  HG2 GLN    85      76.752  99.594  64.306  1.00  0.00           H  
ATOM   1152  HG3 GLN    85      75.180  99.103  63.743  1.00  0.00           H  
ATOM   1153  CD  GLN    85      75.711 101.050  63.182  1.00  0.00           C  
ATOM   1154  OE1 GLN    85      75.275 102.171  63.440  1.00  0.00           O  
ATOM   1155  NE2 GLN    85      76.293 100.811  62.027  1.00  0.00           N  
ATOM   1156 HE21 GLN    85      76.403 101.477  61.274  1.00  0.00           H  
ATOM   1157 HE22 GLN    85      76.514  99.839  61.864  1.00  0.00           H  
ATOM   1158  C   GLN    85      72.700  99.861  64.821  1.00  0.00           C  
ATOM   1159  O   GLN    85      72.609  99.876  63.589  1.00  0.00           O  
ATOM   1160  N   SER    86      71.817  99.149  65.596  1.00  0.00           N  
ATOM   1161  H   SER    86      71.908  99.104  66.601  1.00  0.00           H  
ATOM   1162  CA  SER    86      70.738  98.367  65.017  1.00  0.00           C  
ATOM   1163  HA  SER    86      70.307  97.663  65.730  1.00  0.00           H  
ATOM   1164  CB  SER    86      69.582  99.371  64.712  1.00  0.00           C  
ATOM   1165  HB2 SER    86      69.370  99.804  65.690  1.00  0.00           H  
ATOM   1166  HB3 SER    86      70.034 100.185  64.146  1.00  0.00           H  
ATOM   1167  OG  SER    86      68.465  98.766  64.044  1.00  0.00           O  
ATOM   1168  HG  SER    86      68.948  98.267  63.381  1.00  0.00           H  
ATOM   1169  C   SER    86      71.083  97.481  63.751  1.00  0.00           C  
ATOM   1170  O   SER    86      70.347  97.500  62.740  1.00  0.00           O  
ATOM   1171  N   SER    87      72.125  96.665  63.910  1.00  0.00           N  
ATOM   1172  H   SER    87      72.687  96.872  64.723  1.00  0.00           H  
ATOM   1173  CA  SER    87      72.555  95.733  62.888  1.00  0.00           C  
ATOM   1174  HA  SER    87      72.109  95.889  61.906  1.00  0.00           H  
ATOM   1175  CB  SER    87      73.982  95.997  62.692  1.00  0.00           C  
ATOM   1176  HB2 SER    87      74.582  95.867  63.593  1.00  0.00           H  
ATOM   1177  HB3 SER    87      74.308  95.330  61.894  1.00  0.00           H  
ATOM   1178  OG  SER    87      74.215  97.323  62.325  1.00  0.00           O  
ATOM   1179  HG  SER    87      75.138  97.552  62.461  1.00  0.00           H  
ATOM   1180  C   SER    87      72.321  94.300  63.279  1.00  0.00           C  
ATOM   1181  O   SER    87      73.197  93.492  62.954  1.00  0.00           O  
ATOM   1182  N   GLN    88      71.196  94.014  63.938  1.00  0.00           N  
ATOM   1183  H   GLN    88      70.594  94.731  64.315  1.00  0.00           H  
ATOM   1184  CA  GLN    88      70.739  92.600  64.163  1.00  0.00           C  
ATOM   1185  HA  GLN    88      71.504  92.032  64.693  1.00  0.00           H  
ATOM   1186  CB  GLN    88      69.416  92.610  64.983  1.00  0.00           C  
ATOM   1187  HB2 GLN    88      69.058  91.585  64.886  1.00  0.00           H  
ATOM   1188  HB3 GLN    88      69.528  92.889  66.031  1.00  0.00           H  
ATOM   1189  CG  GLN    88      68.204  93.405  64.338  1.00  0.00           C  
ATOM   1190  HG2 GLN    88      68.108  93.012  63.326  1.00  0.00           H  
ATOM   1191  HG3 GLN    88      67.312  93.227  64.939  1.00  0.00           H  
ATOM   1192  CD  GLN    88      68.312  94.918  64.313  1.00  0.00           C  
ATOM   1193  OE1 GLN    88      69.066  95.639  64.952  1.00  0.00           O  
ATOM   1194  NE2 GLN    88      67.321  95.512  63.672  1.00  0.00           N  
ATOM   1195 HE21 GLN    88      66.590  94.905  63.327  1.00  0.00           H  
ATOM   1196 HE22 GLN    88      67.318  96.517  63.777  1.00  0.00           H  
ATOM   1197  C   GLN    88      70.578  91.877  62.813  1.00  0.00           C  
ATOM   1198  O   GLN    88      70.318  92.523  61.809  1.00  0.00           O  
ATOM   1199  N   SER    89      70.677  90.576  62.758  1.00  0.00           N  
ATOM   1200  H   SER    89      70.983  90.084  63.584  1.00  0.00           H  
ATOM   1201  CA  SER    89      70.335  89.777  61.585  1.00  0.00           C  
ATOM   1202  HA  SER    89      70.933  90.088  60.728  1.00  0.00           H  
ATOM   1203  CB  SER    89      70.793  88.355  61.854  1.00  0.00           C  
ATOM   1204  HB2 SER    89      70.679  87.715  60.979  1.00  0.00           H  
ATOM   1205  HB3 SER    89      71.844  88.374  62.143  1.00  0.00           H  
ATOM   1206  OG  SER    89      70.091  87.850  63.009  1.00  0.00           O  
ATOM   1207  HG  SER    89      70.422  88.449  63.681  1.00  0.00           H  
ATOM   1208  C   SER    89      68.809  89.840  61.257  1.00  0.00           C  
ATOM   1209  O   SER    89      68.015  90.264  62.101  1.00  0.00           O  
ATOM   1210  N   SER    90      68.430  89.205  60.145  1.00  0.00           N  
ATOM   1211  H   SER    90      69.161  88.913  59.513  1.00  0.00           H  
ATOM   1212  CA  SER    90      67.057  88.866  59.869  1.00  0.00           C  
ATOM   1213  HA  SER    90      66.472  88.899  60.788  1.00  0.00           H  
ATOM   1214  CB  SER    90      66.476  89.922  58.931  1.00  0.00           C  
ATOM   1215  HB2 SER    90      66.881  90.900  59.191  1.00  0.00           H  
ATOM   1216  HB3 SER    90      66.754  89.595  57.929  1.00  0.00           H  
ATOM   1217  OG  SER    90      65.135  90.018  58.906  1.00  0.00           O  
ATOM   1218  HG  SER    90      64.745  89.338  58.352  1.00  0.00           H  
ATOM   1219  C   SER    90      66.868  87.377  59.257  1.00  0.00           C  
ATOM   1220  O   SER    90      65.872  86.960  58.669  1.00  0.00           O  
ATOM   1221  N   TYR    91      67.892  86.509  59.363  1.00  0.00           N  
ATOM   1222  H   TYR    91      68.703  86.808  59.884  1.00  0.00           H  
ATOM   1223  CA  TYR    91      67.916  85.209  58.663  1.00  0.00           C  
ATOM   1224  HA  TYR    91      66.915  84.809  58.825  1.00  0.00           H  
ATOM   1225  CB  TYR    91      68.201  85.366  57.162  1.00  0.00           C  
ATOM   1226  HB2 TYR    91      67.418  86.021  56.780  1.00  0.00           H  
ATOM   1227  HB3 TYR    91      69.179  85.838  57.066  1.00  0.00           H  
ATOM   1228  CG  TYR    91      68.132  84.109  56.346  1.00  0.00           C  
ATOM   1229  CD1 TYR    91      69.286  83.555  55.749  1.00  0.00           C  
ATOM   1230  HD1 TYR    91      70.244  83.982  56.008  1.00  0.00           H  
ATOM   1231  CE1 TYR    91      69.126  82.530  54.886  1.00  0.00           C  
ATOM   1232  HE1 TYR    91      69.965  82.267  54.258  1.00  0.00           H  
ATOM   1233  CZ  TYR    91      67.893  81.830  54.751  1.00  0.00           C  
ATOM   1234  OH  TYR    91      67.769  80.787  53.838  1.00  0.00           O  
ATOM   1235  HH  TYR    91      68.588  80.476  53.445  1.00  0.00           H  
ATOM   1236  CE2 TYR    91      66.782  82.378  55.385  1.00  0.00           C  
ATOM   1237  HE2 TYR    91      65.832  81.872  55.297  1.00  0.00           H  
ATOM   1238  CD2 TYR    91      66.855  83.523  56.116  1.00  0.00           C  
ATOM   1239  HD2 TYR    91      65.968  83.940  56.570  1.00  0.00           H  
ATOM   1240  C   TYR    91      68.953  84.362  59.361  1.00  0.00           C  
ATOM   1241  O   TYR    91      70.022  84.906  59.791  1.00  0.00           O  
ATOM   1242  N   GLY    92      68.778  83.061  59.573  1.00  0.00           N  
ATOM   1243  H   GLY    92      69.564  82.696  60.092  1.00  0.00           H  
ATOM   1244  CA  GLY    92      67.791  82.126  59.105  1.00  0.00           C  
ATOM   1245  HA2 GLY    92      67.582  81.441  59.926  1.00  0.00           H  
ATOM   1246  HA3 GLY    92      66.945  82.664  58.678  1.00  0.00           H  
ATOM   1247  C   GLY    92      68.368  81.150  58.065  1.00  0.00           C  
ATOM   1248  O   GLY    92      69.574  81.334  57.698  1.00  0.00           O  
ATOM   1249  N   GLN    93      67.546  80.126  57.743  1.00  0.00           N  
ATOM   1250  H   GLN    93      66.667  80.095  58.240  1.00  0.00           H  
ATOM   1251  CA  GLN    93      67.935  78.955  56.982  1.00  0.00           C  
ATOM   1252  HA  GLN    93      68.770  79.245  56.344  1.00  0.00           H  
ATOM   1253  CB  GLN    93      68.243  77.797  57.940  1.00  0.00           C  
ATOM   1254  HB2 GLN    93      67.367  77.329  58.387  1.00  0.00           H  
ATOM   1255  HB3 GLN    93      68.739  77.092  57.272  1.00  0.00           H  
ATOM   1256  CG  GLN    93      69.338  77.964  59.102  1.00  0.00           C  
ATOM   1257  HG2 GLN    93      69.699  76.968  59.360  1.00  0.00           H  
ATOM   1258  HG3 GLN    93      70.082  78.641  58.681  1.00  0.00           H  
ATOM   1259  CD  GLN    93      68.801  78.515  60.457  1.00  0.00           C  
ATOM   1260  OE1 GLN    93      67.641  78.731  60.687  1.00  0.00           O  
ATOM   1261  NE2 GLN    93      69.630  78.853  61.333  1.00  0.00           N  
ATOM   1262 HE21 GLN    93      69.257  79.280  62.169  1.00  0.00           H  
ATOM   1263 HE22 GLN    93      70.617  78.879  61.118  1.00  0.00           H  
ATOM   1264  C   GLN    93      66.801  78.413  56.026  1.00  0.00           C  
ATOM   1265  O   GLN    93      65.626  78.501  56.334  1.00  0.00           O  
ATOM   1266  N   GLN    94      67.247  77.802  54.951  1.00  0.00           N  
ATOM   1267  H   GLN    94      68.239  77.870  54.771  1.00  0.00           H  
ATOM   1268  CA  GLN    94      66.371  77.278  53.927  1.00  0.00           C  
ATOM   1269  HA  GLN    94      65.641  78.029  53.623  1.00  0.00           H  
ATOM   1270  CB  GLN    94      67.135  77.093  52.578  1.00  0.00           C  
ATOM   1271  HB2 GLN    94      66.299  76.824  51.933  1.00  0.00           H  
ATOM   1272  HB3 GLN    94      67.749  77.922  52.228  1.00  0.00           H  
ATOM   1273  CG  GLN    94      68.095  75.908  52.625  1.00  0.00           C  
ATOM   1274  HG2 GLN    94      69.015  76.193  53.135  1.00  0.00           H  
ATOM   1275  HG3 GLN    94      67.560  75.059  53.051  1.00  0.00           H  
ATOM   1276  CD  GLN    94      68.504  75.441  51.238  1.00  0.00           C  
ATOM   1277  OE1 GLN    94      68.221  76.025  50.217  1.00  0.00           O  
ATOM   1278  NE2 GLN    94      69.208  74.347  51.213  1.00  0.00           N  
ATOM   1279 HE21 GLN    94      69.320  73.854  52.087  1.00  0.00           H  
ATOM   1280 HE22 GLN    94      69.655  74.058  50.355  1.00  0.00           H  
ATOM   1281  C   GLN    94      65.606  76.060  54.434  1.00  0.00           C  
ATOM   1282  O   GLN    94      66.159  75.319  55.274  1.00  0.00           O  
ATOM   1283  N   SER    95      64.443  75.732  53.901  1.00  0.00           N  
ATOM   1284  H   SER    95      64.027  76.495  53.387  1.00  0.00           H  
ATOM   1285  CA  SER    95      63.584  74.577  54.344  1.00  0.00           C  
ATOM   1286  HA  SER    95      63.604  74.625  55.432  1.00  0.00           H  
ATOM   1287  CB  SER    95      62.118  74.881  53.929  1.00  0.00           C  
ATOM   1288  HB2 SER    95      61.858  75.939  53.941  1.00  0.00           H  
ATOM   1289  HB3 SER    95      62.025  74.542  52.897  1.00  0.00           H  
ATOM   1290  OG  SER    95      61.189  74.353  54.840  1.00  0.00           O  
ATOM   1291  HG  SER    95      61.011  75.042  55.485  1.00  0.00           H  
ATOM   1292  C   SER    95      64.056  73.193  53.890  1.00  0.00           C  
ATOM   1293  O   SER    95      65.065  72.895  53.209  1.00  0.00           O  
ATOM   1294  N   SER    96      63.283  72.258  54.381  1.00  0.00           N  
ATOM   1295  H   SER    96      62.425  72.499  54.855  1.00  0.00           H  
ATOM   1296  CA  SER    96      63.294  70.865  53.883  1.00  0.00           C  
ATOM   1297  HA  SER    96      64.306  70.477  54.000  1.00  0.00           H  
ATOM   1298  CB  SER    96      62.318  69.988  54.765  1.00  0.00           C  
ATOM   1299  HB2 SER    96      61.319  70.426  54.768  1.00  0.00           H  
ATOM   1300  HB3 SER    96      62.243  68.937  54.484  1.00  0.00           H  
ATOM   1301  OG  SER    96      62.655  70.215  56.110  1.00  0.00           O  
ATOM   1302  HG  SER    96      61.935  70.039  56.721  1.00  0.00           H  
ATOM   1303  C   SER    96      62.853  70.787  52.387  1.00  0.00           C  
ATOM   1304  O   SER    96      61.971  71.494  51.910  1.00  0.00           O  
ATOM   1305  N   TYR    97      63.312  69.884  51.541  1.00  0.00           N  
ATOM   1306  H   TYR    97      63.076  70.021  50.569  1.00  0.00           H  
ATOM   1307  CA  TYR    97      64.426  68.864  51.755  1.00  0.00           C  
ATOM   1308  HA  TYR    97      64.440  68.206  50.887  1.00  0.00           H  
ATOM   1309  CB  TYR    97      65.867  69.422  51.653  1.00  0.00           C  
ATOM   1310  HB2 TYR    97      66.068  70.138  52.450  1.00  0.00           H  
ATOM   1311  HB3 TYR    97      66.492  68.538  51.779  1.00  0.00           H  
ATOM   1312  CG  TYR    97      66.216  70.114  50.350  1.00  0.00           C  
ATOM   1313  CD1 TYR    97      66.424  71.504  50.287  1.00  0.00           C  
ATOM   1314  HD1 TYR    97      66.413  72.147  51.154  1.00  0.00           H  
ATOM   1315  CE1 TYR    97      66.511  72.150  49.024  1.00  0.00           C  
ATOM   1316  HE1 TYR    97      66.797  73.186  48.916  1.00  0.00           H  
ATOM   1317  CZ  TYR    97      66.480  71.432  47.835  1.00  0.00           C  
ATOM   1318  OH  TYR    97      66.505  72.108  46.649  1.00  0.00           O  
ATOM   1319  HH  TYR    97      67.014  71.756  45.916  1.00  0.00           H  
ATOM   1320  CE2 TYR    97      66.386  70.031  47.863  1.00  0.00           C  
ATOM   1321  HE2 TYR    97      66.430  69.588  46.879  1.00  0.00           H  
ATOM   1322  CD2 TYR    97      66.249  69.386  49.147  1.00  0.00           C  
ATOM   1323  HD2 TYR    97      65.999  68.336  49.184  1.00  0.00           H  
ATOM   1324  C   TYR    97      64.194  67.792  52.896  1.00  0.00           C  
ATOM   1325  O   TYR    97      64.839  67.916  53.939  1.00  0.00           O  
ATOM   1326  N   PRO    98      63.236  66.801  52.792  1.00  0.00           N  
ATOM   1327  CD  PRO    98      62.917  65.890  53.915  1.00  0.00           C  
ATOM   1328  HD2 PRO    98      62.873  66.444  54.853  1.00  0.00           H  
ATOM   1329  HD3 PRO    98      63.653  65.088  53.979  1.00  0.00           H  
ATOM   1330  CG  PRO    98      61.641  65.275  53.469  1.00  0.00           C  
ATOM   1331  HG2 PRO    98      60.748  65.795  53.817  1.00  0.00           H  
ATOM   1332  HG3 PRO    98      61.522  64.264  53.858  1.00  0.00           H  
ATOM   1333  CB  PRO    98      61.603  65.227  52.004  1.00  0.00           C  
ATOM   1334  HB2 PRO    98      60.643  65.207  51.487  1.00  0.00           H  
ATOM   1335  HB3 PRO    98      62.190  64.365  51.689  1.00  0.00           H  
ATOM   1336  CA  PRO    98      62.317  66.535  51.663  1.00  0.00           C  
ATOM   1337  HA  PRO    98      62.906  66.409  50.754  1.00  0.00           H  
ATOM   1338  C   PRO    98      61.268  67.652  51.410  1.00  0.00           C  
ATOM   1339  O   PRO    98      60.851  68.199  52.421  1.00  0.00           O  
ATOM   1340  N   GLY    99      60.899  67.876  50.162  1.00  0.00           N  
ATOM   1341  H   GLY    99      61.345  67.370  49.411  1.00  0.00           H  
ATOM   1342  CA  GLY    99      59.975  68.957  49.846  1.00  0.00           C  
ATOM   1343  HA2 GLY    99      60.420  69.838  50.309  1.00  0.00           H  
ATOM   1344  HA3 GLY    99      59.959  69.158  48.775  1.00  0.00           H  
ATOM   1345  C   GLY    99      58.553  68.848  50.335  1.00  0.00           C  
ATOM   1346  O   GLY    99      58.107  67.715  50.556  1.00  0.00           O  
ATOM   1347  N   TYR   100      57.828  69.995  50.582  1.00  0.00           N  
ATOM   1348  H   TYR   100      58.390  70.831  50.502  1.00  0.00           H  
ATOM   1349  CA  TYR   100      56.423  70.094  51.009  1.00  0.00           C  
ATOM   1350  HA  TYR   100      55.927  69.358  50.377  1.00  0.00           H  
ATOM   1351  CB  TYR   100      56.315  69.810  52.529  1.00  0.00           C  
ATOM   1352  HB2 TYR   100      55.295  69.454  52.675  1.00  0.00           H  
ATOM   1353  HB3 TYR   100      57.001  69.044  52.892  1.00  0.00           H  
ATOM   1354  CG  TYR   100      56.505  70.965  53.470  1.00  0.00           C  
ATOM   1355  CD1 TYR   100      55.403  71.578  54.082  1.00  0.00           C  
ATOM   1356  HD1 TYR   100      54.375  71.304  53.897  1.00  0.00           H  
ATOM   1357  CE1 TYR   100      55.618  72.620  54.992  1.00  0.00           C  
ATOM   1358  HE1 TYR   100      54.793  73.155  55.438  1.00  0.00           H  
ATOM   1359  CZ  TYR   100      56.984  72.988  55.242  1.00  0.00           C  
ATOM   1360  OH  TYR   100      57.350  74.021  56.101  1.00  0.00           O  
ATOM   1361  HH  TYR   100      56.547  74.469  56.376  1.00  0.00           H  
ATOM   1362  CE2 TYR   100      58.087  72.284  54.669  1.00  0.00           C  
ATOM   1363  HE2 TYR   100      59.039  72.585  55.080  1.00  0.00           H  
ATOM   1364  CD2 TYR   100      57.798  71.329  53.765  1.00  0.00           C  
ATOM   1365  HD2 TYR   100      58.597  70.754  53.321  1.00  0.00           H  
ATOM   1366  C   TYR   100      55.609  71.409  50.642  1.00  0.00           C  
ATOM   1367  O   TYR   100      54.420  71.394  50.753  1.00  0.00           O  
ATOM   1368  N   GLY   101      56.240  72.497  50.135  1.00  0.00           N  
ATOM   1369  H   GLY   101      57.247  72.424  50.166  1.00  0.00           H  
ATOM   1370  CA  GLY   101      55.668  73.729  49.542  1.00  0.00           C  
ATOM   1371  HA2 GLY   101      55.418  74.500  50.271  1.00  0.00           H  
ATOM   1372  HA3 GLY   101      56.395  74.121  48.831  1.00  0.00           H  
ATOM   1373  C   GLY   101      54.270  73.579  48.864  1.00  0.00           C  
ATOM   1374  O   GLY   101      53.310  74.279  49.149  1.00  0.00           O  
ATOM   1375  N   GLN   102      54.258  72.691  47.812  1.00  0.00           N  
ATOM   1376  H   GLN   102      55.142  72.254  47.595  1.00  0.00           H  
ATOM   1377  CA  GLN   102      53.044  72.463  47.030  1.00  0.00           C  
ATOM   1378  HA  GLN   102      52.242  73.189  47.164  1.00  0.00           H  
ATOM   1379  CB  GLN   102      53.341  72.699  45.516  1.00  0.00           C  
ATOM   1380  HB2 GLN   102      54.076  71.956  45.206  1.00  0.00           H  
ATOM   1381  HB3 GLN   102      52.449  72.466  44.935  1.00  0.00           H  
ATOM   1382  CG  GLN   102      54.052  74.056  45.115  1.00  0.00           C  
ATOM   1383  HG2 GLN   102      53.549  74.811  45.718  1.00  0.00           H  
ATOM   1384  HG3 GLN   102      55.090  74.201  45.413  1.00  0.00           H  
ATOM   1385  CD  GLN   102      53.988  74.575  43.694  1.00  0.00           C  
ATOM   1386  OE1 GLN   102      53.198  75.433  43.361  1.00  0.00           O  
ATOM   1387  NE2 GLN   102      54.742  74.022  42.837  1.00  0.00           N  
ATOM   1388 HE21 GLN   102      55.252  73.174  43.039  1.00  0.00           H  
ATOM   1389 HE22 GLN   102      54.643  74.229  41.853  1.00  0.00           H  
ATOM   1390  C   GLN   102      52.421  71.109  47.234  1.00  0.00           C  
ATOM   1391  O   GLN   102      51.209  71.025  47.116  1.00  0.00           O  
ATOM   1392  N   GLN   103      53.194  70.044  47.644  1.00  0.00           N  
ATOM   1393  H   GLN   103      54.186  70.216  47.733  1.00  0.00           H  
ATOM   1394  CA  GLN   103      52.845  68.703  47.796  1.00  0.00           C  
ATOM   1395  HA  GLN   103      51.907  68.747  48.350  1.00  0.00           H  
ATOM   1396  CB  GLN   103      52.560  68.032  46.459  1.00  0.00           C  
ATOM   1397  HB2 GLN   103      51.523  68.303  46.261  1.00  0.00           H  
ATOM   1398  HB3 GLN   103      53.213  68.437  45.686  1.00  0.00           H  
ATOM   1399  CG  GLN   103      52.537  66.530  46.339  1.00  0.00           C  
ATOM   1400  HG2 GLN   103      53.543  66.114  46.275  1.00  0.00           H  
ATOM   1401  HG3 GLN   103      52.109  66.034  47.210  1.00  0.00           H  
ATOM   1402  CD  GLN   103      51.931  66.088  45.000  1.00  0.00           C  
ATOM   1403  OE1 GLN   103      51.920  66.816  44.058  1.00  0.00           O  
ATOM   1404  NE2 GLN   103      51.516  64.858  44.948  1.00  0.00           N  
ATOM   1405 HE21 GLN   103      51.152  64.509  44.073  1.00  0.00           H  
ATOM   1406 HE22 GLN   103      51.607  64.227  45.731  1.00  0.00           H  
ATOM   1407  C   GLN   103      53.971  67.977  48.611  1.00  0.00           C  
ATOM   1408  O   GLN   103      55.102  68.075  48.223  1.00  0.00           O  
ATOM   1409  N   PRO   104      53.674  67.400  49.768  1.00  0.00           N  
ATOM   1410  CD  PRO   104      52.376  67.420  50.491  1.00  0.00           C  
ATOM   1411  HD2 PRO   104      51.731  66.649  50.069  1.00  0.00           H  
ATOM   1412  HD3 PRO   104      51.850  68.374  50.463  1.00  0.00           H  
ATOM   1413  CG  PRO   104      52.704  67.099  51.964  1.00  0.00           C  
ATOM   1414  HG2 PRO   104      51.878  66.629  52.498  1.00  0.00           H  
ATOM   1415  HG3 PRO   104      53.022  68.046  52.400  1.00  0.00           H  
ATOM   1416  CB  PRO   104      53.847  66.082  51.786  1.00  0.00           C  
ATOM   1417  HB2 PRO   104      53.449  65.103  51.520  1.00  0.00           H  
ATOM   1418  HB3 PRO   104      54.435  66.114  52.703  1.00  0.00           H  
ATOM   1419  CA  PRO   104      54.617  66.644  50.533  1.00  0.00           C  
ATOM   1420  HA  PRO   104      55.364  67.325  50.941  1.00  0.00           H  
ATOM   1421  C   PRO   104      55.107  65.469  49.661  1.00  0.00           C  
ATOM   1422  O   PRO   104      54.302  64.789  48.996  1.00  0.00           O  
ATOM   1423  N   ALA   105      56.451  65.360  49.699  1.00  0.00           N  
ATOM   1424  H   ALA   105      57.000  66.082  50.143  1.00  0.00           H  
ATOM   1425  CA  ALA   105      57.239  64.380  48.934  1.00  0.00           C  
ATOM   1426  HA  ALA   105      57.181  64.755  47.912  1.00  0.00           H  
ATOM   1427  CB  ALA   105      58.728  64.476  49.363  1.00  0.00           C  
ATOM   1428  HB1 ALA   105      58.815  64.060  50.367  1.00  0.00           H  
ATOM   1429  HB2 ALA   105      59.406  63.943  48.697  1.00  0.00           H  
ATOM   1430  HB3 ALA   105      58.962  65.539  49.313  1.00  0.00           H  
ATOM   1431  C   ALA   105      56.755  62.970  48.861  1.00  0.00           C  
ATOM   1432  O   ALA   105      56.299  62.432  49.874  1.00  0.00           O  
ATOM   1433  N   PRO   106      56.918  62.337  47.708  1.00  0.00           N  
ATOM   1434  CD  PRO   106      57.281  62.909  46.344  1.00  0.00           C  
ATOM   1435  HD2 PRO   106      58.136  63.584  46.385  1.00  0.00           H  
ATOM   1436  HD3 PRO   106      56.392  63.410  45.962  1.00  0.00           H  
ATOM   1437  CG  PRO   106      57.619  61.750  45.386  1.00  0.00           C  
ATOM   1438  HG2 PRO   106      58.692  61.601  45.504  1.00  0.00           H  
ATOM   1439  HG3 PRO   106      57.293  61.856  44.351  1.00  0.00           H  
ATOM   1440  CB  PRO   106      56.903  60.572  46.035  1.00  0.00           C  
ATOM   1441  HB2 PRO   106      57.440  59.639  45.862  1.00  0.00           H  
ATOM   1442  HB3 PRO   106      55.897  60.483  45.624  1.00  0.00           H  
ATOM   1443  CA  PRO   106      56.733  60.823  47.523  1.00  0.00           C  
ATOM   1444  HA  PRO   106      55.712  60.591  47.828  1.00  0.00           H  
ATOM   1445  C   PRO   106      57.771  60.112  48.404  1.00  0.00           C  
ATOM   1446  O   PRO   106      58.974  60.252  48.237  1.00  0.00           O  
ATOM   1447  N   SER   107      57.263  59.335  49.356  1.00  0.00           N  
ATOM   1448  H   SER   107      56.285  59.107  49.252  1.00  0.00           H  
ATOM   1449  CA  SER   107      57.862  58.481  50.429  1.00  0.00           C  
ATOM   1450  HA  SER   107      58.652  59.092  50.865  1.00  0.00           H  
ATOM   1451  CB  SER   107      56.837  58.196  51.534  1.00  0.00           C  
ATOM   1452  HB2 SER   107      56.001  57.556  51.250  1.00  0.00           H  
ATOM   1453  HB3 SER   107      57.380  57.723  52.353  1.00  0.00           H  
ATOM   1454  OG  SER   107      56.416  59.465  52.036  1.00  0.00           O  
ATOM   1455  HG  SER   107      55.628  59.514  51.490  1.00  0.00           H  
ATOM   1456  C   SER   107      58.540  57.251  49.910  1.00  0.00           C  
ATOM   1457  O   SER   107      58.234  56.858  48.797  1.00  0.00           O  
ATOM   1458  N   SER   108      59.501  56.708  50.590  1.00  0.00           N  
ATOM   1459  H   SER   108      59.515  57.016  51.552  1.00  0.00           H  
ATOM   1460  CA  SER   108      59.957  55.296  50.263  1.00  0.00           C  
ATOM   1461  HA  SER   108      60.353  55.187  49.254  1.00  0.00           H  
ATOM   1462  CB  SER   108      61.132  55.020  51.204  1.00  0.00           C  
ATOM   1463  HB2 SER   108      61.917  55.756  51.025  1.00  0.00           H  
ATOM   1464  HB3 SER   108      60.854  55.180  52.246  1.00  0.00           H  
ATOM   1465  OG  SER   108      61.746  53.749  50.980  1.00  0.00           O  
ATOM   1466  HG  SER   108      62.348  53.763  50.233  1.00  0.00           H  
ATOM   1467  C   SER   108      58.870  54.275  50.570  1.00  0.00           C  
ATOM   1468  O   SER   108      57.832  54.631  51.182  1.00  0.00           O  
ATOM   1469  N   THR   109      59.190  53.033  50.369  1.00  0.00           N  
ATOM   1470  H   THR   109      60.163  52.906  50.131  1.00  0.00           H  
ATOM   1471  CA  THR   109      58.398  51.792  50.559  1.00  0.00           C  
ATOM   1472  HA  THR   109      57.500  51.942  51.158  1.00  0.00           H  
ATOM   1473  CB  THR   109      57.900  51.353  49.137  1.00  0.00           C  
ATOM   1474  HB  THR   109      58.773  51.236  48.495  1.00  0.00           H  
ATOM   1475  CG2 THR   109      57.207  50.023  49.179  1.00  0.00           C  
ATOM   1476 HG21 THR   109      57.692  49.355  49.891  1.00  0.00           H  
ATOM   1477 HG22 THR   109      56.195  50.076  49.580  1.00  0.00           H  
ATOM   1478 HG23 THR   109      57.084  49.626  48.171  1.00  0.00           H  
ATOM   1479  OG1 THR   109      56.928  52.219  48.674  1.00  0.00           O  
ATOM   1480  HG1 THR   109      57.262  53.104  48.508  1.00  0.00           H  
ATOM   1481  C   THR   109      59.228  50.685  51.208  1.00  0.00           C  
ATOM   1482  O   THR   109      60.278  50.368  50.732  1.00  0.00           O  
ATOM   1483  N   SER   110      58.861  50.244  52.423  1.00  0.00           N  
ATOM   1484  H   SER   110      57.994  50.652  52.741  1.00  0.00           H  
ATOM   1485  CA  SER   110      59.586  49.358  53.350  1.00  0.00           C  
ATOM   1486  HA  SER   110      60.664  49.452  53.218  1.00  0.00           H  
ATOM   1487  CB  SER   110      59.467  49.813  54.735  1.00  0.00           C  
ATOM   1488  HB2 SER   110      59.874  50.812  54.895  1.00  0.00           H  
ATOM   1489  HB3 SER   110      58.444  49.741  55.106  1.00  0.00           H  
ATOM   1490  OG  SER   110      60.198  48.963  55.528  1.00  0.00           O  
ATOM   1491  HG  SER   110      60.353  49.394  56.372  1.00  0.00           H  
ATOM   1492  C   SER   110      59.304  47.878  53.012  1.00  0.00           C  
ATOM   1493  O   SER   110      58.246  47.272  53.301  1.00  0.00           O  
ATOM   1494  N   GLY   111      60.154  47.214  52.204  1.00  0.00           N  
ATOM   1495  H   GLY   111      60.958  47.770  51.949  1.00  0.00           H  
ATOM   1496  CA  GLY   111      59.826  46.034  51.446  1.00  0.00           C  
ATOM   1497  HA2 GLY   111      60.731  45.684  50.950  1.00  0.00           H  
ATOM   1498  HA3 GLY   111      59.380  45.328  52.147  1.00  0.00           H  
ATOM   1499  C   GLY   111      58.843  46.326  50.242  1.00  0.00           C  
ATOM   1500  O   GLY   111      57.898  47.037  50.469  1.00  0.00           O  
ATOM   1501  N   SER   112      58.886  45.632  49.079  1.00  0.00           N  
ATOM   1502  H   SER   112      58.115  45.914  48.490  1.00  0.00           H  
ATOM   1503  CA  SER   112      59.915  44.700  48.547  1.00  0.00           C  
ATOM   1504  HA  SER   112      59.571  44.254  47.614  1.00  0.00           H  
ATOM   1505  CB  SER   112      61.165  45.469  48.167  1.00  0.00           C  
ATOM   1506  HB2 SER   112      61.567  46.092  48.966  1.00  0.00           H  
ATOM   1507  HB3 SER   112      61.968  44.763  47.957  1.00  0.00           H  
ATOM   1508  OG  SER   112      60.998  46.184  47.012  1.00  0.00           O  
ATOM   1509  HG  SER   112      60.538  46.963  47.335  1.00  0.00           H  
ATOM   1510  C   SER   112      60.254  43.593  49.533  1.00  0.00           C  
ATOM   1511  O   SER   112      61.466  43.430  49.811  1.00  0.00           O  
ATOM   1512  N   TYR   113      59.319  42.722  50.010  1.00  0.00           N  
ATOM   1513  H   TYR   113      59.642  42.150  50.778  1.00  0.00           H  
ATOM   1514  CA  TYR   113      57.938  42.503  49.483  1.00  0.00           C  
ATOM   1515  HA  TYR   113      57.644  43.412  48.957  1.00  0.00           H  
ATOM   1516  CB  TYR   113      57.845  41.293  48.561  1.00  0.00           C  
ATOM   1517  HB2 TYR   113      58.062  40.320  49.001  1.00  0.00           H  
ATOM   1518  HB3 TYR   113      56.797  41.198  48.274  1.00  0.00           H  
ATOM   1519  CG  TYR   113      58.672  41.548  47.310  1.00  0.00           C  
ATOM   1520  CD1 TYR   113      58.174  42.400  46.305  1.00  0.00           C  
ATOM   1521  HD1 TYR   113      57.143  42.722  46.292  1.00  0.00           H  
ATOM   1522  CE1 TYR   113      59.058  42.813  45.312  1.00  0.00           C  
ATOM   1523  HE1 TYR   113      58.781  43.397  44.446  1.00  0.00           H  
ATOM   1524  CZ  TYR   113      60.427  42.401  45.279  1.00  0.00           C  
ATOM   1525  OH  TYR   113      61.249  42.686  44.200  1.00  0.00           O  
ATOM   1526  HH  TYR   113      62.140  42.351  44.323  1.00  0.00           H  
ATOM   1527  CE2 TYR   113      60.919  41.568  46.254  1.00  0.00           C  
ATOM   1528  HE2 TYR   113      61.928  41.182  46.260  1.00  0.00           H  
ATOM   1529  CD2 TYR   113      60.057  41.254  47.315  1.00  0.00           C  
ATOM   1530  HD2 TYR   113      60.393  40.643  48.140  1.00  0.00           H  
ATOM   1531  C   TYR   113      56.962  42.250  50.676  1.00  0.00           C  
ATOM   1532  O   TYR   113      57.305  41.623  51.683  1.00  0.00           O  
ATOM   1533  N   GLY   114      55.790  42.928  50.641  1.00  0.00           N  
ATOM   1534  H   GLY   114      55.665  43.429  49.773  1.00  0.00           H  
ATOM   1535  CA  GLY   114      54.701  42.813  51.530  1.00  0.00           C  
ATOM   1536  HA2 GLY   114      55.070  42.572  52.527  1.00  0.00           H  
ATOM   1537  HA3 GLY   114      54.064  43.693  51.617  1.00  0.00           H  
ATOM   1538  C   GLY   114      53.748  41.655  51.170  1.00  0.00           C  
ATOM   1539  O   GLY   114      54.083  40.759  50.353  1.00  0.00           O  
ATOM   1540  N   SER   115      52.562  41.570  51.814  1.00  0.00           N  
ATOM   1541  H   SER   115      51.927  40.836  51.536  1.00  0.00           H  
ATOM   1542  CA  SER   115      52.118  42.305  53.001  1.00  0.00           C  
ATOM   1543  HA  SER   115      52.597  43.284  53.026  1.00  0.00           H  
ATOM   1544  CB  SER   115      50.597  42.422  52.909  1.00  0.00           C  
ATOM   1545  HB2 SER   115      50.318  42.948  51.996  1.00  0.00           H  
ATOM   1546  HB3 SER   115      50.155  41.427  52.856  1.00  0.00           H  
ATOM   1547  OG  SER   115      50.057  43.175  53.988  1.00  0.00           O  
ATOM   1548  HG  SER   115      50.264  44.105  53.866  1.00  0.00           H  
ATOM   1549  C   SER   115      52.413  41.554  54.336  1.00  0.00           C  
ATOM   1550  O   SER   115      52.317  40.315  54.328  1.00  0.00           O  
ATOM   1551  N   SER   116      52.769  42.267  55.442  1.00  0.00           N  
ATOM   1552  H   SER   116      52.921  43.265  55.423  1.00  0.00           H  
ATOM   1553  CA  SER   116      52.830  41.775  56.832  1.00  0.00           C  
ATOM   1554  HA  SER   116      53.645  41.052  56.803  1.00  0.00           H  
ATOM   1555  CB  SER   116      53.199  42.831  57.880  1.00  0.00           C  
ATOM   1556  HB2 SER   116      54.201  43.213  57.682  1.00  0.00           H  
ATOM   1557  HB3 SER   116      52.389  43.560  57.876  1.00  0.00           H  
ATOM   1558  OG  SER   116      53.255  42.093  59.126  1.00  0.00           O  
ATOM   1559  HG  SER   116      53.387  42.725  59.836  1.00  0.00           H  
ATOM   1560  C   SER   116      51.548  41.032  57.242  1.00  0.00           C  
ATOM   1561  O   SER   116      50.481  41.665  57.096  1.00  0.00           O  
ATOM   1562  N   SER   117      51.593  39.843  57.803  1.00  0.00           N  
ATOM   1563  H   SER   117      52.474  39.349  57.834  1.00  0.00           H  
ATOM   1564  CA  SER   117      50.354  39.084  58.100  1.00  0.00           C  
ATOM   1565  HA  SER   117      49.672  39.274  57.271  1.00  0.00           H  
ATOM   1566  CB  SER   117      50.562  37.557  58.177  1.00  0.00           C  
ATOM   1567  HB2 SER   117      51.167  37.337  59.056  1.00  0.00           H  
ATOM   1568  HB3 SER   117      49.600  37.045  58.193  1.00  0.00           H  
ATOM   1569  OG  SER   117      51.297  37.199  57.043  1.00  0.00           O  
ATOM   1570  HG  SER   117      51.138  36.254  56.994  1.00  0.00           H  
ATOM   1571  C   SER   117      49.613  39.456  59.376  1.00  0.00           C  
ATOM   1572  O   SER   117      48.716  38.781  59.809  1.00  0.00           O  
ATOM   1573  N   GLN   118      50.062  40.435  60.171  1.00  0.00           N  
ATOM   1574  H   GLN   118      50.861  40.970  59.861  1.00  0.00           H  
ATOM   1575  CA  GLN   118      49.285  41.140  61.201  1.00  0.00           C  
ATOM   1576  HA  GLN   118      49.794  42.097  61.319  1.00  0.00           H  
ATOM   1577  CB  GLN   118      47.784  41.445  60.697  1.00  0.00           C  
ATOM   1578  HB2 GLN   118      47.119  40.632  60.989  1.00  0.00           H  
ATOM   1579  HB3 GLN   118      47.399  42.303  61.250  1.00  0.00           H  
ATOM   1580  CG  GLN   118      47.628  41.796  59.236  1.00  0.00           C  
ATOM   1581  HG2 GLN   118      48.281  42.553  58.802  1.00  0.00           H  
ATOM   1582  HG3 GLN   118      47.762  40.938  58.577  1.00  0.00           H  
ATOM   1583  CD  GLN   118      46.241  42.419  58.994  1.00  0.00           C  
ATOM   1584  OE1 GLN   118      45.529  42.906  59.858  1.00  0.00           O  
ATOM   1585  NE2 GLN   118      45.908  42.575  57.749  1.00  0.00           N  
ATOM   1586 HE21 GLN   118      46.571  42.482  56.993  1.00  0.00           H  
ATOM   1587 HE22 GLN   118      44.996  42.984  57.603  1.00  0.00           H  
ATOM   1588  C   GLN   118      49.280  40.524  62.614  1.00  0.00           C  
ATOM   1589  O   GLN   118      49.458  39.355  62.816  1.00  0.00           O  
ATOM   1590  N   SER   119      49.047  41.291  63.663  1.00  0.00           N  
ATOM   1591  H   SER   119      48.664  40.841  64.482  1.00  0.00           H  
ATOM   1592  CA  SER   119      48.955  42.709  63.874  1.00  0.00           C  
ATOM   1593  HA  SER   119      48.530  43.300  63.062  1.00  0.00           H  
ATOM   1594  CB  SER   119      47.908  42.810  65.040  1.00  0.00           C  
ATOM   1595  HB2 SER   119      48.372  42.464  65.964  1.00  0.00           H  
ATOM   1596  HB3 SER   119      47.505  43.816  65.160  1.00  0.00           H  
ATOM   1597  OG  SER   119      46.735  42.031  64.766  1.00  0.00           O  
ATOM   1598  HG  SER   119      46.080  42.624  64.389  1.00  0.00           H  
ATOM   1599  C   SER   119      50.360  43.275  64.231  1.00  0.00           C  
ATOM   1600  O   SER   119      51.395  42.621  63.907  1.00  0.00           O  
ATOM   1601  N   SER   120      50.431  44.420  64.828  1.00  0.00           N  
ATOM   1602  H   SER   120      49.577  44.940  64.970  1.00  0.00           H  
ATOM   1603  CA  SER   120      51.693  44.915  65.446  1.00  0.00           C  
ATOM   1604  HA  SER   120      52.475  44.837  64.690  1.00  0.00           H  
ATOM   1605  CB  SER   120      51.544  46.392  65.844  1.00  0.00           C  
ATOM   1606  HB2 SER   120      51.189  47.011  65.021  1.00  0.00           H  
ATOM   1607  HB3 SER   120      50.932  46.344  66.744  1.00  0.00           H  
ATOM   1608  OG  SER   120      52.797  46.992  66.107  1.00  0.00           O  
ATOM   1609  HG  SER   120      52.863  46.868  67.057  1.00  0.00           H  
ATOM   1610  C   SER   120      52.161  44.064  66.601  1.00  0.00           C  
ATOM   1611  O   SER   120      51.454  43.526  67.466  1.00  0.00           O  
ATOM   1612  N   SER   121      53.465  43.885  66.766  1.00  0.00           N  
ATOM   1613  H   SER   121      53.715  43.432  67.633  1.00  0.00           H  
ATOM   1614  CA  SER   121      54.590  44.192  65.859  1.00  0.00           C  
ATOM   1615  HA  SER   121      54.455  45.147  65.350  1.00  0.00           H  
ATOM   1616  CB  SER   121      55.876  44.419  66.753  1.00  0.00           C  
ATOM   1617  HB2 SER   121      56.206  43.465  67.164  1.00  0.00           H  
ATOM   1618  HB3 SER   121      56.780  44.636  66.184  1.00  0.00           H  
ATOM   1619  OG  SER   121      55.593  45.430  67.714  1.00  0.00           O  
ATOM   1620  HG  SER   121      55.454  46.228  67.199  1.00  0.00           H  
ATOM   1621  C   SER   121      54.865  43.150  64.718  1.00  0.00           C  
ATOM   1622  O   SER   121      55.605  43.474  63.845  1.00  0.00           O  
ATOM   1623  N   TYR   122      54.222  41.973  64.770  1.00  0.00           N  
ATOM   1624  H   TYR   122      53.611  41.963  65.574  1.00  0.00           H  
ATOM   1625  CA  TYR   122      54.234  40.785  63.876  1.00  0.00           C  
ATOM   1626  HA  TYR   122      54.385  41.135  62.855  1.00  0.00           H  
ATOM   1627  CB  TYR   122      55.363  39.766  64.249  1.00  0.00           C  
ATOM   1628  HB2 TYR   122      55.031  39.126  65.066  1.00  0.00           H  
ATOM   1629  HB3 TYR   122      55.520  39.070  63.425  1.00  0.00           H  
ATOM   1630  CG  TYR   122      56.705  40.435  64.583  1.00  0.00           C  
ATOM   1631  CD1 TYR   122      57.030  40.864  65.890  1.00  0.00           C  
ATOM   1632  HD1 TYR   122      56.258  40.777  66.641  1.00  0.00           H  
ATOM   1633  CE1 TYR   122      58.258  41.541  66.141  1.00  0.00           C  
ATOM   1634  HE1 TYR   122      58.624  41.943  67.073  1.00  0.00           H  
ATOM   1635  CZ  TYR   122      59.163  41.812  65.098  1.00  0.00           C  
ATOM   1636  OH  TYR   122      60.361  42.451  65.243  1.00  0.00           O  
ATOM   1637  HH  TYR   122      60.432  42.734  66.157  1.00  0.00           H  
ATOM   1638  CE2 TYR   122      58.886  41.340  63.833  1.00  0.00           C  
ATOM   1639  HE2 TYR   122      59.542  41.557  63.003  1.00  0.00           H  
ATOM   1640  CD2 TYR   122      57.623  40.739  63.542  1.00  0.00           C  
ATOM   1641  HD2 TYR   122      57.423  40.511  62.506  1.00  0.00           H  
ATOM   1642  C   TYR   122      52.908  40.109  63.934  1.00  0.00           C  
ATOM   1643  O   TYR   122      52.405  40.046  65.028  1.00  0.00           O  
ATOM   1644  N   GLY   123      52.343  39.540  62.894  1.00  0.00           N  
ATOM   1645  H   GLY   123      51.359  39.327  62.965  1.00  0.00           H  
ATOM   1646  CA  GLY   123      53.051  39.197  61.591  1.00  0.00           C  
ATOM   1647  HA2 GLY   123      52.471  39.761  60.861  1.00  0.00           H  
ATOM   1648  HA3 GLY   123      54.073  39.574  61.633  1.00  0.00           H  
ATOM   1649  C   GLY   123      53.005  37.679  61.295  1.00  0.00           C  
ATOM   1650  O   GLY   123      52.018  37.005  61.509  1.00  0.00           O  
ATOM   1651  N   GLN   124      54.120  37.177  60.755  1.00  0.00           N  
ATOM   1652  H   GLN   124      55.013  37.650  60.746  1.00  0.00           H  
ATOM   1653  CA  GLN   124      54.141  35.780  60.293  1.00  0.00           C  
ATOM   1654  HA  GLN   124      53.439  35.195  60.886  1.00  0.00           H  
ATOM   1655  CB  GLN   124      53.712  35.577  58.837  1.00  0.00           C  
ATOM   1656  HB2 GLN   124      52.650  35.801  58.733  1.00  0.00           H  
ATOM   1657  HB3 GLN   124      54.223  36.251  58.149  1.00  0.00           H  
ATOM   1658  CG  GLN   124      54.014  34.180  58.246  1.00  0.00           C  
ATOM   1659  HG2 GLN   124      53.634  34.159  57.224  1.00  0.00           H  
ATOM   1660  HG3 GLN   124      55.089  34.001  58.279  1.00  0.00           H  
ATOM   1661  CD  GLN   124      53.340  33.046  58.981  1.00  0.00           C  
ATOM   1662  OE1 GLN   124      54.052  32.129  59.420  1.00  0.00           O  
ATOM   1663  NE2 GLN   124      52.065  32.953  59.064  1.00  0.00           N  
ATOM   1664 HE21 GLN   124      51.516  33.594  58.509  1.00  0.00           H  
ATOM   1665 HE22 GLN   124      51.616  32.228  59.605  1.00  0.00           H  
ATOM   1666  C   GLN   124      55.568  35.278  60.466  1.00  0.00           C  
ATOM   1667  O   GLN   124      56.456  35.529  59.654  1.00  0.00           O  
ATOM   1668  N   PRO   125      55.797  34.579  61.545  1.00  0.00           N  
ATOM   1669  CD  PRO   125      57.118  34.100  61.920  1.00  0.00           C  
ATOM   1670  HD2 PRO   125      57.782  34.964  61.898  1.00  0.00           H  
ATOM   1671  HD3 PRO   125      57.443  33.294  61.263  1.00  0.00           H  
ATOM   1672  CG  PRO   125      57.133  33.502  63.326  1.00  0.00           C  
ATOM   1673  HG2 PRO   125      57.520  34.208  64.061  1.00  0.00           H  
ATOM   1674  HG3 PRO   125      57.672  32.556  63.389  1.00  0.00           H  
ATOM   1675  CB  PRO   125      55.594  33.290  63.575  1.00  0.00           C  
ATOM   1676  HB2 PRO   125      55.348  33.220  64.634  1.00  0.00           H  
ATOM   1677  HB3 PRO   125      55.246  32.336  63.178  1.00  0.00           H  
ATOM   1678  CA  PRO   125      54.909  34.316  62.677  1.00  0.00           C  
ATOM   1679  HA  PRO   125      54.075  33.687  62.364  1.00  0.00           H  
ATOM   1680  C   PRO   125      54.476  35.579  63.431  1.00  0.00           C  
ATOM   1681  O   PRO   125      55.292  36.498  63.683  1.00  0.00           O  
ATOM   1682  N   GLN   126      53.225  35.434  63.990  1.00  0.00           N  
ATOM   1683  H   GLN   126      52.601  34.688  63.716  1.00  0.00           H  
ATOM   1684  CA  GLN   126      52.801  36.473  64.933  1.00  0.00           C  
ATOM   1685  HA  GLN   126      52.886  37.526  64.664  1.00  0.00           H  
ATOM   1686  CB  GLN   126      51.310  36.192  65.203  1.00  0.00           C  
ATOM   1687  HB2 GLN   126      50.830  36.933  65.841  1.00  0.00           H  
ATOM   1688  HB3 GLN   126      50.876  36.178  64.203  1.00  0.00           H  
ATOM   1689  CG  GLN   126      50.782  34.810  65.850  1.00  0.00           C  
ATOM   1690  HG2 GLN   126      51.058  34.045  65.125  1.00  0.00           H  
ATOM   1691  HG3 GLN   126      51.235  34.592  66.817  1.00  0.00           H  
ATOM   1692  CD  GLN   126      49.257  34.803  66.007  1.00  0.00           C  
ATOM   1693  OE1 GLN   126      48.550  35.792  65.870  1.00  0.00           O  
ATOM   1694  NE2 GLN   126      48.700  33.691  66.277  1.00  0.00           N  
ATOM   1695 HE21 GLN   126      49.228  32.830  66.300  1.00  0.00           H  
ATOM   1696 HE22 GLN   126      47.710  33.635  66.466  1.00  0.00           H  
ATOM   1697  C   GLN   126      53.562  36.309  66.288  1.00  0.00           C  
ATOM   1698  O   GLN   126      54.178  35.284  66.507  1.00  0.00           O  
ATOM   1699  N   SER   127      53.649  37.329  67.119  1.00  0.00           N  
ATOM   1700  H   SER   127      52.879  37.978  67.043  1.00  0.00           H  
ATOM   1701  CA  SER   127      54.331  37.469  68.403  1.00  0.00           C  
ATOM   1702  HA  SER   127      53.767  38.285  68.854  1.00  0.00           H  
ATOM   1703  CB  SER   127      54.222  36.266  69.369  1.00  0.00           C  
ATOM   1704  HB2 SER   127      53.194  35.915  69.280  1.00  0.00           H  
ATOM   1705  HB3 SER   127      54.962  35.529  69.058  1.00  0.00           H  
ATOM   1706  OG  SER   127      54.370  36.557  70.727  1.00  0.00           O  
ATOM   1707  HG  SER   127      53.800  37.248  71.072  1.00  0.00           H  
ATOM   1708  C   SER   127      55.802  37.908  68.446  1.00  0.00           C  
ATOM   1709  O   SER   127      56.197  38.831  69.123  1.00  0.00           O  
ATOM   1710  N   GLY   128      56.623  37.213  67.689  1.00  0.00           N  
ATOM   1711  H   GLY   128      56.254  36.491  67.088  1.00  0.00           H  
ATOM   1712  CA  GLY   128      58.034  37.505  67.484  1.00  0.00           C  
ATOM   1713  HA2 GLY   128      58.182  38.277  66.729  1.00  0.00           H  
ATOM   1714  HA3 GLY   128      58.458  37.801  68.444  1.00  0.00           H  
ATOM   1715  C   GLY   128      58.906  36.288  67.063  1.00  0.00           C  
ATOM   1716  O   GLY   128      58.452  35.101  67.224  1.00  0.00           O  
ATOM   1717  N   SER   129      60.120  36.262  66.412  1.00  0.00           N  
ATOM   1718  H   SER   129      60.444  35.336  66.176  1.00  0.00           H  
ATOM   1719  CA  SER   129      60.916  37.417  66.024  1.00  0.00           C  
ATOM   1720  HA  SER   129      61.860  36.998  65.675  1.00  0.00           H  
ATOM   1721  CB  SER   129      60.387  38.084  64.710  1.00  0.00           C  
ATOM   1722  HB2 SER   129      59.429  38.555  64.931  1.00  0.00           H  
ATOM   1723  HB3 SER   129      61.157  38.799  64.418  1.00  0.00           H  
ATOM   1724  OG  SER   129      60.132  37.191  63.623  1.00  0.00           O  
ATOM   1725  HG  SER   129      60.956  36.777  63.353  1.00  0.00           H  
ATOM   1726  C   SER   129      61.320  38.441  67.121  1.00  0.00           C  
ATOM   1727  O   SER   129      61.128  39.623  67.068  1.00  0.00           O  
ATOM   1728  N   TYR   130      61.667  37.870  68.347  1.00  0.00           N  
ATOM   1729  H   TYR   130      61.806  36.871  68.294  1.00  0.00           H  
ATOM   1730  CA  TYR   130      61.758  38.480  69.676  1.00  0.00           C  
ATOM   1731  HA  TYR   130      60.953  39.203  69.807  1.00  0.00           H  
ATOM   1732  CB  TYR   130      61.528  37.409  70.737  1.00  0.00           C  
ATOM   1733  HB2 TYR   130      62.433  36.802  70.778  1.00  0.00           H  
ATOM   1734  HB3 TYR   130      61.486  37.914  71.702  1.00  0.00           H  
ATOM   1735  CG  TYR   130      60.265  36.600  70.592  1.00  0.00           C  
ATOM   1736  CD1 TYR   130      60.391  35.268  70.204  1.00  0.00           C  
ATOM   1737  HD1 TYR   130      61.342  34.795  70.007  1.00  0.00           H  
ATOM   1738  CE1 TYR   130      59.205  34.497  70.191  1.00  0.00           C  
ATOM   1739  HE1 TYR   130      59.288  33.502  69.777  1.00  0.00           H  
ATOM   1740  CZ  TYR   130      57.937  35.013  70.586  1.00  0.00           C  
ATOM   1741  OH  TYR   130      56.889  34.117  70.766  1.00  0.00           O  
ATOM   1742  HH  TYR   130      57.156  33.221  70.549  1.00  0.00           H  
ATOM   1743  CE2 TYR   130      57.840  36.434  70.835  1.00  0.00           C  
ATOM   1744  HE2 TYR   130      56.918  36.910  71.134  1.00  0.00           H  
ATOM   1745  CD2 TYR   130      58.999  37.183  70.941  1.00  0.00           C  
ATOM   1746  HD2 TYR   130      59.001  38.216  71.258  1.00  0.00           H  
ATOM   1747  C   TYR   130      63.158  39.134  69.838  1.00  0.00           C  
ATOM   1748  O   TYR   130      64.174  38.424  69.623  1.00  0.00           O  
ATOM   1749  N   SER   131      63.264  40.377  70.152  1.00  0.00           N  
ATOM   1750  H   SER   131      64.191  40.773  70.098  1.00  0.00           H  
ATOM   1751  CA  SER   131      62.251  41.418  70.428  1.00  0.00           C  
ATOM   1752  HA  SER   131      62.901  42.265  70.648  1.00  0.00           H  
ATOM   1753  CB  SER   131      61.407  41.781  69.246  1.00  0.00           C  
ATOM   1754  HB2 SER   131      60.678  40.984  69.101  1.00  0.00           H  
ATOM   1755  HB3 SER   131      60.808  42.659  69.489  1.00  0.00           H  
ATOM   1756  OG  SER   131      62.132  41.872  68.055  1.00  0.00           O  
ATOM   1757  HG  SER   131      62.017  41.021  67.626  1.00  0.00           H  
ATOM   1758  C   SER   131      61.401  41.201  71.694  1.00  0.00           C  
ATOM   1759  O   SER   131      60.268  40.812  71.645  1.00  0.00           O  
ATOM   1760  N   GLN   132      61.989  41.314  72.884  1.00  0.00           N  
ATOM   1761  H   GLN   132      61.320  41.185  73.630  1.00  0.00           H  
ATOM   1762  CA  GLN   132      63.255  41.944  73.202  1.00  0.00           C  
ATOM   1763  HA  GLN   132      63.940  41.662  72.403  1.00  0.00           H  
ATOM   1764  CB  GLN   132      63.167  43.512  73.182  1.00  0.00           C  
ATOM   1765  HB2 GLN   132      64.188  43.821  73.409  1.00  0.00           H  
ATOM   1766  HB3 GLN   132      62.997  43.895  72.175  1.00  0.00           H  
ATOM   1767  CG  GLN   132      62.228  44.086  74.205  1.00  0.00           C  
ATOM   1768  HG2 GLN   132      61.239  43.745  73.898  1.00  0.00           H  
ATOM   1769  HG3 GLN   132      62.474  43.608  75.154  1.00  0.00           H  
ATOM   1770  CD  GLN   132      62.483  45.609  74.459  1.00  0.00           C  
ATOM   1771  OE1 GLN   132      62.920  46.127  75.490  1.00  0.00           O  
ATOM   1772  NE2 GLN   132      62.450  46.376  73.404  1.00  0.00           N  
ATOM   1773 HE21 GLN   132      62.166  46.048  72.492  1.00  0.00           H  
ATOM   1774 HE22 GLN   132      62.726  47.340  73.522  1.00  0.00           H  
ATOM   1775  C   GLN   132      63.766  41.432  74.544  1.00  0.00           C  
ATOM   1776  O   GLN   132      63.074  40.858  75.414  1.00  0.00           O  
ATOM   1777  N   GLN   133      65.031  41.727  74.704  1.00  0.00           N  
ATOM   1778  H   GLN   133      65.578  41.969  73.890  1.00  0.00           H  
ATOM   1779  CA  GLN   133      65.979  41.348  75.841  1.00  0.00           C  
ATOM   1780  HA  GLN   133      67.003  41.517  75.508  1.00  0.00           H  
ATOM   1781  CB  GLN   133      65.685  42.429  76.945  1.00  0.00           C  
ATOM   1782  HB2 GLN   133      64.607  42.363  77.097  1.00  0.00           H  
ATOM   1783  HB3 GLN   133      66.202  42.090  77.843  1.00  0.00           H  
ATOM   1784  CG  GLN   133      66.086  43.836  76.395  1.00  0.00           C  
ATOM   1785  HG2 GLN   133      67.138  43.801  76.114  1.00  0.00           H  
ATOM   1786  HG3 GLN   133      65.421  44.111  75.576  1.00  0.00           H  
ATOM   1787  CD  GLN   133      65.976  44.940  77.458  1.00  0.00           C  
ATOM   1788  OE1 GLN   133      66.877  44.964  78.273  1.00  0.00           O  
ATOM   1789  NE2 GLN   133      64.995  45.841  77.464  1.00  0.00           N  
ATOM   1790 HE21 GLN   133      64.202  45.751  76.844  1.00  0.00           H  
ATOM   1791 HE22 GLN   133      64.946  46.401  78.303  1.00  0.00           H  
ATOM   1792  C   GLN   133      65.942  39.924  76.397  1.00  0.00           C  
ATOM   1793  O   GLN   133      65.500  39.791  77.578  1.00  0.00           O  
ATOM   1794  N   PRO   134      66.247  38.797  75.629  1.00  0.00           N  
ATOM   1795  CD  PRO   134      66.506  37.493  76.241  1.00  0.00           C  
ATOM   1796  HD2 PRO   134      65.667  36.923  76.638  1.00  0.00           H  
ATOM   1797  HD3 PRO   134      67.362  37.664  76.895  1.00  0.00           H  
ATOM   1798  CG  PRO   134      67.076  36.555  75.163  1.00  0.00           C  
ATOM   1799  HG2 PRO   134      66.200  36.061  74.744  1.00  0.00           H  
ATOM   1800  HG3 PRO   134      67.818  35.858  75.553  1.00  0.00           H  
ATOM   1801  CB  PRO   134      67.645  37.511  74.135  1.00  0.00           C  
ATOM   1802  HB2 PRO   134      67.583  37.044  73.151  1.00  0.00           H  
ATOM   1803  HB3 PRO   134      68.691  37.758  74.314  1.00  0.00           H  
ATOM   1804  CA  PRO   134      66.822  38.845  74.278  1.00  0.00           C  
ATOM   1805  HA  PRO   134      67.511  39.687  74.212  1.00  0.00           H  
ATOM   1806  C   PRO   134      65.856  39.010  73.082  1.00  0.00           C  
ATOM   1807  O   PRO   134      64.661  38.848  73.215  1.00  0.00           O  
ATOM   1808  N   SER   135      66.341  39.257  71.825  1.00  0.00           N  
ATOM   1809  H   SER   135      65.644  39.133  71.104  1.00  0.00           H  
ATOM   1810  CA  SER   135      67.649  39.881  71.422  1.00  0.00           C  
ATOM   1811  HA  SER   135      68.456  39.179  71.631  1.00  0.00           H  
ATOM   1812  CB  SER   135      67.582  40.007  69.947  1.00  0.00           C  
ATOM   1813  HB2 SER   135      68.521  40.407  69.565  1.00  0.00           H  
ATOM   1814  HB3 SER   135      67.437  39.005  69.541  1.00  0.00           H  
ATOM   1815  OG  SER   135      66.437  40.805  69.630  1.00  0.00           O  
ATOM   1816  HG  SER   135      66.459  40.829  68.670  1.00  0.00           H  
ATOM   1817  C   SER   135      67.798  41.295  72.032  1.00  0.00           C  
ATOM   1818  O   SER   135      66.825  41.843  72.561  1.00  0.00           O  
ATOM   1819  N   TYR   136      68.967  41.892  71.883  1.00  0.00           N  
ATOM   1820  H   TYR   136      69.703  41.485  71.323  1.00  0.00           H  
ATOM   1821  CA  TYR   136      69.452  43.032  72.599  1.00  0.00           C  
ATOM   1822  HA  TYR   136      68.715  43.469  73.273  1.00  0.00           H  
ATOM   1823  CB  TYR   136      70.572  42.595  73.612  1.00  0.00           C  
ATOM   1824  HB2 TYR   136      71.302  41.956  73.114  1.00  0.00           H  
ATOM   1825  HB3 TYR   136      71.204  43.434  73.903  1.00  0.00           H  
ATOM   1826  CG  TYR   136      70.138  41.837  74.835  1.00  0.00           C  
ATOM   1827  CD1 TYR   136      69.994  42.614  75.989  1.00  0.00           C  
ATOM   1828  HD1 TYR   136      70.025  43.692  75.943  1.00  0.00           H  
ATOM   1829  CE1 TYR   136      69.458  42.013  77.129  1.00  0.00           C  
ATOM   1830  HE1 TYR   136      69.293  42.679  77.964  1.00  0.00           H  
ATOM   1831  CZ  TYR   136      69.214  40.630  77.207  1.00  0.00           C  
ATOM   1832  OH  TYR   136      68.658  40.097  78.304  1.00  0.00           O  
ATOM   1833  HH  TYR   136      68.386  39.204  78.082  1.00  0.00           H  
ATOM   1834  CE2 TYR   136      69.487  39.821  76.088  1.00  0.00           C  
ATOM   1835  HE2 TYR   136      69.312  38.756  76.036  1.00  0.00           H  
ATOM   1836  CD2 TYR   136      69.902  40.438  74.893  1.00  0.00           C  
ATOM   1837  HD2 TYR   136      70.154  39.890  73.998  1.00  0.00           H  
ATOM   1838  C   TYR   136      69.941  43.958  71.403  1.00  0.00           C  
ATOM   1839  O   TYR   136      71.040  43.735  70.935  1.00  0.00           O  
ATOM   1840  N   GLY   137      69.257  45.004  71.013  1.00  0.00           N  
ATOM   1841  H   GLY   137      69.740  45.606  70.362  1.00  0.00           H  
ATOM   1842  CA  GLY   137      67.933  45.395  71.464  1.00  0.00           C  
ATOM   1843  HA2 GLY   137      67.430  46.044  70.747  1.00  0.00           H  
ATOM   1844  HA3 GLY   137      67.306  44.508  71.563  1.00  0.00           H  
ATOM   1845  C   GLY   137      67.989  46.060  72.846  1.00  0.00           C  
ATOM   1846  O   GLY   137      69.018  46.095  73.526  1.00  0.00           O  
ATOM   1847  N   GLY   138      66.892  46.571  73.332  1.00  0.00           N  
ATOM   1848  H   GLY   138      66.099  46.600  72.707  1.00  0.00           H  
ATOM   1849  CA  GLY   138      66.596  47.123  74.712  1.00  0.00           C  
ATOM   1850  HA2 GLY   138      65.541  47.365  74.845  1.00  0.00           H  
ATOM   1851  HA3 GLY   138      66.880  46.275  75.334  1.00  0.00           H  
ATOM   1852  C   GLY   138      67.498  48.367  75.042  1.00  0.00           C  
ATOM   1853  O   GLY   138      68.021  48.921  74.108  1.00  0.00           O  
ATOM   1854  N   GLN   139      67.809  48.769  76.271  1.00  0.00           N  
ATOM   1855  H   GLN   139      68.608  49.382  76.356  1.00  0.00           H  
ATOM   1856  CA  GLN   139      67.569  48.053  77.535  1.00  0.00           C  
ATOM   1857  HA  GLN   139      67.150  47.098  77.217  1.00  0.00           H  
ATOM   1858  CB  GLN   139      68.850  47.776  78.341  1.00  0.00           C  
ATOM   1859  HB2 GLN   139      69.391  48.721  78.397  1.00  0.00           H  
ATOM   1860  HB3 GLN   139      68.748  47.429  79.369  1.00  0.00           H  
ATOM   1861  CG  GLN   139      69.813  46.689  77.728  1.00  0.00           C  
ATOM   1862  HG2 GLN   139      69.322  45.829  77.272  1.00  0.00           H  
ATOM   1863  HG3 GLN   139      70.349  47.258  76.968  1.00  0.00           H  
ATOM   1864  CD  GLN   139      70.801  46.028  78.751  1.00  0.00           C  
ATOM   1865  OE1 GLN   139      70.584  45.888  79.964  1.00  0.00           O  
ATOM   1866  NE2 GLN   139      71.957  45.632  78.243  1.00  0.00           N  
ATOM   1867 HE21 GLN   139      72.016  45.765  77.244  1.00  0.00           H  
ATOM   1868 HE22 GLN   139      72.524  44.958  78.737  1.00  0.00           H  
ATOM   1869  C   GLN   139      66.487  48.762  78.403  1.00  0.00           C  
ATOM   1870  O   GLN   139      65.976  48.113  79.352  1.00  0.00           O  
ATOM   1871  N   GLN   140      66.087  50.022  78.161  1.00  0.00           N  
ATOM   1872  H   GLN   140      66.440  50.470  77.328  1.00  0.00           H  
ATOM   1873  CA  GLN   140      65.373  50.863  79.117  1.00  0.00           C  
ATOM   1874  HA  GLN   140      65.402  51.827  78.611  1.00  0.00           H  
ATOM   1875  CB  GLN   140      63.884  50.471  79.421  1.00  0.00           C  
ATOM   1876  HB2 GLN   140      63.725  49.666  80.138  1.00  0.00           H  
ATOM   1877  HB3 GLN   140      63.350  51.292  79.899  1.00  0.00           H  
ATOM   1878  CG  GLN   140      63.123  50.370  78.071  1.00  0.00           C  
ATOM   1879  HG2 GLN   140      62.059  50.485  78.274  1.00  0.00           H  
ATOM   1880  HG3 GLN   140      63.351  51.197  77.399  1.00  0.00           H  
ATOM   1881  CD  GLN   140      63.165  48.958  77.458  1.00  0.00           C  
ATOM   1882  OE1 GLN   140      62.903  48.034  78.175  1.00  0.00           O  
ATOM   1883  NE2 GLN   140      63.252  48.805  76.214  1.00  0.00           N  
ATOM   1884 HE21 GLN   140      63.347  49.585  75.580  1.00  0.00           H  
ATOM   1885 HE22 GLN   140      62.972  47.904  75.855  1.00  0.00           H  
ATOM   1886  C   GLN   140      66.095  51.177  80.403  1.00  0.00           C  
ATOM   1887  O   GLN   140      65.597  50.844  81.463  1.00  0.00           O  
ATOM   1888  N   GLN   141      67.306  51.682  80.317  1.00  0.00           N  
ATOM   1889  H   GLN   141      67.684  51.876  79.401  1.00  0.00           H  
ATOM   1890  CA  GLN   141      68.239  51.957  81.373  1.00  0.00           C  
ATOM   1891  HA  GLN   141      67.827  52.015  82.381  1.00  0.00           H  
ATOM   1892  CB  GLN   141      69.318  50.913  81.490  1.00  0.00           C  
ATOM   1893  HB2 GLN   141      69.621  50.664  80.473  1.00  0.00           H  
ATOM   1894  HB3 GLN   141      70.093  51.436  82.051  1.00  0.00           H  
ATOM   1895  CG  GLN   141      68.914  49.532  82.114  1.00  0.00           C  
ATOM   1896  HG2 GLN   141      68.073  49.126  81.552  1.00  0.00           H  
ATOM   1897  HG3 GLN   141      69.760  48.883  81.887  1.00  0.00           H  
ATOM   1898  CD  GLN   141      68.589  49.553  83.586  1.00  0.00           C  
ATOM   1899  OE1 GLN   141      68.524  50.544  84.344  1.00  0.00           O  
ATOM   1900  NE2 GLN   141      68.183  48.349  84.094  1.00  0.00           N  
ATOM   1901 HE21 GLN   141      68.209  47.537  83.495  1.00  0.00           H  
ATOM   1902 HE22 GLN   141      67.869  48.317  85.054  1.00  0.00           H  
ATOM   1903  C   GLN   141      69.028  53.306  81.150  1.00  0.00           C  
ATOM   1904  O   GLN   141      69.862  53.471  80.287  1.00  0.00           O  
ATOM   1905  N   SER   142      68.743  54.375  81.865  1.00  0.00           N  
ATOM   1906  H   SER   142      69.328  55.157  81.606  1.00  0.00           H  
ATOM   1907  CA  SER   142      67.838  54.570  83.040  1.00  0.00           C  
ATOM   1908  HA  SER   142      67.978  55.604  83.355  1.00  0.00           H  
ATOM   1909  CB  SER   142      66.376  54.465  82.651  1.00  0.00           C  
ATOM   1910  HB2 SER   142      66.057  53.478  82.316  1.00  0.00           H  
ATOM   1911  HB3 SER   142      65.883  54.737  83.584  1.00  0.00           H  
ATOM   1912  OG  SER   142      65.977  55.404  81.582  1.00  0.00           O  
ATOM   1913  HG  SER   142      66.473  55.110  80.814  1.00  0.00           H  
ATOM   1914  C   SER   142      68.174  53.724  84.280  1.00  0.00           C  
ATOM   1915  O   SER   142      67.265  53.136  84.853  1.00  0.00           O  
ATOM   1916  N   TYR   143      69.453  53.651  84.615  1.00  0.00           N  
ATOM   1917  H   TYR   143      70.089  54.232  84.087  1.00  0.00           H  
ATOM   1918  CA  TYR   143      70.049  53.120  85.840  1.00  0.00           C  
ATOM   1919  HA  TYR   143      69.400  52.299  86.145  1.00  0.00           H  
ATOM   1920  CB  TYR   143      71.538  52.848  85.606  1.00  0.00           C  
ATOM   1921  HB2 TYR   143      72.029  53.736  85.206  1.00  0.00           H  
ATOM   1922  HB3 TYR   143      72.045  52.750  86.566  1.00  0.00           H  
ATOM   1923  CG  TYR   143      71.946  51.692  84.723  1.00  0.00           C  
ATOM   1924  CD1 TYR   143      71.721  50.405  85.197  1.00  0.00           C  
ATOM   1925  HD1 TYR   143      71.371  50.245  86.206  1.00  0.00           H  
ATOM   1926  CE1 TYR   143      72.113  49.329  84.354  1.00  0.00           C  
ATOM   1927  HE1 TYR   143      72.183  48.365  84.836  1.00  0.00           H  
ATOM   1928  CZ  TYR   143      72.613  49.478  83.048  1.00  0.00           C  
ATOM   1929  OH  TYR   143      73.175  48.407  82.440  1.00  0.00           O  
ATOM   1930  HH  TYR   143      73.251  47.759  83.143  1.00  0.00           H  
ATOM   1931  CE2 TYR   143      72.596  50.781  82.521  1.00  0.00           C  
ATOM   1932  HE2 TYR   143      72.867  50.933  81.486  1.00  0.00           H  
ATOM   1933  CD2 TYR   143      72.179  51.859  83.353  1.00  0.00           C  
ATOM   1934  HD2 TYR   143      72.229  52.874  82.988  1.00  0.00           H  
ATOM   1935  C   TYR   143      69.913  54.237  86.911  1.00  0.00           C  
ATOM   1936  O   TYR   143      69.935  55.439  86.567  1.00  0.00           O  
ATOM   1937  N   GLY   144      69.866  53.967  88.185  1.00  0.00           N  
ATOM   1938  H   GLY   144      69.946  52.985  88.408  1.00  0.00           H  
ATOM   1939  CA  GLY   144      69.558  54.793  89.322  1.00  0.00           C  
ATOM   1940  HA2 GLY   144      69.890  54.283  90.226  1.00  0.00           H  
ATOM   1941  HA3 GLY   144      70.132  55.717  89.254  1.00  0.00           H  
ATOM   1942  C   GLY   144      68.165  55.318  89.436  1.00  0.00           C  
ATOM   1943  O   GLY   144      67.247  54.813  88.739  1.00  0.00           O  
ATOM   1944  N   GLN   145      67.963  56.357  90.309  1.00  0.00           N  
ATOM   1945  H   GLN   145      68.803  56.780  90.677  1.00  0.00           H  
ATOM   1946  CA  GLN   145      66.659  56.951  90.532  1.00  0.00           C  
ATOM   1947  HA  GLN   145      65.878  56.196  90.448  1.00  0.00           H  
ATOM   1948  CB  GLN   145      66.588  57.532  91.906  1.00  0.00           C  
ATOM   1949  HB2 GLN   145      67.569  57.972  92.084  1.00  0.00           H  
ATOM   1950  HB3 GLN   145      65.722  58.194  91.866  1.00  0.00           H  
ATOM   1951  CG  GLN   145      66.363  56.520  92.991  1.00  0.00           C  
ATOM   1952  HG2 GLN   145      65.511  55.910  92.691  1.00  0.00           H  
ATOM   1953  HG3 GLN   145      67.219  55.854  93.104  1.00  0.00           H  
ATOM   1954  CD  GLN   145      66.144  57.134  94.340  1.00  0.00           C  
ATOM   1955  OE1 GLN   145      65.528  58.193  94.498  1.00  0.00           O  
ATOM   1956  NE2 GLN   145      66.545  56.505  95.387  1.00  0.00           N  
ATOM   1957 HE21 GLN   145      66.278  56.926  96.265  1.00  0.00           H  
ATOM   1958 HE22 GLN   145      67.099  55.664  95.302  1.00  0.00           H  
ATOM   1959  C   GLN   145      66.343  57.980  89.474  1.00  0.00           C  
ATOM   1960  O   GLN   145      67.198  58.741  89.042  1.00  0.00           O  
ATOM   1961  N   GLN   146      65.088  58.086  89.094  1.00  0.00           N  
ATOM   1962  H   GLN   146      64.450  57.526  89.640  1.00  0.00           H  
ATOM   1963  CA  GLN   146      64.610  59.141  88.205  1.00  0.00           C  
ATOM   1964  HA  GLN   146      65.115  58.989  87.251  1.00  0.00           H  
ATOM   1965  CB  GLN   146      63.142  58.952  88.007  1.00  0.00           C  
ATOM   1966  HB2 GLN   146      63.090  58.146  87.275  1.00  0.00           H  
ATOM   1967  HB3 GLN   146      62.668  58.650  88.941  1.00  0.00           H  
ATOM   1968  CG  GLN   146      62.395  60.048  87.292  1.00  0.00           C  
ATOM   1969  HG2 GLN   146      62.340  60.962  87.883  1.00  0.00           H  
ATOM   1970  HG3 GLN   146      62.907  60.255  86.353  1.00  0.00           H  
ATOM   1971  CD  GLN   146      60.953  59.697  86.868  1.00  0.00           C  
ATOM   1972  OE1 GLN   146      60.256  58.884  87.442  1.00  0.00           O  
ATOM   1973  NE2 GLN   146      60.481  60.246  85.758  1.00  0.00           N  
ATOM   1974 HE21 GLN   146      61.065  60.969  85.362  1.00  0.00           H  
ATOM   1975 HE22 GLN   146      59.552  60.121  85.383  1.00  0.00           H  
ATOM   1976  C   GLN   146      65.005  60.474  88.881  1.00  0.00           C  
ATOM   1977  O   GLN   146      64.924  60.682  90.104  1.00  0.00           O  
ATOM   1978  N   GLN   147      65.387  61.414  88.083  1.00  0.00           N  
ATOM   1979  H   GLN   147      65.399  61.232  87.090  1.00  0.00           H  
ATOM   1980  CA  GLN   147      65.598  62.824  88.486  1.00  0.00           C  
ATOM   1981  HA  GLN   147      66.536  62.862  89.039  1.00  0.00           H  
ATOM   1982  CB  GLN   147      65.816  63.656  87.204  1.00  0.00           C  
ATOM   1983  HB2 GLN   147      65.955  64.650  87.628  1.00  0.00           H  
ATOM   1984  HB3 GLN   147      66.696  63.251  86.706  1.00  0.00           H  
ATOM   1985  CG  GLN   147      64.591  63.750  86.308  1.00  0.00           C  
ATOM   1986  HG2 GLN   147      64.321  62.738  86.008  1.00  0.00           H  
ATOM   1987  HG3 GLN   147      63.730  64.183  86.817  1.00  0.00           H  
ATOM   1988  CD  GLN   147      64.823  64.595  85.030  1.00  0.00           C  
ATOM   1989  OE1 GLN   147      65.962  64.930  84.625  1.00  0.00           O  
ATOM   1990  NE2 GLN   147      63.688  64.990  84.442  1.00  0.00           N  
ATOM   1991 HE21 GLN   147      62.782  64.800  84.844  1.00  0.00           H  
ATOM   1992 HE22 GLN   147      63.866  65.573  83.637  1.00  0.00           H  
ATOM   1993  C   GLN   147      64.393  63.344  89.322  1.00  0.00           C  
ATOM   1994  O   GLN   147      63.263  63.136  88.893  1.00  0.00           O  
ATOM   1995  N   SER   148      64.639  64.051  90.434  1.00  0.00           N  
ATOM   1996  H   SER   148      65.584  64.024  90.791  1.00  0.00           H  
ATOM   1997  CA  SER   148      63.639  64.857  91.197  1.00  0.00           C  
ATOM   1998  HA  SER   148      63.000  64.198  91.786  1.00  0.00           H  
ATOM   1999  CB  SER   148      64.317  65.825  92.193  1.00  0.00           C  
ATOM   2000  HB2 SER   148      64.797  66.641  91.654  1.00  0.00           H  
ATOM   2001  HB3 SER   148      63.645  66.430  92.801  1.00  0.00           H  
ATOM   2002  OG  SER   148      65.110  65.044  93.084  1.00  0.00           O  
ATOM   2003  HG  SER   148      65.722  64.612  92.484  1.00  0.00           H  
ATOM   2004  C   SER   148      62.631  65.475  90.271  1.00  0.00           C  
ATOM   2005  O   SER   148      63.076  66.304  89.485  1.00  0.00           O  
ATOM   2006  N   TYR   149      61.347  65.425  90.506  1.00  0.00           N  
ATOM   2007  H   TYR   149      61.144  64.924  91.359  1.00  0.00           H  
ATOM   2008  CA  TYR   149      60.287  66.144  89.891  1.00  0.00           C  
ATOM   2009  HA  TYR   149      60.247  65.953  88.819  1.00  0.00           H  
ATOM   2010  CB  TYR   149      58.936  65.722  90.447  1.00  0.00           C  
ATOM   2011  HB2 TYR   149      58.814  64.642  90.367  1.00  0.00           H  
ATOM   2012  HB3 TYR   149      58.798  66.014  91.488  1.00  0.00           H  
ATOM   2013  CG  TYR   149      57.821  66.548  89.796  1.00  0.00           C  
ATOM   2014  CD1 TYR   149      56.967  67.466  90.389  1.00  0.00           C  
ATOM   2015  HD1 TYR   149      57.046  67.621  91.455  1.00  0.00           H  
ATOM   2016  CE1 TYR   149      55.991  68.236  89.749  1.00  0.00           C  
ATOM   2017  HE1 TYR   149      55.389  68.966  90.270  1.00  0.00           H  
ATOM   2018  CZ  TYR   149      55.867  68.100  88.438  1.00  0.00           C  
ATOM   2019  OH  TYR   149      54.868  68.685  87.743  1.00  0.00           O  
ATOM   2020  HH  TYR   149      54.107  69.028  88.218  1.00  0.00           H  
ATOM   2021  CE2 TYR   149      56.625  67.191  87.728  1.00  0.00           C  
ATOM   2022  HE2 TYR   149      56.504  67.236  86.656  1.00  0.00           H  
ATOM   2023  CD2 TYR   149      57.585  66.366  88.404  1.00  0.00           C  
ATOM   2024  HD2 TYR   149      58.142  65.613  87.865  1.00  0.00           H  
ATOM   2025  C   TYR   149      60.512  67.687  89.981  1.00  0.00           C  
ATOM   2026  O   TYR   149      61.107  68.130  91.018  1.00  0.00           O  
ATOM   2027  N   ASN   150      60.002  68.499  89.085  1.00  0.00           N  
ATOM   2028  H   ASN   150      59.400  67.990  88.453  1.00  0.00           H  
ATOM   2029  CA  ASN   150      60.004  69.982  89.026  1.00  0.00           C  
ATOM   2030  HA  ASN   150      60.328  70.477  89.942  1.00  0.00           H  
ATOM   2031  CB  ASN   150      61.150  70.333  87.992  1.00  0.00           C  
ATOM   2032  HB2 ASN   150      61.994  69.698  88.260  1.00  0.00           H  
ATOM   2033  HB3 ASN   150      60.826  70.108  86.975  1.00  0.00           H  
ATOM   2034  CG  ASN   150      61.537  71.791  88.052  1.00  0.00           C  
ATOM   2035  OD1 ASN   150      61.037  72.558  88.884  1.00  0.00           O  
ATOM   2036  ND2 ASN   150      62.297  72.241  87.115  1.00  0.00           N  
ATOM   2037 HD21 ASN   150      62.507  73.228  87.140  1.00  0.00           H  
ATOM   2038 HD22 ASN   150      62.721  71.641  86.422  1.00  0.00           H  
ATOM   2039  C   ASN   150      58.643  70.494  88.648  1.00  0.00           C  
ATOM   2040  O   ASN   150      58.334  70.353  87.425  1.00  0.00           O  
ATOM   2041  N   PRO   151      57.819  70.957  89.576  1.00  0.00           N  
ATOM   2042  CD  PRO   151      57.987  70.892  91.035  1.00  0.00           C  
ATOM   2043  HD2 PRO   151      58.864  71.510  91.226  1.00  0.00           H  
ATOM   2044  HD3 PRO   151      58.242  69.878  91.341  1.00  0.00           H  
ATOM   2045  CG  PRO   151      56.732  71.387  91.745  1.00  0.00           C  
ATOM   2046  HG2 PRO   151      57.032  72.281  92.293  1.00  0.00           H  
ATOM   2047  HG3 PRO   151      56.385  70.613  92.430  1.00  0.00           H  
ATOM   2048  CB  PRO   151      55.838  71.847  90.498  1.00  0.00           C  
ATOM   2049  HB2 PRO   151      55.488  72.850  90.739  1.00  0.00           H  
ATOM   2050  HB3 PRO   151      55.012  71.139  90.561  1.00  0.00           H  
ATOM   2051  CA  PRO   151      56.569  71.697  89.159  1.00  0.00           C  
ATOM   2052  HA  PRO   151      55.975  71.105  88.463  1.00  0.00           H  
ATOM   2053  C   PRO   151      56.887  73.073  88.664  1.00  0.00           C  
ATOM   2054  O   PRO   151      57.768  73.744  89.251  1.00  0.00           O  
ATOM   2055  N   PRO   152      56.308  73.485  87.465  1.00  0.00           N  
ATOM   2056  CD  PRO   152      55.689  72.673  86.443  1.00  0.00           C  
ATOM   2057  HD2 PRO   152      54.612  72.578  86.582  1.00  0.00           H  
ATOM   2058  HD3 PRO   152      56.149  71.704  86.246  1.00  0.00           H  
ATOM   2059  CG  PRO   152      55.823  73.531  85.151  1.00  0.00           C  
ATOM   2060  HG2 PRO   152      55.098  73.199  84.407  1.00  0.00           H  
ATOM   2061  HG3 PRO   152      56.785  73.604  84.644  1.00  0.00           H  
ATOM   2062  CB  PRO   152      55.444  74.901  85.732  1.00  0.00           C  
ATOM   2063  HB2 PRO   152      54.393  74.748  85.976  1.00  0.00           H  
ATOM   2064  HB3 PRO   152      55.763  75.679  85.038  1.00  0.00           H  
ATOM   2065  CA  PRO   152      56.301  74.893  87.015  1.00  0.00           C  
ATOM   2066  HA  PRO   152      57.294  75.221  86.708  1.00  0.00           H  
ATOM   2067  C   PRO   152      55.678  75.724  88.096  1.00  0.00           C  
ATOM   2068  O   PRO   152      54.742  75.317  88.842  1.00  0.00           O  
ATOM   2069  N   GLN   153      56.251  76.904  88.240  1.00  0.00           N  
ATOM   2070  H   GLN   153      57.080  77.035  87.678  1.00  0.00           H  
ATOM   2071  CA  GLN   153      55.842  77.851  89.202  1.00  0.00           C  
ATOM   2072  HA  GLN   153      54.764  77.775  89.345  1.00  0.00           H  
ATOM   2073  CB  GLN   153      56.428  77.525  90.592  1.00  0.00           C  
ATOM   2074  HB2 GLN   153      55.808  76.774  91.081  1.00  0.00           H  
ATOM   2075  HB3 GLN   153      57.377  77.023  90.408  1.00  0.00           H  
ATOM   2076  CG  GLN   153      56.506  78.675  91.605  1.00  0.00           C  
ATOM   2077  HG2 GLN   153      57.028  78.274  92.474  1.00  0.00           H  
ATOM   2078  HG3 GLN   153      57.060  79.572  91.329  1.00  0.00           H  
ATOM   2079  CD  GLN   153      55.150  79.122  92.121  1.00  0.00           C  
ATOM   2080  OE1 GLN   153      54.110  78.764  91.635  1.00  0.00           O  
ATOM   2081  NE2 GLN   153      55.124  80.023  93.033  1.00  0.00           N  
ATOM   2082 HE21 GLN   153      56.051  80.350  93.264  1.00  0.00           H  
ATOM   2083 HE22 GLN   153      54.267  80.259  93.511  1.00  0.00           H  
ATOM   2084  C   GLN   153      56.294  79.289  88.755  1.00  0.00           C  
ATOM   2085  O   GLN   153      57.424  79.554  88.277  1.00  0.00           O  
ATOM   2086  N   GLY   154      55.436  80.333  88.939  1.00  0.00           N  
ATOM   2087  H   GLY   154      54.492  80.150  89.249  1.00  0.00           H  
ATOM   2088  CA  GLY   154      55.891  81.740  88.951  1.00  0.00           C  
ATOM   2089  HA2 GLY   154      56.949  81.839  88.709  1.00  0.00           H  
ATOM   2090  HA3 GLY   154      55.468  82.253  88.087  1.00  0.00           H  
ATOM   2091  C   GLY   154      55.744  82.498  90.231  1.00  0.00           C  
ATOM   2092  O   GLY   154      54.691  82.394  90.903  1.00  0.00           O  
ATOM   2093  N   TYR   155      56.757  83.308  90.635  1.00  0.00           N  
ATOM   2094  H   TYR   155      57.598  83.297  90.077  1.00  0.00           H  
ATOM   2095  CA  TYR   155      56.742  84.258  91.768  1.00  0.00           C  
ATOM   2096  HA  TYR   155      55.945  83.887  92.412  1.00  0.00           H  
ATOM   2097  CB  TYR   155      58.008  84.177  92.678  1.00  0.00           C  
ATOM   2098  HB2 TYR   155      58.836  84.248  91.974  1.00  0.00           H  
ATOM   2099  HB3 TYR   155      58.165  84.992  93.385  1.00  0.00           H  
ATOM   2100  CG  TYR   155      58.137  82.847  93.407  1.00  0.00           C  
ATOM   2101  CD1 TYR   155      57.194  82.571  94.361  1.00  0.00           C  
ATOM   2102  HD1 TYR   155      56.448  83.266  94.717  1.00  0.00           H  
ATOM   2103  CE1 TYR   155      57.406  81.372  95.085  1.00  0.00           C  
ATOM   2104  HE1 TYR   155      56.609  81.061  95.743  1.00  0.00           H  
ATOM   2105  CZ  TYR   155      58.524  80.556  94.816  1.00  0.00           C  
ATOM   2106  OH  TYR   155      58.830  79.414  95.542  1.00  0.00           O  
ATOM   2107  HH  TYR   155      59.705  79.138  95.257  1.00  0.00           H  
ATOM   2108  CE2 TYR   155      59.586  80.938  93.986  1.00  0.00           C  
ATOM   2109  HE2 TYR   155      60.475  80.331  93.907  1.00  0.00           H  
ATOM   2110  CD2 TYR   155      59.264  82.004  93.177  1.00  0.00           C  
ATOM   2111  HD2 TYR   155      59.991  82.217  92.407  1.00  0.00           H  
ATOM   2112  C   TYR   155      56.513  85.704  91.371  1.00  0.00           C  
ATOM   2113  O   TYR   155      57.339  86.406  90.814  1.00  0.00           O  
ATOM   2114  N   GLY   156      55.295  86.243  91.651  1.00  0.00           N  
ATOM   2115  H   GLY   156      55.199  87.179  91.285  1.00  0.00           H  
ATOM   2116  CA  GLY   156      54.149  85.499  92.202  1.00  0.00           C  
ATOM   2117  HA2 GLY   156      54.018  84.538  91.706  1.00  0.00           H  
ATOM   2118  HA3 GLY   156      54.334  85.257  93.248  1.00  0.00           H  
ATOM   2119  C   GLY   156      52.834  86.333  92.353  1.00  0.00           C  
ATOM   2120  O   GLY   156      52.872  87.576  92.206  1.00  0.00           O  
ATOM   2121  N   GLN   157      51.673  85.736  92.632  1.00  0.00           N  
ATOM   2122  H   GLN   157      51.639  84.726  92.635  1.00  0.00           H  
ATOM   2123  CA  GLN   157      50.513  86.351  93.206  1.00  0.00           C  
ATOM   2124  HA  GLN   157      50.006  86.891  92.407  1.00  0.00           H  
ATOM   2125  CB  GLN   157      49.501  85.232  93.643  1.00  0.00           C  
ATOM   2126  HB2 GLN   157      49.163  84.777  92.712  1.00  0.00           H  
ATOM   2127  HB3 GLN   157      50.089  84.514  94.214  1.00  0.00           H  
ATOM   2128  CG  GLN   157      48.215  85.694  94.345  1.00  0.00           C  
ATOM   2129  HG2 GLN   157      48.504  85.775  95.393  1.00  0.00           H  
ATOM   2130  HG3 GLN   157      47.942  86.721  94.102  1.00  0.00           H  
ATOM   2131  CD  GLN   157      47.029  84.675  94.253  1.00  0.00           C  
ATOM   2132  OE1 GLN   157      46.991  83.751  93.431  1.00  0.00           O  
ATOM   2133  NE2 GLN   157      45.965  84.888  95.021  1.00  0.00           N  
ATOM   2134 HE21 GLN   157      46.024  85.607  95.727  1.00  0.00           H  
ATOM   2135 HE22 GLN   157      45.263  84.169  94.923  1.00  0.00           H  
ATOM   2136  C   GLN   157      50.765  87.273  94.432  1.00  0.00           C  
ATOM   2137  O   GLN   157      51.388  86.799  95.358  1.00  0.00           O  
ATOM   2138  N   GLN   158      50.310  88.543  94.533  1.00  0.00           N  
ATOM   2139  H   GLN   158      50.342  88.929  95.465  1.00  0.00           H  
ATOM   2140  CA  GLN   158      49.717  89.344  93.510  1.00  0.00           C  
ATOM   2141  HA  GLN   158      49.192  88.736  92.773  1.00  0.00           H  
ATOM   2142  CB  GLN   158      48.750  90.334  94.193  1.00  0.00           C  
ATOM   2143  HB2 GLN   158      49.275  90.789  95.033  1.00  0.00           H  
ATOM   2144  HB3 GLN   158      48.534  91.030  93.382  1.00  0.00           H  
ATOM   2145  CG  GLN   158      47.424  89.781  94.757  1.00  0.00           C  
ATOM   2146  HG2 GLN   158      47.604  89.027  95.523  1.00  0.00           H  
ATOM   2147  HG3 GLN   158      46.855  90.589  95.218  1.00  0.00           H  
ATOM   2148  CD  GLN   158      46.465  89.249  93.695  1.00  0.00           C  
ATOM   2149  OE1 GLN   158      46.478  89.606  92.567  1.00  0.00           O  
ATOM   2150  NE2 GLN   158      45.480  88.468  94.023  1.00  0.00           N  
ATOM   2151 HE21 GLN   158      45.433  88.322  95.021  1.00  0.00           H  
ATOM   2152 HE22 GLN   158      44.895  88.132  93.271  1.00  0.00           H  
ATOM   2153  C   GLN   158      50.886  90.161  92.838  1.00  0.00           C  
ATOM   2154  O   GLN   158      51.713  90.732  93.554  1.00  0.00           O  
ATOM   2155  N   ASN   159      50.715  90.183  91.536  1.00  0.00           N  
ATOM   2156  H   ASN   159      49.952  89.623  91.182  1.00  0.00           H  
ATOM   2157  CA  ASN   159      51.573  90.914  90.675  1.00  0.00           C  
ATOM   2158  HA  ASN   159      52.536  90.416  90.787  1.00  0.00           H  
ATOM   2159  CB  ASN   159      51.119  90.582  89.258  1.00  0.00           C  
ATOM   2160  HB2 ASN   159      50.904  89.515  89.210  1.00  0.00           H  
ATOM   2161  HB3 ASN   159      50.158  91.094  89.195  1.00  0.00           H  
ATOM   2162  CG  ASN   159      51.999  91.076  88.155  1.00  0.00           C  
ATOM   2163  OD1 ASN   159      51.876  92.232  87.802  1.00  0.00           O  
ATOM   2164  ND2 ASN   159      52.894  90.334  87.637  1.00  0.00           N  
ATOM   2165 HD21 ASN   159      52.934  89.377  87.957  1.00  0.00           H  
ATOM   2166 HD22 ASN   159      53.475  90.629  86.865  1.00  0.00           H  
ATOM   2167  C   ASN   159      51.587  92.434  90.921  1.00  0.00           C  
ATOM   2168  O   ASN   159      50.444  92.945  90.910  1.00  0.00           O  
ATOM   2169  N   GLN   160      52.700  93.160  91.070  1.00  0.00           N  
ATOM   2170  H   GLN   160      52.513  94.124  91.304  1.00  0.00           H  
ATOM   2171  CA  GLN   160      54.144  92.650  90.902  1.00  0.00           C  
ATOM   2172  HA  GLN   160      54.062  91.765  90.270  1.00  0.00           H  
ATOM   2173  CB  GLN   160      54.990  93.685  90.114  1.00  0.00           C  
ATOM   2174  HB2 GLN   160      54.436  93.960  89.216  1.00  0.00           H  
ATOM   2175  HB3 GLN   160      55.012  94.584  90.730  1.00  0.00           H  
ATOM   2176  CG  GLN   160      56.417  93.341  89.624  1.00  0.00           C  
ATOM   2177  HG2 GLN   160      56.846  94.175  89.069  1.00  0.00           H  
ATOM   2178  HG3 GLN   160      57.021  93.143  90.510  1.00  0.00           H  
ATOM   2179  CD  GLN   160      56.360  92.162  88.666  1.00  0.00           C  
ATOM   2180  OE1 GLN   160      56.538  91.034  88.997  1.00  0.00           O  
ATOM   2181  NE2 GLN   160      56.211  92.372  87.398  1.00  0.00           N  
ATOM   2182 HE21 GLN   160      55.766  93.255  87.190  1.00  0.00           H  
ATOM   2183 HE22 GLN   160      56.135  91.497  86.899  1.00  0.00           H  
ATOM   2184  C   GLN   160      54.654  92.369  92.290  1.00  0.00           C  
ATOM   2185  O   GLN   160      54.632  93.296  93.133  1.00  0.00           O  
ATOM   2186  N   TYR   161      55.066  91.147  92.567  1.00  0.00           N  
ATOM   2187  H   TYR   161      55.061  90.504  91.788  1.00  0.00           H  
ATOM   2188  CA  TYR   161      55.592  90.749  93.833  1.00  0.00           C  
ATOM   2189  HA  TYR   161      54.903  91.143  94.579  1.00  0.00           H  
ATOM   2190  CB  TYR   161      55.536  89.214  93.933  1.00  0.00           C  
ATOM   2191  HB2 TYR   161      54.504  88.922  93.738  1.00  0.00           H  
ATOM   2192  HB3 TYR   161      56.135  88.661  93.210  1.00  0.00           H  
ATOM   2193  CG  TYR   161      56.038  88.746  95.336  1.00  0.00           C  
ATOM   2194  CD1 TYR   161      57.286  88.060  95.526  1.00  0.00           C  
ATOM   2195  HD1 TYR   161      58.081  88.093  94.796  1.00  0.00           H  
ATOM   2196  CE1 TYR   161      57.496  87.459  96.805  1.00  0.00           C  
ATOM   2197  HE1 TYR   161      58.312  86.766  96.950  1.00  0.00           H  
ATOM   2198  CZ  TYR   161      56.598  87.617  97.892  1.00  0.00           C  
ATOM   2199  OH  TYR   161      56.865  87.171  99.095  1.00  0.00           O  
ATOM   2200  HH  TYR   161      57.652  86.623  99.052  1.00  0.00           H  
ATOM   2201  CE2 TYR   161      55.411  88.317  97.670  1.00  0.00           C  
ATOM   2202  HE2 TYR   161      54.812  88.561  98.535  1.00  0.00           H  
ATOM   2203  CD2 TYR   161      55.084  88.789  96.382  1.00  0.00           C  
ATOM   2204  HD2 TYR   161      54.175  89.344  96.206  1.00  0.00           H  
ATOM   2205  C   TYR   161      57.039  91.191  94.090  1.00  0.00           C  
ATOM   2206  O   TYR   161      57.387  91.844  95.093  1.00  0.00           O  
ATOM   2207  N   ASN   162      57.915  90.751  93.141  1.00  0.00           N  
ATOM   2208  H   ASN   162      57.548  90.085  92.476  1.00  0.00           H  
ATOM   2209  CA  ASN   162      59.290  91.107  92.919  1.00  0.00           C  
ATOM   2210  HA  ASN   162      59.997  90.587  93.566  1.00  0.00           H  
ATOM   2211  CB  ASN   162      59.663  90.777  91.453  1.00  0.00           C  
ATOM   2212  HB2 ASN   162      59.222  91.507  90.775  1.00  0.00           H  
ATOM   2213  HB3 ASN   162      60.732  90.857  91.259  1.00  0.00           H  
ATOM   2214  CG  ASN   162      59.356  89.374  91.043  1.00  0.00           C  
ATOM   2215  OD1 ASN   162      60.019  88.436  91.507  1.00  0.00           O  
ATOM   2216  ND2 ASN   162      58.370  89.090  90.224  1.00  0.00           N  
ATOM   2217 HD21 ASN   162      58.202  88.103  90.091  1.00  0.00           H  
ATOM   2218 HD22 ASN   162      57.794  89.809  89.809  1.00  0.00           H  
ATOM   2219  C   ASN   162      59.643  92.632  93.161  1.00  0.00           C  
ATOM   2220  O   ASN   162      58.898  93.541  92.855  1.00  0.00           O  
ATOM   2221  N   SER   163      60.817  92.940  93.806  1.00  0.00           N  
ATOM   2222  H   SER   163      61.475  92.210  94.038  1.00  0.00           H  
ATOM   2223  CA  SER   163      61.385  94.276  93.861  1.00  0.00           C  
ATOM   2224  HA  SER   163      60.583  94.971  94.110  1.00  0.00           H  
ATOM   2225  CB  SER   163      62.501  94.454  94.861  1.00  0.00           C  
ATOM   2226  HB2 SER   163      62.339  93.918  95.796  1.00  0.00           H  
ATOM   2227  HB3 SER   163      63.435  94.091  94.431  1.00  0.00           H  
ATOM   2228  OG  SER   163      62.705  95.731  95.344  1.00  0.00           O  
ATOM   2229  HG  SER   163      62.043  95.946  96.005  1.00  0.00           H  
ATOM   2230  C   SER   163      61.947  94.720  92.457  1.00  0.00           C  
ATOM   2231  O   SER   163      61.852  93.974  91.488  1.00  0.00           O  
ATOM   2232  N   SER   164      62.421  95.974  92.487  1.00  0.00           N  
ATOM   2233  H   SER   164      62.532  96.442  93.375  1.00  0.00           H  
ATOM   2234  CA  SER   164      62.915  96.686  91.251  1.00  0.00           C  
ATOM   2235  HA  SER   164      63.529  97.487  91.663  1.00  0.00           H  
ATOM   2236  CB  SER   164      61.691  97.293  90.512  1.00  0.00           C  
ATOM   2237  HB2 SER   164      61.271  96.416  90.019  1.00  0.00           H  
ATOM   2238  HB3 SER   164      60.954  97.627  91.243  1.00  0.00           H  
ATOM   2239  OG  SER   164      61.957  98.279  89.515  1.00  0.00           O  
ATOM   2240  HG  SER   164      62.244  99.063  89.989  1.00  0.00           H  
ATOM   2241  C   SER   164      63.826  95.879  90.370  1.00  0.00           C  
ATOM   2242  O   SER   164      64.744  95.261  90.923  1.00  0.00           O  
ATOM   2243  N   SER   165      63.691  95.907  89.023  1.00  0.00           N  
ATOM   2244  H   SER   165      62.925  96.448  88.647  1.00  0.00           H  
ATOM   2245  CA  SER   165      64.662  95.367  88.044  1.00  0.00           C  
ATOM   2246  HA  SER   165      65.341  94.697  88.570  1.00  0.00           H  
ATOM   2247  CB  SER   165      63.893  94.574  86.920  1.00  0.00           C  
ATOM   2248  HB2 SER   165      64.556  93.841  86.460  1.00  0.00           H  
ATOM   2249  HB3 SER   165      63.118  93.945  87.356  1.00  0.00           H  
ATOM   2250  OG  SER   165      63.292  95.413  85.938  1.00  0.00           O  
ATOM   2251  HG  SER   165      62.538  95.803  86.386  1.00  0.00           H  
ATOM   2252  C   SER   165      65.622  96.385  87.442  1.00  0.00           C  
ATOM   2253  O   SER   165      65.482  97.578  87.730  1.00  0.00           O  
ATOM   2254  N   GLY   166      66.479  95.852  86.484  1.00  0.00           N  
ATOM   2255  H   GLY   166      66.301  94.893  86.223  1.00  0.00           H  
ATOM   2256  CA  GLY   166      67.494  96.685  85.728  1.00  0.00           C  
ATOM   2257  HA2 GLY   166      67.812  96.155  84.831  1.00  0.00           H  
ATOM   2258  HA3 GLY   166      66.942  97.583  85.450  1.00  0.00           H  
ATOM   2259  C   GLY   166      68.720  97.176  86.450  1.00  0.00           C  
ATOM   2260  O   GLY   166      68.984  96.890  87.633  1.00  0.00           O  
ATOM   2261  N   GLY   167      69.481  98.020  85.798  1.00  0.00           N  
ATOM   2262  H   GLY   167      69.452  97.872  84.799  1.00  0.00           H  
ATOM   2263  CA  GLY   167      70.521  98.819  86.453  1.00  0.00           C  
ATOM   2264  HA2 GLY   167      70.224  99.857  86.306  1.00  0.00           H  
ATOM   2265  HA3 GLY   167      70.540  98.698  87.536  1.00  0.00           H  
ATOM   2266  C   GLY   167      71.934  98.543  85.849  1.00  0.00           C  
ATOM   2267  O   GLY   167      72.135  98.681  84.619  1.00  0.00           O  
ATOM   2268  N   GLY   168      72.875  98.140  86.746  1.00  0.00           N  
ATOM   2269  H   GLY   168      72.571  98.086  87.708  1.00  0.00           H  
ATOM   2270  CA  GLY   168      74.236  97.826  86.330  1.00  0.00           C  
ATOM   2271  HA2 GLY   168      74.577  98.464  85.515  1.00  0.00           H  
ATOM   2272  HA3 GLY   168      74.907  98.026  87.165  1.00  0.00           H  
ATOM   2273  C   GLY   168      74.496  96.349  85.931  1.00  0.00           C  
ATOM   2274  O   GLY   168      73.595  95.693  85.477  1.00  0.00           O  
ATOM   2275  N   GLY   169      75.765  95.855  85.964  1.00  0.00           N  
ATOM   2276  H   GLY   169      75.830  94.905  85.628  1.00  0.00           H  
ATOM   2277  CA  GLY   169      77.060  96.398  86.455  1.00  0.00           C  
ATOM   2278  HA2 GLY   169      76.858  96.938  87.380  1.00  0.00           H  
ATOM   2279  HA3 GLY   169      77.797  95.604  86.580  1.00  0.00           H  
ATOM   2280  C   GLY   169      77.687  97.494  85.560  1.00  0.00           C  
ATOM   2281  O   GLY   169      76.952  98.110  84.799  1.00  0.00           O  
ATOM   2282  N   GLY   170      79.001  97.710  85.674  1.00  0.00           N  
ATOM   2283  H   GLY   170      79.510  97.061  86.258  1.00  0.00           H  
ATOM   2284  CA  GLY   170      79.755  98.737  85.024  1.00  0.00           C  
ATOM   2285  HA2 GLY   170      79.205  99.676  84.959  1.00  0.00           H  
ATOM   2286  HA3 GLY   170      80.638  98.739  85.663  1.00  0.00           H  
ATOM   2287  C   GLY   170      80.196  98.383  83.644  1.00  0.00           C  
ATOM   2288  O   GLY   170      79.886  97.324  83.064  1.00  0.00           O  
ATOM   2289  N   GLY   171      81.140  99.049  82.964  1.00  0.00           N  
ATOM   2290  H   GLY   171      81.539  98.549  82.183  1.00  0.00           H  
ATOM   2291  CA  GLY   171      81.576 100.438  83.331  1.00  0.00           C  
ATOM   2292  HA2 GLY   171      81.645 101.011  82.407  1.00  0.00           H  
ATOM   2293  HA3 GLY   171      80.803 100.896  83.948  1.00  0.00           H  
ATOM   2294  C   GLY   171      82.873 100.602  84.145  1.00  0.00           C  
ATOM   2295  O   GLY   171      82.934 100.041  85.274  1.00  0.00           O  
ATOM   2296  N   GLY   172      83.969 101.017  83.473  1.00  0.00           N  
ATOM   2297  H   GLY   172      84.778 101.221  84.042  1.00  0.00           H  
ATOM   2298  CA  GLY   172      84.215 101.143  81.958  1.00  0.00           C  
ATOM   2299  HA2 GLY   172      83.552 101.857  81.469  1.00  0.00           H  
ATOM   2300  HA3 GLY   172      85.265 101.395  81.811  1.00  0.00           H  
ATOM   2301  C   GLY   172      83.979  99.705  81.252  1.00  0.00           C  
ATOM   2302  O   GLY   172      84.250  98.695  81.850  1.00  0.00           O  
ATOM   2303  N   GLY   173      83.524  99.666  80.038  1.00  0.00           N  
ATOM   2304  H   GLY   173      83.306 100.500  79.511  1.00  0.00           H  
ATOM   2305  CA  GLY   173      83.239  98.345  79.403  1.00  0.00           C  
ATOM   2306  HA2 GLY   173      82.950  98.620  78.389  1.00  0.00           H  
ATOM   2307  HA3 GLY   173      84.142  97.735  79.424  1.00  0.00           H  
ATOM   2308  C   GLY   173      82.063  97.564  80.002  1.00  0.00           C  
ATOM   2309  O   GLY   173      81.016  98.039  80.292  1.00  0.00           O  
ATOM   2310  N   GLY   174      82.273  96.309  80.381  1.00  0.00           N  
ATOM   2311  H   GLY   174      81.468  95.853  80.785  1.00  0.00           H  
ATOM   2312  CA  GLY   174      83.541  95.622  80.497  1.00  0.00           C  
ATOM   2313  HA2 GLY   174      84.287  96.186  81.057  1.00  0.00           H  
ATOM   2314  HA3 GLY   174      83.385  94.844  81.245  1.00  0.00           H  
ATOM   2315  C   GLY   174      84.149  95.003  79.189  1.00  0.00           C  
ATOM   2316  O   GLY   174      85.028  95.629  78.542  1.00  0.00           O  
ATOM   2317  N   GLY   175      83.643  93.835  78.756  1.00  0.00           N  
ATOM   2318  H   GLY   175      82.791  93.535  79.208  1.00  0.00           H  
ATOM   2319  CA  GLY   175      83.927  93.337  77.446  1.00  0.00           C  
ATOM   2320  HA2 GLY   175      84.992  93.106  77.459  1.00  0.00           H  
ATOM   2321  HA3 GLY   175      83.430  92.381  77.279  1.00  0.00           H  
ATOM   2322  C   GLY   175      83.548  94.277  76.310  1.00  0.00           C  
ATOM   2323  O   GLY   175      84.343  94.414  75.328  1.00  0.00           O  
ATOM   2324  N   ASN   176      82.312  94.779  76.429  1.00  0.00           N  
ATOM   2325  H   ASN   176      81.712  94.622  77.226  1.00  0.00           H  
ATOM   2326  CA  ASN   176      81.757  95.757  75.395  1.00  0.00           C  
ATOM   2327  HA  ASN   176      82.291  95.622  74.455  1.00  0.00           H  
ATOM   2328  CB  ASN   176      80.247  95.558  75.154  1.00  0.00           C  
ATOM   2329  HB2 ASN   176      79.967  94.566  74.800  1.00  0.00           H  
ATOM   2330  HB3 ASN   176      79.825  95.771  76.136  1.00  0.00           H  
ATOM   2331  CG  ASN   176      79.582  96.536  74.211  1.00  0.00           C  
ATOM   2332  OD1 ASN   176      80.259  97.190  73.412  1.00  0.00           O  
ATOM   2333  ND2 ASN   176      78.295  96.608  74.311  1.00  0.00           N  
ATOM   2334 HD21 ASN   176      77.847  97.265  73.688  1.00  0.00           H  
ATOM   2335 HD22 ASN   176      77.878  95.891  74.886  1.00  0.00           H  
ATOM   2336  C   ASN   176      82.126  97.160  75.809  1.00  0.00           C  
ATOM   2337  O   ASN   176      81.545  97.688  76.762  1.00  0.00           O  
ATOM   2338  N   TYR   177      83.121  97.745  75.123  1.00  0.00           N  
ATOM   2339  H   TYR   177      83.438  97.235  74.311  1.00  0.00           H  
ATOM   2340  CA  TYR   177      83.331  99.251  75.128  1.00  0.00           C  
ATOM   2341  HA  TYR   177      82.979  99.715  76.049  1.00  0.00           H  
ATOM   2342  CB  TYR   177      84.827  99.564  75.045  1.00  0.00           C  
ATOM   2343  HB2 TYR   177      85.356  98.740  74.566  1.00  0.00           H  
ATOM   2344  HB3 TYR   177      85.033 100.494  74.515  1.00  0.00           H  
ATOM   2345  CG  TYR   177      85.467  99.667  76.422  1.00  0.00           C  
ATOM   2346  CD1 TYR   177      85.833  98.528  77.197  1.00  0.00           C  
ATOM   2347  HD1 TYR   177      85.642  97.564  76.749  1.00  0.00           H  
ATOM   2348  CE1 TYR   177      86.565  98.687  78.436  1.00  0.00           C  
ATOM   2349  HE1 TYR   177      86.785  97.775  78.970  1.00  0.00           H  
ATOM   2350  CZ  TYR   177      86.693  99.953  79.031  1.00  0.00           C  
ATOM   2351  OH  TYR   177      87.069 100.008  80.350  1.00  0.00           O  
ATOM   2352  HH  TYR   177      87.259  99.154  80.746  1.00  0.00           H  
ATOM   2353  CE2 TYR   177      86.256 101.076  78.329  1.00  0.00           C  
ATOM   2354  HE2 TYR   177      86.351 101.993  78.890  1.00  0.00           H  
ATOM   2355  CD2 TYR   177      85.753 100.995  77.005  1.00  0.00           C  
ATOM   2356  HD2 TYR   177      85.415 101.897  76.515  1.00  0.00           H  
ATOM   2357  C   TYR   177      82.587  99.886  73.928  1.00  0.00           C  
ATOM   2358  O   TYR   177      83.093  99.785  72.752  1.00  0.00           O  
ATOM   2359  N   GLY   178      81.441 100.483  74.093  1.00  0.00           N  
ATOM   2360  H   GLY   178      80.959 100.719  73.237  1.00  0.00           H  
ATOM   2361  CA  GLY   178      80.783 100.943  75.380  1.00  0.00           C  
ATOM   2362  HA2 GLY   178      79.709 101.054  75.229  1.00  0.00           H  
ATOM   2363  HA3 GLY   178      80.857 100.101  76.068  1.00  0.00           H  
ATOM   2364  C   GLY   178      81.370 102.194  75.959  1.00  0.00           C  
ATOM   2365  O   GLY   178      82.212 102.811  75.348  1.00  0.00           O  
ATOM   2366  N   GLN   179      80.891 102.664  77.112  1.00  0.00           N  
ATOM   2367  H   GLN   179      80.129 102.116  77.486  1.00  0.00           H  
ATOM   2368  CA  GLN   179      81.491 103.718  77.834  1.00  0.00           C  
ATOM   2369  HA  GLN   179      81.789 104.360  77.005  1.00  0.00           H  
ATOM   2370  CB  GLN   179      80.531 104.623  78.559  1.00  0.00           C  
ATOM   2371  HB2 GLN   179      81.085 105.561  78.540  1.00  0.00           H  
ATOM   2372  HB3 GLN   179      79.663 104.735  77.909  1.00  0.00           H  
ATOM   2373  CG  GLN   179      80.261 104.218  80.058  1.00  0.00           C  
ATOM   2374  HG2 GLN   179      81.207 104.357  80.581  1.00  0.00           H  
ATOM   2375  HG3 GLN   179      79.587 104.919  80.551  1.00  0.00           H  
ATOM   2376  CD  GLN   179      79.671 102.806  80.130  1.00  0.00           C  
ATOM   2377  OE1 GLN   179      78.933 102.318  79.258  1.00  0.00           O  
ATOM   2378  NE2 GLN   179      79.859 102.043  81.177  1.00  0.00           N  
ATOM   2379 HE21 GLN   179      80.400 102.391  81.956  1.00  0.00           H  
ATOM   2380 HE22 GLN   179      79.329 101.186  81.114  1.00  0.00           H  
ATOM   2381  C   GLN   179      82.769 103.284  78.524  1.00  0.00           C  
ATOM   2382  O   GLN   179      82.778 102.301  79.302  1.00  0.00           O  
ATOM   2383  N   ASP   180      83.906 103.999  78.586  1.00  0.00           N  
ATOM   2384  H   ASP   180      84.580 103.613  79.232  1.00  0.00           H  
ATOM   2385  CA  ASP   180      84.307 105.220  77.977  1.00  0.00           C  
ATOM   2386  HA  ASP   180      83.578 105.499  77.216  1.00  0.00           H  
ATOM   2387  CB  ASP   180      84.361 106.314  79.136  1.00  0.00           C  
ATOM   2388  HB2 ASP   180      83.328 106.364  79.478  1.00  0.00           H  
ATOM   2389  HB3 ASP   180      85.020 106.049  79.963  1.00  0.00           H  
ATOM   2390  CG  ASP   180      84.635 107.725  78.642  1.00  0.00           C  
ATOM   2391  OD1 ASP   180      84.938 108.550  79.455  1.00  0.00           O  
ATOM   2392  OD2 ASP   180      84.370 108.026  77.426  1.00  0.00           O  
ATOM   2393  C   ASP   180      85.696 105.100  77.274  1.00  0.00           C  
ATOM   2394  O   ASP   180      86.772 105.056  77.950  1.00  0.00           O  
ATOM   2395  N   GLN   181      85.688 105.084  75.942  1.00  0.00           N  
ATOM   2396  H   GLN   181      84.811 105.147  75.446  1.00  0.00           H  
ATOM   2397  CA  GLN   181      86.824 105.000  75.151  1.00  0.00           C  
ATOM   2398  HA  GLN   181      87.552 104.382  75.677  1.00  0.00           H  
ATOM   2399  CB  GLN   181      86.568 104.288  73.758  1.00  0.00           C  
ATOM   2400  HB2 GLN   181      85.855 104.904  73.210  1.00  0.00           H  
ATOM   2401  HB3 GLN   181      87.469 104.482  73.175  1.00  0.00           H  
ATOM   2402  CG  GLN   181      86.248 102.807  73.742  1.00  0.00           C  
ATOM   2403  HG2 GLN   181      85.413 102.574  74.403  1.00  0.00           H  
ATOM   2404  HG3 GLN   181      85.932 102.653  72.710  1.00  0.00           H  
ATOM   2405  CD  GLN   181      87.446 101.884  74.008  1.00  0.00           C  
ATOM   2406  OE1 GLN   181      88.356 102.164  74.733  1.00  0.00           O  
ATOM   2407  NE2 GLN   181      87.468 100.619  73.628  1.00  0.00           N  
ATOM   2408 HE21 GLN   181      86.740 100.264  73.024  1.00  0.00           H  
ATOM   2409 HE22 GLN   181      88.200  99.960  73.851  1.00  0.00           H  
ATOM   2410  C   GLN   181      87.630 106.287  75.004  1.00  0.00           C  
ATOM   2411  O   GLN   181      88.763 106.256  74.466  1.00  0.00           O  
ATOM   2412  N   SER   182      87.160 107.375  75.675  1.00  0.00           N  
ATOM   2413  H   SER   182      86.352 107.155  76.240  1.00  0.00           H  
ATOM   2414  CA  SER   182      87.819 108.702  75.680  1.00  0.00           C  
ATOM   2415  HA  SER   182      87.935 109.104  74.674  1.00  0.00           H  
ATOM   2416  CB  SER   182      86.994 109.764  76.526  1.00  0.00           C  
ATOM   2417  HB2 SER   182      86.915 109.185  77.446  1.00  0.00           H  
ATOM   2418  HB3 SER   182      87.433 110.733  76.763  1.00  0.00           H  
ATOM   2419  OG  SER   182      85.643 109.937  76.078  1.00  0.00           O  
ATOM   2420  HG  SER   182      85.194 109.186  76.473  1.00  0.00           H  
ATOM   2421  C   SER   182      89.223 108.649  76.390  1.00  0.00           C  
ATOM   2422  O   SER   182      89.398 107.818  77.275  1.00  0.00           O  
ATOM   2423  N   SER   183      90.251 109.308  75.910  1.00  0.00           N  
ATOM   2424  H   SER   183      91.107 109.232  76.441  1.00  0.00           H  
ATOM   2425  CA  SER   183      90.329 110.324  74.865  1.00  0.00           C  
ATOM   2426  HA  SER   183      89.458 110.154  74.232  1.00  0.00           H  
ATOM   2427  CB  SER   183      90.213 111.773  75.445  1.00  0.00           C  
ATOM   2428  HB2 SER   183      89.490 111.823  76.260  1.00  0.00           H  
ATOM   2429  HB3 SER   183      91.207 112.121  75.725  1.00  0.00           H  
ATOM   2430  OG  SER   183      89.802 112.697  74.385  1.00  0.00           O  
ATOM   2431  HG  SER   183      88.850 112.665  74.264  1.00  0.00           H  
ATOM   2432  C   SER   183      91.633 110.154  73.958  1.00  0.00           C  
ATOM   2433  O   SER   183      92.559 109.516  74.372  1.00  0.00           O  
ATOM   2434  N   MET   184      91.764 110.847  72.846  1.00  0.00           N  
ATOM   2435  H   MET   184      91.069 111.550  72.642  1.00  0.00           H  
ATOM   2436  CA  MET   184      92.927 110.804  71.973  1.00  0.00           C  
ATOM   2437  HA  MET   184      93.570 109.993  72.313  1.00  0.00           H  
ATOM   2438  CB  MET   184      92.398 110.327  70.605  1.00  0.00           C  
ATOM   2439  HB2 MET   184      92.226 109.254  70.686  1.00  0.00           H  
ATOM   2440  HB3 MET   184      91.513 110.956  70.505  1.00  0.00           H  
ATOM   2441  CG  MET   184      93.354 110.568  69.497  1.00  0.00           C  
ATOM   2442  HG2 MET   184      93.726 111.592  69.453  1.00  0.00           H  
ATOM   2443  HG3 MET   184      94.256 110.005  69.734  1.00  0.00           H  
ATOM   2444  SD  MET   184      92.801 110.163  67.772  1.00  0.00           S  
ATOM   2445  CE  MET   184      92.840 108.369  67.691  1.00  0.00           C  
ATOM   2446  HE1 MET   184      93.778 107.865  67.926  1.00  0.00           H  
ATOM   2447  HE2 MET   184      92.158 107.977  68.445  1.00  0.00           H  
ATOM   2448  HE3 MET   184      92.459 108.143  66.694  1.00  0.00           H  
ATOM   2449  C   MET   184      93.685 112.113  72.038  1.00  0.00           C  
ATOM   2450  O   MET   184      93.114 113.138  72.461  1.00  0.00           O  
ATOM   2451  N   SER   185      94.989 112.190  71.745  1.00  0.00           N  
ATOM   2452  H   SER   185      95.541 111.353  71.626  1.00  0.00           H  
ATOM   2453  CA  SER   185      95.749 113.472  71.675  1.00  0.00           C  
ATOM   2454  HA  SER   185      95.934 113.832  72.687  1.00  0.00           H  
ATOM   2455  CB  SER   185      97.157 113.155  70.994  1.00  0.00           C  
ATOM   2456  HB2 SER   185      97.673 112.471  71.668  1.00  0.00           H  
ATOM   2457  HB3 SER   185      97.026 112.522  70.117  1.00  0.00           H  
ATOM   2458  OG  SER   185      97.884 114.357  70.720  1.00  0.00           O  
ATOM   2459  HG  SER   185      97.760 114.901  71.502  1.00  0.00           H  
ATOM   2460  C   SER   185      95.061 114.492  70.779  1.00  0.00           C  
ATOM   2461  O   SER   185      94.682 114.328  69.624  1.00  0.00           O  
ATOM   2462  N   SER   186      94.921 115.757  71.254  1.00  0.00           N  
ATOM   2463  H   SER   186      95.429 115.939  72.108  1.00  0.00           H  
ATOM   2464  CA  SER   186      94.055 116.829  70.861  1.00  0.00           C  
ATOM   2465  HA  SER   186      94.329 116.923  69.810  1.00  0.00           H  
ATOM   2466  CB  SER   186      92.626 116.425  70.823  1.00  0.00           C  
ATOM   2467  HB2 SER   186      92.688 115.414  70.420  1.00  0.00           H  
ATOM   2468  HB3 SER   186      92.200 116.342  71.823  1.00  0.00           H  
ATOM   2469  OG  SER   186      91.760 117.219  69.978  1.00  0.00           O  
ATOM   2470  HG  SER   186      91.009 117.515  70.497  1.00  0.00           H  
ATOM   2471  C   SER   186      94.291 118.180  71.548  1.00  0.00           C  
ATOM   2472  O   SER   186      94.397 118.100  72.780  1.00  0.00           O  
ATOM   2473  N   GLY   187      94.428 119.305  70.867  1.00  0.00           N  
ATOM   2474  H   GLY   187      94.499 120.147  71.421  1.00  0.00           H  
ATOM   2475  CA  GLY   187      94.304 119.447  69.387  1.00  0.00           C  
ATOM   2476  HA2 GLY   187      95.269 119.649  68.922  1.00  0.00           H  
ATOM   2477  HA3 GLY   187      93.913 118.560  68.888  1.00  0.00           H  
ATOM   2478  C   GLY   187      93.409 120.662  69.038  1.00  0.00           C  
ATOM   2479  O   GLY   187      93.785 121.344  68.074  1.00  0.00           O  
ATOM   2480  N   GLY   188      92.384 120.919  69.867  1.00  0.00           N  
ATOM   2481  H   GLY   188      92.118 120.277  70.600  1.00  0.00           H  
ATOM   2482  CA  GLY   188      91.542 122.113  69.704  1.00  0.00           C  
ATOM   2483  HA2 GLY   188      91.226 122.266  68.672  1.00  0.00           H  
ATOM   2484  HA3 GLY   188      90.723 121.960  70.407  1.00  0.00           H  
ATOM   2485  C   GLY   188      92.239 123.442  70.116  1.00  0.00           C  
ATOM   2486  O   GLY   188      93.327 123.484  70.674  1.00  0.00           O  
ATOM   2487  N   GLY   189      91.549 124.551  69.865  1.00  0.00           N  
ATOM   2488  H   GLY   189      91.980 125.363  70.283  1.00  0.00           H  
ATOM   2489  CA  GLY   189      90.184 124.631  69.381  1.00  0.00           C  
ATOM   2490  HA2 GLY   189      89.982 125.659  69.081  1.00  0.00           H  
ATOM   2491  HA3 GLY   189      90.088 124.136  68.415  1.00  0.00           H  
ATOM   2492  C   GLY   189      88.981 124.297  70.268  1.00  0.00           C  
ATOM   2493  O   GLY   189      89.092 123.473  71.132  1.00  0.00           O  
ATOM   2494  N   SER   190      87.776 124.756  69.872  1.00  0.00           N  
ATOM   2495  H   SER   190      87.661 125.214  68.979  1.00  0.00           H  
ATOM   2496  CA  SER   190      86.513 124.304  70.511  1.00  0.00           C  
ATOM   2497  HA  SER   190      85.704 124.866  70.044  1.00  0.00           H  
ATOM   2498  CB  SER   190      86.027 122.908  70.165  1.00  0.00           C  
ATOM   2499  HB2 SER   190      86.693 122.208  70.671  1.00  0.00           H  
ATOM   2500  HB3 SER   190      85.027 122.891  70.598  1.00  0.00           H  
ATOM   2501  OG  SER   190      86.044 122.761  68.737  1.00  0.00           O  
ATOM   2502  HG  SER   190      85.244 123.165  68.393  1.00  0.00           H  
ATOM   2503  C   SER   190      86.449 124.612  72.019  1.00  0.00           C  
ATOM   2504  O   SER   190      86.440 123.660  72.830  1.00  0.00           O  
ATOM   2505  N   GLY   191      86.545 125.815  72.541  1.00  0.00           N  
ATOM   2506  H   GLY   191      86.550 125.847  73.550  1.00  0.00           H  
ATOM   2507  CA  GLY   191      87.045 126.974  71.826  1.00  0.00           C  
ATOM   2508  HA2 GLY   191      87.069 127.843  72.483  1.00  0.00           H  
ATOM   2509  HA3 GLY   191      88.057 126.918  71.426  1.00  0.00           H  
ATOM   2510  C   GLY   191      86.063 127.411  70.725  1.00  0.00           C  
ATOM   2511  O   GLY   191      84.863 127.127  70.779  1.00  0.00           O  
ATOM   2512  N   GLY   192      86.545 128.256  69.741  1.00  0.00           N  
ATOM   2513  H   GLY   192      87.548 128.366  69.707  1.00  0.00           H  
ATOM   2514  CA  GLY   192      85.741 128.480  68.527  1.00  0.00           C  
ATOM   2515  HA2 GLY   192      84.768 128.944  68.686  1.00  0.00           H  
ATOM   2516  HA3 GLY   192      86.383 129.162  67.969  1.00  0.00           H  
ATOM   2517  C   GLY   192      85.502 127.303  67.606  1.00  0.00           C  
ATOM   2518  O   GLY   192      86.033 126.199  67.768  1.00  0.00           O  
ATOM   2519  N   GLY   193      84.699 127.529  66.601  1.00  0.00           N  
ATOM   2520  H   GLY   193      84.240 128.428  66.564  1.00  0.00           H  
ATOM   2521  CA  GLY   193      84.128 126.569  65.647  1.00  0.00           C  
ATOM   2522  HA2 GLY   193      84.743 126.448  64.755  1.00  0.00           H  
ATOM   2523  HA3 GLY   193      84.083 125.654  66.239  1.00  0.00           H  
ATOM   2524  C   GLY   193      82.778 126.921  65.194  1.00  0.00           C  
ATOM   2525  O   GLY   193      82.279 128.003  65.617  1.00  0.00           O  
ATOM   2526  N   TYR   194      82.073 125.953  64.589  1.00  0.00           N  
ATOM   2527  H   TYR   194      82.560 125.081  64.434  1.00  0.00           H  
ATOM   2528  CA  TYR   194      80.576 126.080  64.263  1.00  0.00           C  
ATOM   2529  HA  TYR   194      80.501 127.150  64.072  1.00  0.00           H  
ATOM   2530  CB  TYR   194      80.080 125.358  63.029  1.00  0.00           C  
ATOM   2531  HB2 TYR   194      80.328 124.301  63.119  1.00  0.00           H  
ATOM   2532  HB3 TYR   194      79.004 125.437  62.874  1.00  0.00           H  
ATOM   2533  CG  TYR   194      80.736 125.815  61.750  1.00  0.00           C  
ATOM   2534  CD1 TYR   194      80.147 126.864  61.017  1.00  0.00           C  
ATOM   2535  HD1 TYR   194      79.398 127.554  61.378  1.00  0.00           H  
ATOM   2536  CE1 TYR   194      80.632 127.267  59.795  1.00  0.00           C  
ATOM   2537  HE1 TYR   194      80.275 128.149  59.284  1.00  0.00           H  
ATOM   2538  CZ  TYR   194      81.593 126.531  59.137  1.00  0.00           C  
ATOM   2539  OH  TYR   194      82.081 126.803  57.908  1.00  0.00           O  
ATOM   2540  HH  TYR   194      81.822 127.665  57.574  1.00  0.00           H  
ATOM   2541  CE2 TYR   194      82.116 125.383  59.784  1.00  0.00           C  
ATOM   2542  HE2 TYR   194      82.901 124.874  59.244  1.00  0.00           H  
ATOM   2543  CD2 TYR   194      81.681 125.068  61.103  1.00  0.00           C  
ATOM   2544  HD2 TYR   194      82.057 124.221  61.658  1.00  0.00           H  
ATOM   2545  C   TYR   194      79.701 125.844  65.528  1.00  0.00           C  
ATOM   2546  O   TYR   194      80.039 124.868  66.251  1.00  0.00           O  
ATOM   2547  N   GLY   195      78.648 126.607  65.738  1.00  0.00           N  
ATOM   2548  H   GLY   195      78.089 126.473  66.569  1.00  0.00           H  
ATOM   2549  CA  GLY   195      77.998 127.612  64.829  1.00  0.00           C  
ATOM   2550  HA2 GLY   195      78.543 128.554  64.883  1.00  0.00           H  
ATOM   2551  HA3 GLY   195      77.853 127.169  63.844  1.00  0.00           H  
ATOM   2552  C   GLY   195      76.520 127.983  65.111  1.00  0.00           C  
ATOM   2553  O   GLY   195      75.941 127.316  65.924  1.00  0.00           O  
ATOM   2554  N   ASN   196      76.004 129.098  64.612  1.00  0.00           N  
ATOM   2555  H   ASN   196      76.665 129.680  64.117  1.00  0.00           H  
ATOM   2556  CA  ASN   196      74.590 129.597  64.673  1.00  0.00           C  
ATOM   2557  HA  ASN   196      74.151 129.726  65.663  1.00  0.00           H  
ATOM   2558  CB  ASN   196      74.501 130.959  63.916  1.00  0.00           C  
ATOM   2559  HB2 ASN   196      74.958 131.713  64.557  1.00  0.00           H  
ATOM   2560  HB3 ASN   196      74.853 130.919  62.886  1.00  0.00           H  
ATOM   2561  CG  ASN   196      73.104 131.514  63.771  1.00  0.00           C  
ATOM   2562  OD1 ASN   196      72.832 132.394  64.570  1.00  0.00           O  
ATOM   2563  ND2 ASN   196      72.277 131.186  62.803  1.00  0.00           N  
ATOM   2564 HD21 ASN   196      71.336 131.554  62.780  1.00  0.00           H  
ATOM   2565 HD22 ASN   196      72.622 130.531  62.116  1.00  0.00           H  
ATOM   2566  C   ASN   196      73.730 128.468  63.994  1.00  0.00           C  
ATOM   2567  O   ASN   196      74.052 127.997  62.909  1.00  0.00           O  
ATOM   2568  N   GLN   197      72.609 128.190  64.614  1.00  0.00           N  
ATOM   2569  H   GLN   197      72.421 128.664  65.486  1.00  0.00           H  
ATOM   2570  CA  GLN   197      71.496 127.417  63.930  1.00  0.00           C  
ATOM   2571  HA  GLN   197      71.880 126.540  63.410  1.00  0.00           H  
ATOM   2572  CB  GLN   197      70.598 126.918  65.065  1.00  0.00           C  
ATOM   2573  HB2 GLN   197      71.127 126.154  65.634  1.00  0.00           H  
ATOM   2574  HB3 GLN   197      70.463 127.729  65.781  1.00  0.00           H  
ATOM   2575  CG  GLN   197      69.287 126.373  64.488  1.00  0.00           C  
ATOM   2576  HG2 GLN   197      68.653 127.155  64.070  1.00  0.00           H  
ATOM   2577  HG3 GLN   197      69.538 125.590  63.772  1.00  0.00           H  
ATOM   2578  CD  GLN   197      68.470 125.674  65.540  1.00  0.00           C  
ATOM   2579  OE1 GLN   197      69.051 125.249  66.567  1.00  0.00           O  
ATOM   2580  NE2 GLN   197      67.157 125.639  65.398  1.00  0.00           N  
ATOM   2581 HE21 GLN   197      66.781 126.094  64.578  1.00  0.00           H  
ATOM   2582 HE22 GLN   197      66.626 125.226  66.151  1.00  0.00           H  
ATOM   2583  C   GLN   197      70.767 128.364  62.917  1.00  0.00           C  
ATOM   2584  O   GLN   197      69.917 129.117  63.359  1.00  0.00           O  
ATOM   2585  N   ASP   198      71.042 128.281  61.627  1.00  0.00           N  
ATOM   2586  H   ASP   198      71.720 127.631  61.255  1.00  0.00           H  
ATOM   2587  CA  ASP   198      70.345 129.067  60.655  1.00  0.00           C  
ATOM   2588  HA  ASP   198      70.598 130.107  60.862  1.00  0.00           H  
ATOM   2589  CB  ASP   198      70.875 128.758  59.205  1.00  0.00           C  
ATOM   2590  HB2 ASP   198      70.900 127.683  59.026  1.00  0.00           H  
ATOM   2591  HB3 ASP   198      70.213 129.201  58.461  1.00  0.00           H  
ATOM   2592  CG  ASP   198      72.190 129.505  58.830  1.00  0.00           C  
ATOM   2593  OD1 ASP   198      72.576 130.474  59.604  1.00  0.00           O  
ATOM   2594  OD2 ASP   198      72.773 129.176  57.806  1.00  0.00           O  
ATOM   2595  C   ASP   198      68.814 128.984  60.736  1.00  0.00           C  
ATOM   2596  O   ASP   198      68.315 127.880  60.822  1.00  0.00           O  
ATOM   2597  N   GLN   199      68.091 130.130  60.563  1.00  0.00           N  
ATOM   2598  H   GLN   199      68.686 130.937  60.442  1.00  0.00           H  
ATOM   2599  CA  GLN   199      66.646 130.327  60.687  1.00  0.00           C  
ATOM   2600  HA  GLN   199      66.202 129.393  60.343  1.00  0.00           H  
ATOM   2601  CB  GLN   199      66.221 130.691  62.115  1.00  0.00           C  
ATOM   2602  HB2 GLN   199      66.743 131.593  62.435  1.00  0.00           H  
ATOM   2603  HB3 GLN   199      65.155 130.916  62.080  1.00  0.00           H  
ATOM   2604  CG  GLN   199      66.367 129.581  63.163  1.00  0.00           C  
ATOM   2605  HG2 GLN   199      65.718 128.768  62.837  1.00  0.00           H  
ATOM   2606  HG3 GLN   199      67.422 129.314  63.215  1.00  0.00           H  
ATOM   2607  CD  GLN   199      65.933 130.065  64.560  1.00  0.00           C  
ATOM   2608  OE1 GLN   199      66.167 129.346  65.516  1.00  0.00           O  
ATOM   2609  NE2 GLN   199      65.177 131.147  64.660  1.00  0.00           N  
ATOM   2610 HE21 GLN   199      65.050 131.792  63.894  1.00  0.00           H  
ATOM   2611 HE22 GLN   199      64.786 131.365  65.566  1.00  0.00           H  
ATOM   2612  C   GLN   199      66.318 131.473  59.684  1.00  0.00           C  
ATOM   2613  O   GLN   199      66.607 132.641  59.937  1.00  0.00           O  
ATOM   2614  N   SER   200      65.703 131.244  58.529  1.00  0.00           N  
ATOM   2615  H   SER   200      65.458 132.077  58.014  1.00  0.00           H  
ATOM   2616  CA  SER   200      65.329 129.962  57.966  1.00  0.00           C  
ATOM   2617  HA  SER   200      64.845 129.284  58.668  1.00  0.00           H  
ATOM   2618  CB  SER   200      64.285 130.347  56.908  1.00  0.00           C  
ATOM   2619  HB2 SER   200      63.403 130.824  57.335  1.00  0.00           H  
ATOM   2620  HB3 SER   200      64.741 130.916  56.097  1.00  0.00           H  
ATOM   2621  OG  SER   200      63.864 129.195  56.363  1.00  0.00           O  
ATOM   2622  HG  SER   200      63.138 128.915  56.926  1.00  0.00           H  
ATOM   2623  C   SER   200      66.496 129.170  57.297  1.00  0.00           C  
ATOM   2624  O   SER   200      67.522 129.769  56.946  1.00  0.00           O  
ATOM   2625  N   GLY   201      66.586 127.832  57.445  1.00  0.00           N  
ATOM   2626  H   GLY   201      65.787 127.409  57.895  1.00  0.00           H  
ATOM   2627  CA  GLY   201      67.772 127.063  56.872  1.00  0.00           C  
ATOM   2628  HA2 GLY   201      68.721 127.535  57.127  1.00  0.00           H  
ATOM   2629  HA3 GLY   201      67.712 126.117  57.411  1.00  0.00           H  
ATOM   2630  C   GLY   201      67.546 126.875  55.302  1.00  0.00           C  
ATOM   2631  O   GLY   201      66.762 127.543  54.665  1.00  0.00           O  
ATOM   2632  N   GLY   202      68.324 126.026  54.597  1.00  0.00           N  
ATOM   2633  H   GLY   202      68.259 126.095  53.591  1.00  0.00           H  
ATOM   2634  CA  GLY   202      69.466 125.317  55.241  1.00  0.00           C  
ATOM   2635  HA2 GLY   202      70.328 125.954  55.438  1.00  0.00           H  
ATOM   2636  HA3 GLY   202      69.332 124.880  56.231  1.00  0.00           H  
ATOM   2637  C   GLY   202      69.921 124.119  54.399  1.00  0.00           C  
ATOM   2638  O   GLY   202      69.282 123.738  53.421  1.00  0.00           O  
ATOM   2639  N   GLY   203      71.069 123.549  54.707  1.00  0.00           N  
ATOM   2640  H   GLY   203      71.278 122.820  54.040  1.00  0.00           H  
ATOM   2641  CA  GLY   203      71.791 123.423  55.907  1.00  0.00           C  
ATOM   2642  HA2 GLY   203      70.972 123.361  56.624  1.00  0.00           H  
ATOM   2643  HA3 GLY   203      72.167 122.400  55.910  1.00  0.00           H  
ATOM   2644  C   GLY   203      72.791 124.443  56.280  1.00  0.00           C  
ATOM   2645  O   GLY   203      73.499 125.009  55.370  1.00  0.00           O  
ATOM   2646  N   GLY   204      72.894 124.669  57.549  1.00  0.00           N  
ATOM   2647  H   GLY   204      72.235 124.153  58.115  1.00  0.00           H  
ATOM   2648  CA  GLY   204      73.825 125.542  58.091  1.00  0.00           C  
ATOM   2649  HA2 GLY   204      74.807 125.087  57.954  1.00  0.00           H  
ATOM   2650  HA3 GLY   204      73.811 126.416  57.440  1.00  0.00           H  
ATOM   2651  C   GLY   204      73.505 126.031  59.548  1.00  0.00           C  
ATOM   2652  O   GLY   204      72.400 125.849  60.101  1.00  0.00           O  
ATOM   2653  N   SER   205      74.375 126.722  60.206  1.00  0.00           N  
ATOM   2654  H   SER   205      74.033 127.118  61.070  1.00  0.00           H  
ATOM   2655  CA  SER   205      75.707 127.135  59.786  1.00  0.00           C  
ATOM   2656  HA  SER   205      75.699 127.598  58.799  1.00  0.00           H  
ATOM   2657  CB  SER   205      76.167 128.265  60.719  1.00  0.00           C  
ATOM   2658  HB2 SER   205      76.870 128.852  60.128  1.00  0.00           H  
ATOM   2659  HB3 SER   205      75.292 128.856  60.989  1.00  0.00           H  
ATOM   2660  OG  SER   205      76.914 127.848  61.848  1.00  0.00           O  
ATOM   2661  HG  SER   205      76.367 127.168  62.248  1.00  0.00           H  
ATOM   2662  C   SER   205      76.713 125.987  59.705  1.00  0.00           C  
ATOM   2663  O   SER   205      76.786 125.063  60.543  1.00  0.00           O  
ATOM   2664  N   GLY   206      77.617 126.041  58.745  1.00  0.00           N  
ATOM   2665  H   GLY   206      77.766 126.928  58.286  1.00  0.00           H  
ATOM   2666  CA  GLY   206      78.561 124.902  58.551  1.00  0.00           C  
ATOM   2667  HA2 GLY   206      79.490 125.255  58.103  1.00  0.00           H  
ATOM   2668  HA3 GLY   206      78.935 124.508  59.496  1.00  0.00           H  
ATOM   2669  C   GLY   206      78.084 123.625  57.824  1.00  0.00           C  
ATOM   2670  O   GLY   206      76.883 123.455  57.577  1.00  0.00           O  
ATOM   2671  N   GLY   207      78.888 122.567  57.751  1.00  0.00           N  
ATOM   2672  H   GLY   207      78.446 121.755  57.345  1.00  0.00           H  
ATOM   2673  CA  GLY   207      80.331 122.548  58.121  1.00  0.00           C  
ATOM   2674  HA2 GLY   207      80.381 123.061  59.081  1.00  0.00           H  
ATOM   2675  HA3 GLY   207      80.438 121.469  58.236  1.00  0.00           H  
ATOM   2676  C   GLY   207      81.323 123.015  57.066  1.00  0.00           C  
ATOM   2677  O   GLY   207      80.986 123.761  56.168  1.00  0.00           O  
ATOM   2678  N   TYR   208      82.498 122.364  57.250  1.00  0.00           N  
ATOM   2679  H   TYR   208      82.666 121.841  58.098  1.00  0.00           H  
ATOM   2680  CA  TYR   208      83.575 122.411  56.208  1.00  0.00           C  
ATOM   2681  HA  TYR   208      83.297 123.034  55.358  1.00  0.00           H  
ATOM   2682  CB  TYR   208      84.870 123.011  56.868  1.00  0.00           C  
ATOM   2683  HB2 TYR   208      84.587 124.032  57.125  1.00  0.00           H  
ATOM   2684  HB3 TYR   208      84.966 122.642  57.890  1.00  0.00           H  
ATOM   2685  CG  TYR   208      86.215 122.871  56.100  1.00  0.00           C  
ATOM   2686  CD1 TYR   208      86.585 124.018  55.444  1.00  0.00           C  
ATOM   2687  HD1 TYR   208      85.973 124.904  55.530  1.00  0.00           H  
ATOM   2688  CE1 TYR   208      87.730 124.021  54.632  1.00  0.00           C  
ATOM   2689  HE1 TYR   208      88.069 124.912  54.125  1.00  0.00           H  
ATOM   2690  CZ  TYR   208      88.524 122.819  54.653  1.00  0.00           C  
ATOM   2691  OH  TYR   208      89.710 122.773  53.924  1.00  0.00           O  
ATOM   2692  HH  TYR   208      90.395 122.188  54.253  1.00  0.00           H  
ATOM   2693  CE2 TYR   208      88.037 121.640  55.268  1.00  0.00           C  
ATOM   2694  HE2 TYR   208      88.484 120.669  55.119  1.00  0.00           H  
ATOM   2695  CD2 TYR   208      86.938 121.681  56.103  1.00  0.00           C  
ATOM   2696  HD2 TYR   208      86.656 120.828  56.702  1.00  0.00           H  
ATOM   2697  C   TYR   208      83.777 120.940  55.820  1.00  0.00           C  
ATOM   2698  O   TYR   208      83.940 119.991  56.649  1.00  0.00           O  
ATOM   2699  N   GLY   209      83.647 120.630  54.529  1.00  0.00           N  
ATOM   2700  H   GLY   209      83.321 121.293  53.840  1.00  0.00           H  
ATOM   2701  CA  GLY   209      83.916 119.310  54.021  1.00  0.00           C  
ATOM   2702  HA2 GLY   209      84.568 118.736  54.680  1.00  0.00           H  
ATOM   2703  HA3 GLY   209      82.939 118.834  53.933  1.00  0.00           H  
ATOM   2704  C   GLY   209      84.447 119.331  52.560  1.00  0.00           C  
ATOM   2705  O   GLY   209      84.859 120.414  52.161  1.00  0.00           O  
ATOM   2706  N   GLN   210      84.359 118.248  51.759  1.00  0.00           N  
ATOM   2707  H   GLN   210      84.609 118.528  50.822  1.00  0.00           H  
ATOM   2708  CA  GLN   210      83.887 116.909  52.130  1.00  0.00           C  
ATOM   2709  HA  GLN   210      84.146 116.335  51.240  1.00  0.00           H  
ATOM   2710  CB  GLN   210      84.755 116.284  53.239  1.00  0.00           C  
ATOM   2711  HB2 GLN   210      85.809 116.419  52.999  1.00  0.00           H  
ATOM   2712  HB3 GLN   210      84.507 116.774  54.181  1.00  0.00           H  
ATOM   2713  CG  GLN   210      84.516 114.771  53.442  1.00  0.00           C  
ATOM   2714  HG2 GLN   210      84.740 114.531  54.481  1.00  0.00           H  
ATOM   2715  HG3 GLN   210      83.468 114.521  53.279  1.00  0.00           H  
ATOM   2716  CD  GLN   210      85.316 113.887  52.484  1.00  0.00           C  
ATOM   2717  OE1 GLN   210      85.880 114.349  51.500  1.00  0.00           O  
ATOM   2718  NE2 GLN   210      85.456 112.629  52.749  1.00  0.00           N  
ATOM   2719 HE21 GLN   210      86.082 112.062  52.196  1.00  0.00           H  
ATOM   2720 HE22 GLN   210      84.927 112.260  53.526  1.00  0.00           H  
ATOM   2721  C   GLN   210      82.358 116.856  52.330  1.00  0.00           C  
ATOM   2722  O   GLN   210      81.745 116.209  53.166  1.00  0.00           O  
ATOM   2723  N   GLN   211      81.732 117.473  51.337  1.00  0.00           N  
ATOM   2724  H   GLN   211      82.306 117.736  50.548  1.00  0.00           H  
ATOM   2725  CA  GLN   211      80.279 117.766  51.320  1.00  0.00           C  
ATOM   2726  HA  GLN   211      79.932 118.162  52.275  1.00  0.00           H  
ATOM   2727  CB  GLN   211      79.951 118.924  50.202  1.00  0.00           C  
ATOM   2728  HB2 GLN   211      80.224 118.565  49.210  1.00  0.00           H  
ATOM   2729  HB3 GLN   211      78.879 119.125  50.219  1.00  0.00           H  
ATOM   2730  CG  GLN   211      80.573 120.238  50.421  1.00  0.00           C  
ATOM   2731  HG2 GLN   211      81.621 120.052  50.186  1.00  0.00           H  
ATOM   2732  HG3 GLN   211      80.116 120.925  49.708  1.00  0.00           H  
ATOM   2733  CD  GLN   211      80.406 120.877  51.812  1.00  0.00           C  
ATOM   2734  OE1 GLN   211      81.223 120.900  52.724  1.00  0.00           O  
ATOM   2735  NE2 GLN   211      79.191 121.229  52.076  1.00  0.00           N  
ATOM   2736 HE21 GLN   211      78.561 121.342  51.295  1.00  0.00           H  
ATOM   2737 HE22 GLN   211      78.917 121.533  52.999  1.00  0.00           H  
ATOM   2738  C   GLN   211      79.395 116.504  51.094  1.00  0.00           C  
ATOM   2739  O   GLN   211      78.247 116.546  51.409  1.00  0.00           O  
ATOM   2740  N   ASP   212      79.914 115.392  50.556  1.00  0.00           N  
ATOM   2741  H   ASP   212      80.917 115.370  50.438  1.00  0.00           H  
ATOM   2742  CA  ASP   212      79.013 114.303  49.989  1.00  0.00           C  
ATOM   2743  HA  ASP   212      78.029 114.374  50.452  1.00  0.00           H  
ATOM   2744  CB  ASP   212      78.906 114.589  48.454  1.00  0.00           C  
ATOM   2745  HB2 ASP   212      79.920 114.731  48.080  1.00  0.00           H  
ATOM   2746  HB3 ASP   212      78.462 113.772  47.884  1.00  0.00           H  
ATOM   2747  CG  ASP   212      78.102 115.812  48.121  1.00  0.00           C  
ATOM   2748  OD1 ASP   212      78.672 116.801  47.562  1.00  0.00           O  
ATOM   2749  OD2 ASP   212      76.930 115.904  48.474  1.00  0.00           O  
ATOM   2750  C   ASP   212      79.517 112.894  50.222  1.00  0.00           C  
ATOM   2751  O   ASP   212      78.972 111.898  49.787  1.00  0.00           O  
ATOM   2752  N   ARG   213      80.698 112.736  50.860  1.00  0.00           N  
ATOM   2753  H   ARG   213      81.195 113.595  51.046  1.00  0.00           H  
ATOM   2754  CA  ARG   213      81.451 111.461  51.133  1.00  0.00           C  
ATOM   2755  HA  ARG   213      80.955 110.550  50.798  1.00  0.00           H  
ATOM   2756  CB  ARG   213      82.792 111.491  50.450  1.00  0.00           C  
ATOM   2757  HB2 ARG   213      82.664 111.842  49.426  1.00  0.00           H  
ATOM   2758  HB3 ARG   213      83.409 112.268  50.902  1.00  0.00           H  
ATOM   2759  CG  ARG   213      83.499 110.138  50.311  1.00  0.00           C  
ATOM   2760  HG2 ARG   213      83.723 109.867  51.342  1.00  0.00           H  
ATOM   2761  HG3 ARG   213      82.804 109.397  49.913  1.00  0.00           H  
ATOM   2762  CD  ARG   213      84.748 110.211  49.386  1.00  0.00           C  
ATOM   2763  HD2 ARG   213      85.494 110.814  49.904  1.00  0.00           H  
ATOM   2764  HD3 ARG   213      85.096 109.178  49.376  1.00  0.00           H  
ATOM   2765  NE  ARG   213      84.476 110.561  47.952  1.00  0.00           N  
ATOM   2766  HE  ARG   213      84.673 111.502  47.642  1.00  0.00           H  
ATOM   2767  CZ  ARG   213      84.189 109.757  46.946  1.00  0.00           C  
ATOM   2768  NH1 ARG   213      83.742 108.527  47.117  1.00  0.00           N  
ATOM   2769 HH11 ARG   213      83.264 108.098  46.337  1.00  0.00           H  
ATOM   2770 HH12 ARG   213      83.655 108.026  47.989  1.00  0.00           H  
ATOM   2771  NH2 ARG   213      84.125 110.277  45.725  1.00  0.00           N  
ATOM   2772 HH21 ARG   213      83.798 109.711  44.955  1.00  0.00           H  
ATOM   2773 HH22 ARG   213      84.407 111.210  45.461  1.00  0.00           H  
ATOM   2774  C   ARG   213      81.590 111.343  52.638  1.00  0.00           C  
ATOM   2775  O   ARG   213      82.064 112.330  53.292  1.00  0.00           O  
ATOM   2776  N   GLY   214      81.234 110.265  53.340  1.00  0.00           N  
ATOM   2777  H   GLY   214      81.431 110.399  54.322  1.00  0.00           H  
ATOM   2778  CA  GLY   214      80.697 108.978  52.818  1.00  0.00           C  
ATOM   2779  HA2 GLY   214      79.681 108.860  53.196  1.00  0.00           H  
ATOM   2780  HA3 GLY   214      80.672 108.948  51.729  1.00  0.00           H  
ATOM   2781  C   GLY   214      81.539 107.756  53.289  1.00  0.00           C  
ATOM   2782  O   GLY   214      82.677 107.873  53.880  1.00  0.00           O  
ATOM   2783  OXT GLY   214      81.016 106.627  53.236  1.00  0.00           O  
TER    2784      GLY   214 
END   
