# Supplementary material for: Visualization of oligomerization, clustering, and density transition of intrinsically disordered proteins
Source: Natl Sci Rev. 2026 Feb 14;13(7):nwag107. doi: 10.1093/nsr/nwag107 (PMC13114874; doi:10.1093/nsr/nwag107)
Supplement: nwag107_Supplemental_Files [file nwag107_supplemental_files.zip › SI-MD-Structures/MD-Sturctures/frame198.pdb]

CRYST1  135.140  149.307  136.904  90.00  90.00  90.00               1
ATOM      1  N   MET     1      28.026 105.181  81.442  1.00  0.00           N  
ATOM      2  H1  MET     1      28.139 105.931  82.109  1.00  0.00           H  
ATOM      3  H2  MET     1      27.317 105.494  80.794  1.00  0.00           H  
ATOM      4  H3  MET     1      27.728 104.334  81.905  1.00  0.00           H  
ATOM      5  CA  MET     1      29.294 104.783  80.863  1.00  0.00           C  
ATOM      6  HA  MET     1      29.962 104.650  81.714  1.00  0.00           H  
ATOM      7  CB  MET     1      29.092 103.561  79.942  1.00  0.00           C  
ATOM      8  HB2 MET     1      28.501 103.906  79.094  1.00  0.00           H  
ATOM      9  HB3 MET     1      30.016 103.251  79.454  1.00  0.00           H  
ATOM     10  CG  MET     1      28.608 102.220  80.539  1.00  0.00           C  
ATOM     11  HG2 MET     1      27.599 102.441  80.889  1.00  0.00           H  
ATOM     12  HG3 MET     1      28.653 101.491  79.730  1.00  0.00           H  
ATOM     13  SD  MET     1      29.547 101.461  81.958  1.00  0.00           S  
ATOM     14  CE  MET     1      31.169 101.043  81.346  1.00  0.00           C  
ATOM     15  HE1 MET     1      31.787 100.847  82.222  1.00  0.00           H  
ATOM     16  HE2 MET     1      31.271 100.295  80.560  1.00  0.00           H  
ATOM     17  HE3 MET     1      31.530 101.964  80.888  1.00  0.00           H  
ATOM     18  C   MET     1      29.878 105.949  80.085  1.00  0.00           C  
ATOM     19  O   MET     1      29.349 106.347  79.074  1.00  0.00           O  
ATOM     20  N   ALA     2      31.020 106.630  80.393  1.00  0.00           N  
ATOM     21  H   ALA     2      31.174 107.455  79.832  1.00  0.00           H  
ATOM     22  CA  ALA     2      32.115 106.315  81.332  1.00  0.00           C  
ATOM     23  HA  ALA     2      33.013 106.878  81.076  1.00  0.00           H  
ATOM     24  CB  ALA     2      31.600 106.851  82.709  1.00  0.00           C  
ATOM     25  HB1 ALA     2      32.415 107.109  83.385  1.00  0.00           H  
ATOM     26  HB2 ALA     2      30.994 107.737  82.520  1.00  0.00           H  
ATOM     27  HB3 ALA     2      31.062 106.073  83.251  1.00  0.00           H  
ATOM     28  C   ALA     2      32.597 104.844  81.302  1.00  0.00           C  
ATOM     29  O   ALA     2      32.647 104.210  82.382  1.00  0.00           O  
ATOM     30  N   SER     3      32.822 104.220  80.159  1.00  0.00           N  
ATOM     31  H   SER     3      33.067 103.251  80.302  1.00  0.00           H  
ATOM     32  CA  SER     3      32.890 104.690  78.701  1.00  0.00           C  
ATOM     33  HA  SER     3      32.041 105.347  78.509  1.00  0.00           H  
ATOM     34  CB  SER     3      34.233 105.386  78.365  1.00  0.00           C  
ATOM     35  HB2 SER     3      34.340 106.274  78.988  1.00  0.00           H  
ATOM     36  HB3 SER     3      35.093 104.772  78.635  1.00  0.00           H  
ATOM     37  OG  SER     3      34.240 105.632  77.033  1.00  0.00           O  
ATOM     38  HG  SER     3      35.157 105.836  76.836  1.00  0.00           H  
ATOM     39  C   SER     3      32.686 103.377  77.843  1.00  0.00           C  
ATOM     40  O   SER     3      32.610 102.320  78.434  1.00  0.00           O  
ATOM     41  N   ASN     4      32.594 103.479  76.522  1.00  0.00           N  
ATOM     42  H   ASN     4      32.770 104.414  76.183  1.00  0.00           H  
ATOM     43  CA  ASN     4      32.477 102.356  75.620  1.00  0.00           C  
ATOM     44  HA  ASN     4      32.770 101.481  76.199  1.00  0.00           H  
ATOM     45  CB  ASN     4      30.978 102.293  75.302  1.00  0.00           C  
ATOM     46  HB2 ASN     4      30.625 103.156  74.737  1.00  0.00           H  
ATOM     47  HB3 ASN     4      30.792 101.443  74.646  1.00  0.00           H  
ATOM     48  CG  ASN     4      30.124 101.995  76.431  1.00  0.00           C  
ATOM     49  OD1 ASN     4      29.382 102.897  76.815  1.00  0.00           O  
ATOM     50  ND2 ASN     4      30.051 100.814  77.006  1.00  0.00           N  
ATOM     51 HD21 ASN     4      29.280 100.704  77.648  1.00  0.00           H  
ATOM     52 HD22 ASN     4      30.596 100.033  76.669  1.00  0.00           H  
ATOM     53  C   ASN     4      33.375 102.699  74.426  1.00  0.00           C  
ATOM     54  O   ASN     4      32.829 103.089  73.371  1.00  0.00           O  
ATOM     55  N   ASP     5      34.730 102.815  74.434  1.00  0.00           N  
ATOM     56  H   ASP     5      35.092 103.074  73.528  1.00  0.00           H  
ATOM     57  CA  ASP     5      35.656 102.203  75.411  1.00  0.00           C  
ATOM     58  HA  ASP     5      35.185 102.202  76.393  1.00  0.00           H  
ATOM     59  CB  ASP     5      36.139 100.753  75.041  1.00  0.00           C  
ATOM     60  HB2 ASP     5      36.658 100.767  74.083  1.00  0.00           H  
ATOM     61  HB3 ASP     5      36.859 100.397  75.777  1.00  0.00           H  
ATOM     62  CG  ASP     5      34.949  99.895  74.927  1.00  0.00           C  
ATOM     63  OD1 ASP     5      34.627  99.387  73.828  1.00  0.00           O  
ATOM     64  OD2 ASP     5      34.219  99.722  75.934  1.00  0.00           O  
ATOM     65  C   ASP     5      36.889 103.108  75.508  1.00  0.00           C  
ATOM     66  O   ASP     5      37.365 103.685  74.519  1.00  0.00           O  
ATOM     67  N   TYR     6      37.509 103.108  76.693  1.00  0.00           N  
ATOM     68  H   TYR     6      37.031 102.640  77.450  1.00  0.00           H  
ATOM     69  CA  TYR     6      38.730 103.921  77.064  1.00  0.00           C  
ATOM     70  HA  TYR     6      38.512 104.962  76.826  1.00  0.00           H  
ATOM     71  CB  TYR     6      39.091 103.758  78.548  1.00  0.00           C  
ATOM     72  HB2 TYR     6      38.943 102.711  78.813  1.00  0.00           H  
ATOM     73  HB3 TYR     6      40.086 104.157  78.744  1.00  0.00           H  
ATOM     74  CG  TYR     6      38.133 104.490  79.438  1.00  0.00           C  
ATOM     75  CD1 TYR     6      37.266 103.751  80.278  1.00  0.00           C  
ATOM     76  HD1 TYR     6      37.192 102.675  80.226  1.00  0.00           H  
ATOM     77  CE1 TYR     6      36.395 104.526  81.102  1.00  0.00           C  
ATOM     78  HE1 TYR     6      35.714 104.017  81.769  1.00  0.00           H  
ATOM     79  CZ  TYR     6      36.544 105.887  81.250  1.00  0.00           C  
ATOM     80  OH  TYR     6      35.781 106.509  82.162  1.00  0.00           O  
ATOM     81  HH  TYR     6      35.973 107.447  82.236  1.00  0.00           H  
ATOM     82  CE2 TYR     6      37.371 106.596  80.404  1.00  0.00           C  
ATOM     83  HE2 TYR     6      37.454 107.666  80.521  1.00  0.00           H  
ATOM     84  CD2 TYR     6      38.176 105.907  79.543  1.00  0.00           C  
ATOM     85  HD2 TYR     6      38.874 106.474  78.945  1.00  0.00           H  
ATOM     86  C   TYR     6      39.878 103.460  76.208  1.00  0.00           C  
ATOM     87  O   TYR     6      40.078 102.333  75.772  1.00  0.00           O  
ATOM     88  N   THR     7      40.786 104.449  76.081  1.00  0.00           N  
ATOM     89  H   THR     7      40.520 105.372  76.393  1.00  0.00           H  
ATOM     90  CA  THR     7      42.164 104.327  75.514  1.00  0.00           C  
ATOM     91  HA  THR     7      42.031 103.943  74.503  1.00  0.00           H  
ATOM     92  CB  THR     7      42.788 105.745  75.522  1.00  0.00           C  
ATOM     93  HB  THR     7      42.119 106.571  75.277  1.00  0.00           H  
ATOM     94  CG2 THR     7      43.550 106.245  76.668  1.00  0.00           C  
ATOM     95 HG21 THR     7      44.506 105.729  76.755  1.00  0.00           H  
ATOM     96 HG22 THR     7      43.834 107.248  76.349  1.00  0.00           H  
ATOM     97 HG23 THR     7      43.066 106.215  77.644  1.00  0.00           H  
ATOM     98  OG1 THR     7      43.695 105.699  74.476  1.00  0.00           O  
ATOM     99  HG1 THR     7      43.795 106.622  74.232  1.00  0.00           H  
ATOM    100  C   THR     7      42.951 103.290  76.268  1.00  0.00           C  
ATOM    101  O   THR     7      42.647 102.974  77.416  1.00  0.00           O  
ATOM    102  N   GLN     8      43.929 102.745  75.602  1.00  0.00           N  
ATOM    103  H   GLN     8      44.041 103.105  74.665  1.00  0.00           H  
ATOM    104  CA  GLN     8      44.619 101.516  76.023  1.00  0.00           C  
ATOM    105  HA  GLN     8      43.963 100.785  76.496  1.00  0.00           H  
ATOM    106  CB  GLN     8      45.436 100.901  74.797  1.00  0.00           C  
ATOM    107  HB2 GLN     8      45.975 101.593  74.150  1.00  0.00           H  
ATOM    108  HB3 GLN     8      46.187 100.199  75.160  1.00  0.00           H  
ATOM    109  CG  GLN     8      44.533  99.949  73.939  1.00  0.00           C  
ATOM    110  HG2 GLN     8      45.106  99.536  73.109  1.00  0.00           H  
ATOM    111  HG3 GLN     8      44.234  99.099  74.552  1.00  0.00           H  
ATOM    112  CD  GLN     8      43.270 100.587  73.239  1.00  0.00           C  
ATOM    113  OE1 GLN     8      43.228 101.804  72.965  1.00  0.00           O  
ATOM    114  NE2 GLN     8      42.192  99.877  72.931  1.00  0.00           N  
ATOM    115 HE21 GLN     8      42.278  98.872  72.878  1.00  0.00           H  
ATOM    116 HE22 GLN     8      41.416 100.414  72.572  1.00  0.00           H  
ATOM    117  C   GLN     8      45.682 101.944  77.161  1.00  0.00           C  
ATOM    118  O   GLN     8      46.497 102.845  76.865  1.00  0.00           O  
ATOM    119  N   GLN     9      45.739 101.265  78.280  1.00  0.00           N  
ATOM    120  H   GLN     9      46.260 101.703  79.026  1.00  0.00           H  
ATOM    121  CA  GLN     9      44.927 100.012  78.644  1.00  0.00           C  
ATOM    122  HA  GLN     9      45.479  99.476  79.416  1.00  0.00           H  
ATOM    123  CB  GLN     9      43.574 100.463  79.120  1.00  0.00           C  
ATOM    124  HB2 GLN     9      43.582 101.267  79.856  1.00  0.00           H  
ATOM    125  HB3 GLN     9      42.991 100.832  78.277  1.00  0.00           H  
ATOM    126  CG  GLN     9      42.647  99.366  79.628  1.00  0.00           C  
ATOM    127  HG2 GLN     9      41.630  99.593  79.309  1.00  0.00           H  
ATOM    128  HG3 GLN     9      43.039  98.425  79.240  1.00  0.00           H  
ATOM    129  CD  GLN     9      42.592  99.096  81.202  1.00  0.00           C  
ATOM    130  OE1 GLN     9      43.097  98.105  81.621  1.00  0.00           O  
ATOM    131  NE2 GLN     9      42.092  99.975  82.037  1.00  0.00           N  
ATOM    132 HE21 GLN     9      41.770 100.830  81.606  1.00  0.00           H  
ATOM    133 HE22 GLN     9      42.143  99.782  83.027  1.00  0.00           H  
ATOM    134  C   GLN     9      45.058  98.804  77.634  1.00  0.00           C  
ATOM    135  O   GLN     9      44.065  98.363  77.029  1.00  0.00           O  
ATOM    136  N   ALA    10      46.208  98.204  77.467  1.00  0.00           N  
ATOM    137  H   ALA    10      46.096  97.323  76.987  1.00  0.00           H  
ATOM    138  CA  ALA    10      47.562  98.620  77.957  1.00  0.00           C  
ATOM    139  HA  ALA    10      47.540  99.573  78.486  1.00  0.00           H  
ATOM    140  CB  ALA    10      48.215  97.393  78.785  1.00  0.00           C  
ATOM    141  HB1 ALA    10      47.526  97.065  79.563  1.00  0.00           H  
ATOM    142  HB2 ALA    10      48.569  96.668  78.053  1.00  0.00           H  
ATOM    143  HB3 ALA    10      49.065  97.760  79.361  1.00  0.00           H  
ATOM    144  C   ALA    10      48.397  99.013  76.789  1.00  0.00           C  
ATOM    145  O   ALA    10      48.194  98.505  75.678  1.00  0.00           O  
ATOM    146  N   THR    11      49.425  99.847  77.054  1.00  0.00           N  
ATOM    147  H   THR    11      49.364 100.365  77.919  1.00  0.00           H  
ATOM    148  CA  THR    11      50.574  99.914  76.137  1.00  0.00           C  
ATOM    149  HA  THR    11      50.603  99.004  75.537  1.00  0.00           H  
ATOM    150  CB  THR    11      50.392 100.968  75.019  1.00  0.00           C  
ATOM    151  HB  THR    11      49.547 100.615  74.427  1.00  0.00           H  
ATOM    152  CG2 THR    11      50.117 102.432  75.367  1.00  0.00           C  
ATOM    153 HG21 THR    11      50.937 102.881  75.928  1.00  0.00           H  
ATOM    154 HG22 THR    11      50.124 103.038  74.461  1.00  0.00           H  
ATOM    155 HG23 THR    11      49.174 102.598  75.887  1.00  0.00           H  
ATOM    156  OG1 THR    11      51.606 101.018  74.384  1.00  0.00           O  
ATOM    157  HG1 THR    11      51.588 101.301  73.467  1.00  0.00           H  
ATOM    158  C   THR    11      51.853  99.897  76.897  1.00  0.00           C  
ATOM    159  O   THR    11      52.059 100.724  77.743  1.00  0.00           O  
ATOM    160  N   GLN    12      52.791  98.988  76.696  1.00  0.00           N  
ATOM    161  H   GLN    12      53.657  98.986  77.214  1.00  0.00           H  
ATOM    162  CA  GLN    12      52.691  97.812  75.863  1.00  0.00           C  
ATOM    163  HA  GLN    12      52.284  98.183  74.922  1.00  0.00           H  
ATOM    164  CB  GLN    12      54.138  97.233  75.603  1.00  0.00           C  
ATOM    165  HB2 GLN    12      54.393  96.666  76.499  1.00  0.00           H  
ATOM    166  HB3 GLN    12      54.089  96.502  74.796  1.00  0.00           H  
ATOM    167  CG  GLN    12      55.286  98.205  75.287  1.00  0.00           C  
ATOM    168  HG2 GLN    12      55.987  97.729  74.602  1.00  0.00           H  
ATOM    169  HG3 GLN    12      54.903  98.998  74.644  1.00  0.00           H  
ATOM    170  CD  GLN    12      56.046  98.831  76.398  1.00  0.00           C  
ATOM    171  OE1 GLN    12      55.546  99.044  77.492  1.00  0.00           O  
ATOM    172  NE2 GLN    12      57.355  99.107  76.238  1.00  0.00           N  
ATOM    173 HE21 GLN    12      57.819  99.622  76.973  1.00  0.00           H  
ATOM    174 HE22 GLN    12      57.768  99.239  75.326  1.00  0.00           H  
ATOM    175  C   GLN    12      51.642  96.760  76.327  1.00  0.00           C  
ATOM    176  O   GLN    12      51.283  96.745  77.496  1.00  0.00           O  
ATOM    177  N   SER    13      51.043  96.147  75.341  1.00  0.00           N  
ATOM    178  H   SER    13      51.488  96.160  74.434  1.00  0.00           H  
ATOM    179  CA  SER    13      49.876  95.252  75.470  1.00  0.00           C  
ATOM    180  HA  SER    13      49.013  95.871  75.715  1.00  0.00           H  
ATOM    181  CB  SER    13      49.662  94.436  74.206  1.00  0.00           C  
ATOM    182  HB2 SER    13      50.523  93.918  73.782  1.00  0.00           H  
ATOM    183  HB3 SER    13      48.906  93.672  74.384  1.00  0.00           H  
ATOM    184  OG  SER    13      49.158  95.285  73.178  1.00  0.00           O  
ATOM    185  HG  SER    13      48.230  95.417  73.382  1.00  0.00           H  
ATOM    186  C   SER    13      50.109  94.200  76.626  1.00  0.00           C  
ATOM    187  O   SER    13      51.146  93.493  76.650  1.00  0.00           O  
ATOM    188  N   TYR    14      49.152  93.978  77.504  1.00  0.00           N  
ATOM    189  H   TYR    14      48.386  94.635  77.462  1.00  0.00           H  
ATOM    190  CA  TYR    14      49.197  92.859  78.511  1.00  0.00           C  
ATOM    191  HA  TYR    14      50.138  92.902  79.059  1.00  0.00           H  
ATOM    192  CB  TYR    14      48.074  93.056  79.492  1.00  0.00           C  
ATOM    193  HB2 TYR    14      48.114  94.107  79.779  1.00  0.00           H  
ATOM    194  HB3 TYR    14      47.144  92.941  78.936  1.00  0.00           H  
ATOM    195  CG  TYR    14      48.184  92.259  80.815  1.00  0.00           C  
ATOM    196  CD1 TYR    14      49.150  92.596  81.808  1.00  0.00           C  
ATOM    197  HD1 TYR    14      49.820  93.440  81.731  1.00  0.00           H  
ATOM    198  CE1 TYR    14      49.337  91.763  82.962  1.00  0.00           C  
ATOM    199  HE1 TYR    14      50.044  92.049  83.727  1.00  0.00           H  
ATOM    200  CZ  TYR    14      48.631  90.640  83.222  1.00  0.00           C  
ATOM    201  OH  TYR    14      48.649  90.004  84.394  1.00  0.00           O  
ATOM    202  HH  TYR    14      48.133  89.196  84.423  1.00  0.00           H  
ATOM    203  CE2 TYR    14      47.679  90.296  82.233  1.00  0.00           C  
ATOM    204  HE2 TYR    14      47.158  89.358  82.355  1.00  0.00           H  
ATOM    205  CD2 TYR    14      47.480  91.056  81.074  1.00  0.00           C  
ATOM    206  HD2 TYR    14      46.727  90.723  80.376  1.00  0.00           H  
ATOM    207  C   TYR    14      49.068  91.428  77.963  1.00  0.00           C  
ATOM    208  O   TYR    14      48.132  91.119  77.197  1.00  0.00           O  
ATOM    209  N   GLY    15      49.925  90.455  78.206  1.00  0.00           N  
ATOM    210  H   GLY    15      49.534  89.561  77.946  1.00  0.00           H  
ATOM    211  CA  GLY    15      51.252  90.625  78.777  1.00  0.00           C  
ATOM    212  HA2 GLY    15      51.844  90.062  78.056  1.00  0.00           H  
ATOM    213  HA3 GLY    15      51.599  91.657  78.723  1.00  0.00           H  
ATOM    214  C   GLY    15      51.463  89.949  80.113  1.00  0.00           C  
ATOM    215  O   GLY    15      51.968  90.660  80.990  1.00  0.00           O  
ATOM    216  N   ALA    16      50.909  88.781  80.450  1.00  0.00           N  
ATOM    217  H   ALA    16      50.474  88.210  79.740  1.00  0.00           H  
ATOM    218  CA  ALA    16      50.816  88.220  81.813  1.00  0.00           C  
ATOM    219  HA  ALA    16      50.671  89.049  82.505  1.00  0.00           H  
ATOM    220  CB  ALA    16      49.651  87.226  81.908  1.00  0.00           C  
ATOM    221  HB1 ALA    16      49.903  86.359  81.296  1.00  0.00           H  
ATOM    222  HB2 ALA    16      49.496  87.073  82.976  1.00  0.00           H  
ATOM    223  HB3 ALA    16      48.698  87.543  81.485  1.00  0.00           H  
ATOM    224  C   ALA    16      52.141  87.588  82.313  1.00  0.00           C  
ATOM    225  O   ALA    16      52.245  87.179  83.457  1.00  0.00           O  
ATOM    226  N   TYR    17      53.055  87.217  81.440  1.00  0.00           N  
ATOM    227  H   TYR    17      52.889  87.356  80.453  1.00  0.00           H  
ATOM    228  CA  TYR    17      54.231  86.464  81.802  1.00  0.00           C  
ATOM    229  HA  TYR    17      53.849  85.596  82.338  1.00  0.00           H  
ATOM    230  CB  TYR    17      54.919  86.042  80.510  1.00  0.00           C  
ATOM    231  HB2 TYR    17      54.210  85.603  79.807  1.00  0.00           H  
ATOM    232  HB3 TYR    17      55.352  86.950  80.091  1.00  0.00           H  
ATOM    233  CG  TYR    17      56.095  85.139  80.789  1.00  0.00           C  
ATOM    234  CD1 TYR    17      57.394  85.599  80.999  1.00  0.00           C  
ATOM    235  HD1 TYR    17      57.671  86.642  80.965  1.00  0.00           H  
ATOM    236  CE1 TYR    17      58.414  84.636  81.131  1.00  0.00           C  
ATOM    237  HE1 TYR    17      59.442  84.956  81.223  1.00  0.00           H  
ATOM    238  CZ  TYR    17      58.127  83.263  81.132  1.00  0.00           C  
ATOM    239  OH  TYR    17      59.099  82.263  81.310  1.00  0.00           O  
ATOM    240  HH  TYR    17      59.950  82.592  81.609  1.00  0.00           H  
ATOM    241  CE2 TYR    17      56.837  82.816  80.843  1.00  0.00           C  
ATOM    242  HE2 TYR    17      56.623  81.758  80.895  1.00  0.00           H  
ATOM    243  CD2 TYR    17      55.834  83.734  80.849  1.00  0.00           C  
ATOM    244  HD2 TYR    17      54.835  83.384  80.638  1.00  0.00           H  
ATOM    245  C   TYR    17      55.211  87.241  82.773  1.00  0.00           C  
ATOM    246  O   TYR    17      55.475  88.470  82.483  1.00  0.00           O  
ATOM    247  N   PRO    18      55.743  86.637  83.874  1.00  0.00           N  
ATOM    248  CD  PRO    18      55.307  85.360  84.402  1.00  0.00           C  
ATOM    249  HD2 PRO    18      55.988  84.569  84.086  1.00  0.00           H  
ATOM    250  HD3 PRO    18      54.331  84.998  84.079  1.00  0.00           H  
ATOM    251  CG  PRO    18      55.325  85.440  85.913  1.00  0.00           C  
ATOM    252  HG2 PRO    18      55.435  84.469  86.396  1.00  0.00           H  
ATOM    253  HG3 PRO    18      54.345  85.787  86.240  1.00  0.00           H  
ATOM    254  CB  PRO    18      56.397  86.445  86.130  1.00  0.00           C  
ATOM    255  HB2 PRO    18      57.325  85.877  86.207  1.00  0.00           H  
ATOM    256  HB3 PRO    18      56.202  86.804  87.140  1.00  0.00           H  
ATOM    257  CA  PRO    18      56.336  87.411  84.933  1.00  0.00           C  
ATOM    258  HA  PRO    18      55.710  88.298  85.038  1.00  0.00           H  
ATOM    259  C   PRO    18      57.700  87.868  84.517  1.00  0.00           C  
ATOM    260  O   PRO    18      58.569  87.064  84.059  1.00  0.00           O  
ATOM    261  N   THR    19      57.995  89.153  84.701  1.00  0.00           N  
ATOM    262  H   THR    19      57.413  89.828  85.175  1.00  0.00           H  
ATOM    263  CA  THR    19      59.279  89.676  84.198  1.00  0.00           C  
ATOM    264  HA  THR    19      59.407  89.270  83.195  1.00  0.00           H  
ATOM    265  CB  THR    19      59.347  91.194  84.121  1.00  0.00           C  
ATOM    266  HB  THR    19      59.383  91.561  85.147  1.00  0.00           H  
ATOM    267  CG2 THR    19      60.562  91.687  83.279  1.00  0.00           C  
ATOM    268 HG21 THR    19      61.482  91.301  83.720  1.00  0.00           H  
ATOM    269 HG22 THR    19      60.437  91.314  82.263  1.00  0.00           H  
ATOM    270 HG23 THR    19      60.557  92.761  83.461  1.00  0.00           H  
ATOM    271  OG1 THR    19      58.235  91.599  83.457  1.00  0.00           O  
ATOM    272  HG1 THR    19      58.137  90.873  82.836  1.00  0.00           H  
ATOM    273  C   THR    19      60.390  89.144  85.130  1.00  0.00           C  
ATOM    274  O   THR    19      60.392  89.210  86.341  1.00  0.00           O  
ATOM    275  N   GLN    20      61.503  88.701  84.520  1.00  0.00           N  
ATOM    276  H   GLN    20      61.501  88.787  83.514  1.00  0.00           H  
ATOM    277  CA  GLN    20      62.748  88.270  85.184  1.00  0.00           C  
ATOM    278  HA  GLN    20      62.507  87.446  85.857  1.00  0.00           H  
ATOM    279  CB  GLN    20      63.836  87.717  84.180  1.00  0.00           C  
ATOM    280  HB2 GLN    20      64.107  88.539  83.517  1.00  0.00           H  
ATOM    281  HB3 GLN    20      64.700  87.562  84.827  1.00  0.00           H  
ATOM    282  CG  GLN    20      63.516  86.474  83.363  1.00  0.00           C  
ATOM    283  HG2 GLN    20      63.099  85.725  84.037  1.00  0.00           H  
ATOM    284  HG3 GLN    20      62.845  86.783  82.562  1.00  0.00           H  
ATOM    285  CD  GLN    20      64.700  85.958  82.551  1.00  0.00           C  
ATOM    286  OE1 GLN    20      65.802  86.208  82.928  1.00  0.00           O  
ATOM    287  NE2 GLN    20      64.520  85.328  81.374  1.00  0.00           N  
ATOM    288 HE21 GLN    20      63.619  85.049  81.013  1.00  0.00           H  
ATOM    289 HE22 GLN    20      65.333  85.264  80.778  1.00  0.00           H  
ATOM    290  C   GLN    20      63.363  89.404  86.083  1.00  0.00           C  
ATOM    291  O   GLN    20      63.485  90.497  85.577  1.00  0.00           O  
ATOM    292  N   PRO    21      63.804  89.186  87.353  1.00  0.00           N  
ATOM    293  CD  PRO    21      64.098  87.829  87.834  1.00  0.00           C  
ATOM    294  HD2 PRO    21      64.890  87.385  87.231  1.00  0.00           H  
ATOM    295  HD3 PRO    21      63.244  87.153  87.803  1.00  0.00           H  
ATOM    296  CG  PRO    21      64.585  88.146  89.269  1.00  0.00           C  
ATOM    297  HG2 PRO    21      65.660  88.001  89.371  1.00  0.00           H  
ATOM    298  HG3 PRO    21      64.051  87.506  89.972  1.00  0.00           H  
ATOM    299  CB  PRO    21      64.107  89.529  89.500  1.00  0.00           C  
ATOM    300  HB2 PRO    21      64.566  90.026  90.354  1.00  0.00           H  
ATOM    301  HB3 PRO    21      63.065  89.571  89.815  1.00  0.00           H  
ATOM    302  CA  PRO    21      64.280  90.301  88.239  1.00  0.00           C  
ATOM    303  HA  PRO    21      63.641  91.183  88.280  1.00  0.00           H  
ATOM    304  C   PRO    21      65.748  90.705  87.922  1.00  0.00           C  
ATOM    305  O   PRO    21      66.482  89.954  87.285  1.00  0.00           O  
ATOM    306  N   GLY    22      66.194  91.914  88.104  1.00  0.00           N  
ATOM    307  H   GLY    22      65.657  92.633  88.567  1.00  0.00           H  
ATOM    308  CA  GLY    22      67.388  92.459  87.519  1.00  0.00           C  
ATOM    309  HA2 GLY    22      67.370  92.162  86.471  1.00  0.00           H  
ATOM    310  HA3 GLY    22      67.308  93.545  87.555  1.00  0.00           H  
ATOM    311  C   GLY    22      68.771  92.056  88.095  1.00  0.00           C  
ATOM    312  O   GLY    22      68.839  91.644  89.277  1.00  0.00           O  
ATOM    313  N   GLN    23      69.796  92.270  87.301  1.00  0.00           N  
ATOM    314  H   GLN    23      69.650  92.777  86.439  1.00  0.00           H  
ATOM    315  CA  GLN    23      71.222  92.378  87.809  1.00  0.00           C  
ATOM    316  HA  GLN    23      71.387  91.741  88.679  1.00  0.00           H  
ATOM    317  CB  GLN    23      72.146  91.885  86.705  1.00  0.00           C  
ATOM    318  HB2 GLN    23      71.805  90.868  86.508  1.00  0.00           H  
ATOM    319  HB3 GLN    23      71.925  92.530  85.855  1.00  0.00           H  
ATOM    320  CG  GLN    23      73.636  91.744  86.924  1.00  0.00           C  
ATOM    321  HG2 GLN    23      74.196  91.272  86.117  1.00  0.00           H  
ATOM    322  HG3 GLN    23      73.938  92.780  87.078  1.00  0.00           H  
ATOM    323  CD  GLN    23      73.976  90.896  88.129  1.00  0.00           C  
ATOM    324  OE1 GLN    23      73.270  89.974  88.464  1.00  0.00           O  
ATOM    325  NE2 GLN    23      75.089  91.115  88.792  1.00  0.00           N  
ATOM    326 HE21 GLN    23      75.723  91.837  88.481  1.00  0.00           H  
ATOM    327 HE22 GLN    23      75.285  90.579  89.625  1.00  0.00           H  
ATOM    328  C   GLN    23      71.398  93.845  88.291  1.00  0.00           C  
ATOM    329  O   GLN    23      71.023  94.799  87.576  1.00  0.00           O  
ATOM    330  N   GLY    24      72.047  94.106  89.389  1.00  0.00           N  
ATOM    331  H   GLY    24      72.297  93.279  89.912  1.00  0.00           H  
ATOM    332  CA  GLY    24      72.485  95.327  89.947  1.00  0.00           C  
ATOM    333  HA2 GLY    24      71.671  96.038  90.087  1.00  0.00           H  
ATOM    334  HA3 GLY    24      72.807  95.118  90.967  1.00  0.00           H  
ATOM    335  C   GLY    24      73.664  95.961  89.223  1.00  0.00           C  
ATOM    336  O   GLY    24      74.472  95.333  88.512  1.00  0.00           O  
ATOM    337  N   TYR    25      73.819  97.284  89.516  1.00  0.00           N  
ATOM    338  H   TYR    25      73.150  97.728  90.129  1.00  0.00           H  
ATOM    339  CA  TYR    25      74.976  98.063  89.263  1.00  0.00           C  
ATOM    340  HA  TYR    25      75.844  97.428  89.443  1.00  0.00           H  
ATOM    341  CB  TYR    25      74.907  98.500  87.784  1.00  0.00           C  
ATOM    342  HB2 TYR    25      75.261  97.707  87.125  1.00  0.00           H  
ATOM    343  HB3 TYR    25      73.951  98.924  87.477  1.00  0.00           H  
ATOM    344  CG  TYR    25      75.943  99.556  87.369  1.00  0.00           C  
ATOM    345  CD1 TYR    25      77.266  99.375  87.839  1.00  0.00           C  
ATOM    346  HD1 TYR    25      77.659  98.470  88.278  1.00  0.00           H  
ATOM    347  CE1 TYR    25      78.252 100.283  87.420  1.00  0.00           C  
ATOM    348  HE1 TYR    25      79.271 100.241  87.776  1.00  0.00           H  
ATOM    349  CZ  TYR    25      77.816 101.418  86.699  1.00  0.00           C  
ATOM    350  OH  TYR    25      78.722 102.416  86.283  1.00  0.00           O  
ATOM    351  HH  TYR    25      78.412 102.630  85.399  1.00  0.00           H  
ATOM    352  CE2 TYR    25      76.510 101.567  86.251  1.00  0.00           C  
ATOM    353  HE2 TYR    25      76.288 102.301  85.490  1.00  0.00           H  
ATOM    354  CD2 TYR    25      75.591 100.666  86.653  1.00  0.00           C  
ATOM    355  HD2 TYR    25      74.581 100.656  86.269  1.00  0.00           H  
ATOM    356  C   TYR    25      75.078  99.265  90.275  1.00  0.00           C  
ATOM    357  O   TYR    25      74.187 100.119  90.323  1.00  0.00           O  
ATOM    358  N   SER    26      76.182  99.455  90.963  1.00  0.00           N  
ATOM    359  H   SER    26      76.911  98.756  90.933  1.00  0.00           H  
ATOM    360  CA  SER    26      76.391 100.585  91.821  1.00  0.00           C  
ATOM    361  HA  SER    26      75.432 100.957  92.182  1.00  0.00           H  
ATOM    362  CB  SER    26      77.329 100.203  93.025  1.00  0.00           C  
ATOM    363  HB2 SER    26      76.792  99.416  93.553  1.00  0.00           H  
ATOM    364  HB3 SER    26      78.346  99.990  92.695  1.00  0.00           H  
ATOM    365  OG  SER    26      77.391 101.357  93.883  1.00  0.00           O  
ATOM    366  HG  SER    26      76.525 101.701  94.116  1.00  0.00           H  
ATOM    367  C   SER    26      76.893 101.826  91.075  1.00  0.00           C  
ATOM    368  O   SER    26      78.073 102.125  91.212  1.00  0.00           O  
ATOM    369  N   GLN    27      75.991 102.497  90.369  1.00  0.00           N  
ATOM    370  H   GLN    27      75.092 102.037  90.345  1.00  0.00           H  
ATOM    371  CA  GLN    27      76.422 103.546  89.404  1.00  0.00           C  
ATOM    372  HA  GLN    27      77.190 103.101  88.770  1.00  0.00           H  
ATOM    373  CB  GLN    27      75.191 104.073  88.540  1.00  0.00           C  
ATOM    374  HB2 GLN    27      74.676 103.162  88.236  1.00  0.00           H  
ATOM    375  HB3 GLN    27      74.531 104.646  89.190  1.00  0.00           H  
ATOM    376  CG  GLN    27      75.584 104.951  87.343  1.00  0.00           C  
ATOM    377  HG2 GLN    27      75.718 105.986  87.658  1.00  0.00           H  
ATOM    378  HG3 GLN    27      76.461 104.550  86.834  1.00  0.00           H  
ATOM    379  CD  GLN    27      74.525 105.098  86.306  1.00  0.00           C  
ATOM    380  OE1 GLN    27      73.382 104.685  86.462  1.00  0.00           O  
ATOM    381  NE2 GLN    27      74.885 105.841  85.255  1.00  0.00           N  
ATOM    382 HE21 GLN    27      75.848 106.132  85.161  1.00  0.00           H  
ATOM    383 HE22 GLN    27      74.214 105.973  84.512  1.00  0.00           H  
ATOM    384  C   GLN    27      77.133 104.753  90.012  1.00  0.00           C  
ATOM    385  O   GLN    27      77.940 105.312  89.287  1.00  0.00           O  
ATOM    386  N   GLN    28      76.928 105.043  91.274  1.00  0.00           N  
ATOM    387  H   GLN    28      76.153 104.531  91.670  1.00  0.00           H  
ATOM    388  CA  GLN    28      77.763 105.874  92.196  1.00  0.00           C  
ATOM    389  HA  GLN    28      77.707 106.915  91.878  1.00  0.00           H  
ATOM    390  CB  GLN    28      77.252 105.723  93.678  1.00  0.00           C  
ATOM    391  HB2 GLN    28      77.150 104.692  94.016  1.00  0.00           H  
ATOM    392  HB3 GLN    28      77.984 106.049  94.417  1.00  0.00           H  
ATOM    393  CG  GLN    28      75.960 106.350  94.079  1.00  0.00           C  
ATOM    394  HG2 GLN    28      75.999 106.482  95.161  1.00  0.00           H  
ATOM    395  HG3 GLN    28      75.830 107.341  93.646  1.00  0.00           H  
ATOM    396  CD  GLN    28      74.682 105.498  93.721  1.00  0.00           C  
ATOM    397  OE1 GLN    28      74.688 104.692  92.844  1.00  0.00           O  
ATOM    398  NE2 GLN    28      73.601 105.630  94.412  1.00  0.00           N  
ATOM    399 HE21 GLN    28      72.722 105.218  94.134  1.00  0.00           H  
ATOM    400 HE22 GLN    28      73.531 106.235  95.218  1.00  0.00           H  
ATOM    401  C   GLN    28      79.275 105.550  92.206  1.00  0.00           C  
ATOM    402  O   GLN    28      80.081 106.431  92.461  1.00  0.00           O  
ATOM    403  N   SER    29      79.745 104.354  91.753  1.00  0.00           N  
ATOM    404  H   SER    29      79.166 103.563  91.511  1.00  0.00           H  
ATOM    405  CA  SER    29      81.243 104.163  91.550  1.00  0.00           C  
ATOM    406  HA  SER    29      81.715 104.475  92.482  1.00  0.00           H  
ATOM    407  CB  SER    29      81.566 102.658  91.405  1.00  0.00           C  
ATOM    408  HB2 SER    29      82.647 102.542  91.472  1.00  0.00           H  
ATOM    409  HB3 SER    29      81.102 102.193  92.274  1.00  0.00           H  
ATOM    410  OG  SER    29      80.909 102.178  90.197  1.00  0.00           O  
ATOM    411  HG  SER    29      80.693 101.267  90.410  1.00  0.00           H  
ATOM    412  C   SER    29      81.768 104.867  90.278  1.00  0.00           C  
ATOM    413  O   SER    29      82.968 104.923  90.186  1.00  0.00           O  
ATOM    414  N   SER    30      80.919 105.456  89.464  1.00  0.00           N  
ATOM    415  H   SER    30      79.977 105.106  89.566  1.00  0.00           H  
ATOM    416  CA  SER    30      81.284 106.195  88.302  1.00  0.00           C  
ATOM    417  HA  SER    30      82.306 105.895  88.069  1.00  0.00           H  
ATOM    418  CB  SER    30      80.322 105.867  87.059  1.00  0.00           C  
ATOM    419  HB2 SER    30      79.862 104.881  87.112  1.00  0.00           H  
ATOM    420  HB3 SER    30      79.525 106.602  87.168  1.00  0.00           H  
ATOM    421  OG  SER    30      80.919 106.024  85.796  1.00  0.00           O  
ATOM    422  HG  SER    30      80.512 106.746  85.312  1.00  0.00           H  
ATOM    423  C   SER    30      81.293 107.701  88.492  1.00  0.00           C  
ATOM    424  O   SER    30      80.451 108.278  89.185  1.00  0.00           O  
ATOM    425  N   GLN    31      82.200 108.424  87.783  1.00  0.00           N  
ATOM    426  H   GLN    31      82.283 109.413  87.968  1.00  0.00           H  
ATOM    427  CA  GLN    31      83.334 107.955  86.977  1.00  0.00           C  
ATOM    428  HA  GLN    31      82.922 107.125  86.402  1.00  0.00           H  
ATOM    429  CB  GLN    31      83.807 109.069  86.111  1.00  0.00           C  
ATOM    430  HB2 GLN    31      84.190 109.889  86.718  1.00  0.00           H  
ATOM    431  HB3 GLN    31      84.674 108.684  85.575  1.00  0.00           H  
ATOM    432  CG  GLN    31      82.739 109.684  85.141  1.00  0.00           C  
ATOM    433  HG2 GLN    31      81.776 109.730  85.649  1.00  0.00           H  
ATOM    434  HG3 GLN    31      83.168 110.638  84.833  1.00  0.00           H  
ATOM    435  CD  GLN    31      82.589 108.834  83.864  1.00  0.00           C  
ATOM    436  OE1 GLN    31      82.897 107.687  83.745  1.00  0.00           O  
ATOM    437  NE2 GLN    31      82.112 109.429  82.798  1.00  0.00           N  
ATOM    438 HE21 GLN    31      82.093 108.904  81.935  1.00  0.00           H  
ATOM    439 HE22 GLN    31      81.741 110.369  82.802  1.00  0.00           H  
ATOM    440  C   GLN    31      84.420 107.348  87.833  1.00  0.00           C  
ATOM    441  O   GLN    31      84.568 107.716  89.031  1.00  0.00           O  
ATOM    442  N   PRO    32      85.327 106.504  87.241  1.00  0.00           N  
ATOM    443  CD  PRO    32      85.200 105.932  85.892  1.00  0.00           C  
ATOM    444  HD2 PRO    32      85.487 106.510  85.014  1.00  0.00           H  
ATOM    445  HD3 PRO    32      84.167 105.701  85.633  1.00  0.00           H  
ATOM    446  CG  PRO    32      85.989 104.591  85.814  1.00  0.00           C  
ATOM    447  HG2 PRO    32      86.938 104.777  85.310  1.00  0.00           H  
ATOM    448  HG3 PRO    32      85.423 103.809  85.308  1.00  0.00           H  
ATOM    449  CB  PRO    32      86.045 104.255  87.286  1.00  0.00           C  
ATOM    450  HB2 PRO    32      86.908 103.615  87.470  1.00  0.00           H  
ATOM    451  HB3 PRO    32      85.184 103.638  87.544  1.00  0.00           H  
ATOM    452  CA  PRO    32      86.174 105.637  88.029  1.00  0.00           C  
ATOM    453  HA  PRO    32      85.731 105.602  89.024  1.00  0.00           H  
ATOM    454  C   PRO    32      87.635 106.213  88.022  1.00  0.00           C  
ATOM    455  O   PRO    32      88.370 106.080  87.075  1.00  0.00           O  
ATOM    456  N   TYR    33      88.017 106.700  89.172  1.00  0.00           N  
ATOM    457  H   TYR    33      87.220 106.843  89.775  1.00  0.00           H  
ATOM    458  CA  TYR    33      89.255 107.405  89.615  1.00  0.00           C  
ATOM    459  HA  TYR    33      90.117 107.000  89.085  1.00  0.00           H  
ATOM    460  CB  TYR    33      89.266 108.894  89.260  1.00  0.00           C  
ATOM    461  HB2 TYR    33      88.530 109.281  89.964  1.00  0.00           H  
ATOM    462  HB3 TYR    33      90.279 109.242  89.462  1.00  0.00           H  
ATOM    463  CG  TYR    33      88.902 109.181  87.699  1.00  0.00           C  
ATOM    464  CD1 TYR    33      89.678 108.631  86.725  1.00  0.00           C  
ATOM    465  HD1 TYR    33      90.407 107.903  87.051  1.00  0.00           H  
ATOM    466  CE1 TYR    33      89.375 108.851  85.371  1.00  0.00           C  
ATOM    467  HE1 TYR    33      89.976 108.390  84.601  1.00  0.00           H  
ATOM    468  CZ  TYR    33      88.263 109.669  85.063  1.00  0.00           C  
ATOM    469  OH  TYR    33      88.011 109.973  83.772  1.00  0.00           O  
ATOM    470  HH  TYR    33      87.195 110.459  83.632  1.00  0.00           H  
ATOM    471  CE2 TYR    33      87.542 110.280  86.043  1.00  0.00           C  
ATOM    472  HE2 TYR    33      86.792 111.025  85.821  1.00  0.00           H  
ATOM    473  CD2 TYR    33      87.868 110.037  87.391  1.00  0.00           C  
ATOM    474  HD2 TYR    33      87.217 110.517  88.106  1.00  0.00           H  
ATOM    475  C   TYR    33      89.537 107.146  91.098  1.00  0.00           C  
ATOM    476  O   TYR    33      90.094 108.039  91.720  1.00  0.00           O  
ATOM    477  N   GLY    34      89.143 105.955  91.653  1.00  0.00           N  
ATOM    478  H   GLY    34      88.791 105.188  91.098  1.00  0.00           H  
ATOM    479  CA  GLY    34      89.392 105.587  93.009  1.00  0.00           C  
ATOM    480  HA2 GLY    34      90.477 105.679  93.057  1.00  0.00           H  
ATOM    481  HA3 GLY    34      88.997 106.195  93.822  1.00  0.00           H  
ATOM    482  C   GLY    34      88.924 104.148  93.428  1.00  0.00           C  
ATOM    483  O   GLY    34      88.404 103.372  92.571  1.00  0.00           O  
ATOM    484  N   GLN    35      89.188 103.804  94.700  1.00  0.00           N  
ATOM    485  H   GLN    35      89.722 104.528  95.158  1.00  0.00           H  
ATOM    486  CA  GLN    35      88.782 102.610  95.450  1.00  0.00           C  
ATOM    487  HA  GLN    35      87.857 102.226  95.021  1.00  0.00           H  
ATOM    488  CB  GLN    35      89.789 101.484  95.166  1.00  0.00           C  
ATOM    489  HB2 GLN    35      90.025 101.483  94.102  1.00  0.00           H  
ATOM    490  HB3 GLN    35      90.665 101.662  95.791  1.00  0.00           H  
ATOM    491  CG  GLN    35      89.279 100.069  95.506  1.00  0.00           C  
ATOM    492  HG2 GLN    35      89.022  99.925  96.555  1.00  0.00           H  
ATOM    493  HG3 GLN    35      88.334  99.947  94.976  1.00  0.00           H  
ATOM    494  CD  GLN    35      90.179  98.880  95.186  1.00  0.00           C  
ATOM    495  OE1 GLN    35      91.085  98.941  94.342  1.00  0.00           O  
ATOM    496  NE2 GLN    35      90.019  97.748  95.793  1.00  0.00           N  
ATOM    497 HE21 GLN    35      89.228  97.610  96.406  1.00  0.00           H  
ATOM    498 HE22 GLN    35      90.582  96.941  95.567  1.00  0.00           H  
ATOM    499  C   GLN    35      88.483 102.819  96.945  1.00  0.00           C  
ATOM    500  O   GLN    35      89.398 102.886  97.822  1.00  0.00           O  
ATOM    501  N   GLN    36      87.259 103.224  97.202  1.00  0.00           N  
ATOM    502  H   GLN    36      87.086 103.511  98.154  1.00  0.00           H  
ATOM    503  CA  GLN    36      86.210 103.654  96.311  1.00  0.00           C  
ATOM    504  HA  GLN    36      86.083 102.954  95.485  1.00  0.00           H  
ATOM    505  CB  GLN    36      84.957 103.519  97.110  1.00  0.00           C  
ATOM    506  HB2 GLN    36      84.990 102.477  97.427  1.00  0.00           H  
ATOM    507  HB3 GLN    36      85.006 103.995  98.089  1.00  0.00           H  
ATOM    508  CG  GLN    36      83.641 103.848  96.519  1.00  0.00           C  
ATOM    509  HG2 GLN    36      83.660 104.880  96.169  1.00  0.00           H  
ATOM    510  HG3 GLN    36      83.425 103.221  95.653  1.00  0.00           H  
ATOM    511  CD  GLN    36      82.469 103.758  97.559  1.00  0.00           C  
ATOM    512  OE1 GLN    36      82.621 103.038  98.546  1.00  0.00           O  
ATOM    513  NE2 GLN    36      81.434 104.492  97.457  1.00  0.00           N  
ATOM    514 HE21 GLN    36      81.323 105.161  96.709  1.00  0.00           H  
ATOM    515 HE22 GLN    36      80.685 104.189  98.063  1.00  0.00           H  
ATOM    516  C   GLN    36      86.395 105.052  95.675  1.00  0.00           C  
ATOM    517  O   GLN    36      87.038 106.016  96.148  1.00  0.00           O  
ATOM    518  N   SER    37      85.778 105.146  94.493  1.00  0.00           N  
ATOM    519  H   SER    37      85.207 104.369  94.190  1.00  0.00           H  
ATOM    520  CA  SER    37      85.839 106.260  93.620  1.00  0.00           C  
ATOM    521  HA  SER    37      86.841 106.686  93.671  1.00  0.00           H  
ATOM    522  CB  SER    37      85.650 105.758  92.155  1.00  0.00           C  
ATOM    523  HB2 SER    37      86.184 104.813  92.054  1.00  0.00           H  
ATOM    524  HB3 SER    37      84.592 105.527  92.027  1.00  0.00           H  
ATOM    525  OG  SER    37      86.034 106.812  91.259  1.00  0.00           O  
ATOM    526  HG  SER    37      85.263 106.967  90.709  1.00  0.00           H  
ATOM    527  C   SER    37      84.889 107.454  93.732  1.00  0.00           C  
ATOM    528  O   SER    37      83.646 107.328  93.764  1.00  0.00           O  
ATOM    529  N   TYR    38      85.541 108.639  93.922  1.00  0.00           N  
ATOM    530  H   TYR    38      86.549 108.577  93.932  1.00  0.00           H  
ATOM    531  CA  TYR    38      84.908 109.952  94.276  1.00  0.00           C  
ATOM    532  HA  TYR    38      83.838 109.821  94.116  1.00  0.00           H  
ATOM    533  CB  TYR    38      85.090 110.143  95.768  1.00  0.00           C  
ATOM    534  HB2 TYR    38      86.128 110.391  95.992  1.00  0.00           H  
ATOM    535  HB3 TYR    38      84.533 110.990  96.167  1.00  0.00           H  
ATOM    536  CG  TYR    38      84.720 108.971  96.682  1.00  0.00           C  
ATOM    537  CD1 TYR    38      85.612 108.483  97.669  1.00  0.00           C  
ATOM    538  HD1 TYR    38      86.630 108.807  97.511  1.00  0.00           H  
ATOM    539  CE1 TYR    38      85.332 107.488  98.522  1.00  0.00           C  
ATOM    540  HE1 TYR    38      86.136 107.292  99.216  1.00  0.00           H  
ATOM    541  CZ  TYR    38      84.080 106.990  98.597  1.00  0.00           C  
ATOM    542  OH  TYR    38      83.784 106.178  99.642  1.00  0.00           O  
ATOM    543  HH  TYR    38      84.460 105.548  99.904  1.00  0.00           H  
ATOM    544  CE2 TYR    38      83.133 107.411  97.613  1.00  0.00           C  
ATOM    545  HE2 TYR    38      82.135 107.026  97.764  1.00  0.00           H  
ATOM    546  CD2 TYR    38      83.416 108.440  96.705  1.00  0.00           C  
ATOM    547  HD2 TYR    38      82.655 108.739  95.999  1.00  0.00           H  
ATOM    548  C   TYR    38      85.249 111.179  93.520  1.00  0.00           C  
ATOM    549  O   TYR    38      84.442 112.029  93.107  1.00  0.00           O  
ATOM    550  N   SER    39      86.577 111.267  93.216  1.00  0.00           N  
ATOM    551  H   SER    39      87.232 110.547  93.487  1.00  0.00           H  
ATOM    552  CA  SER    39      87.188 112.261  92.332  1.00  0.00           C  
ATOM    553  HA  SER    39      86.586 112.315  91.425  1.00  0.00           H  
ATOM    554  CB  SER    39      87.137 113.633  92.942  1.00  0.00           C  
ATOM    555  HB2 SER    39      86.104 113.930  93.126  1.00  0.00           H  
ATOM    556  HB3 SER    39      87.661 113.589  93.897  1.00  0.00           H  
ATOM    557  OG  SER    39      87.700 114.661  92.132  1.00  0.00           O  
ATOM    558  HG  SER    39      87.039 115.354  92.060  1.00  0.00           H  
ATOM    559  C   SER    39      88.645 112.065  91.968  1.00  0.00           C  
ATOM    560  O   SER    39      89.473 111.911  92.883  1.00  0.00           O  
ATOM    561  N   GLY    40      88.983 112.091  90.726  1.00  0.00           N  
ATOM    562  H   GLY    40      88.209 111.978  90.087  1.00  0.00           H  
ATOM    563  CA  GLY    40      90.359 112.316  90.320  1.00  0.00           C  
ATOM    564  HA2 GLY    40      90.835 111.381  90.616  1.00  0.00           H  
ATOM    565  HA3 GLY    40      90.322 112.375  89.232  1.00  0.00           H  
ATOM    566  C   GLY    40      91.093 113.524  90.987  1.00  0.00           C  
ATOM    567  O   GLY    40      90.608 114.643  91.060  1.00  0.00           O  
ATOM    568  N   TYR    41      92.396 113.478  91.381  1.00  0.00           N  
ATOM    569  H   TYR    41      92.704 114.384  91.703  1.00  0.00           H  
ATOM    570  CA  TYR    41      93.495 112.514  91.205  1.00  0.00           C  
ATOM    571  HA  TYR    41      93.117 111.539  90.895  1.00  0.00           H  
ATOM    572  CB  TYR    41      94.404 112.938  90.041  1.00  0.00           C  
ATOM    573  HB2 TYR    41      94.835 113.927  90.196  1.00  0.00           H  
ATOM    574  HB3 TYR    41      95.224 112.254  89.818  1.00  0.00           H  
ATOM    575  CG  TYR    41      93.601 113.111  88.760  1.00  0.00           C  
ATOM    576  CD1 TYR    41      93.294 114.415  88.344  1.00  0.00           C  
ATOM    577  HD1 TYR    41      93.711 115.245  88.896  1.00  0.00           H  
ATOM    578  CE1 TYR    41      92.345 114.597  87.345  1.00  0.00           C  
ATOM    579  HE1 TYR    41      91.967 115.573  87.079  1.00  0.00           H  
ATOM    580  CZ  TYR    41      91.719 113.484  86.769  1.00  0.00           C  
ATOM    581  OH  TYR    41      90.914 113.618  85.660  1.00  0.00           O  
ATOM    582  HH  TYR    41      90.701 112.808  85.191  1.00  0.00           H  
ATOM    583  CE2 TYR    41      92.118 112.183  87.102  1.00  0.00           C  
ATOM    584  HE2 TYR    41      91.634 111.335  86.640  1.00  0.00           H  
ATOM    585  CD2 TYR    41      92.954 111.936  88.243  1.00  0.00           C  
ATOM    586  HD2 TYR    41      93.190 110.986  88.699  1.00  0.00           H  
ATOM    587  C   TYR    41      94.365 112.477  92.454  1.00  0.00           C  
ATOM    588  O   TYR    41      94.237 113.305  93.387  1.00  0.00           O  
ATOM    589  N   SER    42      95.015 111.296  92.607  1.00  0.00           N  
ATOM    590  H   SER    42      95.006 110.787  91.734  1.00  0.00           H  
ATOM    591  CA  SER    42      95.672 110.868  93.876  1.00  0.00           C  
ATOM    592  HA  SER    42      95.346 111.561  94.653  1.00  0.00           H  
ATOM    593  CB  SER    42      95.258 109.441  94.187  1.00  0.00           C  
ATOM    594  HB2 SER    42      95.445 108.861  93.284  1.00  0.00           H  
ATOM    595  HB3 SER    42      95.923 109.031  94.948  1.00  0.00           H  
ATOM    596  OG  SER    42      93.927 109.255  94.651  1.00  0.00           O  
ATOM    597  HG  SER    42      93.262 109.616  94.061  1.00  0.00           H  
ATOM    598  C   SER    42      97.214 111.077  93.749  1.00  0.00           C  
ATOM    599  O   SER    42      97.954 110.499  94.527  1.00  0.00           O  
ATOM    600  N   GLN    43      97.815 111.837  92.846  1.00  0.00           N  
ATOM    601  H   GLN    43      97.253 112.134  92.061  1.00  0.00           H  
ATOM    602  CA  GLN    43      99.254 112.063  92.640  1.00  0.00           C  
ATOM    603  HA  GLN    43      99.788 112.241  93.573  1.00  0.00           H  
ATOM    604  CB  GLN    43      99.892 110.873  91.839  1.00  0.00           C  
ATOM    605  HB2 GLN    43     100.955 111.088  91.727  1.00  0.00           H  
ATOM    606  HB3 GLN    43      99.922 110.023  92.520  1.00  0.00           H  
ATOM    607  CG  GLN    43      99.323 110.519  90.484  1.00  0.00           C  
ATOM    608  HG2 GLN    43      99.135 111.478  90.001  1.00  0.00           H  
ATOM    609  HG3 GLN    43      99.993 109.951  89.837  1.00  0.00           H  
ATOM    610  CD  GLN    43      98.039 109.742  90.632  1.00  0.00           C  
ATOM    611  OE1 GLN    43      96.983 110.301  90.479  1.00  0.00           O  
ATOM    612  NE2 GLN    43      98.064 108.472  90.889  1.00  0.00           N  
ATOM    613 HE21 GLN    43      98.928 108.162  91.309  1.00  0.00           H  
ATOM    614 HE22 GLN    43      97.202 107.956  90.992  1.00  0.00           H  
ATOM    615  C   GLN    43      99.448 113.368  91.839  1.00  0.00           C  
ATOM    616  O   GLN    43      98.621 113.741  90.971  1.00  0.00           O  
ATOM    617  N   SER    44     100.602 113.938  92.051  1.00  0.00           N  
ATOM    618  H   SER    44     100.995 113.646  92.935  1.00  0.00           H  
ATOM    619  CA  SER    44     100.890 115.221  91.558  1.00  0.00           C  
ATOM    620  HA  SER    44     100.069 115.919  91.715  1.00  0.00           H  
ATOM    621  CB  SER    44     102.136 115.859  92.237  1.00  0.00           C  
ATOM    622  HB2 SER    44     102.149 115.782  93.324  1.00  0.00           H  
ATOM    623  HB3 SER    44     103.014 115.326  91.875  1.00  0.00           H  
ATOM    624  OG  SER    44     102.194 117.200  91.765  1.00  0.00           O  
ATOM    625  HG  SER    44     102.183 117.794  92.519  1.00  0.00           H  
ATOM    626  C   SER    44     101.112 115.105  90.019  1.00  0.00           C  
ATOM    627  O   SER    44     101.898 114.341  89.499  1.00  0.00           O  
ATOM    628  N   THR    45     100.537 116.057  89.270  1.00  0.00           N  
ATOM    629  H   THR    45      99.763 116.497  89.748  1.00  0.00           H  
ATOM    630  CA  THR    45     100.838 116.298  87.833  1.00  0.00           C  
ATOM    631  HA  THR    45     100.980 115.415  87.210  1.00  0.00           H  
ATOM    632  CB  THR    45      99.552 116.993  87.192  1.00  0.00           C  
ATOM    633  HB  THR    45      99.277 117.783  87.891  1.00  0.00           H  
ATOM    634  CG2 THR    45      99.528 117.341  85.749  1.00  0.00           C  
ATOM    635 HG21 THR    45      99.588 116.463  85.106  1.00  0.00           H  
ATOM    636 HG22 THR    45      98.606 117.866  85.501  1.00  0.00           H  
ATOM    637 HG23 THR    45     100.373 117.973  85.476  1.00  0.00           H  
ATOM    638  OG1 THR    45      98.500 116.128  87.281  1.00  0.00           O  
ATOM    639  HG1 THR    45      98.060 116.199  88.131  1.00  0.00           H  
ATOM    640  C   THR    45     102.079 117.130  87.572  1.00  0.00           C  
ATOM    641  O   THR    45     102.611 117.117  86.452  1.00  0.00           O  
ATOM    642  N   ASP    46     102.585 117.915  88.464  1.00  0.00           N  
ATOM    643  H   ASP    46     102.124 117.802  89.356  1.00  0.00           H  
ATOM    644  CA  ASP    46     103.783 118.832  88.334  1.00  0.00           C  
ATOM    645  HA  ASP    46     104.541 118.273  87.786  1.00  0.00           H  
ATOM    646  CB  ASP    46     103.404 120.025  87.510  1.00  0.00           C  
ATOM    647  HB2 ASP    46     102.994 119.675  86.563  1.00  0.00           H  
ATOM    648  HB3 ASP    46     102.653 120.537  88.113  1.00  0.00           H  
ATOM    649  CG  ASP    46     104.520 121.002  87.166  1.00  0.00           C  
ATOM    650  OD1 ASP    46     105.752 120.694  87.357  1.00  0.00           O  
ATOM    651  OD2 ASP    46     104.183 122.124  86.613  1.00  0.00           O  
ATOM    652  C   ASP    46     104.455 119.174  89.723  1.00  0.00           C  
ATOM    653  O   ASP    46     103.812 119.636  90.664  1.00  0.00           O  
ATOM    654  N   THR    47     105.767 118.811  89.876  1.00  0.00           N  
ATOM    655  H   THR    47     106.209 118.363  89.086  1.00  0.00           H  
ATOM    656  CA  THR    47     106.597 119.267  91.040  1.00  0.00           C  
ATOM    657  HA  THR    47     105.957 119.902  91.654  1.00  0.00           H  
ATOM    658  CB  THR    47     107.082 118.064  91.813  1.00  0.00           C  
ATOM    659  HB  THR    47     107.698 118.483  92.609  1.00  0.00           H  
ATOM    660  CG2 THR    47     105.959 117.136  92.386  1.00  0.00           C  
ATOM    661 HG21 THR    47     105.301 117.655  93.083  1.00  0.00           H  
ATOM    662 HG22 THR    47     105.285 116.739  91.627  1.00  0.00           H  
ATOM    663 HG23 THR    47     106.424 116.283  92.879  1.00  0.00           H  
ATOM    664  OG1 THR    47     107.995 117.293  91.075  1.00  0.00           O  
ATOM    665  HG1 THR    47     108.846 117.395  91.507  1.00  0.00           H  
ATOM    666  C   THR    47     107.843 120.209  90.632  1.00  0.00           C  
ATOM    667  O   THR    47     108.898 120.250  91.286  1.00  0.00           O  
ATOM    668  N   SER    48     107.681 121.112  89.604  1.00  0.00           N  
ATOM    669  H   SER    48     106.879 120.981  89.005  1.00  0.00           H  
ATOM    670  CA  SER    48     108.714 122.020  89.198  1.00  0.00           C  
ATOM    671  HA  SER    48     109.706 121.627  89.420  1.00  0.00           H  
ATOM    672  CB  SER    48     108.481 122.312  87.757  1.00  0.00           C  
ATOM    673  HB2 SER    48     109.283 122.994  87.471  1.00  0.00           H  
ATOM    674  HB3 SER    48     108.508 121.374  87.203  1.00  0.00           H  
ATOM    675  OG  SER    48     107.143 122.788  87.478  1.00  0.00           O  
ATOM    676  HG  SER    48     106.582 122.016  87.375  1.00  0.00           H  
ATOM    677  C   SER    48     108.586 123.344  89.985  1.00  0.00           C  
ATOM    678  O   SER    48     107.524 123.718  90.411  1.00  0.00           O  
ATOM    679  N   GLY    49     109.735 124.110  90.046  1.00  0.00           N  
ATOM    680  H   GLY    49     110.545 123.771  89.547  1.00  0.00           H  
ATOM    681  CA  GLY    49     109.886 125.359  90.811  1.00  0.00           C  
ATOM    682  HA2 GLY    49     110.959 125.552  90.842  1.00  0.00           H  
ATOM    683  HA3 GLY    49     109.339 126.134  90.273  1.00  0.00           H  
ATOM    684  C   GLY    49     109.528 125.249  92.280  1.00  0.00           C  
ATOM    685  O   GLY    49     109.626 124.166  92.819  1.00  0.00           O  
ATOM    686  N   TYR    50     109.152 126.347  92.973  1.00  0.00           N  
ATOM    687  H   TYR    50     109.077 126.173  93.965  1.00  0.00           H  
ATOM    688  CA  TYR    50     108.751 127.669  92.538  1.00  0.00           C  
ATOM    689  HA  TYR    50     109.507 127.871  91.779  1.00  0.00           H  
ATOM    690  CB  TYR    50     107.366 127.611  91.811  1.00  0.00           C  
ATOM    691  HB2 TYR    50     107.424 126.970  90.931  1.00  0.00           H  
ATOM    692  HB3 TYR    50     106.653 127.108  92.464  1.00  0.00           H  
ATOM    693  CG  TYR    50     106.728 128.948  91.531  1.00  0.00           C  
ATOM    694  CD1 TYR    50     106.229 129.785  92.575  1.00  0.00           C  
ATOM    695  HD1 TYR    50     106.171 129.423  93.590  1.00  0.00           H  
ATOM    696  CE1 TYR    50     105.728 131.113  92.244  1.00  0.00           C  
ATOM    697  HE1 TYR    50     105.449 131.805  93.025  1.00  0.00           H  
ATOM    698  CZ  TYR    50     105.729 131.566  90.952  1.00  0.00           C  
ATOM    699  OH  TYR    50     105.102 132.755  90.616  1.00  0.00           O  
ATOM    700  HH  TYR    50     105.338 133.113  89.756  1.00  0.00           H  
ATOM    701  CE2 TYR    50     106.044 130.634  89.984  1.00  0.00           C  
ATOM    702  HE2 TYR    50     105.838 130.965  88.977  1.00  0.00           H  
ATOM    703  CD2 TYR    50     106.535 129.368  90.160  1.00  0.00           C  
ATOM    704  HD2 TYR    50     106.739 128.688  89.346  1.00  0.00           H  
ATOM    705  C   TYR    50     108.913 128.656  93.695  1.00  0.00           C  
ATOM    706  O   TYR    50     108.805 128.327  94.854  1.00  0.00           O  
ATOM    707  N   GLY    51     109.253 129.955  93.441  1.00  0.00           N  
ATOM    708  H   GLY    51     109.538 130.439  94.281  1.00  0.00           H  
ATOM    709  CA  GLY    51     109.432 130.618  92.192  1.00  0.00           C  
ATOM    710  HA2 GLY    51     108.732 130.247  91.443  1.00  0.00           H  
ATOM    711  HA3 GLY    51     109.240 131.677  92.366  1.00  0.00           H  
ATOM    712  C   GLY    51     110.799 130.476  91.623  1.00  0.00           C  
ATOM    713  O   GLY    51     111.425 129.420  91.743  1.00  0.00           O  
ATOM    714  N   GLN    52     111.253 131.457  90.840  1.00  0.00           N  
ATOM    715  H   GLN    52     110.690 132.296  90.853  1.00  0.00           H  
ATOM    716  CA  GLN    52     112.444 131.513  90.028  1.00  0.00           C  
ATOM    717  HA  GLN    52     112.122 130.954  89.150  1.00  0.00           H  
ATOM    718  CB  GLN    52     112.793 132.984  89.627  1.00  0.00           C  
ATOM    719  HB2 GLN    52     113.669 132.921  88.981  1.00  0.00           H  
ATOM    720  HB3 GLN    52     111.909 133.399  89.144  1.00  0.00           H  
ATOM    721  CG  GLN    52     113.105 133.958  90.778  1.00  0.00           C  
ATOM    722  HG2 GLN    52     112.182 134.158  91.323  1.00  0.00           H  
ATOM    723  HG3 GLN    52     113.858 133.517  91.432  1.00  0.00           H  
ATOM    724  CD  GLN    52     113.696 135.199  90.244  1.00  0.00           C  
ATOM    725  OE1 GLN    52     113.272 135.808  89.288  1.00  0.00           O  
ATOM    726  NE2 GLN    52     114.559 135.710  91.037  1.00  0.00           N  
ATOM    727 HE21 GLN    52     114.688 135.333  91.965  1.00  0.00           H  
ATOM    728 HE22 GLN    52     114.825 136.673  90.887  1.00  0.00           H  
ATOM    729  C   GLN    52     113.639 130.847  90.779  1.00  0.00           C  
ATOM    730  O   GLN    52     113.940 131.197  91.917  1.00  0.00           O  
ATOM    731  N   SER    53     114.349 129.884  90.161  1.00  0.00           N  
ATOM    732  H   SER    53     115.185 129.531  90.605  1.00  0.00           H  
ATOM    733  CA  SER    53     114.033 129.230  88.823  1.00  0.00           C  
ATOM    734  HA  SER    53     114.176 129.940  88.008  1.00  0.00           H  
ATOM    735  CB  SER    53     115.112 128.147  88.540  1.00  0.00           C  
ATOM    736  HB2 SER    53     116.072 128.660  88.600  1.00  0.00           H  
ATOM    737  HB3 SER    53     115.099 127.362  89.295  1.00  0.00           H  
ATOM    738  OG  SER    53     114.902 127.486  87.326  1.00  0.00           O  
ATOM    739  HG  SER    53     115.315 127.960  86.601  1.00  0.00           H  
ATOM    740  C   SER    53     112.686 128.468  88.757  1.00  0.00           C  
ATOM    741  O   SER    53     112.361 127.545  89.487  1.00  0.00           O  
ATOM    742  N   SER    54     111.833 128.769  87.832  1.00  0.00           N  
ATOM    743  H   SER    54     111.902 129.718  87.492  1.00  0.00           H  
ATOM    744  CA  SER    54     110.585 128.022  87.506  1.00  0.00           C  
ATOM    745  HA  SER    54     109.955 127.907  88.388  1.00  0.00           H  
ATOM    746  CB  SER    54     109.783 128.872  86.524  1.00  0.00           C  
ATOM    747  HB2 SER    54     110.439 129.364  85.806  1.00  0.00           H  
ATOM    748  HB3 SER    54     109.125 128.186  85.990  1.00  0.00           H  
ATOM    749  OG  SER    54     108.964 129.786  87.251  1.00  0.00           O  
ATOM    750  HG  SER    54     108.074 129.694  86.903  1.00  0.00           H  
ATOM    751  C   SER    54     110.827 126.623  86.998  1.00  0.00           C  
ATOM    752  O   SER    54     109.961 125.748  87.074  1.00  0.00           O  
ATOM    753  N   TYR    55     112.002 126.249  86.386  1.00  0.00           N  
ATOM    754  H   TYR    55     112.615 127.046  86.287  1.00  0.00           H  
ATOM    755  CA  TYR    55     112.179 125.068  85.626  1.00  0.00           C  
ATOM    756  HA  TYR    55     111.631 124.267  86.123  1.00  0.00           H  
ATOM    757  CB  TYR    55     111.522 125.262  84.273  1.00  0.00           C  
ATOM    758  HB2 TYR    55     111.762 126.259  83.904  1.00  0.00           H  
ATOM    759  HB3 TYR    55     111.901 124.536  83.554  1.00  0.00           H  
ATOM    760  CG  TYR    55     110.001 124.966  84.235  1.00  0.00           C  
ATOM    761  CD1 TYR    55     109.106 126.053  84.270  1.00  0.00           C  
ATOM    762  HD1 TYR    55     109.430 127.081  84.207  1.00  0.00           H  
ATOM    763  CE1 TYR    55     107.686 125.873  84.383  1.00  0.00           C  
ATOM    764  HE1 TYR    55     107.044 126.739  84.441  1.00  0.00           H  
ATOM    765  CZ  TYR    55     107.165 124.572  84.451  1.00  0.00           C  
ATOM    766  OH  TYR    55     105.828 124.469  84.489  1.00  0.00           O  
ATOM    767  HH  TYR    55     105.470 123.616  84.233  1.00  0.00           H  
ATOM    768  CE2 TYR    55     108.046 123.474  84.406  1.00  0.00           C  
ATOM    769  HE2 TYR    55     107.743 122.439  84.470  1.00  0.00           H  
ATOM    770  CD2 TYR    55     109.430 123.712  84.376  1.00  0.00           C  
ATOM    771  HD2 TYR    55     110.092 122.862  84.453  1.00  0.00           H  
ATOM    772  C   TYR    55     113.649 124.777  85.439  1.00  0.00           C  
ATOM    773  O   TYR    55     114.270 125.216  84.477  1.00  0.00           O  
ATOM    774  N   SER    56     114.290 124.033  86.353  1.00  0.00           N  
ATOM    775  H   SER    56     115.277 124.053  86.139  1.00  0.00           H  
ATOM    776  CA  SER    56     113.938 123.380  87.625  1.00  0.00           C  
ATOM    777  HA  SER    56     114.814 122.774  87.855  1.00  0.00           H  
ATOM    778  CB  SER    56     113.761 124.433  88.771  1.00  0.00           C  
ATOM    779  HB2 SER    56     114.486 125.229  88.603  1.00  0.00           H  
ATOM    780  HB3 SER    56     112.726 124.758  88.662  1.00  0.00           H  
ATOM    781  OG  SER    56     114.139 123.845  89.934  1.00  0.00           O  
ATOM    782  HG  SER    56     113.589 123.094  90.172  1.00  0.00           H  
ATOM    783  C   SER    56     112.752 122.400  87.634  1.00  0.00           C  
ATOM    784  O   SER    56     111.876 122.540  88.441  1.00  0.00           O  
ATOM    785  N   SER    57     112.665 121.356  86.788  1.00  0.00           N  
ATOM    786  H   SER    57     111.736 120.966  86.854  1.00  0.00           H  
ATOM    787  CA  SER    57     113.577 120.842  85.776  1.00  0.00           C  
ATOM    788  HA  SER    57     114.592 121.204  85.941  1.00  0.00           H  
ATOM    789  CB  SER    57     113.654 119.313  85.810  1.00  0.00           C  
ATOM    790  HB2 SER    57     114.057 119.091  86.798  1.00  0.00           H  
ATOM    791  HB3 SER    57     112.679 118.829  85.861  1.00  0.00           H  
ATOM    792  OG  SER    57     114.478 118.742  84.817  1.00  0.00           O  
ATOM    793  HG  SER    57     113.978 118.326  84.111  1.00  0.00           H  
ATOM    794  C   SER    57     113.208 121.358  84.415  1.00  0.00           C  
ATOM    795  O   SER    57     112.032 121.309  84.047  1.00  0.00           O  
ATOM    796  N   TYR    58     114.173 121.747  83.575  1.00  0.00           N  
ATOM    797  H   TYR    58     115.124 121.849  83.900  1.00  0.00           H  
ATOM    798  CA  TYR    58     113.980 121.942  82.161  1.00  0.00           C  
ATOM    799  HA  TYR    58     113.222 122.714  82.035  1.00  0.00           H  
ATOM    800  CB  TYR    58     115.298 122.313  81.399  1.00  0.00           C  
ATOM    801  HB2 TYR    58     115.721 123.217  81.836  1.00  0.00           H  
ATOM    802  HB3 TYR    58     116.022 121.498  81.399  1.00  0.00           H  
ATOM    803  CG  TYR    58     114.980 122.761  79.936  1.00  0.00           C  
ATOM    804  CD1 TYR    58     114.945 121.774  78.902  1.00  0.00           C  
ATOM    805  HD1 TYR    58     115.117 120.734  79.136  1.00  0.00           H  
ATOM    806  CE1 TYR    58     114.610 122.195  77.665  1.00  0.00           C  
ATOM    807  HE1 TYR    58     114.572 121.451  76.883  1.00  0.00           H  
ATOM    808  CZ  TYR    58     114.332 123.554  77.330  1.00  0.00           C  
ATOM    809  OH  TYR    58     114.008 124.004  76.126  1.00  0.00           O  
ATOM    810  HH  TYR    58     114.334 123.352  75.501  1.00  0.00           H  
ATOM    811  CE2 TYR    58     114.450 124.563  78.381  1.00  0.00           C  
ATOM    812  HE2 TYR    58     114.281 125.595  78.110  1.00  0.00           H  
ATOM    813  CD2 TYR    58     114.821 124.139  79.651  1.00  0.00           C  
ATOM    814  HD2 TYR    58     114.906 124.829  80.478  1.00  0.00           H  
ATOM    815  C   TYR    58     113.502 120.636  81.611  1.00  0.00           C  
ATOM    816  O   TYR    58     114.244 119.673  81.753  1.00  0.00           O  
ATOM    817  N   GLY    59     112.325 120.580  80.925  1.00  0.00           N  
ATOM    818  H   GLY    59     112.129 119.660  80.556  1.00  0.00           H  
ATOM    819  CA  GLY    59     111.262 121.601  80.915  1.00  0.00           C  
ATOM    820  HA2 GLY    59     110.331 121.050  81.050  1.00  0.00           H  
ATOM    821  HA3 GLY    59     111.332 122.247  81.790  1.00  0.00           H  
ATOM    822  C   GLY    59     111.106 122.370  79.537  1.00  0.00           C  
ATOM    823  O   GLY    59     111.583 121.942  78.472  1.00  0.00           O  
ATOM    824  N   GLN    60     110.444 123.492  79.541  1.00  0.00           N  
ATOM    825  H   GLN    60     110.426 123.962  78.647  1.00  0.00           H  
ATOM    826  CA  GLN    60     109.682 124.125  80.644  1.00  0.00           C  
ATOM    827  HA  GLN    60     110.111 123.836  81.603  1.00  0.00           H  
ATOM    828  CB  GLN    60     109.653 125.619  80.541  1.00  0.00           C  
ATOM    829  HB2 GLN    60     109.287 125.921  79.559  1.00  0.00           H  
ATOM    830  HB3 GLN    60     109.151 126.126  81.365  1.00  0.00           H  
ATOM    831  CG  GLN    60     111.161 126.099  80.574  1.00  0.00           C  
ATOM    832  HG2 GLN    60     111.692 125.817  81.483  1.00  0.00           H  
ATOM    833  HG3 GLN    60     111.740 125.679  79.751  1.00  0.00           H  
ATOM    834  CD  GLN    60     111.242 127.620  80.494  1.00  0.00           C  
ATOM    835  OE1 GLN    60     110.291 128.384  80.627  1.00  0.00           O  
ATOM    836  NE2 GLN    60     112.407 128.189  80.477  1.00  0.00           N  
ATOM    837 HE21 GLN    60     113.221 127.661  80.757  1.00  0.00           H  
ATOM    838 HE22 GLN    60     112.414 129.194  80.374  1.00  0.00           H  
ATOM    839  C   GLN    60     108.256 123.567  80.722  1.00  0.00           C  
ATOM    840  O   GLN    60     108.055 122.423  80.928  1.00  0.00           O  
ATOM    841  N   SER    61     107.213 124.407  80.559  1.00  0.00           N  
ATOM    842  H   SER    61     107.474 125.313  80.197  1.00  0.00           H  
ATOM    843  CA  SER    61     105.772 124.004  80.640  1.00  0.00           C  
ATOM    844  HA  SER    61     105.729 123.273  81.448  1.00  0.00           H  
ATOM    845  CB  SER    61     104.896 125.300  80.904  1.00  0.00           C  
ATOM    846  HB2 SER    61     103.966 125.031  81.405  1.00  0.00           H  
ATOM    847  HB3 SER    61     105.399 125.893  81.668  1.00  0.00           H  
ATOM    848  OG  SER    61     104.659 126.128  79.796  1.00  0.00           O  
ATOM    849  HG  SER    61     103.918 126.686  80.042  1.00  0.00           H  
ATOM    850  C   SER    61     105.122 123.338  79.369  1.00  0.00           C  
ATOM    851  O   SER    61     105.639 123.445  78.283  1.00  0.00           O  
ATOM    852  N   GLN    62     103.919 122.801  79.565  1.00  0.00           N  
ATOM    853  H   GLN    62     103.427 123.066  80.406  1.00  0.00           H  
ATOM    854  CA  GLN    62     103.175 122.165  78.507  1.00  0.00           C  
ATOM    855  HA  GLN    62     103.783 121.364  78.085  1.00  0.00           H  
ATOM    856  CB  GLN    62     101.966 121.439  79.084  1.00  0.00           C  
ATOM    857  HB2 GLN    62     102.357 120.666  79.746  1.00  0.00           H  
ATOM    858  HB3 GLN    62     101.384 122.097  79.729  1.00  0.00           H  
ATOM    859  CG  GLN    62     101.139 120.751  78.032  1.00  0.00           C  
ATOM    860  HG2 GLN    62     101.751 120.203  77.315  1.00  0.00           H  
ATOM    861  HG3 GLN    62     100.505 119.942  78.396  1.00  0.00           H  
ATOM    862  CD  GLN    62     100.165 121.638  77.243  1.00  0.00           C  
ATOM    863  OE1 GLN    62      99.841 122.745  77.583  1.00  0.00           O  
ATOM    864  NE2 GLN    62      99.604 121.084  76.146  1.00  0.00           N  
ATOM    865 HE21 GLN    62      98.935 121.628  75.619  1.00  0.00           H  
ATOM    866 HE22 GLN    62      99.709 120.112  75.896  1.00  0.00           H  
ATOM    867  C   GLN    62     103.074 123.182  77.360  1.00  0.00           C  
ATOM    868  O   GLN    62     102.879 122.754  76.172  1.00  0.00           O  
ATOM    869  N   ASN    63     102.938 124.501  77.632  1.00  0.00           N  
ATOM    870  H   ASN    63     103.040 124.748  78.606  1.00  0.00           H  
ATOM    871  CA  ASN    63     102.735 125.511  76.560  1.00  0.00           C  
ATOM    872  HA  ASN    63     102.517 125.071  75.586  1.00  0.00           H  
ATOM    873  CB  ASN    63     101.504 126.416  77.033  1.00  0.00           C  
ATOM    874  HB2 ASN    63     100.669 125.838  77.431  1.00  0.00           H  
ATOM    875  HB3 ASN    63     101.906 127.128  77.754  1.00  0.00           H  
ATOM    876  CG  ASN    63     100.967 127.241  75.951  1.00  0.00           C  
ATOM    877  OD1 ASN    63     100.409 126.718  75.006  1.00  0.00           O  
ATOM    878  ND2 ASN    63     101.025 128.546  76.014  1.00  0.00           N  
ATOM    879 HD21 ASN    63     100.540 129.150  75.366  1.00  0.00           H  
ATOM    880 HD22 ASN    63     101.465 129.028  76.785  1.00  0.00           H  
ATOM    881  C   ASN    63     103.964 126.313  76.261  1.00  0.00           C  
ATOM    882  O   ASN    63     104.039 127.315  75.592  1.00  0.00           O  
ATOM    883  N   THR    64     105.156 125.782  76.581  1.00  0.00           N  
ATOM    884  H   THR    64     105.123 124.829  76.913  1.00  0.00           H  
ATOM    885  CA  THR    64     106.469 126.348  76.374  1.00  0.00           C  
ATOM    886  HA  THR    64     106.397 127.099  75.587  1.00  0.00           H  
ATOM    887  CB  THR    64     107.066 126.920  77.702  1.00  0.00           C  
ATOM    888  HB  THR    64     107.316 126.091  78.364  1.00  0.00           H  
ATOM    889  CG2 THR    64     108.337 127.770  77.528  1.00  0.00           C  
ATOM    890 HG21 THR    64     109.228 127.204  77.256  1.00  0.00           H  
ATOM    891 HG22 THR    64     108.096 128.562  76.819  1.00  0.00           H  
ATOM    892 HG23 THR    64     108.679 128.216  78.462  1.00  0.00           H  
ATOM    893  OG1 THR    64     106.184 127.736  78.384  1.00  0.00           O  
ATOM    894  HG1 THR    64     105.578 127.152  78.847  1.00  0.00           H  
ATOM    895  C   THR    64     107.409 125.249  75.874  1.00  0.00           C  
ATOM    896  O   THR    64     108.045 124.521  76.634  1.00  0.00           O  
ATOM    897  N   GLY    65     107.520 124.995  74.582  1.00  0.00           N  
ATOM    898  H   GLY    65     108.100 124.195  74.370  1.00  0.00           H  
ATOM    899  CA  GLY    65     106.672 125.503  73.515  1.00  0.00           C  
ATOM    900  HA2 GLY    65     106.730 126.591  73.518  1.00  0.00           H  
ATOM    901  HA3 GLY    65     107.132 125.292  72.549  1.00  0.00           H  
ATOM    902  C   GLY    65     105.254 124.905  73.447  1.00  0.00           C  
ATOM    903  O   GLY    65     104.946 124.000  74.158  1.00  0.00           O  
ATOM    904  N   TYR    66     104.468 125.377  72.514  1.00  0.00           N  
ATOM    905  H   TYR    66     104.816 126.141  71.953  1.00  0.00           H  
ATOM    906  CA  TYR    66     103.121 124.890  72.246  1.00  0.00           C  
ATOM    907  HA  TYR    66     102.508 124.920  73.147  1.00  0.00           H  
ATOM    908  CB  TYR    66     102.427 125.735  71.132  1.00  0.00           C  
ATOM    909  HB2 TYR    66     102.512 126.770  71.462  1.00  0.00           H  
ATOM    910  HB3 TYR    66     102.850 125.576  70.140  1.00  0.00           H  
ATOM    911  CG  TYR    66     100.940 125.494  70.989  1.00  0.00           C  
ATOM    912  CD1 TYR    66     100.380 124.324  70.449  1.00  0.00           C  
ATOM    913  HD1 TYR    66     101.121 123.602  70.138  1.00  0.00           H  
ATOM    914  CE1 TYR    66      99.001 124.145  70.382  1.00  0.00           C  
ATOM    915  HE1 TYR    66      98.563 123.244  69.977  1.00  0.00           H  
ATOM    916  CZ  TYR    66      98.152 125.162  70.791  1.00  0.00           C  
ATOM    917  OH  TYR    66      96.830 124.858  70.630  1.00  0.00           O  
ATOM    918  HH  TYR    66      96.198 125.576  70.548  1.00  0.00           H  
ATOM    919  CE2 TYR    66      98.630 126.386  71.179  1.00  0.00           C  
ATOM    920  HE2 TYR    66      98.015 127.252  71.378  1.00  0.00           H  
ATOM    921  CD2 TYR    66     100.010 126.523  71.375  1.00  0.00           C  
ATOM    922  HD2 TYR    66     100.420 127.460  71.723  1.00  0.00           H  
ATOM    923  C   TYR    66     103.209 123.447  71.735  1.00  0.00           C  
ATOM    924  O   TYR    66     103.901 123.117  70.773  1.00  0.00           O  
ATOM    925  N   GLY    67     102.441 122.548  72.322  1.00  0.00           N  
ATOM    926  H   GLY    67     101.781 122.949  72.973  1.00  0.00           H  
ATOM    927  CA  GLY    67     102.271 121.127  71.973  1.00  0.00           C  
ATOM    928  HA2 GLY    67     102.340 121.052  70.888  1.00  0.00           H  
ATOM    929  HA3 GLY    67     102.960 120.538  72.578  1.00  0.00           H  
ATOM    930  C   GLY    67     100.859 120.578  72.328  1.00  0.00           C  
ATOM    931  O   GLY    67     100.648 119.374  72.268  1.00  0.00           O  
ATOM    932  N   THR    68      99.908 121.417  72.689  1.00  0.00           N  
ATOM    933  H   THR    68     100.105 122.335  73.062  1.00  0.00           H  
ATOM    934  CA  THR    68      98.471 121.030  72.718  1.00  0.00           C  
ATOM    935  HA  THR    68      98.283 120.288  73.493  1.00  0.00           H  
ATOM    936  CB  THR    68      97.518 122.197  73.081  1.00  0.00           C  
ATOM    937  HB  THR    68      97.610 123.042  72.399  1.00  0.00           H  
ATOM    938  CG2 THR    68      96.029 121.802  73.135  1.00  0.00           C  
ATOM    939 HG21 THR    68      95.877 120.943  73.789  1.00  0.00           H  
ATOM    940 HG22 THR    68      95.480 122.679  73.478  1.00  0.00           H  
ATOM    941 HG23 THR    68      95.691 121.522  72.137  1.00  0.00           H  
ATOM    942  OG1 THR    68      97.908 122.596  74.350  1.00  0.00           O  
ATOM    943  HG1 THR    68      98.535 123.294  74.145  1.00  0.00           H  
ATOM    944  C   THR    68      98.115 120.457  71.279  1.00  0.00           C  
ATOM    945  O   THR    68      98.567 120.965  70.264  1.00  0.00           O  
ATOM    946  N   GLN    69      97.179 119.430  71.151  1.00  0.00           N  
ATOM    947  H   GLN    69      96.841 119.027  72.013  1.00  0.00           H  
ATOM    948  CA  GLN    69      96.594 119.009  69.906  1.00  0.00           C  
ATOM    949  HA  GLN    69      97.433 118.474  69.460  1.00  0.00           H  
ATOM    950  CB  GLN    69      95.523 117.918  70.131  1.00  0.00           C  
ATOM    951  HB2 GLN    69      96.079 117.134  70.647  1.00  0.00           H  
ATOM    952  HB3 GLN    69      94.804 118.175  70.909  1.00  0.00           H  
ATOM    953  CG  GLN    69      94.934 117.187  69.016  1.00  0.00           C  
ATOM    954  HG2 GLN    69      94.536 116.229  69.352  1.00  0.00           H  
ATOM    955  HG3 GLN    69      94.119 117.794  68.623  1.00  0.00           H  
ATOM    956  CD  GLN    69      95.867 116.837  67.843  1.00  0.00           C  
ATOM    957  OE1 GLN    69      95.974 117.565  66.869  1.00  0.00           O  
ATOM    958  NE2 GLN    69      96.744 115.852  67.968  1.00  0.00           N  
ATOM    959 HE21 GLN    69      96.717 115.159  68.702  1.00  0.00           H  
ATOM    960 HE22 GLN    69      97.341 115.728  67.162  1.00  0.00           H  
ATOM    961  C   GLN    69      96.067 120.186  69.058  1.00  0.00           C  
ATOM    962  O   GLN    69      95.371 121.070  69.588  1.00  0.00           O  
ATOM    963  N   SER    70      96.556 120.358  67.857  1.00  0.00           N  
ATOM    964  H   SER    70      97.106 119.570  67.547  1.00  0.00           H  
ATOM    965  CA  SER    70      96.445 121.540  67.020  1.00  0.00           C  
ATOM    966  HA  SER    70      96.478 122.436  67.640  1.00  0.00           H  
ATOM    967  CB  SER    70      97.672 121.612  66.190  1.00  0.00           C  
ATOM    968  HB2 SER    70      97.583 122.526  65.602  1.00  0.00           H  
ATOM    969  HB3 SER    70      98.520 121.864  66.827  1.00  0.00           H  
ATOM    970  OG  SER    70      97.925 120.504  65.384  1.00  0.00           O  
ATOM    971  HG  SER    70      98.426 120.778  64.612  1.00  0.00           H  
ATOM    972  C   SER    70      95.217 121.478  66.065  1.00  0.00           C  
ATOM    973  O   SER    70      94.932 122.409  65.257  1.00  0.00           O  
ATOM    974  N   THR    71      94.475 120.353  66.079  1.00  0.00           N  
ATOM    975  H   THR    71      94.787 119.589  66.661  1.00  0.00           H  
ATOM    976  CA  THR    71      93.477 119.955  65.080  1.00  0.00           C  
ATOM    977  HA  THR    71      92.846 120.783  64.757  1.00  0.00           H  
ATOM    978  CB  THR    71      94.101 119.188  63.879  1.00  0.00           C  
ATOM    979  HB  THR    71      93.255 118.722  63.373  1.00  0.00           H  
ATOM    980  CG2 THR    71      95.072 119.957  62.887  1.00  0.00           C  
ATOM    981 HG21 THR    71      95.114 119.246  62.061  1.00  0.00           H  
ATOM    982 HG22 THR    71      94.662 120.928  62.611  1.00  0.00           H  
ATOM    983 HG23 THR    71      96.035 119.948  63.397  1.00  0.00           H  
ATOM    984  OG1 THR    71      94.875 118.090  64.342  1.00  0.00           O  
ATOM    985  HG1 THR    71      95.308 118.272  65.180  1.00  0.00           H  
ATOM    986  C   THR    71      92.400 118.984  65.710  1.00  0.00           C  
ATOM    987  O   THR    71      92.785 118.139  66.539  1.00  0.00           O  
ATOM    988  N   PRO    72      91.116 119.069  65.392  1.00  0.00           N  
ATOM    989  CD  PRO    72      90.483 120.051  64.538  1.00  0.00           C  
ATOM    990  HD2 PRO    72      90.558 119.901  63.461  1.00  0.00           H  
ATOM    991  HD3 PRO    72      90.712 121.071  64.846  1.00  0.00           H  
ATOM    992  CG  PRO    72      88.999 119.862  64.767  1.00  0.00           C  
ATOM    993  HG2 PRO    72      88.647 119.132  64.038  1.00  0.00           H  
ATOM    994  HG3 PRO    72      88.440 120.793  64.678  1.00  0.00           H  
ATOM    995  CB  PRO    72      88.789 119.307  66.130  1.00  0.00           C  
ATOM    996  HB2 PRO    72      87.861 118.745  66.236  1.00  0.00           H  
ATOM    997  HB3 PRO    72      88.747 120.126  66.849  1.00  0.00           H  
ATOM    998  CA  PRO    72      90.075 118.455  66.272  1.00  0.00           C  
ATOM    999  HA  PRO    72      90.426 118.499  67.303  1.00  0.00           H  
ATOM   1000  C   PRO    72      89.885 117.013  66.009  1.00  0.00           C  
ATOM   1001  O   PRO    72      89.920 116.639  64.814  1.00  0.00           O  
ATOM   1002  N   GLN    73      89.725 116.187  67.007  1.00  0.00           N  
ATOM   1003  H   GLN    73      89.851 116.557  67.938  1.00  0.00           H  
ATOM   1004  CA  GLN    73      89.139 114.794  66.908  1.00  0.00           C  
ATOM   1005  HA  GLN    73      89.845 114.190  66.339  1.00  0.00           H  
ATOM   1006  CB  GLN    73      89.200 113.998  68.265  1.00  0.00           C  
ATOM   1007  HB2 GLN    73      89.289 112.926  68.086  1.00  0.00           H  
ATOM   1008  HB3 GLN    73      90.161 114.269  68.701  1.00  0.00           H  
ATOM   1009  CG  GLN    73      88.035 114.363  69.169  1.00  0.00           C  
ATOM   1010  HG2 GLN    73      88.423 114.131  70.161  1.00  0.00           H  
ATOM   1011  HG3 GLN    73      87.677 115.384  69.039  1.00  0.00           H  
ATOM   1012  CD  GLN    73      86.790 113.453  68.835  1.00  0.00           C  
ATOM   1013  OE1 GLN    73      86.896 112.413  68.215  1.00  0.00           O  
ATOM   1014  NE2 GLN    73      85.613 113.807  69.332  1.00  0.00           N  
ATOM   1015 HE21 GLN    73      85.428 114.707  69.752  1.00  0.00           H  
ATOM   1016 HE22 GLN    73      84.897 113.100  69.251  1.00  0.00           H  
ATOM   1017  C   GLN    73      87.838 114.614  66.111  1.00  0.00           C  
ATOM   1018  O   GLN    73      86.961 115.494  66.130  1.00  0.00           O  
ATOM   1019  N   GLY    74      87.832 113.475  65.386  1.00  0.00           N  
ATOM   1020  H   GLY    74      88.591 112.833  65.568  1.00  0.00           H  
ATOM   1021  CA  GLY    74      86.814 113.108  64.374  1.00  0.00           C  
ATOM   1022  HA2 GLY    74      86.539 114.034  63.869  1.00  0.00           H  
ATOM   1023  HA3 GLY    74      87.256 112.504  63.583  1.00  0.00           H  
ATOM   1024  C   GLY    74      85.432 112.430  64.750  1.00  0.00           C  
ATOM   1025  O   GLY    74      84.478 112.377  63.973  1.00  0.00           O  
ATOM   1026  N   TYR    75      85.226 111.948  65.994  1.00  0.00           N  
ATOM   1027  H   TYR    75      86.010 112.070  66.620  1.00  0.00           H  
ATOM   1028  CA  TYR    75      84.206 110.913  66.386  1.00  0.00           C  
ATOM   1029  HA  TYR    75      83.664 110.857  65.442  1.00  0.00           H  
ATOM   1030  CB  TYR    75      84.993 109.581  66.739  1.00  0.00           C  
ATOM   1031  HB2 TYR    75      85.231 109.591  67.803  1.00  0.00           H  
ATOM   1032  HB3 TYR    75      84.314 108.764  66.492  1.00  0.00           H  
ATOM   1033  CG  TYR    75      86.147 109.125  65.799  1.00  0.00           C  
ATOM   1034  CD1 TYR    75      87.529 109.252  66.160  1.00  0.00           C  
ATOM   1035  HD1 TYR    75      87.841 109.864  66.994  1.00  0.00           H  
ATOM   1036  CE1 TYR    75      88.623 108.779  65.416  1.00  0.00           C  
ATOM   1037  HE1 TYR    75      89.628 108.775  65.812  1.00  0.00           H  
ATOM   1038  CZ  TYR    75      88.283 108.039  64.263  1.00  0.00           C  
ATOM   1039  OH  TYR    75      89.232 107.276  63.703  1.00  0.00           O  
ATOM   1040  HH  TYR    75      88.770 106.484  63.418  1.00  0.00           H  
ATOM   1041  CE2 TYR    75      86.955 107.902  63.796  1.00  0.00           C  
ATOM   1042  HE2 TYR    75      86.781 107.329  62.897  1.00  0.00           H  
ATOM   1043  CD2 TYR    75      85.884 108.470  64.575  1.00  0.00           C  
ATOM   1044  HD2 TYR    75      84.845 108.292  64.340  1.00  0.00           H  
ATOM   1045  C   TYR    75      83.175 111.144  67.520  1.00  0.00           C  
ATOM   1046  O   TYR    75      82.526 110.165  67.954  1.00  0.00           O  
ATOM   1047  N   GLY    76      82.967 112.409  67.954  1.00  0.00           N  
ATOM   1048  H   GLY    76      83.369 113.213  67.495  1.00  0.00           H  
ATOM   1049  CA  GLY    76      81.982 112.751  68.859  1.00  0.00           C  
ATOM   1050  HA2 GLY    76      81.862 113.835  68.844  1.00  0.00           H  
ATOM   1051  HA3 GLY    76      80.954 112.451  68.659  1.00  0.00           H  
ATOM   1052  C   GLY    76      82.276 112.377  70.292  1.00  0.00           C  
ATOM   1053  O   GLY    76      83.296 112.806  70.890  1.00  0.00           O  
ATOM   1054  N   SER    77      81.374 111.588  70.849  1.00  0.00           N  
ATOM   1055  H   SER    77      80.525 111.445  70.321  1.00  0.00           H  
ATOM   1056  CA  SER    77      81.365 111.178  72.256  1.00  0.00           C  
ATOM   1057  HA  SER    77      82.394 110.960  72.543  1.00  0.00           H  
ATOM   1058  CB  SER    77      80.924 112.373  73.122  1.00  0.00           C  
ATOM   1059  HB2 SER    77      81.288 112.140  74.123  1.00  0.00           H  
ATOM   1060  HB3 SER    77      81.370 113.269  72.691  1.00  0.00           H  
ATOM   1061  OG  SER    77      79.564 112.743  73.029  1.00  0.00           O  
ATOM   1062  HG  SER    77      79.264 113.142  73.849  1.00  0.00           H  
ATOM   1063  C   SER    77      80.540 109.853  72.511  1.00  0.00           C  
ATOM   1064  O   SER    77      79.749 109.664  73.447  1.00  0.00           O  
ATOM   1065  N   THR    78      80.786 108.722  71.866  1.00  0.00           N  
ATOM   1066  H   THR    78      80.149 107.982  72.128  1.00  0.00           H  
ATOM   1067  CA  THR    78      81.640 108.377  70.779  1.00  0.00           C  
ATOM   1068  HA  THR    78      81.778 109.286  70.194  1.00  0.00           H  
ATOM   1069  CB  THR    78      82.925 107.842  71.417  1.00  0.00           C  
ATOM   1070  HB  THR    78      82.589 107.009  72.034  1.00  0.00           H  
ATOM   1071  CG2 THR    78      83.994 107.197  70.524  1.00  0.00           C  
ATOM   1072 HG21 THR    78      84.090 107.879  69.679  1.00  0.00           H  
ATOM   1073 HG22 THR    78      84.939 107.107  71.060  1.00  0.00           H  
ATOM   1074 HG23 THR    78      83.600 106.217  70.252  1.00  0.00           H  
ATOM   1075  OG1 THR    78      83.601 108.763  72.285  1.00  0.00           O  
ATOM   1076  HG1 THR    78      82.968 109.041  72.951  1.00  0.00           H  
ATOM   1077  C   THR    78      81.030 107.375  69.767  1.00  0.00           C  
ATOM   1078  O   THR    78      80.383 106.449  70.209  1.00  0.00           O  
ATOM   1079  N   GLY    79      81.396 107.536  68.512  1.00  0.00           N  
ATOM   1080  H   GLY    79      82.011 108.300  68.269  1.00  0.00           H  
ATOM   1081  CA  GLY    79      81.071 106.631  67.467  1.00  0.00           C  
ATOM   1082  HA2 GLY    79      80.116 106.218  67.790  1.00  0.00           H  
ATOM   1083  HA3 GLY    79      80.779 107.258  66.625  1.00  0.00           H  
ATOM   1084  C   GLY    79      82.141 105.639  67.082  1.00  0.00           C  
ATOM   1085  O   GLY    79      83.094 105.379  67.820  1.00  0.00           O  
ATOM   1086  N   GLY    80      82.087 105.134  65.815  1.00  0.00           N  
ATOM   1087  H   GLY    80      82.837 104.501  65.578  1.00  0.00           H  
ATOM   1088  CA  GLY    80      80.952 105.391  64.844  1.00  0.00           C  
ATOM   1089  HA2 GLY    80      80.886 106.457  64.628  1.00  0.00           H  
ATOM   1090  HA3 GLY    80      81.077 104.911  63.874  1.00  0.00           H  
ATOM   1091  C   GLY    80      79.600 104.950  65.408  1.00  0.00           C  
ATOM   1092  O   GLY    80      79.503 104.089  66.291  1.00  0.00           O  
ATOM   1093  N   TYR    81      78.476 105.592  64.949  1.00  0.00           N  
ATOM   1094  H   TYR    81      78.612 106.147  64.117  1.00  0.00           H  
ATOM   1095  CA  TYR    81      77.114 105.480  65.523  1.00  0.00           C  
ATOM   1096  HA  TYR    81      77.237 104.806  66.370  1.00  0.00           H  
ATOM   1097  CB  TYR    81      76.615 106.831  66.086  1.00  0.00           C  
ATOM   1098  HB2 TYR    81      76.224 107.591  65.409  1.00  0.00           H  
ATOM   1099  HB3 TYR    81      75.696 106.535  66.591  1.00  0.00           H  
ATOM   1100  CG  TYR    81      77.460 107.632  67.111  1.00  0.00           C  
ATOM   1101  CD1 TYR    81      77.077 107.665  68.449  1.00  0.00           C  
ATOM   1102  HD1 TYR    81      76.290 107.027  68.824  1.00  0.00           H  
ATOM   1103  CE1 TYR    81      77.747 108.559  69.352  1.00  0.00           C  
ATOM   1104  HE1 TYR    81      77.525 108.414  70.399  1.00  0.00           H  
ATOM   1105  CZ  TYR    81      78.540 109.591  68.818  1.00  0.00           C  
ATOM   1106  OH  TYR    81      78.983 110.536  69.715  1.00  0.00           O  
ATOM   1107  HH  TYR    81      78.430 110.702  70.482  1.00  0.00           H  
ATOM   1108  CE2 TYR    81      78.945 109.500  67.466  1.00  0.00           C  
ATOM   1109  HE2 TYR    81      79.646 110.200  67.035  1.00  0.00           H  
ATOM   1110  CD2 TYR    81      78.480 108.490  66.614  1.00  0.00           C  
ATOM   1111  HD2 TYR    81      78.730 108.530  65.564  1.00  0.00           H  
ATOM   1112  C   TYR    81      76.227 104.903  64.363  1.00  0.00           C  
ATOM   1113  O   TYR    81      76.267 105.386  63.194  1.00  0.00           O  
ATOM   1114  N   GLY    82      75.434 103.867  64.610  1.00  0.00           N  
ATOM   1115  H   GLY    82      75.205 103.312  63.798  1.00  0.00           H  
ATOM   1116  CA  GLY    82      75.211 103.264  66.016  1.00  0.00           C  
ATOM   1117  HA2 GLY    82      75.013 102.216  65.791  1.00  0.00           H  
ATOM   1118  HA3 GLY    82      76.087 103.276  66.665  1.00  0.00           H  
ATOM   1119  C   GLY    82      73.998 103.767  66.757  1.00  0.00           C  
ATOM   1120  O   GLY    82      73.653 104.940  66.713  1.00  0.00           O  
ATOM   1121  N   SER    83      73.238 102.874  67.397  1.00  0.00           N  
ATOM   1122  H   SER    83      73.391 101.877  67.350  1.00  0.00           H  
ATOM   1123  CA  SER    83      72.090 103.179  68.283  1.00  0.00           C  
ATOM   1124  HA  SER    83      71.610 102.282  68.674  1.00  0.00           H  
ATOM   1125  CB  SER    83      72.472 103.896  69.579  1.00  0.00           C  
ATOM   1126  HB2 SER    83      72.917 104.862  69.343  1.00  0.00           H  
ATOM   1127  HB3 SER    83      71.592 103.988  70.216  1.00  0.00           H  
ATOM   1128  OG  SER    83      73.530 103.207  70.335  1.00  0.00           O  
ATOM   1129  HG  SER    83      73.330 102.270  70.392  1.00  0.00           H  
ATOM   1130  C   SER    83      71.025 103.878  67.484  1.00  0.00           C  
ATOM   1131  O   SER    83      70.732 105.013  67.806  1.00  0.00           O  
ATOM   1132  N   SER    84      70.409 103.224  66.426  1.00  0.00           N  
ATOM   1133  H   SER    84      69.553 103.641  66.089  1.00  0.00           H  
ATOM   1134  CA  SER    84      70.655 101.839  66.004  1.00  0.00           C  
ATOM   1135  HA  SER    84      71.154 101.210  66.741  1.00  0.00           H  
ATOM   1136  CB  SER    84      69.290 101.113  65.962  1.00  0.00           C  
ATOM   1137  HB2 SER    84      68.873 101.011  66.963  1.00  0.00           H  
ATOM   1138  HB3 SER    84      68.599 101.729  65.388  1.00  0.00           H  
ATOM   1139  OG  SER    84      69.426  99.849  65.460  1.00  0.00           O  
ATOM   1140  HG  SER    84      69.258  99.181  66.128  1.00  0.00           H  
ATOM   1141  C   SER    84      71.415 101.733  64.694  1.00  0.00           C  
ATOM   1142  O   SER    84      71.387 102.628  63.853  1.00  0.00           O  
ATOM   1143  N   GLN    85      71.986 100.575  64.447  1.00  0.00           N  
ATOM   1144  H   GLN    85      71.777  99.846  65.115  1.00  0.00           H  
ATOM   1145  CA  GLN    85      72.525 100.056  63.158  1.00  0.00           C  
ATOM   1146  HA  GLN    85      72.840 100.976  62.666  1.00  0.00           H  
ATOM   1147  CB  GLN    85      73.777  99.225  63.481  1.00  0.00           C  
ATOM   1148  HB2 GLN    85      74.259  99.719  64.324  1.00  0.00           H  
ATOM   1149  HB3 GLN    85      73.521  98.167  63.535  1.00  0.00           H  
ATOM   1150  CG  GLN    85      74.943  99.266  62.475  1.00  0.00           C  
ATOM   1151  HG2 GLN    85      75.706  98.599  62.878  1.00  0.00           H  
ATOM   1152  HG3 GLN    85      74.681  98.941  61.468  1.00  0.00           H  
ATOM   1153  CD  GLN    85      75.623 100.628  62.223  1.00  0.00           C  
ATOM   1154  OE1 GLN    85      75.169 101.700  62.596  1.00  0.00           O  
ATOM   1155  NE2 GLN    85      76.801 100.620  61.781  1.00  0.00           N  
ATOM   1156 HE21 GLN    85      77.324 101.440  61.510  1.00  0.00           H  
ATOM   1157 HE22 GLN    85      77.118  99.744  61.392  1.00  0.00           H  
ATOM   1158  C   GLN    85      71.507  99.496  62.134  1.00  0.00           C  
ATOM   1159  O   GLN    85      71.814  99.279  60.957  1.00  0.00           O  
ATOM   1160  N   SER    86      70.282  99.194  62.565  1.00  0.00           N  
ATOM   1161  H   SER    86      69.948  99.361  63.503  1.00  0.00           H  
ATOM   1162  CA  SER    86      69.182  98.749  61.707  1.00  0.00           C  
ATOM   1163  HA  SER    86      68.412  98.562  62.455  1.00  0.00           H  
ATOM   1164  CB  SER    86      68.659  99.958  60.870  1.00  0.00           C  
ATOM   1165  HB2 SER    86      68.509 100.935  61.330  1.00  0.00           H  
ATOM   1166  HB3 SER    86      69.417 100.242  60.140  1.00  0.00           H  
ATOM   1167  OG  SER    86      67.498  99.625  60.165  1.00  0.00           O  
ATOM   1168  HG  SER    86      66.776 100.164  60.497  1.00  0.00           H  
ATOM   1169  C   SER    86      69.446  97.387  60.977  1.00  0.00           C  
ATOM   1170  O   SER    86      69.255  97.184  59.780  1.00  0.00           O  
ATOM   1171  N   SER    87      69.955  96.378  61.708  1.00  0.00           N  
ATOM   1172  H   SER    87      70.086  96.541  62.696  1.00  0.00           H  
ATOM   1173  CA  SER    87      70.654  95.168  61.181  1.00  0.00           C  
ATOM   1174  HA  SER    87      71.335  95.392  60.359  1.00  0.00           H  
ATOM   1175  CB  SER    87      71.707  94.594  62.155  1.00  0.00           C  
ATOM   1176  HB2 SER    87      71.175  94.163  63.004  1.00  0.00           H  
ATOM   1177  HB3 SER    87      72.354  93.846  61.696  1.00  0.00           H  
ATOM   1178  OG  SER    87      72.516  95.666  62.655  1.00  0.00           O  
ATOM   1179  HG  SER    87      72.858  96.123  61.883  1.00  0.00           H  
ATOM   1180  C   SER    87      69.756  94.021  60.873  1.00  0.00           C  
ATOM   1181  O   SER    87      70.268  92.989  60.422  1.00  0.00           O  
ATOM   1182  N   GLN    88      68.464  94.181  60.943  1.00  0.00           N  
ATOM   1183  H   GLN    88      68.111  95.049  61.319  1.00  0.00           H  
ATOM   1184  CA  GLN    88      67.522  93.212  60.475  1.00  0.00           C  
ATOM   1185  HA  GLN    88      67.732  92.232  60.904  1.00  0.00           H  
ATOM   1186  CB  GLN    88      66.067  93.588  60.863  1.00  0.00           C  
ATOM   1187  HB2 GLN    88      65.457  92.799  60.423  1.00  0.00           H  
ATOM   1188  HB3 GLN    88      65.894  93.510  61.936  1.00  0.00           H  
ATOM   1189  CG  GLN    88      65.592  94.919  60.427  1.00  0.00           C  
ATOM   1190  HG2 GLN    88      66.070  95.035  59.455  1.00  0.00           H  
ATOM   1191  HG3 GLN    88      64.511  94.873  60.295  1.00  0.00           H  
ATOM   1192  CD  GLN    88      65.884  96.151  61.358  1.00  0.00           C  
ATOM   1193  OE1 GLN    88      66.706  96.144  62.227  1.00  0.00           O  
ATOM   1194  NE2 GLN    88      65.264  97.268  61.077  1.00  0.00           N  
ATOM   1195 HE21 GLN    88      64.681  97.335  60.255  1.00  0.00           H  
ATOM   1196 HE22 GLN    88      65.519  98.069  61.636  1.00  0.00           H  
ATOM   1197  C   GLN    88      67.673  92.984  58.953  1.00  0.00           C  
ATOM   1198  O   GLN    88      68.155  93.796  58.157  1.00  0.00           O  
ATOM   1199  N   SER    89      67.153  91.854  58.566  1.00  0.00           N  
ATOM   1200  H   SER    89      66.740  91.211  59.227  1.00  0.00           H  
ATOM   1201  CA  SER    89      67.159  91.387  57.231  1.00  0.00           C  
ATOM   1202  HA  SER    89      67.027  92.278  56.616  1.00  0.00           H  
ATOM   1203  CB  SER    89      68.489  90.728  56.910  1.00  0.00           C  
ATOM   1204  HB2 SER    89      69.284  91.470  56.989  1.00  0.00           H  
ATOM   1205  HB3 SER    89      68.765  89.895  57.557  1.00  0.00           H  
ATOM   1206  OG  SER    89      68.544  90.298  55.554  1.00  0.00           O  
ATOM   1207  HG  SER    89      68.784  91.082  55.053  1.00  0.00           H  
ATOM   1208  C   SER    89      66.059  90.321  56.951  1.00  0.00           C  
ATOM   1209  O   SER    89      65.744  89.371  57.731  1.00  0.00           O  
ATOM   1210  N   SER    90      65.504  90.405  55.779  1.00  0.00           N  
ATOM   1211  H   SER    90      65.821  91.116  55.136  1.00  0.00           H  
ATOM   1212  CA  SER    90      64.525  89.411  55.246  1.00  0.00           C  
ATOM   1213  HA  SER    90      63.795  89.221  56.032  1.00  0.00           H  
ATOM   1214  CB  SER    90      63.755  89.970  54.040  1.00  0.00           C  
ATOM   1215  HB2 SER    90      64.370  90.358  53.228  1.00  0.00           H  
ATOM   1216  HB3 SER    90      63.152  89.272  53.460  1.00  0.00           H  
ATOM   1217  OG  SER    90      62.946  91.024  54.568  1.00  0.00           O  
ATOM   1218  HG  SER    90      62.741  91.584  53.815  1.00  0.00           H  
ATOM   1219  C   SER    90      65.135  88.075  54.906  1.00  0.00           C  
ATOM   1220  O   SER    90      64.445  87.084  54.771  1.00  0.00           O  
ATOM   1221  N   TYR    91      66.404  88.067  54.668  1.00  0.00           N  
ATOM   1222  H   TYR    91      66.912  88.937  54.744  1.00  0.00           H  
ATOM   1223  CA  TYR    91      67.213  86.821  54.479  1.00  0.00           C  
ATOM   1224  HA  TYR    91      66.615  86.044  54.953  1.00  0.00           H  
ATOM   1225  CB  TYR    91      67.237  86.580  52.907  1.00  0.00           C  
ATOM   1226  HB2 TYR    91      66.264  86.902  52.535  1.00  0.00           H  
ATOM   1227  HB3 TYR    91      68.055  87.134  52.448  1.00  0.00           H  
ATOM   1228  CG  TYR    91      67.442  85.155  52.508  1.00  0.00           C  
ATOM   1229  CD1 TYR    91      68.621  84.485  52.781  1.00  0.00           C  
ATOM   1230  HD1 TYR    91      69.450  84.997  53.247  1.00  0.00           H  
ATOM   1231  CE1 TYR    91      68.866  83.220  52.296  1.00  0.00           C  
ATOM   1232  HE1 TYR    91      69.857  82.811  52.421  1.00  0.00           H  
ATOM   1233  CZ  TYR    91      67.851  82.469  51.679  1.00  0.00           C  
ATOM   1234  OH  TYR    91      68.099  81.283  51.108  1.00  0.00           O  
ATOM   1235  HH  TYR    91      67.301  80.979  50.668  1.00  0.00           H  
ATOM   1236  CE2 TYR    91      66.521  83.025  51.618  1.00  0.00           C  
ATOM   1237  HE2 TYR    91      65.683  82.511  51.171  1.00  0.00           H  
ATOM   1238  CD2 TYR    91      66.357  84.404  51.977  1.00  0.00           C  
ATOM   1239  HD2 TYR    91      65.410  84.887  51.783  1.00  0.00           H  
ATOM   1240  C   TYR    91      68.573  86.901  55.155  1.00  0.00           C  
ATOM   1241  O   TYR    91      69.534  87.397  54.611  1.00  0.00           O  
ATOM   1242  N   GLY    92      68.739  86.350  56.343  1.00  0.00           N  
ATOM   1243  H   GLY    92      69.547  86.682  56.849  1.00  0.00           H  
ATOM   1244  CA  GLY    92      67.864  85.340  56.935  1.00  0.00           C  
ATOM   1245  HA2 GLY    92      68.149  85.165  57.972  1.00  0.00           H  
ATOM   1246  HA3 GLY    92      66.846  85.718  57.029  1.00  0.00           H  
ATOM   1247  C   GLY    92      67.952  83.992  56.158  1.00  0.00           C  
ATOM   1248  O   GLY    92      69.079  83.680  55.780  1.00  0.00           O  
ATOM   1249  N   GLN    93      66.897  83.170  56.115  1.00  0.00           N  
ATOM   1250  H   GLN    93      65.967  83.476  56.364  1.00  0.00           H  
ATOM   1251  CA  GLN    93      66.909  81.804  55.749  1.00  0.00           C  
ATOM   1252  HA  GLN    93      67.881  81.546  55.327  1.00  0.00           H  
ATOM   1253  CB  GLN    93      66.788  81.001  57.073  1.00  0.00           C  
ATOM   1254  HB2 GLN    93      66.047  81.475  57.716  1.00  0.00           H  
ATOM   1255  HB3 GLN    93      66.384  80.026  56.799  1.00  0.00           H  
ATOM   1256  CG  GLN    93      68.231  80.922  57.661  1.00  0.00           C  
ATOM   1257  HG2 GLN    93      68.958  80.904  56.849  1.00  0.00           H  
ATOM   1258  HG3 GLN    93      68.454  81.855  58.179  1.00  0.00           H  
ATOM   1259  CD  GLN    93      68.589  79.681  58.503  1.00  0.00           C  
ATOM   1260  OE1 GLN    93      68.151  79.598  59.622  1.00  0.00           O  
ATOM   1261  NE2 GLN    93      69.475  78.791  58.025  1.00  0.00           N  
ATOM   1262 HE21 GLN    93      69.738  78.067  58.679  1.00  0.00           H  
ATOM   1263 HE22 GLN    93      69.884  78.764  57.102  1.00  0.00           H  
ATOM   1264  C   GLN    93      65.743  81.400  54.772  1.00  0.00           C  
ATOM   1265  O   GLN    93      64.651  82.015  54.776  1.00  0.00           O  
ATOM   1266  N   GLN    94      65.985  80.324  53.996  1.00  0.00           N  
ATOM   1267  H   GLN    94      66.892  79.887  54.066  1.00  0.00           H  
ATOM   1268  CA  GLN    94      64.952  79.711  53.087  1.00  0.00           C  
ATOM   1269  HA  GLN    94      64.726  80.399  52.273  1.00  0.00           H  
ATOM   1270  CB  GLN    94      65.473  78.424  52.399  1.00  0.00           C  
ATOM   1271  HB2 GLN    94      64.771  78.028  51.666  1.00  0.00           H  
ATOM   1272  HB3 GLN    94      66.252  78.771  51.720  1.00  0.00           H  
ATOM   1273  CG  GLN    94      65.880  77.283  53.404  1.00  0.00           C  
ATOM   1274  HG2 GLN    94      66.136  77.612  54.411  1.00  0.00           H  
ATOM   1275  HG3 GLN    94      64.970  76.696  53.531  1.00  0.00           H  
ATOM   1276  CD  GLN    94      66.921  76.314  52.917  1.00  0.00           C  
ATOM   1277  OE1 GLN    94      67.709  76.499  52.007  1.00  0.00           O  
ATOM   1278  NE2 GLN    94      67.128  75.267  53.668  1.00  0.00           N  
ATOM   1279 HE21 GLN    94      66.538  75.064  54.462  1.00  0.00           H  
ATOM   1280 HE22 GLN    94      67.758  74.543  53.352  1.00  0.00           H  
ATOM   1281  C   GLN    94      63.718  79.297  53.935  1.00  0.00           C  
ATOM   1282  O   GLN    94      63.801  79.025  55.118  1.00  0.00           O  
ATOM   1283  N   SER    95      62.540  79.364  53.257  1.00  0.00           N  
ATOM   1284  H   SER    95      62.711  79.744  52.337  1.00  0.00           H  
ATOM   1285  CA  SER    95      61.354  78.561  53.508  1.00  0.00           C  
ATOM   1286  HA  SER    95      61.007  78.786  54.516  1.00  0.00           H  
ATOM   1287  CB  SER    95      60.208  79.019  52.549  1.00  0.00           C  
ATOM   1288  HB2 SER    95      59.957  80.070  52.695  1.00  0.00           H  
ATOM   1289  HB3 SER    95      60.549  78.840  51.530  1.00  0.00           H  
ATOM   1290  OG  SER    95      59.019  78.281  52.796  1.00  0.00           O  
ATOM   1291  HG  SER    95      58.340  78.374  52.124  1.00  0.00           H  
ATOM   1292  C   SER    95      61.586  77.045  53.422  1.00  0.00           C  
ATOM   1293  O   SER    95      62.379  76.723  52.544  1.00  0.00           O  
ATOM   1294  N   SER    96      60.943  76.222  54.226  1.00  0.00           N  
ATOM   1295  H   SER    96      60.209  76.590  54.814  1.00  0.00           H  
ATOM   1296  CA  SER    96      61.092  74.821  54.114  1.00  0.00           C  
ATOM   1297  HA  SER    96      62.151  74.571  54.174  1.00  0.00           H  
ATOM   1298  CB  SER    96      60.236  74.095  55.247  1.00  0.00           C  
ATOM   1299  HB2 SER    96      59.180  74.360  55.209  1.00  0.00           H  
ATOM   1300  HB3 SER    96      60.436  73.023  55.229  1.00  0.00           H  
ATOM   1301  OG  SER    96      60.848  74.446  56.454  1.00  0.00           O  
ATOM   1302  HG  SER    96      60.659  75.382  56.547  1.00  0.00           H  
ATOM   1303  C   SER    96      60.597  74.253  52.781  1.00  0.00           C  
ATOM   1304  O   SER    96      59.582  74.670  52.296  1.00  0.00           O  
ATOM   1305  N   TYR    97      61.366  73.331  52.117  1.00  0.00           N  
ATOM   1306  H   TYR    97      60.978  73.001  51.244  1.00  0.00           H  
ATOM   1307  CA  TYR    97      62.550  72.499  52.487  1.00  0.00           C  
ATOM   1308  HA  TYR    97      62.567  71.639  51.817  1.00  0.00           H  
ATOM   1309  CB  TYR    97      63.875  73.284  52.321  1.00  0.00           C  
ATOM   1310  HB2 TYR    97      63.826  74.234  52.852  1.00  0.00           H  
ATOM   1311  HB3 TYR    97      64.725  72.750  52.747  1.00  0.00           H  
ATOM   1312  CG  TYR    97      64.166  73.577  50.826  1.00  0.00           C  
ATOM   1313  CD1 TYR    97      64.287  74.843  50.304  1.00  0.00           C  
ATOM   1314  HD1 TYR    97      64.099  75.647  51.000  1.00  0.00           H  
ATOM   1315  CE1 TYR    97      64.695  75.130  49.024  1.00  0.00           C  
ATOM   1316  HE1 TYR    97      64.673  76.170  48.732  1.00  0.00           H  
ATOM   1317  CZ  TYR    97      64.912  74.079  48.171  1.00  0.00           C  
ATOM   1318  OH  TYR    97      65.251  74.310  46.862  1.00  0.00           O  
ATOM   1319  HH  TYR    97      65.499  75.236  46.814  1.00  0.00           H  
ATOM   1320  CE2 TYR    97      64.845  72.747  48.611  1.00  0.00           C  
ATOM   1321  HE2 TYR    97      65.233  71.913  48.046  1.00  0.00           H  
ATOM   1322  CD2 TYR    97      64.542  72.480  49.966  1.00  0.00           C  
ATOM   1323  HD2 TYR    97      64.675  71.494  50.386  1.00  0.00           H  
ATOM   1324  C   TYR    97      62.389  71.780  53.841  1.00  0.00           C  
ATOM   1325  O   TYR    97      63.123  72.134  54.801  1.00  0.00           O  
ATOM   1326  N   PRO    98      61.404  70.879  54.027  1.00  0.00           N  
ATOM   1327  CD  PRO    98      60.949  70.299  55.229  1.00  0.00           C  
ATOM   1328  HD2 PRO    98      60.072  70.784  55.658  1.00  0.00           H  
ATOM   1329  HD3 PRO    98      61.733  70.358  55.983  1.00  0.00           H  
ATOM   1330  CG  PRO    98      60.605  68.832  55.072  1.00  0.00           C  
ATOM   1331  HG2 PRO    98      59.812  68.413  55.690  1.00  0.00           H  
ATOM   1332  HG3 PRO    98      61.428  68.126  55.194  1.00  0.00           H  
ATOM   1333  CB  PRO    98      60.217  68.828  53.561  1.00  0.00           C  
ATOM   1334  HB2 PRO    98      59.143  68.686  53.440  1.00  0.00           H  
ATOM   1335  HB3 PRO    98      60.716  68.069  52.959  1.00  0.00           H  
ATOM   1336  CA  PRO    98      60.481  70.267  53.015  1.00  0.00           C  
ATOM   1337  HA  PRO    98      60.909  70.225  52.013  1.00  0.00           H  
ATOM   1338  C   PRO    98      59.199  70.982  52.746  1.00  0.00           C  
ATOM   1339  O   PRO    98      58.669  71.672  53.587  1.00  0.00           O  
ATOM   1340  N   GLY    99      58.571  70.582  51.662  1.00  0.00           N  
ATOM   1341  H   GLY    99      58.927  69.729  51.254  1.00  0.00           H  
ATOM   1342  CA  GLY    99      57.343  71.223  51.033  1.00  0.00           C  
ATOM   1343  HA2 GLY    99      57.635  72.259  50.860  1.00  0.00           H  
ATOM   1344  HA3 GLY    99      57.220  70.772  50.049  1.00  0.00           H  
ATOM   1345  C   GLY    99      56.062  71.040  51.844  1.00  0.00           C  
ATOM   1346  O   GLY    99      55.912  69.979  52.401  1.00  0.00           O  
ATOM   1347  N   TYR   100      55.240  72.113  51.932  1.00  0.00           N  
ATOM   1348  H   TYR   100      55.500  72.923  51.387  1.00  0.00           H  
ATOM   1349  CA  TYR   100      54.120  72.176  52.878  1.00  0.00           C  
ATOM   1350  HA  TYR   100      53.874  71.126  53.034  1.00  0.00           H  
ATOM   1351  CB  TYR   100      54.629  72.803  54.234  1.00  0.00           C  
ATOM   1352  HB2 TYR   100      53.989  72.716  55.113  1.00  0.00           H  
ATOM   1353  HB3 TYR   100      55.553  72.280  54.482  1.00  0.00           H  
ATOM   1354  CG  TYR   100      55.085  74.273  54.205  1.00  0.00           C  
ATOM   1355  CD1 TYR   100      54.155  75.325  54.485  1.00  0.00           C  
ATOM   1356  HD1 TYR   100      53.102  75.146  54.646  1.00  0.00           H  
ATOM   1357  CE1 TYR   100      54.589  76.638  54.546  1.00  0.00           C  
ATOM   1358  HE1 TYR   100      53.849  77.399  54.743  1.00  0.00           H  
ATOM   1359  CZ  TYR   100      55.954  76.975  54.216  1.00  0.00           C  
ATOM   1360  OH  TYR   100      56.460  78.194  54.047  1.00  0.00           O  
ATOM   1361  HH  TYR   100      57.419  78.182  54.042  1.00  0.00           H  
ATOM   1362  CE2 TYR   100      56.853  75.947  53.969  1.00  0.00           C  
ATOM   1363  HE2 TYR   100      57.873  76.122  53.660  1.00  0.00           H  
ATOM   1364  CD2 TYR   100      56.392  74.608  53.920  1.00  0.00           C  
ATOM   1365  HD2 TYR   100      57.147  73.835  53.915  1.00  0.00           H  
ATOM   1366  C   TYR   100      52.911  72.990  52.331  1.00  0.00           C  
ATOM   1367  O   TYR   100      51.917  73.046  53.009  1.00  0.00           O  
ATOM   1368  N   GLY   101      52.978  73.655  51.163  1.00  0.00           N  
ATOM   1369  H   GLY   101      53.826  73.622  50.615  1.00  0.00           H  
ATOM   1370  CA  GLY   101      51.975  74.640  50.742  1.00  0.00           C  
ATOM   1371  HA2 GLY   101      51.915  75.427  51.494  1.00  0.00           H  
ATOM   1372  HA3 GLY   101      52.455  75.067  49.861  1.00  0.00           H  
ATOM   1373  C   GLY   101      50.677  74.093  50.183  1.00  0.00           C  
ATOM   1374  O   GLY   101      49.683  74.000  50.954  1.00  0.00           O  
ATOM   1375  N   GLN   102      50.514  73.846  48.855  1.00  0.00           N  
ATOM   1376  H   GLN   102      51.274  73.950  48.199  1.00  0.00           H  
ATOM   1377  CA  GLN   102      49.305  73.329  48.209  1.00  0.00           C  
ATOM   1378  HA  GLN   102      48.492  74.002  48.480  1.00  0.00           H  
ATOM   1379  CB  GLN   102      49.390  73.427  46.664  1.00  0.00           C  
ATOM   1380  HB2 GLN   102      50.279  72.850  46.411  1.00  0.00           H  
ATOM   1381  HB3 GLN   102      48.481  72.945  46.305  1.00  0.00           H  
ATOM   1382  CG  GLN   102      49.554  74.888  46.183  1.00  0.00           C  
ATOM   1383  HG2 GLN   102      48.678  75.418  46.556  1.00  0.00           H  
ATOM   1384  HG3 GLN   102      50.450  75.397  46.536  1.00  0.00           H  
ATOM   1385  CD  GLN   102      49.451  75.006  44.659  1.00  0.00           C  
ATOM   1386  OE1 GLN   102      49.334  74.064  43.924  1.00  0.00           O  
ATOM   1387  NE2 GLN   102      49.158  76.206  44.121  1.00  0.00           N  
ATOM   1388 HE21 GLN   102      48.685  76.823  44.766  1.00  0.00           H  
ATOM   1389 HE22 GLN   102      48.927  76.241  43.138  1.00  0.00           H  
ATOM   1390  C   GLN   102      48.936  71.909  48.718  1.00  0.00           C  
ATOM   1391  O   GLN   102      47.760  71.578  48.819  1.00  0.00           O  
ATOM   1392  N   GLN   103      49.932  71.183  49.228  1.00  0.00           N  
ATOM   1393  H   GLN   103      50.893  71.433  49.046  1.00  0.00           H  
ATOM   1394  CA  GLN   103      49.821  69.989  50.056  1.00  0.00           C  
ATOM   1395  HA  GLN   103      48.953  70.127  50.700  1.00  0.00           H  
ATOM   1396  CB  GLN   103      49.438  68.821  49.124  1.00  0.00           C  
ATOM   1397  HB2 GLN   103      48.404  68.972  48.817  1.00  0.00           H  
ATOM   1398  HB3 GLN   103      49.977  68.914  48.181  1.00  0.00           H  
ATOM   1399  CG  GLN   103      49.569  67.458  49.740  1.00  0.00           C  
ATOM   1400  HG2 GLN   103      50.621  67.268  49.950  1.00  0.00           H  
ATOM   1401  HG3 GLN   103      49.054  67.465  50.700  1.00  0.00           H  
ATOM   1402  CD  GLN   103      49.020  66.272  48.948  1.00  0.00           C  
ATOM   1403  OE1 GLN   103      49.293  66.159  47.805  1.00  0.00           O  
ATOM   1404  NE2 GLN   103      48.337  65.367  49.575  1.00  0.00           N  
ATOM   1405 HE21 GLN   103      47.950  64.645  48.984  1.00  0.00           H  
ATOM   1406 HE22 GLN   103      48.280  65.310  50.582  1.00  0.00           H  
ATOM   1407  C   GLN   103      51.146  69.780  50.778  1.00  0.00           C  
ATOM   1408  O   GLN   103      52.224  69.989  50.150  1.00  0.00           O  
ATOM   1409  N   PRO   104      51.183  69.271  52.048  1.00  0.00           N  
ATOM   1410  CD  PRO   104      50.104  69.505  53.020  1.00  0.00           C  
ATOM   1411  HD2 PRO   104      49.226  68.960  52.671  1.00  0.00           H  
ATOM   1412  HD3 PRO   104      49.847  70.556  53.152  1.00  0.00           H  
ATOM   1413  CG  PRO   104      50.598  68.872  54.310  1.00  0.00           C  
ATOM   1414  HG2 PRO   104      49.774  68.305  54.744  1.00  0.00           H  
ATOM   1415  HG3 PRO   104      51.003  69.664  54.941  1.00  0.00           H  
ATOM   1416  CB  PRO   104      51.683  67.959  53.901  1.00  0.00           C  
ATOM   1417  HB2 PRO   104      51.295  66.974  53.646  1.00  0.00           H  
ATOM   1418  HB3 PRO   104      52.368  67.747  54.722  1.00  0.00           H  
ATOM   1419  CA  PRO   104      52.341  68.576  52.681  1.00  0.00           C  
ATOM   1420  HA  PRO   104      53.085  69.340  52.905  1.00  0.00           H  
ATOM   1421  C   PRO   104      53.141  67.468  51.932  1.00  0.00           C  
ATOM   1422  O   PRO   104      52.538  66.786  51.128  1.00  0.00           O  
ATOM   1423  N   ALA   105      54.439  67.411  52.129  1.00  0.00           N  
ATOM   1424  H   ALA   105      54.901  68.032  52.777  1.00  0.00           H  
ATOM   1425  CA  ALA   105      55.267  66.425  51.410  1.00  0.00           C  
ATOM   1426  HA  ALA   105      55.131  66.718  50.369  1.00  0.00           H  
ATOM   1427  CB  ALA   105      56.778  66.517  51.786  1.00  0.00           C  
ATOM   1428  HB1 ALA   105      57.302  65.786  51.171  1.00  0.00           H  
ATOM   1429  HB2 ALA   105      57.144  67.488  51.452  1.00  0.00           H  
ATOM   1430  HB3 ALA   105      57.004  66.279  52.825  1.00  0.00           H  
ATOM   1431  C   ALA   105      54.798  65.016  51.657  1.00  0.00           C  
ATOM   1432  O   ALA   105      54.517  64.664  52.797  1.00  0.00           O  
ATOM   1433  N   PRO   106      54.755  64.122  50.624  1.00  0.00           N  
ATOM   1434  CD  PRO   106      55.213  64.352  49.269  1.00  0.00           C  
ATOM   1435  HD2 PRO   106      56.263  64.637  49.203  1.00  0.00           H  
ATOM   1436  HD3 PRO   106      54.572  65.071  48.759  1.00  0.00           H  
ATOM   1437  CG  PRO   106      55.264  63.026  48.573  1.00  0.00           C  
ATOM   1438  HG2 PRO   106      56.228  62.522  48.649  1.00  0.00           H  
ATOM   1439  HG3 PRO   106      54.948  63.159  47.539  1.00  0.00           H  
ATOM   1440  CB  PRO   106      54.241  62.198  49.291  1.00  0.00           C  
ATOM   1441  HB2 PRO   106      54.500  61.139  49.305  1.00  0.00           H  
ATOM   1442  HB3 PRO   106      53.262  62.408  48.859  1.00  0.00           H  
ATOM   1443  CA  PRO   106      54.347  62.747  50.760  1.00  0.00           C  
ATOM   1444  HA  PRO   106      53.336  62.701  51.165  1.00  0.00           H  
ATOM   1445  C   PRO   106      55.344  61.895  51.531  1.00  0.00           C  
ATOM   1446  O   PRO   106      56.561  61.989  51.400  1.00  0.00           O  
ATOM   1447  N   SER   107      54.777  61.165  52.542  1.00  0.00           N  
ATOM   1448  H   SER   107      53.807  61.342  52.760  1.00  0.00           H  
ATOM   1449  CA  SER   107      55.546  60.259  53.370  1.00  0.00           C  
ATOM   1450  HA  SER   107      56.292  60.762  53.987  1.00  0.00           H  
ATOM   1451  CB  SER   107      54.508  59.353  54.081  1.00  0.00           C  
ATOM   1452  HB2 SER   107      53.920  58.979  53.243  1.00  0.00           H  
ATOM   1453  HB3 SER   107      54.990  58.557  54.648  1.00  0.00           H  
ATOM   1454  OG  SER   107      53.674  60.147  54.891  1.00  0.00           O  
ATOM   1455  HG  SER   107      53.356  59.561  55.582  1.00  0.00           H  
ATOM   1456  C   SER   107      56.469  59.353  52.518  1.00  0.00           C  
ATOM   1457  O   SER   107      56.226  59.103  51.330  1.00  0.00           O  
ATOM   1458  N   SER   108      57.503  58.867  53.171  1.00  0.00           N  
ATOM   1459  H   SER   108      57.665  59.238  54.096  1.00  0.00           H  
ATOM   1460  CA  SER   108      58.388  57.801  52.691  1.00  0.00           C  
ATOM   1461  HA  SER   108      58.715  57.904  51.656  1.00  0.00           H  
ATOM   1462  CB  SER   108      59.675  57.734  53.560  1.00  0.00           C  
ATOM   1463  HB2 SER   108      59.970  58.720  53.919  1.00  0.00           H  
ATOM   1464  HB3 SER   108      59.331  57.086  54.367  1.00  0.00           H  
ATOM   1465  OG  SER   108      60.799  57.102  52.978  1.00  0.00           O  
ATOM   1466  HG  SER   108      61.200  57.741  52.384  1.00  0.00           H  
ATOM   1467  C   SER   108      57.622  56.397  52.678  1.00  0.00           C  
ATOM   1468  O   SER   108      56.484  56.337  53.101  1.00  0.00           O  
ATOM   1469  N   THR   109      58.338  55.257  52.422  1.00  0.00           N  
ATOM   1470  H   THR   109      59.316  55.301  52.174  1.00  0.00           H  
ATOM   1471  CA  THR   109      57.751  53.916  52.491  1.00  0.00           C  
ATOM   1472  HA  THR   109      56.988  53.863  53.268  1.00  0.00           H  
ATOM   1473  CB  THR   109      57.164  53.569  51.163  1.00  0.00           C  
ATOM   1474  HB  THR   109      58.026  53.387  50.521  1.00  0.00           H  
ATOM   1475  CG2 THR   109      56.427  52.241  51.245  1.00  0.00           C  
ATOM   1476 HG21 THR   109      55.826  52.219  50.337  1.00  0.00           H  
ATOM   1477 HG22 THR   109      57.111  51.393  51.198  1.00  0.00           H  
ATOM   1478 HG23 THR   109      55.888  52.132  52.187  1.00  0.00           H  
ATOM   1479  OG1 THR   109      56.352  54.550  50.576  1.00  0.00           O  
ATOM   1480  HG1 THR   109      57.016  55.182  50.292  1.00  0.00           H  
ATOM   1481  C   THR   109      58.835  52.897  52.862  1.00  0.00           C  
ATOM   1482  O   THR   109      59.879  52.882  52.218  1.00  0.00           O  
ATOM   1483  N   SER   110      58.613  51.999  53.841  1.00  0.00           N  
ATOM   1484  H   SER   110      57.735  51.973  54.339  1.00  0.00           H  
ATOM   1485  CA  SER   110      59.541  50.913  54.162  1.00  0.00           C  
ATOM   1486  HA  SER   110      60.584  51.220  54.229  1.00  0.00           H  
ATOM   1487  CB  SER   110      59.079  50.351  55.551  1.00  0.00           C  
ATOM   1488  HB2 SER   110      59.357  51.028  56.359  1.00  0.00           H  
ATOM   1489  HB3 SER   110      57.998  50.223  55.486  1.00  0.00           H  
ATOM   1490  OG  SER   110      59.859  49.162  55.743  1.00  0.00           O  
ATOM   1491  HG  SER   110      60.791  49.389  55.731  1.00  0.00           H  
ATOM   1492  C   SER   110      59.354  49.799  53.089  1.00  0.00           C  
ATOM   1493  O   SER   110      58.249  49.333  52.869  1.00  0.00           O  
ATOM   1494  N   GLY   111      60.518  49.300  52.612  1.00  0.00           N  
ATOM   1495  H   GLY   111      61.317  49.860  52.871  1.00  0.00           H  
ATOM   1496  CA  GLY   111      60.614  48.105  51.712  1.00  0.00           C  
ATOM   1497  HA2 GLY   111      61.662  47.804  51.724  1.00  0.00           H  
ATOM   1498  HA3 GLY   111      60.026  47.334  52.210  1.00  0.00           H  
ATOM   1499  C   GLY   111      60.150  48.354  50.297  1.00  0.00           C  
ATOM   1500  O   GLY   111      59.556  49.452  49.991  1.00  0.00           O  
ATOM   1501  N   SER   112      60.335  47.435  49.285  1.00  0.00           N  
ATOM   1502  H   SER   112      59.821  47.731  48.468  1.00  0.00           H  
ATOM   1503  CA  SER   112      61.191  46.261  49.237  1.00  0.00           C  
ATOM   1504  HA  SER   112      60.797  45.590  48.473  1.00  0.00           H  
ATOM   1505  CB  SER   112      62.692  46.550  48.893  1.00  0.00           C  
ATOM   1506  HB2 SER   112      63.287  47.155  49.577  1.00  0.00           H  
ATOM   1507  HB3 SER   112      63.134  45.597  48.601  1.00  0.00           H  
ATOM   1508  OG  SER   112      62.696  47.274  47.653  1.00  0.00           O  
ATOM   1509  HG  SER   112      62.288  48.130  47.801  1.00  0.00           H  
ATOM   1510  C   SER   112      61.022  45.343  50.470  1.00  0.00           C  
ATOM   1511  O   SER   112      61.962  45.124  51.185  1.00  0.00           O  
ATOM   1512  N   TYR   113      59.822  44.948  50.764  1.00  0.00           N  
ATOM   1513  H   TYR   113      59.873  44.317  51.551  1.00  0.00           H  
ATOM   1514  CA  TYR   113      58.641  44.565  49.942  1.00  0.00           C  
ATOM   1515  HA  TYR   113      58.542  45.271  49.117  1.00  0.00           H  
ATOM   1516  CB  TYR   113      58.782  43.199  49.237  1.00  0.00           C  
ATOM   1517  HB2 TYR   113      59.045  42.545  50.068  1.00  0.00           H  
ATOM   1518  HB3 TYR   113      57.834  42.883  48.800  1.00  0.00           H  
ATOM   1519  CG  TYR   113      59.912  43.139  48.174  1.00  0.00           C  
ATOM   1520  CD1 TYR   113      59.628  43.742  46.922  1.00  0.00           C  
ATOM   1521  HD1 TYR   113      58.638  44.147  46.778  1.00  0.00           H  
ATOM   1522  CE1 TYR   113      60.672  43.727  45.954  1.00  0.00           C  
ATOM   1523  HE1 TYR   113      60.482  44.154  44.980  1.00  0.00           H  
ATOM   1524  CZ  TYR   113      61.926  43.223  46.220  1.00  0.00           C  
ATOM   1525  OH  TYR   113      62.896  43.333  45.237  1.00  0.00           O  
ATOM   1526  HH  TYR   113      63.750  43.178  45.646  1.00  0.00           H  
ATOM   1527  CE2 TYR   113      62.181  42.516  47.395  1.00  0.00           C  
ATOM   1528  HE2 TYR   113      63.054  41.880  47.396  1.00  0.00           H  
ATOM   1529  CD2 TYR   113      61.167  42.469  48.379  1.00  0.00           C  
ATOM   1530  HD2 TYR   113      61.182  42.003  49.354  1.00  0.00           H  
ATOM   1531  C   TYR   113      57.396  44.570  50.780  1.00  0.00           C  
ATOM   1532  O   TYR   113      57.315  43.750  51.701  1.00  0.00           O  
ATOM   1533  N   GLY   114      56.390  45.410  50.422  1.00  0.00           N  
ATOM   1534  H   GLY   114      56.662  46.125  49.764  1.00  0.00           H  
ATOM   1535  CA  GLY   114      55.009  45.258  50.797  1.00  0.00           C  
ATOM   1536  HA2 GLY   114      54.914  45.241  51.883  1.00  0.00           H  
ATOM   1537  HA3 GLY   114      54.484  46.147  50.448  1.00  0.00           H  
ATOM   1538  C   GLY   114      54.264  44.124  50.175  1.00  0.00           C  
ATOM   1539  O   GLY   114      54.851  43.542  49.323  1.00  0.00           O  
ATOM   1540  N   SER   115      53.132  43.729  50.639  1.00  0.00           N  
ATOM   1541  H   SER   115      52.732  42.932  50.167  1.00  0.00           H  
ATOM   1542  CA  SER   115      52.299  44.226  51.805  1.00  0.00           C  
ATOM   1543  HA  SER   115      52.545  45.284  51.898  1.00  0.00           H  
ATOM   1544  CB  SER   115      50.766  44.192  51.488  1.00  0.00           C  
ATOM   1545  HB2 SER   115      50.465  43.163  51.288  1.00  0.00           H  
ATOM   1546  HB3 SER   115      50.067  44.643  52.193  1.00  0.00           H  
ATOM   1547  OG  SER   115      50.499  44.824  50.280  1.00  0.00           O  
ATOM   1548  HG  SER   115      50.966  44.344  49.593  1.00  0.00           H  
ATOM   1549  C   SER   115      52.538  43.532  53.074  1.00  0.00           C  
ATOM   1550  O   SER   115      52.781  42.342  53.147  1.00  0.00           O  
ATOM   1551  N   SER   116      52.310  44.247  54.190  1.00  0.00           N  
ATOM   1552  H   SER   116      51.875  45.157  54.136  1.00  0.00           H  
ATOM   1553  CA  SER   116      52.531  43.750  55.486  1.00  0.00           C  
ATOM   1554  HA  SER   116      53.503  43.280  55.636  1.00  0.00           H  
ATOM   1555  CB  SER   116      52.418  44.967  56.453  1.00  0.00           C  
ATOM   1556  HB2 SER   116      53.174  45.717  56.221  1.00  0.00           H  
ATOM   1557  HB3 SER   116      51.455  45.429  56.231  1.00  0.00           H  
ATOM   1558  OG  SER   116      52.375  44.628  57.737  1.00  0.00           O  
ATOM   1559  HG  SER   116      51.922  45.300  58.251  1.00  0.00           H  
ATOM   1560  C   SER   116      51.443  42.776  55.805  1.00  0.00           C  
ATOM   1561  O   SER   116      50.258  42.925  55.494  1.00  0.00           O  
ATOM   1562  N   SER   117      51.796  41.656  56.450  1.00  0.00           N  
ATOM   1563  H   SER   117      52.784  41.487  56.567  1.00  0.00           H  
ATOM   1564  CA  SER   117      50.867  40.652  56.993  1.00  0.00           C  
ATOM   1565  HA  SER   117      50.133  40.368  56.239  1.00  0.00           H  
ATOM   1566  CB  SER   117      51.590  39.346  57.411  1.00  0.00           C  
ATOM   1567  HB2 SER   117      52.321  39.529  58.198  1.00  0.00           H  
ATOM   1568  HB3 SER   117      50.800  38.658  57.712  1.00  0.00           H  
ATOM   1569  OG  SER   117      52.287  38.701  56.315  1.00  0.00           O  
ATOM   1570  HG  SER   117      51.674  38.177  55.795  1.00  0.00           H  
ATOM   1571  C   SER   117      50.071  41.206  58.175  1.00  0.00           C  
ATOM   1572  O   SER   117      49.147  40.514  58.599  1.00  0.00           O  
ATOM   1573  N   GLN   118      50.428  42.316  58.765  1.00  0.00           N  
ATOM   1574  H   GLN   118      51.231  42.818  58.415  1.00  0.00           H  
ATOM   1575  CA  GLN   118      49.871  42.869  60.039  1.00  0.00           C  
ATOM   1576  HA  GLN   118      50.462  43.738  60.327  1.00  0.00           H  
ATOM   1577  CB  GLN   118      48.418  43.255  59.776  1.00  0.00           C  
ATOM   1578  HB2 GLN   118      47.844  42.432  59.349  1.00  0.00           H  
ATOM   1579  HB3 GLN   118      47.916  43.449  60.723  1.00  0.00           H  
ATOM   1580  CG  GLN   118      48.418  44.464  58.786  1.00  0.00           C  
ATOM   1581  HG2 GLN   118      49.115  45.197  59.192  1.00  0.00           H  
ATOM   1582  HG3 GLN   118      48.971  44.311  57.859  1.00  0.00           H  
ATOM   1583  CD  GLN   118      47.120  45.114  58.517  1.00  0.00           C  
ATOM   1584  OE1 GLN   118      46.468  45.513  59.401  1.00  0.00           O  
ATOM   1585  NE2 GLN   118      46.686  45.308  57.250  1.00  0.00           N  
ATOM   1586 HE21 GLN   118      47.349  45.110  56.515  1.00  0.00           H  
ATOM   1587 HE22 GLN   118      45.792  45.763  57.138  1.00  0.00           H  
ATOM   1588  C   GLN   118      49.995  41.921  61.260  1.00  0.00           C  
ATOM   1589  O   GLN   118      50.187  40.697  61.155  1.00  0.00           O  
ATOM   1590  N   SER   119      49.801  42.348  62.472  1.00  0.00           N  
ATOM   1591  H   SER   119      49.786  41.503  63.025  1.00  0.00           H  
ATOM   1592  CA  SER   119      49.611  43.633  63.111  1.00  0.00           C  
ATOM   1593  HA  SER   119      48.826  44.147  62.555  1.00  0.00           H  
ATOM   1594  CB  SER   119      49.234  43.426  64.592  1.00  0.00           C  
ATOM   1595  HB2 SER   119      50.071  42.938  65.092  1.00  0.00           H  
ATOM   1596  HB3 SER   119      49.089  44.373  65.110  1.00  0.00           H  
ATOM   1597  OG  SER   119      48.094  42.722  64.580  1.00  0.00           O  
ATOM   1598  HG  SER   119      47.766  42.646  65.479  1.00  0.00           H  
ATOM   1599  C   SER   119      50.910  44.460  63.016  1.00  0.00           C  
ATOM   1600  O   SER   119      51.983  43.946  62.622  1.00  0.00           O  
ATOM   1601  N   SER   120      50.782  45.723  63.377  1.00  0.00           N  
ATOM   1602  H   SER   120      49.848  46.107  63.351  1.00  0.00           H  
ATOM   1603  CA  SER   120      51.901  46.590  63.535  1.00  0.00           C  
ATOM   1604  HA  SER   120      52.826  46.303  63.035  1.00  0.00           H  
ATOM   1605  CB  SER   120      51.586  47.887  62.862  1.00  0.00           C  
ATOM   1606  HB2 SER   120      51.219  47.681  61.856  1.00  0.00           H  
ATOM   1607  HB3 SER   120      50.732  48.371  63.337  1.00  0.00           H  
ATOM   1608  OG  SER   120      52.700  48.727  62.839  1.00  0.00           O  
ATOM   1609  HG  SER   120      53.362  48.331  62.268  1.00  0.00           H  
ATOM   1610  C   SER   120      52.162  46.956  65.022  1.00  0.00           C  
ATOM   1611  O   SER   120      51.212  47.093  65.836  1.00  0.00           O  
ATOM   1612  N   SER   121      53.377  47.100  65.521  1.00  0.00           N  
ATOM   1613  H   SER   121      53.403  47.534  66.433  1.00  0.00           H  
ATOM   1614  CA  SER   121      54.680  46.627  65.039  1.00  0.00           C  
ATOM   1615  HA  SER   121      55.106  47.336  64.328  1.00  0.00           H  
ATOM   1616  CB  SER   121      55.759  46.652  66.122  1.00  0.00           C  
ATOM   1617  HB2 SER   121      55.833  45.838  66.843  1.00  0.00           H  
ATOM   1618  HB3 SER   121      56.678  46.549  65.545  1.00  0.00           H  
ATOM   1619  OG  SER   121      55.808  47.834  66.915  1.00  0.00           O  
ATOM   1620  HG  SER   121      55.614  48.613  66.389  1.00  0.00           H  
ATOM   1621  C   SER   121      54.606  45.279  64.371  1.00  0.00           C  
ATOM   1622  O   SER   121      55.085  45.155  63.220  1.00  0.00           O  
ATOM   1623  N   TYR   122      54.175  44.180  64.991  1.00  0.00           N  
ATOM   1624  H   TYR   122      53.728  44.294  65.890  1.00  0.00           H  
ATOM   1625  CA  TYR   122      54.264  42.832  64.454  1.00  0.00           C  
ATOM   1626  HA  TYR   122      54.404  42.963  63.381  1.00  0.00           H  
ATOM   1627  CB  TYR   122      55.495  42.158  65.035  1.00  0.00           C  
ATOM   1628  HB2 TYR   122      55.215  41.930  66.064  1.00  0.00           H  
ATOM   1629  HB3 TYR   122      55.653  41.215  64.511  1.00  0.00           H  
ATOM   1630  CG  TYR   122      56.772  42.965  64.894  1.00  0.00           C  
ATOM   1631  CD1 TYR   122      57.417  43.419  66.081  1.00  0.00           C  
ATOM   1632  HD1 TYR   122      56.933  43.279  67.037  1.00  0.00           H  
ATOM   1633  CE1 TYR   122      58.603  44.073  65.985  1.00  0.00           C  
ATOM   1634  HE1 TYR   122      59.067  44.454  66.883  1.00  0.00           H  
ATOM   1635  CZ  TYR   122      59.285  44.123  64.715  1.00  0.00           C  
ATOM   1636  OH  TYR   122      60.477  44.706  64.597  1.00  0.00           O  
ATOM   1637  HH  TYR   122      60.595  45.206  65.408  1.00  0.00           H  
ATOM   1638  CE2 TYR   122      58.728  43.690  63.481  1.00  0.00           C  
ATOM   1639  HE2 TYR   122      59.315  43.792  62.581  1.00  0.00           H  
ATOM   1640  CD2 TYR   122      57.363  43.194  63.594  1.00  0.00           C  
ATOM   1641  HD2 TYR   122      56.831  43.009  62.673  1.00  0.00           H  
ATOM   1642  C   TYR   122      52.994  42.032  64.728  1.00  0.00           C  
ATOM   1643  O   TYR   122      52.331  42.287  65.687  1.00  0.00           O  
ATOM   1644  N   GLY   123      52.581  41.057  63.974  1.00  0.00           N  
ATOM   1645  H   GLY   123      51.610  40.830  64.131  1.00  0.00           H  
ATOM   1646  CA  GLY   123      53.133  40.711  62.739  1.00  0.00           C  
ATOM   1647  HA2 GLY   123      52.640  41.466  62.125  1.00  0.00           H  
ATOM   1648  HA3 GLY   123      54.190  40.972  62.795  1.00  0.00           H  
ATOM   1649  C   GLY   123      52.907  39.298  62.348  1.00  0.00           C  
ATOM   1650  O   GLY   123      52.035  38.544  62.714  1.00  0.00           O  
ATOM   1651  N   GLN   124      53.844  38.878  61.470  1.00  0.00           N  
ATOM   1652  H   GLN   124      54.408  39.620  61.080  1.00  0.00           H  
ATOM   1653  CA  GLN   124      54.042  37.457  61.135  1.00  0.00           C  
ATOM   1654  HA  GLN   124      53.536  36.837  61.875  1.00  0.00           H  
ATOM   1655  CB  GLN   124      53.355  37.146  59.787  1.00  0.00           C  
ATOM   1656  HB2 GLN   124      52.270  37.200  59.877  1.00  0.00           H  
ATOM   1657  HB3 GLN   124      53.802  37.857  59.093  1.00  0.00           H  
ATOM   1658  CG  GLN   124      53.525  35.705  59.411  1.00  0.00           C  
ATOM   1659  HG2 GLN   124      54.569  35.409  59.511  1.00  0.00           H  
ATOM   1660  HG3 GLN   124      52.943  34.977  59.978  1.00  0.00           H  
ATOM   1661  CD  GLN   124      53.126  35.580  57.924  1.00  0.00           C  
ATOM   1662  OE1 GLN   124      51.940  35.562  57.441  1.00  0.00           O  
ATOM   1663  NE2 GLN   124      54.049  35.582  57.035  1.00  0.00           N  
ATOM   1664 HE21 GLN   124      55.003  35.451  57.338  1.00  0.00           H  
ATOM   1665 HE22 GLN   124      53.822  35.493  56.055  1.00  0.00           H  
ATOM   1666  C   GLN   124      55.546  37.086  61.085  1.00  0.00           C  
ATOM   1667  O   GLN   124      56.202  37.566  60.136  1.00  0.00           O  
ATOM   1668  N   PRO   125      56.158  36.270  62.044  1.00  0.00           N  
ATOM   1669  CD  PRO   125      57.597  35.925  62.090  1.00  0.00           C  
ATOM   1670  HD2 PRO   125      58.212  36.802  61.886  1.00  0.00           H  
ATOM   1671  HD3 PRO   125      57.682  35.066  61.425  1.00  0.00           H  
ATOM   1672  CG  PRO   125      57.899  35.271  63.508  1.00  0.00           C  
ATOM   1673  HG2 PRO   125      58.289  36.105  64.091  1.00  0.00           H  
ATOM   1674  HG3 PRO   125      58.653  34.526  63.251  1.00  0.00           H  
ATOM   1675  CB  PRO   125      56.427  34.783  63.889  1.00  0.00           C  
ATOM   1676  HB2 PRO   125      56.315  34.696  64.970  1.00  0.00           H  
ATOM   1677  HB3 PRO   125      56.341  33.845  63.341  1.00  0.00           H  
ATOM   1678  CA  PRO   125      55.426  35.699  63.194  1.00  0.00           C  
ATOM   1679  HA  PRO   125      54.561  35.159  62.808  1.00  0.00           H  
ATOM   1680  C   PRO   125      54.952  36.778  64.159  1.00  0.00           C  
ATOM   1681  O   PRO   125      55.601  37.800  64.354  1.00  0.00           O  
ATOM   1682  N   GLN   126      53.780  36.529  64.753  1.00  0.00           N  
ATOM   1683  H   GLN   126      53.426  35.599  64.580  1.00  0.00           H  
ATOM   1684  CA  GLN   126      53.167  37.546  65.651  1.00  0.00           C  
ATOM   1685  HA  GLN   126      53.177  38.423  65.003  1.00  0.00           H  
ATOM   1686  CB  GLN   126      51.712  37.082  65.964  1.00  0.00           C  
ATOM   1687  HB2 GLN   126      51.161  37.918  66.394  1.00  0.00           H  
ATOM   1688  HB3 GLN   126      51.146  36.849  65.062  1.00  0.00           H  
ATOM   1689  CG  GLN   126      51.615  35.909  66.900  1.00  0.00           C  
ATOM   1690  HG2 GLN   126      52.037  35.049  66.381  1.00  0.00           H  
ATOM   1691  HG3 GLN   126      52.117  36.002  67.863  1.00  0.00           H  
ATOM   1692  CD  GLN   126      50.145  35.683  67.206  1.00  0.00           C  
ATOM   1693  OE1 GLN   126      49.433  35.138  66.342  1.00  0.00           O  
ATOM   1694  NE2 GLN   126      49.635  36.188  68.236  1.00  0.00           N  
ATOM   1695 HE21 GLN   126      50.160  36.769  68.875  1.00  0.00           H  
ATOM   1696 HE22 GLN   126      48.626  36.189  68.261  1.00  0.00           H  
ATOM   1697  C   GLN   126      54.017  37.890  66.857  1.00  0.00           C  
ATOM   1698  O   GLN   126      54.741  37.150  67.452  1.00  0.00           O  
ATOM   1699  N   SER   127      54.042  39.177  67.211  1.00  0.00           N  
ATOM   1700  H   SER   127      53.411  39.740  66.660  1.00  0.00           H  
ATOM   1701  CA  SER   127      54.726  39.817  68.361  1.00  0.00           C  
ATOM   1702  HA  SER   127      54.144  40.733  68.462  1.00  0.00           H  
ATOM   1703  CB  SER   127      54.308  39.098  69.702  1.00  0.00           C  
ATOM   1704  HB2 SER   127      53.307  38.683  69.585  1.00  0.00           H  
ATOM   1705  HB3 SER   127      55.094  38.417  70.028  1.00  0.00           H  
ATOM   1706  OG  SER   127      54.167  40.125  70.608  1.00  0.00           O  
ATOM   1707  HG  SER   127      53.571  39.803  71.288  1.00  0.00           H  
ATOM   1708  C   SER   127      56.216  40.185  68.168  1.00  0.00           C  
ATOM   1709  O   SER   127      56.680  41.182  68.713  1.00  0.00           O  
ATOM   1710  N   GLY   128      56.895  39.461  67.277  1.00  0.00           N  
ATOM   1711  H   GLY   128      56.418  38.717  66.788  1.00  0.00           H  
ATOM   1712  CA  GLY   128      58.257  39.622  67.003  1.00  0.00           C  
ATOM   1713  HA2 GLY   128      58.340  40.588  66.505  1.00  0.00           H  
ATOM   1714  HA3 GLY   128      58.763  39.793  67.954  1.00  0.00           H  
ATOM   1715  C   GLY   128      58.949  38.449  66.266  1.00  0.00           C  
ATOM   1716  O   GLY   128      58.545  37.314  66.405  1.00  0.00           O  
ATOM   1717  N   SER   129      59.997  38.636  65.509  1.00  0.00           N  
ATOM   1718  H   SER   129      60.366  37.781  65.119  1.00  0.00           H  
ATOM   1719  CA  SER   129      60.843  39.801  65.298  1.00  0.00           C  
ATOM   1720  HA  SER   129      61.845  39.566  64.939  1.00  0.00           H  
ATOM   1721  CB  SER   129      60.258  40.678  64.191  1.00  0.00           C  
ATOM   1722  HB2 SER   129      59.312  41.060  64.576  1.00  0.00           H  
ATOM   1723  HB3 SER   129      60.965  41.416  63.812  1.00  0.00           H  
ATOM   1724  OG  SER   129      60.070  39.809  63.073  1.00  0.00           O  
ATOM   1725  HG  SER   129      60.918  39.554  62.703  1.00  0.00           H  
ATOM   1726  C   SER   129      61.054  40.601  66.606  1.00  0.00           C  
ATOM   1727  O   SER   129      60.949  41.787  66.816  1.00  0.00           O  
ATOM   1728  N   TYR   130      61.384  39.783  67.618  1.00  0.00           N  
ATOM   1729  H   TYR   130      61.756  38.871  67.392  1.00  0.00           H  
ATOM   1730  CA  TYR   130      61.621  40.350  69.000  1.00  0.00           C  
ATOM   1731  HA  TYR   130      60.885  41.104  69.280  1.00  0.00           H  
ATOM   1732  CB  TYR   130      61.517  39.219  70.029  1.00  0.00           C  
ATOM   1733  HB2 TYR   130      62.297  38.472  69.879  1.00  0.00           H  
ATOM   1734  HB3 TYR   130      61.540  39.586  71.055  1.00  0.00           H  
ATOM   1735  CG  TYR   130      60.117  38.504  70.086  1.00  0.00           C  
ATOM   1736  CD1 TYR   130      59.989  37.282  69.376  1.00  0.00           C  
ATOM   1737  HD1 TYR   130      60.728  36.935  68.668  1.00  0.00           H  
ATOM   1738  CE1 TYR   130      58.863  36.510  69.617  1.00  0.00           C  
ATOM   1739  HE1 TYR   130      58.817  35.512  69.207  1.00  0.00           H  
ATOM   1740  CZ  TYR   130      57.789  36.939  70.385  1.00  0.00           C  
ATOM   1741  OH  TYR   130      56.697  36.136  70.565  1.00  0.00           O  
ATOM   1742  HH  TYR   130      55.944  36.681  70.806  1.00  0.00           H  
ATOM   1743  CE2 TYR   130      57.882  38.265  70.990  1.00  0.00           C  
ATOM   1744  HE2 TYR   130      57.065  38.593  71.616  1.00  0.00           H  
ATOM   1745  CD2 TYR   130      58.981  39.019  70.747  1.00  0.00           C  
ATOM   1746  HD2 TYR   130      58.969  40.023  71.145  1.00  0.00           H  
ATOM   1747  C   TYR   130      63.083  40.944  69.143  1.00  0.00           C  
ATOM   1748  O   TYR   130      64.033  40.268  68.721  1.00  0.00           O  
ATOM   1749  N   SER   131      63.296  42.160  69.684  1.00  0.00           N  
ATOM   1750  H   SER   131      64.213  42.561  69.549  1.00  0.00           H  
ATOM   1751  CA  SER   131      62.305  43.038  70.373  1.00  0.00           C  
ATOM   1752  HA  SER   131      62.839  43.908  70.757  1.00  0.00           H  
ATOM   1753  CB  SER   131      61.425  43.692  69.220  1.00  0.00           C  
ATOM   1754  HB2 SER   131      60.693  42.963  68.872  1.00  0.00           H  
ATOM   1755  HB3 SER   131      60.973  44.580  69.663  1.00  0.00           H  
ATOM   1756  OG  SER   131      62.275  44.005  68.057  1.00  0.00           O  
ATOM   1757  HG  SER   131      61.993  43.404  67.363  1.00  0.00           H  
ATOM   1758  C   SER   131      61.413  42.512  71.485  1.00  0.00           C  
ATOM   1759  O   SER   131      60.220  42.294  71.299  1.00  0.00           O  
ATOM   1760  N   GLN   132      62.001  42.264  72.604  1.00  0.00           N  
ATOM   1761  H   GLN   132      61.406  41.778  73.259  1.00  0.00           H  
ATOM   1762  CA  GLN   132      63.384  42.506  72.993  1.00  0.00           C  
ATOM   1763  HA  GLN   132      64.037  42.404  72.127  1.00  0.00           H  
ATOM   1764  CB  GLN   132      63.510  43.900  73.545  1.00  0.00           C  
ATOM   1765  HB2 GLN   132      64.511  43.906  73.978  1.00  0.00           H  
ATOM   1766  HB3 GLN   132      63.467  44.652  72.758  1.00  0.00           H  
ATOM   1767  CG  GLN   132      62.530  44.304  74.729  1.00  0.00           C  
ATOM   1768  HG2 GLN   132      61.563  44.643  74.359  1.00  0.00           H  
ATOM   1769  HG3 GLN   132      62.365  43.388  75.297  1.00  0.00           H  
ATOM   1770  CD  GLN   132      63.123  45.423  75.617  1.00  0.00           C  
ATOM   1771  OE1 GLN   132      63.664  45.167  76.682  1.00  0.00           O  
ATOM   1772  NE2 GLN   132      63.034  46.678  75.144  1.00  0.00           N  
ATOM   1773 HE21 GLN   132      62.779  46.949  74.205  1.00  0.00           H  
ATOM   1774 HE22 GLN   132      63.357  47.372  75.802  1.00  0.00           H  
ATOM   1775  C   GLN   132      63.859  41.441  74.000  1.00  0.00           C  
ATOM   1776  O   GLN   132      63.040  40.703  74.507  1.00  0.00           O  
ATOM   1777  N   GLN   133      65.143  41.414  74.328  1.00  0.00           N  
ATOM   1778  H   GLN   133      65.699  42.092  73.826  1.00  0.00           H  
ATOM   1779  CA  GLN   133      65.911  40.454  75.236  1.00  0.00           C  
ATOM   1780  HA  GLN   133      66.971  40.528  74.993  1.00  0.00           H  
ATOM   1781  CB  GLN   133      65.862  40.938  76.757  1.00  0.00           C  
ATOM   1782  HB2 GLN   133      64.861  40.828  77.175  1.00  0.00           H  
ATOM   1783  HB3 GLN   133      66.554  40.255  77.249  1.00  0.00           H  
ATOM   1784  CG  GLN   133      66.387  42.373  76.890  1.00  0.00           C  
ATOM   1785  HG2 GLN   133      67.400  42.329  76.491  1.00  0.00           H  
ATOM   1786  HG3 GLN   133      65.813  43.020  76.226  1.00  0.00           H  
ATOM   1787  CD  GLN   133      66.424  42.886  78.324  1.00  0.00           C  
ATOM   1788  OE1 GLN   133      67.115  42.452  79.193  1.00  0.00           O  
ATOM   1789  NE2 GLN   133      65.422  43.749  78.639  1.00  0.00           N  
ATOM   1790 HE21 GLN   133      64.596  43.872  78.071  1.00  0.00           H  
ATOM   1791 HE22 GLN   133      65.287  43.951  79.619  1.00  0.00           H  
ATOM   1792  C   GLN   133      65.463  38.961  75.212  1.00  0.00           C  
ATOM   1793  O   GLN   133      64.968  38.413  76.251  1.00  0.00           O  
ATOM   1794  N   PRO   134      65.657  38.265  74.097  1.00  0.00           N  
ATOM   1795  CD  PRO   134      65.460  36.805  74.134  1.00  0.00           C  
ATOM   1796  HD2 PRO   134      64.406  36.572  74.287  1.00  0.00           H  
ATOM   1797  HD3 PRO   134      66.050  36.401  74.956  1.00  0.00           H  
ATOM   1798  CG  PRO   134      66.024  36.249  72.859  1.00  0.00           C  
ATOM   1799  HG2 PRO   134      65.163  36.187  72.194  1.00  0.00           H  
ATOM   1800  HG3 PRO   134      66.467  35.274  73.064  1.00  0.00           H  
ATOM   1801  CB  PRO   134      67.040  37.306  72.462  1.00  0.00           C  
ATOM   1802  HB2 PRO   134      67.366  37.501  71.440  1.00  0.00           H  
ATOM   1803  HB3 PRO   134      67.987  37.164  72.982  1.00  0.00           H  
ATOM   1804  CA  PRO   134      66.438  38.657  72.904  1.00  0.00           C  
ATOM   1805  HA  PRO   134      67.182  39.437  73.061  1.00  0.00           H  
ATOM   1806  C   PRO   134      65.464  39.116  71.779  1.00  0.00           C  
ATOM   1807  O   PRO   134      64.232  38.792  71.886  1.00  0.00           O  
ATOM   1808  N   SER   135      65.899  39.960  70.827  1.00  0.00           N  
ATOM   1809  H   SER   135      65.217  40.204  70.123  1.00  0.00           H  
ATOM   1810  CA  SER   135      67.184  40.602  70.679  1.00  0.00           C  
ATOM   1811  HA  SER   135      67.945  39.822  70.711  1.00  0.00           H  
ATOM   1812  CB  SER   135      67.212  41.204  69.317  1.00  0.00           C  
ATOM   1813  HB2 SER   135      68.255  41.388  69.056  1.00  0.00           H  
ATOM   1814  HB3 SER   135      66.854  40.410  68.661  1.00  0.00           H  
ATOM   1815  OG  SER   135      66.360  42.317  69.038  1.00  0.00           O  
ATOM   1816  HG  SER   135      66.179  42.277  68.096  1.00  0.00           H  
ATOM   1817  C   SER   135      67.587  41.725  71.626  1.00  0.00           C  
ATOM   1818  O   SER   135      66.754  42.406  72.305  1.00  0.00           O  
ATOM   1819  N   TYR   136      68.900  42.005  71.746  1.00  0.00           N  
ATOM   1820  H   TYR   136      69.472  41.503  71.082  1.00  0.00           H  
ATOM   1821  CA  TYR   136      69.565  42.948  72.737  1.00  0.00           C  
ATOM   1822  HA  TYR   136      68.910  43.255  73.552  1.00  0.00           H  
ATOM   1823  CB  TYR   136      70.735  42.092  73.357  1.00  0.00           C  
ATOM   1824  HB2 TYR   136      71.268  41.611  72.537  1.00  0.00           H  
ATOM   1825  HB3 TYR   136      71.493  42.756  73.772  1.00  0.00           H  
ATOM   1826  CG  TYR   136      70.268  41.027  74.349  1.00  0.00           C  
ATOM   1827  CD1 TYR   136      69.714  41.543  75.544  1.00  0.00           C  
ATOM   1828  HD1 TYR   136      69.879  42.579  75.801  1.00  0.00           H  
ATOM   1829  CE1 TYR   136      69.370  40.682  76.607  1.00  0.00           C  
ATOM   1830  HE1 TYR   136      69.056  41.022  77.583  1.00  0.00           H  
ATOM   1831  CZ  TYR   136      69.306  39.280  76.285  1.00  0.00           C  
ATOM   1832  OH  TYR   136      68.884  38.373  77.249  1.00  0.00           O  
ATOM   1833  HH  TYR   136      68.821  37.466  76.939  1.00  0.00           H  
ATOM   1834  CE2 TYR   136      69.830  38.809  75.047  1.00  0.00           C  
ATOM   1835  HE2 TYR   136      69.800  37.771  74.749  1.00  0.00           H  
ATOM   1836  CD2 TYR   136      70.380  39.673  74.127  1.00  0.00           C  
ATOM   1837  HD2 TYR   136      70.805  39.328  73.196  1.00  0.00           H  
ATOM   1838  C   TYR   136      70.051  44.323  72.114  1.00  0.00           C  
ATOM   1839  O   TYR   136      71.116  44.341  71.526  1.00  0.00           O  
ATOM   1840  N   GLY   137      69.360  45.426  72.291  1.00  0.00           N  
ATOM   1841  H   GLY   137      69.815  46.225  71.874  1.00  0.00           H  
ATOM   1842  CA  GLY   137      67.988  45.666  72.713  1.00  0.00           C  
ATOM   1843  HA2 GLY   137      67.613  46.617  72.333  1.00  0.00           H  
ATOM   1844  HA3 GLY   137      67.250  44.962  72.330  1.00  0.00           H  
ATOM   1845  C   GLY   137      68.003  45.639  74.278  1.00  0.00           C  
ATOM   1846  O   GLY   137      69.027  45.288  74.934  1.00  0.00           O  
ATOM   1847  N   GLY   138      66.895  46.132  74.927  1.00  0.00           N  
ATOM   1848  H   GLY   138      66.309  46.744  74.377  1.00  0.00           H  
ATOM   1849  CA  GLY   138      66.765  46.305  76.410  1.00  0.00           C  
ATOM   1850  HA2 GLY   138      65.814  46.767  76.674  1.00  0.00           H  
ATOM   1851  HA3 GLY   138      66.881  45.320  76.864  1.00  0.00           H  
ATOM   1852  C   GLY   138      67.778  47.368  76.975  1.00  0.00           C  
ATOM   1853  O   GLY   138      68.267  48.185  76.198  1.00  0.00           O  
ATOM   1854  N   GLN   139      68.135  47.392  78.328  1.00  0.00           N  
ATOM   1855  H   GLN   139      68.593  48.201  78.722  1.00  0.00           H  
ATOM   1856  CA  GLN   139      67.708  46.441  79.385  1.00  0.00           C  
ATOM   1857  HA  GLN   139      66.969  45.811  78.891  1.00  0.00           H  
ATOM   1858  CB  GLN   139      68.946  45.588  79.703  1.00  0.00           C  
ATOM   1859  HB2 GLN   139      69.690  46.156  80.261  1.00  0.00           H  
ATOM   1860  HB3 GLN   139      68.450  44.753  80.196  1.00  0.00           H  
ATOM   1861  CG  GLN   139      69.675  45.027  78.518  1.00  0.00           C  
ATOM   1862  HG2 GLN   139      69.013  44.700  77.716  1.00  0.00           H  
ATOM   1863  HG3 GLN   139      70.279  45.818  78.076  1.00  0.00           H  
ATOM   1864  CD  GLN   139      70.588  43.840  78.842  1.00  0.00           C  
ATOM   1865  OE1 GLN   139      71.813  43.972  78.773  1.00  0.00           O  
ATOM   1866  NE2 GLN   139      70.017  42.704  79.167  1.00  0.00           N  
ATOM   1867 HE21 GLN   139      69.045  42.643  79.433  1.00  0.00           H  
ATOM   1868 HE22 GLN   139      70.659  41.985  79.468  1.00  0.00           H  
ATOM   1869  C   GLN   139      67.092  47.019  80.646  1.00  0.00           C  
ATOM   1870  O   GLN   139      67.029  46.269  81.625  1.00  0.00           O  
ATOM   1871  N   GLN   140      66.451  48.168  80.655  1.00  0.00           N  
ATOM   1872  H   GLN   140      66.477  48.677  79.783  1.00  0.00           H  
ATOM   1873  CA  GLN   140      65.692  48.766  81.787  1.00  0.00           C  
ATOM   1874  HA  GLN   140      65.316  49.704  81.379  1.00  0.00           H  
ATOM   1875  CB  GLN   140      64.454  47.946  82.224  1.00  0.00           C  
ATOM   1876  HB2 GLN   140      64.832  47.017  82.650  1.00  0.00           H  
ATOM   1877  HB3 GLN   140      63.870  48.490  82.967  1.00  0.00           H  
ATOM   1878  CG  GLN   140      63.462  47.499  81.131  1.00  0.00           C  
ATOM   1879  HG2 GLN   140      62.661  46.988  81.665  1.00  0.00           H  
ATOM   1880  HG3 GLN   140      63.154  48.426  80.648  1.00  0.00           H  
ATOM   1881  CD  GLN   140      63.847  46.472  80.099  1.00  0.00           C  
ATOM   1882  OE1 GLN   140      64.082  45.303  80.376  1.00  0.00           O  
ATOM   1883  NE2 GLN   140      64.065  46.831  78.820  1.00  0.00           N  
ATOM   1884 HE21 GLN   140      64.010  47.776  78.467  1.00  0.00           H  
ATOM   1885 HE22 GLN   140      63.938  46.056  78.185  1.00  0.00           H  
ATOM   1886  C   GLN   140      66.535  49.277  83.044  1.00  0.00           C  
ATOM   1887  O   GLN   140      66.039  49.575  84.157  1.00  0.00           O  
ATOM   1888  N   GLN   141      67.874  49.438  82.772  1.00  0.00           N  
ATOM   1889  H   GLN   141      68.150  49.238  81.821  1.00  0.00           H  
ATOM   1890  CA  GLN   141      68.994  49.882  83.658  1.00  0.00           C  
ATOM   1891  HA  GLN   141      68.604  50.353  84.561  1.00  0.00           H  
ATOM   1892  CB  GLN   141      69.873  48.658  84.084  1.00  0.00           C  
ATOM   1893  HB2 GLN   141      70.383  48.355  83.169  1.00  0.00           H  
ATOM   1894  HB3 GLN   141      70.533  49.091  84.835  1.00  0.00           H  
ATOM   1895  CG  GLN   141      69.092  47.396  84.590  1.00  0.00           C  
ATOM   1896  HG2 GLN   141      68.311  47.130  83.878  1.00  0.00           H  
ATOM   1897  HG3 GLN   141      69.785  46.572  84.762  1.00  0.00           H  
ATOM   1898  CD  GLN   141      68.334  47.681  85.885  1.00  0.00           C  
ATOM   1899  OE1 GLN   141      68.293  48.805  86.444  1.00  0.00           O  
ATOM   1900  NE2 GLN   141      67.640  46.710  86.483  1.00  0.00           N  
ATOM   1901 HE21 GLN   141      67.442  45.872  85.954  1.00  0.00           H  
ATOM   1902 HE22 GLN   141      67.088  46.981  87.283  1.00  0.00           H  
ATOM   1903  C   GLN   141      69.903  51.048  83.049  1.00  0.00           C  
ATOM   1904  O   GLN   141      70.659  50.836  82.133  1.00  0.00           O  
ATOM   1905  N   SER   142      69.792  52.338  83.442  1.00  0.00           N  
ATOM   1906  H   SER   142      70.254  52.980  82.814  1.00  0.00           H  
ATOM   1907  CA  SER   142      68.931  52.956  84.420  1.00  0.00           C  
ATOM   1908  HA  SER   142      69.024  54.035  84.292  1.00  0.00           H  
ATOM   1909  CB  SER   142      67.405  52.691  84.174  1.00  0.00           C  
ATOM   1910  HB2 SER   142      67.114  51.852  84.806  1.00  0.00           H  
ATOM   1911  HB3 SER   142      66.980  53.615  84.566  1.00  0.00           H  
ATOM   1912  OG  SER   142      67.010  52.501  82.807  1.00  0.00           O  
ATOM   1913  HG  SER   142      67.071  53.356  82.374  1.00  0.00           H  
ATOM   1914  C   SER   142      69.389  52.751  85.871  1.00  0.00           C  
ATOM   1915  O   SER   142      68.630  53.070  86.785  1.00  0.00           O  
ATOM   1916  N   TYR   143      70.533  52.146  86.049  1.00  0.00           N  
ATOM   1917  H   TYR   143      71.177  52.021  85.280  1.00  0.00           H  
ATOM   1918  CA  TYR   143      71.187  52.041  87.397  1.00  0.00           C  
ATOM   1919  HA  TYR   143      70.494  51.555  88.084  1.00  0.00           H  
ATOM   1920  CB  TYR   143      72.504  51.237  87.385  1.00  0.00           C  
ATOM   1921  HB2 TYR   143      73.069  51.682  86.567  1.00  0.00           H  
ATOM   1922  HB3 TYR   143      73.115  51.354  88.280  1.00  0.00           H  
ATOM   1923  CG  TYR   143      72.379  49.787  87.200  1.00  0.00           C  
ATOM   1924  CD1 TYR   143      71.677  49.086  88.172  1.00  0.00           C  
ATOM   1925  HD1 TYR   143      71.205  49.638  88.970  1.00  0.00           H  
ATOM   1926  CE1 TYR   143      71.542  47.677  88.045  1.00  0.00           C  
ATOM   1927  HE1 TYR   143      70.834  47.188  88.698  1.00  0.00           H  
ATOM   1928  CZ  TYR   143      72.070  46.961  86.979  1.00  0.00           C  
ATOM   1929  OH  TYR   143      71.982  45.633  86.922  1.00  0.00           O  
ATOM   1930  HH  TYR   143      72.375  45.378  86.085  1.00  0.00           H  
ATOM   1931  CE2 TYR   143      72.868  47.664  86.001  1.00  0.00           C  
ATOM   1932  HE2 TYR   143      73.398  47.058  85.281  1.00  0.00           H  
ATOM   1933  CD2 TYR   143      73.024  49.047  86.153  1.00  0.00           C  
ATOM   1934  HD2 TYR   143      73.570  49.671  85.461  1.00  0.00           H  
ATOM   1935  C   TYR   143      71.402  53.355  88.072  1.00  0.00           C  
ATOM   1936  O   TYR   143      71.683  54.343  87.474  1.00  0.00           O  
ATOM   1937  N   GLY   144      71.462  53.277  89.423  1.00  0.00           N  
ATOM   1938  H   GLY   144      71.372  52.354  89.822  1.00  0.00           H  
ATOM   1939  CA  GLY   144      71.673  54.486  90.235  1.00  0.00           C  
ATOM   1940  HA2 GLY   144      72.174  54.147  91.142  1.00  0.00           H  
ATOM   1941  HA3 GLY   144      72.388  55.160  89.762  1.00  0.00           H  
ATOM   1942  C   GLY   144      70.351  55.113  90.823  1.00  0.00           C  
ATOM   1943  O   GLY   144      69.308  55.151  90.114  1.00  0.00           O  
ATOM   1944  N   GLN   145      70.353  55.600  92.015  1.00  0.00           N  
ATOM   1945  H   GLN   145      71.182  55.487  92.580  1.00  0.00           H  
ATOM   1946  CA  GLN   145      69.290  56.466  92.663  1.00  0.00           C  
ATOM   1947  HA  GLN   145      68.346  55.929  92.757  1.00  0.00           H  
ATOM   1948  CB  GLN   145      69.787  56.867  94.117  1.00  0.00           C  
ATOM   1949  HB2 GLN   145      70.816  57.216  94.042  1.00  0.00           H  
ATOM   1950  HB3 GLN   145      69.179  57.704  94.459  1.00  0.00           H  
ATOM   1951  CG  GLN   145      69.731  55.782  95.206  1.00  0.00           C  
ATOM   1952  HG2 GLN   145      68.730  55.352  95.173  1.00  0.00           H  
ATOM   1953  HG3 GLN   145      70.439  55.037  94.842  1.00  0.00           H  
ATOM   1954  CD  GLN   145      70.126  56.299  96.591  1.00  0.00           C  
ATOM   1955  OE1 GLN   145      70.554  57.427  96.720  1.00  0.00           O  
ATOM   1956  NE2 GLN   145      69.961  55.595  97.681  1.00  0.00           N  
ATOM   1957 HE21 GLN   145      70.277  55.970  98.563  1.00  0.00           H  
ATOM   1958 HE22 GLN   145      69.651  54.634  97.686  1.00  0.00           H  
ATOM   1959  C   GLN   145      68.854  57.705  91.860  1.00  0.00           C  
ATOM   1960  O   GLN   145      69.736  58.288  91.171  1.00  0.00           O  
ATOM   1961  N   GLN   146      67.588  58.163  91.913  1.00  0.00           N  
ATOM   1962  H   GLN   146      66.946  57.614  92.466  1.00  0.00           H  
ATOM   1963  CA  GLN   146      66.903  59.346  91.181  1.00  0.00           C  
ATOM   1964  HA  GLN   146      66.911  59.133  90.112  1.00  0.00           H  
ATOM   1965  CB  GLN   146      65.445  59.346  91.591  1.00  0.00           C  
ATOM   1966  HB2 GLN   146      64.987  58.414  91.258  1.00  0.00           H  
ATOM   1967  HB3 GLN   146      65.463  59.384  92.680  1.00  0.00           H  
ATOM   1968  CG  GLN   146      64.576  60.533  91.043  1.00  0.00           C  
ATOM   1969  HG2 GLN   146      65.014  61.530  91.001  1.00  0.00           H  
ATOM   1970  HG3 GLN   146      64.245  60.292  90.033  1.00  0.00           H  
ATOM   1971  CD  GLN   146      63.354  60.665  91.960  1.00  0.00           C  
ATOM   1972  OE1 GLN   146      62.976  59.783  92.733  1.00  0.00           O  
ATOM   1973  NE2 GLN   146      62.645  61.758  91.765  1.00  0.00           N  
ATOM   1974 HE21 GLN   146      62.967  62.364  91.023  1.00  0.00           H  
ATOM   1975 HE22 GLN   146      61.817  62.001  92.290  1.00  0.00           H  
ATOM   1976  C   GLN   146      67.693  60.616  91.504  1.00  0.00           C  
ATOM   1977  O   GLN   146      67.827  61.003  92.678  1.00  0.00           O  
ATOM   1978  N   GLN   147      68.197  61.329  90.463  1.00  0.00           N  
ATOM   1979  H   GLN   147      68.118  60.877  89.563  1.00  0.00           H  
ATOM   1980  CA  GLN   147      68.873  62.664  90.442  1.00  0.00           C  
ATOM   1981  HA  GLN   147      69.660  62.669  91.195  1.00  0.00           H  
ATOM   1982  CB  GLN   147      69.479  62.948  89.009  1.00  0.00           C  
ATOM   1983  HB2 GLN   147      70.324  63.636  89.034  1.00  0.00           H  
ATOM   1984  HB3 GLN   147      69.913  62.138  88.423  1.00  0.00           H  
ATOM   1985  CG  GLN   147      68.386  63.561  88.129  1.00  0.00           C  
ATOM   1986  HG2 GLN   147      67.488  62.943  88.145  1.00  0.00           H  
ATOM   1987  HG3 GLN   147      68.009  64.513  88.503  1.00  0.00           H  
ATOM   1988  CD  GLN   147      68.756  63.769  86.654  1.00  0.00           C  
ATOM   1989  OE1 GLN   147      69.894  63.655  86.283  1.00  0.00           O  
ATOM   1990  NE2 GLN   147      67.842  64.099  85.783  1.00  0.00           N  
ATOM   1991 HE21 GLN   147      66.961  64.444  86.134  1.00  0.00           H  
ATOM   1992 HE22 GLN   147      68.116  64.190  84.815  1.00  0.00           H  
ATOM   1993  C   GLN   147      68.024  63.864  90.905  1.00  0.00           C  
ATOM   1994  O   GLN   147      66.783  63.699  91.059  1.00  0.00           O  
ATOM   1995  N   SER   148      68.713  65.060  91.021  1.00  0.00           N  
ATOM   1996  H   SER   148      69.715  65.031  90.894  1.00  0.00           H  
ATOM   1997  CA  SER   148      68.056  66.317  91.506  1.00  0.00           C  
ATOM   1998  HA  SER   148      67.843  66.147  92.561  1.00  0.00           H  
ATOM   1999  CB  SER   148      69.114  67.552  91.410  1.00  0.00           C  
ATOM   2000  HB2 SER   148      70.022  67.224  91.916  1.00  0.00           H  
ATOM   2001  HB3 SER   148      69.279  67.730  90.347  1.00  0.00           H  
ATOM   2002  OG  SER   148      68.609  68.722  92.068  1.00  0.00           O  
ATOM   2003  HG  SER   148      69.061  68.765  92.915  1.00  0.00           H  
ATOM   2004  C   SER   148      66.836  66.684  90.591  1.00  0.00           C  
ATOM   2005  O   SER   148      66.692  66.296  89.423  1.00  0.00           O  
ATOM   2006  N   TYR   149      66.031  67.599  91.049  1.00  0.00           N  
ATOM   2007  H   TYR   149      66.406  68.032  91.880  1.00  0.00           H  
ATOM   2008  CA  TYR   149      65.010  68.351  90.382  1.00  0.00           C  
ATOM   2009  HA  TYR   149      65.411  68.327  89.369  1.00  0.00           H  
ATOM   2010  CB  TYR   149      63.730  67.625  90.404  1.00  0.00           C  
ATOM   2011  HB2 TYR   149      63.875  66.804  89.701  1.00  0.00           H  
ATOM   2012  HB3 TYR   149      63.599  67.210  91.404  1.00  0.00           H  
ATOM   2013  CG  TYR   149      62.458  68.377  89.930  1.00  0.00           C  
ATOM   2014  CD1 TYR   149      61.497  68.776  90.874  1.00  0.00           C  
ATOM   2015  HD1 TYR   149      61.697  68.646  91.927  1.00  0.00           H  
ATOM   2016  CE1 TYR   149      60.321  69.398  90.377  1.00  0.00           C  
ATOM   2017  HE1 TYR   149      59.541  69.638  91.085  1.00  0.00           H  
ATOM   2018  CZ  TYR   149      60.050  69.638  89.049  1.00  0.00           C  
ATOM   2019  OH  TYR   149      58.882  70.275  88.754  1.00  0.00           O  
ATOM   2020  HH  TYR   149      58.145  70.045  89.324  1.00  0.00           H  
ATOM   2021  CE2 TYR   149      61.086  69.383  88.141  1.00  0.00           C  
ATOM   2022  HE2 TYR   149      60.896  69.581  87.096  1.00  0.00           H  
ATOM   2023  CD2 TYR   149      62.269  68.763  88.557  1.00  0.00           C  
ATOM   2024  HD2 TYR   149      62.986  68.404  87.834  1.00  0.00           H  
ATOM   2025  C   TYR   149      64.868  69.775  90.984  1.00  0.00           C  
ATOM   2026  O   TYR   149      65.038  69.948  92.254  1.00  0.00           O  
ATOM   2027  N   ASN   150      64.581  70.735  90.092  1.00  0.00           N  
ATOM   2028  H   ASN   150      64.503  70.478  89.119  1.00  0.00           H  
ATOM   2029  CA  ASN   150      64.444  72.139  90.545  1.00  0.00           C  
ATOM   2030  HA  ASN   150      64.604  72.328  91.607  1.00  0.00           H  
ATOM   2031  CB  ASN   150      65.315  73.011  89.607  1.00  0.00           C  
ATOM   2032  HB2 ASN   150      66.364  72.990  89.902  1.00  0.00           H  
ATOM   2033  HB3 ASN   150      65.158  72.705  88.573  1.00  0.00           H  
ATOM   2034  CG  ASN   150      64.910  74.501  89.694  1.00  0.00           C  
ATOM   2035  OD1 ASN   150      64.553  74.948  90.752  1.00  0.00           O  
ATOM   2036  ND2 ASN   150      65.029  75.253  88.605  1.00  0.00           N  
ATOM   2037 HD21 ASN   150      64.951  76.253  88.723  1.00  0.00           H  
ATOM   2038 HD22 ASN   150      65.228  74.867  87.693  1.00  0.00           H  
ATOM   2039  C   ASN   150      62.976  72.444  90.359  1.00  0.00           C  
ATOM   2040  O   ASN   150      62.527  72.589  89.195  1.00  0.00           O  
ATOM   2041  N   PRO   151      62.129  72.593  91.389  1.00  0.00           N  
ATOM   2042  CD  PRO   151      62.350  72.212  92.734  1.00  0.00           C  
ATOM   2043  HD2 PRO   151      62.887  72.990  93.277  1.00  0.00           H  
ATOM   2044  HD3 PRO   151      62.633  71.166  92.622  1.00  0.00           H  
ATOM   2045  CG  PRO   151      60.985  72.097  93.393  1.00  0.00           C  
ATOM   2046  HG2 PRO   151      60.855  72.452  94.415  1.00  0.00           H  
ATOM   2047  HG3 PRO   151      60.515  71.127  93.232  1.00  0.00           H  
ATOM   2048  CB  PRO   151      60.178  73.125  92.578  1.00  0.00           C  
ATOM   2049  HB2 PRO   151      60.334  74.130  92.971  1.00  0.00           H  
ATOM   2050  HB3 PRO   151      59.138  72.811  92.493  1.00  0.00           H  
ATOM   2051  CA  PRO   151      60.721  73.007  91.212  1.00  0.00           C  
ATOM   2052  HA  PRO   151      60.219  72.176  90.715  1.00  0.00           H  
ATOM   2053  C   PRO   151      60.595  74.326  90.425  1.00  0.00           C  
ATOM   2054  O   PRO   151      61.237  75.294  90.821  1.00  0.00           O  
ATOM   2055  N   PRO   152      59.682  74.479  89.488  1.00  0.00           N  
ATOM   2056  CD  PRO   152      58.802  73.456  88.977  1.00  0.00           C  
ATOM   2057  HD2 PRO   152      58.115  73.051  89.720  1.00  0.00           H  
ATOM   2058  HD3 PRO   152      59.400  72.633  88.586  1.00  0.00           H  
ATOM   2059  CG  PRO   152      57.928  74.054  87.836  1.00  0.00           C  
ATOM   2060  HG2 PRO   152      57.012  74.377  88.330  1.00  0.00           H  
ATOM   2061  HG3 PRO   152      57.749  73.430  86.960  1.00  0.00           H  
ATOM   2062  CB  PRO   152      58.851  75.255  87.465  1.00  0.00           C  
ATOM   2063  HB2 PRO   152      58.391  76.073  86.910  1.00  0.00           H  
ATOM   2064  HB3 PRO   152      59.664  74.791  86.907  1.00  0.00           H  
ATOM   2065  CA  PRO   152      59.340  75.730  88.840  1.00  0.00           C  
ATOM   2066  HA  PRO   152      60.266  76.291  88.717  1.00  0.00           H  
ATOM   2067  C   PRO   152      58.287  76.573  89.721  1.00  0.00           C  
ATOM   2068  O   PRO   152      57.834  76.165  90.788  1.00  0.00           O  
ATOM   2069  N   GLN   153      57.898  77.769  89.273  1.00  0.00           N  
ATOM   2070  H   GLN   153      58.270  78.031  88.371  1.00  0.00           H  
ATOM   2071  CA  GLN   153      57.141  78.782  89.979  1.00  0.00           C  
ATOM   2072  HA  GLN   153      56.418  78.276  90.618  1.00  0.00           H  
ATOM   2073  CB  GLN   153      58.131  79.503  90.893  1.00  0.00           C  
ATOM   2074  HB2 GLN   153      58.531  78.789  91.613  1.00  0.00           H  
ATOM   2075  HB3 GLN   153      59.004  79.899  90.374  1.00  0.00           H  
ATOM   2076  CG  GLN   153      57.374  80.554  91.811  1.00  0.00           C  
ATOM   2077  HG2 GLN   153      58.026  80.950  92.590  1.00  0.00           H  
ATOM   2078  HG3 GLN   153      57.005  81.364  91.183  1.00  0.00           H  
ATOM   2079  CD  GLN   153      56.147  79.966  92.452  1.00  0.00           C  
ATOM   2080  OE1 GLN   153      55.117  80.571  92.354  1.00  0.00           O  
ATOM   2081  NE2 GLN   153      56.107  78.763  92.971  1.00  0.00           N  
ATOM   2082 HE21 GLN   153      56.930  78.183  92.884  1.00  0.00           H  
ATOM   2083 HE22 GLN   153      55.300  78.382  93.443  1.00  0.00           H  
ATOM   2084  C   GLN   153      56.302  79.748  89.063  1.00  0.00           C  
ATOM   2085  O   GLN   153      56.703  80.099  87.906  1.00  0.00           O  
ATOM   2086  N   GLY   154      55.058  80.146  89.498  1.00  0.00           N  
ATOM   2087  H   GLY   154      54.702  79.794  90.376  1.00  0.00           H  
ATOM   2088  CA  GLY   154      54.324  81.167  88.758  1.00  0.00           C  
ATOM   2089  HA2 GLY   154      54.971  81.925  88.317  1.00  0.00           H  
ATOM   2090  HA3 GLY   154      53.792  80.713  87.922  1.00  0.00           H  
ATOM   2091  C   GLY   154      53.208  81.891  89.554  1.00  0.00           C  
ATOM   2092  O   GLY   154      52.609  81.323  90.449  1.00  0.00           O  
ATOM   2093  N   TYR   155      52.818  83.037  89.008  1.00  0.00           N  
ATOM   2094  H   TYR   155      53.161  83.162  88.066  1.00  0.00           H  
ATOM   2095  CA  TYR   155      51.767  83.954  89.508  1.00  0.00           C  
ATOM   2096  HA  TYR   155      51.309  83.477  90.374  1.00  0.00           H  
ATOM   2097  CB  TYR   155      52.506  85.257  89.896  1.00  0.00           C  
ATOM   2098  HB2 TYR   155      52.585  85.981  89.084  1.00  0.00           H  
ATOM   2099  HB3 TYR   155      51.969  85.755  90.703  1.00  0.00           H  
ATOM   2100  CG  TYR   155      53.930  85.038  90.423  1.00  0.00           C  
ATOM   2101  CD1 TYR   155      54.219  84.775  91.771  1.00  0.00           C  
ATOM   2102  HD1 TYR   155      53.437  84.672  92.509  1.00  0.00           H  
ATOM   2103  CE1 TYR   155      55.463  84.501  92.173  1.00  0.00           C  
ATOM   2104  HE1 TYR   155      55.620  84.275  93.217  1.00  0.00           H  
ATOM   2105  CZ  TYR   155      56.489  84.464  91.219  1.00  0.00           C  
ATOM   2106  OH  TYR   155      57.768  84.243  91.640  1.00  0.00           O  
ATOM   2107  HH  TYR   155      58.406  84.038  90.952  1.00  0.00           H  
ATOM   2108  CE2 TYR   155      56.256  84.871  89.940  1.00  0.00           C  
ATOM   2109  HE2 TYR   155      57.031  84.909  89.189  1.00  0.00           H  
ATOM   2110  CD2 TYR   155      54.961  85.070  89.526  1.00  0.00           C  
ATOM   2111  HD2 TYR   155      54.721  85.220  88.484  1.00  0.00           H  
ATOM   2112  C   TYR   155      50.639  84.280  88.417  1.00  0.00           C  
ATOM   2113  O   TYR   155      50.736  84.112  87.188  1.00  0.00           O  
ATOM   2114  N   GLY   156      49.556  84.824  88.910  1.00  0.00           N  
ATOM   2115  H   GLY   156      48.919  85.098  88.175  1.00  0.00           H  
ATOM   2116  CA  GLY   156      49.089  84.905  90.295  1.00  0.00           C  
ATOM   2117  HA2 GLY   156      48.071  84.515  90.261  1.00  0.00           H  
ATOM   2118  HA3 GLY   156      49.638  84.298  91.015  1.00  0.00           H  
ATOM   2119  C   GLY   156      48.912  86.290  90.867  1.00  0.00           C  
ATOM   2120  O   GLY   156      48.837  87.265  90.167  1.00  0.00           O  
ATOM   2121  N   GLN   157      48.593  86.328  92.188  1.00  0.00           N  
ATOM   2122  H   GLN   157      48.723  85.485  92.730  1.00  0.00           H  
ATOM   2123  CA  GLN   157      48.147  87.485  92.943  1.00  0.00           C  
ATOM   2124  HA  GLN   157      47.628  88.176  92.279  1.00  0.00           H  
ATOM   2125  CB  GLN   157      46.988  87.007  93.871  1.00  0.00           C  
ATOM   2126  HB2 GLN   157      46.248  86.306  93.486  1.00  0.00           H  
ATOM   2127  HB3 GLN   157      47.477  86.432  94.657  1.00  0.00           H  
ATOM   2128  CG  GLN   157      46.270  87.989  94.734  1.00  0.00           C  
ATOM   2129  HG2 GLN   157      46.951  88.655  95.264  1.00  0.00           H  
ATOM   2130  HG3 GLN   157      45.610  88.636  94.155  1.00  0.00           H  
ATOM   2131  CD  GLN   157      45.376  87.309  95.820  1.00  0.00           C  
ATOM   2132  OE1 GLN   157      45.119  86.117  95.943  1.00  0.00           O  
ATOM   2133  NE2 GLN   157      44.838  88.138  96.541  1.00  0.00           N  
ATOM   2134 HE21 GLN   157      44.950  89.115  96.311  1.00  0.00           H  
ATOM   2135 HE22 GLN   157      44.090  87.861  97.160  1.00  0.00           H  
ATOM   2136  C   GLN   157      49.350  88.147  93.746  1.00  0.00           C  
ATOM   2137  O   GLN   157      49.809  87.614  94.775  1.00  0.00           O  
ATOM   2138  N   GLN   158      49.877  89.308  93.357  1.00  0.00           N  
ATOM   2139  H   GLN   158      50.452  89.772  94.045  1.00  0.00           H  
ATOM   2140  CA  GLN   158      49.632  89.934  92.026  1.00  0.00           C  
ATOM   2141  HA  GLN   158      48.948  89.292  91.472  1.00  0.00           H  
ATOM   2142  CB  GLN   158      48.952  91.272  92.401  1.00  0.00           C  
ATOM   2143  HB2 GLN   158      49.696  91.860  92.938  1.00  0.00           H  
ATOM   2144  HB3 GLN   158      48.688  91.869  91.528  1.00  0.00           H  
ATOM   2145  CG  GLN   158      47.547  91.220  93.143  1.00  0.00           C  
ATOM   2146  HG2 GLN   158      47.646  90.588  94.025  1.00  0.00           H  
ATOM   2147  HG3 GLN   158      47.404  92.159  93.677  1.00  0.00           H  
ATOM   2148  CD  GLN   158      46.316  90.805  92.351  1.00  0.00           C  
ATOM   2149  OE1 GLN   158      46.383  90.004  91.437  1.00  0.00           O  
ATOM   2150  NE2 GLN   158      45.160  91.073  92.896  1.00  0.00           N  
ATOM   2151 HE21 GLN   158      45.047  91.674  93.700  1.00  0.00           H  
ATOM   2152 HE22 GLN   158      44.420  90.731  92.300  1.00  0.00           H  
ATOM   2153  C   GLN   158      50.772  90.142  91.072  1.00  0.00           C  
ATOM   2154  O   GLN   158      51.921  90.163  91.538  1.00  0.00           O  
ATOM   2155  N   ASN   159      50.449  90.396  89.821  1.00  0.00           N  
ATOM   2156  H   ASN   159      49.486  90.375  89.518  1.00  0.00           H  
ATOM   2157  CA  ASN   159      51.382  90.985  88.806  1.00  0.00           C  
ATOM   2158  HA  ASN   159      52.222  90.291  88.770  1.00  0.00           H  
ATOM   2159  CB  ASN   159      50.774  90.949  87.401  1.00  0.00           C  
ATOM   2160  HB2 ASN   159      50.615  89.896  87.169  1.00  0.00           H  
ATOM   2161  HB3 ASN   159      49.838  91.507  87.373  1.00  0.00           H  
ATOM   2162  CG  ASN   159      51.648  91.511  86.276  1.00  0.00           C  
ATOM   2163  OD1 ASN   159      51.727  92.678  86.017  1.00  0.00           O  
ATOM   2164  ND2 ASN   159      52.322  90.664  85.483  1.00  0.00           N  
ATOM   2165 HD21 ASN   159      52.194  89.712  85.796  1.00  0.00           H  
ATOM   2166 HD22 ASN   159      52.880  90.915  84.680  1.00  0.00           H  
ATOM   2167  C   ASN   159      51.844  92.421  89.279  1.00  0.00           C  
ATOM   2168  O   ASN   159      51.098  93.327  89.697  1.00  0.00           O  
ATOM   2169  N   GLN   160      53.152  92.680  89.332  1.00  0.00           N  
ATOM   2170  H   GLN   160      53.364  93.594  89.704  1.00  0.00           H  
ATOM   2171  CA  GLN   160      54.293  91.759  89.087  1.00  0.00           C  
ATOM   2172  HA  GLN   160      54.018  90.806  88.634  1.00  0.00           H  
ATOM   2173  CB  GLN   160      55.233  92.473  88.142  1.00  0.00           C  
ATOM   2174  HB2 GLN   160      54.639  92.691  87.255  1.00  0.00           H  
ATOM   2175  HB3 GLN   160      55.435  93.461  88.557  1.00  0.00           H  
ATOM   2176  CG  GLN   160      56.568  91.749  87.752  1.00  0.00           C  
ATOM   2177  HG2 GLN   160      57.281  92.429  87.288  1.00  0.00           H  
ATOM   2178  HG3 GLN   160      57.058  91.262  88.595  1.00  0.00           H  
ATOM   2179  CD  GLN   160      56.106  90.741  86.735  1.00  0.00           C  
ATOM   2180  OE1 GLN   160      55.882  89.599  86.985  1.00  0.00           O  
ATOM   2181  NE2 GLN   160      55.789  91.215  85.554  1.00  0.00           N  
ATOM   2182 HE21 GLN   160      56.073  92.131  85.237  1.00  0.00           H  
ATOM   2183 HE22 GLN   160      55.230  90.636  84.943  1.00  0.00           H  
ATOM   2184  C   GLN   160      55.061  91.398  90.383  1.00  0.00           C  
ATOM   2185  O   GLN   160      55.637  92.254  90.991  1.00  0.00           O  
ATOM   2186  N   TYR   161      55.004  90.119  90.804  1.00  0.00           N  
ATOM   2187  H   TYR   161      54.580  89.412  90.221  1.00  0.00           H  
ATOM   2188  CA  TYR   161      55.565  89.621  92.055  1.00  0.00           C  
ATOM   2189  HA  TYR   161      55.036  90.022  92.920  1.00  0.00           H  
ATOM   2190  CB  TYR   161      55.149  88.117  92.040  1.00  0.00           C  
ATOM   2191  HB2 TYR   161      54.085  88.076  91.808  1.00  0.00           H  
ATOM   2192  HB3 TYR   161      55.597  87.460  91.295  1.00  0.00           H  
ATOM   2193  CG  TYR   161      55.243  87.576  93.433  1.00  0.00           C  
ATOM   2194  CD1 TYR   161      56.479  86.980  93.834  1.00  0.00           C  
ATOM   2195  HD1 TYR   161      57.341  86.946  93.184  1.00  0.00           H  
ATOM   2196  CE1 TYR   161      56.611  86.364  95.039  1.00  0.00           C  
ATOM   2197  HE1 TYR   161      57.561  86.028  95.426  1.00  0.00           H  
ATOM   2198  CZ  TYR   161      55.473  86.288  95.893  1.00  0.00           C  
ATOM   2199  OH  TYR   161      55.612  85.737  97.135  1.00  0.00           O  
ATOM   2200  HH  TYR   161      54.915  86.030  97.726  1.00  0.00           H  
ATOM   2201  CE2 TYR   161      54.263  86.836  95.515  1.00  0.00           C  
ATOM   2202  HE2 TYR   161      53.390  86.750  96.144  1.00  0.00           H  
ATOM   2203  CD2 TYR   161      54.117  87.564  94.310  1.00  0.00           C  
ATOM   2204  HD2 TYR   161      53.185  88.055  94.071  1.00  0.00           H  
ATOM   2205  C   TYR   161      57.011  89.851  92.220  1.00  0.00           C  
ATOM   2206  O   TYR   161      57.581  90.090  93.266  1.00  0.00           O  
ATOM   2207  N   ASN   162      57.718  89.755  91.108  1.00  0.00           N  
ATOM   2208  H   ASN   162      57.210  89.665  90.240  1.00  0.00           H  
ATOM   2209  CA  ASN   162      59.134  89.761  90.946  1.00  0.00           C  
ATOM   2210  HA  ASN   162      59.613  89.043  91.612  1.00  0.00           H  
ATOM   2211  CB  ASN   162      59.630  89.287  89.561  1.00  0.00           C  
ATOM   2212  HB2 ASN   162      59.180  89.903  88.783  1.00  0.00           H  
ATOM   2213  HB3 ASN   162      60.669  89.572  89.398  1.00  0.00           H  
ATOM   2214  CG  ASN   162      59.391  87.751  89.345  1.00  0.00           C  
ATOM   2215  OD1 ASN   162      59.784  86.934  90.186  1.00  0.00           O  
ATOM   2216  ND2 ASN   162      59.030  87.335  88.165  1.00  0.00           N  
ATOM   2217 HD21 ASN   162      58.931  86.355  87.942  1.00  0.00           H  
ATOM   2218 HD22 ASN   162      59.234  88.013  87.445  1.00  0.00           H  
ATOM   2219  C   ASN   162      59.816  91.125  91.376  1.00  0.00           C  
ATOM   2220  O   ASN   162      59.156  92.177  91.235  1.00  0.00           O  
ATOM   2221  N   SER   163      61.076  91.095  91.898  1.00  0.00           N  
ATOM   2222  H   SER   163      61.547  90.202  91.854  1.00  0.00           H  
ATOM   2223  CA  SER   163      61.919  92.273  92.146  1.00  0.00           C  
ATOM   2224  HA  SER   163      61.323  92.922  92.788  1.00  0.00           H  
ATOM   2225  CB  SER   163      63.135  91.948  92.958  1.00  0.00           C  
ATOM   2226  HB2 SER   163      62.831  91.552  93.927  1.00  0.00           H  
ATOM   2227  HB3 SER   163      63.721  91.187  92.442  1.00  0.00           H  
ATOM   2228  OG  SER   163      63.928  93.125  93.147  1.00  0.00           O  
ATOM   2229  HG  SER   163      64.723  92.908  93.640  1.00  0.00           H  
ATOM   2230  C   SER   163      62.164  93.045  90.893  1.00  0.00           C  
ATOM   2231  O   SER   163      61.933  92.441  89.797  1.00  0.00           O  
ATOM   2232  N   SER   164      62.481  94.333  91.083  1.00  0.00           N  
ATOM   2233  H   SER   164      62.701  94.518  92.051  1.00  0.00           H  
ATOM   2234  CA  SER   164      62.848  95.345  90.025  1.00  0.00           C  
ATOM   2235  HA  SER   164      63.626  96.004  90.410  1.00  0.00           H  
ATOM   2236  CB  SER   164      61.608  96.197  89.662  1.00  0.00           C  
ATOM   2237  HB2 SER   164      60.722  95.609  89.423  1.00  0.00           H  
ATOM   2238  HB3 SER   164      61.276  96.702  90.569  1.00  0.00           H  
ATOM   2239  OG  SER   164      61.928  97.299  88.806  1.00  0.00           O  
ATOM   2240  HG  SER   164      61.386  97.136  88.030  1.00  0.00           H  
ATOM   2241  C   SER   164      63.599  94.666  88.862  1.00  0.00           C  
ATOM   2242  O   SER   164      64.619  93.977  89.011  1.00  0.00           O  
ATOM   2243  N   SER   165      63.297  95.009  87.601  1.00  0.00           N  
ATOM   2244  H   SER   165      62.616  95.746  87.487  1.00  0.00           H  
ATOM   2245  CA  SER   165      63.793  94.445  86.283  1.00  0.00           C  
ATOM   2246  HA  SER   165      64.521  93.652  86.452  1.00  0.00           H  
ATOM   2247  CB  SER   165      62.574  93.740  85.575  1.00  0.00           C  
ATOM   2248  HB2 SER   165      61.716  94.379  85.365  1.00  0.00           H  
ATOM   2249  HB3 SER   165      62.787  93.563  84.521  1.00  0.00           H  
ATOM   2250  OG  SER   165      62.112  92.552  86.256  1.00  0.00           O  
ATOM   2251  HG  SER   165      62.795  91.895  86.102  1.00  0.00           H  
ATOM   2252  C   SER   165      64.581  95.385  85.350  1.00  0.00           C  
ATOM   2253  O   SER   165      64.219  96.598  85.326  1.00  0.00           O  
ATOM   2254  N   GLY   166      65.601  94.876  84.686  1.00  0.00           N  
ATOM   2255  H   GLY   166      65.847  93.899  84.748  1.00  0.00           H  
ATOM   2256  CA  GLY   166      66.524  95.780  83.954  1.00  0.00           C  
ATOM   2257  HA2 GLY   166      67.150  95.174  83.299  1.00  0.00           H  
ATOM   2258  HA3 GLY   166      65.963  96.546  83.419  1.00  0.00           H  
ATOM   2259  C   GLY   166      67.389  96.569  84.942  1.00  0.00           C  
ATOM   2260  O   GLY   166      67.297  96.359  86.175  1.00  0.00           O  
ATOM   2261  N   GLY   167      68.242  97.495  84.409  1.00  0.00           N  
ATOM   2262  H   GLY   167      68.249  97.658  83.412  1.00  0.00           H  
ATOM   2263  CA  GLY   167      69.202  98.347  85.072  1.00  0.00           C  
ATOM   2264  HA2 GLY   167      69.024  99.323  84.621  1.00  0.00           H  
ATOM   2265  HA3 GLY   167      69.034  98.441  86.145  1.00  0.00           H  
ATOM   2266  C   GLY   167      70.654  97.931  84.761  1.00  0.00           C  
ATOM   2267  O   GLY   167      71.177  98.271  83.710  1.00  0.00           O  
ATOM   2268  N   GLY   168      71.302  97.252  85.745  1.00  0.00           N  
ATOM   2269  H   GLY   168      70.737  96.865  86.487  1.00  0.00           H  
ATOM   2270  CA  GLY   168      72.646  96.773  85.531  1.00  0.00           C  
ATOM   2271  HA2 GLY   168      73.270  97.589  85.167  1.00  0.00           H  
ATOM   2272  HA3 GLY   168      73.124  96.576  86.491  1.00  0.00           H  
ATOM   2273  C   GLY   168      72.772  95.474  84.666  1.00  0.00           C  
ATOM   2274  O   GLY   168      71.856  94.949  84.031  1.00  0.00           O  
ATOM   2275  N   GLY   169      73.914  94.861  84.589  1.00  0.00           N  
ATOM   2276  H   GLY   169      73.859  94.007  84.052  1.00  0.00           H  
ATOM   2277  CA  GLY   169      75.179  95.209  85.240  1.00  0.00           C  
ATOM   2278  HA2 GLY   169      75.067  95.572  86.262  1.00  0.00           H  
ATOM   2279  HA3 GLY   169      75.881  94.376  85.287  1.00  0.00           H  
ATOM   2280  C   GLY   169      75.928  96.312  84.471  1.00  0.00           C  
ATOM   2281  O   GLY   169      75.718  96.536  83.305  1.00  0.00           O  
ATOM   2282  N   GLY   170      76.889  96.939  85.149  1.00  0.00           N  
ATOM   2283  H   GLY   170      77.097  96.776  86.124  1.00  0.00           H  
ATOM   2284  CA  GLY   170      77.815  97.872  84.516  1.00  0.00           C  
ATOM   2285  HA2 GLY   170      77.248  98.655  84.013  1.00  0.00           H  
ATOM   2286  HA3 GLY   170      78.273  98.501  85.279  1.00  0.00           H  
ATOM   2287  C   GLY   170      78.897  97.158  83.716  1.00  0.00           C  
ATOM   2288  O   GLY   170      79.262  96.011  84.070  1.00  0.00           O  
ATOM   2289  N   GLY   171      79.648  97.793  82.785  1.00  0.00           N  
ATOM   2290  H   GLY   171      80.388  97.311  82.296  1.00  0.00           H  
ATOM   2291  CA  GLY   171      79.457  99.197  82.337  1.00  0.00           C  
ATOM   2292  HA2 GLY   171      79.837  99.338  81.325  1.00  0.00           H  
ATOM   2293  HA3 GLY   171      78.407  99.488  82.381  1.00  0.00           H  
ATOM   2294  C   GLY   171      80.283 100.245  83.211  1.00  0.00           C  
ATOM   2295  O   GLY   171      80.258 100.151  84.447  1.00  0.00           O  
ATOM   2296  N   GLY   172      81.079 101.181  82.670  1.00  0.00           N  
ATOM   2297  H   GLY   172      81.426 101.886  83.305  1.00  0.00           H  
ATOM   2298  CA  GLY   172      81.373 101.500  81.266  1.00  0.00           C  
ATOM   2299  HA2 GLY   172      80.466 101.678  80.689  1.00  0.00           H  
ATOM   2300  HA3 GLY   172      81.947 102.418  81.145  1.00  0.00           H  
ATOM   2301  C   GLY   172      82.283 100.403  80.618  1.00  0.00           C  
ATOM   2302  O   GLY   172      83.261  99.941  81.156  1.00  0.00           O  
ATOM   2303  N   GLY   173      81.736  99.876  79.545  1.00  0.00           N  
ATOM   2304  H   GLY   173      80.999 100.391  79.085  1.00  0.00           H  
ATOM   2305  CA  GLY   173      82.349  98.830  78.705  1.00  0.00           C  
ATOM   2306  HA2 GLY   173      81.515  98.611  78.039  1.00  0.00           H  
ATOM   2307  HA3 GLY   173      83.204  99.196  78.137  1.00  0.00           H  
ATOM   2308  C   GLY   173      82.718  97.641  79.581  1.00  0.00           C  
ATOM   2309  O   GLY   173      81.962  97.231  80.445  1.00  0.00           O  
ATOM   2310  N   GLY   174      83.915  97.042  79.507  1.00  0.00           N  
ATOM   2311  H   GLY   174      84.016  96.264  80.143  1.00  0.00           H  
ATOM   2312  CA  GLY   174      84.980  97.170  78.489  1.00  0.00           C  
ATOM   2313  HA2 GLY   174      84.897  98.128  77.977  1.00  0.00           H  
ATOM   2314  HA3 GLY   174      85.928  97.054  79.014  1.00  0.00           H  
ATOM   2315  C   GLY   174      85.001  96.027  77.440  1.00  0.00           C  
ATOM   2316  O   GLY   174      85.752  96.213  76.513  1.00  0.00           O  
ATOM   2317  N   GLY   175      84.147  95.003  77.489  1.00  0.00           N  
ATOM   2318  H   GLY   175      83.667  94.962  78.377  1.00  0.00           H  
ATOM   2319  CA  GLY   175      84.098  93.845  76.616  1.00  0.00           C  
ATOM   2320  HA2 GLY   175      85.083  93.500  76.305  1.00  0.00           H  
ATOM   2321  HA3 GLY   175      83.662  93.039  77.207  1.00  0.00           H  
ATOM   2322  C   GLY   175      83.202  94.002  75.334  1.00  0.00           C  
ATOM   2323  O   GLY   175      83.284  93.178  74.407  1.00  0.00           O  
ATOM   2324  N   ASN   176      82.449  95.096  75.317  1.00  0.00           N  
ATOM   2325  H   ASN   176      82.475  95.799  76.041  1.00  0.00           H  
ATOM   2326  CA  ASN   176      81.557  95.507  74.189  1.00  0.00           C  
ATOM   2327  HA  ASN   176      82.018  95.311  73.221  1.00  0.00           H  
ATOM   2328  CB  ASN   176      80.172  94.820  74.356  1.00  0.00           C  
ATOM   2329  HB2 ASN   176      80.279  93.752  74.545  1.00  0.00           H  
ATOM   2330  HB3 ASN   176      79.761  95.289  75.250  1.00  0.00           H  
ATOM   2331  CG  ASN   176      79.376  94.967  73.073  1.00  0.00           C  
ATOM   2332  OD1 ASN   176      78.687  95.951  72.783  1.00  0.00           O  
ATOM   2333  ND2 ASN   176      79.406  93.964  72.321  1.00  0.00           N  
ATOM   2334 HD21 ASN   176      78.677  94.003  71.624  1.00  0.00           H  
ATOM   2335 HD22 ASN   176      79.856  93.106  72.608  1.00  0.00           H  
ATOM   2336  C   ASN   176      81.349  97.023  74.276  1.00  0.00           C  
ATOM   2337  O   ASN   176      81.042  97.445  75.358  1.00  0.00           O  
ATOM   2338  N   TYR   177      81.419  97.825  73.178  1.00  0.00           N  
ATOM   2339  H   TYR   177      81.871  97.505  72.333  1.00  0.00           H  
ATOM   2340  CA  TYR   177      81.015  99.275  73.213  1.00  0.00           C  
ATOM   2341  HA  TYR   177      80.773  99.523  74.246  1.00  0.00           H  
ATOM   2342  CB  TYR   177      82.317 100.085  72.985  1.00  0.00           C  
ATOM   2343  HB2 TYR   177      82.788  99.800  72.044  1.00  0.00           H  
ATOM   2344  HB3 TYR   177      82.013 101.126  72.876  1.00  0.00           H  
ATOM   2345  CG  TYR   177      83.436  99.936  73.967  1.00  0.00           C  
ATOM   2346  CD1 TYR   177      84.585  99.150  73.683  1.00  0.00           C  
ATOM   2347  HD1 TYR   177      84.742  98.743  72.695  1.00  0.00           H  
ATOM   2348  CE1 TYR   177      85.536  99.005  74.633  1.00  0.00           C  
ATOM   2349  HE1 TYR   177      86.327  98.298  74.428  1.00  0.00           H  
ATOM   2350  CZ  TYR   177      85.474  99.729  75.848  1.00  0.00           C  
ATOM   2351  OH  TYR   177      86.423  99.643  76.794  1.00  0.00           O  
ATOM   2352  HH  TYR   177      87.229  99.317  76.387  1.00  0.00           H  
ATOM   2353  CE2 TYR   177      84.281 100.481  76.115  1.00  0.00           C  
ATOM   2354  HE2 TYR   177      84.207 101.072  77.016  1.00  0.00           H  
ATOM   2355  CD2 TYR   177      83.208 100.536  75.202  1.00  0.00           C  
ATOM   2356  HD2 TYR   177      82.262 100.996  75.448  1.00  0.00           H  
ATOM   2357  C   TYR   177      79.911  99.657  72.296  1.00  0.00           C  
ATOM   2358  O   TYR   177      79.877  99.197  71.146  1.00  0.00           O  
ATOM   2359  N   GLY   178      78.859 100.279  72.774  1.00  0.00           N  
ATOM   2360  H   GLY   178      78.262 100.583  72.019  1.00  0.00           H  
ATOM   2361  CA  GLY   178      78.521 100.612  74.146  1.00  0.00           C  
ATOM   2362  HA2 GLY   178      77.443 100.757  74.070  1.00  0.00           H  
ATOM   2363  HA3 GLY   178      78.680  99.718  74.750  1.00  0.00           H  
ATOM   2364  C   GLY   178      79.191 101.758  74.865  1.00  0.00           C  
ATOM   2365  O   GLY   178      80.265 102.134  74.571  1.00  0.00           O  
ATOM   2366  N   GLN   179      78.461 102.326  75.806  1.00  0.00           N  
ATOM   2367  H   GLN   179      77.493 102.040  75.830  1.00  0.00           H  
ATOM   2368  CA  GLN   179      79.001 103.248  76.843  1.00  0.00           C  
ATOM   2369  HA  GLN   179      79.267 104.143  76.282  1.00  0.00           H  
ATOM   2370  CB  GLN   179      77.916 103.628  77.842  1.00  0.00           C  
ATOM   2371  HB2 GLN   179      78.159 104.580  78.314  1.00  0.00           H  
ATOM   2372  HB3 GLN   179      76.949 103.771  77.359  1.00  0.00           H  
ATOM   2373  CG  GLN   179      77.652 102.566  78.914  1.00  0.00           C  
ATOM   2374  HG2 GLN   179      78.508 102.437  79.577  1.00  0.00           H  
ATOM   2375  HG3 GLN   179      76.950 103.097  79.557  1.00  0.00           H  
ATOM   2376  CD  GLN   179      77.007 101.202  78.436  1.00  0.00           C  
ATOM   2377  OE1 GLN   179      75.785 100.973  78.455  1.00  0.00           O  
ATOM   2378  NE2 GLN   179      77.817 100.247  77.991  1.00  0.00           N  
ATOM   2379 HE21 GLN   179      78.782 100.359  77.715  1.00  0.00           H  
ATOM   2380 HE22 GLN   179      77.342  99.491  77.518  1.00  0.00           H  
ATOM   2381  C   GLN   179      80.268 102.739  77.491  1.00  0.00           C  
ATOM   2382  O   GLN   179      80.407 101.604  77.986  1.00  0.00           O  
ATOM   2383  N   ASP   180      81.328 103.508  77.540  1.00  0.00           N  
ATOM   2384  H   ASP   180      81.975 103.224  78.262  1.00  0.00           H  
ATOM   2385  CA  ASP   180      81.691 104.621  76.605  1.00  0.00           C  
ATOM   2386  HA  ASP   180      81.255 104.442  75.622  1.00  0.00           H  
ATOM   2387  CB  ASP   180      81.120 105.919  77.218  1.00  0.00           C  
ATOM   2388  HB2 ASP   180      80.078 105.698  77.448  1.00  0.00           H  
ATOM   2389  HB3 ASP   180      81.700 106.059  78.131  1.00  0.00           H  
ATOM   2390  CG  ASP   180      81.225 107.169  76.287  1.00  0.00           C  
ATOM   2391  OD1 ASP   180      80.731 108.236  76.682  1.00  0.00           O  
ATOM   2392  OD2 ASP   180      81.770 107.071  75.184  1.00  0.00           O  
ATOM   2393  C   ASP   180      83.219 104.777  76.351  1.00  0.00           C  
ATOM   2394  O   ASP   180      84.016 105.031  77.278  1.00  0.00           O  
ATOM   2395  N   GLN   181      83.605 104.676  75.091  1.00  0.00           N  
ATOM   2396  H   GLN   181      82.843 104.682  74.428  1.00  0.00           H  
ATOM   2397  CA  GLN   181      84.985 104.775  74.705  1.00  0.00           C  
ATOM   2398  HA  GLN   181      85.528 104.046  75.306  1.00  0.00           H  
ATOM   2399  CB  GLN   181      85.137 104.433  73.220  1.00  0.00           C  
ATOM   2400  HB2 GLN   181      84.358 104.950  72.659  1.00  0.00           H  
ATOM   2401  HB3 GLN   181      86.135 104.692  72.867  1.00  0.00           H  
ATOM   2402  CG  GLN   181      84.856 102.962  73.006  1.00  0.00           C  
ATOM   2403  HG2 GLN   181      84.216 102.525  73.772  1.00  0.00           H  
ATOM   2404  HG3 GLN   181      84.174 102.857  72.162  1.00  0.00           H  
ATOM   2405  CD  GLN   181      85.995 101.972  72.677  1.00  0.00           C  
ATOM   2406  OE1 GLN   181      86.990 101.873  73.367  1.00  0.00           O  
ATOM   2407  NE2 GLN   181      85.837 101.180  71.619  1.00  0.00           N  
ATOM   2408 HE21 GLN   181      85.001 101.268  71.059  1.00  0.00           H  
ATOM   2409 HE22 GLN   181      86.425 100.359  71.648  1.00  0.00           H  
ATOM   2410  C   GLN   181      85.503 106.224  74.996  1.00  0.00           C  
ATOM   2411  O   GLN   181      86.712 106.430  75.056  1.00  0.00           O  
ATOM   2412  N   SER   182      84.655 107.296  75.253  1.00  0.00           N  
ATOM   2413  H   SER   182      83.675 107.243  75.013  1.00  0.00           H  
ATOM   2414  CA  SER   182      85.029 108.647  75.549  1.00  0.00           C  
ATOM   2415  HA  SER   182      85.442 109.080  74.638  1.00  0.00           H  
ATOM   2416  CB  SER   182      83.739 109.547  75.769  1.00  0.00           C  
ATOM   2417  HB2 SER   182      83.262 109.219  76.693  1.00  0.00           H  
ATOM   2418  HB3 SER   182      84.101 110.553  75.981  1.00  0.00           H  
ATOM   2419  OG  SER   182      82.823 109.530  74.717  1.00  0.00           O  
ATOM   2420  HG  SER   182      82.452 108.646  74.761  1.00  0.00           H  
ATOM   2421  C   SER   182      85.855 109.052  76.790  1.00  0.00           C  
ATOM   2422  O   SER   182      85.790 108.286  77.764  1.00  0.00           O  
ATOM   2423  N   SER   183      86.598 110.165  76.967  1.00  0.00           N  
ATOM   2424  H   SER   183      87.032 110.343  77.861  1.00  0.00           H  
ATOM   2425  CA  SER   183      86.845 111.330  76.035  1.00  0.00           C  
ATOM   2426  HA  SER   183      86.137 111.259  75.209  1.00  0.00           H  
ATOM   2427  CB  SER   183      86.660 112.638  76.807  1.00  0.00           C  
ATOM   2428  HB2 SER   183      85.829 112.511  77.501  1.00  0.00           H  
ATOM   2429  HB3 SER   183      87.624 112.943  77.213  1.00  0.00           H  
ATOM   2430  OG  SER   183      86.392 113.606  75.940  1.00  0.00           O  
ATOM   2431  HG  SER   183      85.499 113.508  75.603  1.00  0.00           H  
ATOM   2432  C   SER   183      88.226 111.256  75.348  1.00  0.00           C  
ATOM   2433  O   SER   183      88.887 110.226  75.440  1.00  0.00           O  
ATOM   2434  N   MET   184      88.623 112.267  74.569  1.00  0.00           N  
ATOM   2435  H   MET   184      88.094 113.125  74.512  1.00  0.00           H  
ATOM   2436  CA  MET   184      89.827 112.180  73.710  1.00  0.00           C  
ATOM   2437  HA  MET   184      90.566 111.529  74.176  1.00  0.00           H  
ATOM   2438  CB  MET   184      89.408 111.483  72.418  1.00  0.00           C  
ATOM   2439  HB2 MET   184      89.166 110.443  72.639  1.00  0.00           H  
ATOM   2440  HB3 MET   184      88.545 112.080  72.123  1.00  0.00           H  
ATOM   2441  CG  MET   184      90.375 111.679  71.264  1.00  0.00           C  
ATOM   2442  HG2 MET   184      90.334 112.709  70.912  1.00  0.00           H  
ATOM   2443  HG3 MET   184      91.362 111.360  71.599  1.00  0.00           H  
ATOM   2444  SD  MET   184      89.837 110.649  69.880  1.00  0.00           S  
ATOM   2445  CE  MET   184      91.263 110.973  68.786  1.00  0.00           C  
ATOM   2446  HE1 MET   184      91.417 112.053  68.781  1.00  0.00           H  
ATOM   2447  HE2 MET   184      92.111 110.513  69.292  1.00  0.00           H  
ATOM   2448  HE3 MET   184      91.185 110.568  67.778  1.00  0.00           H  
ATOM   2449  C   MET   184      90.439 113.537  73.430  1.00  0.00           C  
ATOM   2450  O   MET   184      89.726 114.538  73.412  1.00  0.00           O  
ATOM   2451  N   SER   185      91.770 113.580  73.282  1.00  0.00           N  
ATOM   2452  H   SER   185      92.228 112.680  73.276  1.00  0.00           H  
ATOM   2453  CA  SER   185      92.566 114.668  72.811  1.00  0.00           C  
ATOM   2454  HA  SER   185      92.706 115.325  73.669  1.00  0.00           H  
ATOM   2455  CB  SER   185      93.908 114.101  72.462  1.00  0.00           C  
ATOM   2456  HB2 SER   185      94.411 113.569  73.268  1.00  0.00           H  
ATOM   2457  HB3 SER   185      93.737 113.328  71.713  1.00  0.00           H  
ATOM   2458  OG  SER   185      94.753 115.249  72.069  1.00  0.00           O  
ATOM   2459  HG  SER   185      95.053 115.642  72.892  1.00  0.00           H  
ATOM   2460  C   SER   185      91.995 115.499  71.703  1.00  0.00           C  
ATOM   2461  O   SER   185      91.441 114.950  70.692  1.00  0.00           O  
ATOM   2462  N   SER   186      92.018 116.853  71.798  1.00  0.00           N  
ATOM   2463  H   SER   186      92.437 117.213  72.644  1.00  0.00           H  
ATOM   2464  CA  SER   186      91.472 117.794  70.824  1.00  0.00           C  
ATOM   2465  HA  SER   186      92.032 117.626  69.904  1.00  0.00           H  
ATOM   2466  CB  SER   186      89.927 117.619  70.597  1.00  0.00           C  
ATOM   2467  HB2 SER   186      89.692 116.559  70.696  1.00  0.00           H  
ATOM   2468  HB3 SER   186      89.505 118.126  71.465  1.00  0.00           H  
ATOM   2469  OG  SER   186      89.527 118.215  69.344  1.00  0.00           O  
ATOM   2470  HG  SER   186      88.601 118.446  69.449  1.00  0.00           H  
ATOM   2471  C   SER   186      91.795 119.257  71.300  1.00  0.00           C  
ATOM   2472  O   SER   186      91.798 119.559  72.520  1.00  0.00           O  
ATOM   2473  N   GLY   187      92.040 120.258  70.427  1.00  0.00           N  
ATOM   2474  H   GLY   187      91.902 121.138  70.903  1.00  0.00           H  
ATOM   2475  CA  GLY   187      92.132 120.358  68.941  1.00  0.00           C  
ATOM   2476  HA2 GLY   187      93.125 120.673  68.619  1.00  0.00           H  
ATOM   2477  HA3 GLY   187      91.879 119.416  68.454  1.00  0.00           H  
ATOM   2478  C   GLY   187      91.238 121.380  68.275  1.00  0.00           C  
ATOM   2479  O   GLY   187      91.580 121.742  67.169  1.00  0.00           O  
ATOM   2480  N   GLY   188      90.163 121.773  68.930  1.00  0.00           N  
ATOM   2481  H   GLY   188      89.930 121.251  69.763  1.00  0.00           H  
ATOM   2482  CA  GLY   188      89.164 122.738  68.435  1.00  0.00           C  
ATOM   2483  HA2 GLY   188      88.787 122.263  67.529  1.00  0.00           H  
ATOM   2484  HA3 GLY   188      88.308 122.876  69.096  1.00  0.00           H  
ATOM   2485  C   GLY   188      89.600 124.146  68.052  1.00  0.00           C  
ATOM   2486  O   GLY   188      90.674 124.560  68.519  1.00  0.00           O  
ATOM   2487  N   GLY   189      88.896 124.963  67.244  1.00  0.00           N  
ATOM   2488  H   GLY   189      89.107 125.944  67.355  1.00  0.00           H  
ATOM   2489  CA  GLY   189      87.708 124.660  66.482  1.00  0.00           C  
ATOM   2490  HA2 GLY   189      87.599 125.383  65.674  1.00  0.00           H  
ATOM   2491  HA3 GLY   189      87.911 123.749  65.920  1.00  0.00           H  
ATOM   2492  C   GLY   189      86.327 124.380  67.162  1.00  0.00           C  
ATOM   2493  O   GLY   189      86.243 123.945  68.303  1.00  0.00           O  
ATOM   2494  N   SER   190      85.300 124.693  66.375  1.00  0.00           N  
ATOM   2495  H   SER   190      85.464 124.909  65.402  1.00  0.00           H  
ATOM   2496  CA  SER   190      83.870 124.737  66.870  1.00  0.00           C  
ATOM   2497  HA  SER   190      83.341 125.492  66.287  1.00  0.00           H  
ATOM   2498  CB  SER   190      83.110 123.465  66.545  1.00  0.00           C  
ATOM   2499  HB2 SER   190      83.345 122.604  67.170  1.00  0.00           H  
ATOM   2500  HB3 SER   190      82.026 123.569  66.510  1.00  0.00           H  
ATOM   2501  OG  SER   190      83.387 123.071  65.240  1.00  0.00           O  
ATOM   2502  HG  SER   190      82.866 123.610  64.640  1.00  0.00           H  
ATOM   2503  C   SER   190      83.677 125.125  68.352  1.00  0.00           C  
ATOM   2504  O   SER   190      83.575 124.263  69.191  1.00  0.00           O  
ATOM   2505  N   GLY   191      83.612 126.437  68.752  1.00  0.00           N  
ATOM   2506  H   GLY   191      83.555 126.620  69.744  1.00  0.00           H  
ATOM   2507  CA  GLY   191      83.286 127.558  67.909  1.00  0.00           C  
ATOM   2508  HA2 GLY   191      83.761 128.376  68.451  1.00  0.00           H  
ATOM   2509  HA3 GLY   191      83.732 127.564  66.914  1.00  0.00           H  
ATOM   2510  C   GLY   191      81.774 127.772  67.829  1.00  0.00           C  
ATOM   2511  O   GLY   191      80.978 126.863  67.410  1.00  0.00           O  
ATOM   2512  N   GLY   192      81.359 129.010  68.138  1.00  0.00           N  
ATOM   2513  H   GLY   192      82.040 129.673  68.479  1.00  0.00           H  
ATOM   2514  CA  GLY   192      80.037 129.575  67.743  1.00  0.00           C  
ATOM   2515  HA2 GLY   192      79.306 128.911  68.204  1.00  0.00           H  
ATOM   2516  HA3 GLY   192      79.976 130.571  68.182  1.00  0.00           H  
ATOM   2517  C   GLY   192      79.799 129.741  66.295  1.00  0.00           C  
ATOM   2518  O   GLY   192      80.725 130.014  65.575  1.00  0.00           O  
ATOM   2519  N   GLY   193      78.625 129.475  65.783  1.00  0.00           N  
ATOM   2520  H   GLY   193      77.909 129.139  66.411  1.00  0.00           H  
ATOM   2521  CA  GLY   193      78.364 129.540  64.285  1.00  0.00           C  
ATOM   2522  HA2 GLY   193      78.649 130.464  63.782  1.00  0.00           H  
ATOM   2523  HA3 GLY   193      78.864 128.687  63.825  1.00  0.00           H  
ATOM   2524  C   GLY   193      76.879 129.331  63.937  1.00  0.00           C  
ATOM   2525  O   GLY   193      75.979 129.756  64.676  1.00  0.00           O  
ATOM   2526  N   TYR   194      76.643 128.592  62.856  1.00  0.00           N  
ATOM   2527  H   TYR   194      77.453 128.315  62.320  1.00  0.00           H  
ATOM   2528  CA  TYR   194      75.274 128.153  62.466  1.00  0.00           C  
ATOM   2529  HA  TYR   194      74.784 129.119  62.344  1.00  0.00           H  
ATOM   2530  CB  TYR   194      75.327 127.518  61.097  1.00  0.00           C  
ATOM   2531  HB2 TYR   194      75.633 126.487  61.276  1.00  0.00           H  
ATOM   2532  HB3 TYR   194      74.265 127.392  60.887  1.00  0.00           H  
ATOM   2533  CG  TYR   194      76.053 128.297  60.007  1.00  0.00           C  
ATOM   2534  CD1 TYR   194      75.518 129.449  59.539  1.00  0.00           C  
ATOM   2535  HD1 TYR   194      74.613 129.778  60.027  1.00  0.00           H  
ATOM   2536  CE1 TYR   194      76.023 130.125  58.456  1.00  0.00           C  
ATOM   2537  HE1 TYR   194      75.601 131.001  57.987  1.00  0.00           H  
ATOM   2538  CZ  TYR   194      77.054 129.470  57.710  1.00  0.00           C  
ATOM   2539  OH  TYR   194      77.503 130.101  56.622  1.00  0.00           O  
ATOM   2540  HH  TYR   194      77.268 131.032  56.609  1.00  0.00           H  
ATOM   2541  CE2 TYR   194      77.596 128.241  58.176  1.00  0.00           C  
ATOM   2542  HE2 TYR   194      78.391 127.734  57.651  1.00  0.00           H  
ATOM   2543  CD2 TYR   194      77.147 127.734  59.354  1.00  0.00           C  
ATOM   2544  HD2 TYR   194      77.395 126.746  59.715  1.00  0.00           H  
ATOM   2545  C   TYR   194      74.547 127.339  63.610  1.00  0.00           C  
ATOM   2546  O   TYR   194      75.208 126.517  64.258  1.00  0.00           O  
ATOM   2547  N   GLY   195      73.242 127.584  63.830  1.00  0.00           N  
ATOM   2548  H   GLY   195      72.829 127.135  64.634  1.00  0.00           H  
ATOM   2549  CA  GLY   195      72.380 128.439  62.989  1.00  0.00           C  
ATOM   2550  HA2 GLY   195      72.619 129.479  63.208  1.00  0.00           H  
ATOM   2551  HA3 GLY   195      72.559 128.257  61.929  1.00  0.00           H  
ATOM   2552  C   GLY   195      70.869 128.250  63.168  1.00  0.00           C  
ATOM   2553  O   GLY   195      70.429 127.307  63.840  1.00  0.00           O  
ATOM   2554  N   ASN   196      70.090 128.981  62.404  1.00  0.00           N  
ATOM   2555  H   ASN   196      70.442 129.843  62.012  1.00  0.00           H  
ATOM   2556  CA  ASN   196      68.691 128.792  62.148  1.00  0.00           C  
ATOM   2557  HA  ASN   196      68.162 128.702  63.097  1.00  0.00           H  
ATOM   2558  CB  ASN   196      68.188 130.061  61.428  1.00  0.00           C  
ATOM   2559  HB2 ASN   196      68.455 130.960  61.983  1.00  0.00           H  
ATOM   2560  HB3 ASN   196      68.674 130.169  60.459  1.00  0.00           H  
ATOM   2561  CG  ASN   196      66.718 130.081  61.273  1.00  0.00           C  
ATOM   2562  OD1 ASN   196      66.003 130.272  62.297  1.00  0.00           O  
ATOM   2563  ND2 ASN   196      66.244 129.790  60.099  1.00  0.00           N  
ATOM   2564 HD21 ASN   196      65.237 129.729  60.147  1.00  0.00           H  
ATOM   2565 HD22 ASN   196      66.785 129.515  59.292  1.00  0.00           H  
ATOM   2566  C   ASN   196      68.487 127.507  61.244  1.00  0.00           C  
ATOM   2567  O   ASN   196      69.190 127.240  60.288  1.00  0.00           O  
ATOM   2568  N   GLN   197      67.345 126.864  61.500  1.00  0.00           N  
ATOM   2569  H   GLN   197      66.809 127.139  62.311  1.00  0.00           H  
ATOM   2570  CA  GLN   197      66.608 125.997  60.569  1.00  0.00           C  
ATOM   2571  HA  GLN   197      67.303 125.486  59.901  1.00  0.00           H  
ATOM   2572  CB  GLN   197      65.915 124.940  61.440  1.00  0.00           C  
ATOM   2573  HB2 GLN   197      66.707 124.379  61.937  1.00  0.00           H  
ATOM   2574  HB3 GLN   197      65.174 125.437  62.066  1.00  0.00           H  
ATOM   2575  CG  GLN   197      65.185 123.895  60.656  1.00  0.00           C  
ATOM   2576  HG2 GLN   197      64.509 124.357  59.936  1.00  0.00           H  
ATOM   2577  HG3 GLN   197      65.981 123.310  60.196  1.00  0.00           H  
ATOM   2578  CD  GLN   197      64.513 122.939  61.591  1.00  0.00           C  
ATOM   2579  OE1 GLN   197      64.414 122.993  62.804  1.00  0.00           O  
ATOM   2580  NE2 GLN   197      63.832 121.970  61.039  1.00  0.00           N  
ATOM   2581 HE21 GLN   197      63.941 121.682  60.078  1.00  0.00           H  
ATOM   2582 HE22 GLN   197      63.414 121.323  61.693  1.00  0.00           H  
ATOM   2583  C   GLN   197      65.740 126.879  59.662  1.00  0.00           C  
ATOM   2584  O   GLN   197      64.608 127.183  60.057  1.00  0.00           O  
ATOM   2585  N   ASP   198      66.214 127.189  58.490  1.00  0.00           N  
ATOM   2586  H   ASP   198      67.178 126.898  58.413  1.00  0.00           H  
ATOM   2587  CA  ASP   198      65.453 127.996  57.486  1.00  0.00           C  
ATOM   2588  HA  ASP   198      65.078 128.885  57.994  1.00  0.00           H  
ATOM   2589  CB  ASP   198      66.376 128.467  56.325  1.00  0.00           C  
ATOM   2590  HB2 ASP   198      66.748 127.511  55.955  1.00  0.00           H  
ATOM   2591  HB3 ASP   198      65.739 129.022  55.636  1.00  0.00           H  
ATOM   2592  CG  ASP   198      67.552 129.325  56.757  1.00  0.00           C  
ATOM   2593  OD1 ASP   198      67.865 129.322  57.934  1.00  0.00           O  
ATOM   2594  OD2 ASP   198      68.288 129.990  56.012  1.00  0.00           O  
ATOM   2595  C   ASP   198      64.187 127.240  56.940  1.00  0.00           C  
ATOM   2596  O   ASP   198      64.325 126.048  56.585  1.00  0.00           O  
ATOM   2597  N   GLN   199      63.035 127.906  56.986  1.00  0.00           N  
ATOM   2598  H   GLN   199      63.108 128.850  57.340  1.00  0.00           H  
ATOM   2599  CA  GLN   199      61.680 127.284  56.933  1.00  0.00           C  
ATOM   2600  HA  GLN   199      61.686 126.355  56.362  1.00  0.00           H  
ATOM   2601  CB  GLN   199      61.107 126.855  58.378  1.00  0.00           C  
ATOM   2602  HB2 GLN   199      61.310 127.639  59.107  1.00  0.00           H  
ATOM   2603  HB3 GLN   199      60.051 126.606  58.274  1.00  0.00           H  
ATOM   2604  CG  GLN   199      61.794 125.551  58.836  1.00  0.00           C  
ATOM   2605  HG2 GLN   199      61.455 124.802  58.121  1.00  0.00           H  
ATOM   2606  HG3 GLN   199      62.876 125.677  58.796  1.00  0.00           H  
ATOM   2607  CD  GLN   199      61.472 125.090  60.294  1.00  0.00           C  
ATOM   2608  OE1 GLN   199      61.193 125.913  61.132  1.00  0.00           O  
ATOM   2609  NE2 GLN   199      61.364 123.864  60.673  1.00  0.00           N  
ATOM   2610 HE21 GLN   199      61.454 123.110  60.008  1.00  0.00           H  
ATOM   2611 HE22 GLN   199      61.081 123.665  61.622  1.00  0.00           H  
ATOM   2612  C   GLN   199      60.682 128.291  56.290  1.00  0.00           C  
ATOM   2613  O   GLN   199      60.542 129.400  56.691  1.00  0.00           O  
ATOM   2614  N   SER   200      59.924 127.827  55.267  1.00  0.00           N  
ATOM   2615  H   SER   200      59.374 128.546  54.820  1.00  0.00           H  
ATOM   2616  CA  SER   200      60.290 126.668  54.317  1.00  0.00           C  
ATOM   2617  HA  SER   200      60.142 125.694  54.782  1.00  0.00           H  
ATOM   2618  CB  SER   200      59.402 126.801  53.118  1.00  0.00           C  
ATOM   2619  HB2 SER   200      58.374 126.832  53.479  1.00  0.00           H  
ATOM   2620  HB3 SER   200      59.645 127.716  52.577  1.00  0.00           H  
ATOM   2621  OG  SER   200      59.489 125.681  52.288  1.00  0.00           O  
ATOM   2622  HG  SER   200      58.795 125.872  51.653  1.00  0.00           H  
ATOM   2623  C   SER   200      61.754 126.712  53.803  1.00  0.00           C  
ATOM   2624  O   SER   200      62.239 127.820  53.720  1.00  0.00           O  
ATOM   2625  N   GLY   201      62.451 125.608  53.577  1.00  0.00           N  
ATOM   2626  H   GLY   201      61.919 124.750  53.603  1.00  0.00           H  
ATOM   2627  CA  GLY   201      63.901 125.553  53.248  1.00  0.00           C  
ATOM   2628  HA2 GLY   201      64.366 126.327  53.859  1.00  0.00           H  
ATOM   2629  HA3 GLY   201      64.180 124.589  53.675  1.00  0.00           H  
ATOM   2630  C   GLY   201      64.217 125.771  51.782  1.00  0.00           C  
ATOM   2631  O   GLY   201      63.314 126.046  50.944  1.00  0.00           O  
ATOM   2632  N   GLY   202      65.480 125.622  51.405  1.00  0.00           N  
ATOM   2633  H   GLY   202      65.630 125.706  50.410  1.00  0.00           H  
ATOM   2634  CA  GLY   202      66.532 125.029  52.243  1.00  0.00           C  
ATOM   2635  HA2 GLY   202      66.680 125.382  53.264  1.00  0.00           H  
ATOM   2636  HA3 GLY   202      66.247 123.977  52.233  1.00  0.00           H  
ATOM   2637  C   GLY   202      67.918 125.063  51.515  1.00  0.00           C  
ATOM   2638  O   GLY   202      68.083 125.751  50.477  1.00  0.00           O  
ATOM   2639  N   GLY   203      68.951 124.303  52.027  1.00  0.00           N  
ATOM   2640  H   GLY   203      69.795 124.207  51.479  1.00  0.00           H  
ATOM   2641  CA  GLY   203      68.940 123.407  53.176  1.00  0.00           C  
ATOM   2642  HA2 GLY   203      68.010 122.844  53.258  1.00  0.00           H  
ATOM   2643  HA3 GLY   203      69.600 122.562  52.979  1.00  0.00           H  
ATOM   2644  C   GLY   203      69.390 123.994  54.508  1.00  0.00           C  
ATOM   2645  O   GLY   203      69.214 123.257  55.476  1.00  0.00           O  
ATOM   2646  N   GLY   204      69.925 125.210  54.511  1.00  0.00           N  
ATOM   2647  H   GLY   204      69.911 125.739  53.651  1.00  0.00           H  
ATOM   2648  CA  GLY   204      70.566 125.777  55.716  1.00  0.00           C  
ATOM   2649  HA2 GLY   204      71.010 125.013  56.354  1.00  0.00           H  
ATOM   2650  HA3 GLY   204      71.370 126.459  55.441  1.00  0.00           H  
ATOM   2651  C   GLY   204      69.610 126.440  56.754  1.00  0.00           C  
ATOM   2652  O   GLY   204      68.526 126.029  56.956  1.00  0.00           O  
ATOM   2653  N   SER   205      70.021 127.476  57.449  1.00  0.00           N  
ATOM   2654  H   SER   205      69.348 127.958  58.028  1.00  0.00           H  
ATOM   2655  CA  SER   205      71.383 128.026  57.395  1.00  0.00           C  
ATOM   2656  HA  SER   205      71.536 128.329  56.359  1.00  0.00           H  
ATOM   2657  CB  SER   205      71.436 129.323  58.265  1.00  0.00           C  
ATOM   2658  HB2 SER   205      72.355 129.875  58.067  1.00  0.00           H  
ATOM   2659  HB3 SER   205      70.631 129.963  57.906  1.00  0.00           H  
ATOM   2660  OG  SER   205      71.398 129.050  59.633  1.00  0.00           O  
ATOM   2661  HG  SER   205      70.878 128.254  59.764  1.00  0.00           H  
ATOM   2662  C   SER   205      72.528 127.078  57.855  1.00  0.00           C  
ATOM   2663  O   SER   205      72.290 126.118  58.604  1.00  0.00           O  
ATOM   2664  N   GLY   206      73.695 127.277  57.266  1.00  0.00           N  
ATOM   2665  H   GLY   206      73.815 128.087  56.676  1.00  0.00           H  
ATOM   2666  CA  GLY   206      74.737 126.294  57.321  1.00  0.00           C  
ATOM   2667  HA2 GLY   206      75.437 126.689  56.585  1.00  0.00           H  
ATOM   2668  HA3 GLY   206      75.173 126.248  58.319  1.00  0.00           H  
ATOM   2669  C   GLY   206      74.277 124.899  56.767  1.00  0.00           C  
ATOM   2670  O   GLY   206      73.495 124.752  55.836  1.00  0.00           O  
ATOM   2671  N   GLY   207      74.759 123.794  57.360  1.00  0.00           N  
ATOM   2672  H   GLY   207      74.353 122.954  56.972  1.00  0.00           H  
ATOM   2673  CA  GLY   207      75.811 123.689  58.395  1.00  0.00           C  
ATOM   2674  HA2 GLY   207      75.644 124.228  59.328  1.00  0.00           H  
ATOM   2675  HA3 GLY   207      75.913 122.687  58.811  1.00  0.00           H  
ATOM   2676  C   GLY   207      77.279 123.912  57.843  1.00  0.00           C  
ATOM   2677  O   GLY   207      77.502 124.351  56.648  1.00  0.00           O  
ATOM   2678  N   TYR   208      78.323 123.638  58.683  1.00  0.00           N  
ATOM   2679  H   TYR   208      78.038 123.525  59.645  1.00  0.00           H  
ATOM   2680  CA  TYR   208      79.737 123.912  58.310  1.00  0.00           C  
ATOM   2681  HA  TYR   208      79.749 124.560  57.434  1.00  0.00           H  
ATOM   2682  CB  TYR   208      80.500 124.565  59.465  1.00  0.00           C  
ATOM   2683  HB2 TYR   208      79.814 125.334  59.820  1.00  0.00           H  
ATOM   2684  HB3 TYR   208      80.679 123.945  60.344  1.00  0.00           H  
ATOM   2685  CG  TYR   208      81.889 125.221  59.217  1.00  0.00           C  
ATOM   2686  CD1 TYR   208      82.964 124.446  58.790  1.00  0.00           C  
ATOM   2687  HD1 TYR   208      82.855 123.372  58.817  1.00  0.00           H  
ATOM   2688  CE1 TYR   208      84.192 125.066  58.463  1.00  0.00           C  
ATOM   2689  HE1 TYR   208      84.947 124.431  58.024  1.00  0.00           H  
ATOM   2690  CZ  TYR   208      84.405 126.405  58.691  1.00  0.00           C  
ATOM   2691  OH  TYR   208      85.583 126.982  58.363  1.00  0.00           O  
ATOM   2692  HH  TYR   208      85.430 127.928  58.322  1.00  0.00           H  
ATOM   2693  CE2 TYR   208      83.359 127.194  59.223  1.00  0.00           C  
ATOM   2694  HE2 TYR   208      83.386 128.271  59.157  1.00  0.00           H  
ATOM   2695  CD2 TYR   208      82.063 126.605  59.501  1.00  0.00           C  
ATOM   2696  HD2 TYR   208      81.247 127.198  59.887  1.00  0.00           H  
ATOM   2697  C   TYR   208      80.407 122.585  57.888  1.00  0.00           C  
ATOM   2698  O   TYR   208      81.207 121.953  58.634  1.00  0.00           O  
ATOM   2699  N   GLY   209      80.065 122.058  56.744  1.00  0.00           N  
ATOM   2700  H   GLY   209      79.445 122.595  56.154  1.00  0.00           H  
ATOM   2701  CA  GLY   209      80.625 120.926  56.082  1.00  0.00           C  
ATOM   2702  HA2 GLY   209      80.345 119.958  56.499  1.00  0.00           H  
ATOM   2703  HA3 GLY   209      80.272 120.870  55.052  1.00  0.00           H  
ATOM   2704  C   GLY   209      82.150 121.025  55.825  1.00  0.00           C  
ATOM   2705  O   GLY   209      82.631 122.165  55.761  1.00  0.00           O  
ATOM   2706  N   GLN   210      82.948 119.925  55.682  1.00  0.00           N  
ATOM   2707  H   GLN   210      83.932 120.105  55.540  1.00  0.00           H  
ATOM   2708  CA  GLN   210      82.567 118.488  55.757  1.00  0.00           C  
ATOM   2709  HA  GLN   210      83.385 117.892  55.353  1.00  0.00           H  
ATOM   2710  CB  GLN   210      82.335 118.020  57.251  1.00  0.00           C  
ATOM   2711  HB2 GLN   210      83.083 118.517  57.869  1.00  0.00           H  
ATOM   2712  HB3 GLN   210      81.373 118.359  57.636  1.00  0.00           H  
ATOM   2713  CG  GLN   210      82.415 116.519  57.595  1.00  0.00           C  
ATOM   2714  HG2 GLN   210      81.769 116.386  58.463  1.00  0.00           H  
ATOM   2715  HG3 GLN   210      82.005 115.885  56.809  1.00  0.00           H  
ATOM   2716  CD  GLN   210      83.806 115.861  57.985  1.00  0.00           C  
ATOM   2717  OE1 GLN   210      84.502 115.282  57.225  1.00  0.00           O  
ATOM   2718  NE2 GLN   210      84.104 116.070  59.249  1.00  0.00           N  
ATOM   2719 HE21 GLN   210      84.980 115.640  59.506  1.00  0.00           H  
ATOM   2720 HE22 GLN   210      83.580 116.683  59.857  1.00  0.00           H  
ATOM   2721  C   GLN   210      81.382 118.097  54.903  1.00  0.00           C  
ATOM   2722  O   GLN   210      80.346 117.667  55.453  1.00  0.00           O  
ATOM   2723  N   GLN   211      81.386 118.371  53.560  1.00  0.00           N  
ATOM   2724  H   GLN   211      82.207 118.837  53.202  1.00  0.00           H  
ATOM   2725  CA  GLN   211      80.257 118.370  52.727  1.00  0.00           C  
ATOM   2726  HA  GLN   211      79.511 118.816  53.384  1.00  0.00           H  
ATOM   2727  CB  GLN   211      80.437 119.174  51.421  1.00  0.00           C  
ATOM   2728  HB2 GLN   211      81.241 118.846  50.762  1.00  0.00           H  
ATOM   2729  HB3 GLN   211      79.531 119.095  50.820  1.00  0.00           H  
ATOM   2730  CG  GLN   211      80.556 120.631  51.807  1.00  0.00           C  
ATOM   2731  HG2 GLN   211      80.186 121.176  50.938  1.00  0.00           H  
ATOM   2732  HG3 GLN   211      80.062 120.849  52.753  1.00  0.00           H  
ATOM   2733  CD  GLN   211      82.007 121.163  52.024  1.00  0.00           C  
ATOM   2734  OE1 GLN   211      83.042 120.506  51.849  1.00  0.00           O  
ATOM   2735  NE2 GLN   211      82.145 122.444  52.383  1.00  0.00           N  
ATOM   2736 HE21 GLN   211      81.302 122.952  52.612  1.00  0.00           H  
ATOM   2737 HE22 GLN   211      83.035 122.907  52.267  1.00  0.00           H  
ATOM   2738  C   GLN   211      79.729 116.984  52.340  1.00  0.00           C  
ATOM   2739  O   GLN   211      78.530 116.974  51.919  1.00  0.00           O  
ATOM   2740  N   ASP   212      80.418 115.876  52.459  1.00  0.00           N  
ATOM   2741  H   ASP   212      81.284 115.930  52.977  1.00  0.00           H  
ATOM   2742  CA  ASP   212      80.163 114.676  51.662  1.00  0.00           C  
ATOM   2743  HA  ASP   212      79.091 114.572  51.490  1.00  0.00           H  
ATOM   2744  CB  ASP   212      80.850 114.795  50.307  1.00  0.00           C  
ATOM   2745  HB2 ASP   212      81.895 114.735  50.611  1.00  0.00           H  
ATOM   2746  HB3 ASP   212      80.604 113.917  49.709  1.00  0.00           H  
ATOM   2747  CG  ASP   212      80.546 116.123  49.610  1.00  0.00           C  
ATOM   2748  OD1 ASP   212      81.398 116.987  49.355  1.00  0.00           O  
ATOM   2749  OD2 ASP   212      79.399 116.296  49.128  1.00  0.00           O  
ATOM   2750  C   ASP   212      80.641 113.350  52.408  1.00  0.00           C  
ATOM   2751  O   ASP   212      80.650 112.265  51.779  1.00  0.00           O  
ATOM   2752  N   ARG   213      81.080 113.431  53.684  1.00  0.00           N  
ATOM   2753  H   ARG   213      80.945 114.318  54.148  1.00  0.00           H  
ATOM   2754  CA  ARG   213      81.588 112.224  54.324  1.00  0.00           C  
ATOM   2755  HA  ARG   213      81.016 111.376  53.946  1.00  0.00           H  
ATOM   2756  CB  ARG   213      83.064 112.049  53.863  1.00  0.00           C  
ATOM   2757  HB2 ARG   213      83.060 112.127  52.776  1.00  0.00           H  
ATOM   2758  HB3 ARG   213      83.566 112.922  54.281  1.00  0.00           H  
ATOM   2759  CG  ARG   213      83.776 110.794  54.333  1.00  0.00           C  
ATOM   2760  HG2 ARG   213      83.493 110.707  55.382  1.00  0.00           H  
ATOM   2761  HG3 ARG   213      83.296 109.901  53.932  1.00  0.00           H  
ATOM   2762  CD  ARG   213      85.264 110.821  53.981  1.00  0.00           C  
ATOM   2763  HD2 ARG   213      85.266 110.902  52.894  1.00  0.00           H  
ATOM   2764  HD3 ARG   213      85.749 111.683  54.439  1.00  0.00           H  
ATOM   2765  NE  ARG   213      85.920 109.558  54.404  1.00  0.00           N  
ATOM   2766  HE  ARG   213      85.781 109.258  55.358  1.00  0.00           H  
ATOM   2767  CZ  ARG   213      86.659 108.829  53.582  1.00  0.00           C  
ATOM   2768  NH1 ARG   213      86.779 109.009  52.305  1.00  0.00           N  
ATOM   2769 HH11 ARG   213      87.401 108.513  51.683  1.00  0.00           H  
ATOM   2770 HH12 ARG   213      86.088 109.549  51.805  1.00  0.00           H  
ATOM   2771  NH2 ARG   213      87.323 107.765  53.951  1.00  0.00           N  
ATOM   2772 HH21 ARG   213      87.933 107.266  53.320  1.00  0.00           H  
ATOM   2773 HH22 ARG   213      87.632 107.704  54.910  1.00  0.00           H  
ATOM   2774  C   ARG   213      81.386 112.424  55.839  1.00  0.00           C  
ATOM   2775  O   ARG   213      82.232 112.754  56.601  1.00  0.00           O  
ATOM   2776  N   GLY   214      80.251 112.053  56.371  1.00  0.00           N  
ATOM   2777  H   GLY   214      80.006 112.387  57.292  1.00  0.00           H  
ATOM   2778  CA  GLY   214      79.084 111.389  55.636  1.00  0.00           C  
ATOM   2779  HA2 GLY   214      78.135 111.803  55.978  1.00  0.00           H  
ATOM   2780  HA3 GLY   214      79.118 111.728  54.601  1.00  0.00           H  
ATOM   2781  C   GLY   214      79.086 109.850  55.713  1.00  0.00           C  
ATOM   2782  O   GLY   214      78.577 109.285  56.688  1.00  0.00           O  
ATOM   2783  OXT GLY   214      79.572 109.228  54.710  1.00  0.00           O  
TER    2784      GLY   214 
END   
