# Supplementary material for: Visualization of oligomerization, clustering, and density transition of intrinsically disordered proteins
Source: Natl Sci Rev. 2026 Feb 14;13(7):nwag107. doi: 10.1093/nsr/nwag107 (PMC13114874; doi:10.1093/nsr/nwag107)
Supplement: nwag107_Supplemental_Files [file nwag107_supplemental_files.zip › SI-MD-Structures/MD-Sturctures/frame199.pdb]

CRYST1  135.076  149.237  136.839  90.00  90.00  90.00               1
ATOM      1  N   MET     1      28.423 108.349  83.424  1.00  0.00           N  
ATOM      2  H1  MET     1      28.377 108.145  84.412  1.00  0.00           H  
ATOM      3  H2  MET     1      28.257 109.336  83.287  1.00  0.00           H  
ATOM      4  H3  MET     1      27.607 107.963  82.971  1.00  0.00           H  
ATOM      5  CA  MET     1      29.707 107.814  82.831  1.00  0.00           C  
ATOM      6  HA  MET     1      30.578 108.124  83.409  1.00  0.00           H  
ATOM      7  CB  MET     1      29.694 106.268  82.750  1.00  0.00           C  
ATOM      8  HB2 MET     1      28.796 105.944  82.225  1.00  0.00           H  
ATOM      9  HB3 MET     1      30.611 105.930  82.267  1.00  0.00           H  
ATOM     10  CG  MET     1      29.724 105.535  84.074  1.00  0.00           C  
ATOM     11  HG2 MET     1      30.223 104.577  83.928  1.00  0.00           H  
ATOM     12  HG3 MET     1      30.386 106.144  84.689  1.00  0.00           H  
ATOM     13  SD  MET     1      28.051 105.295  84.838  1.00  0.00           S  
ATOM     14  CE  MET     1      28.597 104.988  86.526  1.00  0.00           C  
ATOM     15  HE1 MET     1      29.388 104.242  86.446  1.00  0.00           H  
ATOM     16  HE2 MET     1      28.960 105.885  87.027  1.00  0.00           H  
ATOM     17  HE3 MET     1      27.804 104.571  87.147  1.00  0.00           H  
ATOM     18  C   MET     1      29.846 108.380  81.366  1.00  0.00           C  
ATOM     19  O   MET     1      28.900 108.416  80.591  1.00  0.00           O  
ATOM     20  N   ALA     2      31.054 108.794  80.998  1.00  0.00           N  
ATOM     21  H   ALA     2      30.960 109.135  80.051  1.00  0.00           H  
ATOM     22  CA  ALA     2      32.358 108.753  81.636  1.00  0.00           C  
ATOM     23  HA  ALA     2      33.166 108.996  80.946  1.00  0.00           H  
ATOM     24  CB  ALA     2      32.522 109.919  82.600  1.00  0.00           C  
ATOM     25  HB1 ALA     2      33.549 110.243  82.773  1.00  0.00           H  
ATOM     26  HB2 ALA     2      31.745 110.630  82.319  1.00  0.00           H  
ATOM     27  HB3 ALA     2      32.145 109.635  83.582  1.00  0.00           H  
ATOM     28  C   ALA     2      32.771 107.359  82.098  1.00  0.00           C  
ATOM     29  O   ALA     2      32.771 107.037  83.334  1.00  0.00           O  
ATOM     30  N   SER     3      32.981 106.357  81.237  1.00  0.00           N  
ATOM     31  H   SER     3      33.128 105.489  81.733  1.00  0.00           H  
ATOM     32  CA  SER     3      32.948 106.415  79.774  1.00  0.00           C  
ATOM     33  HA  SER     3      32.223 107.135  79.395  1.00  0.00           H  
ATOM     34  CB  SER     3      34.392 106.786  79.346  1.00  0.00           C  
ATOM     35  HB2 SER     3      34.686 107.680  79.896  1.00  0.00           H  
ATOM     36  HB3 SER     3      35.054 105.973  79.643  1.00  0.00           H  
ATOM     37  OG  SER     3      34.442 107.034  77.928  1.00  0.00           O  
ATOM     38  HG  SER     3      35.172 107.652  77.839  1.00  0.00           H  
ATOM     39  C   SER     3      32.496 105.026  79.238  1.00  0.00           C  
ATOM     40  O   SER     3      32.737 103.976  79.839  1.00  0.00           O  
ATOM     41  N   ASN     4      32.091 104.993  77.896  1.00  0.00           N  
ATOM     42  H   ASN     4      32.102 105.864  77.385  1.00  0.00           H  
ATOM     43  CA  ASN     4      32.168 103.809  77.066  1.00  0.00           C  
ATOM     44  HA  ASN     4      32.845 103.054  77.466  1.00  0.00           H  
ATOM     45  CB  ASN     4      30.749 103.262  76.831  1.00  0.00           C  
ATOM     46  HB2 ASN     4      30.123 104.137  76.656  1.00  0.00           H  
ATOM     47  HB3 ASN     4      30.690 102.525  76.030  1.00  0.00           H  
ATOM     48  CG  ASN     4      30.213 102.563  78.033  1.00  0.00           C  
ATOM     49  OD1 ASN     4      29.930 103.169  79.048  1.00  0.00           O  
ATOM     50  ND2 ASN     4      30.161 101.258  77.972  1.00  0.00           N  
ATOM     51 HD21 ASN     4      29.708 100.748  78.717  1.00  0.00           H  
ATOM     52 HD22 ASN     4      30.464 100.747  77.155  1.00  0.00           H  
ATOM     53  C   ASN     4      32.773 104.307  75.727  1.00  0.00           C  
ATOM     54  O   ASN     4      32.052 104.892  74.939  1.00  0.00           O  
ATOM     55  N   ASP     5      34.065 104.262  75.516  1.00  0.00           N  
ATOM     56  H   ASP     5      34.318 104.617  74.605  1.00  0.00           H  
ATOM     57  CA  ASP     5      35.116 103.576  76.280  1.00  0.00           C  
ATOM     58  HA  ASP     5      34.761 103.322  77.279  1.00  0.00           H  
ATOM     59  CB  ASP     5      35.517 102.304  75.517  1.00  0.00           C  
ATOM     60  HB2 ASP     5      35.951 102.575  74.555  1.00  0.00           H  
ATOM     61  HB3 ASP     5      36.359 101.890  76.072  1.00  0.00           H  
ATOM     62  CG  ASP     5      34.403 101.312  75.269  1.00  0.00           C  
ATOM     63  OD1 ASP     5      33.511 101.213  76.124  1.00  0.00           O  
ATOM     64  OD2 ASP     5      34.551 100.493  74.344  1.00  0.00           O  
ATOM     65  C   ASP     5      36.306 104.556  76.277  1.00  0.00           C  
ATOM     66  O   ASP     5      36.559 105.296  75.343  1.00  0.00           O  
ATOM     67  N   TYR     6      37.131 104.395  77.339  1.00  0.00           N  
ATOM     68  H   TYR     6      37.060 103.573  77.922  1.00  0.00           H  
ATOM     69  CA  TYR     6      38.347 105.147  77.416  1.00  0.00           C  
ATOM     70  HA  TYR     6      38.159 106.204  77.225  1.00  0.00           H  
ATOM     71  CB  TYR     6      38.844 105.020  78.841  1.00  0.00           C  
ATOM     72  HB2 TYR     6      38.935 103.962  79.089  1.00  0.00           H  
ATOM     73  HB3 TYR     6      39.847 105.447  78.824  1.00  0.00           H  
ATOM     74  CG  TYR     6      38.063 105.745  79.941  1.00  0.00           C  
ATOM     75  CD1 TYR     6      37.351 105.002  80.886  1.00  0.00           C  
ATOM     76  HD1 TYR     6      37.329 103.923  80.865  1.00  0.00           H  
ATOM     77  CE1 TYR     6      36.692 105.671  81.907  1.00  0.00           C  
ATOM     78  HE1 TYR     6      36.239 105.122  82.720  1.00  0.00           H  
ATOM     79  CZ  TYR     6      36.686 107.071  81.977  1.00  0.00           C  
ATOM     80  OH  TYR     6      36.076 107.730  83.008  1.00  0.00           O  
ATOM     81  HH  TYR     6      35.629 107.118  83.598  1.00  0.00           H  
ATOM     82  CE2 TYR     6      37.237 107.859  80.903  1.00  0.00           C  
ATOM     83  HE2 TYR     6      37.320 108.935  80.961  1.00  0.00           H  
ATOM     84  CD2 TYR     6      37.992 107.150  79.959  1.00  0.00           C  
ATOM     85  HD2 TYR     6      38.559 107.717  79.236  1.00  0.00           H  
ATOM     86  C   TYR     6      39.374 104.684  76.396  1.00  0.00           C  
ATOM     87  O   TYR     6      39.392 103.497  76.021  1.00  0.00           O  
ATOM     88  N   THR     7      40.297 105.547  76.073  1.00  0.00           N  
ATOM     89  H   THR     7      40.305 106.475  76.472  1.00  0.00           H  
ATOM     90  CA  THR     7      41.565 105.111  75.389  1.00  0.00           C  
ATOM     91  HA  THR     7      41.318 104.412  74.590  1.00  0.00           H  
ATOM     92  CB  THR     7      42.404 106.292  74.830  1.00  0.00           C  
ATOM     93  HB  THR     7      41.741 106.879  74.195  1.00  0.00           H  
ATOM     94  CG2 THR     7      43.025 107.318  75.817  1.00  0.00           C  
ATOM     95 HG21 THR     7      42.370 107.332  76.688  1.00  0.00           H  
ATOM     96 HG22 THR     7      44.011 106.991  76.150  1.00  0.00           H  
ATOM     97 HG23 THR     7      43.157 108.348  75.487  1.00  0.00           H  
ATOM     98  OG1 THR     7      43.472 105.770  74.064  1.00  0.00           O  
ATOM     99  HG1 THR     7      43.187 105.523  73.181  1.00  0.00           H  
ATOM    100  C   THR     7      42.425 104.224  76.387  1.00  0.00           C  
ATOM    101  O   THR     7      42.160 104.054  77.640  1.00  0.00           O  
ATOM    102  N   GLN     8      43.344 103.445  75.845  1.00  0.00           N  
ATOM    103  H   GLN     8      43.490 103.600  74.858  1.00  0.00           H  
ATOM    104  CA  GLN     8      44.154 102.379  76.566  1.00  0.00           C  
ATOM    105  HA  GLN     8      43.410 101.974  77.253  1.00  0.00           H  
ATOM    106  CB  GLN     8      44.628 101.361  75.544  1.00  0.00           C  
ATOM    107  HB2 GLN     8      45.067 101.805  74.651  1.00  0.00           H  
ATOM    108  HB3 GLN     8      45.376 100.721  76.013  1.00  0.00           H  
ATOM    109  CG  GLN     8      43.553 100.418  75.097  1.00  0.00           C  
ATOM    110  HG2 GLN     8      44.105  99.527  74.799  1.00  0.00           H  
ATOM    111  HG3 GLN     8      42.838 100.094  75.854  1.00  0.00           H  
ATOM    112  CD  GLN     8      42.714 100.790  73.936  1.00  0.00           C  
ATOM    113  OE1 GLN     8      42.716 101.858  73.333  1.00  0.00           O  
ATOM    114  NE2 GLN     8      41.943  99.820  73.472  1.00  0.00           N  
ATOM    115 HE21 GLN     8      42.001  98.915  73.918  1.00  0.00           H  
ATOM    116 HE22 GLN     8      41.556  99.930  72.546  1.00  0.00           H  
ATOM    117  C   GLN     8      45.302 102.999  77.326  1.00  0.00           C  
ATOM    118  O   GLN     8      45.888 103.973  76.812  1.00  0.00           O  
ATOM    119  N   GLN     9      45.606 102.648  78.548  1.00  0.00           N  
ATOM    120  H   GLN     9      46.233 103.292  79.008  1.00  0.00           H  
ATOM    121  CA  GLN     9      45.153 101.559  79.431  1.00  0.00           C  
ATOM    122  HA  GLN     9      45.975 101.535  80.146  1.00  0.00           H  
ATOM    123  CB  GLN     9      43.969 102.058  80.279  1.00  0.00           C  
ATOM    124  HB2 GLN     9      44.298 102.950  80.812  1.00  0.00           H  
ATOM    125  HB3 GLN     9      43.207 102.363  79.562  1.00  0.00           H  
ATOM    126  CG  GLN     9      43.356 101.112  81.300  1.00  0.00           C  
ATOM    127  HG2 GLN     9      42.654 101.697  81.895  1.00  0.00           H  
ATOM    128  HG3 GLN     9      42.842 100.316  80.761  1.00  0.00           H  
ATOM    129  CD  GLN     9      44.336 100.512  82.282  1.00  0.00           C  
ATOM    130  OE1 GLN     9      45.127  99.634  81.931  1.00  0.00           O  
ATOM    131  NE2 GLN     9      44.315 101.112  83.445  1.00  0.00           N  
ATOM    132 HE21 GLN     9      43.576 101.782  83.605  1.00  0.00           H  
ATOM    133 HE22 GLN     9      44.798 100.628  84.188  1.00  0.00           H  
ATOM    134  C   GLN     9      45.106 100.156  78.733  1.00  0.00           C  
ATOM    135  O   GLN     9      44.066  99.678  78.402  1.00  0.00           O  
ATOM    136  N   ALA    10      46.220  99.652  78.192  1.00  0.00           N  
ATOM    137  H   ALA    10      46.153  98.715  77.820  1.00  0.00           H  
ATOM    138  CA  ALA    10      47.628 100.226  78.214  1.00  0.00           C  
ATOM    139  HA  ALA    10      47.595 101.295  78.427  1.00  0.00           H  
ATOM    140  CB  ALA    10      48.444  99.509  79.205  1.00  0.00           C  
ATOM    141  HB1 ALA    10      48.588  98.486  78.858  1.00  0.00           H  
ATOM    142  HB2 ALA    10      49.447  99.929  79.286  1.00  0.00           H  
ATOM    143  HB3 ALA    10      48.005  99.500  80.203  1.00  0.00           H  
ATOM    144  C   ALA    10      48.257 100.158  76.776  1.00  0.00           C  
ATOM    145  O   ALA    10      47.736  99.391  75.910  1.00  0.00           O  
ATOM    146  N   THR    11      49.213 101.050  76.416  1.00  0.00           N  
ATOM    147  H   THR    11      49.649 101.588  77.151  1.00  0.00           H  
ATOM    148  CA  THR    11      49.871 101.051  75.073  1.00  0.00           C  
ATOM    149  HA  THR    11      49.594 100.221  74.423  1.00  0.00           H  
ATOM    150  CB  THR    11      49.366 102.270  74.308  1.00  0.00           C  
ATOM    151  HB  THR    11      48.288 102.197  74.168  1.00  0.00           H  
ATOM    152  CG2 THR    11      49.733 103.624  74.914  1.00  0.00           C  
ATOM    153 HG21 THR    11      50.675 103.933  74.460  1.00  0.00           H  
ATOM    154 HG22 THR    11      48.914 104.315  74.717  1.00  0.00           H  
ATOM    155 HG23 THR    11      49.784 103.510  75.997  1.00  0.00           H  
ATOM    156  OG1 THR    11      49.762 102.259  72.992  1.00  0.00           O  
ATOM    157  HG1 THR    11      49.216 101.666  72.470  1.00  0.00           H  
ATOM    158  C   THR    11      51.402 101.036  75.182  1.00  0.00           C  
ATOM    159  O   THR    11      52.045 101.867  75.830  1.00  0.00           O  
ATOM    160  N   GLN    12      52.133 100.065  74.539  1.00  0.00           N  
ATOM    161  H   GLN    12      53.125 100.106  74.728  1.00  0.00           H  
ATOM    162  CA  GLN    12      51.719  98.847  73.769  1.00  0.00           C  
ATOM    163  HA  GLN    12      50.953  99.067  73.027  1.00  0.00           H  
ATOM    164  CB  GLN    12      52.938  98.286  73.027  1.00  0.00           C  
ATOM    165  HB2 GLN    12      53.647  97.796  73.694  1.00  0.00           H  
ATOM    166  HB3 GLN    12      52.412  97.566  72.399  1.00  0.00           H  
ATOM    167  CG  GLN    12      53.528  99.350  72.016  1.00  0.00           C  
ATOM    168  HG2 GLN    12      53.834  98.780  71.138  1.00  0.00           H  
ATOM    169  HG3 GLN    12      52.736  99.990  71.630  1.00  0.00           H  
ATOM    170  CD  GLN    12      54.670 100.182  72.555  1.00  0.00           C  
ATOM    171  OE1 GLN    12      54.983 100.138  73.801  1.00  0.00           O  
ATOM    172  NE2 GLN    12      55.391 100.919  71.725  1.00  0.00           N  
ATOM    173 HE21 GLN    12      56.232 101.376  72.048  1.00  0.00           H  
ATOM    174 HE22 GLN    12      55.111 101.059  70.765  1.00  0.00           H  
ATOM    175  C   GLN    12      51.147  97.792  74.798  1.00  0.00           C  
ATOM    176  O   GLN    12      51.294  97.952  76.020  1.00  0.00           O  
ATOM    177  N   SER    13      50.397  96.757  74.353  1.00  0.00           N  
ATOM    178  H   SER    13      50.114  96.686  73.386  1.00  0.00           H  
ATOM    179  CA  SER    13      49.423  96.199  75.289  1.00  0.00           C  
ATOM    180  HA  SER    13      48.910  96.995  75.828  1.00  0.00           H  
ATOM    181  CB  SER    13      48.469  95.249  74.524  1.00  0.00           C  
ATOM    182  HB2 SER    13      49.013  94.378  74.159  1.00  0.00           H  
ATOM    183  HB3 SER    13      47.657  94.952  75.187  1.00  0.00           H  
ATOM    184  OG  SER    13      47.887  95.979  73.489  1.00  0.00           O  
ATOM    185  HG  SER    13      47.129  96.419  73.882  1.00  0.00           H  
ATOM    186  C   SER    13      50.114  95.355  76.367  1.00  0.00           C  
ATOM    187  O   SER    13      51.282  94.978  76.279  1.00  0.00           O  
ATOM    188  N   TYR    14      49.317  95.055  77.441  1.00  0.00           N  
ATOM    189  H   TYR    14      48.371  95.408  77.458  1.00  0.00           H  
ATOM    190  CA  TYR    14      49.528  94.113  78.535  1.00  0.00           C  
ATOM    191  HA  TYR    14      50.402  94.445  79.096  1.00  0.00           H  
ATOM    192  CB  TYR    14      48.341  94.097  79.504  1.00  0.00           C  
ATOM    193  HB2 TYR    14      48.126  95.124  79.799  1.00  0.00           H  
ATOM    194  HB3 TYR    14      47.520  93.746  78.879  1.00  0.00           H  
ATOM    195  CG  TYR    14      48.471  93.294  80.784  1.00  0.00           C  
ATOM    196  CD1 TYR    14      49.204  93.922  81.844  1.00  0.00           C  
ATOM    197  HD1 TYR    14      49.504  94.956  81.750  1.00  0.00           H  
ATOM    198  CE1 TYR    14      49.432  93.131  82.981  1.00  0.00           C  
ATOM    199  HE1 TYR    14      49.878  93.484  83.900  1.00  0.00           H  
ATOM    200  CZ  TYR    14      49.038  91.776  83.091  1.00  0.00           C  
ATOM    201  OH  TYR    14      49.283  91.078  84.254  1.00  0.00           O  
ATOM    202  HH  TYR    14      48.451  90.646  84.462  1.00  0.00           H  
ATOM    203  CE2 TYR    14      48.260  91.176  82.069  1.00  0.00           C  
ATOM    204  HE2 TYR    14      47.836  90.183  82.079  1.00  0.00           H  
ATOM    205  CD2 TYR    14      47.974  91.967  80.890  1.00  0.00           C  
ATOM    206  HD2 TYR    14      47.484  91.480  80.059  1.00  0.00           H  
ATOM    207  C   TYR    14      49.820  92.718  78.005  1.00  0.00           C  
ATOM    208  O   TYR    14      49.046  92.241  77.154  1.00  0.00           O  
ATOM    209  N   GLY    15      50.850  91.981  78.341  1.00  0.00           N  
ATOM    210  H   GLY    15      50.846  91.024  78.019  1.00  0.00           H  
ATOM    211  CA  GLY    15      51.916  92.286  79.285  1.00  0.00           C  
ATOM    212  HA2 GLY    15      52.869  92.205  78.762  1.00  0.00           H  
ATOM    213  HA3 GLY    15      51.886  93.342  79.555  1.00  0.00           H  
ATOM    214  C   GLY    15      51.977  91.505  80.553  1.00  0.00           C  
ATOM    215  O   GLY    15      52.438  91.854  81.631  1.00  0.00           O  
ATOM    216  N   ALA    16      51.469  90.286  80.449  1.00  0.00           N  
ATOM    217  H   ALA    16      51.037  90.097  79.556  1.00  0.00           H  
ATOM    218  CA  ALA    16      51.257  89.308  81.537  1.00  0.00           C  
ATOM    219  HA  ALA    16      50.789  89.835  82.369  1.00  0.00           H  
ATOM    220  CB  ALA    16      50.286  88.206  81.208  1.00  0.00           C  
ATOM    221  HB1 ALA    16      50.559  87.643  80.315  1.00  0.00           H  
ATOM    222  HB2 ALA    16      50.160  87.500  82.029  1.00  0.00           H  
ATOM    223  HB3 ALA    16      49.300  88.665  81.145  1.00  0.00           H  
ATOM    224  C   ALA    16      52.563  88.659  82.084  1.00  0.00           C  
ATOM    225  O   ALA    16      52.714  88.564  83.297  1.00  0.00           O  
ATOM    226  N   TYR    17      53.506  88.250  81.280  1.00  0.00           N  
ATOM    227  H   TYR    17      53.219  88.356  80.318  1.00  0.00           H  
ATOM    228  CA  TYR    17      54.723  87.605  81.646  1.00  0.00           C  
ATOM    229  HA  TYR    17      54.438  86.661  82.110  1.00  0.00           H  
ATOM    230  CB  TYR    17      55.552  87.333  80.381  1.00  0.00           C  
ATOM    231  HB2 TYR    17      55.012  86.673  79.702  1.00  0.00           H  
ATOM    232  HB3 TYR    17      55.839  88.230  79.831  1.00  0.00           H  
ATOM    233  CG  TYR    17      56.911  86.573  80.625  1.00  0.00           C  
ATOM    234  CD1 TYR    17      58.072  87.323  80.863  1.00  0.00           C  
ATOM    235  HD1 TYR    17      58.042  88.402  80.862  1.00  0.00           H  
ATOM    236  CE1 TYR    17      59.300  86.807  81.219  1.00  0.00           C  
ATOM    237  HE1 TYR    17      60.187  87.421  81.266  1.00  0.00           H  
ATOM    238  CZ  TYR    17      59.329  85.421  81.508  1.00  0.00           C  
ATOM    239  OH  TYR    17      60.454  84.792  81.926  1.00  0.00           O  
ATOM    240  HH  TYR    17      61.268  85.182  81.598  1.00  0.00           H  
ATOM    241  CE2 TYR    17      58.178  84.654  81.431  1.00  0.00           C  
ATOM    242  HE2 TYR    17      58.181  83.596  81.649  1.00  0.00           H  
ATOM    243  CD2 TYR    17      56.945  85.169  80.875  1.00  0.00           C  
ATOM    244  HD2 TYR    17      56.114  84.507  80.683  1.00  0.00           H  
ATOM    245  C   TYR    17      55.587  88.342  82.730  1.00  0.00           C  
ATOM    246  O   TYR    17      55.880  89.502  82.591  1.00  0.00           O  
ATOM    247  N   PRO    18      56.105  87.669  83.778  1.00  0.00           N  
ATOM    248  CD  PRO    18      55.905  86.201  84.086  1.00  0.00           C  
ATOM    249  HD2 PRO    18      56.182  85.772  83.123  1.00  0.00           H  
ATOM    250  HD3 PRO    18      54.882  85.947  84.364  1.00  0.00           H  
ATOM    251  CG  PRO    18      56.844  85.832  85.178  1.00  0.00           C  
ATOM    252  HG2 PRO    18      57.840  85.580  84.813  1.00  0.00           H  
ATOM    253  HG3 PRO    18      56.554  85.045  85.875  1.00  0.00           H  
ATOM    254  CB  PRO    18      56.873  87.204  85.924  1.00  0.00           C  
ATOM    255  HB2 PRO    18      57.842  87.259  86.420  1.00  0.00           H  
ATOM    256  HB3 PRO    18      55.979  87.415  86.512  1.00  0.00           H  
ATOM    257  CA  PRO    18      56.920  88.252  84.840  1.00  0.00           C  
ATOM    258  HA  PRO    18      56.526  89.210  85.178  1.00  0.00           H  
ATOM    259  C   PRO    18      58.348  88.501  84.304  1.00  0.00           C  
ATOM    260  O   PRO    18      59.313  87.708  84.465  1.00  0.00           O  
ATOM    261  N   THR    19      58.515  89.731  83.872  1.00  0.00           N  
ATOM    262  H   THR    19      57.677  90.203  83.565  1.00  0.00           H  
ATOM    263  CA  THR    19      59.752  90.481  83.604  1.00  0.00           C  
ATOM    264  HA  THR    19      60.170  90.126  82.662  1.00  0.00           H  
ATOM    265  CB  THR    19      59.464  91.970  83.347  1.00  0.00           C  
ATOM    266  HB  THR    19      59.024  92.460  84.216  1.00  0.00           H  
ATOM    267  CG2 THR    19      60.578  92.916  82.785  1.00  0.00           C  
ATOM    268 HG21 THR    19      60.921  92.693  81.774  1.00  0.00           H  
ATOM    269 HG22 THR    19      60.035  93.861  82.779  1.00  0.00           H  
ATOM    270 HG23 THR    19      61.377  93.002  83.520  1.00  0.00           H  
ATOM    271  OG1 THR    19      58.445  92.073  82.396  1.00  0.00           O  
ATOM    272  HG1 THR    19      57.898  92.774  82.756  1.00  0.00           H  
ATOM    273  C   THR    19      60.839  90.123  84.672  1.00  0.00           C  
ATOM    274  O   THR    19      60.536  90.186  85.843  1.00  0.00           O  
ATOM    275  N   GLN    20      62.090  89.908  84.274  1.00  0.00           N  
ATOM    276  H   GLN    20      62.340  89.897  83.296  1.00  0.00           H  
ATOM    277  CA  GLN    20      63.209  89.899  85.197  1.00  0.00           C  
ATOM    278  HA  GLN    20      63.181  88.952  85.736  1.00  0.00           H  
ATOM    279  CB  GLN    20      64.555  89.775  84.392  1.00  0.00           C  
ATOM    280  HB2 GLN    20      64.631  90.623  83.711  1.00  0.00           H  
ATOM    281  HB3 GLN    20      65.418  89.807  85.058  1.00  0.00           H  
ATOM    282  CG  GLN    20      64.589  88.522  83.577  1.00  0.00           C  
ATOM    283  HG2 GLN    20      63.876  88.442  82.756  1.00  0.00           H  
ATOM    284  HG3 GLN    20      65.544  88.478  83.053  1.00  0.00           H  
ATOM    285  CD  GLN    20      64.309  87.246  84.401  1.00  0.00           C  
ATOM    286  OE1 GLN    20      64.837  87.011  85.473  1.00  0.00           O  
ATOM    287  NE2 GLN    20      63.492  86.313  83.887  1.00  0.00           N  
ATOM    288 HE21 GLN    20      63.174  86.479  82.943  1.00  0.00           H  
ATOM    289 HE22 GLN    20      63.487  85.398  84.315  1.00  0.00           H  
ATOM    290  C   GLN    20      63.332  91.085  86.094  1.00  0.00           C  
ATOM    291  O   GLN    20      63.390  92.219  85.600  1.00  0.00           O  
ATOM    292  N   PRO    21      63.514  90.948  87.477  1.00  0.00           N  
ATOM    293  CD  PRO    21      63.619  89.647  88.184  1.00  0.00           C  
ATOM    294  HD2 PRO    21      64.082  88.907  87.532  1.00  0.00           H  
ATOM    295  HD3 PRO    21      62.651  89.229  88.461  1.00  0.00           H  
ATOM    296  CG  PRO    21      64.341  89.828  89.510  1.00  0.00           C  
ATOM    297  HG2 PRO    21      65.372  89.479  89.451  1.00  0.00           H  
ATOM    298  HG3 PRO    21      63.887  89.310  90.354  1.00  0.00           H  
ATOM    299  CB  PRO    21      64.177  91.370  89.764  1.00  0.00           C  
ATOM    300  HB2 PRO    21      65.087  91.670  90.284  1.00  0.00           H  
ATOM    301  HB3 PRO    21      63.353  91.556  90.452  1.00  0.00           H  
ATOM    302  CA  PRO    21      64.058  91.982  88.380  1.00  0.00           C  
ATOM    303  HA  PRO    21      63.462  92.883  88.530  1.00  0.00           H  
ATOM    304  C   PRO    21      65.390  92.545  87.941  1.00  0.00           C  
ATOM    305  O   PRO    21      66.249  91.830  87.447  1.00  0.00           O  
ATOM    306  N   GLY    22      65.572  93.855  88.065  1.00  0.00           N  
ATOM    307  H   GLY    22      64.864  94.509  88.367  1.00  0.00           H  
ATOM    308  CA  GLY    22      66.874  94.502  87.830  1.00  0.00           C  
ATOM    309  HA2 GLY    22      67.267  94.016  86.938  1.00  0.00           H  
ATOM    310  HA3 GLY    22      66.790  95.527  87.469  1.00  0.00           H  
ATOM    311  C   GLY    22      67.943  94.105  88.869  1.00  0.00           C  
ATOM    312  O   GLY    22      67.849  93.276  89.744  1.00  0.00           O  
ATOM    313  N   GLN    23      69.110  94.673  88.567  1.00  0.00           N  
ATOM    314  H   GLN    23      69.107  95.226  87.721  1.00  0.00           H  
ATOM    315  CA  GLN    23      70.385  94.334  89.215  1.00  0.00           C  
ATOM    316  HA  GLN    23      70.269  93.394  89.753  1.00  0.00           H  
ATOM    317  CB  GLN    23      71.373  93.803  88.126  1.00  0.00           C  
ATOM    318  HB2 GLN    23      70.915  92.898  87.727  1.00  0.00           H  
ATOM    319  HB3 GLN    23      71.439  94.486  87.279  1.00  0.00           H  
ATOM    320  CG  GLN    23      72.860  93.594  88.542  1.00  0.00           C  
ATOM    321  HG2 GLN    23      73.453  93.453  87.638  1.00  0.00           H  
ATOM    322  HG3 GLN    23      73.366  94.496  88.888  1.00  0.00           H  
ATOM    323  CD  GLN    23      72.986  92.388  89.413  1.00  0.00           C  
ATOM    324  OE1 GLN    23      72.416  91.328  89.211  1.00  0.00           O  
ATOM    325  NE2 GLN    23      73.778  92.574  90.407  1.00  0.00           N  
ATOM    326 HE21 GLN    23      74.135  93.500  90.596  1.00  0.00           H  
ATOM    327 HE22 GLN    23      73.724  91.933  91.185  1.00  0.00           H  
ATOM    328  C   GLN    23      71.040  95.435  90.163  1.00  0.00           C  
ATOM    329  O   GLN    23      71.483  96.486  89.788  1.00  0.00           O  
ATOM    330  N   GLY    24      71.194  95.050  91.411  1.00  0.00           N  
ATOM    331  H   GLY    24      70.632  94.269  91.718  1.00  0.00           H  
ATOM    332  CA  GLY    24      71.997  95.695  92.436  1.00  0.00           C  
ATOM    333  HA2 GLY    24      71.497  96.629  92.691  1.00  0.00           H  
ATOM    334  HA3 GLY    24      72.163  95.066  93.311  1.00  0.00           H  
ATOM    335  C   GLY    24      73.388  95.970  91.979  1.00  0.00           C  
ATOM    336  O   GLY    24      74.049  95.011  91.470  1.00  0.00           O  
ATOM    337  N   TYR    25      73.794  97.244  92.162  1.00  0.00           N  
ATOM    338  H   TYR    25      73.245  97.819  92.785  1.00  0.00           H  
ATOM    339  CA  TYR    25      75.049  97.833  91.603  1.00  0.00           C  
ATOM    340  HA  TYR    25      75.922  97.354  92.045  1.00  0.00           H  
ATOM    341  CB  TYR    25      75.000  97.752  90.086  1.00  0.00           C  
ATOM    342  HB2 TYR    25      74.826  96.721  89.779  1.00  0.00           H  
ATOM    343  HB3 TYR    25      74.173  98.352  89.706  1.00  0.00           H  
ATOM    344  CG  TYR    25      76.215  98.442  89.395  1.00  0.00           C  
ATOM    345  CD1 TYR    25      77.525  97.912  89.572  1.00  0.00           C  
ATOM    346  HD1 TYR    25      77.673  96.976  90.091  1.00  0.00           H  
ATOM    347  CE1 TYR    25      78.661  98.533  88.989  1.00  0.00           C  
ATOM    348  HE1 TYR    25      79.638  98.101  89.147  1.00  0.00           H  
ATOM    349  CZ  TYR    25      78.532  99.798  88.344  1.00  0.00           C  
ATOM    350  OH  TYR    25      79.615 100.582  87.932  1.00  0.00           O  
ATOM    351  HH  TYR    25      80.200  99.987  87.458  1.00  0.00           H  
ATOM    352  CE2 TYR    25      77.264 100.319  88.096  1.00  0.00           C  
ATOM    353  HE2 TYR    25      77.149 101.284  87.625  1.00  0.00           H  
ATOM    354  CD2 TYR    25      76.091  99.631  88.624  1.00  0.00           C  
ATOM    355  HD2 TYR    25      75.131 100.024  88.323  1.00  0.00           H  
ATOM    356  C   TYR    25      75.114  99.297  92.015  1.00  0.00           C  
ATOM    357  O   TYR    25      74.167 100.092  91.820  1.00  0.00           O  
ATOM    358  N   SER    26      76.222  99.636  92.657  1.00  0.00           N  
ATOM    359  H   SER    26      76.938  98.925  92.688  1.00  0.00           H  
ATOM    360  CA  SER    26      76.527 100.962  93.161  1.00  0.00           C  
ATOM    361  HA  SER    26      75.607 101.501  93.389  1.00  0.00           H  
ATOM    362  CB  SER    26      77.323 100.856  94.472  1.00  0.00           C  
ATOM    363  HB2 SER    26      76.680 100.406  95.228  1.00  0.00           H  
ATOM    364  HB3 SER    26      78.222 100.291  94.227  1.00  0.00           H  
ATOM    365  OG  SER    26      77.490 102.136  94.944  1.00  0.00           O  
ATOM    366  HG  SER    26      76.628 102.514  95.136  1.00  0.00           H  
ATOM    367  C   SER    26      77.192 101.757  92.039  1.00  0.00           C  
ATOM    368  O   SER    26      78.382 101.726  91.829  1.00  0.00           O  
ATOM    369  N   GLN    27      76.367 102.493  91.257  1.00  0.00           N  
ATOM    370  H   GLN    27      75.386 102.504  91.496  1.00  0.00           H  
ATOM    371  CA  GLN    27      76.873 103.355  90.161  1.00  0.00           C  
ATOM    372  HA  GLN    27      77.389 102.715  89.444  1.00  0.00           H  
ATOM    373  CB  GLN    27      75.754 103.995  89.403  1.00  0.00           C  
ATOM    374  HB2 GLN    27      75.149 103.131  89.130  1.00  0.00           H  
ATOM    375  HB3 GLN    27      75.142 104.562  90.105  1.00  0.00           H  
ATOM    376  CG  GLN    27      76.079 104.703  88.092  1.00  0.00           C  
ATOM    377  HG2 GLN    27      76.698 105.584  88.262  1.00  0.00           H  
ATOM    378  HG3 GLN    27      76.636 104.058  87.412  1.00  0.00           H  
ATOM    379  CD  GLN    27      74.878 105.252  87.336  1.00  0.00           C  
ATOM    380  OE1 GLN    27      73.828 105.592  87.854  1.00  0.00           O  
ATOM    381  NE2 GLN    27      75.035 105.503  86.068  1.00  0.00           N  
ATOM    382 HE21 GLN    27      75.862 105.270  85.537  1.00  0.00           H  
ATOM    383 HE22 GLN    27      74.331 106.097  85.654  1.00  0.00           H  
ATOM    384  C   GLN    27      77.961 104.312  90.525  1.00  0.00           C  
ATOM    385  O   GLN    27      78.743 104.612  89.662  1.00  0.00           O  
ATOM    386  N   GLN    28      78.000 104.795  91.804  1.00  0.00           N  
ATOM    387  H   GLN    28      77.213 104.561  92.391  1.00  0.00           H  
ATOM    388  CA  GLN    28      79.043 105.663  92.393  1.00  0.00           C  
ATOM    389  HA  GLN    28      79.017 106.678  91.996  1.00  0.00           H  
ATOM    390  CB  GLN    28      78.926 105.720  93.898  1.00  0.00           C  
ATOM    391  HB2 GLN    28      78.753 104.688  94.202  1.00  0.00           H  
ATOM    392  HB3 GLN    28      79.756 106.217  94.401  1.00  0.00           H  
ATOM    393  CG  GLN    28      77.591 106.482  94.265  1.00  0.00           C  
ATOM    394  HG2 GLN    28      77.712 106.718  95.322  1.00  0.00           H  
ATOM    395  HG3 GLN    28      77.710 107.445  93.768  1.00  0.00           H  
ATOM    396  CD  GLN    28      76.288 105.875  93.892  1.00  0.00           C  
ATOM    397  OE1 GLN    28      76.069 104.707  93.932  1.00  0.00           O  
ATOM    398  NE2 GLN    28      75.240 106.638  93.598  1.00  0.00           N  
ATOM    399 HE21 GLN    28      74.366 106.133  93.547  1.00  0.00           H  
ATOM    400 HE22 GLN    28      75.464 107.621  93.545  1.00  0.00           H  
ATOM    401  C   GLN    28      80.465 105.138  92.060  1.00  0.00           C  
ATOM    402  O   GLN    28      81.397 105.965  92.076  1.00  0.00           O  
ATOM    403  N   SER    29      80.628 103.846  91.836  1.00  0.00           N  
ATOM    404  H   SER    29      79.802 103.270  91.749  1.00  0.00           H  
ATOM    405  CA  SER    29      81.926 103.162  91.627  1.00  0.00           C  
ATOM    406  HA  SER    29      82.693 103.380  92.370  1.00  0.00           H  
ATOM    407  CB  SER    29      81.635 101.633  91.769  1.00  0.00           C  
ATOM    408  HB2 SER    29      82.634 101.201  91.712  1.00  0.00           H  
ATOM    409  HB3 SER    29      81.214 101.315  92.723  1.00  0.00           H  
ATOM    410  OG  SER    29      80.893 101.177  90.629  1.00  0.00           O  
ATOM    411  HG  SER    29      79.952 101.249  90.807  1.00  0.00           H  
ATOM    412  C   SER    29      82.563 103.478  90.262  1.00  0.00           C  
ATOM    413  O   SER    29      83.744 103.194  90.050  1.00  0.00           O  
ATOM    414  N   SER    30      81.752 104.019  89.281  1.00  0.00           N  
ATOM    415  H   SER    30      80.807 104.293  89.507  1.00  0.00           H  
ATOM    416  CA  SER    30      82.302 104.528  88.046  1.00  0.00           C  
ATOM    417  HA  SER    30      83.379 104.377  87.978  1.00  0.00           H  
ATOM    418  CB  SER    30      81.595 103.797  86.913  1.00  0.00           C  
ATOM    419  HB2 SER    30      81.727 102.722  87.036  1.00  0.00           H  
ATOM    420  HB3 SER    30      80.540 104.057  86.830  1.00  0.00           H  
ATOM    421  OG  SER    30      82.259 104.213  85.769  1.00  0.00           O  
ATOM    422  HG  SER    30      82.425 103.516  85.130  1.00  0.00           H  
ATOM    423  C   SER    30      82.108 106.026  87.840  1.00  0.00           C  
ATOM    424  O   SER    30      81.024 106.582  87.975  1.00  0.00           O  
ATOM    425  N   GLN    31      83.122 106.790  87.484  1.00  0.00           N  
ATOM    426  H   GLN    31      83.019 107.794  87.461  1.00  0.00           H  
ATOM    427  CA  GLN    31      84.425 106.290  86.996  1.00  0.00           C  
ATOM    428  HA  GLN    31      84.136 105.575  86.226  1.00  0.00           H  
ATOM    429  CB  GLN    31      85.126 107.364  86.147  1.00  0.00           C  
ATOM    430  HB2 GLN    31      85.557 108.066  86.859  1.00  0.00           H  
ATOM    431  HB3 GLN    31      85.933 106.901  85.579  1.00  0.00           H  
ATOM    432  CG  GLN    31      84.358 108.147  85.131  1.00  0.00           C  
ATOM    433  HG2 GLN    31      83.519 108.725  85.518  1.00  0.00           H  
ATOM    434  HG3 GLN    31      85.069 108.940  84.900  1.00  0.00           H  
ATOM    435  CD  GLN    31      84.082 107.357  83.853  1.00  0.00           C  
ATOM    436  OE1 GLN    31      84.485 107.755  82.792  1.00  0.00           O  
ATOM    437  NE2 GLN    31      83.419 106.234  83.855  1.00  0.00           N  
ATOM    438 HE21 GLN    31      83.461 105.622  83.052  1.00  0.00           H  
ATOM    439 HE22 GLN    31      83.262 105.819  84.762  1.00  0.00           H  
ATOM    440  C   GLN    31      85.354 105.680  88.075  1.00  0.00           C  
ATOM    441  O   GLN    31      85.249 106.071  89.193  1.00  0.00           O  
ATOM    442  N   PRO    32      86.241 104.760  87.705  1.00  0.00           N  
ATOM    443  CD  PRO    32      86.234 103.946  86.464  1.00  0.00           C  
ATOM    444  HD2 PRO    32      86.203 104.611  85.601  1.00  0.00           H  
ATOM    445  HD3 PRO    32      85.410 103.233  86.451  1.00  0.00           H  
ATOM    446  CG  PRO    32      87.518 103.157  86.549  1.00  0.00           C  
ATOM    447  HG2 PRO    32      88.370 103.707  86.149  1.00  0.00           H  
ATOM    448  HG3 PRO    32      87.439 102.322  85.852  1.00  0.00           H  
ATOM    449  CB  PRO    32      87.663 102.867  88.053  1.00  0.00           C  
ATOM    450  HB2 PRO    32      88.650 102.621  88.445  1.00  0.00           H  
ATOM    451  HB3 PRO    32      87.128 101.989  88.415  1.00  0.00           H  
ATOM    452  CA  PRO    32      87.093 104.139  88.737  1.00  0.00           C  
ATOM    453  HA  PRO    32      86.489 103.875  89.605  1.00  0.00           H  
ATOM    454  C   PRO    32      88.286 105.003  89.127  1.00  0.00           C  
ATOM    455  O   PRO    32      89.070 105.368  88.236  1.00  0.00           O  
ATOM    456  N   TYR    33      88.568 105.270  90.414  1.00  0.00           N  
ATOM    457  H   TYR    33      87.882 105.002  91.105  1.00  0.00           H  
ATOM    458  CA  TYR    33      89.623 106.154  90.902  1.00  0.00           C  
ATOM    459  HA  TYR    33      90.447 106.200  90.190  1.00  0.00           H  
ATOM    460  CB  TYR    33      89.056 107.595  91.101  1.00  0.00           C  
ATOM    461  HB2 TYR    33      88.262 107.577  91.848  1.00  0.00           H  
ATOM    462  HB3 TYR    33      89.904 108.143  91.512  1.00  0.00           H  
ATOM    463  CG  TYR    33      88.586 108.408  89.958  1.00  0.00           C  
ATOM    464  CD1 TYR    33      89.482 108.967  89.003  1.00  0.00           C  
ATOM    465  HD1 TYR    33      90.535 108.839  89.205  1.00  0.00           H  
ATOM    466  CE1 TYR    33      89.017 109.793  87.900  1.00  0.00           C  
ATOM    467  HE1 TYR    33      89.645 110.172  87.107  1.00  0.00           H  
ATOM    468  CZ  TYR    33      87.573 110.079  87.746  1.00  0.00           C  
ATOM    469  OH  TYR    33      87.170 110.820  86.639  1.00  0.00           O  
ATOM    470  HH  TYR    33      86.396 111.315  86.921  1.00  0.00           H  
ATOM    471  CE2 TYR    33      86.705 109.590  88.772  1.00  0.00           C  
ATOM    472  HE2 TYR    33      85.641 109.744  88.674  1.00  0.00           H  
ATOM    473  CD2 TYR    33      87.181 108.719  89.806  1.00  0.00           C  
ATOM    474  HD2 TYR    33      86.492 108.339  90.546  1.00  0.00           H  
ATOM    475  C   TYR    33      90.364 105.631  92.193  1.00  0.00           C  
ATOM    476  O   TYR    33      91.333 106.292  92.608  1.00  0.00           O  
ATOM    477  N   GLY    34      89.994 104.486  92.801  1.00  0.00           N  
ATOM    478  H   GLY    34      89.354 103.904  92.280  1.00  0.00           H  
ATOM    479  CA  GLY    34      90.725 103.854  93.836  1.00  0.00           C  
ATOM    480  HA2 GLY    34      91.615 103.360  93.446  1.00  0.00           H  
ATOM    481  HA3 GLY    34      90.946 104.574  94.623  1.00  0.00           H  
ATOM    482  C   GLY    34      89.745 102.896  94.587  1.00  0.00           C  
ATOM    483  O   GLY    34      88.964 102.134  94.007  1.00  0.00           O  
ATOM    484  N   GLN    35      89.784 102.815  95.934  1.00  0.00           N  
ATOM    485  H   GLN    35      90.577 103.259  96.374  1.00  0.00           H  
ATOM    486  CA  GLN    35      88.962 102.068  96.848  1.00  0.00           C  
ATOM    487  HA  GLN    35      87.949 102.251  96.490  1.00  0.00           H  
ATOM    488  CB  GLN    35      89.268 100.576  96.840  1.00  0.00           C  
ATOM    489  HB2 GLN    35      89.436 100.152  95.851  1.00  0.00           H  
ATOM    490  HB3 GLN    35      90.210 100.409  97.363  1.00  0.00           H  
ATOM    491  CG  GLN    35      88.095  99.713  97.380  1.00  0.00           C  
ATOM    492  HG2 GLN    35      87.824  99.908  98.418  1.00  0.00           H  
ATOM    493  HG3 GLN    35      87.219 100.015  96.805  1.00  0.00           H  
ATOM    494  CD  GLN    35      88.312  98.237  97.216  1.00  0.00           C  
ATOM    495  OE1 GLN    35      89.385  97.737  97.564  1.00  0.00           O  
ATOM    496  NE2 GLN    35      87.393  97.561  96.630  1.00  0.00           N  
ATOM    497 HE21 GLN    35      86.519  98.068  96.621  1.00  0.00           H  
ATOM    498 HE22 GLN    35      87.435  96.558  96.518  1.00  0.00           H  
ATOM    499  C   GLN    35      89.039 102.704  98.293  1.00  0.00           C  
ATOM    500  O   GLN    35      90.085 102.865  98.864  1.00  0.00           O  
ATOM    501  N   GLN    36      87.915 103.250  98.836  1.00  0.00           N  
ATOM    502  H   GLN    36      88.007 103.628  99.768  1.00  0.00           H  
ATOM    503  CA  GLN    36      86.683 103.542  98.106  1.00  0.00           C  
ATOM    504  HA  GLN    36      86.494 102.623  97.551  1.00  0.00           H  
ATOM    505  CB  GLN    36      85.578 103.804  99.086  1.00  0.00           C  
ATOM    506  HB2 GLN    36      85.686 102.969  99.779  1.00  0.00           H  
ATOM    507  HB3 GLN    36      85.731 104.743  99.617  1.00  0.00           H  
ATOM    508  CG  GLN    36      84.135 103.904  98.522  1.00  0.00           C  
ATOM    509  HG2 GLN    36      84.039 104.792  97.897  1.00  0.00           H  
ATOM    510  HG3 GLN    36      84.116 103.078  97.810  1.00  0.00           H  
ATOM    511  CD  GLN    36      82.986 103.904  99.518  1.00  0.00           C  
ATOM    512  OE1 GLN    36      83.064 103.444 100.613  1.00  0.00           O  
ATOM    513  NE2 GLN    36      81.814 104.214  99.049  1.00  0.00           N  
ATOM    514 HE21 GLN    36      81.809 104.497  98.080  1.00  0.00           H  
ATOM    515 HE22 GLN    36      80.997 104.206  99.642  1.00  0.00           H  
ATOM    516  C   GLN    36      86.847 104.678  97.080  1.00  0.00           C  
ATOM    517  O   GLN    36      87.640 105.604  97.269  1.00  0.00           O  
ATOM    518  N   SER    37      86.203 104.536  95.893  1.00  0.00           N  
ATOM    519  H   SER    37      85.624 103.740  95.667  1.00  0.00           H  
ATOM    520  CA  SER    37      86.494 105.478  94.826  1.00  0.00           C  
ATOM    521  HA  SER    37      87.537 105.790  94.883  1.00  0.00           H  
ATOM    522  CB  SER    37      86.354 104.733  93.527  1.00  0.00           C  
ATOM    523  HB2 SER    37      87.061 103.904  93.495  1.00  0.00           H  
ATOM    524  HB3 SER    37      85.361 104.319  93.348  1.00  0.00           H  
ATOM    525  OG  SER    37      86.518 105.514  92.360  1.00  0.00           O  
ATOM    526  HG  SER    37      85.772 106.116  92.414  1.00  0.00           H  
ATOM    527  C   SER    37      85.540 106.639  94.846  1.00  0.00           C  
ATOM    528  O   SER    37      84.340 106.463  94.767  1.00  0.00           O  
ATOM    529  N   TYR    38      86.183 107.844  94.792  1.00  0.00           N  
ATOM    530  H   TYR    38      87.192 107.800  94.823  1.00  0.00           H  
ATOM    531  CA  TYR    38      85.422 109.167  94.758  1.00  0.00           C  
ATOM    532  HA  TYR    38      84.364 108.978  94.580  1.00  0.00           H  
ATOM    533  CB  TYR    38      85.522 109.729  96.194  1.00  0.00           C  
ATOM    534  HB2 TYR    38      86.586 109.929  96.323  1.00  0.00           H  
ATOM    535  HB3 TYR    38      84.937 110.646  96.253  1.00  0.00           H  
ATOM    536  CG  TYR    38      84.958 108.894  97.357  1.00  0.00           C  
ATOM    537  CD1 TYR    38      85.905 108.351  98.206  1.00  0.00           C  
ATOM    538  HD1 TYR    38      86.971 108.385  98.035  1.00  0.00           H  
ATOM    539  CE1 TYR    38      85.451 107.589  99.283  1.00  0.00           C  
ATOM    540  HE1 TYR    38      86.112 107.116  99.995  1.00  0.00           H  
ATOM    541  CZ  TYR    38      84.046 107.431  99.464  1.00  0.00           C  
ATOM    542  OH  TYR    38      83.648 106.763 100.639  1.00  0.00           O  
ATOM    543  HH  TYR    38      84.389 106.513 101.195  1.00  0.00           H  
ATOM    544  CE2 TYR    38      83.108 108.005  98.573  1.00  0.00           C  
ATOM    545  HE2 TYR    38      82.045 107.879  98.713  1.00  0.00           H  
ATOM    546  CD2 TYR    38      83.621 108.782  97.544  1.00  0.00           C  
ATOM    547  HD2 TYR    38      82.940 109.201  96.818  1.00  0.00           H  
ATOM    548  C   TYR    38      85.956 110.222  93.681  1.00  0.00           C  
ATOM    549  O   TYR    38      85.109 110.975  93.220  1.00  0.00           O  
ATOM    550  N   SER    39      87.263 110.282  93.363  1.00  0.00           N  
ATOM    551  H   SER    39      87.843 109.591  93.818  1.00  0.00           H  
ATOM    552  CA  SER    39      87.867 111.303  92.423  1.00  0.00           C  
ATOM    553  HA  SER    39      87.398 111.219  91.442  1.00  0.00           H  
ATOM    554  CB  SER    39      87.808 112.683  93.025  1.00  0.00           C  
ATOM    555  HB2 SER    39      86.746 112.759  93.258  1.00  0.00           H  
ATOM    556  HB3 SER    39      88.386 112.800  93.942  1.00  0.00           H  
ATOM    557  OG  SER    39      88.112 113.599  92.026  1.00  0.00           O  
ATOM    558  HG  SER    39      87.285 113.967  91.704  1.00  0.00           H  
ATOM    559  C   SER    39      89.340 111.047  92.259  1.00  0.00           C  
ATOM    560  O   SER    39      89.897 110.285  93.021  1.00  0.00           O  
ATOM    561  N   GLY    40      89.979 111.657  91.349  1.00  0.00           N  
ATOM    562  H   GLY    40      89.507 112.483  91.007  1.00  0.00           H  
ATOM    563  CA  GLY    40      91.409 111.448  91.008  1.00  0.00           C  
ATOM    564  HA2 GLY    40      92.048 111.290  91.877  1.00  0.00           H  
ATOM    565  HA3 GLY    40      91.504 110.547  90.401  1.00  0.00           H  
ATOM    566  C   GLY    40      92.050 112.586  90.231  1.00  0.00           C  
ATOM    567  O   GLY    40      91.358 113.479  89.740  1.00  0.00           O  
ATOM    568  N   TYR    41      93.363 112.581  90.009  1.00  0.00           N  
ATOM    569  H   TYR    41      93.816 113.363  89.557  1.00  0.00           H  
ATOM    570  CA  TYR    41      94.238 111.627  90.618  1.00  0.00           C  
ATOM    571  HA  TYR    41      93.836 110.617  90.693  1.00  0.00           H  
ATOM    572  CB  TYR    41      95.623 111.623  89.874  1.00  0.00           C  
ATOM    573  HB2 TYR    41      96.056 112.618  89.975  1.00  0.00           H  
ATOM    574  HB3 TYR    41      96.287 110.971  90.441  1.00  0.00           H  
ATOM    575  CG  TYR    41      95.443 111.123  88.465  1.00  0.00           C  
ATOM    576  CD1 TYR    41      95.004 111.943  87.408  1.00  0.00           C  
ATOM    577  HD1 TYR    41      94.776 112.963  87.681  1.00  0.00           H  
ATOM    578  CE1 TYR    41      94.891 111.439  86.075  1.00  0.00           C  
ATOM    579  HE1 TYR    41      94.510 112.001  85.236  1.00  0.00           H  
ATOM    580  CZ  TYR    41      95.097 110.028  85.897  1.00  0.00           C  
ATOM    581  OH  TYR    41      94.889 109.480  84.678  1.00  0.00           O  
ATOM    582  HH  TYR    41      94.511 110.119  84.070  1.00  0.00           H  
ATOM    583  CE2 TYR    41      95.339 109.177  86.993  1.00  0.00           C  
ATOM    584  HE2 TYR    41      95.488 108.117  86.852  1.00  0.00           H  
ATOM    585  CD2 TYR    41      95.499 109.761  88.316  1.00  0.00           C  
ATOM    586  HD2 TYR    41      95.841 109.050  89.054  1.00  0.00           H  
ATOM    587  C   TYR    41      94.527 111.992  92.147  1.00  0.00           C  
ATOM    588  O   TYR    41      94.353 113.143  92.594  1.00  0.00           O  
ATOM    589  N   SER    42      94.824 110.949  92.891  1.00  0.00           N  
ATOM    590  H   SER    42      94.922 110.051  92.439  1.00  0.00           H  
ATOM    591  CA  SER    42      94.863 110.952  94.363  1.00  0.00           C  
ATOM    592  HA  SER    42      93.942 111.449  94.669  1.00  0.00           H  
ATOM    593  CB  SER    42      94.790 109.560  94.891  1.00  0.00           C  
ATOM    594  HB2 SER    42      95.732 109.079  94.626  1.00  0.00           H  
ATOM    595  HB3 SER    42      94.685 109.580  95.975  1.00  0.00           H  
ATOM    596  OG  SER    42      93.667 108.864  94.462  1.00  0.00           O  
ATOM    597  HG  SER    42      93.937 108.522  93.607  1.00  0.00           H  
ATOM    598  C   SER    42      96.160 111.624  95.003  1.00  0.00           C  
ATOM    599  O   SER    42      96.330 111.543  96.218  1.00  0.00           O  
ATOM    600  N   GLN    43      97.048 112.191  94.176  1.00  0.00           N  
ATOM    601  H   GLN    43      96.740 112.436  93.245  1.00  0.00           H  
ATOM    602  CA  GLN    43      98.451 112.547  94.482  1.00  0.00           C  
ATOM    603  HA  GLN    43      98.377 113.222  95.335  1.00  0.00           H  
ATOM    604  CB  GLN    43      99.207 111.257  94.790  1.00  0.00           C  
ATOM    605  HB2 GLN    43     100.107 111.603  95.298  1.00  0.00           H  
ATOM    606  HB3 GLN    43      98.648 110.601  95.456  1.00  0.00           H  
ATOM    607  CG  GLN    43      99.690 110.379  93.643  1.00  0.00           C  
ATOM    608  HG2 GLN    43     100.516 110.767  93.046  1.00  0.00           H  
ATOM    609  HG3 GLN    43     100.202 109.507  94.051  1.00  0.00           H  
ATOM    610  CD  GLN    43      98.514 109.895  92.767  1.00  0.00           C  
ATOM    611  OE1 GLN    43      98.311 110.361  91.651  1.00  0.00           O  
ATOM    612  NE2 GLN    43      97.839 108.852  93.291  1.00  0.00           N  
ATOM    613 HE21 GLN    43      98.032 108.461  94.202  1.00  0.00           H  
ATOM    614 HE22 GLN    43      97.096 108.324  92.855  1.00  0.00           H  
ATOM    615  C   GLN    43      99.179 113.298  93.325  1.00  0.00           C  
ATOM    616  O   GLN    43      98.651 113.408  92.202  1.00  0.00           O  
ATOM    617  N   SER    44     100.371 113.822  93.640  1.00  0.00           N  
ATOM    618  H   SER    44     100.873 113.678  94.505  1.00  0.00           H  
ATOM    619  CA  SER    44     101.129 114.603  92.627  1.00  0.00           C  
ATOM    620  HA  SER    44     100.586 115.048  91.793  1.00  0.00           H  
ATOM    621  CB  SER    44     101.806 115.772  93.418  1.00  0.00           C  
ATOM    622  HB2 SER    44     100.952 116.399  93.672  1.00  0.00           H  
ATOM    623  HB3 SER    44     102.348 115.382  94.280  1.00  0.00           H  
ATOM    624  OG  SER    44     102.517 116.510  92.500  1.00  0.00           O  
ATOM    625  HG  SER    44     103.349 116.649  92.958  1.00  0.00           H  
ATOM    626  C   SER    44     102.221 113.751  92.037  1.00  0.00           C  
ATOM    627  O   SER    44     102.805 112.835  92.651  1.00  0.00           O  
ATOM    628  N   THR    45     102.560 114.045  90.790  1.00  0.00           N  
ATOM    629  H   THR    45     101.953 114.774  90.442  1.00  0.00           H  
ATOM    630  CA  THR    45     103.657 113.437  89.950  1.00  0.00           C  
ATOM    631  HA  THR    45     104.129 112.717  90.619  1.00  0.00           H  
ATOM    632  CB  THR    45     103.023 112.688  88.704  1.00  0.00           C  
ATOM    633  HB  THR    45     102.382 113.258  88.032  1.00  0.00           H  
ATOM    634  CG2 THR    45     104.196 112.209  87.743  1.00  0.00           C  
ATOM    635 HG21 THR    45     103.781 111.384  87.165  1.00  0.00           H  
ATOM    636 HG22 THR    45     104.385 113.004  87.021  1.00  0.00           H  
ATOM    637 HG23 THR    45     105.137 111.865  88.172  1.00  0.00           H  
ATOM    638  OG1 THR    45     102.326 111.544  89.039  1.00  0.00           O  
ATOM    639  HG1 THR    45     101.500 111.787  89.464  1.00  0.00           H  
ATOM    640  C   THR    45     104.746 114.500  89.790  1.00  0.00           C  
ATOM    641  O   THR    45     105.836 114.249  89.358  1.00  0.00           O  
ATOM    642  N   ASP    46     104.291 115.712  89.739  1.00  0.00           N  
ATOM    643  H   ASP    46     103.367 115.916  90.091  1.00  0.00           H  
ATOM    644  CA  ASP    46     105.111 116.947  89.578  1.00  0.00           C  
ATOM    645  HA  ASP    46     105.653 116.855  88.636  1.00  0.00           H  
ATOM    646  CB  ASP    46     104.226 118.119  89.421  1.00  0.00           C  
ATOM    647  HB2 ASP    46     103.601 117.951  88.544  1.00  0.00           H  
ATOM    648  HB3 ASP    46     103.625 118.310  90.310  1.00  0.00           H  
ATOM    649  CG  ASP    46     105.033 119.437  89.184  1.00  0.00           C  
ATOM    650  OD1 ASP    46     106.072 119.483  88.520  1.00  0.00           O  
ATOM    651  OD2 ASP    46     104.524 120.460  89.770  1.00  0.00           O  
ATOM    652  C   ASP    46     106.233 117.276  90.559  1.00  0.00           C  
ATOM    653  O   ASP    46     105.904 117.445  91.737  1.00  0.00           O  
ATOM    654  N   THR    47     107.480 117.307  90.077  1.00  0.00           N  
ATOM    655  H   THR    47     107.633 116.956  89.142  1.00  0.00           H  
ATOM    656  CA  THR    47     108.693 117.734  90.817  1.00  0.00           C  
ATOM    657  HA  THR    47     108.474 118.131  91.809  1.00  0.00           H  
ATOM    658  CB  THR    47     109.555 116.443  90.986  1.00  0.00           C  
ATOM    659  HB  THR    47     110.378 116.550  91.692  1.00  0.00           H  
ATOM    660  CG2 THR    47     108.874 115.208  91.510  1.00  0.00           C  
ATOM    661 HG21 THR    47     109.569 114.374  91.609  1.00  0.00           H  
ATOM    662 HG22 THR    47     108.244 115.389  92.381  1.00  0.00           H  
ATOM    663 HG23 THR    47     108.124 114.939  90.767  1.00  0.00           H  
ATOM    664  OG1 THR    47     110.040 116.102  89.701  1.00  0.00           O  
ATOM    665  HG1 THR    47     110.639 115.353  89.749  1.00  0.00           H  
ATOM    666  C   THR    47     109.497 118.887  90.202  1.00  0.00           C  
ATOM    667  O   THR    47     110.663 119.067  90.528  1.00  0.00           O  
ATOM    668  N   SER    48     108.964 119.624  89.240  1.00  0.00           N  
ATOM    669  H   SER    48     107.992 119.394  89.088  1.00  0.00           H  
ATOM    670  CA  SER    48     109.361 120.892  88.670  1.00  0.00           C  
ATOM    671  HA  SER    48     110.315 120.689  88.183  1.00  0.00           H  
ATOM    672  CB  SER    48     108.318 121.379  87.666  1.00  0.00           C  
ATOM    673  HB2 SER    48     108.761 122.102  86.982  1.00  0.00           H  
ATOM    674  HB3 SER    48     107.899 120.540  87.111  1.00  0.00           H  
ATOM    675  OG  SER    48     107.278 121.951  88.343  1.00  0.00           O  
ATOM    676  HG  SER    48     106.630 121.254  88.465  1.00  0.00           H  
ATOM    677  C   SER    48     109.608 121.981  89.772  1.00  0.00           C  
ATOM    678  O   SER    48     109.026 121.829  90.883  1.00  0.00           O  
ATOM    679  N   GLY    49     110.428 122.999  89.471  1.00  0.00           N  
ATOM    680  H   GLY    49     110.648 123.170  88.500  1.00  0.00           H  
ATOM    681  CA  GLY    49     110.611 124.091  90.364  1.00  0.00           C  
ATOM    682  HA2 GLY    49     111.295 124.760  89.841  1.00  0.00           H  
ATOM    683  HA3 GLY    49     109.627 124.546  90.481  1.00  0.00           H  
ATOM    684  C   GLY    49     111.242 123.794  91.775  1.00  0.00           C  
ATOM    685  O   GLY    49     111.849 122.720  91.943  1.00  0.00           O  
ATOM    686  N   TYR    50     111.207 124.642  92.777  1.00  0.00           N  
ATOM    687  H   TYR    50     111.789 124.518  93.593  1.00  0.00           H  
ATOM    688  CA  TYR    50     110.055 125.558  92.985  1.00  0.00           C  
ATOM    689  HA  TYR    50     109.753 125.965  92.020  1.00  0.00           H  
ATOM    690  CB  TYR    50     108.906 124.800  93.503  1.00  0.00           C  
ATOM    691  HB2 TYR    50     108.783 123.916  92.878  1.00  0.00           H  
ATOM    692  HB3 TYR    50     109.169 124.574  94.536  1.00  0.00           H  
ATOM    693  CG  TYR    50     107.552 125.516  93.719  1.00  0.00           C  
ATOM    694  CD1 TYR    50     107.310 126.272  94.867  1.00  0.00           C  
ATOM    695  HD1 TYR    50     108.032 126.244  95.669  1.00  0.00           H  
ATOM    696  CE1 TYR    50     106.153 127.069  94.990  1.00  0.00           C  
ATOM    697  HE1 TYR    50     105.927 127.619  95.892  1.00  0.00           H  
ATOM    698  CZ  TYR    50     105.132 126.926  93.994  1.00  0.00           C  
ATOM    699  OH  TYR    50     103.904 127.529  94.030  1.00  0.00           O  
ATOM    700  HH  TYR    50     103.333 127.372  93.275  1.00  0.00           H  
ATOM    701  CE2 TYR    50     105.322 126.113  92.873  1.00  0.00           C  
ATOM    702  HE2 TYR    50     104.541 125.973  92.140  1.00  0.00           H  
ATOM    703  CD2 TYR    50     106.578 125.442  92.713  1.00  0.00           C  
ATOM    704  HD2 TYR    50     106.738 124.899  91.793  1.00  0.00           H  
ATOM    705  C   TYR    50     110.440 126.722  93.882  1.00  0.00           C  
ATOM    706  O   TYR    50     111.115 126.612  94.937  1.00  0.00           O  
ATOM    707  N   GLY    51     110.048 127.991  93.645  1.00  0.00           N  
ATOM    708  H   GLY    51     110.478 128.709  94.210  1.00  0.00           H  
ATOM    709  CA  GLY    51     109.276 128.507  92.562  1.00  0.00           C  
ATOM    710  HA2 GLY    51     108.538 127.758  92.274  1.00  0.00           H  
ATOM    711  HA3 GLY    51     108.671 129.343  92.911  1.00  0.00           H  
ATOM    712  C   GLY    51     110.093 129.015  91.322  1.00  0.00           C  
ATOM    713  O   GLY    51     110.813 128.210  90.724  1.00  0.00           O  
ATOM    714  N   GLN    52     110.118 130.306  90.946  1.00  0.00           N  
ATOM    715  H   GLN    52     109.360 130.871  91.299  1.00  0.00           H  
ATOM    716  CA  GLN    52     110.956 130.855  89.859  1.00  0.00           C  
ATOM    717  HA  GLN    52     110.859 130.249  88.958  1.00  0.00           H  
ATOM    718  CB  GLN    52     110.481 132.292  89.412  1.00  0.00           C  
ATOM    719  HB2 GLN    52     111.034 132.552  88.510  1.00  0.00           H  
ATOM    720  HB3 GLN    52     109.419 132.173  89.199  1.00  0.00           H  
ATOM    721  CG  GLN    52     110.729 133.385  90.498  1.00  0.00           C  
ATOM    722  HG2 GLN    52     111.717 133.253  90.941  1.00  0.00           H  
ATOM    723  HG3 GLN    52     110.703 134.377  90.048  1.00  0.00           H  
ATOM    724  CD  GLN    52     109.699 133.396  91.660  1.00  0.00           C  
ATOM    725  OE1 GLN    52     108.732 132.654  91.705  1.00  0.00           O  
ATOM    726  NE2 GLN    52     109.762 134.348  92.615  1.00  0.00           N  
ATOM    727 HE21 GLN    52     110.492 135.046  92.641  1.00  0.00           H  
ATOM    728 HE22 GLN    52     108.961 134.376  93.229  1.00  0.00           H  
ATOM    729  C   GLN    52     112.485 130.790  90.216  1.00  0.00           C  
ATOM    730  O   GLN    52     112.797 131.014  91.357  1.00  0.00           O  
ATOM    731  N   SER    53     113.397 130.522  89.273  1.00  0.00           N  
ATOM    732  H   SER    53     114.356 130.591  89.583  1.00  0.00           H  
ATOM    733  CA  SER    53     113.206 130.071  87.904  1.00  0.00           C  
ATOM    734  HA  SER    53     112.500 130.754  87.432  1.00  0.00           H  
ATOM    735  CB  SER    53     114.551 130.012  87.310  1.00  0.00           C  
ATOM    736  HB2 SER    53     115.079 130.946  87.502  1.00  0.00           H  
ATOM    737  HB3 SER    53     115.011 129.101  87.692  1.00  0.00           H  
ATOM    738  OG  SER    53     114.335 129.880  85.884  1.00  0.00           O  
ATOM    739  HG  SER    53     114.198 130.803  85.660  1.00  0.00           H  
ATOM    740  C   SER    53     112.437 128.639  87.850  1.00  0.00           C  
ATOM    741  O   SER    53     112.973 127.559  88.173  1.00  0.00           O  
ATOM    742  N   SER    54     111.218 128.659  87.282  1.00  0.00           N  
ATOM    743  H   SER    54     110.863 129.536  86.929  1.00  0.00           H  
ATOM    744  CA  SER    54     110.186 127.632  87.551  1.00  0.00           C  
ATOM    745  HA  SER    54     110.169 127.532  88.636  1.00  0.00           H  
ATOM    746  CB  SER    54     108.839 127.995  86.953  1.00  0.00           C  
ATOM    747  HB2 SER    54     108.940 128.394  85.943  1.00  0.00           H  
ATOM    748  HB3 SER    54     108.263 127.074  86.868  1.00  0.00           H  
ATOM    749  OG  SER    54     108.174 128.858  87.798  1.00  0.00           O  
ATOM    750  HG  SER    54     107.465 128.319  88.156  1.00  0.00           H  
ATOM    751  C   SER    54     110.537 126.249  87.016  1.00  0.00           C  
ATOM    752  O   SER    54     109.934 125.303  87.508  1.00  0.00           O  
ATOM    753  N   TYR    55     111.334 126.263  85.928  1.00  0.00           N  
ATOM    754  H   TYR    55     111.601 127.186  85.617  1.00  0.00           H  
ATOM    755  CA  TYR    55     111.604 125.191  84.945  1.00  0.00           C  
ATOM    756  HA  TYR    55     111.249 124.257  85.379  1.00  0.00           H  
ATOM    757  CB  TYR    55     110.746 125.348  83.657  1.00  0.00           C  
ATOM    758  HB2 TYR    55     111.180 126.215  83.159  1.00  0.00           H  
ATOM    759  HB3 TYR    55     111.005 124.480  83.050  1.00  0.00           H  
ATOM    760  CG  TYR    55     109.285 125.454  83.922  1.00  0.00           C  
ATOM    761  CD1 TYR    55     108.620 126.675  83.698  1.00  0.00           C  
ATOM    762  HD1 TYR    55     109.206 127.561  83.504  1.00  0.00           H  
ATOM    763  CE1 TYR    55     107.231 126.817  84.065  1.00  0.00           C  
ATOM    764  HE1 TYR    55     106.758 127.786  84.009  1.00  0.00           H  
ATOM    765  CZ  TYR    55     106.550 125.790  84.728  1.00  0.00           C  
ATOM    766  OH  TYR    55     105.382 126.042  85.329  1.00  0.00           O  
ATOM    767  HH  TYR    55     105.135 126.969  85.363  1.00  0.00           H  
ATOM    768  CE2 TYR    55     107.228 124.628  85.041  1.00  0.00           C  
ATOM    769  HE2 TYR    55     106.633 123.874  85.535  1.00  0.00           H  
ATOM    770  CD2 TYR    55     108.564 124.438  84.615  1.00  0.00           C  
ATOM    771  HD2 TYR    55     109.062 123.540  84.950  1.00  0.00           H  
ATOM    772  C   TYR    55     113.092 125.018  84.549  1.00  0.00           C  
ATOM    773  O   TYR    55     113.654 125.758  83.772  1.00  0.00           O  
ATOM    774  N   SER    56     113.912 124.050  85.106  1.00  0.00           N  
ATOM    775  H   SER    56     114.868 123.937  84.801  1.00  0.00           H  
ATOM    776  CA  SER    56     113.588 123.102  86.219  1.00  0.00           C  
ATOM    777  HA  SER    56     114.438 122.422  86.287  1.00  0.00           H  
ATOM    778  CB  SER    56     113.651 123.881  87.536  1.00  0.00           C  
ATOM    779  HB2 SER    56     114.653 124.300  87.621  1.00  0.00           H  
ATOM    780  HB3 SER    56     112.905 124.672  87.455  1.00  0.00           H  
ATOM    781  OG  SER    56     113.488 123.044  88.688  1.00  0.00           O  
ATOM    782  HG  SER    56     113.808 122.195  88.374  1.00  0.00           H  
ATOM    783  C   SER    56     112.385 122.242  86.070  1.00  0.00           C  
ATOM    784  O   SER    56     111.422 122.354  86.816  1.00  0.00           O  
ATOM    785  N   SER    57     112.309 121.468  85.017  1.00  0.00           N  
ATOM    786  H   SER    57     111.517 120.843  84.981  1.00  0.00           H  
ATOM    787  CA  SER    57     113.233 121.168  83.898  1.00  0.00           C  
ATOM    788  HA  SER    57     114.233 121.467  84.211  1.00  0.00           H  
ATOM    789  CB  SER    57     113.216 119.720  83.557  1.00  0.00           C  
ATOM    790  HB2 SER    57     113.146 119.193  84.508  1.00  0.00           H  
ATOM    791  HB3 SER    57     112.284 119.462  83.053  1.00  0.00           H  
ATOM    792  OG  SER    57     114.337 119.340  82.750  1.00  0.00           O  
ATOM    793  HG  SER    57     114.022 119.123  81.870  1.00  0.00           H  
ATOM    794  C   SER    57     112.891 122.030  82.651  1.00  0.00           C  
ATOM    795  O   SER    57     111.668 122.115  82.310  1.00  0.00           O  
ATOM    796  N   TYR    58     113.936 122.581  82.004  1.00  0.00           N  
ATOM    797  H   TYR    58     114.881 122.315  82.242  1.00  0.00           H  
ATOM    798  CA  TYR    58     113.710 123.426  80.843  1.00  0.00           C  
ATOM    799  HA  TYR    58     113.003 124.189  81.166  1.00  0.00           H  
ATOM    800  CB  TYR    58     115.117 124.182  80.501  1.00  0.00           C  
ATOM    801  HB2 TYR    58     115.783 124.054  81.355  1.00  0.00           H  
ATOM    802  HB3 TYR    58     115.731 123.683  79.752  1.00  0.00           H  
ATOM    803  CG  TYR    58     114.912 125.621  80.050  1.00  0.00           C  
ATOM    804  CD1 TYR    58     114.739 125.931  78.680  1.00  0.00           C  
ATOM    805  HD1 TYR    58     114.509 125.171  77.948  1.00  0.00           H  
ATOM    806  CE1 TYR    58     114.553 127.284  78.341  1.00  0.00           C  
ATOM    807  HE1 TYR    58     114.303 127.599  77.338  1.00  0.00           H  
ATOM    808  CZ  TYR    58     114.652 128.353  79.301  1.00  0.00           C  
ATOM    809  OH  TYR    58     114.420 129.592  78.926  1.00  0.00           O  
ATOM    810  HH  TYR    58     114.561 129.705  77.983  1.00  0.00           H  
ATOM    811  CE2 TYR    58     114.937 128.062  80.570  1.00  0.00           C  
ATOM    812  HE2 TYR    58     115.111 128.819  81.321  1.00  0.00           H  
ATOM    813  CD2 TYR    58     115.044 126.667  80.996  1.00  0.00           C  
ATOM    814  HD2 TYR    58     115.230 126.390  82.023  1.00  0.00           H  
ATOM    815  C   TYR    58     113.124 122.612  79.538  1.00  0.00           C  
ATOM    816  O   TYR    58     113.773 121.690  79.144  1.00  0.00           O  
ATOM    817  N   GLY    59     112.044 123.083  78.913  1.00  0.00           N  
ATOM    818  H   GLY    59     111.794 122.680  78.022  1.00  0.00           H  
ATOM    819  CA  GLY    59     111.226 124.211  79.332  1.00  0.00           C  
ATOM    820  HA2 GLY    59     110.791 123.966  80.301  1.00  0.00           H  
ATOM    821  HA3 GLY    59     111.828 125.119  79.279  1.00  0.00           H  
ATOM    822  C   GLY    59     109.905 124.347  78.461  1.00  0.00           C  
ATOM    823  O   GLY    59     109.863 123.868  77.334  1.00  0.00           O  
ATOM    824  N   GLN    60     108.964 125.170  78.807  1.00  0.00           N  
ATOM    825  H   GLN    60     108.206 124.899  78.196  1.00  0.00           H  
ATOM    826  CA  GLN    60     108.629 125.556  80.205  1.00  0.00           C  
ATOM    827  HA  GLN    60     109.434 125.212  80.855  1.00  0.00           H  
ATOM    828  CB  GLN    60     108.642 127.100  80.200  1.00  0.00           C  
ATOM    829  HB2 GLN    60     107.968 127.512  79.449  1.00  0.00           H  
ATOM    830  HB3 GLN    60     108.238 127.412  81.164  1.00  0.00           H  
ATOM    831  CG  GLN    60     110.064 127.726  80.012  1.00  0.00           C  
ATOM    832  HG2 GLN    60     110.860 127.215  80.552  1.00  0.00           H  
ATOM    833  HG3 GLN    60     110.298 127.489  78.974  1.00  0.00           H  
ATOM    834  CD  GLN    60     110.242 129.174  80.303  1.00  0.00           C  
ATOM    835  OE1 GLN    60     111.327 129.689  80.472  1.00  0.00           O  
ATOM    836  NE2 GLN    60     109.185 129.959  80.309  1.00  0.00           N  
ATOM    837 HE21 GLN    60     108.281 129.537  80.151  1.00  0.00           H  
ATOM    838 HE22 GLN    60     109.349 130.948  80.431  1.00  0.00           H  
ATOM    839  C   GLN    60     107.336 124.984  80.781  1.00  0.00           C  
ATOM    840  O   GLN    60     107.234 123.791  80.863  1.00  0.00           O  
ATOM    841  N   SER    61     106.368 125.767  81.292  1.00  0.00           N  
ATOM    842  H   SER    61     106.408 126.770  81.178  1.00  0.00           H  
ATOM    843  CA  SER    61     105.016 125.259  81.625  1.00  0.00           C  
ATOM    844  HA  SER    61     105.024 124.504  82.411  1.00  0.00           H  
ATOM    845  CB  SER    61     104.106 126.421  82.024  1.00  0.00           C  
ATOM    846  HB2 SER    61     103.126 125.944  82.002  1.00  0.00           H  
ATOM    847  HB3 SER    61     104.477 126.779  82.984  1.00  0.00           H  
ATOM    848  OG  SER    61     103.953 127.498  81.122  1.00  0.00           O  
ATOM    849  HG  SER    61     104.707 128.074  81.266  1.00  0.00           H  
ATOM    850  C   SER    61     104.373 124.450  80.430  1.00  0.00           C  
ATOM    851  O   SER    61     104.784 124.520  79.293  1.00  0.00           O  
ATOM    852  N   GLN    62     103.356 123.629  80.775  1.00  0.00           N  
ATOM    853  H   GLN    62     102.982 123.839  81.689  1.00  0.00           H  
ATOM    854  CA  GLN    62     102.766 122.480  80.001  1.00  0.00           C  
ATOM    855  HA  GLN    62     103.577 121.771  79.837  1.00  0.00           H  
ATOM    856  CB  GLN    62     101.667 121.877  80.842  1.00  0.00           C  
ATOM    857  HB2 GLN    62     102.078 121.937  81.850  1.00  0.00           H  
ATOM    858  HB3 GLN    62     100.740 122.449  80.818  1.00  0.00           H  
ATOM    859  CG  GLN    62     101.238 120.430  80.553  1.00  0.00           C  
ATOM    860  HG2 GLN    62     100.777 120.411  79.565  1.00  0.00           H  
ATOM    861  HG3 GLN    62     102.077 119.736  80.606  1.00  0.00           H  
ATOM    862  CD  GLN    62     100.168 119.902  81.411  1.00  0.00           C  
ATOM    863  OE1 GLN    62      99.039 119.703  81.007  1.00  0.00           O  
ATOM    864  NE2 GLN    62     100.467 119.763  82.720  1.00  0.00           N  
ATOM    865 HE21 GLN    62      99.768 119.411  83.359  1.00  0.00           H  
ATOM    866 HE22 GLN    62     101.411 119.979  83.007  1.00  0.00           H  
ATOM    867  C   GLN    62     102.280 122.824  78.551  1.00  0.00           C  
ATOM    868  O   GLN    62     102.271 121.936  77.700  1.00  0.00           O  
ATOM    869  N   ASN    63     101.832 124.055  78.286  1.00  0.00           N  
ATOM    870  H   ASN    63     101.924 124.698  79.059  1.00  0.00           H  
ATOM    871  CA  ASN    63     101.378 124.492  76.964  1.00  0.00           C  
ATOM    872  HA  ASN    63     101.298 123.633  76.298  1.00  0.00           H  
ATOM    873  CB  ASN    63      99.961 125.074  76.990  1.00  0.00           C  
ATOM    874  HB2 ASN    63     100.008 126.104  77.342  1.00  0.00           H  
ATOM    875  HB3 ASN    63      99.612 125.091  75.957  1.00  0.00           H  
ATOM    876  CG  ASN    63      98.904 124.351  77.732  1.00  0.00           C  
ATOM    877  OD1 ASN    63      98.971 123.157  77.983  1.00  0.00           O  
ATOM    878  ND2 ASN    63      97.807 124.997  78.119  1.00  0.00           N  
ATOM    879 HD21 ASN    63      97.130 124.480  78.662  1.00  0.00           H  
ATOM    880 HD22 ASN    63      97.731 126.003  78.079  1.00  0.00           H  
ATOM    881  C   ASN    63     102.449 125.362  76.248  1.00  0.00           C  
ATOM    882  O   ASN    63     102.128 126.108  75.315  1.00  0.00           O  
ATOM    883  N   THR    64     103.670 125.365  76.746  1.00  0.00           N  
ATOM    884  H   THR    64     103.784 124.793  77.570  1.00  0.00           H  
ATOM    885  CA  THR    64     104.847 126.087  76.232  1.00  0.00           C  
ATOM    886  HA  THR    64     104.538 126.552  75.295  1.00  0.00           H  
ATOM    887  CB  THR    64     105.373 127.247  77.135  1.00  0.00           C  
ATOM    888  HB  THR    64     105.724 126.856  78.090  1.00  0.00           H  
ATOM    889  CG2 THR    64     106.497 128.010  76.423  1.00  0.00           C  
ATOM    890 HG21 THR    64     106.069 128.531  75.566  1.00  0.00           H  
ATOM    891 HG22 THR    64     106.738 128.810  77.123  1.00  0.00           H  
ATOM    892 HG23 THR    64     107.371 127.373  76.293  1.00  0.00           H  
ATOM    893  OG1 THR    64     104.320 128.169  77.374  1.00  0.00           O  
ATOM    894  HG1 THR    64     103.618 127.847  77.945  1.00  0.00           H  
ATOM    895  C   THR    64     105.932 125.060  75.742  1.00  0.00           C  
ATOM    896  O   THR    64     106.829 124.696  76.443  1.00  0.00           O  
ATOM    897  N   GLY    65     105.950 124.477  74.520  1.00  0.00           N  
ATOM    898  H   GLY    65     106.604 123.711  74.442  1.00  0.00           H  
ATOM    899  CA  GLY    65     105.001 124.658  73.438  1.00  0.00           C  
ATOM    900  HA2 GLY    65     104.795 125.716  73.279  1.00  0.00           H  
ATOM    901  HA3 GLY    65     105.511 124.393  72.511  1.00  0.00           H  
ATOM    902  C   GLY    65     103.569 124.054  73.636  1.00  0.00           C  
ATOM    903  O   GLY    65     103.457 123.205  74.511  1.00  0.00           O  
ATOM    904  N   TYR    66     102.612 124.353  72.765  1.00  0.00           N  
ATOM    905  H   TYR    66     102.769 124.961  71.974  1.00  0.00           H  
ATOM    906  CA  TYR    66     101.234 123.999  73.047  1.00  0.00           C  
ATOM    907  HA  TYR    66     101.031 124.163  74.105  1.00  0.00           H  
ATOM    908  CB  TYR    66     100.314 125.020  72.406  1.00  0.00           C  
ATOM    909  HB2 TYR    66     100.666 126.045  72.529  1.00  0.00           H  
ATOM    910  HB3 TYR    66     100.408 125.065  71.321  1.00  0.00           H  
ATOM    911  CG  TYR    66      98.799 124.920  72.790  1.00  0.00           C  
ATOM    912  CD1 TYR    66      97.881 124.123  72.038  1.00  0.00           C  
ATOM    913  HD1 TYR    66      98.187 123.490  71.218  1.00  0.00           H  
ATOM    914  CE1 TYR    66      96.519 124.203  72.258  1.00  0.00           C  
ATOM    915  HE1 TYR    66      95.860 123.666  71.592  1.00  0.00           H  
ATOM    916  CZ  TYR    66      95.986 125.125  73.199  1.00  0.00           C  
ATOM    917  OH  TYR    66      94.635 125.282  73.262  1.00  0.00           O  
ATOM    918  HH  TYR    66      94.326 125.977  73.848  1.00  0.00           H  
ATOM    919  CE2 TYR    66      96.896 125.939  73.909  1.00  0.00           C  
ATOM    920  HE2 TYR    66      96.575 126.642  74.663  1.00  0.00           H  
ATOM    921  CD2 TYR    66      98.318 125.902  73.712  1.00  0.00           C  
ATOM    922  HD2 TYR    66      99.014 126.584  74.176  1.00  0.00           H  
ATOM    923  C   TYR    66     100.875 122.566  72.571  1.00  0.00           C  
ATOM    924  O   TYR    66     100.555 122.230  71.430  1.00  0.00           O  
ATOM    925  N   GLY    67     100.963 121.661  73.581  1.00  0.00           N  
ATOM    926  H   GLY    67     101.510 122.097  74.309  1.00  0.00           H  
ATOM    927  CA  GLY    67     100.784 120.175  73.575  1.00  0.00           C  
ATOM    928  HA2 GLY    67     101.363 119.742  72.759  1.00  0.00           H  
ATOM    929  HA3 GLY    67     101.162 119.766  74.512  1.00  0.00           H  
ATOM    930  C   GLY    67      99.285 119.668  73.462  1.00  0.00           C  
ATOM    931  O   GLY    67      99.040 118.605  72.935  1.00  0.00           O  
ATOM    932  N   THR    68      98.353 120.422  74.009  1.00  0.00           N  
ATOM    933  H   THR    68      98.881 121.155  74.460  1.00  0.00           H  
ATOM    934  CA  THR    68      96.905 120.361  74.064  1.00  0.00           C  
ATOM    935  HA  THR    68      96.673 119.471  74.648  1.00  0.00           H  
ATOM    936  CB  THR    68      96.232 121.560  74.815  1.00  0.00           C  
ATOM    937  HB  THR    68      96.813 122.422  74.489  1.00  0.00           H  
ATOM    938  CG2 THR    68      94.793 121.840  74.617  1.00  0.00           C  
ATOM    939 HG21 THR    68      94.334 120.862  74.474  1.00  0.00           H  
ATOM    940 HG22 THR    68      94.401 122.251  75.548  1.00  0.00           H  
ATOM    941 HG23 THR    68      94.648 122.480  73.747  1.00  0.00           H  
ATOM    942  OG1 THR    68      96.492 121.311  76.215  1.00  0.00           O  
ATOM    943  HG1 THR    68      97.441 121.346  76.358  1.00  0.00           H  
ATOM    944  C   THR    68      96.287 120.180  72.677  1.00  0.00           C  
ATOM    945  O   THR    68      96.620 120.928  71.736  1.00  0.00           O  
ATOM    946  N   GLN    69      95.298 119.305  72.518  1.00  0.00           N  
ATOM    947  H   GLN    69      95.245 118.637  73.273  1.00  0.00           H  
ATOM    948  CA  GLN    69      94.458 119.149  71.287  1.00  0.00           C  
ATOM    949  HA  GLN    69      95.094 118.662  70.547  1.00  0.00           H  
ATOM    950  CB  GLN    69      93.283 118.220  71.667  1.00  0.00           C  
ATOM    951  HB2 GLN    69      93.520 117.214  72.012  1.00  0.00           H  
ATOM    952  HB3 GLN    69      92.555 118.661  72.348  1.00  0.00           H  
ATOM    953  CG  GLN    69      92.453 117.883  70.456  1.00  0.00           C  
ATOM    954  HG2 GLN    69      91.539 117.348  70.714  1.00  0.00           H  
ATOM    955  HG3 GLN    69      92.157 118.822  69.988  1.00  0.00           H  
ATOM    956  CD  GLN    69      93.268 117.180  69.380  1.00  0.00           C  
ATOM    957  OE1 GLN    69      93.717 117.743  68.386  1.00  0.00           O  
ATOM    958  NE2 GLN    69      93.361 115.915  69.557  1.00  0.00           N  
ATOM    959 HE21 GLN    69      92.773 115.392  70.191  1.00  0.00           H  
ATOM    960 HE22 GLN    69      93.887 115.477  68.814  1.00  0.00           H  
ATOM    961  C   GLN    69      94.050 120.463  70.644  1.00  0.00           C  
ATOM    962  O   GLN    69      93.466 121.357  71.281  1.00  0.00           O  
ATOM    963  N   SER    70      94.067 120.552  69.286  1.00  0.00           N  
ATOM    964  H   SER    70      94.580 119.869  68.746  1.00  0.00           H  
ATOM    965  CA  SER    70      93.626 121.749  68.570  1.00  0.00           C  
ATOM    966  HA  SER    70      92.978 122.349  69.209  1.00  0.00           H  
ATOM    967  CB  SER    70      94.862 122.599  68.310  1.00  0.00           C  
ATOM    968  HB2 SER    70      94.607 123.619  68.024  1.00  0.00           H  
ATOM    969  HB3 SER    70      95.391 122.715  69.256  1.00  0.00           H  
ATOM    970  OG  SER    70      95.772 121.974  67.483  1.00  0.00           O  
ATOM    971  HG  SER    70      95.553 122.151  66.565  1.00  0.00           H  
ATOM    972  C   SER    70      92.996 121.542  67.268  1.00  0.00           C  
ATOM    973  O   SER    70      92.907 122.533  66.488  1.00  0.00           O  
ATOM    974  N   THR    71      92.371 120.323  67.045  1.00  0.00           N  
ATOM    975  H   THR    71      92.456 119.558  67.699  1.00  0.00           H  
ATOM    976  CA  THR    71      91.459 120.051  65.899  1.00  0.00           C  
ATOM    977  HA  THR    71      91.105 121.003  65.501  1.00  0.00           H  
ATOM    978  CB  THR    71      92.252 119.327  64.768  1.00  0.00           C  
ATOM    979  HB  THR    71      91.531 118.858  64.099  1.00  0.00           H  
ATOM    980  CG2 THR    71      93.114 120.326  63.947  1.00  0.00           C  
ATOM    981 HG21 THR    71      92.425 121.089  63.583  1.00  0.00           H  
ATOM    982 HG22 THR    71      93.978 120.747  64.461  1.00  0.00           H  
ATOM    983 HG23 THR    71      93.426 119.870  63.007  1.00  0.00           H  
ATOM    984  OG1 THR    71      93.203 118.386  65.246  1.00  0.00           O  
ATOM    985  HG1 THR    71      92.806 117.893  65.968  1.00  0.00           H  
ATOM    986  C   THR    71      90.321 119.077  66.284  1.00  0.00           C  
ATOM    987  O   THR    71      90.562 118.092  66.981  1.00  0.00           O  
ATOM    988  N   PRO    72      89.062 119.376  65.901  1.00  0.00           N  
ATOM    989  CD  PRO    72      88.633 120.309  64.911  1.00  0.00           C  
ATOM    990  HD2 PRO    72      89.130 120.173  63.950  1.00  0.00           H  
ATOM    991  HD3 PRO    72      88.793 121.353  65.183  1.00  0.00           H  
ATOM    992  CG  PRO    72      87.153 120.199  64.708  1.00  0.00           C  
ATOM    993  HG2 PRO    72      86.972 119.646  63.787  1.00  0.00           H  
ATOM    994  HG3 PRO    72      86.696 121.187  64.646  1.00  0.00           H  
ATOM    995  CB  PRO    72      86.717 119.520  66.014  1.00  0.00           C  
ATOM    996  HB2 PRO    72      85.815 118.939  65.826  1.00  0.00           H  
ATOM    997  HB3 PRO    72      86.571 120.234  66.825  1.00  0.00           H  
ATOM    998  CA  PRO    72      87.885 118.742  66.494  1.00  0.00           C  
ATOM    999  HA  PRO    72      88.006 118.852  67.572  1.00  0.00           H  
ATOM   1000  C   PRO    72      87.721 117.343  66.038  1.00  0.00           C  
ATOM   1001  O   PRO    72      88.036 116.954  64.855  1.00  0.00           O  
ATOM   1002  N   GLN    73      87.274 116.531  66.994  1.00  0.00           N  
ATOM   1003  H   GLN    73      87.106 116.877  67.928  1.00  0.00           H  
ATOM   1004  CA  GLN    73      87.244 115.104  66.961  1.00  0.00           C  
ATOM   1005  HA  GLN    73      88.176 114.913  66.430  1.00  0.00           H  
ATOM   1006  CB  GLN    73      87.547 114.497  68.324  1.00  0.00           C  
ATOM   1007  HB2 GLN    73      87.755 113.431  68.231  1.00  0.00           H  
ATOM   1008  HB3 GLN    73      88.505 114.945  68.589  1.00  0.00           H  
ATOM   1009  CG  GLN    73      86.606 114.739  69.484  1.00  0.00           C  
ATOM   1010  HG2 GLN    73      87.081 114.656  70.461  1.00  0.00           H  
ATOM   1011  HG3 GLN    73      86.169 115.736  69.540  1.00  0.00           H  
ATOM   1012  CD  GLN    73      85.408 113.724  69.464  1.00  0.00           C  
ATOM   1013  OE1 GLN    73      85.440 112.678  68.805  1.00  0.00           O  
ATOM   1014  NE2 GLN    73      84.293 113.993  70.108  1.00  0.00           N  
ATOM   1015 HE21 GLN    73      84.236 114.845  70.648  1.00  0.00           H  
ATOM   1016 HE22 GLN    73      83.564 113.314  69.942  1.00  0.00           H  
ATOM   1017  C   GLN    73      86.032 114.431  66.181  1.00  0.00           C  
ATOM   1018  O   GLN    73      84.827 114.871  66.278  1.00  0.00           O  
ATOM   1019  N   GLY    74      86.399 113.598  65.181  1.00  0.00           N  
ATOM   1020  H   GLY    74      87.380 113.394  65.056  1.00  0.00           H  
ATOM   1021  CA  GLY    74      85.431 112.934  64.285  1.00  0.00           C  
ATOM   1022  HA2 GLY    74      84.640 113.652  64.067  1.00  0.00           H  
ATOM   1023  HA3 GLY    74      85.837 112.747  63.291  1.00  0.00           H  
ATOM   1024  C   GLY    74      84.751 111.692  64.808  1.00  0.00           C  
ATOM   1025  O   GLY    74      83.942 111.186  64.089  1.00  0.00           O  
ATOM   1026  N   TYR    75      84.854 111.291  66.052  1.00  0.00           N  
ATOM   1027  H   TYR    75      85.424 111.820  66.695  1.00  0.00           H  
ATOM   1028  CA  TYR    75      84.321 110.035  66.590  1.00  0.00           C  
ATOM   1029  HA  TYR    75      84.218 109.303  65.789  1.00  0.00           H  
ATOM   1030  CB  TYR    75      85.321 109.358  67.515  1.00  0.00           C  
ATOM   1031  HB2 TYR    75      85.275 109.960  68.423  1.00  0.00           H  
ATOM   1032  HB3 TYR    75      84.957 108.364  67.773  1.00  0.00           H  
ATOM   1033  CG  TYR    75      86.800 109.305  67.031  1.00  0.00           C  
ATOM   1034  CD1 TYR    75      87.688 110.299  67.517  1.00  0.00           C  
ATOM   1035  HD1 TYR    75      87.253 111.086  68.115  1.00  0.00           H  
ATOM   1036  CE1 TYR    75      89.028 110.333  67.223  1.00  0.00           C  
ATOM   1037  HE1 TYR    75      89.683 110.992  67.775  1.00  0.00           H  
ATOM   1038  CZ  TYR    75      89.515 109.427  66.280  1.00  0.00           C  
ATOM   1039  OH  TYR    75      90.808 109.504  65.880  1.00  0.00           O  
ATOM   1040  HH  TYR    75      91.166 110.340  66.187  1.00  0.00           H  
ATOM   1041  CE2 TYR    75      88.692 108.460  65.713  1.00  0.00           C  
ATOM   1042  HE2 TYR    75      89.049 107.659  65.082  1.00  0.00           H  
ATOM   1043  CD2 TYR    75      87.366 108.350  66.118  1.00  0.00           C  
ATOM   1044  HD2 TYR    75      86.791 107.592  65.606  1.00  0.00           H  
ATOM   1045  C   TYR    75      82.915 109.953  67.211  1.00  0.00           C  
ATOM   1046  O   TYR    75      82.535 108.889  67.702  1.00  0.00           O  
ATOM   1047  N   GLY    76      82.130 111.017  67.110  1.00  0.00           N  
ATOM   1048  H   GLY    76      82.441 111.812  66.570  1.00  0.00           H  
ATOM   1049  CA  GLY    76      80.930 111.187  67.937  1.00  0.00           C  
ATOM   1050  HA2 GLY    76      80.365 112.015  67.509  1.00  0.00           H  
ATOM   1051  HA3 GLY    76      80.422 110.224  67.901  1.00  0.00           H  
ATOM   1052  C   GLY    76      81.196 111.378  69.456  1.00  0.00           C  
ATOM   1053  O   GLY    76      82.099 112.092  69.928  1.00  0.00           O  
ATOM   1054  N   SER    77      80.425 110.669  70.229  1.00  0.00           N  
ATOM   1055  H   SER    77      79.698 110.152  69.755  1.00  0.00           H  
ATOM   1056  CA  SER    77      80.466 110.504  71.697  1.00  0.00           C  
ATOM   1057  HA  SER    77      81.508 110.420  72.005  1.00  0.00           H  
ATOM   1058  CB  SER    77      80.009 111.807  72.240  1.00  0.00           C  
ATOM   1059  HB2 SER    77      80.232 111.787  73.306  1.00  0.00           H  
ATOM   1060  HB3 SER    77      80.576 112.613  71.774  1.00  0.00           H  
ATOM   1061  OG  SER    77      78.615 111.988  71.962  1.00  0.00           O  
ATOM   1062  HG  SER    77      78.348 112.664  72.590  1.00  0.00           H  
ATOM   1063  C   SER    77      79.789 109.267  72.293  1.00  0.00           C  
ATOM   1064  O   SER    77      79.029 109.296  73.266  1.00  0.00           O  
ATOM   1065  N   THR    78      79.869 108.105  71.664  1.00  0.00           N  
ATOM   1066  H   THR    78      79.522 107.336  72.218  1.00  0.00           H  
ATOM   1067  CA  THR    78      81.007 107.495  70.836  1.00  0.00           C  
ATOM   1068  HA  THR    78      81.558 108.355  70.456  1.00  0.00           H  
ATOM   1069  CB  THR    78      81.934 106.651  71.700  1.00  0.00           C  
ATOM   1070  HB  THR    78      81.434 105.791  72.146  1.00  0.00           H  
ATOM   1071  CG2 THR    78      83.096 106.307  70.779  1.00  0.00           C  
ATOM   1072 HG21 THR    78      83.483 107.196  70.282  1.00  0.00           H  
ATOM   1073 HG22 THR    78      83.936 105.794  71.248  1.00  0.00           H  
ATOM   1074 HG23 THR    78      82.717 105.566  70.076  1.00  0.00           H  
ATOM   1075  OG1 THR    78      82.643 107.365  72.755  1.00  0.00           O  
ATOM   1076  HG1 THR    78      82.070 107.254  73.517  1.00  0.00           H  
ATOM   1077  C   THR    78      80.383 106.648  69.760  1.00  0.00           C  
ATOM   1078  O   THR    78      79.755 105.627  70.053  1.00  0.00           O  
ATOM   1079  N   GLY    79      80.576 107.006  68.476  1.00  0.00           N  
ATOM   1080  H   GLY    79      81.262 107.717  68.267  1.00  0.00           H  
ATOM   1081  CA  GLY    79      80.155 106.197  67.381  1.00  0.00           C  
ATOM   1082  HA2 GLY    79      79.072 106.144  67.491  1.00  0.00           H  
ATOM   1083  HA3 GLY    79      80.405 106.937  66.621  1.00  0.00           H  
ATOM   1084  C   GLY    79      80.945 104.876  67.138  1.00  0.00           C  
ATOM   1085  O   GLY    79      81.889 104.515  67.832  1.00  0.00           O  
ATOM   1086  N   GLY    80      80.698 104.267  65.935  1.00  0.00           N  
ATOM   1087  H   GLY    80      81.274 103.468  65.713  1.00  0.00           H  
ATOM   1088  CA  GLY    80      79.646 104.567  64.939  1.00  0.00           C  
ATOM   1089  HA2 GLY    80      79.789 105.623  64.711  1.00  0.00           H  
ATOM   1090  HA3 GLY    80      79.907 103.951  64.079  1.00  0.00           H  
ATOM   1091  C   GLY    80      78.229 104.299  65.357  1.00  0.00           C  
ATOM   1092  O   GLY    80      78.004 103.895  66.534  1.00  0.00           O  
ATOM   1093  N   TYR    81      77.256 104.571  64.514  1.00  0.00           N  
ATOM   1094  H   TYR    81      77.511 104.783  63.560  1.00  0.00           H  
ATOM   1095  CA  TYR    81      75.829 104.524  64.763  1.00  0.00           C  
ATOM   1096  HA  TYR    81      75.676 104.235  65.803  1.00  0.00           H  
ATOM   1097  CB  TYR    81      75.434 106.016  64.650  1.00  0.00           C  
ATOM   1098  HB2 TYR    81      75.804 106.405  63.702  1.00  0.00           H  
ATOM   1099  HB3 TYR    81      74.349 106.112  64.594  1.00  0.00           H  
ATOM   1100  CG  TYR    81      76.008 106.866  65.735  1.00  0.00           C  
ATOM   1101  CD1 TYR    81      75.562 106.769  67.036  1.00  0.00           C  
ATOM   1102  HD1 TYR    81      74.718 106.147  67.296  1.00  0.00           H  
ATOM   1103  CE1 TYR    81      76.155 107.553  68.027  1.00  0.00           C  
ATOM   1104  HE1 TYR    81      75.995 107.356  69.076  1.00  0.00           H  
ATOM   1105  CZ  TYR    81      77.255 108.383  67.771  1.00  0.00           C  
ATOM   1106  OH  TYR    81      78.033 108.977  68.728  1.00  0.00           O  
ATOM   1107  HH  TYR    81      77.424 109.126  69.455  1.00  0.00           H  
ATOM   1108  CE2 TYR    81      77.612 108.544  66.443  1.00  0.00           C  
ATOM   1109  HE2 TYR    81      78.385 109.270  66.238  1.00  0.00           H  
ATOM   1110  CD2 TYR    81      77.046 107.718  65.426  1.00  0.00           C  
ATOM   1111  HD2 TYR    81      77.370 107.885  64.409  1.00  0.00           H  
ATOM   1112  C   TYR    81      74.915 103.742  63.791  1.00  0.00           C  
ATOM   1113  O   TYR    81      75.049 103.843  62.555  1.00  0.00           O  
ATOM   1114  N   GLY    82      74.074 102.860  64.270  1.00  0.00           N  
ATOM   1115  H   GLY    82      73.608 102.234  63.629  1.00  0.00           H  
ATOM   1116  CA  GLY    82      73.658 102.590  65.644  1.00  0.00           C  
ATOM   1117  HA2 GLY    82      73.010 101.716  65.706  1.00  0.00           H  
ATOM   1118  HA3 GLY    82      74.504 102.347  66.286  1.00  0.00           H  
ATOM   1119  C   GLY    82      72.768 103.655  66.345  1.00  0.00           C  
ATOM   1120  O   GLY    82      72.538 104.757  65.834  1.00  0.00           O  
ATOM   1121  N   SER    83      72.094 103.276  67.419  1.00  0.00           N  
ATOM   1122  H   SER    83      72.350 102.354  67.743  1.00  0.00           H  
ATOM   1123  CA  SER    83      71.135 104.067  68.264  1.00  0.00           C  
ATOM   1124  HA  SER    83      70.474 103.309  68.685  1.00  0.00           H  
ATOM   1125  CB  SER    83      71.869 104.622  69.491  1.00  0.00           C  
ATOM   1126  HB2 SER    83      72.592 105.360  69.144  1.00  0.00           H  
ATOM   1127  HB3 SER    83      71.176 105.178  70.122  1.00  0.00           H  
ATOM   1128  OG  SER    83      72.557 103.612  70.078  1.00  0.00           O  
ATOM   1129  HG  SER    83      73.414 103.966  70.324  1.00  0.00           H  
ATOM   1130  C   SER    83      70.219 105.070  67.582  1.00  0.00           C  
ATOM   1131  O   SER    83      70.366 106.258  67.834  1.00  0.00           O  
ATOM   1132  N   SER    84      69.180 104.659  66.815  1.00  0.00           N  
ATOM   1133  H   SER    84      68.541 105.395  66.550  1.00  0.00           H  
ATOM   1134  CA  SER    84      68.824 103.304  66.322  1.00  0.00           C  
ATOM   1135  HA  SER    84      68.950 102.542  67.092  1.00  0.00           H  
ATOM   1136  CB  SER    84      67.384 103.342  66.015  1.00  0.00           C  
ATOM   1137  HB2 SER    84      66.839 103.865  66.802  1.00  0.00           H  
ATOM   1138  HB3 SER    84      67.181 103.829  65.062  1.00  0.00           H  
ATOM   1139  OG  SER    84      66.958 102.009  65.871  1.00  0.00           O  
ATOM   1140  HG  SER    84      66.016 102.131  65.733  1.00  0.00           H  
ATOM   1141  C   SER    84      69.448 102.846  65.020  1.00  0.00           C  
ATOM   1142  O   SER    84      69.338 103.547  64.022  1.00  0.00           O  
ATOM   1143  N   GLN    85      70.097 101.639  64.945  1.00  0.00           N  
ATOM   1144  H   GLN    85      70.152 101.145  65.824  1.00  0.00           H  
ATOM   1145  CA  GLN    85      70.485 100.998  63.704  1.00  0.00           C  
ATOM   1146  HA  GLN    85      71.039 101.726  63.110  1.00  0.00           H  
ATOM   1147  CB  GLN    85      71.518  99.841  64.015  1.00  0.00           C  
ATOM   1148  HB2 GLN    85      72.415 100.385  64.309  1.00  0.00           H  
ATOM   1149  HB3 GLN    85      71.098  99.183  64.775  1.00  0.00           H  
ATOM   1150  CG  GLN    85      71.940  99.021  62.737  1.00  0.00           C  
ATOM   1151  HG2 GLN    85      72.593  98.211  63.061  1.00  0.00           H  
ATOM   1152  HG3 GLN    85      71.065  98.502  62.345  1.00  0.00           H  
ATOM   1153  CD  GLN    85      72.718  99.889  61.618  1.00  0.00           C  
ATOM   1154  OE1 GLN    85      73.375 100.888  61.909  1.00  0.00           O  
ATOM   1155  NE2 GLN    85      72.688  99.674  60.320  1.00  0.00           N  
ATOM   1156 HE21 GLN    85      73.136 100.395  59.772  1.00  0.00           H  
ATOM   1157 HE22 GLN    85      72.292  98.816  59.962  1.00  0.00           H  
ATOM   1158  C   GLN    85      69.318 100.584  62.763  1.00  0.00           C  
ATOM   1159  O   GLN    85      69.553 100.426  61.583  1.00  0.00           O  
ATOM   1160  N   SER    86      68.100 100.354  63.309  1.00  0.00           N  
ATOM   1161  H   SER    86      68.078 100.292  64.317  1.00  0.00           H  
ATOM   1162  CA  SER    86      66.955  99.836  62.652  1.00  0.00           C  
ATOM   1163  HA  SER    86      66.204  99.639  63.417  1.00  0.00           H  
ATOM   1164  CB  SER    86      66.413 100.819  61.659  1.00  0.00           C  
ATOM   1165  HB2 SER    86      66.306 101.771  62.178  1.00  0.00           H  
ATOM   1166  HB3 SER    86      67.087 100.921  60.808  1.00  0.00           H  
ATOM   1167  OG  SER    86      65.194 100.377  61.135  1.00  0.00           O  
ATOM   1168  HG  SER    86      65.444  99.609  60.616  1.00  0.00           H  
ATOM   1169  C   SER    86      67.241  98.445  62.070  1.00  0.00           C  
ATOM   1170  O   SER    86      66.916  98.076  60.932  1.00  0.00           O  
ATOM   1171  N   SER    87      67.876  97.657  62.873  1.00  0.00           N  
ATOM   1172  H   SER    87      68.114  97.977  63.801  1.00  0.00           H  
ATOM   1173  CA  SER    87      68.421  96.399  62.602  1.00  0.00           C  
ATOM   1174  HA  SER    87      68.936  96.460  61.643  1.00  0.00           H  
ATOM   1175  CB  SER    87      69.221  95.908  63.868  1.00  0.00           C  
ATOM   1176  HB2 SER    87      68.649  96.128  64.770  1.00  0.00           H  
ATOM   1177  HB3 SER    87      69.425  94.845  63.738  1.00  0.00           H  
ATOM   1178  OG  SER    87      70.527  96.514  63.895  1.00  0.00           O  
ATOM   1179  HG  SER    87      71.071  96.032  63.268  1.00  0.00           H  
ATOM   1180  C   SER    87      67.304  95.340  62.386  1.00  0.00           C  
ATOM   1181  O   SER    87      67.609  94.195  62.022  1.00  0.00           O  
ATOM   1182  N   GLN    88      66.002  95.668  62.647  1.00  0.00           N  
ATOM   1183  H   GLN    88      65.785  96.641  62.812  1.00  0.00           H  
ATOM   1184  CA  GLN    88      64.880  94.818  62.319  1.00  0.00           C  
ATOM   1185  HA  GLN    88      65.114  93.829  62.712  1.00  0.00           H  
ATOM   1186  CB  GLN    88      63.595  95.295  63.137  1.00  0.00           C  
ATOM   1187  HB2 GLN    88      62.840  94.514  63.046  1.00  0.00           H  
ATOM   1188  HB3 GLN    88      63.714  95.386  64.216  1.00  0.00           H  
ATOM   1189  CG  GLN    88      62.855  96.517  62.602  1.00  0.00           C  
ATOM   1190  HG2 GLN    88      62.858  96.555  61.513  1.00  0.00           H  
ATOM   1191  HG3 GLN    88      61.783  96.474  62.793  1.00  0.00           H  
ATOM   1192  CD  GLN    88      63.454  97.835  63.098  1.00  0.00           C  
ATOM   1193  OE1 GLN    88      64.546  97.970  63.682  1.00  0.00           O  
ATOM   1194  NE2 GLN    88      62.792  98.913  62.824  1.00  0.00           N  
ATOM   1195 HE21 GLN    88      61.865  98.788  62.443  1.00  0.00           H  
ATOM   1196 HE22 GLN    88      63.148  99.809  63.123  1.00  0.00           H  
ATOM   1197  C   GLN    88      64.667  94.677  60.792  1.00  0.00           C  
ATOM   1198  O   GLN    88      65.096  95.539  60.025  1.00  0.00           O  
ATOM   1199  N   SER    89      64.076  93.609  60.326  1.00  0.00           N  
ATOM   1200  H   SER    89      63.543  93.087  61.007  1.00  0.00           H  
ATOM   1201  CA  SER    89      63.961  93.215  58.915  1.00  0.00           C  
ATOM   1202  HA  SER    89      63.587  94.060  58.337  1.00  0.00           H  
ATOM   1203  CB  SER    89      65.300  92.668  58.424  1.00  0.00           C  
ATOM   1204  HB2 SER    89      66.103  93.404  58.402  1.00  0.00           H  
ATOM   1205  HB3 SER    89      65.728  91.892  59.059  1.00  0.00           H  
ATOM   1206  OG  SER    89      65.299  92.038  57.149  1.00  0.00           O  
ATOM   1207  HG  SER    89      65.858  91.264  57.251  1.00  0.00           H  
ATOM   1208  C   SER    89      62.822  92.165  58.675  1.00  0.00           C  
ATOM   1209  O   SER    89      62.587  91.318  59.484  1.00  0.00           O  
ATOM   1210  N   SER    90      62.144  92.229  57.520  1.00  0.00           N  
ATOM   1211  H   SER    90      62.367  93.035  56.953  1.00  0.00           H  
ATOM   1212  CA  SER    90      61.122  91.238  57.144  1.00  0.00           C  
ATOM   1213  HA  SER    90      60.534  91.059  58.045  1.00  0.00           H  
ATOM   1214  CB  SER    90      60.226  91.767  56.016  1.00  0.00           C  
ATOM   1215  HB2 SER    90      59.507  92.506  56.370  1.00  0.00           H  
ATOM   1216  HB3 SER    90      60.808  92.094  55.154  1.00  0.00           H  
ATOM   1217  OG  SER    90      59.394  90.687  55.497  1.00  0.00           O  
ATOM   1218  HG  SER    90      58.897  90.297  56.220  1.00  0.00           H  
ATOM   1219  C   SER    90      61.704  89.841  56.738  1.00  0.00           C  
ATOM   1220  O   SER    90      60.995  88.868  56.795  1.00  0.00           O  
ATOM   1221  N   TYR    91      63.024  89.772  56.490  1.00  0.00           N  
ATOM   1222  H   TYR    91      63.557  90.584  56.769  1.00  0.00           H  
ATOM   1223  CA  TYR    91      63.668  88.435  56.225  1.00  0.00           C  
ATOM   1224  HA  TYR    91      63.020  87.597  56.481  1.00  0.00           H  
ATOM   1225  CB  TYR    91      63.899  88.274  54.714  1.00  0.00           C  
ATOM   1226  HB2 TYR    91      62.928  88.422  54.243  1.00  0.00           H  
ATOM   1227  HB3 TYR    91      64.618  89.037  54.415  1.00  0.00           H  
ATOM   1228  CG  TYR    91      64.620  86.910  54.349  1.00  0.00           C  
ATOM   1229  CD1 TYR    91      66.005  86.808  54.339  1.00  0.00           C  
ATOM   1230  HD1 TYR    91      66.611  87.700  54.406  1.00  0.00           H  
ATOM   1231  CE1 TYR    91      66.613  85.560  54.261  1.00  0.00           C  
ATOM   1232  HE1 TYR    91      67.686  85.508  54.366  1.00  0.00           H  
ATOM   1233  CZ  TYR    91      65.905  84.388  54.149  1.00  0.00           C  
ATOM   1234  OH  TYR    91      66.611  83.294  53.820  1.00  0.00           O  
ATOM   1235  HH  TYR    91      67.537  83.328  54.072  1.00  0.00           H  
ATOM   1236  CE2 TYR    91      64.487  84.409  54.051  1.00  0.00           C  
ATOM   1237  HE2 TYR    91      63.885  83.515  53.984  1.00  0.00           H  
ATOM   1238  CD2 TYR    91      63.943  85.686  54.246  1.00  0.00           C  
ATOM   1239  HD2 TYR    91      62.864  85.733  54.276  1.00  0.00           H  
ATOM   1240  C   TYR    91      64.987  88.450  57.020  1.00  0.00           C  
ATOM   1241  O   TYR    91      65.701  89.444  57.036  1.00  0.00           O  
ATOM   1242  N   GLY    92      65.449  87.354  57.648  1.00  0.00           N  
ATOM   1243  H   GLY    92      66.410  87.335  57.957  1.00  0.00           H  
ATOM   1244  CA  GLY    92      64.813  86.044  57.884  1.00  0.00           C  
ATOM   1245  HA2 GLY    92      64.496  86.056  58.927  1.00  0.00           H  
ATOM   1246  HA3 GLY    92      63.972  85.853  57.218  1.00  0.00           H  
ATOM   1247  C   GLY    92      65.754  84.879  57.784  1.00  0.00           C  
ATOM   1248  O   GLY    92      66.957  85.058  57.436  1.00  0.00           O  
ATOM   1249  N   GLN    93      65.160  83.711  57.874  1.00  0.00           N  
ATOM   1250  H   GLN    93      64.214  83.680  58.228  1.00  0.00           H  
ATOM   1251  CA  GLN    93      65.749  82.448  57.545  1.00  0.00           C  
ATOM   1252  HA  GLN    93      66.526  82.533  56.785  1.00  0.00           H  
ATOM   1253  CB  GLN    93      66.252  81.633  58.770  1.00  0.00           C  
ATOM   1254  HB2 GLN    93      65.604  81.776  59.635  1.00  0.00           H  
ATOM   1255  HB3 GLN    93      66.252  80.589  58.456  1.00  0.00           H  
ATOM   1256  CG  GLN    93      67.666  82.045  59.057  1.00  0.00           C  
ATOM   1257  HG2 GLN    93      68.170  81.147  59.413  1.00  0.00           H  
ATOM   1258  HG3 GLN    93      68.209  82.329  58.155  1.00  0.00           H  
ATOM   1259  CD  GLN    93      67.770  83.152  60.142  1.00  0.00           C  
ATOM   1260  OE1 GLN    93      66.895  83.880  60.559  1.00  0.00           O  
ATOM   1261  NE2 GLN    93      68.988  83.345  60.685  1.00  0.00           N  
ATOM   1262 HE21 GLN    93      69.101  84.145  61.289  1.00  0.00           H  
ATOM   1263 HE22 GLN    93      69.823  82.870  60.374  1.00  0.00           H  
ATOM   1264  C   GLN    93      64.657  81.485  56.885  1.00  0.00           C  
ATOM   1265  O   GLN    93      63.566  81.417  57.336  1.00  0.00           O  
ATOM   1266  N   GLN    94      64.997  80.768  55.811  1.00  0.00           N  
ATOM   1267  H   GLN    94      65.984  80.714  55.607  1.00  0.00           H  
ATOM   1268  CA  GLN    94      63.923  80.186  54.861  1.00  0.00           C  
ATOM   1269  HA  GLN    94      63.367  81.038  54.470  1.00  0.00           H  
ATOM   1270  CB  GLN    94      64.693  79.566  53.720  1.00  0.00           C  
ATOM   1271  HB2 GLN    94      63.976  79.283  52.950  1.00  0.00           H  
ATOM   1272  HB3 GLN    94      65.487  80.236  53.389  1.00  0.00           H  
ATOM   1273  CG  GLN    94      65.319  78.214  54.104  1.00  0.00           C  
ATOM   1274  HG2 GLN    94      65.992  78.301  54.957  1.00  0.00           H  
ATOM   1275  HG3 GLN    94      64.613  77.415  54.331  1.00  0.00           H  
ATOM   1276  CD  GLN    94      66.233  77.740  52.993  1.00  0.00           C  
ATOM   1277  OE1 GLN    94      66.701  78.459  52.120  1.00  0.00           O  
ATOM   1278  NE2 GLN    94      66.553  76.432  52.969  1.00  0.00           N  
ATOM   1279 HE21 GLN    94      66.198  75.820  53.690  1.00  0.00           H  
ATOM   1280 HE22 GLN    94      67.258  76.243  52.271  1.00  0.00           H  
ATOM   1281  C   GLN    94      62.976  79.290  55.654  1.00  0.00           C  
ATOM   1282  O   GLN    94      63.367  78.353  56.410  1.00  0.00           O  
ATOM   1283  N   SER    95      61.732  79.632  55.452  1.00  0.00           N  
ATOM   1284  H   SER    95      61.560  80.408  54.830  1.00  0.00           H  
ATOM   1285  CA  SER    95      60.573  78.896  56.013  1.00  0.00           C  
ATOM   1286  HA  SER    95      60.577  78.930  57.103  1.00  0.00           H  
ATOM   1287  CB  SER    95      59.282  79.616  55.533  1.00  0.00           C  
ATOM   1288  HB2 SER    95      59.259  80.697  55.669  1.00  0.00           H  
ATOM   1289  HB3 SER    95      59.207  79.483  54.454  1.00  0.00           H  
ATOM   1290  OG  SER    95      58.116  79.066  56.105  1.00  0.00           O  
ATOM   1291  HG  SER    95      57.457  79.676  55.768  1.00  0.00           H  
ATOM   1292  C   SER    95      60.589  77.396  55.603  1.00  0.00           C  
ATOM   1293  O   SER    95      61.192  77.125  54.595  1.00  0.00           O  
ATOM   1294  N   SER    96      59.946  76.437  56.281  1.00  0.00           N  
ATOM   1295  H   SER    96      59.370  76.721  57.061  1.00  0.00           H  
ATOM   1296  CA  SER    96      59.939  74.999  55.912  1.00  0.00           C  
ATOM   1297  HA  SER    96      60.938  74.593  56.068  1.00  0.00           H  
ATOM   1298  CB  SER    96      58.833  74.223  56.698  1.00  0.00           C  
ATOM   1299  HB2 SER    96      57.838  74.603  56.462  1.00  0.00           H  
ATOM   1300  HB3 SER    96      58.879  73.169  56.423  1.00  0.00           H  
ATOM   1301  OG  SER    96      59.079  74.288  58.118  1.00  0.00           O  
ATOM   1302  HG  SER    96      59.736  73.649  58.404  1.00  0.00           H  
ATOM   1303  C   SER    96      59.591  74.702  54.448  1.00  0.00           C  
ATOM   1304  O   SER    96      58.767  75.418  53.914  1.00  0.00           O  
ATOM   1305  N   TYR    97      60.187  73.760  53.691  1.00  0.00           N  
ATOM   1306  H   TYR    97      59.996  73.728  52.699  1.00  0.00           H  
ATOM   1307  CA  TYR    97      61.335  72.899  54.054  1.00  0.00           C  
ATOM   1308  HA  TYR    97      61.446  72.238  53.194  1.00  0.00           H  
ATOM   1309  CB  TYR    97      62.629  73.716  54.209  1.00  0.00           C  
ATOM   1310  HB2 TYR    97      62.451  74.657  54.730  1.00  0.00           H  
ATOM   1311  HB3 TYR    97      63.344  73.011  54.634  1.00  0.00           H  
ATOM   1312  CG  TYR    97      63.270  74.035  52.889  1.00  0.00           C  
ATOM   1313  CD1 TYR    97      63.411  75.376  52.385  1.00  0.00           C  
ATOM   1314  HD1 TYR    97      63.132  76.209  53.014  1.00  0.00           H  
ATOM   1315  CE1 TYR    97      63.874  75.491  51.038  1.00  0.00           C  
ATOM   1316  HE1 TYR    97      63.847  76.428  50.502  1.00  0.00           H  
ATOM   1317  CZ  TYR    97      64.287  74.359  50.294  1.00  0.00           C  
ATOM   1318  OH  TYR    97      64.747  74.456  49.019  1.00  0.00           O  
ATOM   1319  HH  TYR    97      64.685  75.313  48.592  1.00  0.00           H  
ATOM   1320  CE2 TYR    97      64.325  73.142  50.864  1.00  0.00           C  
ATOM   1321  HE2 TYR    97      64.792  72.297  50.380  1.00  0.00           H  
ATOM   1322  CD2 TYR    97      63.835  72.937  52.171  1.00  0.00           C  
ATOM   1323  HD2 TYR    97      63.875  71.912  52.510  1.00  0.00           H  
ATOM   1324  C   TYR    97      61.084  71.943  55.273  1.00  0.00           C  
ATOM   1325  O   TYR    97      61.544  72.265  56.385  1.00  0.00           O  
ATOM   1326  N   PRO    98      60.307  70.794  55.199  1.00  0.00           N  
ATOM   1327  CD  PRO    98      60.134  69.873  56.305  1.00  0.00           C  
ATOM   1328  HD2 PRO    98      59.788  70.430  57.175  1.00  0.00           H  
ATOM   1329  HD3 PRO    98      61.111  69.445  56.527  1.00  0.00           H  
ATOM   1330  CG  PRO    98      59.119  68.793  55.817  1.00  0.00           C  
ATOM   1331  HG2 PRO    98      58.091  69.131  55.953  1.00  0.00           H  
ATOM   1332  HG3 PRO    98      59.323  67.826  56.276  1.00  0.00           H  
ATOM   1333  CB  PRO    98      59.246  68.872  54.300  1.00  0.00           C  
ATOM   1334  HB2 PRO    98      58.310  68.504  53.882  1.00  0.00           H  
ATOM   1335  HB3 PRO    98      60.119  68.310  53.966  1.00  0.00           H  
ATOM   1336  CA  PRO    98      59.610  70.346  53.983  1.00  0.00           C  
ATOM   1337  HA  PRO    98      60.309  70.351  53.147  1.00  0.00           H  
ATOM   1338  C   PRO    98      58.372  71.226  53.659  1.00  0.00           C  
ATOM   1339  O   PRO    98      57.828  71.928  54.532  1.00  0.00           O  
ATOM   1340  N   GLY    99      57.894  71.228  52.442  1.00  0.00           N  
ATOM   1341  H   GLY    99      58.366  70.578  51.829  1.00  0.00           H  
ATOM   1342  CA  GLY    99      56.733  71.875  51.977  1.00  0.00           C  
ATOM   1343  HA2 GLY    99      56.800  72.963  51.981  1.00  0.00           H  
ATOM   1344  HA3 GLY    99      56.593  71.657  50.918  1.00  0.00           H  
ATOM   1345  C   GLY    99      55.354  71.524  52.588  1.00  0.00           C  
ATOM   1346  O   GLY    99      55.137  70.422  53.081  1.00  0.00           O  
ATOM   1347  N   TYR   100      54.434  72.462  52.555  1.00  0.00           N  
ATOM   1348  H   TYR   100      54.769  73.252  52.022  1.00  0.00           H  
ATOM   1349  CA  TYR   100      53.111  72.427  53.137  1.00  0.00           C  
ATOM   1350  HA  TYR   100      52.647  71.443  53.066  1.00  0.00           H  
ATOM   1351  CB  TYR   100      53.289  72.737  54.601  1.00  0.00           C  
ATOM   1352  HB2 TYR   100      52.327  72.617  55.098  1.00  0.00           H  
ATOM   1353  HB3 TYR   100      54.068  72.106  55.030  1.00  0.00           H  
ATOM   1354  CG  TYR   100      53.756  74.278  54.761  1.00  0.00           C  
ATOM   1355  CD1 TYR   100      52.880  75.287  55.207  1.00  0.00           C  
ATOM   1356  HD1 TYR   100      51.829  75.058  55.306  1.00  0.00           H  
ATOM   1357  CE1 TYR   100      53.389  76.561  55.585  1.00  0.00           C  
ATOM   1358  HE1 TYR   100      52.748  77.376  55.888  1.00  0.00           H  
ATOM   1359  CZ  TYR   100      54.775  76.821  55.515  1.00  0.00           C  
ATOM   1360  OH  TYR   100      55.177  78.046  55.680  1.00  0.00           O  
ATOM   1361  HH  TYR   100      55.874  78.310  55.076  1.00  0.00           H  
ATOM   1362  CE2 TYR   100      55.644  75.784  55.060  1.00  0.00           C  
ATOM   1363  HE2 TYR   100      56.714  75.921  55.124  1.00  0.00           H  
ATOM   1364  CD2 TYR   100      55.151  74.539  54.697  1.00  0.00           C  
ATOM   1365  HD2 TYR   100      55.931  73.812  54.527  1.00  0.00           H  
ATOM   1366  C   TYR   100      52.165  73.459  52.432  1.00  0.00           C  
ATOM   1367  O   TYR   100      51.026  73.591  52.924  1.00  0.00           O  
ATOM   1368  N   GLY   101      52.566  74.259  51.492  1.00  0.00           N  
ATOM   1369  H   GLY   101      53.472  74.098  51.076  1.00  0.00           H  
ATOM   1370  CA  GLY   101      51.811  75.507  51.122  1.00  0.00           C  
ATOM   1371  HA2 GLY   101      51.763  76.115  52.025  1.00  0.00           H  
ATOM   1372  HA3 GLY   101      52.267  76.058  50.299  1.00  0.00           H  
ATOM   1373  C   GLY   101      50.355  75.281  50.738  1.00  0.00           C  
ATOM   1374  O   GLY   101      49.538  76.208  51.042  1.00  0.00           O  
ATOM   1375  N   GLN   102      49.869  74.178  50.132  1.00  0.00           N  
ATOM   1376  H   GLN   102      50.599  73.540  49.851  1.00  0.00           H  
ATOM   1377  CA  GLN   102      48.490  73.841  49.889  1.00  0.00           C  
ATOM   1378  HA  GLN   102      47.971  74.408  50.662  1.00  0.00           H  
ATOM   1379  CB  GLN   102      47.990  74.374  48.542  1.00  0.00           C  
ATOM   1380  HB2 GLN   102      48.743  74.055  47.822  1.00  0.00           H  
ATOM   1381  HB3 GLN   102      47.099  73.763  48.394  1.00  0.00           H  
ATOM   1382  CG  GLN   102      47.660  75.838  48.276  1.00  0.00           C  
ATOM   1383  HG2 GLN   102      46.748  76.164  48.776  1.00  0.00           H  
ATOM   1384  HG3 GLN   102      48.555  76.379  48.584  1.00  0.00           H  
ATOM   1385  CD  GLN   102      47.487  76.069  46.776  1.00  0.00           C  
ATOM   1386  OE1 GLN   102      47.460  75.178  45.951  1.00  0.00           O  
ATOM   1387  NE2 GLN   102      47.457  77.282  46.352  1.00  0.00           N  
ATOM   1388 HE21 GLN   102      47.467  77.992  47.071  1.00  0.00           H  
ATOM   1389 HE22 GLN   102      47.432  77.487  45.363  1.00  0.00           H  
ATOM   1390  C   GLN   102      48.288  72.353  50.148  1.00  0.00           C  
ATOM   1391  O   GLN   102      47.193  71.884  50.443  1.00  0.00           O  
ATOM   1392  N   GLN   103      49.399  71.531  50.149  1.00  0.00           N  
ATOM   1393  H   GLN   103      50.290  71.972  49.970  1.00  0.00           H  
ATOM   1394  CA  GLN   103      49.492  70.108  50.479  1.00  0.00           C  
ATOM   1395  HA  GLN   103      48.704  69.862  51.191  1.00  0.00           H  
ATOM   1396  CB  GLN   103      49.261  69.301  49.202  1.00  0.00           C  
ATOM   1397  HB2 GLN   103      48.311  69.675  48.821  1.00  0.00           H  
ATOM   1398  HB3 GLN   103      49.948  69.601  48.411  1.00  0.00           H  
ATOM   1399  CG  GLN   103      49.155  67.833  49.154  1.00  0.00           C  
ATOM   1400  HG2 GLN   103      49.038  67.449  48.141  1.00  0.00           H  
ATOM   1401  HG3 GLN   103      50.074  67.395  49.543  1.00  0.00           H  
ATOM   1402  CD  GLN   103      48.046  67.291  50.002  1.00  0.00           C  
ATOM   1403  OE1 GLN   103      48.105  66.128  50.347  1.00  0.00           O  
ATOM   1404  NE2 GLN   103      46.990  68.008  50.443  1.00  0.00           N  
ATOM   1405 HE21 GLN   103      46.432  67.517  51.127  1.00  0.00           H  
ATOM   1406 HE22 GLN   103      46.957  68.989  50.207  1.00  0.00           H  
ATOM   1407  C   GLN   103      50.884  69.830  51.053  1.00  0.00           C  
ATOM   1408  O   GLN   103      51.854  70.406  50.648  1.00  0.00           O  
ATOM   1409  N   PRO   104      51.029  68.996  52.131  1.00  0.00           N  
ATOM   1410  CD  PRO   104      49.985  68.397  52.900  1.00  0.00           C  
ATOM   1411  HD2 PRO   104      49.371  67.957  52.114  1.00  0.00           H  
ATOM   1412  HD3 PRO   104      49.561  69.154  53.560  1.00  0.00           H  
ATOM   1413  CG  PRO   104      50.470  67.263  53.802  1.00  0.00           C  
ATOM   1414  HG2 PRO   104      50.344  66.298  53.309  1.00  0.00           H  
ATOM   1415  HG3 PRO   104      50.022  67.328  54.793  1.00  0.00           H  
ATOM   1416  CB  PRO   104      51.976  67.637  53.890  1.00  0.00           C  
ATOM   1417  HB2 PRO   104      52.529  66.702  53.983  1.00  0.00           H  
ATOM   1418  HB3 PRO   104      52.176  68.154  54.828  1.00  0.00           H  
ATOM   1419  CA  PRO   104      52.274  68.452  52.667  1.00  0.00           C  
ATOM   1420  HA  PRO   104      52.822  69.329  53.012  1.00  0.00           H  
ATOM   1421  C   PRO   104      53.061  67.724  51.659  1.00  0.00           C  
ATOM   1422  O   PRO   104      52.563  66.910  50.890  1.00  0.00           O  
ATOM   1423  N   ALA   105      54.357  67.936  51.625  1.00  0.00           N  
ATOM   1424  H   ALA   105      54.764  68.571  52.296  1.00  0.00           H  
ATOM   1425  CA  ALA   105      55.299  67.150  50.818  1.00  0.00           C  
ATOM   1426  HA  ALA   105      54.885  67.103  49.811  1.00  0.00           H  
ATOM   1427  CB  ALA   105      56.600  67.909  50.681  1.00  0.00           C  
ATOM   1428  HB1 ALA   105      57.258  67.401  49.975  1.00  0.00           H  
ATOM   1429  HB2 ALA   105      56.434  68.877  50.209  1.00  0.00           H  
ATOM   1430  HB3 ALA   105      57.138  68.066  51.615  1.00  0.00           H  
ATOM   1431  C   ALA   105      55.375  65.674  51.293  1.00  0.00           C  
ATOM   1432  O   ALA   105      55.338  65.355  52.496  1.00  0.00           O  
ATOM   1433  N   PRO   106      55.559  64.691  50.401  1.00  0.00           N  
ATOM   1434  CD  PRO   106      55.030  64.723  49.063  1.00  0.00           C  
ATOM   1435  HD2 PRO   106      55.578  65.452  48.465  1.00  0.00           H  
ATOM   1436  HD3 PRO   106      53.993  65.059  49.093  1.00  0.00           H  
ATOM   1437  CG  PRO   106      55.090  63.351  48.535  1.00  0.00           C  
ATOM   1438  HG2 PRO   106      55.280  63.209  47.471  1.00  0.00           H  
ATOM   1439  HG3 PRO   106      54.139  62.857  48.734  1.00  0.00           H  
ATOM   1440  CB  PRO   106      56.126  62.673  49.378  1.00  0.00           C  
ATOM   1441  HB2 PRO   106      57.126  62.893  49.004  1.00  0.00           H  
ATOM   1442  HB3 PRO   106      56.036  61.596  49.525  1.00  0.00           H  
ATOM   1443  CA  PRO   106      56.030  63.353  50.736  1.00  0.00           C  
ATOM   1444  HA  PRO   106      55.200  62.970  51.329  1.00  0.00           H  
ATOM   1445  C   PRO   106      57.327  63.251  51.573  1.00  0.00           C  
ATOM   1446  O   PRO   106      58.370  63.918  51.416  1.00  0.00           O  
ATOM   1447  N   SER   107      57.269  62.429  52.620  1.00  0.00           N  
ATOM   1448  H   SER   107      56.471  61.828  52.769  1.00  0.00           H  
ATOM   1449  CA  SER   107      58.405  62.160  53.557  1.00  0.00           C  
ATOM   1450  HA  SER   107      58.957  63.093  53.669  1.00  0.00           H  
ATOM   1451  CB  SER   107      57.775  61.698  54.885  1.00  0.00           C  
ATOM   1452  HB2 SER   107      57.127  60.833  54.744  1.00  0.00           H  
ATOM   1453  HB3 SER   107      58.503  61.364  55.624  1.00  0.00           H  
ATOM   1454  OG  SER   107      57.114  62.855  55.410  1.00  0.00           O  
ATOM   1455  HG  SER   107      56.196  62.628  55.575  1.00  0.00           H  
ATOM   1456  C   SER   107      59.354  61.010  53.066  1.00  0.00           C  
ATOM   1457  O   SER   107      59.104  60.412  52.003  1.00  0.00           O  
ATOM   1458  N   SER   108      60.533  60.839  53.652  1.00  0.00           N  
ATOM   1459  H   SER   108      60.654  61.502  54.405  1.00  0.00           H  
ATOM   1460  CA  SER   108      61.504  59.811  53.391  1.00  0.00           C  
ATOM   1461  HA  SER   108      61.596  59.783  52.305  1.00  0.00           H  
ATOM   1462  CB  SER   108      62.853  60.217  53.978  1.00  0.00           C  
ATOM   1463  HB2 SER   108      63.121  61.251  53.757  1.00  0.00           H  
ATOM   1464  HB3 SER   108      62.866  60.074  55.059  1.00  0.00           H  
ATOM   1465  OG  SER   108      63.857  59.343  53.392  1.00  0.00           O  
ATOM   1466  HG  SER   108      64.655  59.837  53.594  1.00  0.00           H  
ATOM   1467  C   SER   108      61.179  58.342  53.834  1.00  0.00           C  
ATOM   1468  O   SER   108      60.499  58.134  54.803  1.00  0.00           O  
ATOM   1469  N   THR   109      61.535  57.426  52.947  1.00  0.00           N  
ATOM   1470  H   THR   109      61.906  57.686  52.044  1.00  0.00           H  
ATOM   1471  CA  THR   109      61.021  56.074  52.943  1.00  0.00           C  
ATOM   1472  HA  THR   109      60.656  55.820  53.938  1.00  0.00           H  
ATOM   1473  CB  THR   109      59.805  55.966  51.965  1.00  0.00           C  
ATOM   1474  HB  THR   109      60.107  56.177  50.939  1.00  0.00           H  
ATOM   1475  CG2 THR   109      59.166  54.586  51.947  1.00  0.00           C  
ATOM   1476 HG21 THR   109      59.610  53.993  51.147  1.00  0.00           H  
ATOM   1477 HG22 THR   109      59.249  54.042  52.888  1.00  0.00           H  
ATOM   1478 HG23 THR   109      58.101  54.686  51.738  1.00  0.00           H  
ATOM   1479  OG1 THR   109      58.882  56.942  52.287  1.00  0.00           O  
ATOM   1480  HG1 THR   109      59.054  57.728  51.764  1.00  0.00           H  
ATOM   1481  C   THR   109      62.107  55.060  52.536  1.00  0.00           C  
ATOM   1482  O   THR   109      62.619  55.141  51.443  1.00  0.00           O  
ATOM   1483  N   SER   110      62.331  54.026  53.333  1.00  0.00           N  
ATOM   1484  H   SER   110      61.931  54.132  54.255  1.00  0.00           H  
ATOM   1485  CA  SER   110      63.492  53.109  53.201  1.00  0.00           C  
ATOM   1486  HA  SER   110      64.314  53.620  52.700  1.00  0.00           H  
ATOM   1487  CB  SER   110      63.929  52.634  54.577  1.00  0.00           C  
ATOM   1488  HB2 SER   110      63.021  52.287  55.068  1.00  0.00           H  
ATOM   1489  HB3 SER   110      64.673  51.842  54.483  1.00  0.00           H  
ATOM   1490  OG  SER   110      64.581  53.679  55.152  1.00  0.00           O  
ATOM   1491  HG  SER   110      65.037  53.282  55.897  1.00  0.00           H  
ATOM   1492  C   SER   110      63.100  51.890  52.310  1.00  0.00           C  
ATOM   1493  O   SER   110      62.611  50.836  52.772  1.00  0.00           O  
ATOM   1494  N   GLY   111      63.500  51.849  51.034  1.00  0.00           N  
ATOM   1495  H   GLY   111      64.029  52.632  50.678  1.00  0.00           H  
ATOM   1496  CA  GLY   111      63.173  50.861  50.125  1.00  0.00           C  
ATOM   1497  HA2 GLY   111      63.723  50.996  49.193  1.00  0.00           H  
ATOM   1498  HA3 GLY   111      63.502  49.918  50.561  1.00  0.00           H  
ATOM   1499  C   GLY   111      61.718  50.736  49.774  1.00  0.00           C  
ATOM   1500  O   GLY   111      61.030  51.718  49.778  1.00  0.00           O  
ATOM   1501  N   SER   112      61.235  49.707  49.067  1.00  0.00           N  
ATOM   1502  H   SER   112      60.303  49.883  48.722  1.00  0.00           H  
ATOM   1503  CA  SER   112      61.873  48.470  48.513  1.00  0.00           C  
ATOM   1504  HA  SER   112      61.040  47.922  48.074  1.00  0.00           H  
ATOM   1505  CB  SER   112      62.929  48.821  47.399  1.00  0.00           C  
ATOM   1506  HB2 SER   112      63.740  49.444  47.780  1.00  0.00           H  
ATOM   1507  HB3 SER   112      63.327  47.917  46.940  1.00  0.00           H  
ATOM   1508  OG  SER   112      62.251  49.559  46.404  1.00  0.00           O  
ATOM   1509  HG  SER   112      62.158  50.472  46.684  1.00  0.00           H  
ATOM   1510  C   SER   112      62.468  47.581  49.681  1.00  0.00           C  
ATOM   1511  O   SER   112      63.643  47.551  49.865  1.00  0.00           O  
ATOM   1512  N   TYR   113      61.647  46.945  50.497  1.00  0.00           N  
ATOM   1513  H   TYR   113      62.134  46.526  51.276  1.00  0.00           H  
ATOM   1514  CA  TYR   113      60.236  46.713  50.382  1.00  0.00           C  
ATOM   1515  HA  TYR   113      59.829  47.565  49.836  1.00  0.00           H  
ATOM   1516  CB  TYR   113      59.968  45.401  49.626  1.00  0.00           C  
ATOM   1517  HB2 TYR   113      60.231  44.638  50.359  1.00  0.00           H  
ATOM   1518  HB3 TYR   113      58.909  45.188  49.476  1.00  0.00           H  
ATOM   1519  CG  TYR   113      60.650  45.283  48.324  1.00  0.00           C  
ATOM   1520  CD1 TYR   113      60.119  45.968  47.196  1.00  0.00           C  
ATOM   1521  HD1 TYR   113      59.147  46.439  47.190  1.00  0.00           H  
ATOM   1522  CE1 TYR   113      60.883  45.904  45.984  1.00  0.00           C  
ATOM   1523  HE1 TYR   113      60.474  46.362  45.096  1.00  0.00           H  
ATOM   1524  CZ  TYR   113      62.134  45.302  45.903  1.00  0.00           C  
ATOM   1525  OH  TYR   113      62.815  45.385  44.788  1.00  0.00           O  
ATOM   1526  HH  TYR   113      62.361  46.018  44.227  1.00  0.00           H  
ATOM   1527  CE2 TYR   113      62.648  44.683  47.031  1.00  0.00           C  
ATOM   1528  HE2 TYR   113      63.575  44.133  46.964  1.00  0.00           H  
ATOM   1529  CD2 TYR   113      61.895  44.685  48.252  1.00  0.00           C  
ATOM   1530  HD2 TYR   113      62.293  44.147  49.100  1.00  0.00           H  
ATOM   1531  C   TYR   113      59.524  46.696  51.720  1.00  0.00           C  
ATOM   1532  O   TYR   113      59.796  45.856  52.603  1.00  0.00           O  
ATOM   1533  N   GLY   114      58.415  47.469  51.855  1.00  0.00           N  
ATOM   1534  H   GLY   114      58.008  47.830  51.004  1.00  0.00           H  
ATOM   1535  CA  GLY   114      57.738  47.649  53.209  1.00  0.00           C  
ATOM   1536  HA2 GLY   114      57.951  46.820  53.885  1.00  0.00           H  
ATOM   1537  HA3 GLY   114      58.097  48.533  53.735  1.00  0.00           H  
ATOM   1538  C   GLY   114      56.222  47.537  53.053  1.00  0.00           C  
ATOM   1539  O   GLY   114      55.749  46.961  52.034  1.00  0.00           O  
ATOM   1540  N   SER   115      55.432  48.009  54.061  1.00  0.00           N  
ATOM   1541  H   SER   115      54.433  47.973  53.919  1.00  0.00           H  
ATOM   1542  CA  SER   115      55.927  48.450  55.348  1.00  0.00           C  
ATOM   1543  HA  SER   115      56.828  49.062  55.400  1.00  0.00           H  
ATOM   1544  CB  SER   115      54.830  49.318  55.987  1.00  0.00           C  
ATOM   1545  HB2 SER   115      53.937  48.698  55.909  1.00  0.00           H  
ATOM   1546  HB3 SER   115      55.175  49.648  56.967  1.00  0.00           H  
ATOM   1547  OG  SER   115      54.742  50.489  55.324  1.00  0.00           O  
ATOM   1548  HG  SER   115      54.146  50.264  54.605  1.00  0.00           H  
ATOM   1549  C   SER   115      56.197  47.206  56.257  1.00  0.00           C  
ATOM   1550  O   SER   115      56.729  46.156  55.806  1.00  0.00           O  
ATOM   1551  N   SER   116      55.784  47.263  57.502  1.00  0.00           N  
ATOM   1552  H   SER   116      55.386  48.157  57.751  1.00  0.00           H  
ATOM   1553  CA  SER   116      55.667  46.079  58.422  1.00  0.00           C  
ATOM   1554  HA  SER   116      56.679  45.867  58.765  1.00  0.00           H  
ATOM   1555  CB  SER   116      54.703  46.436  59.501  1.00  0.00           C  
ATOM   1556  HB2 SER   116      54.927  47.450  59.832  1.00  0.00           H  
ATOM   1557  HB3 SER   116      53.700  46.346  59.083  1.00  0.00           H  
ATOM   1558  OG  SER   116      54.795  45.528  60.578  1.00  0.00           O  
ATOM   1559  HG  SER   116      54.354  45.895  61.347  1.00  0.00           H  
ATOM   1560  C   SER   116      55.218  44.771  57.784  1.00  0.00           C  
ATOM   1561  O   SER   116      54.346  44.755  56.971  1.00  0.00           O  
ATOM   1562  N   SER   117      55.813  43.607  58.246  1.00  0.00           N  
ATOM   1563  H   SER   117      56.287  43.583  59.137  1.00  0.00           H  
ATOM   1564  CA  SER   117      55.296  42.262  57.991  1.00  0.00           C  
ATOM   1565  HA  SER   117      54.720  42.302  57.067  1.00  0.00           H  
ATOM   1566  CB  SER   117      56.487  41.306  57.935  1.00  0.00           C  
ATOM   1567  HB2 SER   117      56.777  41.092  58.964  1.00  0.00           H  
ATOM   1568  HB3 SER   117      56.197  40.333  57.539  1.00  0.00           H  
ATOM   1569  OG  SER   117      57.529  41.804  57.160  1.00  0.00           O  
ATOM   1570  HG  SER   117      57.614  42.759  57.219  1.00  0.00           H  
ATOM   1571  C   SER   117      54.245  41.767  58.993  1.00  0.00           C  
ATOM   1572  O   SER   117      53.744  40.654  58.790  1.00  0.00           O  
ATOM   1573  N   GLN   118      53.886  42.567  59.960  1.00  0.00           N  
ATOM   1574  H   GLN   118      54.303  43.479  60.082  1.00  0.00           H  
ATOM   1575  CA  GLN   118      52.984  42.135  61.026  1.00  0.00           C  
ATOM   1576  HA  GLN   118      52.889  43.067  61.584  1.00  0.00           H  
ATOM   1577  CB  GLN   118      51.544  41.758  60.507  1.00  0.00           C  
ATOM   1578  HB2 GLN   118      51.547  40.900  59.834  1.00  0.00           H  
ATOM   1579  HB3 GLN   118      50.924  41.387  61.324  1.00  0.00           H  
ATOM   1580  CG  GLN   118      50.795  42.950  59.769  1.00  0.00           C  
ATOM   1581  HG2 GLN   118      49.760  42.608  59.800  1.00  0.00           H  
ATOM   1582  HG3 GLN   118      50.887  43.796  60.450  1.00  0.00           H  
ATOM   1583  CD  GLN   118      51.142  43.415  58.359  1.00  0.00           C  
ATOM   1584  OE1 GLN   118      51.356  44.579  58.095  1.00  0.00           O  
ATOM   1585  NE2 GLN   118      51.234  42.458  57.411  1.00  0.00           N  
ATOM   1586 HE21 GLN   118      51.020  41.495  57.629  1.00  0.00           H  
ATOM   1587 HE22 GLN   118      51.487  42.643  56.451  1.00  0.00           H  
ATOM   1588  C   GLN   118      53.600  41.020  61.980  1.00  0.00           C  
ATOM   1589  O   GLN   118      54.126  40.013  61.430  1.00  0.00           O  
ATOM   1590  N   SER   119      53.625  41.097  63.259  1.00  0.00           N  
ATOM   1591  H   SER   119      53.968  40.305  63.785  1.00  0.00           H  
ATOM   1592  CA  SER   119      53.180  42.286  63.994  1.00  0.00           C  
ATOM   1593  HA  SER   119      52.244  42.619  63.545  1.00  0.00           H  
ATOM   1594  CB  SER   119      52.866  42.041  65.492  1.00  0.00           C  
ATOM   1595  HB2 SER   119      53.618  41.559  66.117  1.00  0.00           H  
ATOM   1596  HB3 SER   119      52.599  43.046  65.817  1.00  0.00           H  
ATOM   1597  OG  SER   119      51.678  41.246  65.477  1.00  0.00           O  
ATOM   1598  HG  SER   119      51.848  40.343  65.198  1.00  0.00           H  
ATOM   1599  C   SER   119      54.307  43.371  63.949  1.00  0.00           C  
ATOM   1600  O   SER   119      55.411  43.176  63.454  1.00  0.00           O  
ATOM   1601  N   SER   120      54.074  44.576  64.458  1.00  0.00           N  
ATOM   1602  H   SER   120      53.144  44.830  64.761  1.00  0.00           H  
ATOM   1603  CA  SER   120      55.130  45.662  64.527  1.00  0.00           C  
ATOM   1604  HA  SER   120      55.825  45.471  63.709  1.00  0.00           H  
ATOM   1605  CB  SER   120      54.466  47.039  64.169  1.00  0.00           C  
ATOM   1606  HB2 SER   120      53.511  46.864  64.666  1.00  0.00           H  
ATOM   1607  HB3 SER   120      55.083  47.818  64.616  1.00  0.00           H  
ATOM   1608  OG  SER   120      54.289  47.171  62.791  1.00  0.00           O  
ATOM   1609  HG  SER   120      54.023  48.071  62.586  1.00  0.00           H  
ATOM   1610  C   SER   120      55.789  45.711  65.852  1.00  0.00           C  
ATOM   1611  O   SER   120      55.074  45.884  66.828  1.00  0.00           O  
ATOM   1612  N   SER   121      57.126  45.559  65.915  1.00  0.00           N  
ATOM   1613  H   SER   121      57.528  45.598  66.841  1.00  0.00           H  
ATOM   1614  CA  SER   121      58.132  45.323  64.854  1.00  0.00           C  
ATOM   1615  HA  SER   121      57.733  45.769  63.944  1.00  0.00           H  
ATOM   1616  CB  SER   121      59.474  46.004  65.201  1.00  0.00           C  
ATOM   1617  HB2 SER   121      59.697  45.514  66.149  1.00  0.00           H  
ATOM   1618  HB3 SER   121      60.253  45.770  64.476  1.00  0.00           H  
ATOM   1619  OG  SER   121      59.291  47.389  65.381  1.00  0.00           O  
ATOM   1620  HG  SER   121      60.002  47.723  64.829  1.00  0.00           H  
ATOM   1621  C   SER   121      58.327  43.845  64.466  1.00  0.00           C  
ATOM   1622  O   SER   121      58.773  43.576  63.327  1.00  0.00           O  
ATOM   1623  N   TYR   122      57.838  42.902  65.316  1.00  0.00           N  
ATOM   1624  H   TYR   122      57.353  43.195  66.151  1.00  0.00           H  
ATOM   1625  CA  TYR   122      58.032  41.431  65.209  1.00  0.00           C  
ATOM   1626  HA  TYR   122      58.460  41.376  64.208  1.00  0.00           H  
ATOM   1627  CB  TYR   122      58.948  40.862  66.273  1.00  0.00           C  
ATOM   1628  HB2 TYR   122      58.428  40.640  67.205  1.00  0.00           H  
ATOM   1629  HB3 TYR   122      59.247  39.852  65.993  1.00  0.00           H  
ATOM   1630  CG  TYR   122      60.228  41.592  66.613  1.00  0.00           C  
ATOM   1631  CD1 TYR   122      60.498  42.130  67.864  1.00  0.00           C  
ATOM   1632  HD1 TYR   122      59.894  41.842  68.712  1.00  0.00           H  
ATOM   1633  CE1 TYR   122      61.638  42.872  68.146  1.00  0.00           C  
ATOM   1634  HE1 TYR   122      61.893  43.214  69.139  1.00  0.00           H  
ATOM   1635  CZ  TYR   122      62.514  43.179  67.080  1.00  0.00           C  
ATOM   1636  OH  TYR   122      63.600  43.886  67.448  1.00  0.00           O  
ATOM   1637  HH  TYR   122      63.372  44.280  68.293  1.00  0.00           H  
ATOM   1638  CE2 TYR   122      62.267  42.634  65.845  1.00  0.00           C  
ATOM   1639  HE2 TYR   122      62.961  42.861  65.049  1.00  0.00           H  
ATOM   1640  CD2 TYR   122      61.118  41.877  65.607  1.00  0.00           C  
ATOM   1641  HD2 TYR   122      61.107  41.351  64.665  1.00  0.00           H  
ATOM   1642  C   TYR   122      56.687  40.656  65.297  1.00  0.00           C  
ATOM   1643  O   TYR   122      56.060  40.501  66.351  1.00  0.00           O  
ATOM   1644  N   GLY   123      56.201  39.962  64.234  1.00  0.00           N  
ATOM   1645  H   GLY   123      55.487  39.272  64.417  1.00  0.00           H  
ATOM   1646  CA  GLY   123      56.848  39.671  62.934  1.00  0.00           C  
ATOM   1647  HA2 GLY   123      56.213  40.288  62.298  1.00  0.00           H  
ATOM   1648  HA3 GLY   123      57.893  39.972  62.868  1.00  0.00           H  
ATOM   1649  C   GLY   123      56.791  38.153  62.571  1.00  0.00           C  
ATOM   1650  O   GLY   123      56.028  37.435  63.142  1.00  0.00           O  
ATOM   1651  N   GLN   124      57.678  37.754  61.672  1.00  0.00           N  
ATOM   1652  H   GLN   124      58.347  38.424  61.320  1.00  0.00           H  
ATOM   1653  CA  GLN   124      58.003  36.384  61.255  1.00  0.00           C  
ATOM   1654  HA  GLN   124      57.563  35.679  61.960  1.00  0.00           H  
ATOM   1655  CB  GLN   124      57.547  36.210  59.820  1.00  0.00           C  
ATOM   1656  HB2 GLN   124      56.484  36.452  59.835  1.00  0.00           H  
ATOM   1657  HB3 GLN   124      57.985  36.984  59.189  1.00  0.00           H  
ATOM   1658  CG  GLN   124      57.840  34.842  59.090  1.00  0.00           C  
ATOM   1659  HG2 GLN   124      58.917  34.702  58.991  1.00  0.00           H  
ATOM   1660  HG3 GLN   124      57.299  34.074  59.643  1.00  0.00           H  
ATOM   1661  CD  GLN   124      57.260  34.783  57.706  1.00  0.00           C  
ATOM   1662  OE1 GLN   124      56.575  35.599  57.211  1.00  0.00           O  
ATOM   1663  NE2 GLN   124      57.665  33.850  56.868  1.00  0.00           N  
ATOM   1664 HE21 GLN   124      58.228  33.050  57.120  1.00  0.00           H  
ATOM   1665 HE22 GLN   124      57.258  33.890  55.945  1.00  0.00           H  
ATOM   1666  C   GLN   124      59.514  36.163  61.574  1.00  0.00           C  
ATOM   1667  O   GLN   124      60.289  36.342  60.668  1.00  0.00           O  
ATOM   1668  N   PRO   125      59.934  35.850  62.844  1.00  0.00           N  
ATOM   1669  CD  PRO   125      61.332  35.793  63.207  1.00  0.00           C  
ATOM   1670  HD2 PRO   125      61.861  36.739  63.091  1.00  0.00           H  
ATOM   1671  HD3 PRO   125      61.680  35.074  62.465  1.00  0.00           H  
ATOM   1672  CG  PRO   125      61.435  35.237  64.650  1.00  0.00           C  
ATOM   1673  HG2 PRO   125      61.431  36.031  65.397  1.00  0.00           H  
ATOM   1674  HG3 PRO   125      62.357  34.714  64.900  1.00  0.00           H  
ATOM   1675  CB  PRO   125      60.178  34.357  64.747  1.00  0.00           C  
ATOM   1676  HB2 PRO   125      59.769  34.138  65.734  1.00  0.00           H  
ATOM   1677  HB3 PRO   125      60.327  33.472  64.129  1.00  0.00           H  
ATOM   1678  CA  PRO   125      59.225  35.196  63.912  1.00  0.00           C  
ATOM   1679  HA  PRO   125      58.567  34.488  63.408  1.00  0.00           H  
ATOM   1680  C   PRO   125      58.399  36.132  64.791  1.00  0.00           C  
ATOM   1681  O   PRO   125      58.718  37.296  65.145  1.00  0.00           O  
ATOM   1682  N   GLN   126      57.241  35.586  65.208  1.00  0.00           N  
ATOM   1683  H   GLN   126      57.244  34.590  65.040  1.00  0.00           H  
ATOM   1684  CA  GLN   126      56.284  36.221  66.093  1.00  0.00           C  
ATOM   1685  HA  GLN   126      55.936  37.164  65.671  1.00  0.00           H  
ATOM   1686  CB  GLN   126      55.029  35.253  66.147  1.00  0.00           C  
ATOM   1687  HB2 GLN   126      54.369  35.656  65.378  1.00  0.00           H  
ATOM   1688  HB3 GLN   126      55.140  34.181  65.981  1.00  0.00           H  
ATOM   1689  CG  GLN   126      54.265  35.386  67.486  1.00  0.00           C  
ATOM   1690  HG2 GLN   126      53.475  34.636  67.529  1.00  0.00           H  
ATOM   1691  HG3 GLN   126      54.914  35.088  68.310  1.00  0.00           H  
ATOM   1692  CD  GLN   126      53.708  36.776  67.795  1.00  0.00           C  
ATOM   1693  OE1 GLN   126      53.570  37.662  66.924  1.00  0.00           O  
ATOM   1694  NE2 GLN   126      53.361  37.096  68.992  1.00  0.00           N  
ATOM   1695 HE21 GLN   126      53.451  36.342  69.659  1.00  0.00           H  
ATOM   1696 HE22 GLN   126      53.116  38.037  69.264  1.00  0.00           H  
ATOM   1697  C   GLN   126      56.923  36.484  67.408  1.00  0.00           C  
ATOM   1698  O   GLN   126      57.429  35.556  68.054  1.00  0.00           O  
ATOM   1699  N   SER   127      56.806  37.736  67.851  1.00  0.00           N  
ATOM   1700  H   SER   127      56.463  38.438  67.211  1.00  0.00           H  
ATOM   1701  CA  SER   127      57.275  38.191  69.163  1.00  0.00           C  
ATOM   1702  HA  SER   127      56.848  39.190  69.251  1.00  0.00           H  
ATOM   1703  CB  SER   127      56.648  37.483  70.385  1.00  0.00           C  
ATOM   1704  HB2 SER   127      55.726  36.977  70.099  1.00  0.00           H  
ATOM   1705  HB3 SER   127      57.348  36.669  70.574  1.00  0.00           H  
ATOM   1706  OG  SER   127      56.602  38.196  71.591  1.00  0.00           O  
ATOM   1707  HG  SER   127      55.868  38.770  71.359  1.00  0.00           H  
ATOM   1708  C   SER   127      58.730  38.441  69.306  1.00  0.00           C  
ATOM   1709  O   SER   127      59.145  39.520  69.822  1.00  0.00           O  
ATOM   1710  N   GLY   128      59.504  37.661  68.633  1.00  0.00           N  
ATOM   1711  H   GLY   128      59.153  36.832  68.173  1.00  0.00           H  
ATOM   1712  CA  GLY   128      60.860  38.032  68.257  1.00  0.00           C  
ATOM   1713  HA2 GLY   128      60.819  38.595  67.325  1.00  0.00           H  
ATOM   1714  HA3 GLY   128      61.339  38.533  69.099  1.00  0.00           H  
ATOM   1715  C   GLY   128      61.729  36.809  68.065  1.00  0.00           C  
ATOM   1716  O   GLY   128      61.263  35.711  68.191  1.00  0.00           O  
ATOM   1717  N   SER   129      62.991  36.968  67.527  1.00  0.00           N  
ATOM   1718  H   SER   129      63.515  36.105  67.571  1.00  0.00           H  
ATOM   1719  CA  SER   129      63.728  38.246  67.305  1.00  0.00           C  
ATOM   1720  HA  SER   129      64.688  37.858  66.966  1.00  0.00           H  
ATOM   1721  CB  SER   129      63.259  39.034  66.113  1.00  0.00           C  
ATOM   1722  HB2 SER   129      62.463  39.723  66.396  1.00  0.00           H  
ATOM   1723  HB3 SER   129      64.124  39.587  65.745  1.00  0.00           H  
ATOM   1724  OG  SER   129      62.907  38.131  65.116  1.00  0.00           O  
ATOM   1725  HG  SER   129      63.575  37.455  64.981  1.00  0.00           H  
ATOM   1726  C   SER   129      63.999  39.142  68.574  1.00  0.00           C  
ATOM   1727  O   SER   129      63.948  40.374  68.520  1.00  0.00           O  
ATOM   1728  N   TYR   130      64.109  38.476  69.692  1.00  0.00           N  
ATOM   1729  H   TYR   130      64.047  37.472  69.597  1.00  0.00           H  
ATOM   1730  CA  TYR   130      64.306  38.987  71.092  1.00  0.00           C  
ATOM   1731  HA  TYR   130      63.422  39.572  71.347  1.00  0.00           H  
ATOM   1732  CB  TYR   130      64.334  37.733  72.001  1.00  0.00           C  
ATOM   1733  HB2 TYR   130      65.231  37.127  71.869  1.00  0.00           H  
ATOM   1734  HB3 TYR   130      64.419  38.094  73.026  1.00  0.00           H  
ATOM   1735  CG  TYR   130      63.127  36.804  71.885  1.00  0.00           C  
ATOM   1736  CD1 TYR   130      63.277  35.602  71.260  1.00  0.00           C  
ATOM   1737  HD1 TYR   130      64.255  35.294  70.923  1.00  0.00           H  
ATOM   1738  CE1 TYR   130      62.137  34.777  71.206  1.00  0.00           C  
ATOM   1739  HE1 TYR   130      62.300  33.758  70.889  1.00  0.00           H  
ATOM   1740  CZ  TYR   130      60.828  35.214  71.638  1.00  0.00           C  
ATOM   1741  OH  TYR   130      59.723  34.392  71.544  1.00  0.00           O  
ATOM   1742  HH  TYR   130      59.771  33.956  70.690  1.00  0.00           H  
ATOM   1743  CE2 TYR   130      60.703  36.403  72.246  1.00  0.00           C  
ATOM   1744  HE2 TYR   130      59.747  36.742  72.618  1.00  0.00           H  
ATOM   1745  CD2 TYR   130      61.854  37.254  72.374  1.00  0.00           C  
ATOM   1746  HD2 TYR   130      61.788  38.198  72.894  1.00  0.00           H  
ATOM   1747  C   TYR   130      65.632  39.885  71.088  1.00  0.00           C  
ATOM   1748  O   TYR   130      66.619  39.340  70.656  1.00  0.00           O  
ATOM   1749  N   SER   131      65.537  41.135  71.596  1.00  0.00           N  
ATOM   1750  H   SER   131      66.376  41.672  71.428  1.00  0.00           H  
ATOM   1751  CA  SER   131      64.429  41.880  72.317  1.00  0.00           C  
ATOM   1752  HA  SER   131      64.992  42.698  72.767  1.00  0.00           H  
ATOM   1753  CB  SER   131      63.356  42.374  71.310  1.00  0.00           C  
ATOM   1754  HB2 SER   131      62.686  41.592  70.951  1.00  0.00           H  
ATOM   1755  HB3 SER   131      62.758  43.153  71.782  1.00  0.00           H  
ATOM   1756  OG  SER   131      63.961  42.815  70.092  1.00  0.00           O  
ATOM   1757  HG  SER   131      63.955  42.095  69.458  1.00  0.00           H  
ATOM   1758  C   SER   131      63.770  41.078  73.487  1.00  0.00           C  
ATOM   1759  O   SER   131      62.575  40.854  73.435  1.00  0.00           O  
ATOM   1760  N   GLN   132      64.478  40.508  74.494  1.00  0.00           N  
ATOM   1761  H   GLN   132      63.863  40.035  75.141  1.00  0.00           H  
ATOM   1762  CA  GLN   132      65.772  41.003  74.964  1.00  0.00           C  
ATOM   1763  HA  GLN   132      66.336  41.326  74.090  1.00  0.00           H  
ATOM   1764  CB  GLN   132      65.519  42.227  75.903  1.00  0.00           C  
ATOM   1765  HB2 GLN   132      66.464  42.659  76.230  1.00  0.00           H  
ATOM   1766  HB3 GLN   132      65.017  43.051  75.394  1.00  0.00           H  
ATOM   1767  CG  GLN   132      64.809  41.863  77.217  1.00  0.00           C  
ATOM   1768  HG2 GLN   132      63.818  41.453  77.021  1.00  0.00           H  
ATOM   1769  HG3 GLN   132      65.413  41.078  77.674  1.00  0.00           H  
ATOM   1770  CD  GLN   132      64.796  43.000  78.222  1.00  0.00           C  
ATOM   1771  OE1 GLN   132      65.793  43.428  78.774  1.00  0.00           O  
ATOM   1772  NE2 GLN   132      63.669  43.710  78.374  1.00  0.00           N  
ATOM   1773 HE21 GLN   132      62.955  43.579  77.672  1.00  0.00           H  
ATOM   1774 HE22 GLN   132      63.860  44.508  78.963  1.00  0.00           H  
ATOM   1775  C   GLN   132      66.736  40.035  75.615  1.00  0.00           C  
ATOM   1776  O   GLN   132      66.433  38.974  76.121  1.00  0.00           O  
ATOM   1777  N   GLN   133      68.018  40.460  75.762  1.00  0.00           N  
ATOM   1778  H   GLN   133      68.303  41.336  75.348  1.00  0.00           H  
ATOM   1779  CA  GLN   133      69.060  39.834  76.580  1.00  0.00           C  
ATOM   1780  HA  GLN   133      69.977  40.399  76.415  1.00  0.00           H  
ATOM   1781  CB  GLN   133      68.705  40.176  78.039  1.00  0.00           C  
ATOM   1782  HB2 GLN   133      67.813  39.755  78.502  1.00  0.00           H  
ATOM   1783  HB3 GLN   133      69.565  39.807  78.599  1.00  0.00           H  
ATOM   1784  CG  GLN   133      68.689  41.719  78.235  1.00  0.00           C  
ATOM   1785  HG2 GLN   133      69.299  42.243  77.499  1.00  0.00           H  
ATOM   1786  HG3 GLN   133      67.705  42.087  77.944  1.00  0.00           H  
ATOM   1787  CD  GLN   133      69.006  42.155  79.655  1.00  0.00           C  
ATOM   1788  OE1 GLN   133      70.100  42.021  80.056  1.00  0.00           O  
ATOM   1789  NE2 GLN   133      68.005  42.412  80.386  1.00  0.00           N  
ATOM   1790 HE21 GLN   133      67.070  42.425  80.007  1.00  0.00           H  
ATOM   1791 HE22 GLN   133      68.231  42.708  81.325  1.00  0.00           H  
ATOM   1792  C   GLN   133      69.311  38.318  76.357  1.00  0.00           C  
ATOM   1793  O   GLN   133      69.422  37.576  77.344  1.00  0.00           O  
ATOM   1794  N   PRO   134      69.728  37.870  75.123  1.00  0.00           N  
ATOM   1795  CD  PRO   134      70.212  36.480  74.956  1.00  0.00           C  
ATOM   1796  HD2 PRO   134      69.476  35.692  75.115  1.00  0.00           H  
ATOM   1797  HD3 PRO   134      71.082  36.312  75.591  1.00  0.00           H  
ATOM   1798  CG  PRO   134      70.711  36.365  73.526  1.00  0.00           C  
ATOM   1799  HG2 PRO   134      69.944  35.965  72.863  1.00  0.00           H  
ATOM   1800  HG3 PRO   134      71.608  35.746  73.504  1.00  0.00           H  
ATOM   1801  CB  PRO   134      71.020  37.771  73.074  1.00  0.00           C  
ATOM   1802  HB2 PRO   134      70.860  37.944  72.010  1.00  0.00           H  
ATOM   1803  HB3 PRO   134      72.066  37.999  73.276  1.00  0.00           H  
ATOM   1804  CA  PRO   134      70.076  38.639  73.972  1.00  0.00           C  
ATOM   1805  HA  PRO   134      70.592  39.549  74.278  1.00  0.00           H  
ATOM   1806  C   PRO   134      68.820  38.944  73.115  1.00  0.00           C  
ATOM   1807  O   PRO   134      67.809  38.243  73.175  1.00  0.00           O  
ATOM   1808  N   SER   135      68.832  39.998  72.302  1.00  0.00           N  
ATOM   1809  H   SER   135      68.244  39.896  71.488  1.00  0.00           H  
ATOM   1810  CA  SER   135      69.946  40.931  72.047  1.00  0.00           C  
ATOM   1811  HA  SER   135      70.878  40.422  71.804  1.00  0.00           H  
ATOM   1812  CB  SER   135      69.567  41.866  70.874  1.00  0.00           C  
ATOM   1813  HB2 SER   135      70.313  42.654  70.771  1.00  0.00           H  
ATOM   1814  HB3 SER   135      69.553  41.421  69.879  1.00  0.00           H  
ATOM   1815  OG  SER   135      68.269  42.423  70.952  1.00  0.00           O  
ATOM   1816  HG  SER   135      68.046  42.678  70.054  1.00  0.00           H  
ATOM   1817  C   SER   135      70.252  41.744  73.286  1.00  0.00           C  
ATOM   1818  O   SER   135      69.335  42.133  74.029  1.00  0.00           O  
ATOM   1819  N   TYR   136      71.482  42.146  73.456  1.00  0.00           N  
ATOM   1820  H   TYR   136      72.160  41.744  72.825  1.00  0.00           H  
ATOM   1821  CA  TYR   136      72.033  42.796  74.629  1.00  0.00           C  
ATOM   1822  HA  TYR   136      71.378  42.729  75.498  1.00  0.00           H  
ATOM   1823  CB  TYR   136      73.312  42.078  74.970  1.00  0.00           C  
ATOM   1824  HB2 TYR   136      73.939  41.910  74.095  1.00  0.00           H  
ATOM   1825  HB3 TYR   136      73.938  42.693  75.617  1.00  0.00           H  
ATOM   1826  CG  TYR   136      73.050  40.803  75.717  1.00  0.00           C  
ATOM   1827  CD1 TYR   136      72.645  40.848  77.049  1.00  0.00           C  
ATOM   1828  HD1 TYR   136      72.553  41.748  77.639  1.00  0.00           H  
ATOM   1829  CE1 TYR   136      72.609  39.647  77.781  1.00  0.00           C  
ATOM   1830  HE1 TYR   136      72.337  39.637  78.826  1.00  0.00           H  
ATOM   1831  CZ  TYR   136      72.858  38.380  77.204  1.00  0.00           C  
ATOM   1832  OH  TYR   136      72.886  37.274  78.005  1.00  0.00           O  
ATOM   1833  HH  TYR   136      72.820  36.455  77.508  1.00  0.00           H  
ATOM   1834  CE2 TYR   136      73.180  38.341  75.848  1.00  0.00           C  
ATOM   1835  HE2 TYR   136      73.400  37.432  75.308  1.00  0.00           H  
ATOM   1836  CD2 TYR   136      73.274  39.555  75.134  1.00  0.00           C  
ATOM   1837  HD2 TYR   136      73.511  39.519  74.081  1.00  0.00           H  
ATOM   1838  C   TYR   136      72.230  44.310  74.353  1.00  0.00           C  
ATOM   1839  O   TYR   136      73.066  44.665  73.565  1.00  0.00           O  
ATOM   1840  N   GLY   137      71.534  45.258  74.949  1.00  0.00           N  
ATOM   1841  H   GLY   137      71.856  46.190  74.733  1.00  0.00           H  
ATOM   1842  CA  GLY   137      70.568  45.221  76.103  1.00  0.00           C  
ATOM   1843  HA2 GLY   137      69.954  46.119  76.168  1.00  0.00           H  
ATOM   1844  HA3 GLY   137      69.907  44.360  76.007  1.00  0.00           H  
ATOM   1845  C   GLY   137      71.287  45.032  77.418  1.00  0.00           C  
ATOM   1846  O   GLY   137      72.313  44.317  77.480  1.00  0.00           O  
ATOM   1847  N   GLY   138      70.530  45.359  78.482  1.00  0.00           N  
ATOM   1848  H   GLY   138      69.594  45.715  78.352  1.00  0.00           H  
ATOM   1849  CA  GLY   138      70.918  45.219  79.899  1.00  0.00           C  
ATOM   1850  HA2 GLY   138      70.060  44.825  80.442  1.00  0.00           H  
ATOM   1851  HA3 GLY   138      71.556  44.342  80.009  1.00  0.00           H  
ATOM   1852  C   GLY   138      71.739  46.455  80.408  1.00  0.00           C  
ATOM   1853  O   GLY   138      72.441  47.165  79.698  1.00  0.00           O  
ATOM   1854  N   GLN   139      71.678  46.652  81.727  1.00  0.00           N  
ATOM   1855  H   GLN   139      72.210  47.468  81.992  1.00  0.00           H  
ATOM   1856  CA  GLN   139      71.275  45.741  82.796  1.00  0.00           C  
ATOM   1857  HA  GLN   139      70.958  44.777  82.399  1.00  0.00           H  
ATOM   1858  CB  GLN   139      72.441  45.371  83.649  1.00  0.00           C  
ATOM   1859  HB2 GLN   139      72.849  46.281  84.088  1.00  0.00           H  
ATOM   1860  HB3 GLN   139      71.998  44.781  84.452  1.00  0.00           H  
ATOM   1861  CG  GLN   139      73.489  44.483  82.978  1.00  0.00           C  
ATOM   1862  HG2 GLN   139      73.963  43.840  83.719  1.00  0.00           H  
ATOM   1863  HG3 GLN   139      73.061  43.727  82.319  1.00  0.00           H  
ATOM   1864  CD  GLN   139      74.500  45.307  82.275  1.00  0.00           C  
ATOM   1865  OE1 GLN   139      74.839  46.433  82.717  1.00  0.00           O  
ATOM   1866  NE2 GLN   139      75.013  44.854  81.117  1.00  0.00           N  
ATOM   1867 HE21 GLN   139      74.940  43.898  80.799  1.00  0.00           H  
ATOM   1868 HE22 GLN   139      75.468  45.550  80.543  1.00  0.00           H  
ATOM   1869  C   GLN   139      70.081  46.223  83.587  1.00  0.00           C  
ATOM   1870  O   GLN   139      69.871  45.814  84.702  1.00  0.00           O  
ATOM   1871  N   GLN   140      69.341  47.265  83.086  1.00  0.00           N  
ATOM   1872  H   GLN   140      69.354  47.302  82.076  1.00  0.00           H  
ATOM   1873  CA  GLN   140      68.566  48.222  83.918  1.00  0.00           C  
ATOM   1874  HA  GLN   140      68.249  49.082  83.327  1.00  0.00           H  
ATOM   1875  CB  GLN   140      67.245  47.566  84.358  1.00  0.00           C  
ATOM   1876  HB2 GLN   140      67.407  46.798  85.114  1.00  0.00           H  
ATOM   1877  HB3 GLN   140      66.752  48.377  84.894  1.00  0.00           H  
ATOM   1878  CG  GLN   140      66.386  47.228  83.155  1.00  0.00           C  
ATOM   1879  HG2 GLN   140      65.321  47.336  83.364  1.00  0.00           H  
ATOM   1880  HG3 GLN   140      66.622  47.927  82.353  1.00  0.00           H  
ATOM   1881  CD  GLN   140      66.536  45.800  82.645  1.00  0.00           C  
ATOM   1882  OE1 GLN   140      66.921  44.836  83.298  1.00  0.00           O  
ATOM   1883  NE2 GLN   140      66.300  45.492  81.389  1.00  0.00           N  
ATOM   1884 HE21 GLN   140      66.028  46.231  80.757  1.00  0.00           H  
ATOM   1885 HE22 GLN   140      66.306  44.521  81.112  1.00  0.00           H  
ATOM   1886  C   GLN   140      69.380  48.846  85.034  1.00  0.00           C  
ATOM   1887  O   GLN   140      68.963  48.910  86.148  1.00  0.00           O  
ATOM   1888  N   GLN   141      70.576  49.267  84.693  1.00  0.00           N  
ATOM   1889  H   GLN   141      70.956  49.005  83.795  1.00  0.00           H  
ATOM   1890  CA  GLN   141      71.280  50.198  85.507  1.00  0.00           C  
ATOM   1891  HA  GLN   141      70.773  50.586  86.390  1.00  0.00           H  
ATOM   1892  CB  GLN   141      72.592  49.530  85.965  1.00  0.00           C  
ATOM   1893  HB2 GLN   141      73.325  49.507  85.158  1.00  0.00           H  
ATOM   1894  HB3 GLN   141      73.027  50.153  86.746  1.00  0.00           H  
ATOM   1895  CG  GLN   141      72.480  48.109  86.625  1.00  0.00           C  
ATOM   1896  HG2 GLN   141      71.858  47.439  86.032  1.00  0.00           H  
ATOM   1897  HG3 GLN   141      73.485  47.689  86.611  1.00  0.00           H  
ATOM   1898  CD  GLN   141      72.014  48.029  87.989  1.00  0.00           C  
ATOM   1899  OE1 GLN   141      71.742  48.966  88.720  1.00  0.00           O  
ATOM   1900  NE2 GLN   141      71.615  46.862  88.369  1.00  0.00           N  
ATOM   1901 HE21 GLN   141      71.568  46.008  87.832  1.00  0.00           H  
ATOM   1902 HE22 GLN   141      71.195  46.800  89.285  1.00  0.00           H  
ATOM   1903  C   GLN   141      71.498  51.520  84.730  1.00  0.00           C  
ATOM   1904  O   GLN   141      72.253  51.570  83.745  1.00  0.00           O  
ATOM   1905  N   SER   142      70.859  52.630  84.948  1.00  0.00           N  
ATOM   1906  H   SER   142      71.062  53.366  84.286  1.00  0.00           H  
ATOM   1907  CA  SER   142      69.900  52.997  86.040  1.00  0.00           C  
ATOM   1908  HA  SER   142      69.627  54.038  85.863  1.00  0.00           H  
ATOM   1909  CB  SER   142      68.581  52.281  85.905  1.00  0.00           C  
ATOM   1910  HB2 SER   142      68.571  51.293  86.365  1.00  0.00           H  
ATOM   1911  HB3 SER   142      67.856  52.727  86.585  1.00  0.00           H  
ATOM   1912  OG  SER   142      68.193  52.220  84.513  1.00  0.00           O  
ATOM   1913  HG  SER   142      67.315  51.892  84.305  1.00  0.00           H  
ATOM   1914  C   SER   142      70.504  52.988  87.416  1.00  0.00           C  
ATOM   1915  O   SER   142      70.115  52.195  88.278  1.00  0.00           O  
ATOM   1916  N   TYR   143      71.572  53.839  87.530  1.00  0.00           N  
ATOM   1917  H   TYR   143      71.602  54.526  86.791  1.00  0.00           H  
ATOM   1918  CA  TYR   143      72.338  54.047  88.705  1.00  0.00           C  
ATOM   1919  HA  TYR   143      72.356  53.106  89.256  1.00  0.00           H  
ATOM   1920  CB  TYR   143      73.783  54.412  88.357  1.00  0.00           C  
ATOM   1921  HB2 TYR   143      73.848  55.322  87.761  1.00  0.00           H  
ATOM   1922  HB3 TYR   143      74.346  54.683  89.250  1.00  0.00           H  
ATOM   1923  CG  TYR   143      74.531  53.420  87.529  1.00  0.00           C  
ATOM   1924  CD1 TYR   143      74.659  52.158  88.124  1.00  0.00           C  
ATOM   1925  HD1 TYR   143      74.283  51.939  89.112  1.00  0.00           H  
ATOM   1926  CE1 TYR   143      75.330  51.172  87.359  1.00  0.00           C  
ATOM   1927  HE1 TYR   143      75.559  50.220  87.814  1.00  0.00           H  
ATOM   1928  CZ  TYR   143      75.780  51.490  86.015  1.00  0.00           C  
ATOM   1929  OH  TYR   143      76.333  50.433  85.367  1.00  0.00           O  
ATOM   1930  HH  TYR   143      76.655  49.768  85.979  1.00  0.00           H  
ATOM   1931  CE2 TYR   143      75.603  52.715  85.446  1.00  0.00           C  
ATOM   1932  HE2 TYR   143      75.944  52.883  84.436  1.00  0.00           H  
ATOM   1933  CD2 TYR   143      75.013  53.761  86.257  1.00  0.00           C  
ATOM   1934  HD2 TYR   143      74.993  54.768  85.866  1.00  0.00           H  
ATOM   1935  C   TYR   143      71.757  55.117  89.666  1.00  0.00           C  
ATOM   1936  O   TYR   143      71.266  56.152  89.191  1.00  0.00           O  
ATOM   1937  N   GLY   144      71.752  54.898  91.015  1.00  0.00           N  
ATOM   1938  H   GLY   144      72.165  54.037  91.344  1.00  0.00           H  
ATOM   1939  CA  GLY   144      71.311  55.900  92.017  1.00  0.00           C  
ATOM   1940  HA2 GLY   144      71.361  55.599  93.063  1.00  0.00           H  
ATOM   1941  HA3 GLY   144      71.951  56.782  92.006  1.00  0.00           H  
ATOM   1942  C   GLY   144      69.796  56.288  91.850  1.00  0.00           C  
ATOM   1943  O   GLY   144      69.043  55.418  91.429  1.00  0.00           O  
ATOM   1944  N   GLN   145      69.502  57.555  92.124  1.00  0.00           N  
ATOM   1945  H   GLN   145      70.176  58.104  92.638  1.00  0.00           H  
ATOM   1946  CA  GLN   145      68.183  58.252  91.924  1.00  0.00           C  
ATOM   1947  HA  GLN   145      67.607  57.560  91.310  1.00  0.00           H  
ATOM   1948  CB  GLN   145      67.360  58.346  93.237  1.00  0.00           C  
ATOM   1949  HB2 GLN   145      67.887  58.949  93.977  1.00  0.00           H  
ATOM   1950  HB3 GLN   145      66.352  58.732  93.087  1.00  0.00           H  
ATOM   1951  CG  GLN   145      67.255  56.952  93.984  1.00  0.00           C  
ATOM   1952  HG2 GLN   145      66.580  56.391  93.337  1.00  0.00           H  
ATOM   1953  HG3 GLN   145      68.058  56.224  94.095  1.00  0.00           H  
ATOM   1954  CD  GLN   145      66.623  57.009  95.361  1.00  0.00           C  
ATOM   1955  OE1 GLN   145      66.379  58.058  95.906  1.00  0.00           O  
ATOM   1956  NE2 GLN   145      66.256  55.881  95.945  1.00  0.00           N  
ATOM   1957 HE21 GLN   145      65.912  55.966  96.891  1.00  0.00           H  
ATOM   1958 HE22 GLN   145      66.254  54.991  95.467  1.00  0.00           H  
ATOM   1959  C   GLN   145      68.344  59.560  91.195  1.00  0.00           C  
ATOM   1960  O   GLN   145      69.505  59.958  90.965  1.00  0.00           O  
ATOM   1961  N   GLN   146      67.302  60.169  90.712  1.00  0.00           N  
ATOM   1962  H   GLN   146      66.377  59.787  90.855  1.00  0.00           H  
ATOM   1963  CA  GLN   146      67.275  61.188  89.715  1.00  0.00           C  
ATOM   1964  HA  GLN   146      68.249  61.300  89.239  1.00  0.00           H  
ATOM   1965  CB  GLN   146      66.247  60.934  88.612  1.00  0.00           C  
ATOM   1966  HB2 GLN   146      66.268  59.905  88.252  1.00  0.00           H  
ATOM   1967  HB3 GLN   146      65.243  61.039  89.024  1.00  0.00           H  
ATOM   1968  CG  GLN   146      66.288  62.003  87.415  1.00  0.00           C  
ATOM   1969  HG2 GLN   146      66.483  63.006  87.795  1.00  0.00           H  
ATOM   1970  HG3 GLN   146      67.169  61.801  86.805  1.00  0.00           H  
ATOM   1971  CD  GLN   146      65.009  62.030  86.494  1.00  0.00           C  
ATOM   1972  OE1 GLN   146      64.121  61.217  86.568  1.00  0.00           O  
ATOM   1973  NE2 GLN   146      64.908  62.905  85.578  1.00  0.00           N  
ATOM   1974 HE21 GLN   146      65.747  63.424  85.364  1.00  0.00           H  
ATOM   1975 HE22 GLN   146      64.199  62.802  84.865  1.00  0.00           H  
ATOM   1976  C   GLN   146      66.944  62.566  90.312  1.00  0.00           C  
ATOM   1977  O   GLN   146      65.943  62.737  91.025  1.00  0.00           O  
ATOM   1978  N   GLN   147      67.876  63.483  90.110  1.00  0.00           N  
ATOM   1979  H   GLN   147      68.641  63.101  89.572  1.00  0.00           H  
ATOM   1980  CA  GLN   147      67.962  64.800  90.819  1.00  0.00           C  
ATOM   1981  HA  GLN   147      68.421  64.544  91.774  1.00  0.00           H  
ATOM   1982  CB  GLN   147      68.988  65.675  90.066  1.00  0.00           C  
ATOM   1983  HB2 GLN   147      69.317  66.593  90.553  1.00  0.00           H  
ATOM   1984  HB3 GLN   147      69.819  64.976  89.974  1.00  0.00           H  
ATOM   1985  CG  GLN   147      68.683  66.023  88.584  1.00  0.00           C  
ATOM   1986  HG2 GLN   147      68.423  65.069  88.124  1.00  0.00           H  
ATOM   1987  HG3 GLN   147      67.815  66.681  88.593  1.00  0.00           H  
ATOM   1988  CD  GLN   147      69.812  66.798  87.894  1.00  0.00           C  
ATOM   1989  OE1 GLN   147      69.935  68.052  87.917  1.00  0.00           O  
ATOM   1990  NE2 GLN   147      70.716  66.029  87.420  1.00  0.00           N  
ATOM   1991 HE21 GLN   147      70.670  65.048  87.659  1.00  0.00           H  
ATOM   1992 HE22 GLN   147      71.540  66.386  86.957  1.00  0.00           H  
ATOM   1993  C   GLN   147      66.637  65.576  91.000  1.00  0.00           C  
ATOM   1994  O   GLN   147      65.807  65.478  90.105  1.00  0.00           O  
ATOM   1995  N   SER   148      66.465  66.373  92.087  1.00  0.00           N  
ATOM   1996  H   SER   148      67.177  66.310  92.800  1.00  0.00           H  
ATOM   1997  CA  SER   148      65.285  67.209  92.309  1.00  0.00           C  
ATOM   1998  HA  SER   148      64.446  66.520  92.412  1.00  0.00           H  
ATOM   1999  CB  SER   148      65.453  67.972  93.604  1.00  0.00           C  
ATOM   2000  HB2 SER   148      65.930  67.315  94.332  1.00  0.00           H  
ATOM   2001  HB3 SER   148      66.171  68.774  93.434  1.00  0.00           H  
ATOM   2002  OG  SER   148      64.243  68.462  94.098  1.00  0.00           O  
ATOM   2003  HG  SER   148      63.748  67.766  94.536  1.00  0.00           H  
ATOM   2004  C   SER   148      64.991  68.130  91.128  1.00  0.00           C  
ATOM   2005  O   SER   148      65.911  68.805  90.641  1.00  0.00           O  
ATOM   2006  N   TYR   149      63.728  68.115  90.612  1.00  0.00           N  
ATOM   2007  H   TYR   149      63.068  67.436  90.962  1.00  0.00           H  
ATOM   2008  CA  TYR   149      63.221  69.024  89.555  1.00  0.00           C  
ATOM   2009  HA  TYR   149      63.952  69.121  88.752  1.00  0.00           H  
ATOM   2010  CB  TYR   149      62.064  68.289  88.902  1.00  0.00           C  
ATOM   2011  HB2 TYR   149      62.389  67.318  88.527  1.00  0.00           H  
ATOM   2012  HB3 TYR   149      61.348  68.255  89.723  1.00  0.00           H  
ATOM   2013  CG  TYR   149      61.425  69.049  87.722  1.00  0.00           C  
ATOM   2014  CD1 TYR   149      60.303  69.958  87.886  1.00  0.00           C  
ATOM   2015  HD1 TYR   149      59.933  70.061  88.895  1.00  0.00           H  
ATOM   2016  CE1 TYR   149      59.908  70.839  86.837  1.00  0.00           C  
ATOM   2017  HE1 TYR   149      59.144  71.588  86.985  1.00  0.00           H  
ATOM   2018  CZ  TYR   149      60.500  70.711  85.559  1.00  0.00           C  
ATOM   2019  OH  TYR   149      60.136  71.561  84.554  1.00  0.00           O  
ATOM   2020  HH  TYR   149      60.278  71.233  83.663  1.00  0.00           H  
ATOM   2021  CE2 TYR   149      61.602  69.850  85.427  1.00  0.00           C  
ATOM   2022  HE2 TYR   149      62.147  69.800  84.496  1.00  0.00           H  
ATOM   2023  CD2 TYR   149      62.042  68.985  86.438  1.00  0.00           C  
ATOM   2024  HD2 TYR   149      62.877  68.317  86.289  1.00  0.00           H  
ATOM   2025  C   TYR   149      62.841  70.343  90.166  1.00  0.00           C  
ATOM   2026  O   TYR   149      62.174  70.398  91.210  1.00  0.00           O  
ATOM   2027  N   ASN   150      63.417  71.413  89.572  1.00  0.00           N  
ATOM   2028  H   ASN   150      63.641  71.344  88.590  1.00  0.00           H  
ATOM   2029  CA  ASN   150      63.348  72.760  90.097  1.00  0.00           C  
ATOM   2030  HA  ASN   150      63.710  72.627  91.117  1.00  0.00           H  
ATOM   2031  CB  ASN   150      64.251  73.684  89.320  1.00  0.00           C  
ATOM   2032  HB2 ASN   150      65.241  73.235  89.249  1.00  0.00           H  
ATOM   2033  HB3 ASN   150      63.763  73.785  88.350  1.00  0.00           H  
ATOM   2034  CG  ASN   150      64.486  75.126  89.859  1.00  0.00           C  
ATOM   2035  OD1 ASN   150      63.652  75.698  90.533  1.00  0.00           O  
ATOM   2036  ND2 ASN   150      65.560  75.750  89.681  1.00  0.00           N  
ATOM   2037 HD21 ASN   150      65.632  76.733  89.902  1.00  0.00           H  
ATOM   2038 HD22 ASN   150      66.300  75.254  89.205  1.00  0.00           H  
ATOM   2039  C   ASN   150      61.946  73.246  90.075  1.00  0.00           C  
ATOM   2040  O   ASN   150      61.378  73.424  88.961  1.00  0.00           O  
ATOM   2041  N   PRO   151      61.278  73.544  91.212  1.00  0.00           N  
ATOM   2042  CD  PRO   151      61.599  73.417  92.615  1.00  0.00           C  
ATOM   2043  HD2 PRO   151      62.019  74.344  93.004  1.00  0.00           H  
ATOM   2044  HD3 PRO   151      62.225  72.592  92.955  1.00  0.00           H  
ATOM   2045  CG  PRO   151      60.204  73.174  93.269  1.00  0.00           C  
ATOM   2046  HG2 PRO   151      60.115  73.291  94.349  1.00  0.00           H  
ATOM   2047  HG3 PRO   151      59.894  72.164  93.001  1.00  0.00           H  
ATOM   2048  CB  PRO   151      59.350  74.195  92.517  1.00  0.00           C  
ATOM   2049  HB2 PRO   151      59.389  75.220  92.886  1.00  0.00           H  
ATOM   2050  HB3 PRO   151      58.314  73.857  92.496  1.00  0.00           H  
ATOM   2051  CA  PRO   151      59.849  74.019  91.056  1.00  0.00           C  
ATOM   2052  HA  PRO   151      59.275  73.166  90.695  1.00  0.00           H  
ATOM   2053  C   PRO   151      59.589  75.295  90.334  1.00  0.00           C  
ATOM   2054  O   PRO   151      60.419  76.231  90.355  1.00  0.00           O  
ATOM   2055  N   PRO   152      58.459  75.434  89.608  1.00  0.00           N  
ATOM   2056  CD  PRO   152      57.483  74.418  89.384  1.00  0.00           C  
ATOM   2057  HD2 PRO   152      57.152  74.116  90.378  1.00  0.00           H  
ATOM   2058  HD3 PRO   152      57.898  73.541  88.886  1.00  0.00           H  
ATOM   2059  CG  PRO   152      56.369  75.048  88.508  1.00  0.00           C  
ATOM   2060  HG2 PRO   152      55.657  75.640  89.082  1.00  0.00           H  
ATOM   2061  HG3 PRO   152      55.886  74.292  87.888  1.00  0.00           H  
ATOM   2062  CB  PRO   152      57.234  75.938  87.607  1.00  0.00           C  
ATOM   2063  HB2 PRO   152      56.661  76.727  87.120  1.00  0.00           H  
ATOM   2064  HB3 PRO   152      57.875  75.400  86.908  1.00  0.00           H  
ATOM   2065  CA  PRO   152      58.112  76.571  88.693  1.00  0.00           C  
ATOM   2066  HA  PRO   152      58.889  77.001  88.061  1.00  0.00           H  
ATOM   2067  C   PRO   152      57.409  77.695  89.515  1.00  0.00           C  
ATOM   2068  O   PRO   152      56.349  78.206  89.068  1.00  0.00           O  
ATOM   2069  N   GLN   153      58.026  78.213  90.613  1.00  0.00           N  
ATOM   2070  H   GLN   153      58.858  77.784  90.992  1.00  0.00           H  
ATOM   2071  CA  GLN   153      57.579  79.431  91.233  1.00  0.00           C  
ATOM   2072  HA  GLN   153      56.548  79.292  91.560  1.00  0.00           H  
ATOM   2073  CB  GLN   153      58.302  79.635  92.518  1.00  0.00           C  
ATOM   2074  HB2 GLN   153      58.347  78.643  92.968  1.00  0.00           H  
ATOM   2075  HB3 GLN   153      59.317  80.010  92.386  1.00  0.00           H  
ATOM   2076  CG  GLN   153      57.476  80.489  93.527  1.00  0.00           C  
ATOM   2077  HG2 GLN   153      57.127  81.400  93.041  1.00  0.00           H  
ATOM   2078  HG3 GLN   153      56.556  79.992  93.837  1.00  0.00           H  
ATOM   2079  CD  GLN   153      58.214  80.888  94.788  1.00  0.00           C  
ATOM   2080  OE1 GLN   153      59.372  80.486  94.922  1.00  0.00           O  
ATOM   2081  NE2 GLN   153      57.692  81.538  95.780  1.00  0.00           N  
ATOM   2082 HE21 GLN   153      56.733  81.818  95.631  1.00  0.00           H  
ATOM   2083 HE22 GLN   153      58.090  81.389  96.697  1.00  0.00           H  
ATOM   2084  C   GLN   153      57.643  80.670  90.307  1.00  0.00           C  
ATOM   2085  O   GLN   153      58.705  81.121  89.828  1.00  0.00           O  
ATOM   2086  N   GLY   154      56.428  81.180  90.036  1.00  0.00           N  
ATOM   2087  H   GLY   154      55.641  80.631  90.354  1.00  0.00           H  
ATOM   2088  CA  GLY   154      56.237  82.361  89.119  1.00  0.00           C  
ATOM   2089  HA2 GLY   154      57.204  82.859  89.038  1.00  0.00           H  
ATOM   2090  HA3 GLY   154      55.852  82.041  88.151  1.00  0.00           H  
ATOM   2091  C   GLY   154      55.185  83.359  89.683  1.00  0.00           C  
ATOM   2092  O   GLY   154      54.624  83.121  90.741  1.00  0.00           O  
ATOM   2093  N   TYR   155      54.896  84.442  88.933  1.00  0.00           N  
ATOM   2094  H   TYR   155      55.306  84.469  88.010  1.00  0.00           H  
ATOM   2095  CA  TYR   155      54.246  85.627  89.552  1.00  0.00           C  
ATOM   2096  HA  TYR   155      53.604  85.259  90.353  1.00  0.00           H  
ATOM   2097  CB  TYR   155      55.310  86.558  90.129  1.00  0.00           C  
ATOM   2098  HB2 TYR   155      55.787  87.108  89.318  1.00  0.00           H  
ATOM   2099  HB3 TYR   155      54.777  87.301  90.724  1.00  0.00           H  
ATOM   2100  CG  TYR   155      56.241  85.912  91.099  1.00  0.00           C  
ATOM   2101  CD1 TYR   155      55.901  85.646  92.434  1.00  0.00           C  
ATOM   2102  HD1 TYR   155      54.960  85.840  92.927  1.00  0.00           H  
ATOM   2103  CE1 TYR   155      56.854  85.078  93.289  1.00  0.00           C  
ATOM   2104  HE1 TYR   155      56.649  84.937  94.340  1.00  0.00           H  
ATOM   2105  CZ  TYR   155      58.207  84.821  92.832  1.00  0.00           C  
ATOM   2106  OH  TYR   155      59.161  84.270  93.704  1.00  0.00           O  
ATOM   2107  HH  TYR   155      59.885  83.794  93.291  1.00  0.00           H  
ATOM   2108  CE2 TYR   155      58.507  85.169  91.523  1.00  0.00           C  
ATOM   2109  HE2 TYR   155      59.463  84.921  91.087  1.00  0.00           H  
ATOM   2110  CD2 TYR   155      57.500  85.572  90.611  1.00  0.00           C  
ATOM   2111  HD2 TYR   155      57.629  85.582  89.538  1.00  0.00           H  
ATOM   2112  C   TYR   155      53.526  86.477  88.498  1.00  0.00           C  
ATOM   2113  O   TYR   155      53.959  86.467  87.369  1.00  0.00           O  
ATOM   2114  N   GLY   156      52.515  87.203  88.963  1.00  0.00           N  
ATOM   2115  H   GLY   156      52.119  87.871  88.318  1.00  0.00           H  
ATOM   2116  CA  GLY   156      51.764  87.168  90.256  1.00  0.00           C  
ATOM   2117  HA2 GLY   156      51.258  86.208  90.362  1.00  0.00           H  
ATOM   2118  HA3 GLY   156      52.491  87.107  91.066  1.00  0.00           H  
ATOM   2119  C   GLY   156      50.795  88.323  90.411  1.00  0.00           C  
ATOM   2120  O   GLY   156      50.228  88.870  89.450  1.00  0.00           O  
ATOM   2121  N   GLN   157      50.480  88.584  91.652  1.00  0.00           N  
ATOM   2122  H   GLN   157      50.804  87.933  92.353  1.00  0.00           H  
ATOM   2123  CA  GLN   157      49.458  89.512  92.165  1.00  0.00           C  
ATOM   2124  HA  GLN   157      49.154  90.093  91.295  1.00  0.00           H  
ATOM   2125  CB  GLN   157      48.213  88.638  92.573  1.00  0.00           C  
ATOM   2126  HB2 GLN   157      47.876  87.982  91.770  1.00  0.00           H  
ATOM   2127  HB3 GLN   157      48.493  87.975  93.391  1.00  0.00           H  
ATOM   2128  CG  GLN   157      47.062  89.492  93.078  1.00  0.00           C  
ATOM   2129  HG2 GLN   157      46.442  88.833  93.686  1.00  0.00           H  
ATOM   2130  HG3 GLN   157      47.369  90.312  93.728  1.00  0.00           H  
ATOM   2131  CD  GLN   157      46.191  90.110  91.945  1.00  0.00           C  
ATOM   2132  OE1 GLN   157      46.478  89.938  90.778  1.00  0.00           O  
ATOM   2133  NE2 GLN   157      45.104  90.819  92.154  1.00  0.00           N  
ATOM   2134 HE21 GLN   157      44.794  91.168  93.050  1.00  0.00           H  
ATOM   2135 HE22 GLN   157      44.561  91.063  91.338  1.00  0.00           H  
ATOM   2136  C   GLN   157      49.892  90.433  93.328  1.00  0.00           C  
ATOM   2137  O   GLN   157      50.251  89.948  94.345  1.00  0.00           O  
ATOM   2138  N   GLN   158      49.858  91.804  93.136  1.00  0.00           N  
ATOM   2139  H   GLN   158      50.079  92.406  93.916  1.00  0.00           H  
ATOM   2140  CA  GLN   158      49.425  92.515  91.925  1.00  0.00           C  
ATOM   2141  HA  GLN   158      48.546  92.006  91.531  1.00  0.00           H  
ATOM   2142  CB  GLN   158      49.024  93.952  92.263  1.00  0.00           C  
ATOM   2143  HB2 GLN   158      49.882  94.308  92.833  1.00  0.00           H  
ATOM   2144  HB3 GLN   158      49.142  94.698  91.477  1.00  0.00           H  
ATOM   2145  CG  GLN   158      47.809  94.121  93.154  1.00  0.00           C  
ATOM   2146  HG2 GLN   158      47.641  93.261  93.802  1.00  0.00           H  
ATOM   2147  HG3 GLN   158      48.064  94.934  93.833  1.00  0.00           H  
ATOM   2148  CD  GLN   158      46.609  94.410  92.248  1.00  0.00           C  
ATOM   2149  OE1 GLN   158      46.709  94.107  91.116  1.00  0.00           O  
ATOM   2150  NE2 GLN   158      45.435  94.839  92.743  1.00  0.00           N  
ATOM   2151 HE21 GLN   158      45.367  94.936  93.746  1.00  0.00           H  
ATOM   2152 HE22 GLN   158      44.584  94.853  92.200  1.00  0.00           H  
ATOM   2153  C   GLN   158      50.479  92.512  90.808  1.00  0.00           C  
ATOM   2154  O   GLN   158      51.640  92.793  91.167  1.00  0.00           O  
ATOM   2155  N   ASN   159      50.097  92.548  89.524  1.00  0.00           N  
ATOM   2156  H   ASN   159      49.134  92.385  89.268  1.00  0.00           H  
ATOM   2157  CA  ASN   159      50.996  92.991  88.506  1.00  0.00           C  
ATOM   2158  HA  ASN   159      51.848  92.320  88.617  1.00  0.00           H  
ATOM   2159  CB  ASN   159      50.287  92.806  87.138  1.00  0.00           C  
ATOM   2160  HB2 ASN   159      49.959  91.766  87.119  1.00  0.00           H  
ATOM   2161  HB3 ASN   159      49.507  93.508  86.845  1.00  0.00           H  
ATOM   2162  CG  ASN   159      51.319  92.998  86.030  1.00  0.00           C  
ATOM   2163  OD1 ASN   159      51.605  94.100  85.606  1.00  0.00           O  
ATOM   2164  ND2 ASN   159      52.029  92.008  85.636  1.00  0.00           N  
ATOM   2165 HD21 ASN   159      51.845  91.048  85.889  1.00  0.00           H  
ATOM   2166 HD22 ASN   159      52.677  92.337  84.934  1.00  0.00           H  
ATOM   2167  C   ASN   159      51.557  94.509  88.650  1.00  0.00           C  
ATOM   2168  O   ASN   159      50.844  95.443  89.059  1.00  0.00           O  
ATOM   2169  N   GLN   160      52.819  94.825  88.342  1.00  0.00           N  
ATOM   2170  H   GLN   160      53.204  95.713  88.631  1.00  0.00           H  
ATOM   2171  CA  GLN   160      53.917  93.908  88.056  1.00  0.00           C  
ATOM   2172  HA  GLN   160      53.506  93.039  87.540  1.00  0.00           H  
ATOM   2173  CB  GLN   160      54.851  94.553  87.001  1.00  0.00           C  
ATOM   2174  HB2 GLN   160      54.244  94.752  86.118  1.00  0.00           H  
ATOM   2175  HB3 GLN   160      55.087  95.556  87.358  1.00  0.00           H  
ATOM   2176  CG  GLN   160      56.142  93.791  86.537  1.00  0.00           C  
ATOM   2177  HG2 GLN   160      56.421  94.295  85.612  1.00  0.00           H  
ATOM   2178  HG3 GLN   160      56.884  93.986  87.312  1.00  0.00           H  
ATOM   2179  CD  GLN   160      56.072  92.277  86.259  1.00  0.00           C  
ATOM   2180  OE1 GLN   160      56.525  91.485  87.088  1.00  0.00           O  
ATOM   2181  NE2 GLN   160      55.643  91.819  85.093  1.00  0.00           N  
ATOM   2182 HE21 GLN   160      55.334  92.476  84.391  1.00  0.00           H  
ATOM   2183 HE22 GLN   160      55.803  90.839  84.911  1.00  0.00           H  
ATOM   2184  C   GLN   160      54.641  93.470  89.301  1.00  0.00           C  
ATOM   2185  O   GLN   160      55.220  94.269  90.024  1.00  0.00           O  
ATOM   2186  N   TYR   161      54.539  92.172  89.671  1.00  0.00           N  
ATOM   2187  H   TYR   161      54.122  91.536  89.006  1.00  0.00           H  
ATOM   2188  CA  TYR   161      55.120  91.573  90.843  1.00  0.00           C  
ATOM   2189  HA  TYR   161      54.701  92.030  91.739  1.00  0.00           H  
ATOM   2190  CB  TYR   161      54.695  90.114  90.906  1.00  0.00           C  
ATOM   2191  HB2 TYR   161      53.629  89.986  90.717  1.00  0.00           H  
ATOM   2192  HB3 TYR   161      55.301  89.478  90.261  1.00  0.00           H  
ATOM   2193  CG  TYR   161      54.891  89.508  92.272  1.00  0.00           C  
ATOM   2194  CD1 TYR   161      56.105  88.779  92.609  1.00  0.00           C  
ATOM   2195  HD1 TYR   161      56.896  88.580  91.901  1.00  0.00           H  
ATOM   2196  CE1 TYR   161      56.238  88.269  93.930  1.00  0.00           C  
ATOM   2197  HE1 TYR   161      57.124  87.738  94.243  1.00  0.00           H  
ATOM   2198  CZ  TYR   161      55.248  88.447  94.842  1.00  0.00           C  
ATOM   2199  OH  TYR   161      55.232  87.944  96.089  1.00  0.00           O  
ATOM   2200  HH  TYR   161      56.026  87.406  96.137  1.00  0.00           H  
ATOM   2201  CE2 TYR   161      54.087  89.146  94.475  1.00  0.00           C  
ATOM   2202  HE2 TYR   161      53.359  89.291  95.260  1.00  0.00           H  
ATOM   2203  CD2 TYR   161      53.877  89.678  93.195  1.00  0.00           C  
ATOM   2204  HD2 TYR   161      52.982  90.232  92.951  1.00  0.00           H  
ATOM   2205  C   TYR   161      56.688  91.690  90.939  1.00  0.00           C  
ATOM   2206  O   TYR   161      57.161  91.984  92.033  1.00  0.00           O  
ATOM   2207  N   ASN   162      57.453  91.418  89.897  1.00  0.00           N  
ATOM   2208  H   ASN   162      57.066  91.227  88.984  1.00  0.00           H  
ATOM   2209  CA  ASN   162      58.956  91.582  90.098  1.00  0.00           C  
ATOM   2210  HA  ASN   162      59.300  91.125  91.026  1.00  0.00           H  
ATOM   2211  CB  ASN   162      59.791  90.901  89.013  1.00  0.00           C  
ATOM   2212  HB2 ASN   162      59.421  91.171  88.024  1.00  0.00           H  
ATOM   2213  HB3 ASN   162      60.837  91.207  89.039  1.00  0.00           H  
ATOM   2214  CG  ASN   162      59.818  89.406  89.256  1.00  0.00           C  
ATOM   2215  OD1 ASN   162      59.788  88.922  90.378  1.00  0.00           O  
ATOM   2216  ND2 ASN   162      59.695  88.594  88.238  1.00  0.00           N  
ATOM   2217 HD21 ASN   162      59.533  87.610  88.403  1.00  0.00           H  
ATOM   2218 HD22 ASN   162      59.587  89.035  87.337  1.00  0.00           H  
ATOM   2219  C   ASN   162      59.305  93.078  90.152  1.00  0.00           C  
ATOM   2220  O   ASN   162      58.716  93.956  89.493  1.00  0.00           O  
ATOM   2221  N   SER   163      60.265  93.368  90.993  1.00  0.00           N  
ATOM   2222  H   SER   163      60.618  92.578  91.513  1.00  0.00           H  
ATOM   2223  CA  SER   163      60.756  94.730  91.282  1.00  0.00           C  
ATOM   2224  HA  SER   163      59.884  95.265  91.657  1.00  0.00           H  
ATOM   2225  CB  SER   163      61.792  94.603  92.408  1.00  0.00           C  
ATOM   2226  HB2 SER   163      61.372  94.116  93.288  1.00  0.00           H  
ATOM   2227  HB3 SER   163      62.584  93.910  92.123  1.00  0.00           H  
ATOM   2228  OG  SER   163      62.356  95.858  92.779  1.00  0.00           O  
ATOM   2229  HG  SER   163      63.225  95.727  93.165  1.00  0.00           H  
ATOM   2230  C   SER   163      61.308  95.285  90.015  1.00  0.00           C  
ATOM   2231  O   SER   163      61.621  94.559  88.997  1.00  0.00           O  
ATOM   2232  N   SER   164      61.492  96.650  89.974  1.00  0.00           N  
ATOM   2233  H   SER   164      61.033  97.185  90.698  1.00  0.00           H  
ATOM   2234  CA  SER   164      61.945  97.479  88.847  1.00  0.00           C  
ATOM   2235  HA  SER   164      62.444  98.345  89.282  1.00  0.00           H  
ATOM   2236  CB  SER   164      60.691  97.740  87.968  1.00  0.00           C  
ATOM   2237  HB2 SER   164      60.360  96.817  87.492  1.00  0.00           H  
ATOM   2238  HB3 SER   164      59.853  98.154  88.529  1.00  0.00           H  
ATOM   2239  OG  SER   164      61.013  98.634  86.987  1.00  0.00           O  
ATOM   2240  HG  SER   164      60.951  99.486  87.424  1.00  0.00           H  
ATOM   2241  C   SER   164      63.151  96.887  87.979  1.00  0.00           C  
ATOM   2242  O   SER   164      64.156  96.352  88.595  1.00  0.00           O  
ATOM   2243  N   SER   165      63.123  96.915  86.672  1.00  0.00           N  
ATOM   2244  H   SER   165      62.333  97.315  86.186  1.00  0.00           H  
ATOM   2245  CA  SER   165      64.237  96.550  85.730  1.00  0.00           C  
ATOM   2246  HA  SER   165      64.506  95.498  85.826  1.00  0.00           H  
ATOM   2247  CB  SER   165      63.786  96.803  84.315  1.00  0.00           C  
ATOM   2248  HB2 SER   165      63.615  97.868  84.153  1.00  0.00           H  
ATOM   2249  HB3 SER   165      64.649  96.551  83.698  1.00  0.00           H  
ATOM   2250  OG  SER   165      62.729  95.994  83.882  1.00  0.00           O  
ATOM   2251  HG  SER   165      62.950  95.063  83.811  1.00  0.00           H  
ATOM   2252  C   SER   165      65.474  97.462  86.013  1.00  0.00           C  
ATOM   2253  O   SER   165      65.361  98.489  86.666  1.00  0.00           O  
ATOM   2254  N   GLY   166      66.658  97.119  85.492  1.00  0.00           N  
ATOM   2255  H   GLY   166      66.741  96.219  85.041  1.00  0.00           H  
ATOM   2256  CA  GLY   166      67.925  97.802  85.387  1.00  0.00           C  
ATOM   2257  HA2 GLY   166      68.599  97.085  84.917  1.00  0.00           H  
ATOM   2258  HA3 GLY   166      67.924  98.692  84.758  1.00  0.00           H  
ATOM   2259  C   GLY   166      68.515  98.184  86.692  1.00  0.00           C  
ATOM   2260  O   GLY   166      68.671  97.374  87.612  1.00  0.00           O  
ATOM   2261  N   GLY   167      69.139  99.326  86.746  1.00  0.00           N  
ATOM   2262  H   GLY   167      69.069  99.893  85.914  1.00  0.00           H  
ATOM   2263  CA  GLY   167      70.075  99.735  87.740  1.00  0.00           C  
ATOM   2264  HA2 GLY   167      70.136 100.823  87.704  1.00  0.00           H  
ATOM   2265  HA3 GLY   167      69.817  99.216  88.664  1.00  0.00           H  
ATOM   2266  C   GLY   167      71.528  99.351  87.356  1.00  0.00           C  
ATOM   2267  O   GLY   167      72.278 100.129  86.815  1.00  0.00           O  
ATOM   2268  N   GLY   168      71.885  98.080  87.630  1.00  0.00           N  
ATOM   2269  H   GLY   168      71.316  97.377  88.081  1.00  0.00           H  
ATOM   2270  CA  GLY   168      73.275  97.773  87.198  1.00  0.00           C  
ATOM   2271  HA2 GLY   168      73.948  98.471  87.694  1.00  0.00           H  
ATOM   2272  HA3 GLY   168      73.558  96.812  87.627  1.00  0.00           H  
ATOM   2273  C   GLY   168      73.547  97.639  85.724  1.00  0.00           C  
ATOM   2274  O   GLY   168      72.627  97.633  84.915  1.00  0.00           O  
ATOM   2275  N   GLY   169      74.763  97.352  85.286  1.00  0.00           N  
ATOM   2276  H   GLY   169      74.740  97.128  84.301  1.00  0.00           H  
ATOM   2277  CA  GLY   169      76.097  97.270  85.893  1.00  0.00           C  
ATOM   2278  HA2 GLY   169      76.059  97.550  86.946  1.00  0.00           H  
ATOM   2279  HA3 GLY   169      76.375  96.217  85.945  1.00  0.00           H  
ATOM   2280  C   GLY   169      77.212  98.097  85.157  1.00  0.00           C  
ATOM   2281  O   GLY   169      76.902  99.255  84.725  1.00  0.00           O  
ATOM   2282  N   GLY   170      78.377  97.541  84.884  1.00  0.00           N  
ATOM   2283  H   GLY   170      78.640  96.698  85.373  1.00  0.00           H  
ATOM   2284  CA  GLY   170      79.519  98.246  84.214  1.00  0.00           C  
ATOM   2285  HA2 GLY   170      80.033  97.564  83.537  1.00  0.00           H  
ATOM   2286  HA3 GLY   170      79.093  99.028  83.586  1.00  0.00           H  
ATOM   2287  C   GLY   170      80.618  98.780  85.219  1.00  0.00           C  
ATOM   2288  O   GLY   170      80.673  98.396  86.411  1.00  0.00           O  
ATOM   2289  N   GLY   171      81.397  99.735  84.760  1.00  0.00           N  
ATOM   2290  H   GLY   171      81.907 100.240  85.471  1.00  0.00           H  
ATOM   2291  CA  GLY   171      81.556 100.165  83.366  1.00  0.00           C  
ATOM   2292  HA2 GLY   171      82.321  99.550  82.892  1.00  0.00           H  
ATOM   2293  HA3 GLY   171      80.607 100.254  82.836  1.00  0.00           H  
ATOM   2294  C   GLY   171      82.199 101.579  83.395  1.00  0.00           C  
ATOM   2295  O   GLY   171      82.587 102.023  84.498  1.00  0.00           O  
ATOM   2296  N   GLY   172      82.439 102.284  82.310  1.00  0.00           N  
ATOM   2297  H   GLY   172      82.901 103.180  82.373  1.00  0.00           H  
ATOM   2298  CA  GLY   172      82.164 101.848  80.975  1.00  0.00           C  
ATOM   2299  HA2 GLY   172      81.152 101.445  80.934  1.00  0.00           H  
ATOM   2300  HA3 GLY   172      82.264 102.695  80.297  1.00  0.00           H  
ATOM   2301  C   GLY   172      83.053 100.665  80.543  1.00  0.00           C  
ATOM   2302  O   GLY   172      84.150 100.524  81.074  1.00  0.00           O  
ATOM   2303  N   GLY   173      82.523  99.826  79.641  1.00  0.00           N  
ATOM   2304  H   GLY   173      81.787 100.146  79.028  1.00  0.00           H  
ATOM   2305  CA  GLY   173      83.014  98.496  79.418  1.00  0.00           C  
ATOM   2306  HA2 GLY   173      82.223  98.062  78.807  1.00  0.00           H  
ATOM   2307  HA3 GLY   173      83.946  98.485  78.854  1.00  0.00           H  
ATOM   2308  C   GLY   173      83.163  97.560  80.613  1.00  0.00           C  
ATOM   2309  O   GLY   173      82.164  97.348  81.312  1.00  0.00           O  
ATOM   2310  N   GLY   174      84.375  96.963  80.899  1.00  0.00           N  
ATOM   2311  H   GLY   174      84.408  96.389  81.729  1.00  0.00           H  
ATOM   2312  CA  GLY   174      85.673  97.274  80.261  1.00  0.00           C  
ATOM   2313  HA2 GLY   174      85.720  98.259  79.795  1.00  0.00           H  
ATOM   2314  HA3 GLY   174      86.453  97.305  81.022  1.00  0.00           H  
ATOM   2315  C   GLY   174      86.131  96.234  79.239  1.00  0.00           C  
ATOM   2316  O   GLY   174      86.747  96.623  78.297  1.00  0.00           O  
ATOM   2317  N   GLY   175      85.858  94.885  79.358  1.00  0.00           N  
ATOM   2318  H   GLY   175      85.366  94.533  80.167  1.00  0.00           H  
ATOM   2319  CA  GLY   175      86.135  93.891  78.226  1.00  0.00           C  
ATOM   2320  HA2 GLY   175      87.193  94.042  78.011  1.00  0.00           H  
ATOM   2321  HA3 GLY   175      86.034  92.831  78.462  1.00  0.00           H  
ATOM   2322  C   GLY   175      85.383  94.160  76.872  1.00  0.00           C  
ATOM   2323  O   GLY   175      85.846  93.655  75.866  1.00  0.00           O  
ATOM   2324  N   ASN   176      84.377  95.020  76.864  1.00  0.00           N  
ATOM   2325  H   ASN   176      83.952  95.245  77.752  1.00  0.00           H  
ATOM   2326  CA  ASN   176      83.691  95.320  75.609  1.00  0.00           C  
ATOM   2327  HA  ASN   176      84.254  95.016  74.727  1.00  0.00           H  
ATOM   2328  CB  ASN   176      82.350  94.618  75.426  1.00  0.00           C  
ATOM   2329  HB2 ASN   176      82.610  93.563  75.501  1.00  0.00           H  
ATOM   2330  HB3 ASN   176      81.750  94.837  76.310  1.00  0.00           H  
ATOM   2331  CG  ASN   176      81.577  95.022  74.128  1.00  0.00           C  
ATOM   2332  OD1 ASN   176      80.898  96.001  74.218  1.00  0.00           O  
ATOM   2333  ND2 ASN   176      81.801  94.403  73.062  1.00  0.00           N  
ATOM   2334 HD21 ASN   176      81.396  94.737  72.199  1.00  0.00           H  
ATOM   2335 HD22 ASN   176      82.320  93.536  73.050  1.00  0.00           H  
ATOM   2336  C   ASN   176      83.569  96.835  75.561  1.00  0.00           C  
ATOM   2337  O   ASN   176      83.003  97.404  76.513  1.00  0.00           O  
ATOM   2338  N   TYR   177      83.846  97.508  74.413  1.00  0.00           N  
ATOM   2339  H   TYR   177      84.236  96.987  73.640  1.00  0.00           H  
ATOM   2340  CA  TYR   177      83.501  98.911  74.116  1.00  0.00           C  
ATOM   2341  HA  TYR   177      82.699  99.282  74.755  1.00  0.00           H  
ATOM   2342  CB  TYR   177      84.667  99.890  74.245  1.00  0.00           C  
ATOM   2343  HB2 TYR   177      85.576  99.568  73.739  1.00  0.00           H  
ATOM   2344  HB3 TYR   177      84.359 100.848  73.827  1.00  0.00           H  
ATOM   2345  CG  TYR   177      85.030 100.210  75.667  1.00  0.00           C  
ATOM   2346  CD1 TYR   177      86.141  99.550  76.279  1.00  0.00           C  
ATOM   2347  HD1 TYR   177      86.658  98.797  75.704  1.00  0.00           H  
ATOM   2348  CE1 TYR   177      86.648  99.936  77.530  1.00  0.00           C  
ATOM   2349  HE1 TYR   177      87.571  99.531  77.918  1.00  0.00           H  
ATOM   2350  CZ  TYR   177      85.972 100.913  78.228  1.00  0.00           C  
ATOM   2351  OH  TYR   177      86.437 101.430  79.419  1.00  0.00           O  
ATOM   2352  HH  TYR   177      86.939 100.739  79.857  1.00  0.00           H  
ATOM   2353  CE2 TYR   177      84.931 101.567  77.562  1.00  0.00           C  
ATOM   2354  HE2 TYR   177      84.543 102.480  77.987  1.00  0.00           H  
ATOM   2355  CD2 TYR   177      84.490 101.273  76.295  1.00  0.00           C  
ATOM   2356  HD2 TYR   177      83.686 101.800  75.804  1.00  0.00           H  
ATOM   2357  C   TYR   177      82.960  98.862  72.617  1.00  0.00           C  
ATOM   2358  O   TYR   177      83.762  98.681  71.686  1.00  0.00           O  
ATOM   2359  N   GLY   178      81.730  99.074  72.264  1.00  0.00           N  
ATOM   2360  H   GLY   178      81.615  99.222  71.272  1.00  0.00           H  
ATOM   2361  CA  GLY   178      80.568  99.297  73.123  1.00  0.00           C  
ATOM   2362  HA2 GLY   178      79.654  99.318  72.530  1.00  0.00           H  
ATOM   2363  HA3 GLY   178      80.464  98.505  73.864  1.00  0.00           H  
ATOM   2364  C   GLY   178      80.609 100.575  74.069  1.00  0.00           C  
ATOM   2365  O   GLY   178      81.462 101.412  73.972  1.00  0.00           O  
ATOM   2366  N   GLN   179      79.464 100.732  74.833  1.00  0.00           N  
ATOM   2367  H   GLN   179      78.785  99.991  74.932  1.00  0.00           H  
ATOM   2368  CA  GLN   179      79.309 101.943  75.652  1.00  0.00           C  
ATOM   2369  HA  GLN   179      79.553 102.776  74.993  1.00  0.00           H  
ATOM   2370  CB  GLN   179      77.857 102.151  76.207  1.00  0.00           C  
ATOM   2371  HB2 GLN   179      77.956 103.107  76.720  1.00  0.00           H  
ATOM   2372  HB3 GLN   179      77.121 102.385  75.437  1.00  0.00           H  
ATOM   2373  CG  GLN   179      77.291 101.125  77.186  1.00  0.00           C  
ATOM   2374  HG2 GLN   179      78.047 101.042  77.967  1.00  0.00           H  
ATOM   2375  HG3 GLN   179      76.443 101.587  77.691  1.00  0.00           H  
ATOM   2376  CD  GLN   179      76.796  99.766  76.597  1.00  0.00           C  
ATOM   2377  OE1 GLN   179      76.860  99.427  75.431  1.00  0.00           O  
ATOM   2378  NE2 GLN   179      76.316  98.865  77.465  1.00  0.00           N  
ATOM   2379 HE21 GLN   179      76.185  99.085  78.442  1.00  0.00           H  
ATOM   2380 HE22 GLN   179      76.232  97.949  77.048  1.00  0.00           H  
ATOM   2381  C   GLN   179      80.408 101.915  76.707  1.00  0.00           C  
ATOM   2382  O   GLN   179      80.706 100.949  77.404  1.00  0.00           O  
ATOM   2383  N   ASP   180      81.199 103.059  76.867  1.00  0.00           N  
ATOM   2384  H   ASP   180      81.761 103.133  77.703  1.00  0.00           H  
ATOM   2385  CA  ASP   180      81.276 104.307  76.014  1.00  0.00           C  
ATOM   2386  HA  ASP   180      81.229 104.032  74.961  1.00  0.00           H  
ATOM   2387  CB  ASP   180      80.143 105.372  76.298  1.00  0.00           C  
ATOM   2388  HB2 ASP   180      79.143 104.991  76.092  1.00  0.00           H  
ATOM   2389  HB3 ASP   180      80.088 105.554  77.371  1.00  0.00           H  
ATOM   2390  CG  ASP   180      80.232 106.783  75.639  1.00  0.00           C  
ATOM   2391  OD1 ASP   180      79.496 107.689  76.086  1.00  0.00           O  
ATOM   2392  OD2 ASP   180      80.985 106.981  74.678  1.00  0.00           O  
ATOM   2393  C   ASP   180      82.713 104.912  76.215  1.00  0.00           C  
ATOM   2394  O   ASP   180      83.106 105.204  77.350  1.00  0.00           O  
ATOM   2395  N   GLN   181      83.522 105.106  75.185  1.00  0.00           N  
ATOM   2396  H   GLN   181      83.269 104.860  74.238  1.00  0.00           H  
ATOM   2397  CA  GLN   181      84.952 105.662  75.314  1.00  0.00           C  
ATOM   2398  HA  GLN   181      85.470 104.984  75.991  1.00  0.00           H  
ATOM   2399  CB  GLN   181      85.716 105.598  73.945  1.00  0.00           C  
ATOM   2400  HB2 GLN   181      85.102 106.113  73.207  1.00  0.00           H  
ATOM   2401  HB3 GLN   181      86.686 106.052  74.152  1.00  0.00           H  
ATOM   2402  CG  GLN   181      86.005 104.117  73.606  1.00  0.00           C  
ATOM   2403  HG2 GLN   181      86.726 103.699  74.309  1.00  0.00           H  
ATOM   2404  HG3 GLN   181      85.121 103.481  73.659  1.00  0.00           H  
ATOM   2405  CD  GLN   181      86.546 103.893  72.201  1.00  0.00           C  
ATOM   2406  OE1 GLN   181      86.886 104.795  71.458  1.00  0.00           O  
ATOM   2407  NE2 GLN   181      86.645 102.672  71.839  1.00  0.00           N  
ATOM   2408 HE21 GLN   181      86.410 101.977  72.533  1.00  0.00           H  
ATOM   2409 HE22 GLN   181      87.102 102.491  70.957  1.00  0.00           H  
ATOM   2410  C   GLN   181      84.898 107.115  75.900  1.00  0.00           C  
ATOM   2411  O   GLN   181      85.880 107.533  76.547  1.00  0.00           O  
ATOM   2412  N   SER   182      83.756 107.839  75.834  1.00  0.00           N  
ATOM   2413  H   SER   182      82.899 107.558  75.379  1.00  0.00           H  
ATOM   2414  CA  SER   182      83.669 109.242  76.267  1.00  0.00           C  
ATOM   2415  HA  SER   182      84.468 109.652  75.649  1.00  0.00           H  
ATOM   2416  CB  SER   182      82.322 109.815  75.914  1.00  0.00           C  
ATOM   2417  HB2 SER   182      81.538 109.335  76.499  1.00  0.00           H  
ATOM   2418  HB3 SER   182      82.348 110.881  76.143  1.00  0.00           H  
ATOM   2419  OG  SER   182      82.102 109.670  74.523  1.00  0.00           O  
ATOM   2420  HG  SER   182      81.472 108.950  74.449  1.00  0.00           H  
ATOM   2421  C   SER   182      84.016 109.477  77.846  1.00  0.00           C  
ATOM   2422  O   SER   182      83.567 108.646  78.641  1.00  0.00           O  
ATOM   2423  N   SER   183      84.661 110.523  78.293  1.00  0.00           N  
ATOM   2424  H   SER   183      85.012 110.358  79.225  1.00  0.00           H  
ATOM   2425  CA  SER   183      84.956 111.672  77.499  1.00  0.00           C  
ATOM   2426  HA  SER   183      84.126 111.837  76.812  1.00  0.00           H  
ATOM   2427  CB  SER   183      85.168 112.796  78.509  1.00  0.00           C  
ATOM   2428  HB2 SER   183      84.398 112.853  79.278  1.00  0.00           H  
ATOM   2429  HB3 SER   183      86.061 112.681  79.124  1.00  0.00           H  
ATOM   2430  OG  SER   183      85.017 113.930  77.674  1.00  0.00           O  
ATOM   2431  HG  SER   183      84.387 114.533  78.077  1.00  0.00           H  
ATOM   2432  C   SER   183      86.220 111.528  76.675  1.00  0.00           C  
ATOM   2433  O   SER   183      86.906 110.475  76.737  1.00  0.00           O  
ATOM   2434  N   MET   184      86.558 112.497  75.845  1.00  0.00           N  
ATOM   2435  H   MET   184      85.968 113.314  75.907  1.00  0.00           H  
ATOM   2436  CA  MET   184      87.731 112.719  75.060  1.00  0.00           C  
ATOM   2437  HA  MET   184      88.554 112.208  75.560  1.00  0.00           H  
ATOM   2438  CB  MET   184      87.481 112.108  73.607  1.00  0.00           C  
ATOM   2439  HB2 MET   184      87.389 111.024  73.665  1.00  0.00           H  
ATOM   2440  HB3 MET   184      86.533 112.570  73.329  1.00  0.00           H  
ATOM   2441  CG  MET   184      88.425 112.458  72.457  1.00  0.00           C  
ATOM   2442  HG2 MET   184      88.582 113.537  72.463  1.00  0.00           H  
ATOM   2443  HG3 MET   184      89.402 112.013  72.643  1.00  0.00           H  
ATOM   2444  SD  MET   184      88.015 111.922  70.812  1.00  0.00           S  
ATOM   2445  CE  MET   184      88.878 110.302  70.981  1.00  0.00           C  
ATOM   2446  HE1 MET   184      88.521 109.483  70.357  1.00  0.00           H  
ATOM   2447  HE2 MET   184      89.896 110.498  70.645  1.00  0.00           H  
ATOM   2448  HE3 MET   184      88.899 110.019  72.034  1.00  0.00           H  
ATOM   2449  C   MET   184      88.053 114.258  74.880  1.00  0.00           C  
ATOM   2450  O   MET   184      87.125 115.061  74.979  1.00  0.00           O  
ATOM   2451  N   SER   185      89.269 114.662  74.655  1.00  0.00           N  
ATOM   2452  H   SER   185      90.003 113.989  74.486  1.00  0.00           H  
ATOM   2453  CA  SER   185      89.637 116.111  74.507  1.00  0.00           C  
ATOM   2454  HA  SER   185      89.048 116.586  75.291  1.00  0.00           H  
ATOM   2455  CB  SER   185      91.136 116.262  74.899  1.00  0.00           C  
ATOM   2456  HB2 SER   185      91.274 115.881  75.911  1.00  0.00           H  
ATOM   2457  HB3 SER   185      91.771 115.686  74.226  1.00  0.00           H  
ATOM   2458  OG  SER   185      91.703 117.490  74.818  1.00  0.00           O  
ATOM   2459  HG  SER   185      92.633 117.454  74.586  1.00  0.00           H  
ATOM   2460  C   SER   185      89.355 116.686  73.099  1.00  0.00           C  
ATOM   2461  O   SER   185      89.641 116.071  72.045  1.00  0.00           O  
ATOM   2462  N   SER   186      88.905 117.950  73.056  1.00  0.00           N  
ATOM   2463  H   SER   186      88.613 118.436  73.891  1.00  0.00           H  
ATOM   2464  CA  SER   186      88.695 118.664  71.820  1.00  0.00           C  
ATOM   2465  HA  SER   186      89.446 118.392  71.079  1.00  0.00           H  
ATOM   2466  CB  SER   186      87.343 118.261  71.200  1.00  0.00           C  
ATOM   2467  HB2 SER   186      87.437 117.189  71.022  1.00  0.00           H  
ATOM   2468  HB3 SER   186      86.559 118.205  71.955  1.00  0.00           H  
ATOM   2469  OG  SER   186      86.999 118.816  69.956  1.00  0.00           O  
ATOM   2470  HG  SER   186      86.312 119.467  70.117  1.00  0.00           H  
ATOM   2471  C   SER   186      88.817 120.173  72.181  1.00  0.00           C  
ATOM   2472  O   SER   186      88.316 120.634  73.210  1.00  0.00           O  
ATOM   2473  N   GLY   187      89.376 121.035  71.319  1.00  0.00           N  
ATOM   2474  H   GLY   187      89.282 121.994  71.622  1.00  0.00           H  
ATOM   2475  CA  GLY   187      89.860 120.784  69.974  1.00  0.00           C  
ATOM   2476  HA2 GLY   187      90.937 120.932  69.885  1.00  0.00           H  
ATOM   2477  HA3 GLY   187      89.526 119.795  69.661  1.00  0.00           H  
ATOM   2478  C   GLY   187      89.221 121.735  68.918  1.00  0.00           C  
ATOM   2479  O   GLY   187      89.938 122.243  68.021  1.00  0.00           O  
ATOM   2480  N   GLY   188      87.976 122.068  69.171  1.00  0.00           N  
ATOM   2481  H   GLY   188      87.427 121.549  69.841  1.00  0.00           H  
ATOM   2482  CA  GLY   188      87.198 123.041  68.325  1.00  0.00           C  
ATOM   2483  HA2 GLY   188      87.253 122.675  67.300  1.00  0.00           H  
ATOM   2484  HA3 GLY   188      86.129 122.963  68.526  1.00  0.00           H  
ATOM   2485  C   GLY   188      87.665 124.463  68.437  1.00  0.00           C  
ATOM   2486  O   GLY   188      88.541 124.786  69.234  1.00  0.00           O  
ATOM   2487  N   GLY   189      87.141 125.448  67.664  1.00  0.00           N  
ATOM   2488  H   GLY   189      87.750 126.253  67.628  1.00  0.00           H  
ATOM   2489  CA  GLY   189      86.242 125.451  66.513  1.00  0.00           C  
ATOM   2490  HA2 GLY   189      86.500 126.254  65.822  1.00  0.00           H  
ATOM   2491  HA3 GLY   189      86.355 124.540  65.925  1.00  0.00           H  
ATOM   2492  C   GLY   189      84.783 125.597  66.797  1.00  0.00           C  
ATOM   2493  O   GLY   189      84.220 125.092  67.780  1.00  0.00           O  
ATOM   2494  N   SER   190      84.075 126.258  65.865  1.00  0.00           N  
ATOM   2495  H   SER   190      84.585 126.816  65.194  1.00  0.00           H  
ATOM   2496  CA  SER   190      82.551 126.514  65.752  1.00  0.00           C  
ATOM   2497  HA  SER   190      82.370 127.368  65.100  1.00  0.00           H  
ATOM   2498  CB  SER   190      81.921 125.238  65.162  1.00  0.00           C  
ATOM   2499  HB2 SER   190      81.909 124.492  65.957  1.00  0.00           H  
ATOM   2500  HB3 SER   190      80.890 125.458  64.885  1.00  0.00           H  
ATOM   2501  OG  SER   190      82.613 124.946  64.000  1.00  0.00           O  
ATOM   2502  HG  SER   190      83.436 124.467  64.124  1.00  0.00           H  
ATOM   2503  C   SER   190      81.946 126.839  67.083  1.00  0.00           C  
ATOM   2504  O   SER   190      81.191 126.053  67.677  1.00  0.00           O  
ATOM   2505  N   GLY   191      82.005 128.063  67.574  1.00  0.00           N  
ATOM   2506  H   GLY   191      81.428 128.217  68.388  1.00  0.00           H  
ATOM   2507  CA  GLY   191      82.505 129.271  66.900  1.00  0.00           C  
ATOM   2508  HA2 GLY   191      82.286 130.057  67.621  1.00  0.00           H  
ATOM   2509  HA3 GLY   191      83.584 129.242  66.747  1.00  0.00           H  
ATOM   2510  C   GLY   191      81.895 129.680  65.531  1.00  0.00           C  
ATOM   2511  O   GLY   191      80.781 129.283  65.248  1.00  0.00           O  
ATOM   2512  N   GLY   192      82.631 130.574  64.820  1.00  0.00           N  
ATOM   2513  H   GLY   192      83.602 130.671  65.080  1.00  0.00           H  
ATOM   2514  CA  GLY   192      82.182 131.078  63.575  1.00  0.00           C  
ATOM   2515  HA2 GLY   192      81.241 131.620  63.676  1.00  0.00           H  
ATOM   2516  HA3 GLY   192      82.928 131.813  63.272  1.00  0.00           H  
ATOM   2517  C   GLY   192      82.032 129.946  62.525  1.00  0.00           C  
ATOM   2518  O   GLY   192      82.791 129.005  62.481  1.00  0.00           O  
ATOM   2519  N   GLY   193      80.983 130.000  61.691  1.00  0.00           N  
ATOM   2520  H   GLY   193      80.337 130.697  62.035  1.00  0.00           H  
ATOM   2521  CA  GLY   193      80.716 129.096  60.581  1.00  0.00           C  
ATOM   2522  HA2 GLY   193      81.461 129.280  59.808  1.00  0.00           H  
ATOM   2523  HA3 GLY   193      80.654 128.106  61.033  1.00  0.00           H  
ATOM   2524  C   GLY   193      79.287 129.291  59.986  1.00  0.00           C  
ATOM   2525  O   GLY   193      78.584 130.186  60.429  1.00  0.00           O  
ATOM   2526  N   TYR   194      78.811 128.468  59.017  1.00  0.00           N  
ATOM   2527  H   TYR   194      79.427 127.717  58.740  1.00  0.00           H  
ATOM   2528  CA  TYR   194      77.464 128.352  58.674  1.00  0.00           C  
ATOM   2529  HA  TYR   194      77.128 129.343  58.371  1.00  0.00           H  
ATOM   2530  CB  TYR   194      77.312 127.523  57.421  1.00  0.00           C  
ATOM   2531  HB2 TYR   194      77.515 126.494  57.719  1.00  0.00           H  
ATOM   2532  HB3 TYR   194      76.262 127.578  57.133  1.00  0.00           H  
ATOM   2533  CG  TYR   194      78.039 128.005  56.150  1.00  0.00           C  
ATOM   2534  CD1 TYR   194      77.828 129.308  55.649  1.00  0.00           C  
ATOM   2535  HD1 TYR   194      77.053 129.890  56.127  1.00  0.00           H  
ATOM   2536  CE1 TYR   194      78.675 129.790  54.660  1.00  0.00           C  
ATOM   2537  HE1 TYR   194      78.537 130.791  54.280  1.00  0.00           H  
ATOM   2538  CZ  TYR   194      79.636 128.920  54.142  1.00  0.00           C  
ATOM   2539  OH  TYR   194      80.420 129.462  53.122  1.00  0.00           O  
ATOM   2540  HH  TYR   194      81.288 129.051  53.085  1.00  0.00           H  
ATOM   2541  CE2 TYR   194      79.876 127.677  54.672  1.00  0.00           C  
ATOM   2542  HE2 TYR   194      80.743 127.089  54.408  1.00  0.00           H  
ATOM   2543  CD2 TYR   194      79.125 127.204  55.670  1.00  0.00           C  
ATOM   2544  HD2 TYR   194      79.276 126.234  56.121  1.00  0.00           H  
ATOM   2545  C   TYR   194      76.600 127.979  59.821  1.00  0.00           C  
ATOM   2546  O   TYR   194      76.960 127.080  60.540  1.00  0.00           O  
ATOM   2547  N   GLY   195      75.446 128.629  60.026  1.00  0.00           N  
ATOM   2548  H   GLY   195      74.884 128.421  60.839  1.00  0.00           H  
ATOM   2549  CA  GLY   195      74.817 129.654  59.158  1.00  0.00           C  
ATOM   2550  HA2 GLY   195      75.037 130.614  59.624  1.00  0.00           H  
ATOM   2551  HA3 GLY   195      75.156 129.660  58.122  1.00  0.00           H  
ATOM   2552  C   GLY   195      73.357 129.704  59.323  1.00  0.00           C  
ATOM   2553  O   GLY   195      72.705 129.103  60.194  1.00  0.00           O  
ATOM   2554  N   ASN   196      72.787 130.687  58.576  1.00  0.00           N  
ATOM   2555  H   ASN   196      73.441 131.280  58.085  1.00  0.00           H  
ATOM   2556  CA  ASN   196      71.326 130.957  58.518  1.00  0.00           C  
ATOM   2557  HA  ASN   196      70.846 130.564  59.414  1.00  0.00           H  
ATOM   2558  CB  ASN   196      71.185 132.419  58.592  1.00  0.00           C  
ATOM   2559  HB2 ASN   196      72.003 132.614  59.285  1.00  0.00           H  
ATOM   2560  HB3 ASN   196      71.380 132.950  57.660  1.00  0.00           H  
ATOM   2561  CG  ASN   196      69.827 132.740  59.091  1.00  0.00           C  
ATOM   2562  OD1 ASN   196      69.638 133.169  60.177  1.00  0.00           O  
ATOM   2563  ND2 ASN   196      68.861 132.540  58.201  1.00  0.00           N  
ATOM   2564 HD21 ASN   196      67.962 132.747  58.611  1.00  0.00           H  
ATOM   2565 HD22 ASN   196      69.093 132.353  57.236  1.00  0.00           H  
ATOM   2566  C   ASN   196      70.734 130.395  57.254  1.00  0.00           C  
ATOM   2567  O   ASN   196      70.915 130.927  56.170  1.00  0.00           O  
ATOM   2568  N   GLN   197      70.159 129.179  57.435  1.00  0.00           N  
ATOM   2569  H   GLN   197      70.072 128.771  58.355  1.00  0.00           H  
ATOM   2570  CA  GLN   197      69.717 128.315  56.312  1.00  0.00           C  
ATOM   2571  HA  GLN   197      70.484 128.247  55.541  1.00  0.00           H  
ATOM   2572  CB  GLN   197      69.519 126.876  56.837  1.00  0.00           C  
ATOM   2573  HB2 GLN   197      70.462 126.502  57.236  1.00  0.00           H  
ATOM   2574  HB3 GLN   197      68.620 126.871  57.453  1.00  0.00           H  
ATOM   2575  CG  GLN   197      69.202 125.864  55.729  1.00  0.00           C  
ATOM   2576  HG2 GLN   197      68.297 126.126  55.181  1.00  0.00           H  
ATOM   2577  HG3 GLN   197      69.992 125.861  54.978  1.00  0.00           H  
ATOM   2578  CD  GLN   197      69.052 124.509  56.292  1.00  0.00           C  
ATOM   2579  OE1 GLN   197      68.640 124.290  57.418  1.00  0.00           O  
ATOM   2580  NE2 GLN   197      69.502 123.477  55.568  1.00  0.00           N  
ATOM   2581 HE21 GLN   197      69.728 123.560  54.588  1.00  0.00           H  
ATOM   2582 HE22 GLN   197      69.397 122.601  56.061  1.00  0.00           H  
ATOM   2583  C   GLN   197      68.417 128.874  55.673  1.00  0.00           C  
ATOM   2584  O   GLN   197      67.415 129.134  56.357  1.00  0.00           O  
ATOM   2585  N   ASP   198      68.296 129.092  54.318  1.00  0.00           N  
ATOM   2586  H   ASP   198      69.092 128.814  53.761  1.00  0.00           H  
ATOM   2587  CA  ASP   198      67.102 129.617  53.637  1.00  0.00           C  
ATOM   2588  HA  ASP   198      66.885 130.602  54.048  1.00  0.00           H  
ATOM   2589  CB  ASP   198      67.386 129.777  52.117  1.00  0.00           C  
ATOM   2590  HB2 ASP   198      67.686 128.809  51.715  1.00  0.00           H  
ATOM   2591  HB3 ASP   198      66.500 130.134  51.593  1.00  0.00           H  
ATOM   2592  CG  ASP   198      68.564 130.729  51.817  1.00  0.00           C  
ATOM   2593  OD1 ASP   198      68.941 131.553  52.699  1.00  0.00           O  
ATOM   2594  OD2 ASP   198      69.103 130.664  50.680  1.00  0.00           O  
ATOM   2595  C   ASP   198      65.907 128.725  53.867  1.00  0.00           C  
ATOM   2596  O   ASP   198      66.116 127.516  53.973  1.00  0.00           O  
ATOM   2597  N   GLN   199      64.734 129.335  54.037  1.00  0.00           N  
ATOM   2598  H   GLN   199      64.742 130.344  54.009  1.00  0.00           H  
ATOM   2599  CA  GLN   199      63.393 128.866  54.193  1.00  0.00           C  
ATOM   2600  HA  GLN   199      63.270 127.849  53.821  1.00  0.00           H  
ATOM   2601  CB  GLN   199      63.064 128.854  55.652  1.00  0.00           C  
ATOM   2602  HB2 GLN   199      63.151 129.835  56.120  1.00  0.00           H  
ATOM   2603  HB3 GLN   199      62.026 128.528  55.721  1.00  0.00           H  
ATOM   2604  CG  GLN   199      63.942 127.726  56.374  1.00  0.00           C  
ATOM   2605  HG2 GLN   199      64.236 126.950  55.667  1.00  0.00           H  
ATOM   2606  HG3 GLN   199      64.920 128.102  56.672  1.00  0.00           H  
ATOM   2607  CD  GLN   199      63.219 127.278  57.567  1.00  0.00           C  
ATOM   2608  OE1 GLN   199      62.597 128.096  58.239  1.00  0.00           O  
ATOM   2609  NE2 GLN   199      63.266 126.052  57.971  1.00  0.00           N  
ATOM   2610 HE21 GLN   199      63.796 125.430  57.377  1.00  0.00           H  
ATOM   2611 HE22 GLN   199      62.732 125.787  58.786  1.00  0.00           H  
ATOM   2612  C   GLN   199      62.351 129.771  53.439  1.00  0.00           C  
ATOM   2613  O   GLN   199      61.996 130.835  53.814  1.00  0.00           O  
ATOM   2614  N   SER   200      61.720 129.243  52.361  1.00  0.00           N  
ATOM   2615  H   SER   200      60.811 129.618  52.129  1.00  0.00           H  
ATOM   2616  CA  SER   200      62.034 128.023  51.566  1.00  0.00           C  
ATOM   2617  HA  SER   200      61.876 127.135  52.177  1.00  0.00           H  
ATOM   2618  CB  SER   200      60.959 127.812  50.538  1.00  0.00           C  
ATOM   2619  HB2 SER   200      60.000 127.824  51.056  1.00  0.00           H  
ATOM   2620  HB3 SER   200      61.106 128.597  49.797  1.00  0.00           H  
ATOM   2621  OG  SER   200      61.172 126.564  49.915  1.00  0.00           O  
ATOM   2622  HG  SER   200      60.853 126.687  49.018  1.00  0.00           H  
ATOM   2623  C   SER   200      63.506 128.069  51.032  1.00  0.00           C  
ATOM   2624  O   SER   200      64.018 129.141  50.702  1.00  0.00           O  
ATOM   2625  N   GLY   201      64.160 126.911  50.981  1.00  0.00           N  
ATOM   2626  H   GLY   201      63.697 126.062  51.273  1.00  0.00           H  
ATOM   2627  CA  GLY   201      65.446 126.760  50.306  1.00  0.00           C  
ATOM   2628  HA2 GLY   201      65.987 127.705  50.361  1.00  0.00           H  
ATOM   2629  HA3 GLY   201      65.954 126.077  50.987  1.00  0.00           H  
ATOM   2630  C   GLY   201      65.521 126.215  48.870  1.00  0.00           C  
ATOM   2631  O   GLY   201      64.663 126.600  48.009  1.00  0.00           O  
ATOM   2632  N   GLY   202      66.375 125.261  48.485  1.00  0.00           N  
ATOM   2633  H   GLY   202      66.366 124.948  47.524  1.00  0.00           H  
ATOM   2634  CA  GLY   202      67.227 124.446  49.363  1.00  0.00           C  
ATOM   2635  HA2 GLY   202      67.362 124.812  50.381  1.00  0.00           H  
ATOM   2636  HA3 GLY   202      66.790 123.453  49.464  1.00  0.00           H  
ATOM   2637  C   GLY   202      68.607 124.191  48.837  1.00  0.00           C  
ATOM   2638  O   GLY   202      68.819 124.255  47.665  1.00  0.00           O  
ATOM   2639  N   GLY   203      69.584 123.730  49.582  1.00  0.00           N  
ATOM   2640  H   GLY   203      70.405 123.459  49.060  1.00  0.00           H  
ATOM   2641  CA  GLY   203      69.642 123.336  50.967  1.00  0.00           C  
ATOM   2642  HA2 GLY   203      68.677 123.108  51.420  1.00  0.00           H  
ATOM   2643  HA3 GLY   203      70.163 122.379  51.013  1.00  0.00           H  
ATOM   2644  C   GLY   203      70.509 124.208  51.899  1.00  0.00           C  
ATOM   2645  O   GLY   203      70.653 123.874  53.098  1.00  0.00           O  
ATOM   2646  N   GLY   204      71.086 125.297  51.409  1.00  0.00           N  
ATOM   2647  H   GLY   204      70.880 125.364  50.423  1.00  0.00           H  
ATOM   2648  CA  GLY   204      72.075 126.159  52.067  1.00  0.00           C  
ATOM   2649  HA2 GLY   204      72.685 125.603  52.779  1.00  0.00           H  
ATOM   2650  HA3 GLY   204      72.772 126.565  51.334  1.00  0.00           H  
ATOM   2651  C   GLY   204      71.424 127.427  52.773  1.00  0.00           C  
ATOM   2652  O   GLY   204      70.188 127.622  52.818  1.00  0.00           O  
ATOM   2653  N   SER   205      72.225 128.322  53.291  1.00  0.00           N  
ATOM   2654  H   SER   205      71.797 129.200  53.549  1.00  0.00           H  
ATOM   2655  CA  SER   205      73.695 128.215  53.285  1.00  0.00           C  
ATOM   2656  HA  SER   205      74.053 128.143  52.258  1.00  0.00           H  
ATOM   2657  CB  SER   205      74.224 129.522  53.895  1.00  0.00           C  
ATOM   2658  HB2 SER   205      75.298 129.442  53.722  1.00  0.00           H  
ATOM   2659  HB3 SER   205      73.963 130.419  53.333  1.00  0.00           H  
ATOM   2660  OG  SER   205      73.979 129.461  55.246  1.00  0.00           O  
ATOM   2661  HG  SER   205      74.296 130.232  55.721  1.00  0.00           H  
ATOM   2662  C   SER   205      74.303 126.964  53.996  1.00  0.00           C  
ATOM   2663  O   SER   205      73.652 126.422  54.885  1.00  0.00           O  
ATOM   2664  N   GLY   206      75.568 126.628  53.668  1.00  0.00           N  
ATOM   2665  H   GLY   206      75.990 127.042  52.849  1.00  0.00           H  
ATOM   2666  CA  GLY   206      76.180 125.381  54.186  1.00  0.00           C  
ATOM   2667  HA2 GLY   206      77.148 125.302  53.691  1.00  0.00           H  
ATOM   2668  HA3 GLY   206      76.189 125.506  55.269  1.00  0.00           H  
ATOM   2669  C   GLY   206      75.399 124.073  53.928  1.00  0.00           C  
ATOM   2670  O   GLY   206      74.494 124.024  53.128  1.00  0.00           O  
ATOM   2671  N   GLY   207      75.803 122.913  54.433  1.00  0.00           N  
ATOM   2672  H   GLY   207      75.375 122.031  54.189  1.00  0.00           H  
ATOM   2673  CA  GLY   207      76.862 122.758  55.477  1.00  0.00           C  
ATOM   2674  HA2 GLY   207      76.797 123.563  56.209  1.00  0.00           H  
ATOM   2675  HA3 GLY   207      76.644 121.868  56.069  1.00  0.00           H  
ATOM   2676  C   GLY   207      78.348 122.711  55.009  1.00  0.00           C  
ATOM   2677  O   GLY   207      78.713 123.391  54.031  1.00  0.00           O  
ATOM   2678  N   TYR   208      79.124 121.941  55.744  1.00  0.00           N  
ATOM   2679  H   TYR   208      78.682 121.392  56.468  1.00  0.00           H  
ATOM   2680  CA  TYR   208      80.501 121.718  55.459  1.00  0.00           C  
ATOM   2681  HA  TYR   208      80.873 122.125  54.519  1.00  0.00           H  
ATOM   2682  CB  TYR   208      81.359 122.409  56.515  1.00  0.00           C  
ATOM   2683  HB2 TYR   208      81.044 123.448  56.604  1.00  0.00           H  
ATOM   2684  HB3 TYR   208      81.226 121.962  57.501  1.00  0.00           H  
ATOM   2685  CG  TYR   208      82.842 122.450  56.353  1.00  0.00           C  
ATOM   2686  CD1 TYR   208      83.446 123.414  55.568  1.00  0.00           C  
ATOM   2687  HD1 TYR   208      82.788 124.187  55.201  1.00  0.00           H  
ATOM   2688  CE1 TYR   208      84.782 123.341  55.201  1.00  0.00           C  
ATOM   2689  HE1 TYR   208      85.258 124.024  54.514  1.00  0.00           H  
ATOM   2690  CZ  TYR   208      85.670 122.355  55.811  1.00  0.00           C  
ATOM   2691  OH  TYR   208      87.007 122.362  55.644  1.00  0.00           O  
ATOM   2692  HH  TYR   208      87.219 122.845  54.842  1.00  0.00           H  
ATOM   2693  CE2 TYR   208      85.055 121.337  56.566  1.00  0.00           C  
ATOM   2694  HE2 TYR   208      85.707 120.681  57.124  1.00  0.00           H  
ATOM   2695  CD2 TYR   208      83.662 121.412  56.870  1.00  0.00           C  
ATOM   2696  HD2 TYR   208      83.215 120.645  57.485  1.00  0.00           H  
ATOM   2697  C   TYR   208      80.793 120.239  55.410  1.00  0.00           C  
ATOM   2698  O   TYR   208      80.080 119.518  56.089  1.00  0.00           O  
ATOM   2699  N   GLY   209      81.721 119.736  54.548  1.00  0.00           N  
ATOM   2700  H   GLY   209      82.188 120.413  53.961  1.00  0.00           H  
ATOM   2701  CA  GLY   209      82.194 118.332  54.402  1.00  0.00           C  
ATOM   2702  HA2 GLY   209      82.850 118.185  55.260  1.00  0.00           H  
ATOM   2703  HA3 GLY   209      81.271 117.753  54.377  1.00  0.00           H  
ATOM   2704  C   GLY   209      82.909 118.029  53.077  1.00  0.00           C  
ATOM   2705  O   GLY   209      83.115 118.908  52.234  1.00  0.00           O  
ATOM   2706  N   GLN   210      83.268 116.788  52.738  1.00  0.00           N  
ATOM   2707  H   GLN   210      83.575 116.751  51.777  1.00  0.00           H  
ATOM   2708  CA  GLN   210      83.114 115.527  53.457  1.00  0.00           C  
ATOM   2709  HA  GLN   210      83.786 114.786  53.023  1.00  0.00           H  
ATOM   2710  CB  GLN   210      83.708 115.673  54.926  1.00  0.00           C  
ATOM   2711  HB2 GLN   210      84.550 116.366  54.933  1.00  0.00           H  
ATOM   2712  HB3 GLN   210      82.917 116.072  55.562  1.00  0.00           H  
ATOM   2713  CG  GLN   210      84.203 114.372  55.616  1.00  0.00           C  
ATOM   2714  HG2 GLN   210      84.200 114.525  56.696  1.00  0.00           H  
ATOM   2715  HG3 GLN   210      83.450 113.616  55.397  1.00  0.00           H  
ATOM   2716  CD  GLN   210      85.510 113.862  55.048  1.00  0.00           C  
ATOM   2717  OE1 GLN   210      85.906 114.172  53.937  1.00  0.00           O  
ATOM   2718  NE2 GLN   210      86.321 113.252  55.928  1.00  0.00           N  
ATOM   2719 HE21 GLN   210      87.178 112.760  55.717  1.00  0.00           H  
ATOM   2720 HE22 GLN   210      86.063 113.298  56.904  1.00  0.00           H  
ATOM   2721  C   GLN   210      81.680 114.930  53.316  1.00  0.00           C  
ATOM   2722  O   GLN   210      81.439 113.947  53.997  1.00  0.00           O  
ATOM   2723  N   GLN   211      80.851 115.454  52.413  1.00  0.00           N  
ATOM   2724  H   GLN   211      81.277 116.108  51.772  1.00  0.00           H  
ATOM   2725  CA  GLN   211      79.460 115.167  52.032  1.00  0.00           C  
ATOM   2726  HA  GLN   211      78.843 115.574  52.833  1.00  0.00           H  
ATOM   2727  CB  GLN   211      78.977 115.898  50.703  1.00  0.00           C  
ATOM   2728  HB2 GLN   211      79.609 115.641  49.853  1.00  0.00           H  
ATOM   2729  HB3 GLN   211      77.943 115.616  50.508  1.00  0.00           H  
ATOM   2730  CG  GLN   211      79.033 117.359  50.886  1.00  0.00           C  
ATOM   2731  HG2 GLN   211      78.332 117.768  50.157  1.00  0.00           H  
ATOM   2732  HG3 GLN   211      78.839 117.683  51.908  1.00  0.00           H  
ATOM   2733  CD  GLN   211      80.303 117.989  50.284  1.00  0.00           C  
ATOM   2734  OE1 GLN   211      81.389 117.466  50.229  1.00  0.00           O  
ATOM   2735  NE2 GLN   211      80.222 119.278  49.935  1.00  0.00           N  
ATOM   2736 HE21 GLN   211      79.451 119.815  50.304  1.00  0.00           H  
ATOM   2737 HE22 GLN   211      81.083 119.728  49.657  1.00  0.00           H  
ATOM   2738  C   GLN   211      79.115 113.646  51.856  1.00  0.00           C  
ATOM   2739  O   GLN   211      78.079 113.243  52.266  1.00  0.00           O  
ATOM   2740  N   ASP   212      80.021 112.947  51.211  1.00  0.00           N  
ATOM   2741  H   ASP   212      80.939 113.341  51.060  1.00  0.00           H  
ATOM   2742  CA  ASP   212      79.952 111.571  50.874  1.00  0.00           C  
ATOM   2743  HA  ASP   212      78.929 111.393  50.544  1.00  0.00           H  
ATOM   2744  CB  ASP   212      80.824 111.421  49.656  1.00  0.00           C  
ATOM   2745  HB2 ASP   212      81.839 111.728  49.911  1.00  0.00           H  
ATOM   2746  HB3 ASP   212      80.956 110.381  49.358  1.00  0.00           H  
ATOM   2747  CG  ASP   212      80.255 112.043  48.392  1.00  0.00           C  
ATOM   2748  OD1 ASP   212      81.027 112.165  47.395  1.00  0.00           O  
ATOM   2749  OD2 ASP   212      79.046 112.309  48.299  1.00  0.00           O  
ATOM   2750  C   ASP   212      80.329 110.620  51.978  1.00  0.00           C  
ATOM   2751  O   ASP   212      80.084 109.396  51.797  1.00  0.00           O  
ATOM   2752  N   ARG   213      80.785 111.033  53.150  1.00  0.00           N  
ATOM   2753  H   ARG   213      80.885 112.015  53.362  1.00  0.00           H  
ATOM   2754  CA  ARG   213      80.952 110.246  54.372  1.00  0.00           C  
ATOM   2755  HA  ARG   213      81.266 109.234  54.114  1.00  0.00           H  
ATOM   2756  CB  ARG   213      81.919 110.991  55.331  1.00  0.00           C  
ATOM   2757  HB2 ARG   213      82.873 111.082  54.811  1.00  0.00           H  
ATOM   2758  HB3 ARG   213      81.491 111.935  55.669  1.00  0.00           H  
ATOM   2759  CG  ARG   213      82.039 110.300  56.617  1.00  0.00           C  
ATOM   2760  HG2 ARG   213      81.187 110.488  57.272  1.00  0.00           H  
ATOM   2761  HG3 ARG   213      82.115 109.262  56.292  1.00  0.00           H  
ATOM   2762  CD  ARG   213      83.307 110.815  57.377  1.00  0.00           C  
ATOM   2763  HD2 ARG   213      84.183 110.945  56.742  1.00  0.00           H  
ATOM   2764  HD3 ARG   213      83.028 111.804  57.742  1.00  0.00           H  
ATOM   2765  NE  ARG   213      83.702 109.900  58.434  1.00  0.00           N  
ATOM   2766  HE  ARG   213      83.263 110.057  59.330  1.00  0.00           H  
ATOM   2767  CZ  ARG   213      84.719 109.068  58.524  1.00  0.00           C  
ATOM   2768  NH1 ARG   213      85.390 108.699  57.482  1.00  0.00           N  
ATOM   2769 HH11 ARG   213      86.089 107.994  57.665  1.00  0.00           H  
ATOM   2770 HH12 ARG   213      85.021 109.037  56.605  1.00  0.00           H  
ATOM   2771  NH2 ARG   213      85.118 108.630  59.682  1.00  0.00           N  
ATOM   2772 HH21 ARG   213      85.846 107.956  59.873  1.00  0.00           H  
ATOM   2773 HH22 ARG   213      84.473 108.965  60.384  1.00  0.00           H  
ATOM   2774  C   ARG   213      79.610 110.201  55.030  1.00  0.00           C  
ATOM   2775  O   ARG   213      79.038 111.303  55.222  1.00  0.00           O  
ATOM   2776  N   GLY   214      78.992 109.050  55.200  1.00  0.00           N  
ATOM   2777  H   GLY   214      78.052 109.143  55.558  1.00  0.00           H  
ATOM   2778  CA  GLY   214      79.493 107.661  54.937  1.00  0.00           C  
ATOM   2779  HA2 GLY   214      79.638 107.456  53.876  1.00  0.00           H  
ATOM   2780  HA3 GLY   214      80.433 107.464  55.453  1.00  0.00           H  
ATOM   2781  C   GLY   214      78.474 106.547  55.239  1.00  0.00           C  
ATOM   2782  O   GLY   214      78.685 105.393  54.798  1.00  0.00           O  
ATOM   2783  OXT GLY   214      77.480 106.855  55.924  1.00  0.00           O  
TER    2784      GLY   214 
END   
