# Supplementary material for: Visualization of oligomerization, clustering, and density transition of intrinsically disordered proteins
Source: Natl Sci Rev. 2026 Feb 14;13(7):nwag107. doi: 10.1093/nsr/nwag107 (PMC13114874; doi:10.1093/nsr/nwag107)
Supplement: nwag107_Supplemental_Files [file nwag107_supplemental_files.zip › SI-MD-Structures/MD-Sturctures/frame2.pdb]

CRYST1  135.042  149.200  136.805  90.00  90.00  90.00               1
ATOM      1  N   MET     1      13.417  53.884  94.528  1.00  0.00           N  
ATOM      2  H1  MET     1      12.541  53.444  94.770  1.00  0.00           H  
ATOM      3  H2  MET     1      13.734  54.277  95.403  1.00  0.00           H  
ATOM      4  H3  MET     1      13.252  54.678  93.926  1.00  0.00           H  
ATOM      5  CA  MET     1      14.470  53.057  93.935  1.00  0.00           C  
ATOM      6  HA  MET     1      14.444  52.092  94.442  1.00  0.00           H  
ATOM      7  CB  MET     1      14.247  52.793  92.473  1.00  0.00           C  
ATOM      8  HB2 MET     1      14.015  53.748  92.001  1.00  0.00           H  
ATOM      9  HB3 MET     1      15.187  52.591  91.959  1.00  0.00           H  
ATOM     10  CG  MET     1      13.142  51.729  92.237  1.00  0.00           C  
ATOM     11  HG2 MET     1      13.685  50.800  92.410  1.00  0.00           H  
ATOM     12  HG3 MET     1      12.308  51.961  92.900  1.00  0.00           H  
ATOM     13  SD  MET     1      12.644  51.786  90.422  1.00  0.00           S  
ATOM     14  CE  MET     1      14.038  50.868  89.630  1.00  0.00           C  
ATOM     15  HE1 MET     1      14.728  51.508  89.079  1.00  0.00           H  
ATOM     16  HE2 MET     1      14.571  50.352  90.428  1.00  0.00           H  
ATOM     17  HE3 MET     1      13.666  50.139  88.910  1.00  0.00           H  
ATOM     18  C   MET     1      15.772  53.789  94.185  1.00  0.00           C  
ATOM     19  O   MET     1      15.775  54.918  93.752  1.00  0.00           O  
ATOM     20  N   ALA     2      16.812  53.374  94.846  1.00  0.00           N  
ATOM     21  H   ALA     2      17.561  54.026  95.027  1.00  0.00           H  
ATOM     22  CA  ALA     2      17.099  52.008  95.394  1.00  0.00           C  
ATOM     23  HA  ALA     2      18.152  52.103  95.659  1.00  0.00           H  
ATOM     24  CB  ALA     2      16.305  51.840  96.647  1.00  0.00           C  
ATOM     25  HB1 ALA     2      16.487  50.863  97.094  1.00  0.00           H  
ATOM     26  HB2 ALA     2      16.576  52.672  97.298  1.00  0.00           H  
ATOM     27  HB3 ALA     2      15.237  51.970  96.474  1.00  0.00           H  
ATOM     28  C   ALA     2      17.073  50.893  94.345  1.00  0.00           C  
ATOM     29  O   ALA     2      15.992  50.418  93.903  1.00  0.00           O  
ATOM     30  N   SER     3      18.122  50.248  93.918  1.00  0.00           N  
ATOM     31  H   SER     3      17.955  49.600  93.161  1.00  0.00           H  
ATOM     32  CA  SER     3      19.526  50.654  93.995  1.00  0.00           C  
ATOM     33  HA  SER     3      19.780  50.619  95.055  1.00  0.00           H  
ATOM     34  CB  SER     3      20.428  49.618  93.253  1.00  0.00           C  
ATOM     35  HB2 SER     3      21.470  49.723  93.554  1.00  0.00           H  
ATOM     36  HB3 SER     3      20.000  48.626  93.402  1.00  0.00           H  
ATOM     37  OG  SER     3      20.341  49.890  91.887  1.00  0.00           O  
ATOM     38  HG  SER     3      20.614  49.050  91.510  1.00  0.00           H  
ATOM     39  C   SER     3      19.812  52.111  93.588  1.00  0.00           C  
ATOM     40  O   SER     3      19.137  52.723  92.710  1.00  0.00           O  
ATOM     41  N   ASN     4      20.733  52.742  94.334  1.00  0.00           N  
ATOM     42  H   ASN     4      21.130  52.223  95.104  1.00  0.00           H  
ATOM     43  CA  ASN     4      21.307  54.139  94.247  1.00  0.00           C  
ATOM     44  HA  ASN     4      22.189  54.073  94.884  1.00  0.00           H  
ATOM     45  CB  ASN     4      21.916  54.360  92.861  1.00  0.00           C  
ATOM     46  HB2 ASN     4      21.149  54.525  92.105  1.00  0.00           H  
ATOM     47  HB3 ASN     4      22.401  55.333  92.933  1.00  0.00           H  
ATOM     48  CG  ASN     4      22.867  53.403  92.285  1.00  0.00           C  
ATOM     49  OD1 ASN     4      24.083  53.677  92.319  1.00  0.00           O  
ATOM     50  ND2 ASN     4      22.536  52.357  91.528  1.00  0.00           N  
ATOM     51 HD21 ASN     4      23.213  51.665  91.239  1.00  0.00           H  
ATOM     52 HD22 ASN     4      21.599  52.045  91.317  1.00  0.00           H  
ATOM     53  C   ASN     4      20.280  55.237  94.639  1.00  0.00           C  
ATOM     54  O   ASN     4      19.282  55.447  93.905  1.00  0.00           O  
ATOM     55  N   ASP     5      20.363  55.798  95.843  1.00  0.00           N  
ATOM     56  H   ASP     5      19.732  56.581  95.937  1.00  0.00           H  
ATOM     57  CA  ASP     5      21.208  55.495  96.983  1.00  0.00           C  
ATOM     58  HA  ASP     5      21.046  56.295  97.706  1.00  0.00           H  
ATOM     59  CB  ASP     5      20.889  54.142  97.693  1.00  0.00           C  
ATOM     60  HB2 ASP     5      21.161  53.333  97.015  1.00  0.00           H  
ATOM     61  HB3 ASP     5      21.480  54.041  98.602  1.00  0.00           H  
ATOM     62  CG  ASP     5      19.443  54.177  98.189  1.00  0.00           C  
ATOM     63  OD1 ASP     5      18.755  53.093  98.159  1.00  0.00           O  
ATOM     64  OD2 ASP     5      19.118  55.240  98.782  1.00  0.00           O  
ATOM     65  C   ASP     5      22.716  55.737  96.690  1.00  0.00           C  
ATOM     66  O   ASP     5      23.517  54.938  97.201  1.00  0.00           O  
ATOM     67  N   TYR     6      23.103  56.771  95.925  1.00  0.00           N  
ATOM     68  H   TYR     6      22.344  57.299  95.519  1.00  0.00           H  
ATOM     69  CA  TYR     6      24.468  57.054  95.569  1.00  0.00           C  
ATOM     70  HA  TYR     6      25.105  56.570  96.310  1.00  0.00           H  
ATOM     71  CB  TYR     6      24.919  56.516  94.185  1.00  0.00           C  
ATOM     72  HB2 TYR     6      24.975  55.433  94.081  1.00  0.00           H  
ATOM     73  HB3 TYR     6      24.250  56.802  93.373  1.00  0.00           H  
ATOM     74  CG  TYR     6      26.286  57.111  93.806  1.00  0.00           C  
ATOM     75  CD1 TYR     6      26.383  58.142  92.836  1.00  0.00           C  
ATOM     76  HD1 TYR     6      25.496  58.463  92.310  1.00  0.00           H  
ATOM     77  CE1 TYR     6      27.583  58.657  92.437  1.00  0.00           C  
ATOM     78  HE1 TYR     6      27.699  59.290  91.569  1.00  0.00           H  
ATOM     79  CZ  TYR     6      28.762  58.197  92.987  1.00  0.00           C  
ATOM     80  OH  TYR     6      29.930  58.776  92.643  1.00  0.00           O  
ATOM     81  HH  TYR     6      30.693  58.264  92.920  1.00  0.00           H  
ATOM     82  CE2 TYR     6      28.738  57.230  94.010  1.00  0.00           C  
ATOM     83  HE2 TYR     6      29.661  56.849  94.421  1.00  0.00           H  
ATOM     84  CD2 TYR     6      27.512  56.703  94.383  1.00  0.00           C  
ATOM     85  HD2 TYR     6      27.560  55.921  95.126  1.00  0.00           H  
ATOM     86  C   TYR     6      24.791  58.593  95.609  1.00  0.00           C  
ATOM     87  O   TYR     6      23.862  59.342  95.293  1.00  0.00           O  
ATOM     88  N   THR     7      25.997  58.979  96.108  1.00  0.00           N  
ATOM     89  H   THR     7      26.561  58.257  96.533  1.00  0.00           H  
ATOM     90  CA  THR     7      26.501  60.331  95.992  1.00  0.00           C  
ATOM     91  HA  THR     7      26.026  60.789  95.124  1.00  0.00           H  
ATOM     92  CB  THR     7      25.969  61.242  97.093  1.00  0.00           C  
ATOM     93  HB  THR     7      24.897  61.412  96.987  1.00  0.00           H  
ATOM     94  CG2 THR     7      26.289  60.760  98.530  1.00  0.00           C  
ATOM     95 HG21 THR     7      27.327  60.993  98.763  1.00  0.00           H  
ATOM     96 HG22 THR     7      25.602  61.258  99.213  1.00  0.00           H  
ATOM     97 HG23 THR     7      26.059  59.696  98.592  1.00  0.00           H  
ATOM     98  OG1 THR     7      26.503  62.522  97.093  1.00  0.00           O  
ATOM     99  HG1 THR     7      26.043  62.948  96.365  1.00  0.00           H  
ATOM    100  C   THR     7      28.003  60.340  95.811  1.00  0.00           C  
ATOM    101  O   THR     7      28.657  59.578  96.493  1.00  0.00           O  
ATOM    102  N   GLN     8      28.525  61.216  94.960  1.00  0.00           N  
ATOM    103  H   GLN     8      27.887  61.840  94.487  1.00  0.00           H  
ATOM    104  CA  GLN     8      29.855  61.688  95.009  1.00  0.00           C  
ATOM    105  HA  GLN     8      30.560  60.940  94.646  1.00  0.00           H  
ATOM    106  CB  GLN     8      29.878  63.013  94.222  1.00  0.00           C  
ATOM    107  HB2 GLN     8      29.030  63.681  94.373  1.00  0.00           H  
ATOM    108  HB3 GLN     8      30.815  63.539  94.399  1.00  0.00           H  
ATOM    109  CG  GLN     8      29.846  62.593  92.805  1.00  0.00           C  
ATOM    110  HG2 GLN     8      30.524  61.813  92.460  1.00  0.00           H  
ATOM    111  HG3 GLN     8      28.847  62.211  92.595  1.00  0.00           H  
ATOM    112  CD  GLN     8      29.901  63.743  91.847  1.00  0.00           C  
ATOM    113  OE1 GLN     8      29.847  64.915  92.257  1.00  0.00           O  
ATOM    114  NE2 GLN     8      29.971  63.519  90.522  1.00  0.00           N  
ATOM    115 HE21 GLN     8      30.062  62.595  90.124  1.00  0.00           H  
ATOM    116 HE22 GLN     8      29.905  64.327  89.920  1.00  0.00           H  
ATOM    117  C   GLN     8      30.237  62.026  96.529  1.00  0.00           C  
ATOM    118  O   GLN     8      29.363  62.681  97.127  1.00  0.00           O  
ATOM    119  N   GLN     9      31.371  61.708  97.031  1.00  0.00           N  
ATOM    120  H   GLN     9      31.406  61.871  98.027  1.00  0.00           H  
ATOM    121  CA  GLN     9      32.579  61.194  96.434  1.00  0.00           C  
ATOM    122  HA  GLN     9      33.226  61.234  97.310  1.00  0.00           H  
ATOM    123  CB  GLN     9      32.555  59.621  96.143  1.00  0.00           C  
ATOM    124  HB2 GLN     9      32.050  59.396  95.204  1.00  0.00           H  
ATOM    125  HB3 GLN     9      33.605  59.356  96.018  1.00  0.00           H  
ATOM    126  CG  GLN     9      32.034  58.741  97.290  1.00  0.00           C  
ATOM    127  HG2 GLN     9      30.987  59.046  97.293  1.00  0.00           H  
ATOM    128  HG3 GLN     9      31.913  57.717  96.936  1.00  0.00           H  
ATOM    129  CD  GLN     9      32.717  58.952  98.627  1.00  0.00           C  
ATOM    130  OE1 GLN     9      33.920  59.155  98.638  1.00  0.00           O  
ATOM    131  NE2 GLN     9      32.132  58.962  99.788  1.00  0.00           N  
ATOM    132 HE21 GLN     9      31.132  58.861  99.880  1.00  0.00           H  
ATOM    133 HE22 GLN     9      32.657  59.165 100.627  1.00  0.00           H  
ATOM    134  C   GLN     9      33.282  62.027  95.296  1.00  0.00           C  
ATOM    135  O   GLN     9      33.331  61.599  94.131  1.00  0.00           O  
ATOM    136  N   ALA    10      33.586  63.294  95.604  1.00  0.00           N  
ATOM    137  H   ALA    10      33.834  63.994  94.919  1.00  0.00           H  
ATOM    138  CA  ALA    10      33.690  63.836  96.988  1.00  0.00           C  
ATOM    139  HA  ALA    10      33.085  63.287  97.709  1.00  0.00           H  
ATOM    140  CB  ALA    10      35.190  63.666  97.287  1.00  0.00           C  
ATOM    141  HB1 ALA    10      35.437  62.606  97.227  1.00  0.00           H  
ATOM    142  HB2 ALA    10      35.677  64.350  96.592  1.00  0.00           H  
ATOM    143  HB3 ALA    10      35.470  63.977  98.294  1.00  0.00           H  
ATOM    144  C   ALA    10      33.307  65.290  97.211  1.00  0.00           C  
ATOM    145  O   ALA    10      33.382  66.080  96.266  1.00  0.00           O  
ATOM    146  N   THR    11      32.801  65.663  98.436  1.00  0.00           N  
ATOM    147  H   THR    11      32.716  64.990  99.185  1.00  0.00           H  
ATOM    148  CA  THR    11      32.388  67.058  98.800  1.00  0.00           C  
ATOM    149  HA  THR    11      32.811  67.813  98.137  1.00  0.00           H  
ATOM    150  CB  THR    11      30.865  67.210  98.731  1.00  0.00           C  
ATOM    151  HB  THR    11      30.516  67.975  99.425  1.00  0.00           H  
ATOM    152  CG2 THR    11      30.473  67.498  97.277  1.00  0.00           C  
ATOM    153 HG21 THR    11      30.848  66.712  96.623  1.00  0.00           H  
ATOM    154 HG22 THR    11      29.386  67.569  97.248  1.00  0.00           H  
ATOM    155 HG23 THR    11      30.793  68.519  97.066  1.00  0.00           H  
ATOM    156  OG1 THR    11      30.042  66.040  99.009  1.00  0.00           O  
ATOM    157  HG1 THR    11      30.380  65.729  99.852  1.00  0.00           H  
ATOM    158  C   THR    11      32.823  67.390 100.261  1.00  0.00           C  
ATOM    159  O   THR    11      32.227  66.835 101.103  1.00  0.00           O  
ATOM    160  N   GLN    12      33.742  68.252 100.550  1.00  0.00           N  
ATOM    161  H   GLN    12      33.952  68.351 101.533  1.00  0.00           H  
ATOM    162  CA  GLN    12      34.448  69.080  99.600  1.00  0.00           C  
ATOM    163  HA  GLN    12      34.647  68.640  98.623  1.00  0.00           H  
ATOM    164  CB  GLN    12      33.760  70.379  99.355  1.00  0.00           C  
ATOM    165  HB2 GLN    12      32.800  70.151  98.893  1.00  0.00           H  
ATOM    166  HB3 GLN    12      33.413  70.772 100.310  1.00  0.00           H  
ATOM    167  CG  GLN    12      34.576  71.446  98.677  1.00  0.00           C  
ATOM    168  HG2 GLN    12      34.080  72.416  98.689  1.00  0.00           H  
ATOM    169  HG3 GLN    12      35.408  71.632  99.356  1.00  0.00           H  
ATOM    170  CD  GLN    12      35.041  71.123  97.230  1.00  0.00           C  
ATOM    171  OE1 GLN    12      35.021  70.019  96.718  1.00  0.00           O  
ATOM    172  NE2 GLN    12      35.570  72.164  96.637  1.00  0.00           N  
ATOM    173 HE21 GLN    12      35.991  72.000  95.734  1.00  0.00           H  
ATOM    174 HE22 GLN    12      35.728  73.049  97.097  1.00  0.00           H  
ATOM    175  C   GLN    12      35.890  69.288 100.039  1.00  0.00           C  
ATOM    176  O   GLN    12      36.143  69.567 101.195  1.00  0.00           O  
ATOM    177  N   SER    13      36.872  69.377  99.121  1.00  0.00           N  
ATOM    178  H   SER    13      36.628  69.444  98.143  1.00  0.00           H  
ATOM    179  CA  SER    13      38.297  69.541  99.422  1.00  0.00           C  
ATOM    180  HA  SER    13      38.485  70.103 100.337  1.00  0.00           H  
ATOM    181  CB  SER    13      38.834  68.200  99.721  1.00  0.00           C  
ATOM    182  HB2 SER    13      38.212  67.713 100.471  1.00  0.00           H  
ATOM    183  HB3 SER    13      38.904  67.578  98.828  1.00  0.00           H  
ATOM    184  OG  SER    13      40.179  68.256 100.165  1.00  0.00           O  
ATOM    185  HG  SER    13      40.313  67.330 100.380  1.00  0.00           H  
ATOM    186  C   SER    13      39.094  70.114  98.244  1.00  0.00           C  
ATOM    187  O   SER    13      38.657  70.096  97.097  1.00  0.00           O  
ATOM    188  N   TYR    14      40.209  70.814  98.563  1.00  0.00           N  
ATOM    189  H   TYR    14      40.518  70.704  99.518  1.00  0.00           H  
ATOM    190  CA  TYR    14      40.843  71.816  97.706  1.00  0.00           C  
ATOM    191  HA  TYR    14      41.484  72.408  98.360  1.00  0.00           H  
ATOM    192  CB  TYR    14      41.718  71.121  96.678  1.00  0.00           C  
ATOM    193  HB2 TYR    14      41.127  70.572  95.945  1.00  0.00           H  
ATOM    194  HB3 TYR    14      42.280  71.908  96.174  1.00  0.00           H  
ATOM    195  CG  TYR    14      42.804  70.173  97.112  1.00  0.00           C  
ATOM    196  CD1 TYR    14      42.651  68.737  97.072  1.00  0.00           C  
ATOM    197  HD1 TYR    14      41.638  68.421  96.869  1.00  0.00           H  
ATOM    198  CE1 TYR    14      43.627  67.793  97.460  1.00  0.00           C  
ATOM    199  HE1 TYR    14      43.415  66.739  97.364  1.00  0.00           H  
ATOM    200  CZ  TYR    14      44.936  68.257  97.766  1.00  0.00           C  
ATOM    201  OH  TYR    14      45.928  67.403  97.977  1.00  0.00           O  
ATOM    202  HH  TYR    14      45.676  66.505  97.751  1.00  0.00           H  
ATOM    203  CE2 TYR    14      45.156  69.701  97.740  1.00  0.00           C  
ATOM    204  HE2 TYR    14      46.155  69.957  98.058  1.00  0.00           H  
ATOM    205  CD2 TYR    14      44.106  70.565  97.426  1.00  0.00           C  
ATOM    206  HD2 TYR    14      44.257  71.633  97.479  1.00  0.00           H  
ATOM    207  C   TYR    14      39.843  72.843  97.047  1.00  0.00           C  
ATOM    208  O   TYR    14      39.973  73.042  95.855  1.00  0.00           O  
ATOM    209  N   GLY    15      39.130  73.669  97.849  1.00  0.00           N  
ATOM    210  H   GLY    15      38.593  74.472  97.555  1.00  0.00           H  
ATOM    211  CA  GLY    15      39.113  73.652  99.322  1.00  0.00           C  
ATOM    212  HA2 GLY    15      38.223  73.084  99.593  1.00  0.00           H  
ATOM    213  HA3 GLY    15      39.920  72.998  99.654  1.00  0.00           H  
ATOM    214  C   GLY    15      39.087  75.043 100.036  1.00  0.00           C  
ATOM    215  O   GLY    15      39.369  76.030  99.361  1.00  0.00           O  
ATOM    216  N   ALA    16      38.715  75.082 101.343  1.00  0.00           N  
ATOM    217  H   ALA    16      38.395  74.248 101.815  1.00  0.00           H  
ATOM    218  CA  ALA    16      38.504  76.401 102.026  1.00  0.00           C  
ATOM    219  HA  ALA    16      37.723  76.903 101.454  1.00  0.00           H  
ATOM    220  CB  ALA    16      37.906  76.165 103.433  1.00  0.00           C  
ATOM    221  HB1 ALA    16      37.140  75.391 103.490  1.00  0.00           H  
ATOM    222  HB2 ALA    16      38.641  75.922 104.201  1.00  0.00           H  
ATOM    223  HB3 ALA    16      37.489  77.129 103.725  1.00  0.00           H  
ATOM    224  C   ALA    16      39.739  77.303 102.083  1.00  0.00           C  
ATOM    225  O   ALA    16      39.612  78.499 101.960  1.00  0.00           O  
ATOM    226  N   TYR    17      40.945  76.741 102.247  1.00  0.00           N  
ATOM    227  H   TYR    17      40.965  75.737 102.356  1.00  0.00           H  
ATOM    228  CA  TYR    17      42.265  77.449 102.442  1.00  0.00           C  
ATOM    229  HA  TYR    17      42.142  78.526 102.557  1.00  0.00           H  
ATOM    230  CB  TYR    17      42.788  76.808 103.798  1.00  0.00           C  
ATOM    231  HB2 TYR    17      43.033  75.770 103.573  1.00  0.00           H  
ATOM    232  HB3 TYR    17      43.636  77.424 104.099  1.00  0.00           H  
ATOM    233  CG  TYR    17      41.890  76.770 105.050  1.00  0.00           C  
ATOM    234  CD1 TYR    17      41.186  77.982 105.443  1.00  0.00           C  
ATOM    235  HD1 TYR    17      41.565  78.899 105.017  1.00  0.00           H  
ATOM    236  CE1 TYR    17      40.260  77.885 106.494  1.00  0.00           C  
ATOM    237  HE1 TYR    17      39.664  78.752 106.736  1.00  0.00           H  
ATOM    238  CZ  TYR    17      40.035  76.651 107.120  1.00  0.00           C  
ATOM    239  OH  TYR    17      39.141  76.503 108.129  1.00  0.00           O  
ATOM    240  HH  TYR    17      38.489  77.207 108.158  1.00  0.00           H  
ATOM    241  CE2 TYR    17      40.794  75.527 106.781  1.00  0.00           C  
ATOM    242  HE2 TYR    17      40.694  74.655 107.410  1.00  0.00           H  
ATOM    243  CD2 TYR    17      41.712  75.588 105.700  1.00  0.00           C  
ATOM    244  HD2 TYR    17      42.218  74.643 105.564  1.00  0.00           H  
ATOM    245  C   TYR    17      43.146  77.233 101.192  1.00  0.00           C  
ATOM    246  O   TYR    17      43.512  76.088 100.973  1.00  0.00           O  
ATOM    247  N   PRO    18      43.559  78.307 100.477  1.00  0.00           N  
ATOM    248  CD  PRO    18      43.191  79.670 100.517  1.00  0.00           C  
ATOM    249  HD2 PRO    18      43.488  80.159 101.445  1.00  0.00           H  
ATOM    250  HD3 PRO    18      42.113  79.776 100.401  1.00  0.00           H  
ATOM    251  CG  PRO    18      43.805  80.428  99.332  1.00  0.00           C  
ATOM    252  HG2 PRO    18      44.717  80.912  99.683  1.00  0.00           H  
ATOM    253  HG3 PRO    18      43.139  81.177  98.903  1.00  0.00           H  
ATOM    254  CB  PRO    18      44.231  79.341  98.352  1.00  0.00           C  
ATOM    255  HB2 PRO    18      45.039  79.686  97.708  1.00  0.00           H  
ATOM    256  HB3 PRO    18      43.415  79.135  97.660  1.00  0.00           H  
ATOM    257  CA  PRO    18      44.530  78.154  99.308  1.00  0.00           C  
ATOM    258  HA  PRO    18      44.259  77.260  98.746  1.00  0.00           H  
ATOM    259  C   PRO    18      46.013  78.020  99.649  1.00  0.00           C  
ATOM    260  O   PRO    18      46.542  78.703 100.568  1.00  0.00           O  
ATOM    261  N   THR    19      46.739  77.093  99.007  1.00  0.00           N  
ATOM    262  H   THR    19      46.397  76.457  98.302  1.00  0.00           H  
ATOM    263  CA  THR    19      48.200  76.900  99.265  1.00  0.00           C  
ATOM    264  HA  THR    19      48.183  76.370 100.217  1.00  0.00           H  
ATOM    265  CB  THR    19      48.693  75.769  98.430  1.00  0.00           C  
ATOM    266  HB  THR    19      48.442  76.052  97.408  1.00  0.00           H  
ATOM    267  CG2 THR    19      50.190  75.637  98.640  1.00  0.00           C  
ATOM    268 HG21 THR    19      50.594  76.541  98.184  1.00  0.00           H  
ATOM    269 HG22 THR    19      50.510  75.563  99.679  1.00  0.00           H  
ATOM    270 HG23 THR    19      50.615  74.808  98.074  1.00  0.00           H  
ATOM    271  OG1 THR    19      47.982  74.560  98.703  1.00  0.00           O  
ATOM    272  HG1 THR    19      48.465  73.819  98.330  1.00  0.00           H  
ATOM    273  C   THR    19      49.025  78.183  99.396  1.00  0.00           C  
ATOM    274  O   THR    19      48.850  79.072  98.583  1.00  0.00           O  
ATOM    275  N   GLN    20      50.017  78.196 100.333  1.00  0.00           N  
ATOM    276  H   GLN    20      50.044  77.336 100.862  1.00  0.00           H  
ATOM    277  CA  GLN    20      50.878  79.391 100.620  1.00  0.00           C  
ATOM    278  HA  GLN    20      50.606  80.318 100.114  1.00  0.00           H  
ATOM    279  CB  GLN    20      50.576  79.711 102.052  1.00  0.00           C  
ATOM    280  HB2 GLN    20      49.520  79.814 102.301  1.00  0.00           H  
ATOM    281  HB3 GLN    20      50.784  78.819 102.643  1.00  0.00           H  
ATOM    282  CG  GLN    20      51.520  80.779 102.741  1.00  0.00           C  
ATOM    283  HG2 GLN    20      51.271  80.706 103.800  1.00  0.00           H  
ATOM    284  HG3 GLN    20      52.576  80.621 102.521  1.00  0.00           H  
ATOM    285  CD  GLN    20      51.202  82.208 102.355  1.00  0.00           C  
ATOM    286  OE1 GLN    20      50.522  82.548 101.392  1.00  0.00           O  
ATOM    287  NE2 GLN    20      51.817  83.156 103.040  1.00  0.00           N  
ATOM    288 HE21 GLN    20      52.548  82.855 103.668  1.00  0.00           H  
ATOM    289 HE22 GLN    20      51.540  84.128 103.036  1.00  0.00           H  
ATOM    290  C   GLN    20      52.428  79.072 100.454  1.00  0.00           C  
ATOM    291  O   GLN    20      52.904  78.142 101.091  1.00  0.00           O  
ATOM    292  N   PRO    21      53.251  79.875  99.758  1.00  0.00           N  
ATOM    293  CD  PRO    21      52.859  81.130  99.114  1.00  0.00           C  
ATOM    294  HD2 PRO    21      52.432  81.731  99.916  1.00  0.00           H  
ATOM    295  HD3 PRO    21      52.150  80.989  98.298  1.00  0.00           H  
ATOM    296  CG  PRO    21      54.139  81.820  98.618  1.00  0.00           C  
ATOM    297  HG2 PRO    21      54.363  82.528  99.416  1.00  0.00           H  
ATOM    298  HG3 PRO    21      54.060  82.255  97.622  1.00  0.00           H  
ATOM    299  CB  PRO    21      55.083  80.585  98.453  1.00  0.00           C  
ATOM    300  HB2 PRO    21      56.135  80.843  98.578  1.00  0.00           H  
ATOM    301  HB3 PRO    21      54.924  80.202  97.445  1.00  0.00           H  
ATOM    302  CA  PRO    21      54.682  79.608  99.581  1.00  0.00           C  
ATOM    303  HA  PRO    21      54.788  78.604  99.170  1.00  0.00           H  
ATOM    304  C   PRO    21      55.523  79.624 100.883  1.00  0.00           C  
ATOM    305  O   PRO    21      55.188  80.244 101.884  1.00  0.00           O  
ATOM    306  N   GLY    22      56.597  78.926 100.801  1.00  0.00           N  
ATOM    307  H   GLY    22      56.759  78.469  99.914  1.00  0.00           H  
ATOM    308  CA  GLY    22      57.558  78.752 101.835  1.00  0.00           C  
ATOM    309  HA2 GLY    22      57.063  78.177 102.618  1.00  0.00           H  
ATOM    310  HA3 GLY    22      58.381  78.125 101.493  1.00  0.00           H  
ATOM    311  C   GLY    22      58.194  80.016 102.492  1.00  0.00           C  
ATOM    312  O   GLY    22      58.610  79.965 103.649  1.00  0.00           O  
ATOM    313  N   GLN    23      58.087  81.156 101.817  1.00  0.00           N  
ATOM    314  H   GLN    23      57.611  81.124 100.927  1.00  0.00           H  
ATOM    315  CA  GLN    23      58.743  82.364 102.239  1.00  0.00           C  
ATOM    316  HA  GLN    23      58.498  83.119 101.493  1.00  0.00           H  
ATOM    317  CB  GLN    23      58.220  83.019 103.502  1.00  0.00           C  
ATOM    318  HB2 GLN    23      58.388  82.415 104.394  1.00  0.00           H  
ATOM    319  HB3 GLN    23      58.819  83.905 103.714  1.00  0.00           H  
ATOM    320  CG  GLN    23      56.692  83.396 103.440  1.00  0.00           C  
ATOM    321  HG2 GLN    23      56.510  83.998 102.550  1.00  0.00           H  
ATOM    322  HG3 GLN    23      56.153  82.454 103.333  1.00  0.00           H  
ATOM    323  CD  GLN    23      56.191  84.064 104.659  1.00  0.00           C  
ATOM    324  OE1 GLN    23      55.297  83.605 105.380  1.00  0.00           O  
ATOM    325  NE2 GLN    23      56.610  85.284 104.820  1.00  0.00           N  
ATOM    326 HE21 GLN    23      57.395  85.639 104.293  1.00  0.00           H  
ATOM    327 HE22 GLN    23      56.091  85.859 105.469  1.00  0.00           H  
ATOM    328  C   GLN    23      60.241  82.274 102.016  1.00  0.00           C  
ATOM    329  O   GLN    23      60.653  82.540 100.894  1.00  0.00           O  
ATOM    330  N   GLY    24      61.025  81.877 103.022  1.00  0.00           N  
ATOM    331  H   GLY    24      60.542  81.625 103.873  1.00  0.00           H  
ATOM    332  CA  GLY    24      62.436  81.842 103.259  1.00  0.00           C  
ATOM    333  HA2 GLY    24      62.717  81.304 104.165  1.00  0.00           H  
ATOM    334  HA3 GLY    24      62.936  81.349 102.426  1.00  0.00           H  
ATOM    335  C   GLY    24      63.083  83.230 103.347  1.00  0.00           C  
ATOM    336  O   GLY    24      64.092  83.434 102.662  1.00  0.00           O  
ATOM    337  N   TYR    25      62.643  84.146 104.208  1.00  0.00           N  
ATOM    338  H   TYR    25      61.804  83.958 104.738  1.00  0.00           H  
ATOM    339  CA  TYR    25      63.301  85.491 104.397  1.00  0.00           C  
ATOM    340  HA  TYR    25      64.383  85.362 104.418  1.00  0.00           H  
ATOM    341  CB  TYR    25      62.915  86.578 103.322  1.00  0.00           C  
ATOM    342  HB2 TYR    25      63.285  87.548 103.655  1.00  0.00           H  
ATOM    343  HB3 TYR    25      63.594  86.303 102.515  1.00  0.00           H  
ATOM    344  CG  TYR    25      61.471  86.604 102.913  1.00  0.00           C  
ATOM    345  CD1 TYR    25      61.077  85.734 101.922  1.00  0.00           C  
ATOM    346  HD1 TYR    25      61.756  85.035 101.456  1.00  0.00           H  
ATOM    347  CE1 TYR    25      59.731  85.771 101.486  1.00  0.00           C  
ATOM    348  HE1 TYR    25      59.480  85.087 100.689  1.00  0.00           H  
ATOM    349  CZ  TYR    25      58.766  86.526 102.065  1.00  0.00           C  
ATOM    350  OH  TYR    25      57.480  86.581 101.611  1.00  0.00           O  
ATOM    351  HH  TYR    25      57.225  85.957 100.929  1.00  0.00           H  
ATOM    352  CE2 TYR    25      59.232  87.428 103.069  1.00  0.00           C  
ATOM    353  HE2 TYR    25      58.505  88.142 103.429  1.00  0.00           H  
ATOM    354  CD2 TYR    25      60.571  87.481 103.487  1.00  0.00           C  
ATOM    355  HD2 TYR    25      60.854  88.208 104.234  1.00  0.00           H  
ATOM    356  C   TYR    25      62.825  86.001 105.809  1.00  0.00           C  
ATOM    357  O   TYR    25      61.783  85.718 106.428  1.00  0.00           O  
ATOM    358  N   SER    26      63.686  86.841 106.340  1.00  0.00           N  
ATOM    359  H   SER    26      64.435  87.161 105.742  1.00  0.00           H  
ATOM    360  CA  SER    26      63.774  87.458 107.731  1.00  0.00           C  
ATOM    361  HA  SER    26      62.888  88.047 107.968  1.00  0.00           H  
ATOM    362  CB  SER    26      63.718  86.406 108.777  1.00  0.00           C  
ATOM    363  HB2 SER    26      63.940  86.726 109.795  1.00  0.00           H  
ATOM    364  HB3 SER    26      62.764  85.879 108.742  1.00  0.00           H  
ATOM    365  OG  SER    26      64.676  85.410 108.558  1.00  0.00           O  
ATOM    366  HG  SER    26      64.343  84.580 108.906  1.00  0.00           H  
ATOM    367  C   SER    26      65.048  88.279 107.813  1.00  0.00           C  
ATOM    368  O   SER    26      66.064  87.901 107.243  1.00  0.00           O  
ATOM    369  N   GLN    27      65.028  89.266 108.667  1.00  0.00           N  
ATOM    370  H   GLN    27      64.128  89.461 109.082  1.00  0.00           H  
ATOM    371  CA  GLN    27      66.199  89.956 109.214  1.00  0.00           C  
ATOM    372  HA  GLN    27      67.107  89.420 108.936  1.00  0.00           H  
ATOM    373  CB  GLN    27      66.262  91.356 108.509  1.00  0.00           C  
ATOM    374  HB2 GLN    27      66.040  91.295 107.444  1.00  0.00           H  
ATOM    375  HB3 GLN    27      65.533  92.042 108.940  1.00  0.00           H  
ATOM    376  CG  GLN    27      67.672  91.901 108.692  1.00  0.00           C  
ATOM    377  HG2 GLN    27      67.629  92.277 109.714  1.00  0.00           H  
ATOM    378  HG3 GLN    27      68.401  91.137 108.421  1.00  0.00           H  
ATOM    379  CD  GLN    27      67.973  93.135 107.822  1.00  0.00           C  
ATOM    380  OE1 GLN    27      68.271  94.184 108.432  1.00  0.00           O  
ATOM    381  NE2 GLN    27      67.810  93.214 106.562  1.00  0.00           N  
ATOM    382 HE21 GLN    27      67.637  92.397 105.993  1.00  0.00           H  
ATOM    383 HE22 GLN    27      67.887  94.141 106.168  1.00  0.00           H  
ATOM    384  C   GLN    27      66.213  90.153 110.745  1.00  0.00           C  
ATOM    385  O   GLN    27      65.263  90.671 111.360  1.00  0.00           O  
ATOM    386  N   GLN    28      67.289  89.687 111.446  1.00  0.00           N  
ATOM    387  H   GLN    28      67.857  88.999 110.973  1.00  0.00           H  
ATOM    388  CA  GLN    28      67.383  89.674 112.923  1.00  0.00           C  
ATOM    389  HA  GLN    28      66.921  90.581 113.312  1.00  0.00           H  
ATOM    390  CB  GLN    28      66.667  88.411 113.510  1.00  0.00           C  
ATOM    391  HB2 GLN    28      65.592  88.583 113.552  1.00  0.00           H  
ATOM    392  HB3 GLN    28      66.760  87.526 112.881  1.00  0.00           H  
ATOM    393  CG  GLN    28      67.209  87.938 114.847  1.00  0.00           C  
ATOM    394  HG2 GLN    28      68.287  87.819 114.735  1.00  0.00           H  
ATOM    395  HG3 GLN    28      66.997  88.714 115.583  1.00  0.00           H  
ATOM    396  CD  GLN    28      66.665  86.647 115.295  1.00  0.00           C  
ATOM    397  OE1 GLN    28      65.553  86.332 115.174  1.00  0.00           O  
ATOM    398  NE2 GLN    28      67.477  85.757 115.728  1.00  0.00           N  
ATOM    399 HE21 GLN    28      67.170  84.854 116.059  1.00  0.00           H  
ATOM    400 HE22 GLN    28      68.417  85.798 115.361  1.00  0.00           H  
ATOM    401  C   GLN    28      68.872  89.679 113.335  1.00  0.00           C  
ATOM    402  O   GLN    28      69.703  89.067 112.652  1.00  0.00           O  
ATOM    403  N   SER    29      69.248  90.274 114.490  1.00  0.00           N  
ATOM    404  H   SER    29      68.632  90.901 114.986  1.00  0.00           H  
ATOM    405  CA  SER    29      70.648  90.277 114.961  1.00  0.00           C  
ATOM    406  HA  SER    29      71.065  89.423 114.428  1.00  0.00           H  
ATOM    407  CB  SER    29      71.268  91.541 114.502  1.00  0.00           C  
ATOM    408  HB2 SER    29      71.281  91.702 113.424  1.00  0.00           H  
ATOM    409  HB3 SER    29      70.867  92.402 115.037  1.00  0.00           H  
ATOM    410  OG  SER    29      72.595  91.386 114.909  1.00  0.00           O  
ATOM    411  HG  SER    29      73.101  92.002 114.375  1.00  0.00           H  
ATOM    412  C   SER    29      70.755  90.095 116.542  1.00  0.00           C  
ATOM    413  O   SER    29      70.314  90.941 117.273  1.00  0.00           O  
ATOM    414  N   SER    30      71.203  88.901 116.896  1.00  0.00           N  
ATOM    415  H   SER    30      71.879  88.453 116.295  1.00  0.00           H  
ATOM    416  CA  SER    30      71.195  88.470 118.325  1.00  0.00           C  
ATOM    417  HA  SER    30      70.756  89.232 118.969  1.00  0.00           H  
ATOM    418  CB  SER    30      70.369  87.244 118.514  1.00  0.00           C  
ATOM    419  HB2 SER    30      70.801  86.398 117.979  1.00  0.00           H  
ATOM    420  HB3 SER    30      70.336  86.955 119.564  1.00  0.00           H  
ATOM    421  OG  SER    30      69.017  87.416 118.036  1.00  0.00           O  
ATOM    422  HG  SER    30      68.482  86.681 118.347  1.00  0.00           H  
ATOM    423  C   SER    30      72.626  88.165 118.853  1.00  0.00           C  
ATOM    424  O   SER    30      73.138  87.045 118.595  1.00  0.00           O  
ATOM    425  N   GLN    31      73.399  89.093 119.370  1.00  0.00           N  
ATOM    426  H   GLN    31      74.370  88.821 119.317  1.00  0.00           H  
ATOM    427  CA  GLN    31      73.036  90.379 119.911  1.00  0.00           C  
ATOM    428  HA  GLN    31      72.209  90.749 119.305  1.00  0.00           H  
ATOM    429  CB  GLN    31      72.557  90.176 121.405  1.00  0.00           C  
ATOM    430  HB2 GLN    31      71.654  89.570 121.347  1.00  0.00           H  
ATOM    431  HB3 GLN    31      73.341  89.631 121.932  1.00  0.00           H  
ATOM    432  CG  GLN    31      72.204  91.449 122.175  1.00  0.00           C  
ATOM    433  HG2 GLN    31      73.021  92.154 122.016  1.00  0.00           H  
ATOM    434  HG3 GLN    31      71.323  91.922 121.741  1.00  0.00           H  
ATOM    435  CD  GLN    31      71.911  91.311 123.647  1.00  0.00           C  
ATOM    436  OE1 GLN    31      71.700  90.215 124.177  1.00  0.00           O  
ATOM    437  NE2 GLN    31      72.030  92.339 124.386  1.00  0.00           N  
ATOM    438 HE21 GLN    31      72.083  92.180 125.382  1.00  0.00           H  
ATOM    439 HE22 GLN    31      72.175  93.285 124.065  1.00  0.00           H  
ATOM    440  C   GLN    31      74.156  91.436 119.795  1.00  0.00           C  
ATOM    441  O   GLN    31      75.287  91.097 120.177  1.00  0.00           O  
ATOM    442  N   PRO    32      73.961  92.637 119.287  1.00  0.00           N  
ATOM    443  CD  PRO    32      72.761  92.977 118.583  1.00  0.00           C  
ATOM    444  HD2 PRO    32      71.889  93.090 119.227  1.00  0.00           H  
ATOM    445  HD3 PRO    32      72.581  92.229 117.811  1.00  0.00           H  
ATOM    446  CG  PRO    32      72.986  94.133 117.598  1.00  0.00           C  
ATOM    447  HG2 PRO    32      72.537  95.050 117.979  1.00  0.00           H  
ATOM    448  HG3 PRO    32      72.751  93.831 116.577  1.00  0.00           H  
ATOM    449  CB  PRO    32      74.517  94.328 117.703  1.00  0.00           C  
ATOM    450  HB2 PRO    32      74.766  95.383 117.585  1.00  0.00           H  
ATOM    451  HB3 PRO    32      74.943  93.787 116.859  1.00  0.00           H  
ATOM    452  CA  PRO    32      74.901  93.701 119.031  1.00  0.00           C  
ATOM    453  HA  PRO    32      75.941  93.403 118.899  1.00  0.00           H  
ATOM    454  C   PRO    32      75.058  94.670 120.246  1.00  0.00           C  
ATOM    455  O   PRO    32      74.099  95.157 120.859  1.00  0.00           O  
ATOM    456  N   TYR    33      76.258  95.013 120.579  1.00  0.00           N  
ATOM    457  H   TYR    33      77.071  94.673 120.085  1.00  0.00           H  
ATOM    458  CA  TYR    33      76.687  95.897 121.643  1.00  0.00           C  
ATOM    459  HA  TYR    33      75.829  96.182 122.252  1.00  0.00           H  
ATOM    460  CB  TYR    33      77.797  95.208 122.534  1.00  0.00           C  
ATOM    461  HB2 TYR    33      78.626  94.811 121.948  1.00  0.00           H  
ATOM    462  HB3 TYR    33      78.216  95.926 123.240  1.00  0.00           H  
ATOM    463  CG  TYR    33      77.188  93.973 123.190  1.00  0.00           C  
ATOM    464  CD1 TYR    33      76.774  94.071 124.511  1.00  0.00           C  
ATOM    465  HD1 TYR    33      76.989  95.011 124.996  1.00  0.00           H  
ATOM    466  CE1 TYR    33      76.083  93.043 125.183  1.00  0.00           C  
ATOM    467  HE1 TYR    33      75.820  93.136 126.227  1.00  0.00           H  
ATOM    468  CZ  TYR    33      75.748  91.930 124.423  1.00  0.00           C  
ATOM    469  OH  TYR    33      75.235  90.931 125.143  1.00  0.00           O  
ATOM    470  HH  TYR    33      74.829  91.263 125.947  1.00  0.00           H  
ATOM    471  CE2 TYR    33      76.133  91.794 123.096  1.00  0.00           C  
ATOM    472  HE2 TYR    33      75.884  90.888 122.564  1.00  0.00           H  
ATOM    473  CD2 TYR    33      76.940  92.783 122.477  1.00  0.00           C  
ATOM    474  HD2 TYR    33      77.297  92.573 121.479  1.00  0.00           H  
ATOM    475  C   TYR    33      77.114  97.258 121.095  1.00  0.00           C  
ATOM    476  O   TYR    33      77.006  98.177 121.902  1.00  0.00           O  
ATOM    477  N   GLY    34      77.475  97.450 119.797  1.00  0.00           N  
ATOM    478  H   GLY    34      77.358  96.698 119.133  1.00  0.00           H  
ATOM    479  CA  GLY    34      78.206  98.663 119.281  1.00  0.00           C  
ATOM    480  HA2 GLY    34      78.151  98.762 118.197  1.00  0.00           H  
ATOM    481  HA3 GLY    34      77.700  99.553 119.656  1.00  0.00           H  
ATOM    482  C   GLY    34      79.667  98.621 119.793  1.00  0.00           C  
ATOM    483  O   GLY    34      80.281  97.551 119.914  1.00  0.00           O  
ATOM    484  N   GLN    35      80.204  99.849 120.082  1.00  0.00           N  
ATOM    485  H   GLN    35      79.747 100.692 119.765  1.00  0.00           H  
ATOM    486  CA  GLN    35      81.618 100.018 120.654  1.00  0.00           C  
ATOM    487  HA  GLN    35      81.640 101.103 120.756  1.00  0.00           H  
ATOM    488  CB  GLN    35      81.730  99.582 122.103  1.00  0.00           C  
ATOM    489  HB2 GLN    35      81.263  98.604 122.220  1.00  0.00           H  
ATOM    490  HB3 GLN    35      82.763  99.748 122.406  1.00  0.00           H  
ATOM    491  CG  GLN    35      80.894 100.653 122.837  1.00  0.00           C  
ATOM    492  HG2 GLN    35      81.414 101.608 122.765  1.00  0.00           H  
ATOM    493  HG3 GLN    35      79.847 100.719 122.539  1.00  0.00           H  
ATOM    494  CD  GLN    35      80.680 100.397 124.329  1.00  0.00           C  
ATOM    495  OE1 GLN    35      81.631  99.974 125.022  1.00  0.00           O  
ATOM    496  NE2 GLN    35      79.554 100.727 124.884  1.00  0.00           N  
ATOM    497 HE21 GLN    35      78.773 100.951 124.285  1.00  0.00           H  
ATOM    498 HE22 GLN    35      79.481 100.758 125.891  1.00  0.00           H  
ATOM    499  C   GLN    35      82.664  99.501 119.709  1.00  0.00           C  
ATOM    500  O   GLN    35      83.291  98.457 119.985  1.00  0.00           O  
ATOM    501  N   GLN    36      82.915 100.246 118.646  1.00  0.00           N  
ATOM    502  H   GLN    36      83.682  99.965 118.051  1.00  0.00           H  
ATOM    503  CA  GLN    36      82.229 101.414 118.058  1.00  0.00           C  
ATOM    504  HA  GLN    36      81.197 101.460 118.407  1.00  0.00           H  
ATOM    505  CB  GLN    36      83.001 102.644 118.523  1.00  0.00           C  
ATOM    506  HB2 GLN    36      82.958 102.738 119.608  1.00  0.00           H  
ATOM    507  HB3 GLN    36      83.986 102.508 118.077  1.00  0.00           H  
ATOM    508  CG  GLN    36      82.477 104.039 117.859  1.00  0.00           C  
ATOM    509  HG2 GLN    36      82.552 104.005 116.772  1.00  0.00           H  
ATOM    510  HG3 GLN    36      81.443 104.323 118.051  1.00  0.00           H  
ATOM    511  CD  GLN    36      83.264 105.231 118.331  1.00  0.00           C  
ATOM    512  OE1 GLN    36      83.804 105.349 119.477  1.00  0.00           O  
ATOM    513  NE2 GLN    36      83.317 106.203 117.447  1.00  0.00           N  
ATOM    514 HE21 GLN    36      82.892 106.095 116.537  1.00  0.00           H  
ATOM    515 HE22 GLN    36      83.584 107.127 117.756  1.00  0.00           H  
ATOM    516  C   GLN    36      82.005 101.414 116.504  1.00  0.00           C  
ATOM    517  O   GLN    36      82.981 101.285 115.727  1.00  0.00           O  
ATOM    518  N   SER    37      80.783 101.535 116.087  1.00  0.00           N  
ATOM    519  H   SER    37      80.133 101.613 116.856  1.00  0.00           H  
ATOM    520  CA  SER    37      80.335 101.397 114.680  1.00  0.00           C  
ATOM    521  HA  SER    37      80.395 100.332 114.453  1.00  0.00           H  
ATOM    522  CB  SER    37      78.814 101.730 114.651  1.00  0.00           C  
ATOM    523  HB2 SER    37      78.367 101.017 115.344  1.00  0.00           H  
ATOM    524  HB3 SER    37      78.652 102.748 115.005  1.00  0.00           H  
ATOM    525  OG  SER    37      78.243 101.490 113.383  1.00  0.00           O  
ATOM    526  HG  SER    37      77.372 101.893 113.416  1.00  0.00           H  
ATOM    527  C   SER    37      81.082 102.145 113.562  1.00  0.00           C  
ATOM    528  O   SER    37      81.450 103.359 113.682  1.00  0.00           O  
ATOM    529  N   TYR    38      81.269 101.481 112.397  1.00  0.00           N  
ATOM    530  H   TYR    38      80.899 100.546 112.296  1.00  0.00           H  
ATOM    531  CA  TYR    38      81.964 102.056 111.221  1.00  0.00           C  
ATOM    532  HA  TYR    38      83.040 101.949 111.361  1.00  0.00           H  
ATOM    533  CB  TYR    38      81.594 101.231 109.952  1.00  0.00           C  
ATOM    534  HB2 TYR    38      81.681 100.185 110.245  1.00  0.00           H  
ATOM    535  HB3 TYR    38      80.528 101.363 109.766  1.00  0.00           H  
ATOM    536  CG  TYR    38      82.398 101.625 108.773  1.00  0.00           C  
ATOM    537  CD1 TYR    38      81.912 102.626 107.835  1.00  0.00           C  
ATOM    538  HD1 TYR    38      80.940 103.081 107.952  1.00  0.00           H  
ATOM    539  CE1 TYR    38      82.744 102.970 106.769  1.00  0.00           C  
ATOM    540  HE1 TYR    38      82.443 103.757 106.093  1.00  0.00           H  
ATOM    541  CZ  TYR    38      83.976 102.447 106.657  1.00  0.00           C  
ATOM    542  OH  TYR    38      84.656 102.833 105.548  1.00  0.00           O  
ATOM    543  HH  TYR    38      85.566 102.540 105.639  1.00  0.00           H  
ATOM    544  CE2 TYR    38      84.387 101.374 107.476  1.00  0.00           C  
ATOM    545  HE2 TYR    38      85.319 100.890 107.227  1.00  0.00           H  
ATOM    546  CD2 TYR    38      83.659 101.047 108.576  1.00  0.00           C  
ATOM    547  HD2 TYR    38      83.965 100.269 109.260  1.00  0.00           H  
ATOM    548  C   TYR    38      81.709 103.519 110.919  1.00  0.00           C  
ATOM    549  O   TYR    38      80.566 103.947 110.883  1.00  0.00           O  
ATOM    550  N   SER    39      82.780 104.250 110.412  1.00  0.00           N  
ATOM    551  H   SER    39      83.707 103.893 110.593  1.00  0.00           H  
ATOM    552  CA  SER    39      82.672 105.707 110.117  1.00  0.00           C  
ATOM    553  HA  SER    39      81.705 106.097 109.800  1.00  0.00           H  
ATOM    554  CB  SER    39      82.887 106.464 111.384  1.00  0.00           C  
ATOM    555  HB2 SER    39      82.722 107.523 111.189  1.00  0.00           H  
ATOM    556  HB3 SER    39      82.108 106.035 112.015  1.00  0.00           H  
ATOM    557  OG  SER    39      84.225 106.330 111.957  1.00  0.00           O  
ATOM    558  HG  SER    39      84.121 105.918 112.819  1.00  0.00           H  
ATOM    559  C   SER    39      83.694 106.236 109.123  1.00  0.00           C  
ATOM    560  O   SER    39      83.714 107.469 108.927  1.00  0.00           O  
ATOM    561  N   GLY    40      84.659 105.458 108.575  1.00  0.00           N  
ATOM    562  H   GLY    40      84.611 104.509 108.918  1.00  0.00           H  
ATOM    563  CA  GLY    40      85.726 105.871 107.654  1.00  0.00           C  
ATOM    564  HA2 GLY    40      85.941 106.919 107.862  1.00  0.00           H  
ATOM    565  HA3 GLY    40      86.615 105.280 107.875  1.00  0.00           H  
ATOM    566  C   GLY    40      85.262 105.971 106.190  1.00  0.00           C  
ATOM    567  O   GLY    40      84.135 106.255 105.938  1.00  0.00           O  
ATOM    568  N   TYR    41      86.153 105.902 105.231  1.00  0.00           N  
ATOM    569  H   TYR    41      85.723 106.015 104.324  1.00  0.00           H  
ATOM    570  CA  TYR    41      87.637 105.947 105.411  1.00  0.00           C  
ATOM    571  HA  TYR    41      87.889 105.521 106.382  1.00  0.00           H  
ATOM    572  CB  TYR    41      88.315 105.111 104.423  1.00  0.00           C  
ATOM    573  HB2 TYR    41      88.060 105.625 103.496  1.00  0.00           H  
ATOM    574  HB3 TYR    41      89.397 105.184 104.536  1.00  0.00           H  
ATOM    575  CG  TYR    41      87.892 103.633 104.529  1.00  0.00           C  
ATOM    576  CD1 TYR    41      87.144 102.993 103.518  1.00  0.00           C  
ATOM    577  HD1 TYR    41      86.911 103.538 102.615  1.00  0.00           H  
ATOM    578  CE1 TYR    41      86.918 101.604 103.600  1.00  0.00           C  
ATOM    579  HE1 TYR    41      86.403 101.048 102.830  1.00  0.00           H  
ATOM    580  CZ  TYR    41      87.312 100.924 104.772  1.00  0.00           C  
ATOM    581  OH  TYR    41      87.056  99.561 104.771  1.00  0.00           O  
ATOM    582  HH  TYR    41      87.253  99.174 105.627  1.00  0.00           H  
ATOM    583  CE2 TYR    41      88.007 101.554 105.797  1.00  0.00           C  
ATOM    584  HE2 TYR    41      88.272 100.952 106.654  1.00  0.00           H  
ATOM    585  CD2 TYR    41      88.235 102.922 105.714  1.00  0.00           C  
ATOM    586  HD2 TYR    41      88.907 103.293 106.474  1.00  0.00           H  
ATOM    587  C   TYR    41      88.225 107.374 105.483  1.00  0.00           C  
ATOM    588  O   TYR    41      87.495 108.310 105.402  1.00  0.00           O  
ATOM    589  N   SER    42      89.535 107.466 105.844  1.00  0.00           N  
ATOM    590  H   SER    42      90.070 106.618 105.968  1.00  0.00           H  
ATOM    591  CA  SER    42      90.112 108.734 106.381  1.00  0.00           C  
ATOM    592  HA  SER    42      89.229 109.362 106.492  1.00  0.00           H  
ATOM    593  CB  SER    42      90.870 108.535 107.665  1.00  0.00           C  
ATOM    594  HB2 SER    42      91.751 107.893 107.657  1.00  0.00           H  
ATOM    595  HB3 SER    42      91.234 109.482 108.062  1.00  0.00           H  
ATOM    596  OG  SER    42      89.997 108.093 108.620  1.00  0.00           O  
ATOM    597  HG  SER    42      89.756 108.864 109.140  1.00  0.00           H  
ATOM    598  C   SER    42      91.059 109.431 105.316  1.00  0.00           C  
ATOM    599  O   SER    42      91.446 110.601 105.595  1.00  0.00           O  
ATOM    600  N   GLN    43      91.324 108.819 104.156  1.00  0.00           N  
ATOM    601  H   GLN    43      90.912 107.913 103.985  1.00  0.00           H  
ATOM    602  CA  GLN    43      92.233 109.365 103.185  1.00  0.00           C  
ATOM    603  HA  GLN    43      93.214 109.538 103.627  1.00  0.00           H  
ATOM    604  CB  GLN    43      92.466 108.272 101.999  1.00  0.00           C  
ATOM    605  HB2 GLN    43      91.446 108.056 101.680  1.00  0.00           H  
ATOM    606  HB3 GLN    43      92.932 108.698 101.110  1.00  0.00           H  
ATOM    607  CG  GLN    43      93.261 107.058 102.474  1.00  0.00           C  
ATOM    608  HG2 GLN    43      93.648 106.579 101.574  1.00  0.00           H  
ATOM    609  HG3 GLN    43      94.076 107.190 103.186  1.00  0.00           H  
ATOM    610  CD  GLN    43      92.275 106.001 102.992  1.00  0.00           C  
ATOM    611  OE1 GLN    43      91.055 106.062 102.747  1.00  0.00           O  
ATOM    612  NE2 GLN    43      92.767 104.972 103.600  1.00  0.00           N  
ATOM    613 HE21 GLN    43      93.760 104.918 103.778  1.00  0.00           H  
ATOM    614 HE22 GLN    43      92.167 104.296 104.051  1.00  0.00           H  
ATOM    615  C   GLN    43      91.652 110.635 102.458  1.00  0.00           C  
ATOM    616  O   GLN    43      92.376 111.423 101.874  1.00  0.00           O  
ATOM    617  N   SER    44      90.335 110.788 102.483  1.00  0.00           N  
ATOM    618  H   SER    44      89.757 110.009 102.762  1.00  0.00           H  
ATOM    619  CA  SER    44      89.605 111.844 101.897  1.00  0.00           C  
ATOM    620  HA  SER    44      90.008 111.808 100.886  1.00  0.00           H  
ATOM    621  CB  SER    44      88.092 111.593 101.791  1.00  0.00           C  
ATOM    622  HB2 SER    44      87.973 110.675 101.214  1.00  0.00           H  
ATOM    623  HB3 SER    44      87.617 111.413 102.756  1.00  0.00           H  
ATOM    624  OG  SER    44      87.365 112.538 101.035  1.00  0.00           O  
ATOM    625  HG  SER    44      87.073 113.231 101.632  1.00  0.00           H  
ATOM    626  C   SER    44      89.843 113.218 102.543  1.00  0.00           C  
ATOM    627  O   SER    44      90.150 113.326 103.694  1.00  0.00           O  
ATOM    628  N   THR    45      89.805 114.239 101.706  1.00  0.00           N  
ATOM    629  H   THR    45      89.603 113.976 100.752  1.00  0.00           H  
ATOM    630  CA  THR    45      90.089 115.567 102.136  1.00  0.00           C  
ATOM    631  HA  THR    45      90.905 115.460 102.850  1.00  0.00           H  
ATOM    632  CB  THR    45      90.399 116.513 100.913  1.00  0.00           C  
ATOM    633  HB  THR    45      89.539 116.464 100.245  1.00  0.00           H  
ATOM    634  CG2 THR    45      90.867 117.888 101.213  1.00  0.00           C  
ATOM    635 HG21 THR    45      89.951 118.475 101.287  1.00  0.00           H  
ATOM    636 HG22 THR    45      91.410 117.964 102.155  1.00  0.00           H  
ATOM    637 HG23 THR    45      91.454 118.268 100.377  1.00  0.00           H  
ATOM    638  OG1 THR    45      91.428 115.915 100.156  1.00  0.00           O  
ATOM    639  HG1 THR    45      91.819 116.572  99.576  1.00  0.00           H  
ATOM    640  C   THR    45      88.842 116.197 102.888  1.00  0.00           C  
ATOM    641  O   THR    45      87.685 116.040 102.485  1.00  0.00           O  
ATOM    642  N   ASP    46      89.090 116.922 103.916  1.00  0.00           N  
ATOM    643  H   ASP    46      90.053 116.952 104.220  1.00  0.00           H  
ATOM    644  CA  ASP    46      88.094 117.428 104.821  1.00  0.00           C  
ATOM    645  HA  ASP    46      87.145 116.955 104.569  1.00  0.00           H  
ATOM    646  CB  ASP    46      88.481 117.126 106.325  1.00  0.00           C  
ATOM    647  HB2 ASP    46      89.519 117.417 106.484  1.00  0.00           H  
ATOM    648  HB3 ASP    46      87.836 117.614 107.056  1.00  0.00           H  
ATOM    649  CG  ASP    46      88.452 115.612 106.627  1.00  0.00           C  
ATOM    650  OD1 ASP    46      87.487 114.952 106.260  1.00  0.00           O  
ATOM    651  OD2 ASP    46      89.499 115.060 107.002  1.00  0.00           O  
ATOM    652  C   ASP    46      87.713 118.909 104.554  1.00  0.00           C  
ATOM    653  O   ASP    46      87.493 119.611 105.547  1.00  0.00           O  
ATOM    654  N   THR    47      87.690 119.423 103.307  1.00  0.00           N  
ATOM    655  H   THR    47      87.858 118.751 102.572  1.00  0.00           H  
ATOM    656  CA  THR    47      87.470 120.805 102.896  1.00  0.00           C  
ATOM    657  HA  THR    47      86.722 121.285 103.527  1.00  0.00           H  
ATOM    658  CB  THR    47      88.684 121.606 103.318  1.00  0.00           C  
ATOM    659  HB  THR    47      88.956 121.318 104.333  1.00  0.00           H  
ATOM    660  CG2 THR    47      89.911 121.309 102.535  1.00  0.00           C  
ATOM    661 HG21 THR    47      90.737 121.829 103.021  1.00  0.00           H  
ATOM    662 HG22 THR    47      90.134 120.244 102.601  1.00  0.00           H  
ATOM    663 HG23 THR    47      89.824 121.672 101.511  1.00  0.00           H  
ATOM    664  OG1 THR    47      88.424 122.959 103.181  1.00  0.00           O  
ATOM    665  HG1 THR    47      89.070 123.395 103.742  1.00  0.00           H  
ATOM    666  C   THR    47      87.213 121.031 101.329  1.00  0.00           C  
ATOM    667  O   THR    47      87.645 120.257 100.553  1.00  0.00           O  
ATOM    668  N   SER    48      86.411 122.011 100.992  1.00  0.00           N  
ATOM    669  H   SER    48      86.245 122.702 101.710  1.00  0.00           H  
ATOM    670  CA  SER    48      86.033 122.558  99.639  1.00  0.00           C  
ATOM    671  HA  SER    48      85.117 122.026  99.384  1.00  0.00           H  
ATOM    672  CB  SER    48      85.706 124.061  99.620  1.00  0.00           C  
ATOM    673  HB2 SER    48      86.596 124.649  99.846  1.00  0.00           H  
ATOM    674  HB3 SER    48      85.493 124.311  98.581  1.00  0.00           H  
ATOM    675  OG  SER    48      84.679 124.337 100.589  1.00  0.00           O  
ATOM    676  HG  SER    48      83.970 123.695 100.503  1.00  0.00           H  
ATOM    677  C   SER    48      87.100 122.367  98.530  1.00  0.00           C  
ATOM    678  O   SER    48      88.342 122.501  98.788  1.00  0.00           O  
ATOM    679  N   GLY    49      86.673 122.111  97.272  1.00  0.00           N  
ATOM    680  H   GLY    49      85.684 121.932  97.172  1.00  0.00           H  
ATOM    681  CA  GLY    49      87.563 122.326  96.093  1.00  0.00           C  
ATOM    682  HA2 GLY    49      87.837 123.381  96.052  1.00  0.00           H  
ATOM    683  HA3 GLY    49      88.393 121.666  96.341  1.00  0.00           H  
ATOM    684  C   GLY    49      86.949 121.984  94.753  1.00  0.00           C  
ATOM    685  O   GLY    49      85.886 121.364  94.685  1.00  0.00           O  
ATOM    686  N   TYR    50      87.491 122.373  93.604  1.00  0.00           N  
ATOM    687  H   TYR    50      86.968 122.047  92.804  1.00  0.00           H  
ATOM    688  CA  TYR    50      88.905 122.871  93.428  1.00  0.00           C  
ATOM    689  HA  TYR    50      89.064 123.689  94.130  1.00  0.00           H  
ATOM    690  CB  TYR    50      89.888 121.706  93.698  1.00  0.00           C  
ATOM    691  HB2 TYR    50      89.548 121.118  94.550  1.00  0.00           H  
ATOM    692  HB3 TYR    50      90.016 121.005  92.874  1.00  0.00           H  
ATOM    693  CG  TYR    50      91.297 122.137  93.989  1.00  0.00           C  
ATOM    694  CD1 TYR    50      92.112 122.530  92.907  1.00  0.00           C  
ATOM    695  HD1 TYR    50      91.704 122.504  91.907  1.00  0.00           H  
ATOM    696  CE1 TYR    50      93.364 123.043  93.110  1.00  0.00           C  
ATOM    697  HE1 TYR    50      94.033 123.297  92.301  1.00  0.00           H  
ATOM    698  CZ  TYR    50      93.720 123.355  94.423  1.00  0.00           C  
ATOM    699  OH  TYR    50      95.056 123.683  94.590  1.00  0.00           O  
ATOM    700  HH  TYR    50      95.308 123.638  95.516  1.00  0.00           H  
ATOM    701  CE2 TYR    50      93.008 123.024  95.548  1.00  0.00           C  
ATOM    702  HE2 TYR    50      93.449 123.194  96.519  1.00  0.00           H  
ATOM    703  CD2 TYR    50      91.761 122.421  95.351  1.00  0.00           C  
ATOM    704  HD2 TYR    50      91.130 122.045  96.143  1.00  0.00           H  
ATOM    705  C   TYR    50      89.137 123.499  92.032  1.00  0.00           C  
ATOM    706  O   TYR    50      88.733 122.796  91.107  1.00  0.00           O  
ATOM    707  N   GLY    51      89.740 124.656  91.906  1.00  0.00           N  
ATOM    708  H   GLY    51      89.806 125.023  90.967  1.00  0.00           H  
ATOM    709  CA  GLY    51      90.377 125.531  92.901  1.00  0.00           C  
ATOM    710  HA2 GLY    51      89.654 126.264  93.257  1.00  0.00           H  
ATOM    711  HA3 GLY    51      90.667 125.023  93.820  1.00  0.00           H  
ATOM    712  C   GLY    51      91.611 126.221  92.379  1.00  0.00           C  
ATOM    713  O   GLY    51      92.153 125.792  91.350  1.00  0.00           O  
ATOM    714  N   GLN    52      92.112 127.161  93.156  1.00  0.00           N  
ATOM    715  H   GLN    52      91.520 127.565  93.867  1.00  0.00           H  
ATOM    716  CA  GLN    52      93.355 127.911  93.097  1.00  0.00           C  
ATOM    717  HA  GLN    52      93.112 128.745  93.756  1.00  0.00           H  
ATOM    718  CB  GLN    52      94.460 127.015  93.685  1.00  0.00           C  
ATOM    719  HB2 GLN    52      94.407 126.046  93.189  1.00  0.00           H  
ATOM    720  HB3 GLN    52      95.465 127.436  93.713  1.00  0.00           H  
ATOM    721  CG  GLN    52      94.094 126.725  95.196  1.00  0.00           C  
ATOM    722  HG2 GLN    52      93.547 127.595  95.560  1.00  0.00           H  
ATOM    723  HG3 GLN    52      93.387 125.900  95.278  1.00  0.00           H  
ATOM    724  CD  GLN    52      95.338 126.482  96.089  1.00  0.00           C  
ATOM    725  OE1 GLN    52      96.519 126.629  95.732  1.00  0.00           O  
ATOM    726  NE2 GLN    52      95.049 126.089  97.270  1.00  0.00           N  
ATOM    727 HE21 GLN    52      94.128 125.828  97.593  1.00  0.00           H  
ATOM    728 HE22 GLN    52      95.802 125.984  97.935  1.00  0.00           H  
ATOM    729  C   GLN    52      93.748 128.489  91.720  1.00  0.00           C  
ATOM    730  O   GLN    52      94.837 128.272  91.233  1.00  0.00           O  
ATOM    731  N   SER    53      92.932 129.379  91.100  1.00  0.00           N  
ATOM    732  H   SER    53      93.404 129.776  90.301  1.00  0.00           H  
ATOM    733  CA  SER    53      91.734 130.029  91.486  1.00  0.00           C  
ATOM    734  HA  SER    53      91.661 130.113  92.570  1.00  0.00           H  
ATOM    735  CB  SER    53      91.863 131.462  91.015  1.00  0.00           C  
ATOM    736  HB2 SER    53      92.716 131.875  91.553  1.00  0.00           H  
ATOM    737  HB3 SER    53      91.993 131.467  89.933  1.00  0.00           H  
ATOM    738  OG  SER    53      90.757 132.250  91.425  1.00  0.00           O  
ATOM    739  HG  SER    53      91.092 133.146  91.351  1.00  0.00           H  
ATOM    740  C   SER    53      90.429 129.356  90.998  1.00  0.00           C  
ATOM    741  O   SER    53      90.330 128.624  90.010  1.00  0.00           O  
ATOM    742  N   SER    54      89.311 129.718  91.583  1.00  0.00           N  
ATOM    743  H   SER    54      89.379 130.362  92.357  1.00  0.00           H  
ATOM    744  CA  SER    54      87.974 129.287  91.102  1.00  0.00           C  
ATOM    745  HA  SER    54      87.936 128.608  90.250  1.00  0.00           H  
ATOM    746  CB  SER    54      87.204 128.533  92.179  1.00  0.00           C  
ATOM    747  HB2 SER    54      87.436 128.973  93.149  1.00  0.00           H  
ATOM    748  HB3 SER    54      86.147 128.542  91.911  1.00  0.00           H  
ATOM    749  OG  SER    54      87.590 127.166  92.297  1.00  0.00           O  
ATOM    750  HG  SER    54      87.461 126.933  93.219  1.00  0.00           H  
ATOM    751  C   SER    54      87.279 130.635  90.897  1.00  0.00           C  
ATOM    752  O   SER    54      86.864 131.346  91.838  1.00  0.00           O  
ATOM    753  N   TYR    55      86.759 130.806  89.697  1.00  0.00           N  
ATOM    754  H   TYR    55      86.871 130.079  89.005  1.00  0.00           H  
ATOM    755  CA  TYR    55      86.092 132.060  89.222  1.00  0.00           C  
ATOM    756  HA  TYR    55      85.871 132.710  90.069  1.00  0.00           H  
ATOM    757  CB  TYR    55      87.127 132.821  88.401  1.00  0.00           C  
ATOM    758  HB2 TYR    55      86.548 133.458  87.733  1.00  0.00           H  
ATOM    759  HB3 TYR    55      87.723 133.425  89.085  1.00  0.00           H  
ATOM    760  CG  TYR    55      88.067 132.032  87.537  1.00  0.00           C  
ATOM    761  CD1 TYR    55      89.356 131.810  88.084  1.00  0.00           C  
ATOM    762  HD1 TYR    55      89.544 132.104  89.106  1.00  0.00           H  
ATOM    763  CE1 TYR    55      90.359 131.219  87.342  1.00  0.00           C  
ATOM    764  HE1 TYR    55      91.341 131.033  87.752  1.00  0.00           H  
ATOM    765  CZ  TYR    55      90.039 130.884  86.018  1.00  0.00           C  
ATOM    766  OH  TYR    55      91.107 130.416  85.365  1.00  0.00           O  
ATOM    767  HH  TYR    55      91.959 130.344  85.802  1.00  0.00           H  
ATOM    768  CE2 TYR    55      88.780 130.986  85.446  1.00  0.00           C  
ATOM    769  HE2 TYR    55      88.586 130.672  84.431  1.00  0.00           H  
ATOM    770  CD2 TYR    55      87.778 131.584  86.231  1.00  0.00           C  
ATOM    771  HD2 TYR    55      86.816 131.813  85.796  1.00  0.00           H  
ATOM    772  C   TYR    55      84.782 131.693  88.478  1.00  0.00           C  
ATOM    773  O   TYR    55      84.999 130.940  87.543  1.00  0.00           O  
ATOM    774  N   SER    56      83.520 132.041  88.838  1.00  0.00           N  
ATOM    775  H   SER    56      82.846 131.506  88.310  1.00  0.00           H  
ATOM    776  CA  SER    56      82.973 133.012  89.800  1.00  0.00           C  
ATOM    777  HA  SER    56      81.905 132.856  89.650  1.00  0.00           H  
ATOM    778  CB  SER    56      83.403 132.568  91.209  1.00  0.00           C  
ATOM    779  HB2 SER    56      83.488 131.484  91.283  1.00  0.00           H  
ATOM    780  HB3 SER    56      84.442 132.814  91.428  1.00  0.00           H  
ATOM    781  OG  SER    56      82.609 132.973  92.287  1.00  0.00           O  
ATOM    782  HG  SER    56      82.916 132.465  93.041  1.00  0.00           H  
ATOM    783  C   SER    56      83.294 134.560  89.613  1.00  0.00           C  
ATOM    784  O   SER    56      84.474 134.881  89.512  1.00  0.00           O  
ATOM    785  N   SER    57      82.329 135.473  89.676  1.00  0.00           N  
ATOM    786  H   SER    57      82.655 136.409  89.484  1.00  0.00           H  
ATOM    787  CA  SER    57      80.886 135.328  90.083  1.00  0.00           C  
ATOM    788  HA  SER    57      80.805 134.649  90.932  1.00  0.00           H  
ATOM    789  CB  SER    57      80.251 136.674  90.549  1.00  0.00           C  
ATOM    790  HB2 SER    57      79.207 136.384  90.670  1.00  0.00           H  
ATOM    791  HB3 SER    57      80.530 136.972  91.559  1.00  0.00           H  
ATOM    792  OG  SER    57      80.329 137.773  89.663  1.00  0.00           O  
ATOM    793  HG  SER    57      80.562 138.546  90.183  1.00  0.00           H  
ATOM    794  C   SER    57      79.928 134.708  89.029  1.00  0.00           C  
ATOM    795  O   SER    57      78.977 133.947  89.216  1.00  0.00           O  
ATOM    796  N   TYR    58      80.359 134.835  87.779  1.00  0.00           N  
ATOM    797  H   TYR    58      81.206 135.350  87.587  1.00  0.00           H  
ATOM    798  CA  TYR    58      79.740 134.139  86.678  1.00  0.00           C  
ATOM    799  HA  TYR    58      78.708 134.458  86.818  1.00  0.00           H  
ATOM    800  CB  TYR    58      80.244 134.862  85.408  1.00  0.00           C  
ATOM    801  HB2 TYR    58      79.826 134.319  84.560  1.00  0.00           H  
ATOM    802  HB3 TYR    58      79.853 135.868  85.251  1.00  0.00           H  
ATOM    803  CG  TYR    58      81.780 134.957  85.440  1.00  0.00           C  
ATOM    804  CD1 TYR    58      82.413 136.226  85.547  1.00  0.00           C  
ATOM    805  HD1 TYR    58      81.878 137.157  85.664  1.00  0.00           H  
ATOM    806  CE1 TYR    58      83.756 136.327  85.434  1.00  0.00           C  
ATOM    807  HE1 TYR    58      84.336 137.235  85.491  1.00  0.00           H  
ATOM    808  CZ  TYR    58      84.566 135.197  85.122  1.00  0.00           C  
ATOM    809  OH  TYR    58      85.886 135.333  85.097  1.00  0.00           O  
ATOM    810  HH  TYR    58      86.315 134.739  84.477  1.00  0.00           H  
ATOM    811  CE2 TYR    58      83.949 133.967  85.026  1.00  0.00           C  
ATOM    812  HE2 TYR    58      84.571 133.103  84.846  1.00  0.00           H  
ATOM    813  CD2 TYR    58      82.558 133.798  85.274  1.00  0.00           C  
ATOM    814  HD2 TYR    58      82.117 132.814  85.220  1.00  0.00           H  
ATOM    815  C   TYR    58      79.816 132.609  86.683  1.00  0.00           C  
ATOM    816  O   TYR    58      80.664 132.041  87.322  1.00  0.00           O  
ATOM    817  N   GLY    59      78.840 131.890  86.111  1.00  0.00           N  
ATOM    818  H   GLY    59      78.847 130.895  86.282  1.00  0.00           H  
ATOM    819  CA  GLY    59      77.758 132.411  85.196  1.00  0.00           C  
ATOM    820  HA2 GLY    59      76.890 131.789  85.413  1.00  0.00           H  
ATOM    821  HA3 GLY    59      77.553 133.456  85.430  1.00  0.00           H  
ATOM    822  C   GLY    59      77.988 132.288  83.702  1.00  0.00           C  
ATOM    823  O   GLY    59      79.118 132.343  83.213  1.00  0.00           O  
ATOM    824  N   GLN    60      76.917 132.097  82.887  1.00  0.00           N  
ATOM    825  H   GLN    60      77.197 132.002  81.921  1.00  0.00           H  
ATOM    826  CA  GLN    60      75.519 132.054  83.240  1.00  0.00           C  
ATOM    827  HA  GLN    60      75.344 131.545  84.188  1.00  0.00           H  
ATOM    828  CB  GLN    60      75.038 133.519  83.422  1.00  0.00           C  
ATOM    829  HB2 GLN    60      74.117 133.413  83.994  1.00  0.00           H  
ATOM    830  HB3 GLN    60      75.698 133.999  84.144  1.00  0.00           H  
ATOM    831  CG  GLN    60      74.697 134.337  82.125  1.00  0.00           C  
ATOM    832  HG2 GLN    60      75.664 134.554  81.673  1.00  0.00           H  
ATOM    833  HG3 GLN    60      74.024 133.783  81.469  1.00  0.00           H  
ATOM    834  CD  GLN    60      74.037 135.682  82.408  1.00  0.00           C  
ATOM    835  OE1 GLN    60      74.330 136.400  83.378  1.00  0.00           O  
ATOM    836  NE2 GLN    60      73.353 136.188  81.435  1.00  0.00           N  
ATOM    837 HE21 GLN    60      73.057 135.580  80.685  1.00  0.00           H  
ATOM    838 HE22 GLN    60      72.739 136.979  81.568  1.00  0.00           H  
ATOM    839  C   GLN    60      74.687 131.327  82.212  1.00  0.00           C  
ATOM    840  O   GLN    60      75.158 130.979  81.127  1.00  0.00           O  
ATOM    841  N   SER    61      73.474 130.977  82.638  1.00  0.00           N  
ATOM    842  H   SER    61      73.119 131.277  83.535  1.00  0.00           H  
ATOM    843  CA  SER    61      72.559 130.133  81.802  1.00  0.00           C  
ATOM    844  HA  SER    61      72.787 130.056  80.739  1.00  0.00           H  
ATOM    845  CB  SER    61      72.577 128.707  82.275  1.00  0.00           C  
ATOM    846  HB2 SER    61      73.628 128.419  82.277  1.00  0.00           H  
ATOM    847  HB3 SER    61      72.306 128.548  83.319  1.00  0.00           H  
ATOM    848  OG  SER    61      71.709 127.879  81.479  1.00  0.00           O  
ATOM    849  HG  SER    61      72.214 127.647  80.696  1.00  0.00           H  
ATOM    850  C   SER    61      71.134 130.706  81.882  1.00  0.00           C  
ATOM    851  O   SER    61      70.855 131.470  82.787  1.00  0.00           O  
ATOM    852  N   GLN    62      70.158 130.232  81.118  1.00  0.00           N  
ATOM    853  H   GLN    62      70.376 129.331  80.718  1.00  0.00           H  
ATOM    854  CA  GLN    62      68.749 130.462  81.401  1.00  0.00           C  
ATOM    855  HA  GLN    62      68.692 131.515  81.679  1.00  0.00           H  
ATOM    856  CB  GLN    62      67.790 130.301  80.207  1.00  0.00           C  
ATOM    857  HB2 GLN    62      66.792 130.406  80.630  1.00  0.00           H  
ATOM    858  HB3 GLN    62      68.023 131.023  79.424  1.00  0.00           H  
ATOM    859  CG  GLN    62      67.756 128.886  79.631  1.00  0.00           C  
ATOM    860  HG2 GLN    62      67.914 128.104  80.374  1.00  0.00           H  
ATOM    861  HG3 GLN    62      66.858 128.779  79.022  1.00  0.00           H  
ATOM    862  CD  GLN    62      68.945 128.775  78.688  1.00  0.00           C  
ATOM    863  OE1 GLN    62      68.824 129.313  77.590  1.00  0.00           O  
ATOM    864  NE2 GLN    62      70.007 128.071  78.954  1.00  0.00           N  
ATOM    865 HE21 GLN    62      70.615 127.867  78.174  1.00  0.00           H  
ATOM    866 HE22 GLN    62      69.974 127.442  79.744  1.00  0.00           H  
ATOM    867  C   GLN    62      68.267 129.574  82.509  1.00  0.00           C  
ATOM    868  O   GLN    62      68.872 128.600  82.956  1.00  0.00           O  
ATOM    869  N   ASN    63      67.029 129.907  82.974  1.00  0.00           N  
ATOM    870  H   ASN    63      66.707 130.770  82.561  1.00  0.00           H  
ATOM    871  CA  ASN    63      66.301 128.893  83.729  1.00  0.00           C  
ATOM    872  HA  ASN    63      66.985 128.464  84.460  1.00  0.00           H  
ATOM    873  CB  ASN    63      65.052 129.516  84.431  1.00  0.00           C  
ATOM    874  HB2 ASN    63      65.416 130.252  85.148  1.00  0.00           H  
ATOM    875  HB3 ASN    63      64.518 130.141  83.716  1.00  0.00           H  
ATOM    876  CG  ASN    63      63.997 128.546  85.011  1.00  0.00           C  
ATOM    877  OD1 ASN    63      63.051 128.238  84.288  1.00  0.00           O  
ATOM    878  ND2 ASN    63      64.263 128.008  86.126  1.00  0.00           N  
ATOM    879 HD21 ASN    63      63.809 127.122  86.293  1.00  0.00           H  
ATOM    880 HD22 ASN    63      65.057 128.219  86.714  1.00  0.00           H  
ATOM    881  C   ASN    63      65.732 127.797  82.819  1.00  0.00           C  
ATOM    882  O   ASN    63      65.219 128.139  81.761  1.00  0.00           O  
ATOM    883  N   THR    64      65.751 126.534  83.276  1.00  0.00           N  
ATOM    884  H   THR    64      66.058 126.435  84.233  1.00  0.00           H  
ATOM    885  CA  THR    64      65.044 125.502  82.634  1.00  0.00           C  
ATOM    886  HA  THR    64      64.575 125.932  81.749  1.00  0.00           H  
ATOM    887  CB  THR    64      66.116 124.496  82.097  1.00  0.00           C  
ATOM    888  HB  THR    64      66.813 125.173  81.603  1.00  0.00           H  
ATOM    889  CG2 THR    64      66.826 123.636  83.132  1.00  0.00           C  
ATOM    890 HG21 THR    64      67.342 124.214  83.898  1.00  0.00           H  
ATOM    891 HG22 THR    64      66.070 122.967  83.543  1.00  0.00           H  
ATOM    892 HG23 THR    64      67.570 123.115  82.531  1.00  0.00           H  
ATOM    893  OG1 THR    64      65.521 123.671  81.170  1.00  0.00           O  
ATOM    894  HG1 THR    64      65.342 124.218  80.401  1.00  0.00           H  
ATOM    895  C   THR    64      63.983 124.929  83.655  1.00  0.00           C  
ATOM    896  O   THR    64      64.175 124.909  84.879  1.00  0.00           O  
ATOM    897  N   GLY    65      62.849 124.474  83.216  1.00  0.00           N  
ATOM    898  H   GLY    65      62.120 124.196  83.857  1.00  0.00           H  
ATOM    899  CA  GLY    65      62.410 124.501  81.897  1.00  0.00           C  
ATOM    900  HA2 GLY    65      62.558 125.500  81.487  1.00  0.00           H  
ATOM    901  HA3 GLY    65      62.925 123.850  81.191  1.00  0.00           H  
ATOM    902  C   GLY    65      60.912 124.273  81.716  1.00  0.00           C  
ATOM    903  O   GLY    65      60.248 123.833  82.670  1.00  0.00           O  
ATOM    904  N   TYR    66      60.394 124.593  80.527  1.00  0.00           N  
ATOM    905  H   TYR    66      61.024 124.985  79.842  1.00  0.00           H  
ATOM    906  CA  TYR    66      59.029 124.135  80.040  1.00  0.00           C  
ATOM    907  HA  TYR    66      58.887 123.087  80.304  1.00  0.00           H  
ATOM    908  CB  TYR    66      57.877 124.984  80.525  1.00  0.00           C  
ATOM    909  HB2 TYR    66      57.852 125.157  81.601  1.00  0.00           H  
ATOM    910  HB3 TYR    66      57.929 125.978  80.081  1.00  0.00           H  
ATOM    911  CG  TYR    66      56.482 124.438  80.233  1.00  0.00           C  
ATOM    912  CD1 TYR    66      55.584 125.152  79.424  1.00  0.00           C  
ATOM    913  HD1 TYR    66      55.732 126.168  79.091  1.00  0.00           H  
ATOM    914  CE1 TYR    66      54.316 124.608  79.197  1.00  0.00           C  
ATOM    915  HE1 TYR    66      53.627 125.115  78.537  1.00  0.00           H  
ATOM    916  CZ  TYR    66      53.885 123.391  79.781  1.00  0.00           C  
ATOM    917  OH  TYR    66      52.699 122.871  79.357  1.00  0.00           O  
ATOM    918  HH  TYR    66      52.165 123.469  78.828  1.00  0.00           H  
ATOM    919  CE2 TYR    66      54.778 122.692  80.557  1.00  0.00           C  
ATOM    920  HE2 TYR    66      54.435 121.731  80.911  1.00  0.00           H  
ATOM    921  CD2 TYR    66      56.125 123.137  80.679  1.00  0.00           C  
ATOM    922  HD2 TYR    66      56.972 122.638  81.126  1.00  0.00           H  
ATOM    923  C   TYR    66      59.055 124.214  78.485  1.00  0.00           C  
ATOM    924  O   TYR    66      59.938 124.797  77.856  1.00  0.00           O  
ATOM    925  N   GLY    67      58.145 123.561  77.785  1.00  0.00           N  
ATOM    926  H   GLY    67      57.466 123.037  78.319  1.00  0.00           H  
ATOM    927  CA  GLY    67      57.890 123.582  76.361  1.00  0.00           C  
ATOM    928  HA2 GLY    67      57.645 124.630  76.188  1.00  0.00           H  
ATOM    929  HA3 GLY    67      58.746 123.280  75.758  1.00  0.00           H  
ATOM    930  C   GLY    67      56.735 122.654  75.965  1.00  0.00           C  
ATOM    931  O   GLY    67      56.422 121.716  76.709  1.00  0.00           O  
ATOM    932  N   THR    68      56.240 122.822  74.725  1.00  0.00           N  
ATOM    933  H   THR    68      56.453 123.728  74.332  1.00  0.00           H  
ATOM    934  CA  THR    68      55.204 121.995  74.133  1.00  0.00           C  
ATOM    935  HA  THR    68      55.205 120.958  74.470  1.00  0.00           H  
ATOM    936  CB  THR    68      53.765 122.457  74.527  1.00  0.00           C  
ATOM    937  HB  THR    68      53.045 121.858  73.969  1.00  0.00           H  
ATOM    938  CG2 THR    68      53.488 122.346  76.024  1.00  0.00           C  
ATOM    939 HG21 THR    68      53.890 121.384  76.343  1.00  0.00           H  
ATOM    940 HG22 THR    68      54.034 123.171  76.482  1.00  0.00           H  
ATOM    941 HG23 THR    68      52.412 122.504  76.101  1.00  0.00           H  
ATOM    942  OG1 THR    68      53.559 123.751  74.045  1.00  0.00           O  
ATOM    943  HG1 THR    68      53.056 123.716  73.229  1.00  0.00           H  
ATOM    944  C   THR    68      55.240 121.795  72.598  1.00  0.00           C  
ATOM    945  O   THR    68      55.733 122.698  71.919  1.00  0.00           O  
ATOM    946  N   GLN    69      54.712 120.705  71.998  1.00  0.00           N  
ATOM    947  H   GLN    69      54.235 120.037  72.587  1.00  0.00           H  
ATOM    948  CA  GLN    69      54.890 120.350  70.506  1.00  0.00           C  
ATOM    949  HA  GLN    69      55.197 121.247  69.969  1.00  0.00           H  
ATOM    950  CB  GLN    69      55.970 119.248  70.241  1.00  0.00           C  
ATOM    951  HB2 GLN    69      56.237 119.273  69.184  1.00  0.00           H  
ATOM    952  HB3 GLN    69      56.822 119.380  70.908  1.00  0.00           H  
ATOM    953  CG  GLN    69      55.484 117.787  70.465  1.00  0.00           C  
ATOM    954  HG2 GLN    69      54.962 117.813  71.421  1.00  0.00           H  
ATOM    955  HG3 GLN    69      54.642 117.598  69.798  1.00  0.00           H  
ATOM    956  CD  GLN    69      56.604 116.781  70.312  1.00  0.00           C  
ATOM    957  OE1 GLN    69      57.792 117.092  70.051  1.00  0.00           O  
ATOM    958  NE2 GLN    69      56.311 115.482  70.493  1.00  0.00           N  
ATOM    959 HE21 GLN    69      55.351 115.228  70.676  1.00  0.00           H  
ATOM    960 HE22 GLN    69      57.070 114.817  70.468  1.00  0.00           H  
ATOM    961  C   GLN    69      53.521 120.030  69.899  1.00  0.00           C  
ATOM    962  O   GLN    69      52.493 119.895  70.600  1.00  0.00           O  
ATOM    963  N   SER    70      53.469 119.928  68.598  1.00  0.00           N  
ATOM    964  H   SER    70      54.292 120.161  68.061  1.00  0.00           H  
ATOM    965  CA  SER    70      52.447 119.274  67.781  1.00  0.00           C  
ATOM    966  HA  SER    70      51.748 118.773  68.451  1.00  0.00           H  
ATOM    967  CB  SER    70      51.629 120.310  67.142  1.00  0.00           C  
ATOM    968  HB2 SER    70      50.911 120.710  67.859  1.00  0.00           H  
ATOM    969  HB3 SER    70      52.199 121.100  66.653  1.00  0.00           H  
ATOM    970  OG  SER    70      50.750 119.659  66.226  1.00  0.00           O  
ATOM    971  HG  SER    70      50.405 118.932  66.749  1.00  0.00           H  
ATOM    972  C   SER    70      53.058 118.377  66.662  1.00  0.00           C  
ATOM    973  O   SER    70      53.618 118.950  65.769  1.00  0.00           O  
ATOM    974  N   THR    71      53.123 117.051  66.913  1.00  0.00           N  
ATOM    975  H   THR    71      52.462 116.637  67.555  1.00  0.00           H  
ATOM    976  CA  THR    71      53.605 116.033  65.952  1.00  0.00           C  
ATOM    977  HA  THR    71      54.553 116.358  65.525  1.00  0.00           H  
ATOM    978  CB  THR    71      53.732 114.650  66.658  1.00  0.00           C  
ATOM    979  HB  THR    71      54.054 113.851  65.990  1.00  0.00           H  
ATOM    980  CG2 THR    71      54.718 114.655  67.829  1.00  0.00           C  
ATOM    981 HG21 THR    71      55.708 114.849  67.418  1.00  0.00           H  
ATOM    982 HG22 THR    71      54.514 115.450  68.546  1.00  0.00           H  
ATOM    983 HG23 THR    71      54.717 113.680  68.318  1.00  0.00           H  
ATOM    984  OG1 THR    71      52.464 114.309  67.186  1.00  0.00           O  
ATOM    985  HG1 THR    71      52.396 114.817  67.998  1.00  0.00           H  
ATOM    986  C   THR    71      52.601 115.996  64.807  1.00  0.00           C  
ATOM    987  O   THR    71      51.353 116.026  65.016  1.00  0.00           O  
ATOM    988  N   PRO    72      53.095 115.949  63.552  1.00  0.00           N  
ATOM    989  CD  PRO    72      54.525 115.835  63.182  1.00  0.00           C  
ATOM    990  HD2 PRO    72      55.050 115.244  63.933  1.00  0.00           H  
ATOM    991  HD3 PRO    72      54.926 116.839  63.044  1.00  0.00           H  
ATOM    992  CG  PRO    72      54.446 115.105  61.808  1.00  0.00           C  
ATOM    993  HG2 PRO    72      54.179 114.061  61.969  1.00  0.00           H  
ATOM    994  HG3 PRO    72      55.353 115.199  61.211  1.00  0.00           H  
ATOM    995  CB  PRO    72      53.311 115.894  61.248  1.00  0.00           C  
ATOM    996  HB2 PRO    72      53.001 115.388  60.333  1.00  0.00           H  
ATOM    997  HB3 PRO    72      53.593 116.919  61.009  1.00  0.00           H  
ATOM    998  CA  PRO    72      52.294 116.035  62.330  1.00  0.00           C  
ATOM    999  HA  PRO    72      51.694 116.945  62.310  1.00  0.00           H  
ATOM   1000  C   PRO    72      51.276 114.902  62.285  1.00  0.00           C  
ATOM   1001  O   PRO    72      51.588 113.860  62.849  1.00  0.00           O  
ATOM   1002  N   GLN    73      50.111 115.066  61.648  1.00  0.00           N  
ATOM   1003  H   GLN    73      49.937 116.002  61.310  1.00  0.00           H  
ATOM   1004  CA  GLN    73      49.022 114.133  61.741  1.00  0.00           C  
ATOM   1005  HA  GLN    73      49.387 113.215  62.201  1.00  0.00           H  
ATOM   1006  CB  GLN    73      47.849 114.645  62.578  1.00  0.00           C  
ATOM   1007  HB2 GLN    73      47.531 115.604  62.168  1.00  0.00           H  
ATOM   1008  HB3 GLN    73      47.050 113.903  62.583  1.00  0.00           H  
ATOM   1009  CG  GLN    73      48.380 114.971  63.999  1.00  0.00           C  
ATOM   1010  HG2 GLN    73      49.063 115.818  63.933  1.00  0.00           H  
ATOM   1011  HG3 GLN    73      47.546 115.371  64.577  1.00  0.00           H  
ATOM   1012  CD  GLN    73      48.852 113.685  64.748  1.00  0.00           C  
ATOM   1013  OE1 GLN    73      48.389 112.578  64.596  1.00  0.00           O  
ATOM   1014  NE2 GLN    73      49.884 113.804  65.554  1.00  0.00           N  
ATOM   1015 HE21 GLN    73      50.453 114.636  65.488  1.00  0.00           H  
ATOM   1016 HE22 GLN    73      50.223 113.030  66.106  1.00  0.00           H  
ATOM   1017  C   GLN    73      48.605 113.883  60.283  1.00  0.00           C  
ATOM   1018  O   GLN    73      48.593 114.766  59.424  1.00  0.00           O  
ATOM   1019  N   GLY    74      48.241 112.606  60.013  1.00  0.00           N  
ATOM   1020  H   GLY    74      48.363 111.885  60.708  1.00  0.00           H  
ATOM   1021  CA  GLY    74      47.473 112.355  58.794  1.00  0.00           C  
ATOM   1022  HA2 GLY    74      46.715 113.124  58.647  1.00  0.00           H  
ATOM   1023  HA3 GLY    74      48.051 112.576  57.897  1.00  0.00           H  
ATOM   1024  C   GLY    74      46.935 110.962  58.597  1.00  0.00           C  
ATOM   1025  O   GLY    74      47.242 110.080  59.474  1.00  0.00           O  
ATOM   1026  N   TYR    75      46.221 110.797  57.537  1.00  0.00           N  
ATOM   1027  H   TYR    75      46.166 111.657  57.010  1.00  0.00           H  
ATOM   1028  CA  TYR    75      45.334 109.705  57.334  1.00  0.00           C  
ATOM   1029  HA  TYR    75      45.696 108.708  57.585  1.00  0.00           H  
ATOM   1030  CB  TYR    75      44.037 110.108  58.046  1.00  0.00           C  
ATOM   1031  HB2 TYR    75      43.707 111.095  57.722  1.00  0.00           H  
ATOM   1032  HB3 TYR    75      43.243 109.392  57.836  1.00  0.00           H  
ATOM   1033  CG  TYR    75      44.103 110.347  59.577  1.00  0.00           C  
ATOM   1034  CD1 TYR    75      44.291 111.647  60.076  1.00  0.00           C  
ATOM   1035  HD1 TYR    75      44.418 112.462  59.380  1.00  0.00           H  
ATOM   1036  CE1 TYR    75      44.295 111.892  61.466  1.00  0.00           C  
ATOM   1037  HE1 TYR    75      44.417 112.903  61.828  1.00  0.00           H  
ATOM   1038  CZ  TYR    75      44.083 110.798  62.351  1.00  0.00           C  
ATOM   1039  OH  TYR    75      43.972 110.977  63.690  1.00  0.00           O  
ATOM   1040  HH  TYR    75      44.339 111.827  63.943  1.00  0.00           H  
ATOM   1041  CE2 TYR    75      43.833 109.498  61.835  1.00  0.00           C  
ATOM   1042  HE2 TYR    75      43.686 108.679  62.523  1.00  0.00           H  
ATOM   1043  CD2 TYR    75      43.883 109.301  60.453  1.00  0.00           C  
ATOM   1044  HD2 TYR    75      43.568 108.356  60.034  1.00  0.00           H  
ATOM   1045  C   TYR    75      45.002 109.633  55.793  1.00  0.00           C  
ATOM   1046  O   TYR    75      44.895 110.673  55.177  1.00  0.00           O  
ATOM   1047  N   GLY    76      44.731 108.455  55.284  1.00  0.00           N  
ATOM   1048  H   GLY    76      44.636 107.646  55.882  1.00  0.00           H  
ATOM   1049  CA  GLY    76      44.655 108.184  53.857  1.00  0.00           C  
ATOM   1050  HA2 GLY    76      45.512 108.600  53.327  1.00  0.00           H  
ATOM   1051  HA3 GLY    76      44.757 107.110  53.704  1.00  0.00           H  
ATOM   1052  C   GLY    76      43.357 108.531  53.206  1.00  0.00           C  
ATOM   1053  O   GLY    76      42.719 107.614  52.655  1.00  0.00           O  
ATOM   1054  N   SER    77      43.030 109.796  53.169  1.00  0.00           N  
ATOM   1055  H   SER    77      43.741 110.500  53.310  1.00  0.00           H  
ATOM   1056  CA  SER    77      41.813 110.232  52.482  1.00  0.00           C  
ATOM   1057  HA  SER    77      41.499 109.484  51.754  1.00  0.00           H  
ATOM   1058  CB  SER    77      40.663 110.667  53.465  1.00  0.00           C  
ATOM   1059  HB2 SER    77      40.434 109.786  54.064  1.00  0.00           H  
ATOM   1060  HB3 SER    77      41.024 111.413  54.174  1.00  0.00           H  
ATOM   1061  OG  SER    77      39.534 111.118  52.691  1.00  0.00           O  
ATOM   1062  HG  SER    77      38.793 110.811  53.219  1.00  0.00           H  
ATOM   1063  C   SER    77      42.052 111.585  51.667  1.00  0.00           C  
ATOM   1064  O   SER    77      42.114 112.649  52.282  1.00  0.00           O  
ATOM   1065  N   THR    78      42.123 111.526  50.337  1.00  0.00           N  
ATOM   1066  H   THR    78      42.455 112.298  49.777  1.00  0.00           H  
ATOM   1067  CA  THR    78      41.740 110.335  49.522  1.00  0.00           C  
ATOM   1068  HA  THR    78      42.140 109.390  49.889  1.00  0.00           H  
ATOM   1069  CB  THR    78      40.174 110.277  49.495  1.00  0.00           C  
ATOM   1070  HB  THR    78      39.847 110.052  50.510  1.00  0.00           H  
ATOM   1071  CG2 THR    78      39.370 111.339  48.817  1.00  0.00           C  
ATOM   1072 HG21 THR    78      39.498 111.104  47.760  1.00  0.00           H  
ATOM   1073 HG22 THR    78      38.348 111.148  49.144  1.00  0.00           H  
ATOM   1074 HG23 THR    78      39.895 112.283  48.963  1.00  0.00           H  
ATOM   1075  OG1 THR    78      39.838 109.071  48.829  1.00  0.00           O  
ATOM   1076  HG1 THR    78      40.318 108.343  49.229  1.00  0.00           H  
ATOM   1077  C   THR    78      42.268 110.461  48.074  1.00  0.00           C  
ATOM   1078  O   THR    78      42.045 111.459  47.414  1.00  0.00           O  
ATOM   1079  N   GLY    79      42.868 109.431  47.551  1.00  0.00           N  
ATOM   1080  H   GLY    79      43.019 108.605  48.113  1.00  0.00           H  
ATOM   1081  CA  GLY    79      43.347 109.471  46.184  1.00  0.00           C  
ATOM   1082  HA2 GLY    79      42.616 109.962  45.543  1.00  0.00           H  
ATOM   1083  HA3 GLY    79      44.302 109.990  46.103  1.00  0.00           H  
ATOM   1084  C   GLY    79      43.391 108.040  45.644  1.00  0.00           C  
ATOM   1085  O   GLY    79      43.717 107.097  46.374  1.00  0.00           O  
ATOM   1086  N   GLY    80      42.958 107.808  44.377  1.00  0.00           N  
ATOM   1087  H   GLY    80      42.828 106.815  44.244  1.00  0.00           H  
ATOM   1088  CA  GLY    80      42.388 108.678  43.429  1.00  0.00           C  
ATOM   1089  HA2 GLY    80      41.525 109.208  43.830  1.00  0.00           H  
ATOM   1090  HA3 GLY    80      43.034 109.526  43.200  1.00  0.00           H  
ATOM   1091  C   GLY    80      41.868 107.999  42.130  1.00  0.00           C  
ATOM   1092  O   GLY    80      41.606 106.786  42.115  1.00  0.00           O  
ATOM   1093  N   TYR    81      42.077 108.649  40.978  1.00  0.00           N  
ATOM   1094  H   TYR    81      42.420 109.599  40.991  1.00  0.00           H  
ATOM   1095  CA  TYR    81      41.825 108.088  39.673  1.00  0.00           C  
ATOM   1096  HA  TYR    81      42.306 107.112  39.616  1.00  0.00           H  
ATOM   1097  CB  TYR    81      40.225 107.907  39.614  1.00  0.00           C  
ATOM   1098  HB2 TYR    81      39.873 107.481  38.675  1.00  0.00           H  
ATOM   1099  HB3 TYR    81      39.935 107.159  40.352  1.00  0.00           H  
ATOM   1100  CG  TYR    81      39.414 109.236  39.856  1.00  0.00           C  
ATOM   1101  CD1 TYR    81      38.755 109.415  41.145  1.00  0.00           C  
ATOM   1102  HD1 TYR    81      38.648 108.569  41.808  1.00  0.00           H  
ATOM   1103  CE1 TYR    81      38.050 110.628  41.376  1.00  0.00           C  
ATOM   1104  HE1 TYR    81      37.564 110.804  42.325  1.00  0.00           H  
ATOM   1105  CZ  TYR    81      37.959 111.658  40.394  1.00  0.00           C  
ATOM   1106  OH  TYR    81      37.324 112.777  40.693  1.00  0.00           O  
ATOM   1107  HH  TYR    81      37.601 113.450  40.067  1.00  0.00           H  
ATOM   1108  CE2 TYR    81      38.503 111.368  39.145  1.00  0.00           C  
ATOM   1109  HE2 TYR    81      38.435 112.120  38.373  1.00  0.00           H  
ATOM   1110  CD2 TYR    81      39.307 110.247  38.829  1.00  0.00           C  
ATOM   1111  HD2 TYR    81      39.919 110.193  37.941  1.00  0.00           H  
ATOM   1112  C   TYR    81      42.412 108.994  38.554  1.00  0.00           C  
ATOM   1113  O   TYR    81      42.776 110.169  38.763  1.00  0.00           O  
ATOM   1114  N   GLY    82      42.526 108.604  37.276  1.00  0.00           N  
ATOM   1115  H   GLY    82      42.943 109.280  36.652  1.00  0.00           H  
ATOM   1116  CA  GLY    82      42.169 107.310  36.775  1.00  0.00           C  
ATOM   1117  HA2 GLY    82      42.918 107.014  36.041  1.00  0.00           H  
ATOM   1118  HA3 GLY    82      42.178 106.445  37.438  1.00  0.00           H  
ATOM   1119  C   GLY    82      40.826 107.365  35.996  1.00  0.00           C  
ATOM   1120  O   GLY    82      40.093 108.341  35.972  1.00  0.00           O  
ATOM   1121  N   SER    83      40.446 106.253  35.310  1.00  0.00           N  
ATOM   1122  H   SER    83      41.195 105.583  35.204  1.00  0.00           H  
ATOM   1123  CA  SER    83      39.103 105.881  34.922  1.00  0.00           C  
ATOM   1124  HA  SER    83      39.019 104.794  34.916  1.00  0.00           H  
ATOM   1125  CB  SER    83      38.049 106.368  35.971  1.00  0.00           C  
ATOM   1126  HB2 SER    83      38.377 106.045  36.959  1.00  0.00           H  
ATOM   1127  HB3 SER    83      37.975 107.448  35.851  1.00  0.00           H  
ATOM   1128  OG  SER    83      36.895 105.607  35.611  1.00  0.00           O  
ATOM   1129  HG  SER    83      36.307 106.050  34.996  1.00  0.00           H  
ATOM   1130  C   SER    83      38.746 106.497  33.518  1.00  0.00           C  
ATOM   1131  O   SER    83      39.024 107.705  33.280  1.00  0.00           O  
ATOM   1132  N   SER    84      38.120 105.750  32.634  1.00  0.00           N  
ATOM   1133  H   SER    84      37.906 106.272  31.796  1.00  0.00           H  
ATOM   1134  CA  SER    84      37.664 104.342  32.586  1.00  0.00           C  
ATOM   1135  HA  SER    84      37.432 104.097  33.623  1.00  0.00           H  
ATOM   1136  CB  SER    84      36.326 104.216  31.872  1.00  0.00           C  
ATOM   1137  HB2 SER    84      36.019 103.172  31.821  1.00  0.00           H  
ATOM   1138  HB3 SER    84      35.580 104.831  32.376  1.00  0.00           H  
ATOM   1139  OG  SER    84      36.520 104.595  30.513  1.00  0.00           O  
ATOM   1140  HG  SER    84      36.621 105.549  30.466  1.00  0.00           H  
ATOM   1141  C   SER    84      38.818 103.411  32.124  1.00  0.00           C  
ATOM   1142  O   SER    84      39.830 103.386  32.899  1.00  0.00           O  
ATOM   1143  N   GLN    85      38.757 102.794  30.993  1.00  0.00           N  
ATOM   1144  H   GLN    85      37.923 102.941  30.442  1.00  0.00           H  
ATOM   1145  CA  GLN    85      39.783 101.981  30.376  1.00  0.00           C  
ATOM   1146  HA  GLN    85      39.358 101.422  29.543  1.00  0.00           H  
ATOM   1147  CB  GLN    85      40.857 102.880  29.775  1.00  0.00           C  
ATOM   1148  HB2 GLN    85      40.415 103.714  29.230  1.00  0.00           H  
ATOM   1149  HB3 GLN    85      41.313 103.374  30.634  1.00  0.00           H  
ATOM   1150  CG  GLN    85      41.961 102.204  28.956  1.00  0.00           C  
ATOM   1151  HG2 GLN    85      42.570 101.567  29.597  1.00  0.00           H  
ATOM   1152  HG3 GLN    85      41.550 101.494  28.238  1.00  0.00           H  
ATOM   1153  CD  GLN    85      42.819 103.324  28.252  1.00  0.00           C  
ATOM   1154  OE1 GLN    85      43.120 104.426  28.757  1.00  0.00           O  
ATOM   1155  NE2 GLN    85      43.275 103.080  26.995  1.00  0.00           N  
ATOM   1156 HE21 GLN    85      43.793 103.764  26.463  1.00  0.00           H  
ATOM   1157 HE22 GLN    85      43.087 102.250  26.450  1.00  0.00           H  
ATOM   1158  C   GLN    85      40.229 100.783  31.247  1.00  0.00           C  
ATOM   1159  O   GLN    85      41.365 100.377  31.400  1.00  0.00           O  
ATOM   1160  N   SER    86      39.267 100.151  31.918  1.00  0.00           N  
ATOM   1161  H   SER    86      38.300 100.299  31.667  1.00  0.00           H  
ATOM   1162  CA  SER    86      39.540  99.253  33.117  1.00  0.00           C  
ATOM   1163  HA  SER    86      40.420  98.688  32.813  1.00  0.00           H  
ATOM   1164  CB  SER    86      39.929 100.083  34.330  1.00  0.00           C  
ATOM   1165  HB2 SER    86      40.326  99.429  35.107  1.00  0.00           H  
ATOM   1166  HB3 SER    86      40.693 100.806  34.045  1.00  0.00           H  
ATOM   1167  OG  SER    86      38.870 100.747  34.922  1.00  0.00           O  
ATOM   1168  HG  SER    86      38.476 100.243  35.638  1.00  0.00           H  
ATOM   1169  C   SER    86      38.347  98.350  33.322  1.00  0.00           C  
ATOM   1170  O   SER    86      37.860  98.126  34.403  1.00  0.00           O  
ATOM   1171  N   SER    87      37.879  97.653  32.261  1.00  0.00           N  
ATOM   1172  H   SER    87      38.382  97.873  31.414  1.00  0.00           H  
ATOM   1173  CA  SER    87      37.103  96.433  32.349  1.00  0.00           C  
ATOM   1174  HA  SER    87      37.415  95.881  33.236  1.00  0.00           H  
ATOM   1175  CB  SER    87      35.570  96.747  32.306  1.00  0.00           C  
ATOM   1176  HB2 SER    87      35.238  97.318  33.173  1.00  0.00           H  
ATOM   1177  HB3 SER    87      35.358  97.447  31.498  1.00  0.00           H  
ATOM   1178  OG  SER    87      34.809  95.646  32.292  1.00  0.00           O  
ATOM   1179  HG  SER    87      34.895  95.263  33.168  1.00  0.00           H  
ATOM   1180  C   SER    87      37.417  95.501  31.169  1.00  0.00           C  
ATOM   1181  O   SER    87      37.545  95.971  30.048  1.00  0.00           O  
ATOM   1182  N   GLN    88      37.426  94.231  31.529  1.00  0.00           N  
ATOM   1183  H   GLN    88      37.238  93.961  32.484  1.00  0.00           H  
ATOM   1184  CA  GLN    88      37.363  93.182  30.507  1.00  0.00           C  
ATOM   1185  HA  GLN    88      37.521  93.650  29.535  1.00  0.00           H  
ATOM   1186  CB  GLN    88      38.601  92.244  30.740  1.00  0.00           C  
ATOM   1187  HB2 GLN    88      39.457  92.917  30.705  1.00  0.00           H  
ATOM   1188  HB3 GLN    88      38.526  91.812  31.738  1.00  0.00           H  
ATOM   1189  CG  GLN    88      38.687  91.107  29.751  1.00  0.00           C  
ATOM   1190  HG2 GLN    88      37.934  90.356  29.990  1.00  0.00           H  
ATOM   1191  HG3 GLN    88      38.544  91.598  28.788  1.00  0.00           H  
ATOM   1192  CD  GLN    88      40.007  90.479  29.750  1.00  0.00           C  
ATOM   1193  OE1 GLN    88      40.536  89.956  30.728  1.00  0.00           O  
ATOM   1194  NE2 GLN    88      40.703  90.523  28.658  1.00  0.00           N  
ATOM   1195 HE21 GLN    88      40.288  90.666  27.748  1.00  0.00           H  
ATOM   1196 HE22 GLN    88      41.698  90.364  28.729  1.00  0.00           H  
ATOM   1197  C   GLN    88      36.110  92.418  30.618  1.00  0.00           C  
ATOM   1198  O   GLN    88      36.051  91.563  31.489  1.00  0.00           O  
ATOM   1199  N   SER    89      35.068  92.760  29.819  1.00  0.00           N  
ATOM   1200  H   SER    89      35.043  93.639  29.322  1.00  0.00           H  
ATOM   1201  CA  SER    89      33.859  91.912  29.627  1.00  0.00           C  
ATOM   1202  HA  SER    89      33.744  91.265  30.496  1.00  0.00           H  
ATOM   1203  CB  SER    89      32.515  92.745  29.430  1.00  0.00           C  
ATOM   1204  HB2 SER    89      32.507  93.356  28.527  1.00  0.00           H  
ATOM   1205  HB3 SER    89      31.778  91.964  29.243  1.00  0.00           H  
ATOM   1206  OG  SER    89      32.261  93.530  30.574  1.00  0.00           O  
ATOM   1207  HG  SER    89      32.410  94.438  30.301  1.00  0.00           H  
ATOM   1208  C   SER    89      33.947  90.824  28.531  1.00  0.00           C  
ATOM   1209  O   SER    89      33.067  90.681  27.697  1.00  0.00           O  
ATOM   1210  N   SER    90      34.882  89.919  28.739  1.00  0.00           N  
ATOM   1211  H   SER    90      35.507  90.030  29.524  1.00  0.00           H  
ATOM   1212  CA  SER    90      35.290  88.854  27.892  1.00  0.00           C  
ATOM   1213  HA  SER    90      34.376  88.262  27.866  1.00  0.00           H  
ATOM   1214  CB  SER    90      35.742  89.239  26.513  1.00  0.00           C  
ATOM   1215  HB2 SER    90      35.755  88.381  25.842  1.00  0.00           H  
ATOM   1216  HB3 SER    90      35.087  90.013  26.113  1.00  0.00           H  
ATOM   1217  OG  SER    90      37.060  89.775  26.611  1.00  0.00           O  
ATOM   1218  HG  SER    90      36.896  90.695  26.832  1.00  0.00           H  
ATOM   1219  C   SER    90      36.402  87.963  28.551  1.00  0.00           C  
ATOM   1220  O   SER    90      36.868  88.180  29.627  1.00  0.00           O  
ATOM   1221  N   TYR    91      36.814  86.862  27.929  1.00  0.00           N  
ATOM   1222  H   TYR    91      36.193  86.414  27.270  1.00  0.00           H  
ATOM   1223  CA  TYR    91      37.972  86.029  28.313  1.00  0.00           C  
ATOM   1224  HA  TYR    91      38.188  85.356  27.483  1.00  0.00           H  
ATOM   1225  CB  TYR    91      39.347  86.719  28.524  1.00  0.00           C  
ATOM   1226  HB2 TYR    91      39.546  87.550  27.848  1.00  0.00           H  
ATOM   1227  HB3 TYR    91      39.569  86.965  29.563  1.00  0.00           H  
ATOM   1228  CG  TYR    91      40.420  85.746  28.199  1.00  0.00           C  
ATOM   1229  CD1 TYR    91      40.805  85.622  26.887  1.00  0.00           C  
ATOM   1230  HD1 TYR    91      40.292  86.150  26.097  1.00  0.00           H  
ATOM   1231  CE1 TYR    91      41.757  84.711  26.489  1.00  0.00           C  
ATOM   1232  HE1 TYR    91      42.017  84.645  25.443  1.00  0.00           H  
ATOM   1233  CZ  TYR    91      42.438  83.954  27.463  1.00  0.00           C  
ATOM   1234  OH  TYR    91      43.373  83.094  26.977  1.00  0.00           O  
ATOM   1235  HH  TYR    91      43.916  82.761  27.695  1.00  0.00           H  
ATOM   1236  CE2 TYR    91      42.140  84.231  28.826  1.00  0.00           C  
ATOM   1237  HE2 TYR    91      42.632  83.533  29.486  1.00  0.00           H  
ATOM   1238  CD2 TYR    91      41.176  85.168  29.236  1.00  0.00           C  
ATOM   1239  HD2 TYR    91      40.882  85.163  30.275  1.00  0.00           H  
ATOM   1240  C   TYR    91      37.479  85.045  29.450  1.00  0.00           C  
ATOM   1241  O   TYR    91      36.877  85.450  30.463  1.00  0.00           O  
ATOM   1242  N   GLY    92      37.567  83.756  29.290  1.00  0.00           N  
ATOM   1243  H   GLY    92      37.280  83.313  30.151  1.00  0.00           H  
ATOM   1244  CA  GLY    92      37.987  83.027  28.149  1.00  0.00           C  
ATOM   1245  HA2 GLY    92      38.909  83.409  27.709  1.00  0.00           H  
ATOM   1246  HA3 GLY    92      38.384  82.066  28.479  1.00  0.00           H  
ATOM   1247  C   GLY    92      36.949  82.692  27.078  1.00  0.00           C  
ATOM   1248  O   GLY    92      36.075  83.459  26.821  1.00  0.00           O  
ATOM   1249  N   GLN    93      37.163  81.540  26.503  1.00  0.00           N  
ATOM   1250  H   GLN    93      37.966  80.973  26.731  1.00  0.00           H  
ATOM   1251  CA  GLN    93      36.289  80.947  25.490  1.00  0.00           C  
ATOM   1252  HA  GLN    93      35.299  80.884  25.941  1.00  0.00           H  
ATOM   1253  CB  GLN    93      36.203  81.811  24.310  1.00  0.00           C  
ATOM   1254  HB2 GLN    93      35.408  82.480  24.640  1.00  0.00           H  
ATOM   1255  HB3 GLN    93      37.133  82.336  24.092  1.00  0.00           H  
ATOM   1256  CG  GLN    93      35.559  81.043  23.146  1.00  0.00           C  
ATOM   1257  HG2 GLN    93      36.287  80.307  22.805  1.00  0.00           H  
ATOM   1258  HG3 GLN    93      34.761  80.424  23.555  1.00  0.00           H  
ATOM   1259  CD  GLN    93      35.108  81.964  21.986  1.00  0.00           C  
ATOM   1260  OE1 GLN    93      34.719  83.125  22.279  1.00  0.00           O  
ATOM   1261  NE2 GLN    93      34.901  81.466  20.744  1.00  0.00           N  
ATOM   1262 HE21 GLN    93      34.510  82.021  19.996  1.00  0.00           H  
ATOM   1263 HE22 GLN    93      35.337  80.577  20.543  1.00  0.00           H  
ATOM   1264  C   GLN    93      36.647  79.479  25.204  1.00  0.00           C  
ATOM   1265  O   GLN    93      37.725  79.163  24.738  1.00  0.00           O  
ATOM   1266  N   GLN    94      35.751  78.529  25.536  1.00  0.00           N  
ATOM   1267  H   GLN    94      35.008  78.849  26.140  1.00  0.00           H  
ATOM   1268  CA  GLN    94      35.861  77.104  25.293  1.00  0.00           C  
ATOM   1269  HA  GLN    94      36.775  76.827  25.819  1.00  0.00           H  
ATOM   1270  CB  GLN    94      34.652  76.423  25.959  1.00  0.00           C  
ATOM   1271  HB2 GLN    94      34.789  75.353  25.805  1.00  0.00           H  
ATOM   1272  HB3 GLN    94      34.672  76.644  27.026  1.00  0.00           H  
ATOM   1273  CG  GLN    94      33.320  76.691  25.263  1.00  0.00           C  
ATOM   1274  HG2 GLN    94      33.252  77.756  25.041  1.00  0.00           H  
ATOM   1275  HG3 GLN    94      33.429  76.130  24.335  1.00  0.00           H  
ATOM   1276  CD  GLN    94      32.160  76.097  26.061  1.00  0.00           C  
ATOM   1277  OE1 GLN    94      32.281  75.538  27.155  1.00  0.00           O  
ATOM   1278  NE2 GLN    94      30.942  76.340  25.550  1.00  0.00           N  
ATOM   1279 HE21 GLN    94      30.785  76.974  24.779  1.00  0.00           H  
ATOM   1280 HE22 GLN    94      30.134  76.121  26.115  1.00  0.00           H  
ATOM   1281  C   GLN    94      35.963  76.722  23.795  1.00  0.00           C  
ATOM   1282  O   GLN    94      35.302  77.334  22.975  1.00  0.00           O  
ATOM   1283  N   SER    95      36.932  75.866  23.379  1.00  0.00           N  
ATOM   1284  H   SER    95      37.443  75.375  24.098  1.00  0.00           H  
ATOM   1285  CA  SER    95      36.941  75.157  22.071  1.00  0.00           C  
ATOM   1286  HA  SER    95      37.029  75.817  21.208  1.00  0.00           H  
ATOM   1287  CB  SER    95      38.205  74.224  22.155  1.00  0.00           C  
ATOM   1288  HB2 SER    95      39.054  74.876  22.357  1.00  0.00           H  
ATOM   1289  HB3 SER    95      38.109  73.437  22.903  1.00  0.00           H  
ATOM   1290  OG  SER    95      38.365  73.724  20.897  1.00  0.00           O  
ATOM   1291  HG  SER    95      37.882  72.895  20.866  1.00  0.00           H  
ATOM   1292  C   SER    95      35.527  74.485  21.898  1.00  0.00           C  
ATOM   1293  O   SER    95      34.975  73.966  22.816  1.00  0.00           O  
ATOM   1294  N   SER    96      35.103  74.426  20.597  1.00  0.00           N  
ATOM   1295  H   SER    96      35.767  74.852  19.967  1.00  0.00           H  
ATOM   1296  CA  SER    96      33.771  74.066  20.182  1.00  0.00           C  
ATOM   1297  HA  SER    96      33.100  74.561  20.883  1.00  0.00           H  
ATOM   1298  CB  SER    96      33.420  74.771  18.830  1.00  0.00           C  
ATOM   1299  HB2 SER    96      33.981  74.285  18.031  1.00  0.00           H  
ATOM   1300  HB3 SER    96      32.375  74.622  18.559  1.00  0.00           H  
ATOM   1301  OG  SER    96      33.746  76.170  18.873  1.00  0.00           O  
ATOM   1302  HG  SER    96      33.697  76.537  17.988  1.00  0.00           H  
ATOM   1303  C   SER    96      33.463  72.537  20.027  1.00  0.00           C  
ATOM   1304  O   SER    96      34.219  71.897  19.287  1.00  0.00           O  
ATOM   1305  N   TYR    97      32.455  71.868  20.571  1.00  0.00           N  
ATOM   1306  H   TYR    97      32.397  70.944  20.166  1.00  0.00           H  
ATOM   1307  CA  TYR    97      31.368  72.240  21.527  1.00  0.00           C  
ATOM   1308  HA  TYR    97      30.926  71.311  21.887  1.00  0.00           H  
ATOM   1309  CB  TYR    97      32.051  72.768  22.788  1.00  0.00           C  
ATOM   1310  HB2 TYR    97      32.870  72.113  23.083  1.00  0.00           H  
ATOM   1311  HB3 TYR    97      32.385  73.805  22.739  1.00  0.00           H  
ATOM   1312  CG  TYR    97      31.057  72.755  23.950  1.00  0.00           C  
ATOM   1313  CD1 TYR    97      30.062  73.758  24.072  1.00  0.00           C  
ATOM   1314  HD1 TYR    97      30.055  74.556  23.344  1.00  0.00           H  
ATOM   1315  CE1 TYR    97      29.105  73.729  25.123  1.00  0.00           C  
ATOM   1316  HE1 TYR    97      28.361  74.508  25.039  1.00  0.00           H  
ATOM   1317  CZ  TYR    97      29.212  72.809  26.150  1.00  0.00           C  
ATOM   1318  OH  TYR    97      28.283  72.645  27.118  1.00  0.00           O  
ATOM   1319  HH  TYR    97      28.655  72.197  27.881  1.00  0.00           H  
ATOM   1320  CE2 TYR    97      30.252  71.875  25.998  1.00  0.00           C  
ATOM   1321  HE2 TYR    97      30.426  71.162  26.791  1.00  0.00           H  
ATOM   1322  CD2 TYR    97      31.124  71.766  24.878  1.00  0.00           C  
ATOM   1323  HD2 TYR    97      31.739  70.891  24.733  1.00  0.00           H  
ATOM   1324  C   TYR    97      30.238  73.108  20.952  1.00  0.00           C  
ATOM   1325  O   TYR    97      30.526  74.241  20.479  1.00  0.00           O  
ATOM   1326  N   PRO    98      28.935  72.702  21.151  1.00  0.00           N  
ATOM   1327  CD  PRO    98      27.921  73.478  20.527  1.00  0.00           C  
ATOM   1328  HD2 PRO    98      27.995  73.445  19.440  1.00  0.00           H  
ATOM   1329  HD3 PRO    98      27.866  74.522  20.833  1.00  0.00           H  
ATOM   1330  CG  PRO    98      26.547  72.778  20.874  1.00  0.00           C  
ATOM   1331  HG2 PRO    98      26.342  72.067  20.074  1.00  0.00           H  
ATOM   1332  HG3 PRO    98      25.849  73.589  21.083  1.00  0.00           H  
ATOM   1333  CB  PRO    98      26.904  72.066  22.173  1.00  0.00           C  
ATOM   1334  HB2 PRO    98      26.304  71.161  22.257  1.00  0.00           H  
ATOM   1335  HB3 PRO    98      26.700  72.831  22.922  1.00  0.00           H  
ATOM   1336  CA  PRO    98      28.359  71.631  22.032  1.00  0.00           C  
ATOM   1337  HA  PRO    98      28.939  71.616  22.955  1.00  0.00           H  
ATOM   1338  C   PRO    98      28.510  70.261  21.301  1.00  0.00           C  
ATOM   1339  O   PRO    98      29.039  70.136  20.184  1.00  0.00           O  
ATOM   1340  N   GLY    99      28.091  69.189  22.023  1.00  0.00           N  
ATOM   1341  H   GLY    99      27.824  69.350  22.983  1.00  0.00           H  
ATOM   1342  CA  GLY    99      28.061  67.778  21.560  1.00  0.00           C  
ATOM   1343  HA2 GLY    99      28.977  67.574  21.007  1.00  0.00           H  
ATOM   1344  HA3 GLY    99      28.108  67.072  22.390  1.00  0.00           H  
ATOM   1345  C   GLY    99      26.918  67.464  20.662  1.00  0.00           C  
ATOM   1346  O   GLY    99      25.926  66.914  21.083  1.00  0.00           O  
ATOM   1347  N   TYR   100      26.919  67.687  19.360  1.00  0.00           N  
ATOM   1348  H   TYR   100      27.745  68.147  19.003  1.00  0.00           H  
ATOM   1349  CA  TYR   100      26.007  67.270  18.270  1.00  0.00           C  
ATOM   1350  HA  TYR   100      24.983  67.609  18.427  1.00  0.00           H  
ATOM   1351  CB  TYR   100      26.499  67.964  17.006  1.00  0.00           C  
ATOM   1352  HB2 TYR   100      27.483  67.562  16.766  1.00  0.00           H  
ATOM   1353  HB3 TYR   100      25.798  67.716  16.209  1.00  0.00           H  
ATOM   1354  CG  TYR   100      26.501  69.368  17.127  1.00  0.00           C  
ATOM   1355  CD1 TYR   100      25.341  70.088  17.171  1.00  0.00           C  
ATOM   1356  HD1 TYR   100      24.400  69.560  17.216  1.00  0.00           H  
ATOM   1357  CE1 TYR   100      25.301  71.480  17.211  1.00  0.00           C  
ATOM   1358  HE1 TYR   100      24.400  72.058  17.069  1.00  0.00           H  
ATOM   1359  CZ  TYR   100      26.562  72.107  17.209  1.00  0.00           C  
ATOM   1360  OH  TYR   100      26.667  73.430  17.243  1.00  0.00           O  
ATOM   1361  HH  TYR   100      25.903  73.796  17.694  1.00  0.00           H  
ATOM   1362  CE2 TYR   100      27.812  71.391  17.289  1.00  0.00           C  
ATOM   1363  HE2 TYR   100      28.773  71.857  17.125  1.00  0.00           H  
ATOM   1364  CD2 TYR   100      27.745  70.015  17.189  1.00  0.00           C  
ATOM   1365  HD2 TYR   100      28.577  69.329  17.223  1.00  0.00           H  
ATOM   1366  C   TYR   100      25.872  65.781  18.048  1.00  0.00           C  
ATOM   1367  O   TYR   100      24.767  65.322  17.785  1.00  0.00           O  
ATOM   1368  N   GLY   101      26.881  65.033  18.220  1.00  0.00           N  
ATOM   1369  H   GLY   101      27.717  65.494  18.548  1.00  0.00           H  
ATOM   1370  CA  GLY   101      26.904  63.574  18.243  1.00  0.00           C  
ATOM   1371  HA2 GLY   101      26.426  63.316  17.298  1.00  0.00           H  
ATOM   1372  HA3 GLY   101      27.948  63.271  18.332  1.00  0.00           H  
ATOM   1373  C   GLY   101      26.064  63.025  19.393  1.00  0.00           C  
ATOM   1374  O   GLY   101      26.001  63.597  20.440  1.00  0.00           O  
ATOM   1375  N   GLN   102      25.797  61.695  19.359  1.00  0.00           N  
ATOM   1376  H   GLN   102      26.076  61.154  18.553  1.00  0.00           H  
ATOM   1377  CA  GLN   102      25.499  60.920  20.658  1.00  0.00           C  
ATOM   1378  HA  GLN   102      24.707  61.413  21.222  1.00  0.00           H  
ATOM   1379  CB  GLN   102      24.846  59.510  20.332  1.00  0.00           C  
ATOM   1380  HB2 GLN   102      25.588  58.929  19.785  1.00  0.00           H  
ATOM   1381  HB3 GLN   102      24.718  58.970  21.269  1.00  0.00           H  
ATOM   1382  CG  GLN   102      23.456  59.626  19.573  1.00  0.00           C  
ATOM   1383  HG2 GLN   102      22.588  59.879  20.182  1.00  0.00           H  
ATOM   1384  HG3 GLN   102      23.501  60.331  18.743  1.00  0.00           H  
ATOM   1385  CD  GLN   102      23.013  58.320  18.910  1.00  0.00           C  
ATOM   1386  OE1 GLN   102      23.762  57.359  18.944  1.00  0.00           O  
ATOM   1387  NE2 GLN   102      21.827  58.296  18.265  1.00  0.00           N  
ATOM   1388 HE21 GLN   102      21.142  59.027  18.393  1.00  0.00           H  
ATOM   1389 HE22 GLN   102      21.480  57.370  18.062  1.00  0.00           H  
ATOM   1390  C   GLN   102      26.720  60.858  21.525  1.00  0.00           C  
ATOM   1391  O   GLN   102      26.616  60.756  22.760  1.00  0.00           O  
ATOM   1392  N   GLN   103      27.900  60.802  20.912  1.00  0.00           N  
ATOM   1393  H   GLN   103      27.926  60.884  19.905  1.00  0.00           H  
ATOM   1394  CA  GLN   103      29.238  60.730  21.533  1.00  0.00           C  
ATOM   1395  HA  GLN   103      29.969  60.363  20.812  1.00  0.00           H  
ATOM   1396  CB  GLN   103      29.784  62.209  21.856  1.00  0.00           C  
ATOM   1397  HB2 GLN   103      29.138  62.610  22.637  1.00  0.00           H  
ATOM   1398  HB3 GLN   103      30.834  62.173  22.147  1.00  0.00           H  
ATOM   1399  CG  GLN   103      29.753  63.097  20.584  1.00  0.00           C  
ATOM   1400  HG2 GLN   103      28.736  63.372  20.304  1.00  0.00           H  
ATOM   1401  HG3 GLN   103      30.156  64.096  20.752  1.00  0.00           H  
ATOM   1402  CD  GLN   103      30.520  62.520  19.372  1.00  0.00           C  
ATOM   1403  OE1 GLN   103      29.983  61.793  18.520  1.00  0.00           O  
ATOM   1404  NE2 GLN   103      31.793  62.832  19.137  1.00  0.00           N  
ATOM   1405 HE21 GLN   103      32.328  62.423  18.385  1.00  0.00           H  
ATOM   1406 HE22 GLN   103      32.183  63.549  19.733  1.00  0.00           H  
ATOM   1407  C   GLN   103      29.319  59.801  22.775  1.00  0.00           C  
ATOM   1408  O   GLN   103      29.652  60.283  23.855  1.00  0.00           O  
ATOM   1409  N   PRO   104      29.046  58.487  22.594  1.00  0.00           N  
ATOM   1410  CD  PRO   104      28.842  57.866  21.311  1.00  0.00           C  
ATOM   1411  HD2 PRO   104      29.592  58.132  20.567  1.00  0.00           H  
ATOM   1412  HD3 PRO   104      27.951  58.155  20.756  1.00  0.00           H  
ATOM   1413  CG  PRO   104      28.886  56.371  21.616  1.00  0.00           C  
ATOM   1414  HG2 PRO   104      29.898  55.993  21.760  1.00  0.00           H  
ATOM   1415  HG3 PRO   104      28.372  55.676  20.951  1.00  0.00           H  
ATOM   1416  CB  PRO   104      28.061  56.324  22.919  1.00  0.00           C  
ATOM   1417  HB2 PRO   104      28.283  55.443  23.520  1.00  0.00           H  
ATOM   1418  HB3 PRO   104      26.990  56.385  22.726  1.00  0.00           H  
ATOM   1419  CA  PRO   104      28.618  57.572  23.649  1.00  0.00           C  
ATOM   1420  HA  PRO   104      27.745  57.914  24.205  1.00  0.00           H  
ATOM   1421  C   PRO   104      29.713  57.194  24.632  1.00  0.00           C  
ATOM   1422  O   PRO   104      30.923  57.291  24.299  1.00  0.00           O  
ATOM   1423  N   ALA   105      29.382  56.383  25.618  1.00  0.00           N  
ATOM   1424  H   ALA   105      28.413  56.119  25.722  1.00  0.00           H  
ATOM   1425  CA  ALA   105      30.236  55.715  26.596  1.00  0.00           C  
ATOM   1426  HA  ALA   105      30.858  56.486  27.050  1.00  0.00           H  
ATOM   1427  CB  ALA   105      29.301  55.079  27.739  1.00  0.00           C  
ATOM   1428  HB1 ALA   105      28.540  54.432  27.302  1.00  0.00           H  
ATOM   1429  HB2 ALA   105      29.881  54.418  28.383  1.00  0.00           H  
ATOM   1430  HB3 ALA   105      28.790  55.906  28.233  1.00  0.00           H  
ATOM   1431  C   ALA   105      31.167  54.655  25.969  1.00  0.00           C  
ATOM   1432  O   ALA   105      30.872  54.033  24.932  1.00  0.00           O  
ATOM   1433  N   PRO   106      32.243  54.271  26.668  1.00  0.00           N  
ATOM   1434  CD  PRO   106      32.994  55.087  27.649  1.00  0.00           C  
ATOM   1435  HD2 PRO   106      32.381  55.219  28.541  1.00  0.00           H  
ATOM   1436  HD3 PRO   106      33.081  56.124  27.328  1.00  0.00           H  
ATOM   1437  CG  PRO   106      34.303  54.390  27.940  1.00  0.00           C  
ATOM   1438  HG2 PRO   106      34.235  53.755  28.823  1.00  0.00           H  
ATOM   1439  HG3 PRO   106      35.096  55.130  28.041  1.00  0.00           H  
ATOM   1440  CB  PRO   106      34.549  53.427  26.807  1.00  0.00           C  
ATOM   1441  HB2 PRO   106      35.001  52.483  27.113  1.00  0.00           H  
ATOM   1442  HB3 PRO   106      35.177  53.928  26.071  1.00  0.00           H  
ATOM   1443  CA  PRO   106      33.120  53.195  26.195  1.00  0.00           C  
ATOM   1444  HA  PRO   106      33.205  53.259  25.110  1.00  0.00           H  
ATOM   1445  C   PRO   106      32.608  51.803  26.482  1.00  0.00           C  
ATOM   1446  O   PRO   106      31.795  51.579  27.426  1.00  0.00           O  
ATOM   1447  N   SER   107      33.026  50.839  25.679  1.00  0.00           N  
ATOM   1448  H   SER   107      33.580  51.149  24.894  1.00  0.00           H  
ATOM   1449  CA  SER   107      32.845  49.446  26.073  1.00  0.00           C  
ATOM   1450  HA  SER   107      31.800  49.138  26.115  1.00  0.00           H  
ATOM   1451  CB  SER   107      33.460  48.480  25.071  1.00  0.00           C  
ATOM   1452  HB2 SER   107      33.071  48.726  24.083  1.00  0.00           H  
ATOM   1453  HB3 SER   107      34.522  48.727  25.078  1.00  0.00           H  
ATOM   1454  OG  SER   107      33.332  47.091  25.342  1.00  0.00           O  
ATOM   1455  HG  SER   107      33.643  46.690  24.527  1.00  0.00           H  
ATOM   1456  C   SER   107      33.578  49.079  27.436  1.00  0.00           C  
ATOM   1457  O   SER   107      34.616  49.677  27.698  1.00  0.00           O  
ATOM   1458  N   SER   108      32.979  48.125  28.148  1.00  0.00           N  
ATOM   1459  H   SER   108      31.984  48.098  27.976  1.00  0.00           H  
ATOM   1460  CA  SER   108      33.485  47.563  29.422  1.00  0.00           C  
ATOM   1461  HA  SER   108      34.518  47.885  29.550  1.00  0.00           H  
ATOM   1462  CB  SER   108      32.644  48.164  30.576  1.00  0.00           C  
ATOM   1463  HB2 SER   108      31.568  48.032  30.468  1.00  0.00           H  
ATOM   1464  HB3 SER   108      33.003  47.601  31.438  1.00  0.00           H  
ATOM   1465  OG  SER   108      33.002  49.498  30.737  1.00  0.00           O  
ATOM   1466  HG  SER   108      33.682  49.553  31.414  1.00  0.00           H  
ATOM   1467  C   SER   108      33.539  46.002  29.361  1.00  0.00           C  
ATOM   1468  O   SER   108      33.676  45.300  30.327  1.00  0.00           O  
ATOM   1469  N   THR   109      33.408  45.496  28.092  1.00  0.00           N  
ATOM   1470  H   THR   109      33.323  46.132  27.312  1.00  0.00           H  
ATOM   1471  CA  THR   109      33.472  44.019  27.874  1.00  0.00           C  
ATOM   1472  HA  THR   109      32.651  43.581  28.442  1.00  0.00           H  
ATOM   1473  CB  THR   109      33.202  43.912  26.336  1.00  0.00           C  
ATOM   1474  HB  THR   109      33.981  44.478  25.825  1.00  0.00           H  
ATOM   1475  CG2 THR   109      33.246  42.447  25.862  1.00  0.00           C  
ATOM   1476 HG21 THR   109      33.200  42.440  24.773  1.00  0.00           H  
ATOM   1477 HG22 THR   109      34.064  41.850  26.263  1.00  0.00           H  
ATOM   1478 HG23 THR   109      32.287  41.947  25.999  1.00  0.00           H  
ATOM   1479  OG1 THR   109      31.942  44.399  26.129  1.00  0.00           O  
ATOM   1480  HG1 THR   109      31.967  45.268  26.537  1.00  0.00           H  
ATOM   1481  C   THR   109      34.849  43.352  28.223  1.00  0.00           C  
ATOM   1482  O   THR   109      35.930  43.942  27.981  1.00  0.00           O  
ATOM   1483  N   SER   110      34.742  42.158  28.825  1.00  0.00           N  
ATOM   1484  H   SER   110      33.807  41.778  28.866  1.00  0.00           H  
ATOM   1485  CA  SER   110      35.910  41.301  28.974  1.00  0.00           C  
ATOM   1486  HA  SER   110      36.632  41.611  28.218  1.00  0.00           H  
ATOM   1487  CB  SER   110      36.584  41.629  30.304  1.00  0.00           C  
ATOM   1488  HB2 SER   110      37.583  41.197  30.364  1.00  0.00           H  
ATOM   1489  HB3 SER   110      36.834  42.690  30.289  1.00  0.00           H  
ATOM   1490  OG  SER   110      35.832  41.418  31.499  1.00  0.00           O  
ATOM   1491  HG  SER   110      35.147  42.074  31.646  1.00  0.00           H  
ATOM   1492  C   SER   110      35.562  39.805  28.806  1.00  0.00           C  
ATOM   1493  O   SER   110      34.768  39.485  27.889  1.00  0.00           O  
ATOM   1494  N   GLY   111      36.019  38.923  29.653  1.00  0.00           N  
ATOM   1495  H   GLY   111      36.615  39.213  30.415  1.00  0.00           H  
ATOM   1496  CA  GLY   111      35.803  37.420  29.384  1.00  0.00           C  
ATOM   1497  HA2 GLY   111      34.734  37.282  29.219  1.00  0.00           H  
ATOM   1498  HA3 GLY   111      36.348  37.176  28.472  1.00  0.00           H  
ATOM   1499  C   GLY   111      36.355  36.423  30.432  1.00  0.00           C  
ATOM   1500  O   GLY   111      37.207  36.767  31.232  1.00  0.00           O  
ATOM   1501  N   SER   112      36.109  35.130  30.409  1.00  0.00           N  
ATOM   1502  H   SER   112      36.665  34.738  31.155  1.00  0.00           H  
ATOM   1503  CA  SER   112      34.900  34.395  29.908  1.00  0.00           C  
ATOM   1504  HA  SER   112      35.010  33.507  30.531  1.00  0.00           H  
ATOM   1505  CB  SER   112      33.595  35.076  30.354  1.00  0.00           C  
ATOM   1506  HB2 SER   112      33.836  35.671  31.235  1.00  0.00           H  
ATOM   1507  HB3 SER   112      33.351  35.805  29.581  1.00  0.00           H  
ATOM   1508  OG  SER   112      32.489  34.272  30.557  1.00  0.00           O  
ATOM   1509  HG  SER   112      32.009  34.171  29.732  1.00  0.00           H  
ATOM   1510  C   SER   112      34.843  34.121  28.403  1.00  0.00           C  
ATOM   1511  O   SER   112      35.236  35.001  27.684  1.00  0.00           O  
ATOM   1512  N   TYR   113      34.421  32.914  27.846  1.00  0.00           N  
ATOM   1513  H   TYR   113      34.603  32.824  26.857  1.00  0.00           H  
ATOM   1514  CA  TYR   113      33.969  31.718  28.620  1.00  0.00           C  
ATOM   1515  HA  TYR   113      33.727  31.951  29.657  1.00  0.00           H  
ATOM   1516  CB  TYR   113      32.613  31.339  28.001  1.00  0.00           C  
ATOM   1517  HB2 TYR   113      32.025  32.165  28.402  1.00  0.00           H  
ATOM   1518  HB3 TYR   113      32.680  31.569  26.938  1.00  0.00           H  
ATOM   1519  CG  TYR   113      32.011  30.001  28.412  1.00  0.00           C  
ATOM   1520  CD1 TYR   113      32.452  28.867  27.719  1.00  0.00           C  
ATOM   1521  HD1 TYR   113      33.160  28.961  26.909  1.00  0.00           H  
ATOM   1522  CE1 TYR   113      31.857  27.650  27.957  1.00  0.00           C  
ATOM   1523  HE1 TYR   113      32.055  26.790  27.336  1.00  0.00           H  
ATOM   1524  CZ  TYR   113      31.045  27.459  29.045  1.00  0.00           C  
ATOM   1525  OH  TYR   113      30.576  26.188  29.268  1.00  0.00           O  
ATOM   1526  HH  TYR   113      31.191  25.503  28.998  1.00  0.00           H  
ATOM   1527  CE2 TYR   113      30.675  28.596  29.799  1.00  0.00           C  
ATOM   1528  HE2 TYR   113      30.064  28.367  30.660  1.00  0.00           H  
ATOM   1529  CD2 TYR   113      31.114  29.891  29.484  1.00  0.00           C  
ATOM   1530  HD2 TYR   113      30.807  30.766  30.037  1.00  0.00           H  
ATOM   1531  C   TYR   113      34.970  30.507  28.619  1.00  0.00           C  
ATOM   1532  O   TYR   113      35.544  30.241  27.606  1.00  0.00           O  
ATOM   1533  N   GLY   114      35.155  29.887  29.801  1.00  0.00           N  
ATOM   1534  H   GLY   114      34.739  30.320  30.613  1.00  0.00           H  
ATOM   1535  CA  GLY   114      35.737  28.527  29.975  1.00  0.00           C  
ATOM   1536  HA2 GLY   114      35.866  28.426  31.053  1.00  0.00           H  
ATOM   1537  HA3 GLY   114      35.032  27.822  29.534  1.00  0.00           H  
ATOM   1538  C   GLY   114      37.133  28.407  29.317  1.00  0.00           C  
ATOM   1539  O   GLY   114      37.958  29.325  29.313  1.00  0.00           O  
ATOM   1540  N   SER   115      37.423  27.306  28.523  1.00  0.00           N  
ATOM   1541  H   SER   115      38.299  27.347  28.023  1.00  0.00           H  
ATOM   1542  CA  SER   115      36.534  26.157  28.141  1.00  0.00           C  
ATOM   1543  HA  SER   115      35.628  26.517  27.653  1.00  0.00           H  
ATOM   1544  CB  SER   115      37.289  25.353  27.088  1.00  0.00           C  
ATOM   1545  HB2 SER   115      38.181  24.923  27.545  1.00  0.00           H  
ATOM   1546  HB3 SER   115      36.656  24.499  26.849  1.00  0.00           H  
ATOM   1547  OG  SER   115      37.544  26.104  25.924  1.00  0.00           O  
ATOM   1548  HG  SER   115      37.453  25.511  25.175  1.00  0.00           H  
ATOM   1549  C   SER   115      36.116  25.377  29.384  1.00  0.00           C  
ATOM   1550  O   SER   115      34.902  25.064  29.496  1.00  0.00           O  
ATOM   1551  N   SER   116      37.022  24.851  30.259  1.00  0.00           N  
ATOM   1552  H   SER   116      37.990  25.112  30.139  1.00  0.00           H  
ATOM   1553  CA  SER   116      36.678  24.141  31.476  1.00  0.00           C  
ATOM   1554  HA  SER   116      36.050  23.304  31.169  1.00  0.00           H  
ATOM   1555  CB  SER   116      37.812  23.610  32.249  1.00  0.00           C  
ATOM   1556  HB2 SER   116      37.471  22.925  33.026  1.00  0.00           H  
ATOM   1557  HB3 SER   116      38.513  23.129  31.568  1.00  0.00           H  
ATOM   1558  OG  SER   116      38.496  24.619  32.921  1.00  0.00           O  
ATOM   1559  HG  SER   116      38.916  24.158  33.651  1.00  0.00           H  
ATOM   1560  C   SER   116      35.774  24.974  32.313  1.00  0.00           C  
ATOM   1561  O   SER   116      36.031  26.159  32.488  1.00  0.00           O  
ATOM   1562  N   SER   117      34.793  24.290  32.928  1.00  0.00           N  
ATOM   1563  H   SER   117      34.795  23.284  32.846  1.00  0.00           H  
ATOM   1564  CA  SER   117      33.672  24.990  33.527  1.00  0.00           C  
ATOM   1565  HA  SER   117      34.123  25.930  33.847  1.00  0.00           H  
ATOM   1566  CB  SER   117      32.568  25.312  32.541  1.00  0.00           C  
ATOM   1567  HB2 SER   117      32.916  25.789  31.624  1.00  0.00           H  
ATOM   1568  HB3 SER   117      32.062  24.394  32.245  1.00  0.00           H  
ATOM   1569  OG  SER   117      31.662  26.214  33.126  1.00  0.00           O  
ATOM   1570  HG  SER   117      32.081  27.077  33.177  1.00  0.00           H  
ATOM   1571  C   SER   117      33.283  24.324  34.931  1.00  0.00           C  
ATOM   1572  O   SER   117      32.100  24.477  35.374  1.00  0.00           O  
ATOM   1573  N   GLN   118      34.276  23.781  35.570  1.00  0.00           N  
ATOM   1574  H   GLN   118      35.185  23.996  35.187  1.00  0.00           H  
ATOM   1575  CA  GLN   118      34.269  22.946  36.848  1.00  0.00           C  
ATOM   1576  HA  GLN   118      35.301  23.065  37.179  1.00  0.00           H  
ATOM   1577  CB  GLN   118      33.335  23.434  37.924  1.00  0.00           C  
ATOM   1578  HB2 GLN   118      32.307  23.186  37.662  1.00  0.00           H  
ATOM   1579  HB3 GLN   118      33.512  22.992  38.905  1.00  0.00           H  
ATOM   1580  CG  GLN   118      33.563  24.958  38.177  1.00  0.00           C  
ATOM   1581  HG2 GLN   118      33.285  25.525  37.288  1.00  0.00           H  
ATOM   1582  HG3 GLN   118      32.883  25.256  38.975  1.00  0.00           H  
ATOM   1583  CD  GLN   118      34.990  25.330  38.727  1.00  0.00           C  
ATOM   1584  OE1 GLN   118      35.644  26.186  38.280  1.00  0.00           O  
ATOM   1585  NE2 GLN   118      35.445  24.762  39.781  1.00  0.00           N  
ATOM   1586 HE21 GLN   118      34.892  24.140  40.352  1.00  0.00           H  
ATOM   1587 HE22 GLN   118      36.403  24.956  40.037  1.00  0.00           H  
ATOM   1588  C   GLN   118      34.060  21.473  36.555  1.00  0.00           C  
ATOM   1589  O   GLN   118      33.430  21.154  35.540  1.00  0.00           O  
ATOM   1590  N   SER   119      34.474  20.575  37.426  1.00  0.00           N  
ATOM   1591  H   SER   119      34.248  19.665  37.052  1.00  0.00           H  
ATOM   1592  CA  SER   119      35.401  20.642  38.578  1.00  0.00           C  
ATOM   1593  HA  SER   119      35.061  21.336  39.347  1.00  0.00           H  
ATOM   1594  CB  SER   119      35.405  19.238  39.160  1.00  0.00           C  
ATOM   1595  HB2 SER   119      35.763  18.648  38.316  1.00  0.00           H  
ATOM   1596  HB3 SER   119      36.087  19.136  40.003  1.00  0.00           H  
ATOM   1597  OG  SER   119      34.130  18.790  39.477  1.00  0.00           O  
ATOM   1598  HG  SER   119      33.608  18.781  38.671  1.00  0.00           H  
ATOM   1599  C   SER   119      36.870  21.033  38.307  1.00  0.00           C  
ATOM   1600  O   SER   119      37.270  21.071  37.176  1.00  0.00           O  
ATOM   1601  N   SER   120      37.635  21.462  39.344  1.00  0.00           N  
ATOM   1602  H   SER   120      37.309  21.264  40.280  1.00  0.00           H  
ATOM   1603  CA  SER   120      39.058  21.949  39.349  1.00  0.00           C  
ATOM   1604  HA  SER   120      39.411  21.948  40.380  1.00  0.00           H  
ATOM   1605  CB  SER   120      39.993  21.031  38.512  1.00  0.00           C  
ATOM   1606  HB2 SER   120      39.791  21.310  37.478  1.00  0.00           H  
ATOM   1607  HB3 SER   120      41.012  21.321  38.769  1.00  0.00           H  
ATOM   1608  OG  SER   120      39.833  19.727  38.498  1.00  0.00           O  
ATOM   1609  HG  SER   120      38.981  19.582  38.080  1.00  0.00           H  
ATOM   1610  C   SER   120      39.188  23.424  38.890  1.00  0.00           C  
ATOM   1611  O   SER   120      38.411  23.850  38.050  1.00  0.00           O  
ATOM   1612  N   SER   121      40.047  24.210  39.438  1.00  0.00           N  
ATOM   1613  H   SER   121      39.776  25.175  39.309  1.00  0.00           H  
ATOM   1614  CA  SER   121      41.092  23.914  40.453  1.00  0.00           C  
ATOM   1615  HA  SER   121      41.779  23.164  40.059  1.00  0.00           H  
ATOM   1616  CB  SER   121      42.044  25.059  40.539  1.00  0.00           C  
ATOM   1617  HB2 SER   121      42.878  24.871  41.216  1.00  0.00           H  
ATOM   1618  HB3 SER   121      42.312  25.291  39.509  1.00  0.00           H  
ATOM   1619  OG  SER   121      41.302  26.102  41.136  1.00  0.00           O  
ATOM   1620  HG  SER   121      41.793  26.918  41.016  1.00  0.00           H  
ATOM   1621  C   SER   121      40.670  23.392  41.856  1.00  0.00           C  
ATOM   1622  O   SER   121      39.534  23.634  42.298  1.00  0.00           O  
ATOM   1623  N   TYR   122      41.518  22.656  42.598  1.00  0.00           N  
ATOM   1624  H   TYR   122      42.389  22.363  42.179  1.00  0.00           H  
ATOM   1625  CA  TYR   122      41.290  22.256  44.012  1.00  0.00           C  
ATOM   1626  HA  TYR   122      42.273  21.950  44.369  1.00  0.00           H  
ATOM   1627  CB  TYR   122      40.939  23.454  44.987  1.00  0.00           C  
ATOM   1628  HB2 TYR   122      39.902  23.768  44.875  1.00  0.00           H  
ATOM   1629  HB3 TYR   122      41.110  23.153  46.021  1.00  0.00           H  
ATOM   1630  CG  TYR   122      41.813  24.693  44.793  1.00  0.00           C  
ATOM   1631  CD1 TYR   122      43.185  24.598  45.144  1.00  0.00           C  
ATOM   1632  HD1 TYR   122      43.557  23.628  45.439  1.00  0.00           H  
ATOM   1633  CE1 TYR   122      44.136  25.648  44.913  1.00  0.00           C  
ATOM   1634  HE1 TYR   122      45.203  25.498  44.982  1.00  0.00           H  
ATOM   1635  CZ  TYR   122      43.659  26.841  44.339  1.00  0.00           C  
ATOM   1636  OH  TYR   122      44.540  27.766  44.002  1.00  0.00           O  
ATOM   1637  HH  TYR   122      44.175  28.548  43.582  1.00  0.00           H  
ATOM   1638  CE2 TYR   122      42.279  27.073  44.107  1.00  0.00           C  
ATOM   1639  HE2 TYR   122      41.955  27.932  43.538  1.00  0.00           H  
ATOM   1640  CD2 TYR   122      41.368  25.964  44.312  1.00  0.00           C  
ATOM   1641  HD2 TYR   122      40.357  25.968  43.932  1.00  0.00           H  
ATOM   1642  C   TYR   122      40.337  21.008  44.169  1.00  0.00           C  
ATOM   1643  O   TYR   122      39.134  21.003  43.926  1.00  0.00           O  
ATOM   1644  N   GLY   123      40.752  19.921  44.868  1.00  0.00           N  
ATOM   1645  H   GLY   123      40.121  19.161  45.081  1.00  0.00           H  
ATOM   1646  CA  GLY   123      42.016  19.723  45.490  1.00  0.00           C  
ATOM   1647  HA2 GLY   123      42.139  18.698  45.841  1.00  0.00           H  
ATOM   1648  HA3 GLY   123      42.875  19.758  44.820  1.00  0.00           H  
ATOM   1649  C   GLY   123      42.338  20.641  46.681  1.00  0.00           C  
ATOM   1650  O   GLY   123      43.383  21.258  46.646  1.00  0.00           O  
ATOM   1651  N   GLN   124      41.439  20.584  47.627  1.00  0.00           N  
ATOM   1652  H   GLN   124      40.655  19.957  47.515  1.00  0.00           H  
ATOM   1653  CA  GLN   124      41.784  20.918  49.011  1.00  0.00           C  
ATOM   1654  HA  GLN   124      42.421  21.803  49.009  1.00  0.00           H  
ATOM   1655  CB  GLN   124      40.476  21.271  49.751  1.00  0.00           C  
ATOM   1656  HB2 GLN   124      39.845  20.385  49.805  1.00  0.00           H  
ATOM   1657  HB3 GLN   124      40.682  21.537  50.788  1.00  0.00           H  
ATOM   1658  CG  GLN   124      39.545  22.374  49.239  1.00  0.00           C  
ATOM   1659  HG2 GLN   124      39.140  22.032  48.286  1.00  0.00           H  
ATOM   1660  HG3 GLN   124      38.723  22.489  49.945  1.00  0.00           H  
ATOM   1661  CD  GLN   124      40.290  23.760  49.049  1.00  0.00           C  
ATOM   1662  OE1 GLN   124      41.302  24.095  49.708  1.00  0.00           O  
ATOM   1663  NE2 GLN   124      39.840  24.616  48.133  1.00  0.00           N  
ATOM   1664 HE21 GLN   124      39.193  24.321  47.416  1.00  0.00           H  
ATOM   1665 HE22 GLN   124      40.283  25.524  48.132  1.00  0.00           H  
ATOM   1666  C   GLN   124      42.577  19.839  49.720  1.00  0.00           C  
ATOM   1667  O   GLN   124      42.374  18.643  49.342  1.00  0.00           O  
ATOM   1668  N   PRO   125      43.554  20.229  50.609  1.00  0.00           N  
ATOM   1669  CD  PRO   125      44.354  19.252  51.302  1.00  0.00           C  
ATOM   1670  HD2 PRO   125      45.404  19.226  51.010  1.00  0.00           H  
ATOM   1671  HD3 PRO   125      43.971  18.233  51.234  1.00  0.00           H  
ATOM   1672  CG  PRO   125      44.184  19.575  52.793  1.00  0.00           C  
ATOM   1673  HG2 PRO   125      45.175  19.487  53.239  1.00  0.00           H  
ATOM   1674  HG3 PRO   125      43.464  18.918  53.280  1.00  0.00           H  
ATOM   1675  CB  PRO   125      43.622  20.956  52.810  1.00  0.00           C  
ATOM   1676  HB2 PRO   125      44.381  21.564  53.303  1.00  0.00           H  
ATOM   1677  HB3 PRO   125      42.659  21.057  53.311  1.00  0.00           H  
ATOM   1678  CA  PRO   125      43.495  21.461  51.360  1.00  0.00           C  
ATOM   1679  HA  PRO   125      42.587  22.064  51.352  1.00  0.00           H  
ATOM   1680  C   PRO   125      44.674  22.357  51.050  1.00  0.00           C  
ATOM   1681  O   PRO   125      45.802  21.928  50.644  1.00  0.00           O  
ATOM   1682  N   GLN   126      44.573  23.675  51.073  1.00  0.00           N  
ATOM   1683  H   GLN   126      43.754  24.132  51.447  1.00  0.00           H  
ATOM   1684  CA  GLN   126      45.694  24.614  51.009  1.00  0.00           C  
ATOM   1685  HA  GLN   126      46.261  24.439  50.094  1.00  0.00           H  
ATOM   1686  CB  GLN   126      45.217  26.075  51.084  1.00  0.00           C  
ATOM   1687  HB2 GLN   126      45.016  26.468  52.081  1.00  0.00           H  
ATOM   1688  HB3 GLN   126      46.039  26.653  50.662  1.00  0.00           H  
ATOM   1689  CG  GLN   126      44.122  26.412  50.050  1.00  0.00           C  
ATOM   1690  HG2 GLN   126      43.148  26.107  50.433  1.00  0.00           H  
ATOM   1691  HG3 GLN   126      44.176  27.497  49.971  1.00  0.00           H  
ATOM   1692  CD  GLN   126      44.396  25.851  48.694  1.00  0.00           C  
ATOM   1693  OE1 GLN   126      45.439  26.043  48.088  1.00  0.00           O  
ATOM   1694  NE2 GLN   126      43.450  25.239  48.022  1.00  0.00           N  
ATOM   1695 HE21 GLN   126      42.514  25.380  48.373  1.00  0.00           H  
ATOM   1696 HE22 GLN   126      43.530  24.863  47.088  1.00  0.00           H  
ATOM   1697  C   GLN   126      46.666  24.436  52.203  1.00  0.00           C  
ATOM   1698  O   GLN   126      47.787  24.902  52.238  1.00  0.00           O  
ATOM   1699  N   SER   127      46.269  23.934  53.371  1.00  0.00           N  
ATOM   1700  H   SER   127      45.345  23.530  53.430  1.00  0.00           H  
ATOM   1701  CA  SER   127      46.940  24.171  54.639  1.00  0.00           C  
ATOM   1702  HA  SER   127      47.330  25.189  54.653  1.00  0.00           H  
ATOM   1703  CB  SER   127      45.969  24.053  55.812  1.00  0.00           C  
ATOM   1704  HB2 SER   127      45.093  24.643  55.545  1.00  0.00           H  
ATOM   1705  HB3 SER   127      45.595  23.030  55.866  1.00  0.00           H  
ATOM   1706  OG  SER   127      46.439  24.617  57.039  1.00  0.00           O  
ATOM   1707  HG  SER   127      45.683  24.761  57.614  1.00  0.00           H  
ATOM   1708  C   SER   127      48.216  23.316  54.933  1.00  0.00           C  
ATOM   1709  O   SER   127      48.539  22.530  54.101  1.00  0.00           O  
ATOM   1710  N   GLY   128      48.889  23.499  56.096  1.00  0.00           N  
ATOM   1711  H   GLY   128      48.508  24.142  56.775  1.00  0.00           H  
ATOM   1712  CA  GLY   128      50.150  22.766  56.503  1.00  0.00           C  
ATOM   1713  HA2 GLY   128      50.870  22.718  55.686  1.00  0.00           H  
ATOM   1714  HA3 GLY   128      50.634  23.241  57.357  1.00  0.00           H  
ATOM   1715  C   GLY   128      49.966  21.290  56.820  1.00  0.00           C  
ATOM   1716  O   GLY   128      48.819  20.845  56.956  1.00  0.00           O  
ATOM   1717  N   SER   129      51.006  20.440  56.938  1.00  0.00           N  
ATOM   1718  H   SER   129      50.733  19.502  56.681  1.00  0.00           H  
ATOM   1719  CA  SER   129      52.486  20.634  57.002  1.00  0.00           C  
ATOM   1720  HA  SER   129      52.828  19.605  56.890  1.00  0.00           H  
ATOM   1721  CB  SER   129      53.227  21.476  55.930  1.00  0.00           C  
ATOM   1722  HB2 SER   129      54.236  21.067  55.981  1.00  0.00           H  
ATOM   1723  HB3 SER   129      52.809  21.240  54.951  1.00  0.00           H  
ATOM   1724  OG  SER   129      53.261  22.843  56.148  1.00  0.00           O  
ATOM   1725  HG  SER   129      54.077  23.171  55.763  1.00  0.00           H  
ATOM   1726  C   SER   129      52.979  20.935  58.437  1.00  0.00           C  
ATOM   1727  O   SER   129      52.205  21.375  59.310  1.00  0.00           O  
ATOM   1728  N   TYR   130      54.276  20.691  58.725  1.00  0.00           N  
ATOM   1729  H   TYR   130      54.800  20.188  58.023  1.00  0.00           H  
ATOM   1730  CA  TYR   130      55.094  21.262  59.783  1.00  0.00           C  
ATOM   1731  HA  TYR   130      56.119  20.916  59.652  1.00  0.00           H  
ATOM   1732  CB  TYR   130      55.226  22.811  59.693  1.00  0.00           C  
ATOM   1733  HB2 TYR   130      55.469  23.043  58.656  1.00  0.00           H  
ATOM   1734  HB3 TYR   130      54.334  23.369  59.977  1.00  0.00           H  
ATOM   1735  CG  TYR   130      56.263  23.439  60.621  1.00  0.00           C  
ATOM   1736  CD1 TYR   130      55.893  24.210  61.729  1.00  0.00           C  
ATOM   1737  HD1 TYR   130      54.839  24.327  61.935  1.00  0.00           H  
ATOM   1738  CE1 TYR   130      56.909  24.658  62.593  1.00  0.00           C  
ATOM   1739  HE1 TYR   130      56.711  25.235  63.484  1.00  0.00           H  
ATOM   1740  CZ  TYR   130      58.279  24.422  62.389  1.00  0.00           C  
ATOM   1741  OH  TYR   130      59.335  24.811  63.162  1.00  0.00           O  
ATOM   1742  HH  TYR   130      59.192  24.549  64.074  1.00  0.00           H  
ATOM   1743  CE2 TYR   130      58.630  23.832  61.141  1.00  0.00           C  
ATOM   1744  HE2 TYR   130      59.644  23.649  60.818  1.00  0.00           H  
ATOM   1745  CD2 TYR   130      57.583  23.388  60.243  1.00  0.00           C  
ATOM   1746  HD2 TYR   130      57.804  22.980  59.268  1.00  0.00           H  
ATOM   1747  C   TYR   130      54.730  20.844  61.255  1.00  0.00           C  
ATOM   1748  O   TYR   130      53.801  21.396  61.901  1.00  0.00           O  
ATOM   1749  N   SER   131      55.456  19.896  61.906  1.00  0.00           N  
ATOM   1750  H   SER   131      54.982  19.648  62.763  1.00  0.00           H  
ATOM   1751  CA  SER   131      56.673  19.081  61.516  1.00  0.00           C  
ATOM   1752  HA  SER   131      56.697  18.288  62.263  1.00  0.00           H  
ATOM   1753  CB  SER   131      56.556  18.350  60.193  1.00  0.00           C  
ATOM   1754  HB2 SER   131      55.520  18.031  60.083  1.00  0.00           H  
ATOM   1755  HB3 SER   131      56.702  18.995  59.327  1.00  0.00           H  
ATOM   1756  OG  SER   131      57.392  17.249  60.056  1.00  0.00           O  
ATOM   1757  HG  SER   131      57.266  16.774  60.881  1.00  0.00           H  
ATOM   1758  C   SER   131      58.059  19.864  61.495  1.00  0.00           C  
ATOM   1759  O   SER   131      58.755  19.933  60.441  1.00  0.00           O  
ATOM   1760  N   GLN   132      58.569  20.422  62.604  1.00  0.00           N  
ATOM   1761  H   GLN   132      59.439  20.920  62.481  1.00  0.00           H  
ATOM   1762  CA  GLN   132      58.106  20.205  64.003  1.00  0.00           C  
ATOM   1763  HA  GLN   132      57.018  20.270  64.003  1.00  0.00           H  
ATOM   1764  CB  GLN   132      58.639  18.891  64.633  1.00  0.00           C  
ATOM   1765  HB2 GLN   132      58.399  18.953  65.694  1.00  0.00           H  
ATOM   1766  HB3 GLN   132      58.130  17.980  64.319  1.00  0.00           H  
ATOM   1767  CG  GLN   132      60.233  18.839  64.466  1.00  0.00           C  
ATOM   1768  HG2 GLN   132      60.444  18.820  63.397  1.00  0.00           H  
ATOM   1769  HG3 GLN   132      60.708  19.696  64.945  1.00  0.00           H  
ATOM   1770  CD  GLN   132      60.775  17.581  65.150  1.00  0.00           C  
ATOM   1771  OE1 GLN   132      60.508  17.388  66.285  1.00  0.00           O  
ATOM   1772  NE2 GLN   132      61.631  16.773  64.564  1.00  0.00           N  
ATOM   1773 HE21 GLN   132      61.898  16.879  63.596  1.00  0.00           H  
ATOM   1774 HE22 GLN   132      62.048  15.975  65.021  1.00  0.00           H  
ATOM   1775  C   GLN   132      58.497  21.344  64.949  1.00  0.00           C  
ATOM   1776  O   GLN   132      59.679  21.837  64.870  1.00  0.00           O  
ATOM   1777  N   GLN   133      57.619  21.752  65.829  1.00  0.00           N  
ATOM   1778  H   GLN   133      56.844  21.117  65.958  1.00  0.00           H  
ATOM   1779  CA  GLN   133      57.722  22.680  66.975  1.00  0.00           C  
ATOM   1780  HA  GLN   133      56.979  22.505  67.753  1.00  0.00           H  
ATOM   1781  CB  GLN   133      59.070  22.616  67.779  1.00  0.00           C  
ATOM   1782  HB2 GLN   133      59.918  22.934  67.173  1.00  0.00           H  
ATOM   1783  HB3 GLN   133      58.949  23.181  68.704  1.00  0.00           H  
ATOM   1784  CG  GLN   133      59.331  21.196  68.228  1.00  0.00           C  
ATOM   1785  HG2 GLN   133      58.414  20.680  68.515  1.00  0.00           H  
ATOM   1786  HG3 GLN   133      59.793  20.697  67.376  1.00  0.00           H  
ATOM   1787  CD  GLN   133      60.414  21.157  69.315  1.00  0.00           C  
ATOM   1788  OE1 GLN   133      60.597  22.040  70.181  1.00  0.00           O  
ATOM   1789  NE2 GLN   133      61.319  20.288  69.258  1.00  0.00           N  
ATOM   1790 HE21 GLN   133      61.087  19.384  68.874  1.00  0.00           H  
ATOM   1791 HE22 GLN   133      62.014  20.292  69.992  1.00  0.00           H  
ATOM   1792  C   GLN   133      57.556  24.183  66.453  1.00  0.00           C  
ATOM   1793  O   GLN   133      58.414  24.625  65.691  1.00  0.00           O  
ATOM   1794  N   PRO   134      56.502  24.898  66.839  1.00  0.00           N  
ATOM   1795  CD  PRO   134      56.311  26.315  66.420  1.00  0.00           C  
ATOM   1796  HD2 PRO   134      56.408  26.585  65.369  1.00  0.00           H  
ATOM   1797  HD3 PRO   134      57.011  26.898  67.019  1.00  0.00           H  
ATOM   1798  CG  PRO   134      54.873  26.669  66.766  1.00  0.00           C  
ATOM   1799  HG2 PRO   134      54.209  26.524  65.914  1.00  0.00           H  
ATOM   1800  HG3 PRO   134      54.924  27.735  66.987  1.00  0.00           H  
ATOM   1801  CB  PRO   134      54.608  25.826  67.971  1.00  0.00           C  
ATOM   1802  HB2 PRO   134      53.578  25.471  67.956  1.00  0.00           H  
ATOM   1803  HB3 PRO   134      54.833  26.306  68.923  1.00  0.00           H  
ATOM   1804  CA  PRO   134      55.413  24.541  67.762  1.00  0.00           C  
ATOM   1805  HA  PRO   134      55.892  24.355  68.723  1.00  0.00           H  
ATOM   1806  C   PRO   134      54.561  23.262  67.427  1.00  0.00           C  
ATOM   1807  O   PRO   134      54.338  22.895  66.259  1.00  0.00           O  
ATOM   1808  N   SER   135      54.063  22.450  68.451  1.00  0.00           N  
ATOM   1809  H   SER   135      53.855  21.521  68.113  1.00  0.00           H  
ATOM   1810  CA  SER   135      54.045  22.746  69.887  1.00  0.00           C  
ATOM   1811  HA  SER   135      53.899  23.825  69.945  1.00  0.00           H  
ATOM   1812  CB  SER   135      52.823  21.957  70.404  1.00  0.00           C  
ATOM   1813  HB2 SER   135      51.904  22.298  69.927  1.00  0.00           H  
ATOM   1814  HB3 SER   135      52.912  20.884  70.234  1.00  0.00           H  
ATOM   1815  OG  SER   135      52.828  22.203  71.814  1.00  0.00           O  
ATOM   1816  HG  SER   135      52.050  22.755  71.923  1.00  0.00           H  
ATOM   1817  C   SER   135      55.354  22.321  70.492  1.00  0.00           C  
ATOM   1818  O   SER   135      56.208  21.614  69.908  1.00  0.00           O  
ATOM   1819  N   TYR   136      55.670  22.797  71.743  1.00  0.00           N  
ATOM   1820  H   TYR   136      55.057  23.451  72.207  1.00  0.00           H  
ATOM   1821  CA  TYR   136      57.016  22.735  72.325  1.00  0.00           C  
ATOM   1822  HA  TYR   136      57.690  22.329  71.571  1.00  0.00           H  
ATOM   1823  CB  TYR   136      57.579  24.164  72.629  1.00  0.00           C  
ATOM   1824  HB2 TYR   136      56.886  24.617  73.338  1.00  0.00           H  
ATOM   1825  HB3 TYR   136      58.468  23.997  73.236  1.00  0.00           H  
ATOM   1826  CG  TYR   136      57.925  25.056  71.493  1.00  0.00           C  
ATOM   1827  CD1 TYR   136      59.116  24.945  70.728  1.00  0.00           C  
ATOM   1828  HD1 TYR   136      59.737  24.078  70.897  1.00  0.00           H  
ATOM   1829  CE1 TYR   136      59.445  25.897  69.803  1.00  0.00           C  
ATOM   1830  HE1 TYR   136      60.311  25.843  69.160  1.00  0.00           H  
ATOM   1831  CZ  TYR   136      58.588  27.007  69.546  1.00  0.00           C  
ATOM   1832  OH  TYR   136      58.996  27.971  68.694  1.00  0.00           O  
ATOM   1833  HH  TYR   136      59.952  27.983  68.782  1.00  0.00           H  
ATOM   1834  CE2 TYR   136      57.385  27.124  70.243  1.00  0.00           C  
ATOM   1835  HE2 TYR   136      56.696  27.938  70.071  1.00  0.00           H  
ATOM   1836  CD2 TYR   136      56.990  26.093  71.187  1.00  0.00           C  
ATOM   1837  HD2 TYR   136      56.052  26.059  71.722  1.00  0.00           H  
ATOM   1838  C   TYR   136      57.027  21.913  73.584  1.00  0.00           C  
ATOM   1839  O   TYR   136      56.081  22.039  74.357  1.00  0.00           O  
ATOM   1840  N   GLY   137      58.028  21.097  73.882  1.00  0.00           N  
ATOM   1841  H   GLY   137      57.862  20.664  74.780  1.00  0.00           H  
ATOM   1842  CA  GLY   137      59.226  20.804  73.113  1.00  0.00           C  
ATOM   1843  HA2 GLY   137      59.370  19.724  73.113  1.00  0.00           H  
ATOM   1844  HA3 GLY   137      59.188  21.150  72.080  1.00  0.00           H  
ATOM   1845  C   GLY   137      60.433  21.655  73.711  1.00  0.00           C  
ATOM   1846  O   GLY   137      60.371  22.138  74.830  1.00  0.00           O  
ATOM   1847  N   GLY   138      61.536  21.812  72.989  1.00  0.00           N  
ATOM   1848  H   GLY   138      61.519  21.472  72.039  1.00  0.00           H  
ATOM   1849  CA  GLY   138      62.843  22.241  73.462  1.00  0.00           C  
ATOM   1850  HA2 GLY   138      63.019  21.646  74.358  1.00  0.00           H  
ATOM   1851  HA3 GLY   138      63.596  22.116  72.684  1.00  0.00           H  
ATOM   1852  C   GLY   138      62.836  23.718  73.832  1.00  0.00           C  
ATOM   1853  O   GLY   138      61.857  24.410  73.578  1.00  0.00           O  
ATOM   1854  N   GLN   139      63.945  24.312  74.264  1.00  0.00           N  
ATOM   1855  H   GLN   139      63.917  25.292  74.505  1.00  0.00           H  
ATOM   1856  CA  GLN   139      65.302  23.817  74.505  1.00  0.00           C  
ATOM   1857  HA  GLN   139      65.342  22.731  74.579  1.00  0.00           H  
ATOM   1858  CB  GLN   139      66.195  24.108  73.320  1.00  0.00           C  
ATOM   1859  HB2 GLN   139      67.063  23.450  73.352  1.00  0.00           H  
ATOM   1860  HB3 GLN   139      65.641  23.732  72.460  1.00  0.00           H  
ATOM   1861  CG  GLN   139      66.568  25.600  73.195  1.00  0.00           C  
ATOM   1862  HG2 GLN   139      65.666  26.149  72.923  1.00  0.00           H  
ATOM   1863  HG3 GLN   139      66.851  26.034  74.154  1.00  0.00           H  
ATOM   1864  CD  GLN   139      67.615  25.923  72.184  1.00  0.00           C  
ATOM   1865  OE1 GLN   139      67.422  26.386  71.020  1.00  0.00           O  
ATOM   1866  NE2 GLN   139      68.874  25.847  72.499  1.00  0.00           N  
ATOM   1867 HE21 GLN   139      69.267  25.676  73.413  1.00  0.00           H  
ATOM   1868 HE22 GLN   139      69.524  26.265  71.848  1.00  0.00           H  
ATOM   1869  C   GLN   139      65.935  24.296  75.819  1.00  0.00           C  
ATOM   1870  O   GLN   139      67.132  24.055  76.082  1.00  0.00           O  
ATOM   1871  N   GLN   140      65.110  24.927  76.699  1.00  0.00           N  
ATOM   1872  H   GLN   140      64.207  25.046  76.262  1.00  0.00           H  
ATOM   1873  CA  GLN   140      65.376  25.345  78.092  1.00  0.00           C  
ATOM   1874  HA  GLN   140      64.425  25.462  78.612  1.00  0.00           H  
ATOM   1875  CB  GLN   140      66.186  24.255  78.841  1.00  0.00           C  
ATOM   1876  HB2 GLN   140      67.156  23.992  78.417  1.00  0.00           H  
ATOM   1877  HB3 GLN   140      66.453  24.620  79.833  1.00  0.00           H  
ATOM   1878  CG  GLN   140      65.533  22.890  79.042  1.00  0.00           C  
ATOM   1879  HG2 GLN   140      65.226  22.461  78.088  1.00  0.00           H  
ATOM   1880  HG3 GLN   140      66.103  22.178  79.639  1.00  0.00           H  
ATOM   1881  CD  GLN   140      64.269  22.950  79.947  1.00  0.00           C  
ATOM   1882  OE1 GLN   140      63.742  23.937  80.424  1.00  0.00           O  
ATOM   1883  NE2 GLN   140      63.798  21.827  80.298  1.00  0.00           N  
ATOM   1884 HE21 GLN   140      64.190  21.017  79.841  1.00  0.00           H  
ATOM   1885 HE22 GLN   140      62.952  21.838  80.849  1.00  0.00           H  
ATOM   1886  C   GLN   140      66.176  26.718  78.141  1.00  0.00           C  
ATOM   1887  O   GLN   140      66.619  27.358  77.209  1.00  0.00           O  
ATOM   1888  N   GLN   141      66.118  27.343  79.389  1.00  0.00           N  
ATOM   1889  H   GLN   141      65.618  26.882  80.136  1.00  0.00           H  
ATOM   1890  CA  GLN   141      66.599  28.735  79.638  1.00  0.00           C  
ATOM   1891  HA  GLN   141      66.030  29.500  79.109  1.00  0.00           H  
ATOM   1892  CB  GLN   141      66.425  28.962  81.207  1.00  0.00           C  
ATOM   1893  HB2 GLN   141      67.027  28.282  81.810  1.00  0.00           H  
ATOM   1894  HB3 GLN   141      66.754  29.981  81.413  1.00  0.00           H  
ATOM   1895  CG  GLN   141      64.938  29.046  81.677  1.00  0.00           C  
ATOM   1896  HG2 GLN   141      64.836  29.554  82.636  1.00  0.00           H  
ATOM   1897  HG3 GLN   141      64.445  29.630  80.899  1.00  0.00           H  
ATOM   1898  CD  GLN   141      64.175  27.648  81.853  1.00  0.00           C  
ATOM   1899  OE1 GLN   141      64.737  26.590  81.930  1.00  0.00           O  
ATOM   1900  NE2 GLN   141      62.877  27.735  81.870  1.00  0.00           N  
ATOM   1901 HE21 GLN   141      62.517  28.630  81.573  1.00  0.00           H  
ATOM   1902 HE22 GLN   141      62.351  26.891  82.050  1.00  0.00           H  
ATOM   1903  C   GLN   141      68.138  29.008  79.256  1.00  0.00           C  
ATOM   1904  O   GLN   141      69.043  28.167  79.324  1.00  0.00           O  
ATOM   1905  N   SER   142      68.660  30.237  78.899  1.00  0.00           N  
ATOM   1906  H   SER   142      69.668  30.212  78.846  1.00  0.00           H  
ATOM   1907  CA  SER   142      68.043  31.403  78.298  1.00  0.00           C  
ATOM   1908  HA  SER   142      68.813  32.016  77.829  1.00  0.00           H  
ATOM   1909  CB  SER   142      67.220  30.945  77.046  1.00  0.00           C  
ATOM   1910  HB2 SER   142      67.894  30.371  76.410  1.00  0.00           H  
ATOM   1911  HB3 SER   142      66.301  30.376  77.185  1.00  0.00           H  
ATOM   1912  OG  SER   142      66.896  32.019  76.140  1.00  0.00           O  
ATOM   1913  HG  SER   142      66.062  32.404  76.419  1.00  0.00           H  
ATOM   1914  C   SER   142      67.126  32.217  79.283  1.00  0.00           C  
ATOM   1915  O   SER   142      65.964  32.469  78.953  1.00  0.00           O  
ATOM   1916  N   TYR   143      67.713  32.493  80.411  1.00  0.00           N  
ATOM   1917  H   TYR   143      68.630  32.097  80.565  1.00  0.00           H  
ATOM   1918  CA  TYR   143      67.218  33.259  81.480  1.00  0.00           C  
ATOM   1919  HA  TYR   143      66.196  32.894  81.588  1.00  0.00           H  
ATOM   1920  CB  TYR   143      67.938  33.025  82.782  1.00  0.00           C  
ATOM   1921  HB2 TYR   143      68.918  33.497  82.713  1.00  0.00           H  
ATOM   1922  HB3 TYR   143      67.376  33.556  83.550  1.00  0.00           H  
ATOM   1923  CG  TYR   143      68.007  31.589  83.293  1.00  0.00           C  
ATOM   1924  CD1 TYR   143      66.978  31.037  84.064  1.00  0.00           C  
ATOM   1925  HD1 TYR   143      66.155  31.693  84.303  1.00  0.00           H  
ATOM   1926  CE1 TYR   143      67.109  29.732  84.536  1.00  0.00           C  
ATOM   1927  HE1 TYR   143      66.334  29.271  85.131  1.00  0.00           H  
ATOM   1928  CZ  TYR   143      68.291  28.969  84.256  1.00  0.00           C  
ATOM   1929  OH  TYR   143      68.436  27.726  84.794  1.00  0.00           O  
ATOM   1930  HH  TYR   143      69.218  27.252  84.503  1.00  0.00           H  
ATOM   1931  CE2 TYR   143      69.255  29.462  83.379  1.00  0.00           C  
ATOM   1932  HE2 TYR   143      70.181  28.915  83.282  1.00  0.00           H  
ATOM   1933  CD2 TYR   143      69.086  30.771  82.915  1.00  0.00           C  
ATOM   1934  HD2 TYR   143      69.872  31.235  82.338  1.00  0.00           H  
ATOM   1935  C   TYR   143      67.128  34.735  81.101  1.00  0.00           C  
ATOM   1936  O   TYR   143      68.052  35.234  80.405  1.00  0.00           O  
ATOM   1937  N   GLY   144      66.125  35.483  81.627  1.00  0.00           N  
ATOM   1938  H   GLY   144      65.511  35.129  82.347  1.00  0.00           H  
ATOM   1939  CA  GLY   144      65.882  36.918  81.360  1.00  0.00           C  
ATOM   1940  HA2 GLY   144      65.914  36.951  80.271  1.00  0.00           H  
ATOM   1941  HA3 GLY   144      64.897  37.272  81.662  1.00  0.00           H  
ATOM   1942  C   GLY   144      66.827  38.034  81.794  1.00  0.00           C  
ATOM   1943  O   GLY   144      67.977  37.912  82.255  1.00  0.00           O  
ATOM   1944  N   GLN   145      66.348  39.295  81.728  1.00  0.00           N  
ATOM   1945  H   GLN   145      65.357  39.382  81.552  1.00  0.00           H  
ATOM   1946  CA  GLN   145      67.044  40.526  82.036  1.00  0.00           C  
ATOM   1947  HA  GLN   145      67.844  40.342  82.754  1.00  0.00           H  
ATOM   1948  CB  GLN   145      67.682  41.124  80.690  1.00  0.00           C  
ATOM   1949  HB2 GLN   145      67.942  42.149  80.955  1.00  0.00           H  
ATOM   1950  HB3 GLN   145      68.627  40.731  80.316  1.00  0.00           H  
ATOM   1951  CG  GLN   145      66.651  41.141  79.548  1.00  0.00           C  
ATOM   1952  HG2 GLN   145      66.729  40.221  78.970  1.00  0.00           H  
ATOM   1953  HG3 GLN   145      65.657  41.233  79.986  1.00  0.00           H  
ATOM   1954  CD  GLN   145      66.921  42.258  78.585  1.00  0.00           C  
ATOM   1955  OE1 GLN   145      67.919  42.262  77.888  1.00  0.00           O  
ATOM   1956  NE2 GLN   145      66.044  43.236  78.392  1.00  0.00           N  
ATOM   1957 HE21 GLN   145      66.174  43.690  77.499  1.00  0.00           H  
ATOM   1958 HE22 GLN   145      65.133  43.124  78.814  1.00  0.00           H  
ATOM   1959  C   GLN   145      66.018  41.507  82.715  1.00  0.00           C  
ATOM   1960  O   GLN   145      66.382  42.628  82.972  1.00  0.00           O  
ATOM   1961  N   GLN   146      64.740  41.231  83.029  1.00  0.00           N  
ATOM   1962  H   GLN   146      64.432  40.296  82.803  1.00  0.00           H  
ATOM   1963  CA  GLN   146      63.948  41.983  83.995  1.00  0.00           C  
ATOM   1964  HA  GLN   146      63.668  42.977  83.644  1.00  0.00           H  
ATOM   1965  CB  GLN   146      62.627  41.231  84.171  1.00  0.00           C  
ATOM   1966  HB2 GLN   146      61.979  41.970  84.643  1.00  0.00           H  
ATOM   1967  HB3 GLN   146      62.272  41.032  83.160  1.00  0.00           H  
ATOM   1968  CG  GLN   146      62.650  39.965  85.052  1.00  0.00           C  
ATOM   1969  HG2 GLN   146      62.905  40.264  86.069  1.00  0.00           H  
ATOM   1970  HG3 GLN   146      61.631  39.581  84.999  1.00  0.00           H  
ATOM   1971  CD  GLN   146      63.473  38.777  84.509  1.00  0.00           C  
ATOM   1972  OE1 GLN   146      63.483  38.507  83.341  1.00  0.00           O  
ATOM   1973  NE2 GLN   146      64.219  38.071  85.348  1.00  0.00           N  
ATOM   1974 HE21 GLN   146      64.190  38.430  86.292  1.00  0.00           H  
ATOM   1975 HE22 GLN   146      64.915  37.491  84.900  1.00  0.00           H  
ATOM   1976  C   GLN   146      64.537  42.098  85.402  1.00  0.00           C  
ATOM   1977  O   GLN   146      65.296  41.270  85.879  1.00  0.00           O  
ATOM   1978  N   GLN   147      64.013  43.097  86.148  1.00  0.00           N  
ATOM   1979  H   GLN   147      63.505  43.846  85.698  1.00  0.00           H  
ATOM   1980  CA  GLN   147      64.523  43.403  87.512  1.00  0.00           C  
ATOM   1981  HA  GLN   147      65.147  42.566  87.823  1.00  0.00           H  
ATOM   1982  CB  GLN   147      65.490  44.599  87.419  1.00  0.00           C  
ATOM   1983  HB2 GLN   147      66.309  44.327  86.753  1.00  0.00           H  
ATOM   1984  HB3 GLN   147      64.989  45.462  86.981  1.00  0.00           H  
ATOM   1985  CG  GLN   147      66.076  45.192  88.698  1.00  0.00           C  
ATOM   1986  HG2 GLN   147      66.666  46.102  88.585  1.00  0.00           H  
ATOM   1987  HG3 GLN   147      65.289  45.429  89.413  1.00  0.00           H  
ATOM   1988  CD  GLN   147      66.970  44.123  89.391  1.00  0.00           C  
ATOM   1989  OE1 GLN   147      67.145  42.965  89.018  1.00  0.00           O  
ATOM   1990  NE2 GLN   147      67.749  44.503  90.379  1.00  0.00           N  
ATOM   1991 HE21 GLN   147      67.796  45.446  90.737  1.00  0.00           H  
ATOM   1992 HE22 GLN   147      68.419  43.855  90.769  1.00  0.00           H  
ATOM   1993  C   GLN   147      63.371  43.739  88.376  1.00  0.00           C  
ATOM   1994  O   GLN   147      62.742  44.767  88.250  1.00  0.00           O  
ATOM   1995  N   SER   148      63.210  43.028  89.510  1.00  0.00           N  
ATOM   1996  H   SER   148      63.857  42.285  89.730  1.00  0.00           H  
ATOM   1997  CA  SER   148      62.343  43.491  90.641  1.00  0.00           C  
ATOM   1998  HA  SER   148      61.365  43.843  90.311  1.00  0.00           H  
ATOM   1999  CB  SER   148      62.028  42.291  91.563  1.00  0.00           C  
ATOM   2000  HB2 SER   148      61.205  41.704  91.156  1.00  0.00           H  
ATOM   2001  HB3 SER   148      62.936  41.689  91.604  1.00  0.00           H  
ATOM   2002  OG  SER   148      61.568  42.703  92.914  1.00  0.00           O  
ATOM   2003  HG  SER   148      60.892  42.072  93.174  1.00  0.00           H  
ATOM   2004  C   SER   148      63.093  44.642  91.366  1.00  0.00           C  
ATOM   2005  O   SER   148      64.162  44.319  91.875  1.00  0.00           O  
ATOM   2006  N   TYR   149      62.450  45.731  91.654  1.00  0.00           N  
ATOM   2007  H   TYR   149      61.449  45.748  91.518  1.00  0.00           H  
ATOM   2008  CA  TYR   149      63.033  46.941  92.293  1.00  0.00           C  
ATOM   2009  HA  TYR   149      63.757  46.645  93.051  1.00  0.00           H  
ATOM   2010  CB  TYR   149      63.773  47.697  91.208  1.00  0.00           C  
ATOM   2011  HB2 TYR   149      64.770  47.269  91.100  1.00  0.00           H  
ATOM   2012  HB3 TYR   149      63.368  47.423  90.233  1.00  0.00           H  
ATOM   2013  CG  TYR   149      63.960  49.190  91.441  1.00  0.00           C  
ATOM   2014  CD1 TYR   149      62.952  50.130  91.151  1.00  0.00           C  
ATOM   2015  HD1 TYR   149      62.098  49.659  90.687  1.00  0.00           H  
ATOM   2016  CE1 TYR   149      63.076  51.491  91.504  1.00  0.00           C  
ATOM   2017  HE1 TYR   149      62.234  52.153  91.362  1.00  0.00           H  
ATOM   2018  CZ  TYR   149      64.284  51.959  92.131  1.00  0.00           C  
ATOM   2019  OH  TYR   149      64.521  53.282  92.242  1.00  0.00           O  
ATOM   2020  HH  TYR   149      63.752  53.823  92.048  1.00  0.00           H  
ATOM   2021  CE2 TYR   149      65.359  51.019  92.308  1.00  0.00           C  
ATOM   2022  HE2 TYR   149      66.277  51.403  92.726  1.00  0.00           H  
ATOM   2023  CD2 TYR   149      65.188  49.623  91.935  1.00  0.00           C  
ATOM   2024  HD2 TYR   149      65.992  48.926  92.116  1.00  0.00           H  
ATOM   2025  C   TYR   149      61.951  47.738  93.140  1.00  0.00           C  
ATOM   2026  O   TYR   149      60.768  47.768  92.688  1.00  0.00           O  
ATOM   2027  N   ASN   150      62.318  48.401  94.242  1.00  0.00           N  
ATOM   2028  H   ASN   150      63.285  48.212  94.463  1.00  0.00           H  
ATOM   2029  CA  ASN   150      61.440  49.203  95.134  1.00  0.00           C  
ATOM   2030  HA  ASN   150      60.864  49.826  94.450  1.00  0.00           H  
ATOM   2031  CB  ASN   150      60.616  48.215  96.009  1.00  0.00           C  
ATOM   2032  HB2 ASN   150      60.012  47.636  95.311  1.00  0.00           H  
ATOM   2033  HB3 ASN   150      61.237  47.603  96.663  1.00  0.00           H  
ATOM   2034  CG  ASN   150      59.630  48.980  96.857  1.00  0.00           C  
ATOM   2035  OD1 ASN   150      59.300  50.167  96.625  1.00  0.00           O  
ATOM   2036  ND2 ASN   150      59.063  48.276  97.828  1.00  0.00           N  
ATOM   2037 HD21 ASN   150      58.426  48.815  98.398  1.00  0.00           H  
ATOM   2038 HD22 ASN   150      59.483  47.399  98.099  1.00  0.00           H  
ATOM   2039  C   ASN   150      62.408  50.121  96.068  1.00  0.00           C  
ATOM   2040  O   ASN   150      63.139  49.595  96.897  1.00  0.00           O  
ATOM   2041  N   PRO   151      62.438  51.438  95.861  1.00  0.00           N  
ATOM   2042  CD  PRO   151      61.641  52.215  94.884  1.00  0.00           C  
ATOM   2043  HD2 PRO   151      60.571  52.092  95.048  1.00  0.00           H  
ATOM   2044  HD3 PRO   151      61.910  51.858  93.890  1.00  0.00           H  
ATOM   2045  CG  PRO   151      62.118  53.674  95.056  1.00  0.00           C  
ATOM   2046  HG2 PRO   151      61.484  54.328  95.656  1.00  0.00           H  
ATOM   2047  HG3 PRO   151      62.220  54.152  94.082  1.00  0.00           H  
ATOM   2048  CB  PRO   151      63.521  53.650  95.782  1.00  0.00           C  
ATOM   2049  HB2 PRO   151      63.836  54.525  96.350  1.00  0.00           H  
ATOM   2050  HB3 PRO   151      64.288  53.396  95.050  1.00  0.00           H  
ATOM   2051  CA  PRO   151      63.222  52.397  96.662  1.00  0.00           C  
ATOM   2052  HA  PRO   151      64.165  51.894  96.874  1.00  0.00           H  
ATOM   2053  C   PRO   151      62.513  52.718  98.005  1.00  0.00           C  
ATOM   2054  O   PRO   151      61.300  52.527  98.209  1.00  0.00           O  
ATOM   2055  N   PRO   152      63.260  53.246  98.960  1.00  0.00           N  
ATOM   2056  CD  PRO   152      64.686  53.200  99.019  1.00  0.00           C  
ATOM   2057  HD2 PRO   152      65.092  53.995  98.393  1.00  0.00           H  
ATOM   2058  HD3 PRO   152      64.936  52.195  98.679  1.00  0.00           H  
ATOM   2059  CG  PRO   152      65.040  53.363 100.476  1.00  0.00           C  
ATOM   2060  HG2 PRO   152      66.010  53.860 100.476  1.00  0.00           H  
ATOM   2061  HG3 PRO   152      65.056  52.426 101.033  1.00  0.00           H  
ATOM   2062  CB  PRO   152      63.931  54.252 101.021  1.00  0.00           C  
ATOM   2063  HB2 PRO   152      64.166  55.301 100.842  1.00  0.00           H  
ATOM   2064  HB3 PRO   152      63.767  54.035 102.076  1.00  0.00           H  
ATOM   2065  CA  PRO   152      62.749  53.630 100.231  1.00  0.00           C  
ATOM   2066  HA  PRO   152      62.542  52.676 100.718  1.00  0.00           H  
ATOM   2067  C   PRO   152      61.563  54.593 100.268  1.00  0.00           C  
ATOM   2068  O   PRO   152      61.430  55.462  99.390  1.00  0.00           O  
ATOM   2069  N   GLN   153      60.688  54.371 101.232  1.00  0.00           N  
ATOM   2070  H   GLN   153      60.876  53.579 101.829  1.00  0.00           H  
ATOM   2071  CA  GLN   153      59.534  55.179 101.606  1.00  0.00           C  
ATOM   2072  HA  GLN   153      58.862  55.139 100.749  1.00  0.00           H  
ATOM   2073  CB  GLN   153      58.842  54.608 102.795  1.00  0.00           C  
ATOM   2074  HB2 GLN   153      58.367  53.746 102.326  1.00  0.00           H  
ATOM   2075  HB3 GLN   153      59.518  54.359 103.613  1.00  0.00           H  
ATOM   2076  CG  GLN   153      57.734  55.490 103.395  1.00  0.00           C  
ATOM   2077  HG2 GLN   153      58.218  56.358 103.843  1.00  0.00           H  
ATOM   2078  HG3 GLN   153      57.125  55.849 102.565  1.00  0.00           H  
ATOM   2079  CD  GLN   153      56.933  54.668 104.322  1.00  0.00           C  
ATOM   2080  OE1 GLN   153      57.373  53.766 104.965  1.00  0.00           O  
ATOM   2081  NE2 GLN   153      55.655  54.879 104.470  1.00  0.00           N  
ATOM   2082 HE21 GLN   153      55.371  55.613 103.837  1.00  0.00           H  
ATOM   2083 HE22 GLN   153      55.242  54.583 105.343  1.00  0.00           H  
ATOM   2084  C   GLN   153      60.053  56.562 101.786  1.00  0.00           C  
ATOM   2085  O   GLN   153      61.072  56.659 102.482  1.00  0.00           O  
ATOM   2086  N   GLY   154      59.674  57.511 100.963  1.00  0.00           N  
ATOM   2087  H   GLY   154      59.012  57.266 100.240  1.00  0.00           H  
ATOM   2088  CA  GLY   154      60.346  58.865 100.742  1.00  0.00           C  
ATOM   2089  HA2 GLY   154      61.422  58.701 100.685  1.00  0.00           H  
ATOM   2090  HA3 GLY   154      59.967  59.209  99.779  1.00  0.00           H  
ATOM   2091  C   GLY   154      60.003  59.931 101.750  1.00  0.00           C  
ATOM   2092  O   GLY   154      59.819  61.076 101.331  1.00  0.00           O  
ATOM   2093  N   TYR   155      60.009  59.578 103.099  1.00  0.00           N  
ATOM   2094  H   TYR   155      60.311  58.645 103.340  1.00  0.00           H  
ATOM   2095  CA  TYR   155      59.988  60.557 104.153  1.00  0.00           C  
ATOM   2096  HA  TYR   155      58.973  60.937 104.275  1.00  0.00           H  
ATOM   2097  CB  TYR   155      60.576  59.811 105.403  1.00  0.00           C  
ATOM   2098  HB2 TYR   155      61.561  59.512 105.045  1.00  0.00           H  
ATOM   2099  HB3 TYR   155      60.838  60.426 106.264  1.00  0.00           H  
ATOM   2100  CG  TYR   155      59.790  58.612 105.923  1.00  0.00           C  
ATOM   2101  CD1 TYR   155      60.435  57.459 106.250  1.00  0.00           C  
ATOM   2102  HD1 TYR   155      61.479  57.464 105.974  1.00  0.00           H  
ATOM   2103  CE1 TYR   155      59.759  56.389 106.864  1.00  0.00           C  
ATOM   2104  HE1 TYR   155      60.255  55.452 107.072  1.00  0.00           H  
ATOM   2105  CZ  TYR   155      58.396  56.448 107.202  1.00  0.00           C  
ATOM   2106  OH  TYR   155      57.791  55.413 107.786  1.00  0.00           O  
ATOM   2107  HH  TYR   155      58.483  54.754 107.692  1.00  0.00           H  
ATOM   2108  CE2 TYR   155      57.739  57.713 106.867  1.00  0.00           C  
ATOM   2109  HE2 TYR   155      56.685  57.834 107.071  1.00  0.00           H  
ATOM   2110  CD2 TYR   155      58.383  58.718 106.242  1.00  0.00           C  
ATOM   2111  HD2 TYR   155      57.905  59.657 106.008  1.00  0.00           H  
ATOM   2112  C   TYR   155      60.849  61.795 103.816  1.00  0.00           C  
ATOM   2113  O   TYR   155      61.980  61.645 103.351  1.00  0.00           O  
ATOM   2114  N   GLY   156      60.438  63.024 104.152  1.00  0.00           N  
ATOM   2115  H   GLY   156      61.102  63.745 103.907  1.00  0.00           H  
ATOM   2116  CA  GLY   156      59.229  63.514 104.760  1.00  0.00           C  
ATOM   2117  HA2 GLY   156      59.315  64.599 104.707  1.00  0.00           H  
ATOM   2118  HA3 GLY   156      58.397  63.257 104.104  1.00  0.00           H  
ATOM   2119  C   GLY   156      59.092  63.122 106.205  1.00  0.00           C  
ATOM   2120  O   GLY   156      58.065  62.670 106.615  1.00  0.00           O  
ATOM   2121  N   GLN   157      60.263  63.286 106.897  1.00  0.00           N  
ATOM   2122  H   GLN   157      61.055  63.693 106.420  1.00  0.00           H  
ATOM   2123  CA  GLN   157      60.325  63.268 108.375  1.00  0.00           C  
ATOM   2124  HA  GLN   157      59.289  63.090 108.663  1.00  0.00           H  
ATOM   2125  CB  GLN   157      61.243  62.196 108.945  1.00  0.00           C  
ATOM   2126  HB2 GLN   157      61.251  62.321 110.027  1.00  0.00           H  
ATOM   2127  HB3 GLN   157      60.829  61.227 108.667  1.00  0.00           H  
ATOM   2128  CG  GLN   157      62.699  62.314 108.411  1.00  0.00           C  
ATOM   2129  HG2 GLN   157      62.749  62.168 107.332  1.00  0.00           H  
ATOM   2130  HG3 GLN   157      63.008  63.342 108.601  1.00  0.00           H  
ATOM   2131  CD  GLN   157      63.769  61.579 109.151  1.00  0.00           C  
ATOM   2132  OE1 GLN   157      63.692  61.465 110.384  1.00  0.00           O  
ATOM   2133  NE2 GLN   157      64.790  61.005 108.517  1.00  0.00           N  
ATOM   2134 HE21 GLN   157      64.889  61.073 107.514  1.00  0.00           H  
ATOM   2135 HE22 GLN   157      65.514  60.532 109.039  1.00  0.00           H  
ATOM   2136  C   GLN   157      60.748  64.654 108.677  1.00  0.00           C  
ATOM   2137  O   GLN   157      61.645  65.182 107.972  1.00  0.00           O  
ATOM   2138  N   GLN   158      60.150  65.428 109.586  1.00  0.00           N  
ATOM   2139  H   GLN   158      60.451  66.387 109.486  1.00  0.00           H  
ATOM   2140  CA  GLN   158      58.857  65.220 110.279  1.00  0.00           C  
ATOM   2141  HA  GLN   158      58.155  64.871 109.522  1.00  0.00           H  
ATOM   2142  CB  GLN   158      59.090  64.179 111.382  1.00  0.00           C  
ATOM   2143  HB2 GLN   158      59.302  63.198 110.956  1.00  0.00           H  
ATOM   2144  HB3 GLN   158      59.929  64.525 111.985  1.00  0.00           H  
ATOM   2145  CG  GLN   158      57.803  64.032 112.225  1.00  0.00           C  
ATOM   2146  HG2 GLN   158      57.658  64.868 112.909  1.00  0.00           H  
ATOM   2147  HG3 GLN   158      56.968  64.152 111.535  1.00  0.00           H  
ATOM   2148  CD  GLN   158      57.649  62.608 112.816  1.00  0.00           C  
ATOM   2149  OE1 GLN   158      58.539  61.759 112.757  1.00  0.00           O  
ATOM   2150  NE2 GLN   158      56.499  62.402 113.407  1.00  0.00           N  
ATOM   2151 HE21 GLN   158      55.797  63.122 113.499  1.00  0.00           H  
ATOM   2152 HE22 GLN   158      56.386  61.468 113.776  1.00  0.00           H  
ATOM   2153  C   GLN   158      58.449  66.550 110.823  1.00  0.00           C  
ATOM   2154  O   GLN   158      58.972  67.202 111.744  1.00  0.00           O  
ATOM   2155  N   ASN   159      57.338  67.029 110.288  1.00  0.00           N  
ATOM   2156  H   ASN   159      56.988  66.491 109.508  1.00  0.00           H  
ATOM   2157  CA  ASN   159      56.576  68.286 110.402  1.00  0.00           C  
ATOM   2158  HA  ASN   159      55.568  68.166 110.005  1.00  0.00           H  
ATOM   2159  CB  ASN   159      56.469  68.783 111.856  1.00  0.00           C  
ATOM   2160  HB2 ASN   159      57.500  69.078 112.053  1.00  0.00           H  
ATOM   2161  HB3 ASN   159      55.941  69.736 111.814  1.00  0.00           H  
ATOM   2162  CG  ASN   159      56.023  67.766 112.919  1.00  0.00           C  
ATOM   2163  OD1 ASN   159      54.965  67.215 112.815  1.00  0.00           O  
ATOM   2164  ND2 ASN   159      56.781  67.708 113.995  1.00  0.00           N  
ATOM   2165 HD21 ASN   159      57.599  68.299 113.954  1.00  0.00           H  
ATOM   2166 HD22 ASN   159      56.504  67.199 114.822  1.00  0.00           H  
ATOM   2167  C   ASN   159      57.195  69.405 109.547  1.00  0.00           C  
ATOM   2168  O   ASN   159      58.361  69.429 109.475  1.00  0.00           O  
ATOM   2169  N   GLN   160      56.497  70.430 109.006  1.00  0.00           N  
ATOM   2170  H   GLN   160      56.952  71.313 108.821  1.00  0.00           H  
ATOM   2171  CA  GLN   160      55.065  70.480 108.737  1.00  0.00           C  
ATOM   2172  HA  GLN   160      54.505  70.457 109.672  1.00  0.00           H  
ATOM   2173  CB  GLN   160      54.751  71.871 108.135  1.00  0.00           C  
ATOM   2174  HB2 GLN   160      53.682  72.049 108.018  1.00  0.00           H  
ATOM   2175  HB3 GLN   160      54.951  72.571 108.946  1.00  0.00           H  
ATOM   2176  CG  GLN   160      55.512  72.368 106.874  1.00  0.00           C  
ATOM   2177  HG2 GLN   160      55.825  73.410 106.946  1.00  0.00           H  
ATOM   2178  HG3 GLN   160      56.423  71.827 106.619  1.00  0.00           H  
ATOM   2179  CD  GLN   160      54.685  72.219 105.565  1.00  0.00           C  
ATOM   2180  OE1 GLN   160      54.507  71.143 104.992  1.00  0.00           O  
ATOM   2181  NE2 GLN   160      54.031  73.203 105.121  1.00  0.00           N  
ATOM   2182 HE21 GLN   160      53.926  74.106 105.562  1.00  0.00           H  
ATOM   2183 HE22 GLN   160      53.280  72.974 104.486  1.00  0.00           H  
ATOM   2184  C   GLN   160      54.525  69.431 107.762  1.00  0.00           C  
ATOM   2185  O   GLN   160      55.326  68.615 107.174  1.00  0.00           O  
ATOM   2186  N   TYR   161      53.238  69.449 107.662  1.00  0.00           N  
ATOM   2187  H   TYR   161      52.690  69.939 108.354  1.00  0.00           H  
ATOM   2188  CA  TYR   161      52.427  68.614 106.643  1.00  0.00           C  
ATOM   2189  HA  TYR   161      53.104  68.273 105.860  1.00  0.00           H  
ATOM   2190  CB  TYR   161      51.809  67.390 107.322  1.00  0.00           C  
ATOM   2191  HB2 TYR   161      51.084  67.695 108.077  1.00  0.00           H  
ATOM   2192  HB3 TYR   161      51.232  66.817 106.596  1.00  0.00           H  
ATOM   2193  CG  TYR   161      52.867  66.397 107.888  1.00  0.00           C  
ATOM   2194  CD1 TYR   161      53.355  65.304 107.043  1.00  0.00           C  
ATOM   2195  HD1 TYR   161      53.065  65.281 106.003  1.00  0.00           H  
ATOM   2196  CE1 TYR   161      54.270  64.376 107.601  1.00  0.00           C  
ATOM   2197  HE1 TYR   161      54.620  63.548 107.001  1.00  0.00           H  
ATOM   2198  CZ  TYR   161      54.707  64.599 108.915  1.00  0.00           C  
ATOM   2199  OH  TYR   161      55.700  63.752 109.399  1.00  0.00           O  
ATOM   2200  HH  TYR   161      55.744  62.887 108.985  1.00  0.00           H  
ATOM   2201  CE2 TYR   161      54.235  65.661 109.684  1.00  0.00           C  
ATOM   2202  HE2 TYR   161      54.665  65.781 110.667  1.00  0.00           H  
ATOM   2203  CD2 TYR   161      53.287  66.550 109.210  1.00  0.00           C  
ATOM   2204  HD2 TYR   161      52.929  67.399 109.773  1.00  0.00           H  
ATOM   2205  C   TYR   161      51.294  69.430 105.907  1.00  0.00           C  
ATOM   2206  O   TYR   161      50.889  69.008 104.792  1.00  0.00           O  
ATOM   2207  N   ASN   162      50.842  70.526 106.503  1.00  0.00           N  
ATOM   2208  H   ASN   162      51.313  70.696 107.380  1.00  0.00           H  
ATOM   2209  CA  ASN   162      49.784  71.337 105.994  1.00  0.00           C  
ATOM   2210  HA  ASN   162      49.382  70.935 105.064  1.00  0.00           H  
ATOM   2211  CB  ASN   162      48.723  71.323 107.039  1.00  0.00           C  
ATOM   2212  HB2 ASN   162      48.374  70.297 107.150  1.00  0.00           H  
ATOM   2213  HB3 ASN   162      49.163  71.638 107.985  1.00  0.00           H  
ATOM   2214  CG  ASN   162      47.534  72.159 106.636  1.00  0.00           C  
ATOM   2215  OD1 ASN   162      46.912  71.870 105.599  1.00  0.00           O  
ATOM   2216  ND2 ASN   162      47.193  73.316 107.204  1.00  0.00           N  
ATOM   2217 HD21 ASN   162      46.552  73.852 106.637  1.00  0.00           H  
ATOM   2218 HD22 ASN   162      47.750  73.880 107.830  1.00  0.00           H  
ATOM   2219  C   ASN   162      50.256  72.778 105.752  1.00  0.00           C  
ATOM   2220  O   ASN   162      50.880  73.365 106.589  1.00  0.00           O  
ATOM   2221  N   SER   163      49.898  73.364 104.619  1.00  0.00           N  
ATOM   2222  H   SER   163      49.584  72.822 103.827  1.00  0.00           H  
ATOM   2223  CA  SER   163      50.110  74.817 104.241  1.00  0.00           C  
ATOM   2224  HA  SER   163      51.185  74.932 104.106  1.00  0.00           H  
ATOM   2225  CB  SER   163      49.406  75.225 102.857  1.00  0.00           C  
ATOM   2226  HB2 SER   163      49.858  74.653 102.047  1.00  0.00           H  
ATOM   2227  HB3 SER   163      48.341  75.010 102.944  1.00  0.00           H  
ATOM   2228  OG  SER   163      49.628  76.595 102.580  1.00  0.00           O  
ATOM   2229  HG  SER   163      49.084  77.103 103.187  1.00  0.00           H  
ATOM   2230  C   SER   163      49.671  75.738 105.372  1.00  0.00           C  
ATOM   2231  O   SER   163      48.576  75.583 105.921  1.00  0.00           O  
ATOM   2232  N   SER   164      50.467  76.799 105.546  1.00  0.00           N  
ATOM   2233  H   SER   164      51.339  76.907 105.048  1.00  0.00           H  
ATOM   2234  CA  SER   164      50.022  77.995 106.268  1.00  0.00           C  
ATOM   2235  HA  SER   164      50.868  78.680 106.203  1.00  0.00           H  
ATOM   2236  CB  SER   164      49.887  77.621 107.757  1.00  0.00           C  
ATOM   2237  HB2 SER   164      48.991  77.017 107.895  1.00  0.00           H  
ATOM   2238  HB3 SER   164      50.658  76.896 108.019  1.00  0.00           H  
ATOM   2239  OG  SER   164      50.043  78.753 108.598  1.00  0.00           O  
ATOM   2240  HG  SER   164      50.480  78.423 109.387  1.00  0.00           H  
ATOM   2241  C   SER   164      48.829  78.679 105.675  1.00  0.00           C  
ATOM   2242  O   SER   164      48.309  78.297 104.609  1.00  0.00           O  
ATOM   2243  N   SER   165      48.343  79.797 106.246  1.00  0.00           N  
ATOM   2244  H   SER   165      48.647  79.875 107.206  1.00  0.00           H  
ATOM   2245  CA  SER   165      47.354  80.690 105.684  1.00  0.00           C  
ATOM   2246  HA  SER   165      46.413  80.150 105.572  1.00  0.00           H  
ATOM   2247  CB  SER   165      47.058  81.824 106.616  1.00  0.00           C  
ATOM   2248  HB2 SER   165      46.728  81.406 107.567  1.00  0.00           H  
ATOM   2249  HB3 SER   165      47.912  82.454 106.864  1.00  0.00           H  
ATOM   2250  OG  SER   165      45.956  82.634 106.010  1.00  0.00           O  
ATOM   2251  HG  SER   165      45.862  83.414 106.561  1.00  0.00           H  
ATOM   2252  C   SER   165      47.759  81.318 104.358  1.00  0.00           C  
ATOM   2253  O   SER   165      48.793  81.910 104.198  1.00  0.00           O  
ATOM   2254  N   GLY   166      46.835  81.223 103.362  1.00  0.00           N  
ATOM   2255  H   GLY   166      45.907  80.893 103.586  1.00  0.00           H  
ATOM   2256  CA  GLY   166      46.917  81.968 102.102  1.00  0.00           C  
ATOM   2257  HA2 GLY   166      47.932  81.914 101.707  1.00  0.00           H  
ATOM   2258  HA3 GLY   166      46.286  81.399 101.419  1.00  0.00           H  
ATOM   2259  C   GLY   166      46.668  83.495 102.191  1.00  0.00           C  
ATOM   2260  O   GLY   166      46.876  84.170 101.213  1.00  0.00           O  
ATOM   2261  N   GLY   167      46.100  83.868 103.310  1.00  0.00           N  
ATOM   2262  H   GLY   167      45.730  83.187 103.958  1.00  0.00           H  
ATOM   2263  CA  GLY   167      46.086  85.293 103.793  1.00  0.00           C  
ATOM   2264  HA2 GLY   167      45.723  85.249 104.819  1.00  0.00           H  
ATOM   2265  HA3 GLY   167      47.034  85.778 104.022  1.00  0.00           H  
ATOM   2266  C   GLY   167      45.004  86.281 103.270  1.00  0.00           C  
ATOM   2267  O   GLY   167      45.110  87.438 103.346  1.00  0.00           O  
ATOM   2268  N   GLY   168      43.952  85.763 102.636  1.00  0.00           N  
ATOM   2269  H   GLY   168      43.898  84.757 102.570  1.00  0.00           H  
ATOM   2270  CA  GLY   168      42.972  86.541 101.911  1.00  0.00           C  
ATOM   2271  HA2 GLY   168      42.007  86.058 102.070  1.00  0.00           H  
ATOM   2272  HA3 GLY   168      42.952  87.600 102.168  1.00  0.00           H  
ATOM   2273  C   GLY   168      43.217  86.529 100.384  1.00  0.00           C  
ATOM   2274  O   GLY   168      43.900  85.737  99.813  1.00  0.00           O  
ATOM   2275  N   GLY   169      42.511  87.545  99.684  1.00  0.00           N  
ATOM   2276  H   GLY   169      42.790  87.657  98.720  1.00  0.00           H  
ATOM   2277  CA  GLY   169      41.466  88.470 100.136  1.00  0.00           C  
ATOM   2278  HA2 GLY   169      40.812  87.916 100.810  1.00  0.00           H  
ATOM   2279  HA3 GLY   169      41.942  89.232 100.753  1.00  0.00           H  
ATOM   2280  C   GLY   169      40.454  89.076  99.153  1.00  0.00           C  
ATOM   2281  O   GLY   169      40.356  88.644  97.992  1.00  0.00           O  
ATOM   2282  N   GLY   170      39.691  90.082  99.620  1.00  0.00           N  
ATOM   2283  H   GLY   170      39.623  90.267 100.610  1.00  0.00           H  
ATOM   2284  CA  GLY   170      38.932  90.986  98.708  1.00  0.00           C  
ATOM   2285  HA2 GLY   170      38.412  90.417  97.937  1.00  0.00           H  
ATOM   2286  HA3 GLY   170      38.171  91.551  99.246  1.00  0.00           H  
ATOM   2287  C   GLY   170      39.790  92.077  97.928  1.00  0.00           C  
ATOM   2288  O   GLY   170      40.979  92.010  98.016  1.00  0.00           O  
ATOM   2289  N   GLY   171      39.126  92.955  97.194  1.00  0.00           N  
ATOM   2290  H   GLY   171      39.681  93.506  96.555  1.00  0.00           H  
ATOM   2291  CA  GLY   171      37.671  93.148  97.036  1.00  0.00           C  
ATOM   2292  HA2 GLY   171      37.143  93.092  97.988  1.00  0.00           H  
ATOM   2293  HA3 GLY   171      37.481  94.175  96.724  1.00  0.00           H  
ATOM   2294  C   GLY   171      36.998  92.290  95.991  1.00  0.00           C  
ATOM   2295  O   GLY   171      37.397  91.148  95.800  1.00  0.00           O  
ATOM   2296  N   GLY   172      36.072  92.861  95.203  1.00  0.00           N  
ATOM   2297  H   GLY   172      35.676  92.146  94.610  1.00  0.00           H  
ATOM   2298  CA  GLY   172      35.503  94.251  95.096  1.00  0.00           C  
ATOM   2299  HA2 GLY   172      34.422  94.118  95.141  1.00  0.00           H  
ATOM   2300  HA3 GLY   172      35.586  94.770  96.051  1.00  0.00           H  
ATOM   2301  C   GLY   172      36.153  94.974  93.937  1.00  0.00           C  
ATOM   2302  O   GLY   172      37.290  95.314  93.957  1.00  0.00           O  
ATOM   2303  N   GLY   173      35.385  95.312  92.922  1.00  0.00           N  
ATOM   2304  H   GLY   173      34.456  94.914  92.921  1.00  0.00           H  
ATOM   2305  CA  GLY   173      35.748  96.062  91.739  1.00  0.00           C  
ATOM   2306  HA2 GLY   173      34.858  96.326  91.168  1.00  0.00           H  
ATOM   2307  HA3 GLY   173      36.073  97.006  92.176  1.00  0.00           H  
ATOM   2308  C   GLY   173      36.844  95.365  90.924  1.00  0.00           C  
ATOM   2309  O   GLY   173      36.987  94.125  90.952  1.00  0.00           O  
ATOM   2310  N   GLY   174      37.614  96.141  90.140  1.00  0.00           N  
ATOM   2311  H   GLY   174      38.287  95.566  89.653  1.00  0.00           H  
ATOM   2312  CA  GLY   174      37.384  97.459  89.575  1.00  0.00           C  
ATOM   2313  HA2 GLY   174      36.960  98.158  90.297  1.00  0.00           H  
ATOM   2314  HA3 GLY   174      38.363  97.847  89.297  1.00  0.00           H  
ATOM   2315  C   GLY   174      36.435  97.431  88.442  1.00  0.00           C  
ATOM   2316  O   GLY   174      35.596  96.491  88.335  1.00  0.00           O  
ATOM   2317  N   GLY   175      36.514  98.410  87.525  1.00  0.00           N  
ATOM   2318  H   GLY   175      37.373  98.938  87.468  1.00  0.00           H  
ATOM   2319  CA  GLY   175      35.617  98.615  86.315  1.00  0.00           C  
ATOM   2320  HA2 GLY   175      34.655  98.282  86.705  1.00  0.00           H  
ATOM   2321  HA3 GLY   175      35.647  99.660  86.007  1.00  0.00           H  
ATOM   2322  C   GLY   175      35.909  97.720  85.104  1.00  0.00           C  
ATOM   2323  O   GLY   175      36.823  96.853  85.190  1.00  0.00           O  
ATOM   2324  N   ASN   176      35.118  97.845  84.077  1.00  0.00           N  
ATOM   2325  H   ASN   176      34.553  98.681  84.126  1.00  0.00           H  
ATOM   2326  CA  ASN   176      34.978  96.988  82.886  1.00  0.00           C  
ATOM   2327  HA  ASN   176      35.700  96.171  82.902  1.00  0.00           H  
ATOM   2328  CB  ASN   176      33.564  96.472  82.812  1.00  0.00           C  
ATOM   2329  HB2 ASN   176      32.900  97.307  82.589  1.00  0.00           H  
ATOM   2330  HB3 ASN   176      33.433  95.734  82.021  1.00  0.00           H  
ATOM   2331  CG  ASN   176      33.072  95.847  84.135  1.00  0.00           C  
ATOM   2332  OD1 ASN   176      33.722  94.901  84.610  1.00  0.00           O  
ATOM   2333  ND2 ASN   176      32.000  96.315  84.737  1.00  0.00           N  
ATOM   2334 HD21 ASN   176      31.761  95.965  85.654  1.00  0.00           H  
ATOM   2335 HD22 ASN   176      31.373  96.909  84.215  1.00  0.00           H  
ATOM   2336  C   ASN   176      35.332  97.706  81.625  1.00  0.00           C  
ATOM   2337  O   ASN   176      34.452  97.930  80.695  1.00  0.00           O  
ATOM   2338  N   TYR   177      36.609  97.972  81.556  1.00  0.00           N  
ATOM   2339  H   TYR   177      37.304  97.643  82.211  1.00  0.00           H  
ATOM   2340  CA  TYR   177      37.173  98.880  80.531  1.00  0.00           C  
ATOM   2341  HA  TYR   177      36.393  99.517  80.117  1.00  0.00           H  
ATOM   2342  CB  TYR   177      38.274  99.714  81.186  1.00  0.00           C  
ATOM   2343  HB2 TYR   177      39.140  99.054  81.246  1.00  0.00           H  
ATOM   2344  HB3 TYR   177      38.388 100.559  80.507  1.00  0.00           H  
ATOM   2345  CG  TYR   177      37.890 100.147  82.633  1.00  0.00           C  
ATOM   2346  CD1 TYR   177      36.930 101.207  82.883  1.00  0.00           C  
ATOM   2347  HD1 TYR   177      36.264 101.541  82.101  1.00  0.00           H  
ATOM   2348  CE1 TYR   177      36.842 101.681  84.215  1.00  0.00           C  
ATOM   2349  HE1 TYR   177      36.101 102.448  84.386  1.00  0.00           H  
ATOM   2350  CZ  TYR   177      37.643 101.169  85.249  1.00  0.00           C  
ATOM   2351  OH  TYR   177      37.303 101.529  86.492  1.00  0.00           O  
ATOM   2352  HH  TYR   177      37.858 101.185  87.196  1.00  0.00           H  
ATOM   2353  CE2 TYR   177      38.528 100.145  85.000  1.00  0.00           C  
ATOM   2354  HE2 TYR   177      38.872  99.578  85.853  1.00  0.00           H  
ATOM   2355  CD2 TYR   177      38.659  99.660  83.695  1.00  0.00           C  
ATOM   2356  HD2 TYR   177      39.419  98.903  83.568  1.00  0.00           H  
ATOM   2357  C   TYR   177      37.754  97.978  79.352  1.00  0.00           C  
ATOM   2358  O   TYR   177      38.382  96.962  79.593  1.00  0.00           O  
ATOM   2359  N   GLY   178      37.424  98.286  78.048  1.00  0.00           N  
ATOM   2360  H   GLY   178      37.707  97.614  77.348  1.00  0.00           H  
ATOM   2361  CA  GLY   178      36.925  99.596  77.497  1.00  0.00           C  
ATOM   2362  HA2 GLY   178      35.851  99.640  77.677  1.00  0.00           H  
ATOM   2363  HA3 GLY   178      37.407 100.433  78.003  1.00  0.00           H  
ATOM   2364  C   GLY   178      37.155  99.727  76.063  1.00  0.00           C  
ATOM   2365  O   GLY   178      38.092  99.146  75.569  1.00  0.00           O  
ATOM   2366  N   GLN   179      36.244 100.414  75.421  1.00  0.00           N  
ATOM   2367  H   GLN   179      35.579 100.934  75.976  1.00  0.00           H  
ATOM   2368  CA  GLN   179      36.027 100.582  73.985  1.00  0.00           C  
ATOM   2369  HA  GLN   179      36.991 100.644  73.481  1.00  0.00           H  
ATOM   2370  CB  GLN   179      35.298  99.394  73.316  1.00  0.00           C  
ATOM   2371  HB2 GLN   179      35.050  99.692  72.298  1.00  0.00           H  
ATOM   2372  HB3 GLN   179      35.995  98.556  73.271  1.00  0.00           H  
ATOM   2373  CG  GLN   179      33.943  99.020  73.967  1.00  0.00           C  
ATOM   2374  HG2 GLN   179      33.272  99.876  73.896  1.00  0.00           H  
ATOM   2375  HG3 GLN   179      33.604  98.236  73.289  1.00  0.00           H  
ATOM   2376  CD  GLN   179      34.020  98.439  75.396  1.00  0.00           C  
ATOM   2377  OE1 GLN   179      34.756  97.484  75.700  1.00  0.00           O  
ATOM   2378  NE2 GLN   179      33.458  99.065  76.367  1.00  0.00           N  
ATOM   2379 HE21 GLN   179      32.659  99.644  76.150  1.00  0.00           H  
ATOM   2380 HE22 GLN   179      33.574  98.614  77.264  1.00  0.00           H  
ATOM   2381  C   GLN   179      35.252 101.945  73.755  1.00  0.00           C  
ATOM   2382  O   GLN   179      34.156 102.202  74.324  1.00  0.00           O  
ATOM   2383  N   ASP   180      35.564 102.814  72.772  1.00  0.00           N  
ATOM   2384  H   ASP   180      34.908 103.582  72.789  1.00  0.00           H  
ATOM   2385  CA  ASP   180      36.648 103.000  71.813  1.00  0.00           C  
ATOM   2386  HA  ASP   180      37.599 102.736  72.276  1.00  0.00           H  
ATOM   2387  CB  ASP   180      36.632 102.009  70.656  1.00  0.00           C  
ATOM   2388  HB2 ASP   180      37.558 102.044  70.082  1.00  0.00           H  
ATOM   2389  HB3 ASP   180      36.644 101.004  71.077  1.00  0.00           H  
ATOM   2390  CG  ASP   180      35.472 102.142  69.659  1.00  0.00           C  
ATOM   2391  OD1 ASP   180      35.095 101.149  69.083  1.00  0.00           O  
ATOM   2392  OD2 ASP   180      35.068 103.258  69.368  1.00  0.00           O  
ATOM   2393  C   ASP   180      36.693 104.437  71.322  1.00  0.00           C  
ATOM   2394  O   ASP   180      35.823 105.250  71.589  1.00  0.00           O  
ATOM   2395  N   GLN   181      37.878 104.784  70.742  1.00  0.00           N  
ATOM   2396  H   GLN   181      38.639 104.134  70.604  1.00  0.00           H  
ATOM   2397  CA  GLN   181      38.131 106.205  70.296  1.00  0.00           C  
ATOM   2398  HA  GLN   181      37.344 106.835  70.709  1.00  0.00           H  
ATOM   2399  CB  GLN   181      39.589 106.722  70.684  1.00  0.00           C  
ATOM   2400  HB2 GLN   181      40.232 106.060  70.103  1.00  0.00           H  
ATOM   2401  HB3 GLN   181      39.757 107.760  70.394  1.00  0.00           H  
ATOM   2402  CG  GLN   181      39.879 106.500  72.215  1.00  0.00           C  
ATOM   2403  HG2 GLN   181      38.964 106.731  72.761  1.00  0.00           H  
ATOM   2404  HG3 GLN   181      40.053 105.439  72.395  1.00  0.00           H  
ATOM   2405  CD  GLN   181      41.111 107.341  72.765  1.00  0.00           C  
ATOM   2406  OE1 GLN   181      42.251 107.036  72.586  1.00  0.00           O  
ATOM   2407  NE2 GLN   181      40.808 108.487  73.322  1.00  0.00           N  
ATOM   2408 HE21 GLN   181      39.880 108.853  73.475  1.00  0.00           H  
ATOM   2409 HE22 GLN   181      41.546 109.140  73.544  1.00  0.00           H  
ATOM   2410  C   GLN   181      37.928 106.452  68.749  1.00  0.00           C  
ATOM   2411  O   GLN   181      38.557 107.336  68.092  1.00  0.00           O  
ATOM   2412  N   SER   182      37.043 105.615  68.174  1.00  0.00           N  
ATOM   2413  H   SER   182      36.509 105.016  68.786  1.00  0.00           H  
ATOM   2414  CA  SER   182      36.703 105.578  66.762  1.00  0.00           C  
ATOM   2415  HA  SER   182      37.662 105.629  66.246  1.00  0.00           H  
ATOM   2416  CB  SER   182      36.035 104.292  66.297  1.00  0.00           C  
ATOM   2417  HB2 SER   182      35.898 104.220  65.218  1.00  0.00           H  
ATOM   2418  HB3 SER   182      36.645 103.482  66.696  1.00  0.00           H  
ATOM   2419  OG  SER   182      34.783 104.098  66.911  1.00  0.00           O  
ATOM   2420  HG  SER   182      34.963 103.724  67.777  1.00  0.00           H  
ATOM   2421  C   SER   182      35.789 106.796  66.498  1.00  0.00           C  
ATOM   2422  O   SER   182      34.828 107.107  67.215  1.00  0.00           O  
ATOM   2423  N   SER   183      36.066 107.540  65.411  1.00  0.00           N  
ATOM   2424  H   SER   183      35.608 108.440  65.381  1.00  0.00           H  
ATOM   2425  CA  SER   183      36.916 107.437  64.280  1.00  0.00           C  
ATOM   2426  HA  SER   183      37.940 107.158  64.530  1.00  0.00           H  
ATOM   2427  CB  SER   183      36.284 106.451  63.342  1.00  0.00           C  
ATOM   2428  HB2 SER   183      36.875 106.583  62.436  1.00  0.00           H  
ATOM   2429  HB3 SER   183      36.359 105.445  63.755  1.00  0.00           H  
ATOM   2430  OG  SER   183      34.992 106.766  63.086  1.00  0.00           O  
ATOM   2431  HG  SER   183      34.669 106.040  62.548  1.00  0.00           H  
ATOM   2432  C   SER   183      37.012 108.788  63.500  1.00  0.00           C  
ATOM   2433  O   SER   183      36.214 109.694  63.674  1.00  0.00           O  
ATOM   2434  N   MET   184      38.042 108.919  62.716  1.00  0.00           N  
ATOM   2435  H   MET   184      38.693 108.170  62.528  1.00  0.00           H  
ATOM   2436  CA  MET   184      38.268 109.920  61.648  1.00  0.00           C  
ATOM   2437  HA  MET   184      37.342 110.084  61.098  1.00  0.00           H  
ATOM   2438  CB  MET   184      38.683 111.185  62.412  1.00  0.00           C  
ATOM   2439  HB2 MET   184      38.745 111.958  61.647  1.00  0.00           H  
ATOM   2440  HB3 MET   184      37.932 111.482  63.145  1.00  0.00           H  
ATOM   2441  CG  MET   184      40.077 111.190  63.125  1.00  0.00           C  
ATOM   2442  HG2 MET   184      39.971 110.557  64.006  1.00  0.00           H  
ATOM   2443  HG3 MET   184      40.763 110.642  62.479  1.00  0.00           H  
ATOM   2444  SD  MET   184      40.744 112.890  63.431  1.00  0.00           S  
ATOM   2445  CE  MET   184      41.234 113.301  61.722  1.00  0.00           C  
ATOM   2446  HE1 MET   184      42.076 113.979  61.858  1.00  0.00           H  
ATOM   2447  HE2 MET   184      41.641 112.336  61.420  1.00  0.00           H  
ATOM   2448  HE3 MET   184      40.496 113.628  60.990  1.00  0.00           H  
ATOM   2449  C   MET   184      39.296 109.572  60.525  1.00  0.00           C  
ATOM   2450  O   MET   184      40.072 108.604  60.737  1.00  0.00           O  
ATOM   2451  N   SER   185      39.373 110.400  59.517  1.00  0.00           N  
ATOM   2452  H   SER   185      38.813 111.240  59.547  1.00  0.00           H  
ATOM   2453  CA  SER   185      40.396 110.379  58.447  1.00  0.00           C  
ATOM   2454  HA  SER   185      41.346 110.104  58.905  1.00  0.00           H  
ATOM   2455  CB  SER   185      39.928 109.302  57.472  1.00  0.00           C  
ATOM   2456  HB2 SER   185      39.821 108.366  58.020  1.00  0.00           H  
ATOM   2457  HB3 SER   185      38.890 109.525  57.224  1.00  0.00           H  
ATOM   2458  OG  SER   185      40.660 108.993  56.341  1.00  0.00           O  
ATOM   2459  HG  SER   185      40.899 108.067  56.422  1.00  0.00           H  
ATOM   2460  C   SER   185      40.475 111.751  57.772  1.00  0.00           C  
ATOM   2461  O   SER   185      39.833 112.682  58.308  1.00  0.00           O  
ATOM   2462  N   SER   186      41.219 111.925  56.676  1.00  0.00           N  
ATOM   2463  H   SER   186      41.531 111.016  56.366  1.00  0.00           H  
ATOM   2464  CA  SER   186      41.728 113.154  56.030  1.00  0.00           C  
ATOM   2465  HA  SER   186      42.109 112.868  55.050  1.00  0.00           H  
ATOM   2466  CB  SER   186      40.575 114.159  55.721  1.00  0.00           C  
ATOM   2467  HB2 SER   186      39.767 113.738  55.121  1.00  0.00           H  
ATOM   2468  HB3 SER   186      40.097 114.426  56.663  1.00  0.00           H  
ATOM   2469  OG  SER   186      41.010 115.403  55.154  1.00  0.00           O  
ATOM   2470  HG  SER   186      40.216 115.930  55.043  1.00  0.00           H  
ATOM   2471  C   SER   186      42.927 113.884  56.869  1.00  0.00           C  
ATOM   2472  O   SER   186      42.784 114.041  58.101  1.00  0.00           O  
ATOM   2473  N   GLY   187      44.019 114.445  56.235  1.00  0.00           N  
ATOM   2474  H   GLY   187      44.688 114.922  56.823  1.00  0.00           H  
ATOM   2475  CA  GLY   187      44.502 114.251  54.881  1.00  0.00           C  
ATOM   2476  HA2 GLY   187      44.198 113.297  54.450  1.00  0.00           H  
ATOM   2477  HA3 GLY   187      44.242 115.135  54.299  1.00  0.00           H  
ATOM   2478  C   GLY   187      45.996 114.149  54.869  1.00  0.00           C  
ATOM   2479  O   GLY   187      46.523 113.202  55.443  1.00  0.00           O  
ATOM   2480  N   GLY   188      46.663 115.096  54.157  1.00  0.00           N  
ATOM   2481  H   GLY   188      46.142 115.799  53.652  1.00  0.00           H  
ATOM   2482  CA  GLY   188      48.101 115.069  54.056  1.00  0.00           C  
ATOM   2483  HA2 GLY   188      48.431 114.055  53.833  1.00  0.00           H  
ATOM   2484  HA3 GLY   188      48.493 115.705  53.262  1.00  0.00           H  
ATOM   2485  C   GLY   188      48.899 115.501  55.272  1.00  0.00           C  
ATOM   2486  O   GLY   188      48.474 116.371  56.001  1.00  0.00           O  
ATOM   2487  N   GLY   189      50.065 114.888  55.585  1.00  0.00           N  
ATOM   2488  H   GLY   189      50.327 115.003  56.554  1.00  0.00           H  
ATOM   2489  CA  GLY   189      50.940 113.978  54.811  1.00  0.00           C  
ATOM   2490  HA2 GLY   189      51.534 113.380  55.503  1.00  0.00           H  
ATOM   2491  HA3 GLY   189      50.295 113.326  54.224  1.00  0.00           H  
ATOM   2492  C   GLY   189      51.830 114.661  53.834  1.00  0.00           C  
ATOM   2493  O   GLY   189      51.366 115.431  53.003  1.00  0.00           O  
ATOM   2494  N   SER   190      53.162 114.432  53.861  1.00  0.00           N  
ATOM   2495  H   SER   190      53.525 113.705  54.461  1.00  0.00           H  
ATOM   2496  CA  SER   190      54.094 114.860  52.792  1.00  0.00           C  
ATOM   2497  HA  SER   190      53.829 115.895  52.575  1.00  0.00           H  
ATOM   2498  CB  SER   190      55.579 114.672  53.197  1.00  0.00           C  
ATOM   2499  HB2 SER   190      56.198 114.968  52.350  1.00  0.00           H  
ATOM   2500  HB3 SER   190      55.809 115.300  54.059  1.00  0.00           H  
ATOM   2501  OG  SER   190      55.986 113.360  53.488  1.00  0.00           O  
ATOM   2502  HG  SER   190      56.944 113.312  53.529  1.00  0.00           H  
ATOM   2503  C   SER   190      53.854 114.129  51.498  1.00  0.00           C  
ATOM   2504  O   SER   190      53.618 112.918  51.470  1.00  0.00           O  
ATOM   2505  N   GLY   191      54.046 114.761  50.345  1.00  0.00           N  
ATOM   2506  H   GLY   191      53.910 114.172  49.536  1.00  0.00           H  
ATOM   2507  CA  GLY   191      54.509 116.148  50.139  1.00  0.00           C  
ATOM   2508  HA2 GLY   191      53.882 116.541  49.338  1.00  0.00           H  
ATOM   2509  HA3 GLY   191      54.411 116.803  51.005  1.00  0.00           H  
ATOM   2510  C   GLY   191      56.011 116.323  49.705  1.00  0.00           C  
ATOM   2511  O   GLY   191      56.786 115.463  49.866  1.00  0.00           O  
ATOM   2512  N   GLY   192      56.362 117.527  49.195  1.00  0.00           N  
ATOM   2513  H   GLY   192      55.711 118.254  49.454  1.00  0.00           H  
ATOM   2514  CA  GLY   192      57.723 117.967  48.908  1.00  0.00           C  
ATOM   2515  HA2 GLY   192      57.602 118.963  48.483  1.00  0.00           H  
ATOM   2516  HA3 GLY   192      58.298 118.099  49.825  1.00  0.00           H  
ATOM   2517  C   GLY   192      58.538 117.074  47.977  1.00  0.00           C  
ATOM   2518  O   GLY   192      58.071 116.151  47.319  1.00  0.00           O  
ATOM   2519  N   GLY   193      59.846 117.521  47.952  1.00  0.00           N  
ATOM   2520  H   GLY   193      60.068 118.204  48.663  1.00  0.00           H  
ATOM   2521  CA  GLY   193      60.889 116.995  47.155  1.00  0.00           C  
ATOM   2522  HA2 GLY   193      61.876 117.021  47.618  1.00  0.00           H  
ATOM   2523  HA3 GLY   193      60.718 115.943  46.925  1.00  0.00           H  
ATOM   2524  C   GLY   193      60.899 117.843  45.811  1.00  0.00           C  
ATOM   2525  O   GLY   193      59.886 118.476  45.373  1.00  0.00           O  
ATOM   2526  N   TYR   194      62.047 117.967  45.153  1.00  0.00           N  
ATOM   2527  H   TYR   194      62.819 117.451  45.549  1.00  0.00           H  
ATOM   2528  CA  TYR   194      62.254 118.703  43.952  1.00  0.00           C  
ATOM   2529  HA  TYR   194      61.939 119.738  44.088  1.00  0.00           H  
ATOM   2530  CB  TYR   194      63.758 118.782  43.690  1.00  0.00           C  
ATOM   2531  HB2 TYR   194      64.180 117.819  43.404  1.00  0.00           H  
ATOM   2532  HB3 TYR   194      63.798 119.409  42.800  1.00  0.00           H  
ATOM   2533  CG  TYR   194      64.600 119.543  44.688  1.00  0.00           C  
ATOM   2534  CD1 TYR   194      64.313 120.904  44.866  1.00  0.00           C  
ATOM   2535  HD1 TYR   194      63.520 121.363  44.294  1.00  0.00           H  
ATOM   2536  CE1 TYR   194      64.943 121.606  45.880  1.00  0.00           C  
ATOM   2537  HE1 TYR   194      64.698 122.652  45.981  1.00  0.00           H  
ATOM   2538  CZ  TYR   194      65.927 120.947  46.688  1.00  0.00           C  
ATOM   2539  OH  TYR   194      66.575 121.719  47.552  1.00  0.00           O  
ATOM   2540  HH  TYR   194      66.518 122.606  47.189  1.00  0.00           H  
ATOM   2541  CE2 TYR   194      66.322 119.642  46.390  1.00  0.00           C  
ATOM   2542  HE2 TYR   194      67.076 119.195  47.021  1.00  0.00           H  
ATOM   2543  CD2 TYR   194      65.610 118.882  45.406  1.00  0.00           C  
ATOM   2544  HD2 TYR   194      65.819 117.841  45.212  1.00  0.00           H  
ATOM   2545  C   TYR   194      61.517 118.151  42.771  1.00  0.00           C  
ATOM   2546  O   TYR   194      61.776 117.016  42.419  1.00  0.00           O  
ATOM   2547  N   GLY   195      60.746 118.920  41.993  1.00  0.00           N  
ATOM   2548  H   GLY   195      60.226 118.420  41.286  1.00  0.00           H  
ATOM   2549  CA  GLY   195      60.615 120.345  42.020  1.00  0.00           C  
ATOM   2550  HA2 GLY   195      59.927 120.676  42.798  1.00  0.00           H  
ATOM   2551  HA3 GLY   195      61.607 120.766  42.185  1.00  0.00           H  
ATOM   2552  C   GLY   195      60.147 121.051  40.752  1.00  0.00           C  
ATOM   2553  O   GLY   195      59.239 120.605  40.050  1.00  0.00           O  
ATOM   2554  N   ASN   196      60.884 122.071  40.427  1.00  0.00           N  
ATOM   2555  H   ASN   196      61.693 122.384  40.943  1.00  0.00           H  
ATOM   2556  CA  ASN   196      60.723 122.805  39.185  1.00  0.00           C  
ATOM   2557  HA  ASN   196      60.957 122.097  38.390  1.00  0.00           H  
ATOM   2558  CB  ASN   196      59.320 123.354  39.120  1.00  0.00           C  
ATOM   2559  HB2 ASN   196      58.536 122.613  38.964  1.00  0.00           H  
ATOM   2560  HB3 ASN   196      59.174 123.959  40.014  1.00  0.00           H  
ATOM   2561  CG  ASN   196      59.047 124.257  37.954  1.00  0.00           C  
ATOM   2562  OD1 ASN   196      59.287 125.436  37.886  1.00  0.00           O  
ATOM   2563  ND2 ASN   196      58.551 123.786  36.837  1.00  0.00           N  
ATOM   2564 HD21 ASN   196      58.522 124.408  36.042  1.00  0.00           H  
ATOM   2565 HD22 ASN   196      58.441 122.804  36.630  1.00  0.00           H  
ATOM   2566  C   ASN   196      61.790 123.874  39.109  1.00  0.00           C  
ATOM   2567  O   ASN   196      62.076 124.479  40.139  1.00  0.00           O  
ATOM   2568  N   GLN   197      62.511 124.018  37.990  1.00  0.00           N  
ATOM   2569  H   GLN   197      62.140 123.724  37.098  1.00  0.00           H  
ATOM   2570  CA  GLN   197      63.672 125.001  37.892  1.00  0.00           C  
ATOM   2571  HA  GLN   197      63.442 125.854  38.531  1.00  0.00           H  
ATOM   2572  CB  GLN   197      64.917 124.322  38.532  1.00  0.00           C  
ATOM   2573  HB2 GLN   197      64.652 123.807  39.455  1.00  0.00           H  
ATOM   2574  HB3 GLN   197      65.191 123.517  37.850  1.00  0.00           H  
ATOM   2575  CG  GLN   197      66.186 125.171  38.769  1.00  0.00           C  
ATOM   2576  HG2 GLN   197      66.902 124.547  39.303  1.00  0.00           H  
ATOM   2577  HG3 GLN   197      66.567 125.515  37.807  1.00  0.00           H  
ATOM   2578  CD  GLN   197      66.062 126.387  39.675  1.00  0.00           C  
ATOM   2579  OE1 GLN   197      65.024 126.879  40.048  1.00  0.00           O  
ATOM   2580  NE2 GLN   197      67.130 127.067  40.084  1.00  0.00           N  
ATOM   2581 HE21 GLN   197      68.075 126.765  39.893  1.00  0.00           H  
ATOM   2582 HE22 GLN   197      66.990 127.989  40.472  1.00  0.00           H  
ATOM   2583  C   GLN   197      63.894 125.444  36.445  1.00  0.00           C  
ATOM   2584  O   GLN   197      63.864 124.667  35.452  1.00  0.00           O  
ATOM   2585  N   ASP   198      64.003 126.766  36.256  1.00  0.00           N  
ATOM   2586  H   ASP   198      64.052 127.396  37.044  1.00  0.00           H  
ATOM   2587  CA  ASP   198      64.473 127.344  35.012  1.00  0.00           C  
ATOM   2588  HA  ASP   198      63.847 126.834  34.279  1.00  0.00           H  
ATOM   2589  CB  ASP   198      64.241 128.811  34.857  1.00  0.00           C  
ATOM   2590  HB2 ASP   198      64.794 129.287  35.667  1.00  0.00           H  
ATOM   2591  HB3 ASP   198      64.654 129.131  33.901  1.00  0.00           H  
ATOM   2592  CG  ASP   198      62.803 129.333  34.899  1.00  0.00           C  
ATOM   2593  OD1 ASP   198      62.694 130.575  34.558  1.00  0.00           O  
ATOM   2594  OD2 ASP   198      61.840 128.591  35.117  1.00  0.00           O  
ATOM   2595  C   ASP   198      65.980 126.946  34.764  1.00  0.00           C  
ATOM   2596  O   ASP   198      66.782 127.193  35.610  1.00  0.00           O  
ATOM   2597  N   GLN   199      66.261 126.486  33.627  1.00  0.00           N  
ATOM   2598  H   GLN   199      65.526 126.392  32.940  1.00  0.00           H  
ATOM   2599  CA  GLN   199      67.582 125.978  33.270  1.00  0.00           C  
ATOM   2600  HA  GLN   199      68.231 126.805  33.559  1.00  0.00           H  
ATOM   2601  CB  GLN   199      68.059 124.837  34.278  1.00  0.00           C  
ATOM   2602  HB2 GLN   199      69.124 124.731  34.075  1.00  0.00           H  
ATOM   2603  HB3 GLN   199      67.986 125.157  35.318  1.00  0.00           H  
ATOM   2604  CG  GLN   199      67.330 123.497  34.250  1.00  0.00           C  
ATOM   2605  HG2 GLN   199      66.335 123.741  34.622  1.00  0.00           H  
ATOM   2606  HG3 GLN   199      67.264 123.056  33.255  1.00  0.00           H  
ATOM   2607  CD  GLN   199      67.891 122.501  35.223  1.00  0.00           C  
ATOM   2608  OE1 GLN   199      68.834 122.811  35.953  1.00  0.00           O  
ATOM   2609  NE2 GLN   199      67.530 121.288  35.136  1.00  0.00           N  
ATOM   2610 HE21 GLN   199      66.816 121.095  34.448  1.00  0.00           H  
ATOM   2611 HE22 GLN   199      67.908 120.588  35.757  1.00  0.00           H  
ATOM   2612  C   GLN   199      67.849 125.413  31.826  1.00  0.00           C  
ATOM   2613  O   GLN   199      66.940 124.974  31.155  1.00  0.00           O  
ATOM   2614  N   SER   200      69.085 125.358  31.256  1.00  0.00           N  
ATOM   2615  H   SER   200      69.073 125.101  30.279  1.00  0.00           H  
ATOM   2616  CA  SER   200      70.329 126.092  31.664  1.00  0.00           C  
ATOM   2617  HA  SER   200      70.448 126.133  32.747  1.00  0.00           H  
ATOM   2618  CB  SER   200      71.510 125.312  31.085  1.00  0.00           C  
ATOM   2619  HB2 SER   200      71.465 124.345  31.587  1.00  0.00           H  
ATOM   2620  HB3 SER   200      71.371 125.206  30.009  1.00  0.00           H  
ATOM   2621  OG  SER   200      72.732 125.906  31.370  1.00  0.00           O  
ATOM   2622  HG  SER   200      72.844 125.930  32.323  1.00  0.00           H  
ATOM   2623  C   SER   200      70.314 127.556  31.181  1.00  0.00           C  
ATOM   2624  O   SER   200      69.444 127.981  30.449  1.00  0.00           O  
ATOM   2625  N   GLY   201      71.286 128.328  31.684  1.00  0.00           N  
ATOM   2626  H   GLY   201      71.992 127.871  32.244  1.00  0.00           H  
ATOM   2627  CA  GLY   201      71.568 129.740  31.314  1.00  0.00           C  
ATOM   2628  HA2 GLY   201      72.585 129.952  31.643  1.00  0.00           H  
ATOM   2629  HA3 GLY   201      71.415 129.931  30.252  1.00  0.00           H  
ATOM   2630  C   GLY   201      70.611 130.803  31.951  1.00  0.00           C  
ATOM   2631  O   GLY   201      69.464 130.475  32.279  1.00  0.00           O  
ATOM   2632  N   GLY   202      70.999 132.073  31.893  1.00  0.00           N  
ATOM   2633  H   GLY   202      70.285 132.728  32.177  1.00  0.00           H  
ATOM   2634  CA  GLY   202      72.425 132.537  31.813  1.00  0.00           C  
ATOM   2635  HA2 GLY   202      72.415 133.527  32.270  1.00  0.00           H  
ATOM   2636  HA3 GLY   202      73.147 131.887  32.306  1.00  0.00           H  
ATOM   2637  C   GLY   202      72.974 132.649  30.384  1.00  0.00           C  
ATOM   2638  O   GLY   202      72.451 132.033  29.430  1.00  0.00           O  
ATOM   2639  N   GLY   203      73.977 133.480  30.078  1.00  0.00           N  
ATOM   2640  H   GLY   203      74.176 133.585  29.093  1.00  0.00           H  
ATOM   2641  CA  GLY   203      74.826 134.174  31.020  1.00  0.00           C  
ATOM   2642  HA2 GLY   203      75.516 134.839  30.500  1.00  0.00           H  
ATOM   2643  HA3 GLY   203      74.241 134.714  31.764  1.00  0.00           H  
ATOM   2644  C   GLY   203      75.596 133.335  32.084  1.00  0.00           C  
ATOM   2645  O   GLY   203      75.643 132.074  32.044  1.00  0.00           O  
ATOM   2646  N   GLY   204      76.150 134.030  33.081  1.00  0.00           N  
ATOM   2647  H   GLY   204      76.174 135.038  33.039  1.00  0.00           H  
ATOM   2648  CA  GLY   204      77.097 133.372  34.003  1.00  0.00           C  
ATOM   2649  HA2 GLY   204      77.628 134.099  34.616  1.00  0.00           H  
ATOM   2650  HA3 GLY   204      76.614 132.562  34.551  1.00  0.00           H  
ATOM   2651  C   GLY   204      78.346 132.880  33.318  1.00  0.00           C  
ATOM   2652  O   GLY   204      78.531 133.051  32.083  1.00  0.00           O  
ATOM   2653  N   SER   205      79.306 132.299  34.013  1.00  0.00           N  
ATOM   2654  H   SER   205      80.013 131.843  33.455  1.00  0.00           H  
ATOM   2655  CA  SER   205      79.426 132.220  35.476  1.00  0.00           C  
ATOM   2656  HA  SER   205      78.898 133.050  35.944  1.00  0.00           H  
ATOM   2657  CB  SER   205      78.686 130.950  35.966  1.00  0.00           C  
ATOM   2658  HB2 SER   205      77.715 130.947  35.469  1.00  0.00           H  
ATOM   2659  HB3 SER   205      79.307 130.118  35.637  1.00  0.00           H  
ATOM   2660  OG  SER   205      78.537 130.740  37.351  1.00  0.00           O  
ATOM   2661  HG  SER   205      77.755 131.184  37.686  1.00  0.00           H  
ATOM   2662  C   SER   205      80.904 131.992  35.823  1.00  0.00           C  
ATOM   2663  O   SER   205      81.637 131.417  35.013  1.00  0.00           O  
ATOM   2664  N   GLY   206      81.266 132.570  37.005  1.00  0.00           N  
ATOM   2665  H   GLY   206      80.552 132.897  37.640  1.00  0.00           H  
ATOM   2666  CA  GLY   206      82.636 132.919  37.415  1.00  0.00           C  
ATOM   2667  HA2 GLY   206      83.055 133.498  36.592  1.00  0.00           H  
ATOM   2668  HA3 GLY   206      82.509 133.523  38.313  1.00  0.00           H  
ATOM   2669  C   GLY   206      83.443 131.707  37.802  1.00  0.00           C  
ATOM   2670  O   GLY   206      82.856 130.842  38.420  1.00  0.00           O  
ATOM   2671  N   GLY   207      84.733 131.566  37.535  1.00  0.00           N  
ATOM   2672  H   GLY   207      85.140 130.682  37.803  1.00  0.00           H  
ATOM   2673  CA  GLY   207      85.595 132.427  36.802  1.00  0.00           C  
ATOM   2674  HA2 GLY   207      85.191 133.439  36.835  1.00  0.00           H  
ATOM   2675  HA3 GLY   207      86.510 132.617  37.363  1.00  0.00           H  
ATOM   2676  C   GLY   207      85.934 131.941  35.371  1.00  0.00           C  
ATOM   2677  O   GLY   207      85.113 131.313  34.714  1.00  0.00           O  
ATOM   2678  N   TYR   208      87.148 132.296  34.928  1.00  0.00           N  
ATOM   2679  H   TYR   208      87.693 132.991  35.418  1.00  0.00           H  
ATOM   2680  CA  TYR   208      87.724 131.879  33.602  1.00  0.00           C  
ATOM   2681  HA  TYR   208      87.377 130.882  33.334  1.00  0.00           H  
ATOM   2682  CB  TYR   208      87.077 132.818  32.583  1.00  0.00           C  
ATOM   2683  HB2 TYR   208      86.055 132.463  32.454  1.00  0.00           H  
ATOM   2684  HB3 TYR   208      87.077 133.843  32.953  1.00  0.00           H  
ATOM   2685  CG  TYR   208      87.704 132.886  31.213  1.00  0.00           C  
ATOM   2686  CD1 TYR   208      87.533 131.826  30.332  1.00  0.00           C  
ATOM   2687  HD1 TYR   208      87.259 130.883  30.782  1.00  0.00           H  
ATOM   2688  CE1 TYR   208      87.924 131.985  29.028  1.00  0.00           C  
ATOM   2689  HE1 TYR   208      87.880 131.127  28.373  1.00  0.00           H  
ATOM   2690  CZ  TYR   208      88.531 133.195  28.522  1.00  0.00           C  
ATOM   2691  OH  TYR   208      88.950 133.233  27.231  1.00  0.00           O  
ATOM   2692  HH  TYR   208      88.546 132.456  26.838  1.00  0.00           H  
ATOM   2693  CE2 TYR   208      88.666 134.256  29.442  1.00  0.00           C  
ATOM   2694  HE2 TYR   208      89.184 135.112  29.035  1.00  0.00           H  
ATOM   2695  CD2 TYR   208      88.327 134.111  30.790  1.00  0.00           C  
ATOM   2696  HD2 TYR   208      88.420 134.891  31.530  1.00  0.00           H  
ATOM   2697  C   TYR   208      89.263 131.992  33.432  1.00  0.00           C  
ATOM   2698  O   TYR   208      89.768 133.083  33.685  1.00  0.00           O  
ATOM   2699  N   GLY   209      89.914 130.946  32.901  1.00  0.00           N  
ATOM   2700  H   GLY   209      89.508 130.025  32.820  1.00  0.00           H  
ATOM   2701  CA  GLY   209      91.327 131.209  32.520  1.00  0.00           C  
ATOM   2702  HA2 GLY   209      91.404 132.183  32.037  1.00  0.00           H  
ATOM   2703  HA3 GLY   209      91.830 131.288  33.484  1.00  0.00           H  
ATOM   2704  C   GLY   209      92.081 130.139  31.770  1.00  0.00           C  
ATOM   2705  O   GLY   209      92.072 129.003  32.146  1.00  0.00           O  
ATOM   2706  N   GLN   210      92.871 130.413  30.719  1.00  0.00           N  
ATOM   2707  H   GLN   210      93.151 129.533  30.311  1.00  0.00           H  
ATOM   2708  CA  GLN   210      93.158 131.655  29.932  1.00  0.00           C  
ATOM   2709  HA  GLN   210      93.913 131.396  29.190  1.00  0.00           H  
ATOM   2710  CB  GLN   210      91.843 131.950  29.214  1.00  0.00           C  
ATOM   2711  HB2 GLN   210      91.059 132.143  29.945  1.00  0.00           H  
ATOM   2712  HB3 GLN   210      91.847 132.868  28.626  1.00  0.00           H  
ATOM   2713  CG  GLN   210      91.378 130.881  28.267  1.00  0.00           C  
ATOM   2714  HG2 GLN   210      91.226 130.046  28.951  1.00  0.00           H  
ATOM   2715  HG3 GLN   210      90.441 131.191  27.806  1.00  0.00           H  
ATOM   2716  CD  GLN   210      92.307 130.475  27.130  1.00  0.00           C  
ATOM   2717  OE1 GLN   210      93.332 131.022  26.879  1.00  0.00           O  
ATOM   2718  NE2 GLN   210      91.840 129.550  26.229  1.00  0.00           N  
ATOM   2719 HE21 GLN   210      92.550 129.272  25.568  1.00  0.00           H  
ATOM   2720 HE22 GLN   210      90.958 129.082  26.381  1.00  0.00           H  
ATOM   2721  C   GLN   210      93.785 132.898  30.747  1.00  0.00           C  
ATOM   2722  O   GLN   210      94.159 132.739  31.939  1.00  0.00           O  
ATOM   2723  N   GLN   211      94.107 133.979  30.151  1.00  0.00           N  
ATOM   2724  H   GLN   211      93.891 134.114  29.174  1.00  0.00           H  
ATOM   2725  CA  GLN   211      94.457 135.239  30.810  1.00  0.00           C  
ATOM   2726  HA  GLN   211      94.572 135.969  30.009  1.00  0.00           H  
ATOM   2727  CB  GLN   211      93.323 135.911  31.639  1.00  0.00           C  
ATOM   2728  HB2 GLN   211      93.193 135.393  32.588  1.00  0.00           H  
ATOM   2729  HB3 GLN   211      93.675 136.857  32.051  1.00  0.00           H  
ATOM   2730  CG  GLN   211      92.013 136.042  30.882  1.00  0.00           C  
ATOM   2731  HG2 GLN   211      92.260 136.532  29.940  1.00  0.00           H  
ATOM   2732  HG3 GLN   211      91.609 135.044  30.709  1.00  0.00           H  
ATOM   2733  CD  GLN   211      90.905 136.870  31.499  1.00  0.00           C  
ATOM   2734  OE1 GLN   211      90.280 137.705  30.925  1.00  0.00           O  
ATOM   2735  NE2 GLN   211      90.597 136.507  32.723  1.00  0.00           N  
ATOM   2736 HE21 GLN   211      91.262 135.882  33.156  1.00  0.00           H  
ATOM   2737 HE22 GLN   211      89.687 136.722  33.107  1.00  0.00           H  
ATOM   2738  C   GLN   211      95.750 135.104  31.548  1.00  0.00           C  
ATOM   2739  O   GLN   211      95.787 135.463  32.716  1.00  0.00           O  
ATOM   2740  N   ASP   212      96.832 134.822  30.815  1.00  0.00           N  
ATOM   2741  H   ASP   212      96.636 134.540  29.865  1.00  0.00           H  
ATOM   2742  CA  ASP   212      98.124 134.516  31.370  1.00  0.00           C  
ATOM   2743  HA  ASP   212      98.095 134.768  32.431  1.00  0.00           H  
ATOM   2744  CB  ASP   212      98.369 132.992  31.094  1.00  0.00           C  
ATOM   2745  HB2 ASP   212      97.503 132.480  31.512  1.00  0.00           H  
ATOM   2746  HB3 ASP   212      98.491 132.751  30.038  1.00  0.00           H  
ATOM   2747  CG  ASP   212      99.593 132.532  31.881  1.00  0.00           C  
ATOM   2748  OD1 ASP   212     100.135 131.479  31.528  1.00  0.00           O  
ATOM   2749  OD2 ASP   212     100.057 133.134  32.877  1.00  0.00           O  
ATOM   2750  C   ASP   212      99.206 135.389  30.770  1.00  0.00           C  
ATOM   2751  O   ASP   212      99.262 135.363  29.523  1.00  0.00           O  
ATOM   2752  N   ARG   213     100.012 136.141  31.526  1.00  0.00           N  
ATOM   2753  H   ARG   213      99.962 135.789  32.472  1.00  0.00           H  
ATOM   2754  CA  ARG   213     101.108 136.890  31.048  1.00  0.00           C  
ATOM   2755  HA  ARG   213     100.698 137.710  30.458  1.00  0.00           H  
ATOM   2756  CB  ARG   213     101.820 137.703  32.227  1.00  0.00           C  
ATOM   2757  HB2 ARG   213     102.714 138.144  31.786  1.00  0.00           H  
ATOM   2758  HB3 ARG   213     101.212 138.555  32.534  1.00  0.00           H  
ATOM   2759  CG  ARG   213     102.290 136.889  33.472  1.00  0.00           C  
ATOM   2760  HG2 ARG   213     101.456 136.293  33.841  1.00  0.00           H  
ATOM   2761  HG3 ARG   213     103.096 136.203  33.211  1.00  0.00           H  
ATOM   2762  CD  ARG   213     102.764 137.842  34.627  1.00  0.00           C  
ATOM   2763  HD2 ARG   213     103.177 137.187  35.394  1.00  0.00           H  
ATOM   2764  HD3 ARG   213     103.644 138.405  34.314  1.00  0.00           H  
ATOM   2765  NE  ARG   213     101.617 138.587  35.142  1.00  0.00           N  
ATOM   2766  HE  ARG   213     100.688 138.326  34.843  1.00  0.00           H  
ATOM   2767  CZ  ARG   213     101.776 139.543  36.080  1.00  0.00           C  
ATOM   2768  NH1 ARG   213     102.780 139.754  36.783  1.00  0.00           N  
ATOM   2769 HH11 ARG   213     102.740 140.442  37.522  1.00  0.00           H  
ATOM   2770 HH12 ARG   213     103.676 139.363  36.531  1.00  0.00           H  
ATOM   2771  NH2 ARG   213     100.814 140.402  36.277  1.00  0.00           N  
ATOM   2772 HH21 ARG   213     100.897 141.247  36.824  1.00  0.00           H  
ATOM   2773 HH22 ARG   213     100.178 140.511  35.500  1.00  0.00           H  
ATOM   2774  C   ARG   213     102.073 136.078  30.111  1.00  0.00           C  
ATOM   2775  O   ARG   213     102.373 134.915  30.433  1.00  0.00           O  
ATOM   2776  N   GLY   214     102.567 136.545  29.011  1.00  0.00           N  
ATOM   2777  H   GLY   214     103.143 135.920  28.465  1.00  0.00           H  
ATOM   2778  CA  GLY   214     102.315 137.815  28.408  1.00  0.00           C  
ATOM   2779  HA2 GLY   214     101.231 137.838  28.294  1.00  0.00           H  
ATOM   2780  HA3 GLY   214     102.755 138.584  29.043  1.00  0.00           H  
ATOM   2781  C   GLY   214     102.958 137.889  27.063  1.00  0.00           C  
ATOM   2782  O   GLY   214     102.684 138.846  26.318  1.00  0.00           O  
ATOM   2783  OXT GLY   214     103.823 137.081  26.644  1.00  0.00           O  
TER    2784      GLY   214 
END   
