# Supplementary material for: Visualization of oligomerization, clustering, and density transition of intrinsically disordered proteins
Source: Natl Sci Rev. 2026 Feb 14;13(7):nwag107. doi: 10.1093/nsr/nwag107 (PMC13114874; doi:10.1093/nsr/nwag107)
Supplement: nwag107_Supplemental_Files [file nwag107_supplemental_files.zip › SI-MD-Structures/MD-Sturctures/frame20.pdb]

CRYST1  135.039  149.196  136.802  90.00  90.00  90.00               1
ATOM      1  N   MET     1      35.101  57.615  98.933  1.00  0.00           N  
ATOM      2  H1  MET     1      34.275  58.171  99.101  1.00  0.00           H  
ATOM      3  H2  MET     1      35.099  57.060  98.090  1.00  0.00           H  
ATOM      4  H3  MET     1      35.124  56.935  99.680  1.00  0.00           H  
ATOM      5  CA  MET     1      36.263  58.538  98.935  1.00  0.00           C  
ATOM      6  HA  MET     1      37.149  57.969  99.219  1.00  0.00           H  
ATOM      7  CB  MET     1      36.519  59.157  97.547  1.00  0.00           C  
ATOM      8  HB2 MET     1      35.635  59.711  97.233  1.00  0.00           H  
ATOM      9  HB3 MET     1      37.326  59.875  97.690  1.00  0.00           H  
ATOM     10  CG  MET     1      36.940  58.191  96.493  1.00  0.00           C  
ATOM     11  HG2 MET     1      37.032  58.784  95.583  1.00  0.00           H  
ATOM     12  HG3 MET     1      37.829  57.614  96.746  1.00  0.00           H  
ATOM     13  SD  MET     1      35.753  56.929  96.004  1.00  0.00           S  
ATOM     14  CE  MET     1      36.412  56.786  94.275  1.00  0.00           C  
ATOM     15  HE1 MET     1      37.419  56.423  94.480  1.00  0.00           H  
ATOM     16  HE2 MET     1      35.862  56.008  93.745  1.00  0.00           H  
ATOM     17  HE3 MET     1      36.363  57.732  93.736  1.00  0.00           H  
ATOM     18  C   MET     1      35.981  59.494 100.094  1.00  0.00           C  
ATOM     19  O   MET     1      34.828  59.939 100.235  1.00  0.00           O  
ATOM     20  N   ALA     2      36.967  60.027 100.799  1.00  0.00           N  
ATOM     21  H   ALA     2      36.562  60.722 101.409  1.00  0.00           H  
ATOM     22  CA  ALA     2      38.424  59.795 100.846  1.00  0.00           C  
ATOM     23  HA  ALA     2      38.799  60.284 101.745  1.00  0.00           H  
ATOM     24  CB  ALA     2      38.696  58.338 101.249  1.00  0.00           C  
ATOM     25  HB1 ALA     2      39.754  58.206 101.472  1.00  0.00           H  
ATOM     26  HB2 ALA     2      38.301  58.065 102.228  1.00  0.00           H  
ATOM     27  HB3 ALA     2      38.399  57.572 100.533  1.00  0.00           H  
ATOM     28  C   ALA     2      39.288  60.221  99.581  1.00  0.00           C  
ATOM     29  O   ALA     2      39.722  59.296  98.819  1.00  0.00           O  
ATOM     30  N   SER     3      39.374  61.500  99.232  1.00  0.00           N  
ATOM     31  H   SER     3      40.046  61.764  98.525  1.00  0.00           H  
ATOM     32  CA  SER     3      38.700  62.664  99.823  1.00  0.00           C  
ATOM     33  HA  SER     3      38.325  62.435 100.820  1.00  0.00           H  
ATOM     34  CB  SER     3      39.669  63.878  99.894  1.00  0.00           C  
ATOM     35  HB2 SER     3      39.795  64.220  98.867  1.00  0.00           H  
ATOM     36  HB3 SER     3      39.199  64.699 100.434  1.00  0.00           H  
ATOM     37  OG  SER     3      40.989  63.604 100.385  1.00  0.00           O  
ATOM     38  HG  SER     3      41.420  64.413 100.668  1.00  0.00           H  
ATOM     39  C   SER     3      37.527  63.090  98.881  1.00  0.00           C  
ATOM     40  O   SER     3      37.689  63.291  97.682  1.00  0.00           O  
ATOM     41  N   ASN     4      36.310  63.199  99.439  1.00  0.00           N  
ATOM     42  H   ASN     4      36.248  62.984 100.424  1.00  0.00           H  
ATOM     43  CA  ASN     4      35.006  63.560  98.784  1.00  0.00           C  
ATOM     44  HA  ASN     4      35.187  64.450  98.180  1.00  0.00           H  
ATOM     45  CB  ASN     4      34.586  62.452  97.806  1.00  0.00           C  
ATOM     46  HB2 ASN     4      35.374  62.239  97.083  1.00  0.00           H  
ATOM     47  HB3 ASN     4      34.503  61.447  98.217  1.00  0.00           H  
ATOM     48  CG  ASN     4      33.395  62.762  96.861  1.00  0.00           C  
ATOM     49  OD1 ASN     4      33.407  63.813  96.207  1.00  0.00           O  
ATOM     50  ND2 ASN     4      32.368  61.910  96.833  1.00  0.00           N  
ATOM     51 HD21 ASN     4      31.442  62.138  96.499  1.00  0.00           H  
ATOM     52 HD22 ASN     4      32.427  61.031  97.325  1.00  0.00           H  
ATOM     53  C   ASN     4      33.928  63.849  99.752  1.00  0.00           C  
ATOM     54  O   ASN     4      33.732  63.062 100.693  1.00  0.00           O  
ATOM     55  N   ASP     5      33.068  64.897  99.656  1.00  0.00           N  
ATOM     56  H   ASP     5      32.350  64.877 100.367  1.00  0.00           H  
ATOM     57  CA  ASP     5      32.983  65.978  98.663  1.00  0.00           C  
ATOM     58  HA  ASP     5      32.707  65.461  97.744  1.00  0.00           H  
ATOM     59  CB  ASP     5      31.784  66.808  99.082  1.00  0.00           C  
ATOM     60  HB2 ASP     5      32.063  67.312 100.007  1.00  0.00           H  
ATOM     61  HB3 ASP     5      31.595  67.606  98.364  1.00  0.00           H  
ATOM     62  CG  ASP     5      30.401  66.136  99.336  1.00  0.00           C  
ATOM     63  OD1 ASP     5      29.876  65.354  98.548  1.00  0.00           O  
ATOM     64  OD2 ASP     5      29.772  66.488 100.337  1.00  0.00           O  
ATOM     65  C   ASP     5      34.335  66.710  98.555  1.00  0.00           C  
ATOM     66  O   ASP     5      35.052  67.046  99.562  1.00  0.00           O  
ATOM     67  N   TYR     6      34.555  67.162  97.356  1.00  0.00           N  
ATOM     68  H   TYR     6      33.948  66.900  96.592  1.00  0.00           H  
ATOM     69  CA  TYR     6      35.849  67.761  97.021  1.00  0.00           C  
ATOM     70  HA  TYR     6      36.289  68.320  97.847  1.00  0.00           H  
ATOM     71  CB  TYR     6      36.857  66.604  96.557  1.00  0.00           C  
ATOM     72  HB2 TYR     6      37.020  65.869  97.346  1.00  0.00           H  
ATOM     73  HB3 TYR     6      36.411  65.980  95.783  1.00  0.00           H  
ATOM     74  CG  TYR     6      38.102  67.250  96.016  1.00  0.00           C  
ATOM     75  CD1 TYR     6      38.336  67.205  94.602  1.00  0.00           C  
ATOM     76  HD1 TYR     6      37.561  66.778  93.983  1.00  0.00           H  
ATOM     77  CE1 TYR     6      39.558  67.770  94.070  1.00  0.00           C  
ATOM     78  HE1 TYR     6      39.764  67.809  93.011  1.00  0.00           H  
ATOM     79  CZ  TYR     6      40.479  68.362  94.989  1.00  0.00           C  
ATOM     80  OH  TYR     6      41.649  68.847  94.547  1.00  0.00           O  
ATOM     81  HH  TYR     6      42.176  69.305  95.206  1.00  0.00           H  
ATOM     82  CE2 TYR     6      40.200  68.476  96.374  1.00  0.00           C  
ATOM     83  HE2 TYR     6      40.992  68.872  96.993  1.00  0.00           H  
ATOM     84  CD2 TYR     6      39.031  67.931  96.913  1.00  0.00           C  
ATOM     85  HD2 TYR     6      38.786  68.062  97.957  1.00  0.00           H  
ATOM     86  C   TYR     6      35.782  68.808  95.908  1.00  0.00           C  
ATOM     87  O   TYR     6      34.841  68.666  95.085  1.00  0.00           O  
ATOM     88  N   THR     7      36.557  69.874  95.921  1.00  0.00           N  
ATOM     89  H   THR     7      37.142  69.937  96.742  1.00  0.00           H  
ATOM     90  CA  THR     7      36.714  71.014  94.881  1.00  0.00           C  
ATOM     91  HA  THR     7      36.514  70.607  93.890  1.00  0.00           H  
ATOM     92  CB  THR     7      35.739  72.109  95.302  1.00  0.00           C  
ATOM     93  HB  THR     7      34.725  71.710  95.273  1.00  0.00           H  
ATOM     94  CG2 THR     7      35.975  72.882  96.624  1.00  0.00           C  
ATOM     95 HG21 THR     7      37.050  73.006  96.753  1.00  0.00           H  
ATOM     96 HG22 THR     7      35.526  73.871  96.532  1.00  0.00           H  
ATOM     97 HG23 THR     7      35.519  72.387  97.481  1.00  0.00           H  
ATOM     98  OG1 THR     7      35.953  73.054  94.334  1.00  0.00           O  
ATOM     99  HG1 THR     7      36.607  73.661  94.690  1.00  0.00           H  
ATOM    100  C   THR     7      38.214  71.457  94.757  1.00  0.00           C  
ATOM    101  O   THR     7      38.862  71.529  95.759  1.00  0.00           O  
ATOM    102  N   GLN     8      38.777  71.741  93.525  1.00  0.00           N  
ATOM    103  H   GLN     8      38.105  71.794  92.773  1.00  0.00           H  
ATOM    104  CA  GLN     8      40.174  72.181  93.354  1.00  0.00           C  
ATOM    105  HA  GLN     8      40.824  71.585  93.995  1.00  0.00           H  
ATOM    106  CB  GLN     8      40.606  71.935  91.910  1.00  0.00           C  
ATOM    107  HB2 GLN     8      39.879  72.387  91.236  1.00  0.00           H  
ATOM    108  HB3 GLN     8      41.528  72.479  91.704  1.00  0.00           H  
ATOM    109  CG  GLN     8      40.896  70.451  91.609  1.00  0.00           C  
ATOM    110  HG2 GLN     8      41.941  70.304  91.882  1.00  0.00           H  
ATOM    111  HG3 GLN     8      40.424  69.744  92.291  1.00  0.00           H  
ATOM    112  CD  GLN     8      40.847  70.045  90.110  1.00  0.00           C  
ATOM    113  OE1 GLN     8      40.475  70.793  89.244  1.00  0.00           O  
ATOM    114  NE2 GLN     8      41.449  68.977  89.701  1.00  0.00           N  
ATOM    115 HE21 GLN     8      41.719  68.230  90.325  1.00  0.00           H  
ATOM    116 HE22 GLN     8      41.387  68.794  88.709  1.00  0.00           H  
ATOM    117  C   GLN     8      40.241  73.676  93.647  1.00  0.00           C  
ATOM    118  O   GLN     8      39.411  74.370  93.145  1.00  0.00           O  
ATOM    119  N   GLN     9      41.257  74.211  94.381  1.00  0.00           N  
ATOM    120  H   GLN     9      41.097  75.191  94.561  1.00  0.00           H  
ATOM    121  CA  GLN     9      42.487  73.538  94.894  1.00  0.00           C  
ATOM    122  HA  GLN     9      43.079  74.354  95.307  1.00  0.00           H  
ATOM    123  CB  GLN     9      42.197  72.562  96.004  1.00  0.00           C  
ATOM    124  HB2 GLN     9      41.693  71.634  95.734  1.00  0.00           H  
ATOM    125  HB3 GLN     9      43.141  72.185  96.397  1.00  0.00           H  
ATOM    126  CG  GLN     9      41.444  73.182  97.191  1.00  0.00           C  
ATOM    127  HG2 GLN     9      41.860  74.154  97.456  1.00  0.00           H  
ATOM    128  HG3 GLN     9      40.390  73.346  96.969  1.00  0.00           H  
ATOM    129  CD  GLN     9      41.646  72.420  98.483  1.00  0.00           C  
ATOM    130  OE1 GLN     9      41.206  71.285  98.630  1.00  0.00           O  
ATOM    131  NE2 GLN     9      42.295  73.038  99.449  1.00  0.00           N  
ATOM    132 HE21 GLN     9      42.796  73.894  99.256  1.00  0.00           H  
ATOM    133 HE22 GLN     9      42.475  72.573 100.327  1.00  0.00           H  
ATOM    134  C   GLN     9      43.293  72.873  93.768  1.00  0.00           C  
ATOM    135  O   GLN     9      43.502  71.673  93.856  1.00  0.00           O  
ATOM    136  N   ALA    10      43.784  73.535  92.692  1.00  0.00           N  
ATOM    137  H   ALA    10      44.304  72.992  92.018  1.00  0.00           H  
ATOM    138  CA  ALA    10      43.740  74.891  92.392  1.00  0.00           C  
ATOM    139  HA  ALA    10      42.933  75.333  92.976  1.00  0.00           H  
ATOM    140  CB  ALA    10      44.958  75.581  92.884  1.00  0.00           C  
ATOM    141  HB1 ALA    10      45.205  75.229  93.885  1.00  0.00           H  
ATOM    142  HB2 ALA    10      45.864  75.475  92.288  1.00  0.00           H  
ATOM    143  HB3 ALA    10      44.864  76.660  93.008  1.00  0.00           H  
ATOM    144  C   ALA    10      43.622  75.095  90.898  1.00  0.00           C  
ATOM    145  O   ALA    10      44.204  74.402  90.103  1.00  0.00           O  
ATOM    146  N   THR    11      42.828  76.130  90.554  1.00  0.00           N  
ATOM    147  H   THR    11      42.456  76.703  91.299  1.00  0.00           H  
ATOM    148  CA  THR    11      42.255  76.396  89.232  1.00  0.00           C  
ATOM    149  HA  THR    11      42.518  75.655  88.478  1.00  0.00           H  
ATOM    150  CB  THR    11      40.761  76.364  89.429  1.00  0.00           C  
ATOM    151  HB  THR    11      40.163  76.522  88.532  1.00  0.00           H  
ATOM    152  CG2 THR    11      40.326  74.930  89.891  1.00  0.00           C  
ATOM    153 HG21 THR    11      39.247  74.822  89.782  1.00  0.00           H  
ATOM    154 HG22 THR    11      40.919  74.255  89.273  1.00  0.00           H  
ATOM    155 HG23 THR    11      40.552  74.754  90.942  1.00  0.00           H  
ATOM    156  OG1 THR    11      40.415  77.394  90.315  1.00  0.00           O  
ATOM    157  HG1 THR    11      40.171  78.117  89.732  1.00  0.00           H  
ATOM    158  C   THR    11      42.768  77.695  88.543  1.00  0.00           C  
ATOM    159  O   THR    11      42.081  78.707  88.574  1.00  0.00           O  
ATOM    160  N   GLN    12      43.975  77.804  88.079  1.00  0.00           N  
ATOM    161  H   GLN    12      44.286  78.711  87.761  1.00  0.00           H  
ATOM    162  CA  GLN    12      44.993  76.731  87.880  1.00  0.00           C  
ATOM    163  HA  GLN    12      44.556  75.761  88.119  1.00  0.00           H  
ATOM    164  CB  GLN    12      45.363  76.771  86.344  1.00  0.00           C  
ATOM    165  HB2 GLN    12      45.445  77.832  86.108  1.00  0.00           H  
ATOM    166  HB3 GLN    12      46.358  76.396  86.106  1.00  0.00           H  
ATOM    167  CG  GLN    12      44.208  76.134  85.473  1.00  0.00           C  
ATOM    168  HG2 GLN    12      44.649  76.003  84.485  1.00  0.00           H  
ATOM    169  HG3 GLN    12      43.966  75.113  85.766  1.00  0.00           H  
ATOM    170  CD  GLN    12      42.855  77.007  85.344  1.00  0.00           C  
ATOM    171  OE1 GLN    12      42.902  78.213  85.013  1.00  0.00           O  
ATOM    172  NE2 GLN    12      41.701  76.365  85.565  1.00  0.00           N  
ATOM    173 HE21 GLN    12      40.882  76.954  85.592  1.00  0.00           H  
ATOM    174 HE22 GLN    12      41.725  75.426  85.938  1.00  0.00           H  
ATOM    175  C   GLN    12      46.220  77.120  88.730  1.00  0.00           C  
ATOM    176  O   GLN    12      46.526  78.296  88.820  1.00  0.00           O  
ATOM    177  N   SER    13      46.747  76.034  89.310  1.00  0.00           N  
ATOM    178  H   SER    13      46.449  75.144  88.937  1.00  0.00           H  
ATOM    179  CA  SER    13      47.841  76.097  90.392  1.00  0.00           C  
ATOM    180  HA  SER    13      47.450  76.765  91.159  1.00  0.00           H  
ATOM    181  CB  SER    13      48.028  74.688  90.915  1.00  0.00           C  
ATOM    182  HB2 SER    13      47.050  74.207  90.911  1.00  0.00           H  
ATOM    183  HB3 SER    13      48.685  74.271  90.152  1.00  0.00           H  
ATOM    184  OG  SER    13      48.705  74.671  92.147  1.00  0.00           O  
ATOM    185  HG  SER    13      49.502  74.161  91.980  1.00  0.00           H  
ATOM    186  C   SER    13      49.134  76.759  89.987  1.00  0.00           C  
ATOM    187  O   SER    13      49.661  76.674  88.939  1.00  0.00           O  
ATOM    188  N   TYR    14      49.617  77.575  90.976  1.00  0.00           N  
ATOM    189  H   TYR    14      49.022  77.811  91.756  1.00  0.00           H  
ATOM    190  CA  TYR    14      50.906  78.287  90.884  1.00  0.00           C  
ATOM    191  HA  TYR    14      51.026  78.804  91.836  1.00  0.00           H  
ATOM    192  CB  TYR    14      52.179  77.378  90.811  1.00  0.00           C  
ATOM    193  HB2 TYR    14      52.210  76.993  89.791  1.00  0.00           H  
ATOM    194  HB3 TYR    14      53.074  77.982  90.959  1.00  0.00           H  
ATOM    195  CG  TYR    14      52.082  76.214  91.820  1.00  0.00           C  
ATOM    196  CD1 TYR    14      52.329  76.351  93.189  1.00  0.00           C  
ATOM    197  HD1 TYR    14      52.498  77.331  93.610  1.00  0.00           H  
ATOM    198  CE1 TYR    14      52.250  75.252  94.031  1.00  0.00           C  
ATOM    199  HE1 TYR    14      52.486  75.467  95.062  1.00  0.00           H  
ATOM    200  CZ  TYR    14      51.780  73.931  93.544  1.00  0.00           C  
ATOM    201  OH  TYR    14      51.722  72.833  94.335  1.00  0.00           O  
ATOM    202  HH  TYR    14      51.774  73.073  95.263  1.00  0.00           H  
ATOM    203  CE2 TYR    14      51.563  73.817  92.129  1.00  0.00           C  
ATOM    204  HE2 TYR    14      51.309  72.827  91.780  1.00  0.00           H  
ATOM    205  CD2 TYR    14      51.695  74.984  91.334  1.00  0.00           C  
ATOM    206  HD2 TYR    14      51.456  74.888  90.285  1.00  0.00           H  
ATOM    207  C   TYR    14      50.883  79.407  89.719  1.00  0.00           C  
ATOM    208  O   TYR    14      51.868  79.560  88.980  1.00  0.00           O  
ATOM    209  N   GLY    15      49.900  80.272  89.497  1.00  0.00           N  
ATOM    210  H   GLY    15      50.137  80.974  88.811  1.00  0.00           H  
ATOM    211  CA  GLY    15      48.523  80.412  90.074  1.00  0.00           C  
ATOM    212  HA2 GLY    15      47.858  80.367  89.211  1.00  0.00           H  
ATOM    213  HA3 GLY    15      48.383  79.571  90.753  1.00  0.00           H  
ATOM    214  C   GLY    15      48.281  81.707  90.852  1.00  0.00           C  
ATOM    215  O   GLY    15      48.974  82.718  90.663  1.00  0.00           O  
ATOM    216  N   ALA    16      47.339  81.589  91.753  1.00  0.00           N  
ATOM    217  H   ALA    16      46.711  80.799  91.721  1.00  0.00           H  
ATOM    218  CA  ALA    16      47.161  82.602  92.754  1.00  0.00           C  
ATOM    219  HA  ALA    16      46.839  83.491  92.211  1.00  0.00           H  
ATOM    220  CB  ALA    16      45.956  82.245  93.686  1.00  0.00           C  
ATOM    221  HB1 ALA    16      46.132  81.363  94.301  1.00  0.00           H  
ATOM    222  HB2 ALA    16      45.812  83.094  94.354  1.00  0.00           H  
ATOM    223  HB3 ALA    16      44.982  82.112  93.215  1.00  0.00           H  
ATOM    224  C   ALA    16      48.471  82.874  93.507  1.00  0.00           C  
ATOM    225  O   ALA    16      48.705  84.130  93.762  1.00  0.00           O  
ATOM    226  N   TYR    17      49.156  81.853  93.946  1.00  0.00           N  
ATOM    227  H   TYR    17      48.715  80.946  93.897  1.00  0.00           H  
ATOM    228  CA  TYR    17      50.337  81.935  94.799  1.00  0.00           C  
ATOM    229  HA  TYR    17      50.583  82.995  94.843  1.00  0.00           H  
ATOM    230  CB  TYR    17      49.941  81.456  96.239  1.00  0.00           C  
ATOM    231  HB2 TYR    17      49.507  80.462  96.134  1.00  0.00           H  
ATOM    232  HB3 TYR    17      50.837  81.397  96.858  1.00  0.00           H  
ATOM    233  CG  TYR    17      48.964  82.460  96.824  1.00  0.00           C  
ATOM    234  CD1 TYR    17      49.305  83.802  97.027  1.00  0.00           C  
ATOM    235  HD1 TYR    17      50.327  84.090  96.830  1.00  0.00           H  
ATOM    236  CE1 TYR    17      48.339  84.784  97.389  1.00  0.00           C  
ATOM    237  HE1 TYR    17      48.622  85.807  97.588  1.00  0.00           H  
ATOM    238  CZ  TYR    17      47.013  84.428  97.452  1.00  0.00           C  
ATOM    239  OH  TYR    17      46.021  85.329  97.756  1.00  0.00           O  
ATOM    240  HH  TYR    17      46.368  86.214  97.887  1.00  0.00           H  
ATOM    241  CE2 TYR    17      46.602  83.113  97.174  1.00  0.00           C  
ATOM    242  HE2 TYR    17      45.555  82.845  97.157  1.00  0.00           H  
ATOM    243  CD2 TYR    17      47.550  82.110  96.863  1.00  0.00           C  
ATOM    244  HD2 TYR    17      47.179  81.136  96.582  1.00  0.00           H  
ATOM    245  C   TYR    17      51.534  81.243  94.255  1.00  0.00           C  
ATOM    246  O   TYR    17      51.809  80.042  94.612  1.00  0.00           O  
ATOM    247  N   PRO    18      52.230  81.812  93.292  1.00  0.00           N  
ATOM    248  CD  PRO    18      52.073  83.164  92.659  1.00  0.00           C  
ATOM    249  HD2 PRO    18      52.475  83.992  93.244  1.00  0.00           H  
ATOM    250  HD3 PRO    18      51.036  83.233  92.330  1.00  0.00           H  
ATOM    251  CG  PRO    18      52.888  83.047  91.430  1.00  0.00           C  
ATOM    252  HG2 PRO    18      53.240  83.976  90.982  1.00  0.00           H  
ATOM    253  HG3 PRO    18      52.232  82.539  90.723  1.00  0.00           H  
ATOM    254  CB  PRO    18      54.095  82.130  91.714  1.00  0.00           C  
ATOM    255  HB2 PRO    18      54.890  82.772  92.093  1.00  0.00           H  
ATOM    256  HB3 PRO    18      54.263  81.510  90.833  1.00  0.00           H  
ATOM    257  CA  PRO    18      53.497  81.226  92.765  1.00  0.00           C  
ATOM    258  HA  PRO    18      53.256  80.271  92.300  1.00  0.00           H  
ATOM    259  C   PRO    18      54.472  80.980  93.886  1.00  0.00           C  
ATOM    260  O   PRO    18      54.709  81.831  94.713  1.00  0.00           O  
ATOM    261  N   THR    19      55.264  79.848  93.849  1.00  0.00           N  
ATOM    262  H   THR    19      55.222  79.221  93.059  1.00  0.00           H  
ATOM    263  CA  THR    19      56.297  79.523  94.818  1.00  0.00           C  
ATOM    264  HA  THR    19      55.918  79.801  95.802  1.00  0.00           H  
ATOM    265  CB  THR    19      56.558  78.017  94.957  1.00  0.00           C  
ATOM    266  HB  THR    19      56.942  77.525  94.064  1.00  0.00           H  
ATOM    267  CG2 THR    19      57.527  77.554  96.127  1.00  0.00           C  
ATOM    268 HG21 THR    19      58.570  77.712  95.852  1.00  0.00           H  
ATOM    269 HG22 THR    19      57.398  78.106  97.058  1.00  0.00           H  
ATOM    270 HG23 THR    19      57.353  76.499  96.340  1.00  0.00           H  
ATOM    271  OG1 THR    19      55.340  77.369  95.242  1.00  0.00           O  
ATOM    272  HG1 THR    19      55.429  76.468  94.922  1.00  0.00           H  
ATOM    273  C   THR    19      57.584  80.353  94.618  1.00  0.00           C  
ATOM    274  O   THR    19      58.052  80.583  93.495  1.00  0.00           O  
ATOM    275  N   GLN    20      58.285  80.675  95.673  1.00  0.00           N  
ATOM    276  H   GLN    20      57.840  80.389  96.533  1.00  0.00           H  
ATOM    277  CA  GLN    20      59.591  81.445  95.725  1.00  0.00           C  
ATOM    278  HA  GLN    20      59.761  82.066  94.846  1.00  0.00           H  
ATOM    279  CB  GLN    20      59.527  82.383  96.942  1.00  0.00           C  
ATOM    280  HB2 GLN    20      58.757  83.147  96.832  1.00  0.00           H  
ATOM    281  HB3 GLN    20      59.408  81.854  97.888  1.00  0.00           H  
ATOM    282  CG  GLN    20      60.869  83.114  97.132  1.00  0.00           C  
ATOM    283  HG2 GLN    20      60.883  83.772  98.001  1.00  0.00           H  
ATOM    284  HG3 GLN    20      61.714  82.472  97.379  1.00  0.00           H  
ATOM    285  CD  GLN    20      61.286  83.971  95.953  1.00  0.00           C  
ATOM    286  OE1 GLN    20      60.376  84.572  95.325  1.00  0.00           O  
ATOM    287  NE2 GLN    20      62.475  84.037  95.536  1.00  0.00           N  
ATOM    288 HE21 GLN    20      63.156  83.428  95.967  1.00  0.00           H  
ATOM    289 HE22 GLN    20      62.613  84.694  94.781  1.00  0.00           H  
ATOM    290  C   GLN    20      60.748  80.436  95.897  1.00  0.00           C  
ATOM    291  O   GLN    20      60.847  79.791  96.958  1.00  0.00           O  
ATOM    292  N   PRO    21      61.712  80.306  94.948  1.00  0.00           N  
ATOM    293  CD  PRO    21      61.547  80.641  93.563  1.00  0.00           C  
ATOM    294  HD2 PRO    21      60.975  81.549  93.372  1.00  0.00           H  
ATOM    295  HD3 PRO    21      61.041  79.885  92.963  1.00  0.00           H  
ATOM    296  CG  PRO    21      62.978  80.749  93.020  1.00  0.00           C  
ATOM    297  HG2 PRO    21      63.300  81.724  93.385  1.00  0.00           H  
ATOM    298  HG3 PRO    21      62.987  80.570  91.945  1.00  0.00           H  
ATOM    299  CB  PRO    21      63.661  79.665  93.821  1.00  0.00           C  
ATOM    300  HB2 PRO    21      64.694  79.968  93.650  1.00  0.00           H  
ATOM    301  HB3 PRO    21      63.458  78.647  93.488  1.00  0.00           H  
ATOM    302  CA  PRO    21      63.031  79.767  95.237  1.00  0.00           C  
ATOM    303  HA  PRO    21      62.914  78.761  95.639  1.00  0.00           H  
ATOM    304  C   PRO    21      63.901  80.615  96.178  1.00  0.00           C  
ATOM    305  O   PRO    21      64.174  81.818  96.017  1.00  0.00           O  
ATOM    306  N   GLY    22      64.351  79.969  97.254  1.00  0.00           N  
ATOM    307  H   GLY    22      63.844  79.100  97.345  1.00  0.00           H  
ATOM    308  CA  GLY    22      65.124  80.497  98.345  1.00  0.00           C  
ATOM    309  HA2 GLY    22      65.492  79.709  99.001  1.00  0.00           H  
ATOM    310  HA3 GLY    22      66.061  80.893  97.954  1.00  0.00           H  
ATOM    311  C   GLY    22      64.435  81.676  99.144  1.00  0.00           C  
ATOM    312  O   GLY    22      63.220  81.653  99.290  1.00  0.00           O  
ATOM    313  N   GLN    23      65.232  82.632  99.598  1.00  0.00           N  
ATOM    314  H   GLN    23      66.176  82.491  99.268  1.00  0.00           H  
ATOM    315  CA  GLN    23      64.897  83.823 100.281  1.00  0.00           C  
ATOM    316  HA  GLN    23      65.817  84.398 100.174  1.00  0.00           H  
ATOM    317  CB  GLN    23      63.731  84.623  99.702  1.00  0.00           C  
ATOM    318  HB2 GLN    23      63.809  84.742  98.621  1.00  0.00           H  
ATOM    319  HB3 GLN    23      62.824  84.048  99.890  1.00  0.00           H  
ATOM    320  CG  GLN    23      63.589  85.986 100.370  1.00  0.00           C  
ATOM    321  HG2 GLN    23      62.586  86.400 100.270  1.00  0.00           H  
ATOM    322  HG3 GLN    23      63.581  85.840 101.450  1.00  0.00           H  
ATOM    323  CD  GLN    23      64.676  86.960 100.021  1.00  0.00           C  
ATOM    324  OE1 GLN    23      65.607  87.204 100.735  1.00  0.00           O  
ATOM    325  NE2 GLN    23      64.558  87.656  98.915  1.00  0.00           N  
ATOM    326 HE21 GLN    23      63.822  87.433  98.261  1.00  0.00           H  
ATOM    327 HE22 GLN    23      65.227  88.345  98.599  1.00  0.00           H  
ATOM    328  C   GLN    23      64.826  83.540 101.809  1.00  0.00           C  
ATOM    329  O   GLN    23      63.930  82.849 102.191  1.00  0.00           O  
ATOM    330  N   GLY    24      65.724  84.060 102.568  1.00  0.00           N  
ATOM    331  H   GLY    24      66.393  84.684 102.140  1.00  0.00           H  
ATOM    332  CA  GLY    24      65.668  84.103 104.063  1.00  0.00           C  
ATOM    333  HA2 GLY    24      65.343  83.136 104.445  1.00  0.00           H  
ATOM    334  HA3 GLY    24      66.654  84.248 104.505  1.00  0.00           H  
ATOM    335  C   GLY    24      64.636  85.188 104.599  1.00  0.00           C  
ATOM    336  O   GLY    24      63.830  85.871 103.900  1.00  0.00           O  
ATOM    337  N   TYR    25      64.653  85.402 105.941  1.00  0.00           N  
ATOM    338  H   TYR    25      65.197  84.753 106.492  1.00  0.00           H  
ATOM    339  CA  TYR    25      63.961  86.451 106.667  1.00  0.00           C  
ATOM    340  HA  TYR    25      62.878  86.328 106.636  1.00  0.00           H  
ATOM    341  CB  TYR    25      64.336  86.490 108.166  1.00  0.00           C  
ATOM    342  HB2 TYR    25      65.413  86.636 108.254  1.00  0.00           H  
ATOM    343  HB3 TYR    25      63.885  87.338 108.681  1.00  0.00           H  
ATOM    344  CG  TYR    25      63.833  85.193 108.874  1.00  0.00           C  
ATOM    345  CD1 TYR    25      62.601  85.094 109.556  1.00  0.00           C  
ATOM    346  HD1 TYR    25      61.861  85.877 109.627  1.00  0.00           H  
ATOM    347  CE1 TYR    25      62.183  83.850 110.169  1.00  0.00           C  
ATOM    348  HE1 TYR    25      61.203  83.830 110.622  1.00  0.00           H  
ATOM    349  CZ  TYR    25      62.977  82.759 110.160  1.00  0.00           C  
ATOM    350  OH  TYR    25      62.652  81.584 110.757  1.00  0.00           O  
ATOM    351  HH  TYR    25      62.126  81.695 111.553  1.00  0.00           H  
ATOM    352  CE2 TYR    25      64.187  82.798 109.458  1.00  0.00           C  
ATOM    353  HE2 TYR    25      64.774  81.898 109.564  1.00  0.00           H  
ATOM    354  CD2 TYR    25      64.658  83.963 108.840  1.00  0.00           C  
ATOM    355  HD2 TYR    25      65.567  83.963 108.256  1.00  0.00           H  
ATOM    356  C   TYR    25      64.255  87.812 106.088  1.00  0.00           C  
ATOM    357  O   TYR    25      65.436  88.152 105.843  1.00  0.00           O  
ATOM    358  N   SER    26      63.314  88.737 106.048  1.00  0.00           N  
ATOM    359  H   SER    26      62.363  88.415 106.161  1.00  0.00           H  
ATOM    360  CA  SER    26      63.547  90.193 106.189  1.00  0.00           C  
ATOM    361  HA  SER    26      64.491  90.492 105.733  1.00  0.00           H  
ATOM    362  CB  SER    26      62.580  90.914 105.286  1.00  0.00           C  
ATOM    363  HB2 SER    26      61.554  90.628 105.520  1.00  0.00           H  
ATOM    364  HB3 SER    26      62.747  91.974 105.478  1.00  0.00           H  
ATOM    365  OG  SER    26      62.852  90.568 103.980  1.00  0.00           O  
ATOM    366  HG  SER    26      62.597  89.653 103.842  1.00  0.00           H  
ATOM    367  C   SER    26      63.410  90.778 107.556  1.00  0.00           C  
ATOM    368  O   SER    26      62.255  91.138 108.006  1.00  0.00           O  
ATOM    369  N   GLN    27      64.562  90.986 108.150  1.00  0.00           N  
ATOM    370  H   GLN    27      65.388  90.707 107.640  1.00  0.00           H  
ATOM    371  CA  GLN    27      64.753  91.365 109.609  1.00  0.00           C  
ATOM    372  HA  GLN    27      63.849  91.837 109.994  1.00  0.00           H  
ATOM    373  CB  GLN    27      64.952  90.111 110.451  1.00  0.00           C  
ATOM    374  HB2 GLN    27      65.275  90.306 111.473  1.00  0.00           H  
ATOM    375  HB3 GLN    27      63.960  89.679 110.583  1.00  0.00           H  
ATOM    376  CG  GLN    27      65.986  89.087 110.018  1.00  0.00           C  
ATOM    377  HG2 GLN    27      65.826  88.699 109.012  1.00  0.00           H  
ATOM    378  HG3 GLN    27      66.928  89.632 110.090  1.00  0.00           H  
ATOM    379  CD  GLN    27      66.129  87.921 110.981  1.00  0.00           C  
ATOM    380  OE1 GLN    27      65.229  87.489 111.705  1.00  0.00           O  
ATOM    381  NE2 GLN    27      67.300  87.299 110.967  1.00  0.00           N  
ATOM    382 HE21 GLN    27      68.061  87.661 110.411  1.00  0.00           H  
ATOM    383 HE22 GLN    27      67.571  86.557 111.597  1.00  0.00           H  
ATOM    384  C   GLN    27      65.876  92.373 109.832  1.00  0.00           C  
ATOM    385  O   GLN    27      66.784  92.480 109.016  1.00  0.00           O  
ATOM    386  N   GLN    28      65.753  93.172 110.888  1.00  0.00           N  
ATOM    387  H   GLN    28      64.965  92.952 111.480  1.00  0.00           H  
ATOM    388  CA  GLN    28      66.568  94.371 111.193  1.00  0.00           C  
ATOM    389  HA  GLN    28      67.571  94.132 110.839  1.00  0.00           H  
ATOM    390  CB  GLN    28      65.966  95.530 110.360  1.00  0.00           C  
ATOM    391  HB2 GLN    28      66.211  95.498 109.298  1.00  0.00           H  
ATOM    392  HB3 GLN    28      64.924  95.638 110.661  1.00  0.00           H  
ATOM    393  CG  GLN    28      66.631  96.834 110.814  1.00  0.00           C  
ATOM    394  HG2 GLN    28      66.256  97.729 110.317  1.00  0.00           H  
ATOM    395  HG3 GLN    28      66.363  97.050 111.849  1.00  0.00           H  
ATOM    396  CD  GLN    28      68.165  96.733 110.598  1.00  0.00           C  
ATOM    397  OE1 GLN    28      68.768  95.844 110.043  1.00  0.00           O  
ATOM    398  NE2 GLN    28      68.890  97.708 111.022  1.00  0.00           N  
ATOM    399 HE21 GLN    28      69.877  97.686 110.808  1.00  0.00           H  
ATOM    400 HE22 GLN    28      68.486  98.512 111.480  1.00  0.00           H  
ATOM    401  C   GLN    28      66.450  94.563 112.713  1.00  0.00           C  
ATOM    402  O   GLN    28      65.392  94.667 113.288  1.00  0.00           O  
ATOM    403  N   SER    29      67.549  94.890 113.342  1.00  0.00           N  
ATOM    404  H   SER    29      68.330  95.042 112.720  1.00  0.00           H  
ATOM    405  CA  SER    29      67.671  95.258 114.730  1.00  0.00           C  
ATOM    406  HA  SER    29      66.686  95.552 115.091  1.00  0.00           H  
ATOM    407  CB  SER    29      68.100  94.168 115.693  1.00  0.00           C  
ATOM    408  HB2 SER    29      67.449  93.316 115.497  1.00  0.00           H  
ATOM    409  HB3 SER    29      69.088  93.765 115.470  1.00  0.00           H  
ATOM    410  OG  SER    29      67.985  94.676 116.955  1.00  0.00           O  
ATOM    411  HG  SER    29      68.871  94.920 117.232  1.00  0.00           H  
ATOM    412  C   SER    29      68.416  96.638 114.883  1.00  0.00           C  
ATOM    413  O   SER    29      69.642  96.621 115.002  1.00  0.00           O  
ATOM    414  N   SER    30      67.698  97.744 114.877  1.00  0.00           N  
ATOM    415  H   SER    30      66.700  97.628 114.982  1.00  0.00           H  
ATOM    416  CA  SER    30      68.261  99.087 114.826  1.00  0.00           C  
ATOM    417  HA  SER    30      69.207  99.029 114.289  1.00  0.00           H  
ATOM    418  CB  SER    30      67.368  99.943 114.001  1.00  0.00           C  
ATOM    419  HB2 SER    30      66.363  99.885 114.420  1.00  0.00           H  
ATOM    420  HB3 SER    30      67.662 100.989 114.089  1.00  0.00           H  
ATOM    421  OG  SER    30      67.449  99.618 112.662  1.00  0.00           O  
ATOM    422  HG  SER    30      66.672 100.042 112.289  1.00  0.00           H  
ATOM    423  C   SER    30      68.441  99.610 116.309  1.00  0.00           C  
ATOM    424  O   SER    30      67.576  99.302 117.145  1.00  0.00           O  
ATOM    425  N   GLN    31      69.491 100.286 116.618  1.00  0.00           N  
ATOM    426  H   GLN    31      69.572 100.552 117.589  1.00  0.00           H  
ATOM    427  CA  GLN    31      70.688 100.568 115.788  1.00  0.00           C  
ATOM    428  HA  GLN    31      70.831  99.795 115.033  1.00  0.00           H  
ATOM    429  CB  GLN    31      70.528 101.942 115.037  1.00  0.00           C  
ATOM    430  HB2 GLN    31      69.561 101.912 114.537  1.00  0.00           H  
ATOM    431  HB3 GLN    31      70.448 102.734 115.781  1.00  0.00           H  
ATOM    432  CG  GLN    31      71.598 102.215 114.014  1.00  0.00           C  
ATOM    433  HG2 GLN    31      71.327 103.161 113.545  1.00  0.00           H  
ATOM    434  HG3 GLN    31      72.491 102.475 114.582  1.00  0.00           H  
ATOM    435  CD  GLN    31      71.821 101.168 112.973  1.00  0.00           C  
ATOM    436  OE1 GLN    31      70.860 100.470 112.605  1.00  0.00           O  
ATOM    437  NE2 GLN    31      73.052 101.159 112.460  1.00  0.00           N  
ATOM    438 HE21 GLN    31      73.184 100.524 111.686  1.00  0.00           H  
ATOM    439 HE22 GLN    31      73.799 101.621 112.958  1.00  0.00           H  
ATOM    440  C   GLN    31      71.997 100.569 116.661  1.00  0.00           C  
ATOM    441  O   GLN    31      72.396 101.676 117.020  1.00  0.00           O  
ATOM    442  N   PRO    32      72.656  99.442 116.940  1.00  0.00           N  
ATOM    443  CD  PRO    32      72.094  98.072 116.673  1.00  0.00           C  
ATOM    444  HD2 PRO    32      71.997  98.000 115.590  1.00  0.00           H  
ATOM    445  HD3 PRO    32      71.172  97.849 117.209  1.00  0.00           H  
ATOM    446  CG  PRO    32      73.231  97.177 117.069  1.00  0.00           C  
ATOM    447  HG2 PRO    32      73.144  96.267 116.476  1.00  0.00           H  
ATOM    448  HG3 PRO    32      73.204  97.051 118.152  1.00  0.00           H  
ATOM    449  CB  PRO    32      74.498  97.951 116.659  1.00  0.00           C  
ATOM    450  HB2 PRO    32      74.596  98.022 115.576  1.00  0.00           H  
ATOM    451  HB3 PRO    32      75.420  97.568 117.097  1.00  0.00           H  
ATOM    452  CA  PRO    32      74.194  99.381 117.139  1.00  0.00           C  
ATOM    453  HA  PRO    32      74.391  99.624 118.183  1.00  0.00           H  
ATOM    454  C   PRO    32      75.020 100.386 116.216  1.00  0.00           C  
ATOM    455  O   PRO    32      74.839 100.493 114.994  1.00  0.00           O  
ATOM    456  N   TYR    33      75.947 101.161 116.846  1.00  0.00           N  
ATOM    457  H   TYR    33      75.982 101.202 117.854  1.00  0.00           H  
ATOM    458  CA  TYR    33      76.815 102.035 116.164  1.00  0.00           C  
ATOM    459  HA  TYR    33      76.206 102.570 115.434  1.00  0.00           H  
ATOM    460  CB  TYR    33      77.480 102.980 117.233  1.00  0.00           C  
ATOM    461  HB2 TYR    33      78.020 102.306 117.898  1.00  0.00           H  
ATOM    462  HB3 TYR    33      78.216 103.595 116.715  1.00  0.00           H  
ATOM    463  CG  TYR    33      76.503 103.745 118.090  1.00  0.00           C  
ATOM    464  CD1 TYR    33      75.502 104.633 117.580  1.00  0.00           C  
ATOM    465  HD1 TYR    33      75.439 104.766 116.510  1.00  0.00           H  
ATOM    466  CE1 TYR    33      74.552 105.154 118.444  1.00  0.00           C  
ATOM    467  HE1 TYR    33      73.827 105.802 117.975  1.00  0.00           H  
ATOM    468  CZ  TYR    33      74.611 104.966 119.841  1.00  0.00           C  
ATOM    469  OH  TYR    33      73.579 105.381 120.630  1.00  0.00           O  
ATOM    470  HH  TYR    33      72.868 105.621 120.031  1.00  0.00           H  
ATOM    471  CE2 TYR    33      75.618 104.087 120.324  1.00  0.00           C  
ATOM    472  HE2 TYR    33      75.514 103.781 121.354  1.00  0.00           H  
ATOM    473  CD2 TYR    33      76.631 103.552 119.474  1.00  0.00           C  
ATOM    474  HD2 TYR    33      77.472 102.973 119.824  1.00  0.00           H  
ATOM    475  C   TYR    33      77.845 101.322 115.305  1.00  0.00           C  
ATOM    476  O   TYR    33      78.017 101.684 114.076  1.00  0.00           O  
ATOM    477  N   GLY    34      78.606 100.348 115.823  1.00  0.00           N  
ATOM    478  H   GLY    34      78.344 100.245 116.793  1.00  0.00           H  
ATOM    479  CA  GLY    34      79.633  99.518 115.173  1.00  0.00           C  
ATOM    480  HA2 GLY    34      79.625  98.557 115.687  1.00  0.00           H  
ATOM    481  HA3 GLY    34      79.259  99.343 114.164  1.00  0.00           H  
ATOM    482  C   GLY    34      81.069 100.069 115.044  1.00  0.00           C  
ATOM    483  O   GLY    34      81.254 101.298 114.965  1.00  0.00           O  
ATOM    484  N   GLN    35      82.116  99.293 115.160  1.00  0.00           N  
ATOM    485  H   GLN    35      81.935  98.300 115.190  1.00  0.00           H  
ATOM    486  CA  GLN    35      83.508  99.658 114.776  1.00  0.00           C  
ATOM    487  HA  GLN    35      83.387 100.635 114.309  1.00  0.00           H  
ATOM    488  CB  GLN    35      84.405  99.784 115.994  1.00  0.00           C  
ATOM    489  HB2 GLN    35      83.871 100.209 116.844  1.00  0.00           H  
ATOM    490  HB3 GLN    35      84.570  98.805 116.443  1.00  0.00           H  
ATOM    491  CG  GLN    35      85.776 100.297 115.683  1.00  0.00           C  
ATOM    492  HG2 GLN    35      86.497  99.740 116.282  1.00  0.00           H  
ATOM    493  HG3 GLN    35      86.039 100.129 114.639  1.00  0.00           H  
ATOM    494  CD  GLN    35      86.012 101.751 116.065  1.00  0.00           C  
ATOM    495  OE1 GLN    35      85.134 102.445 116.515  1.00  0.00           O  
ATOM    496  NE2 GLN    35      87.141 102.303 115.701  1.00  0.00           N  
ATOM    497 HE21 GLN    35      87.845 101.666 115.355  1.00  0.00           H  
ATOM    498 HE22 GLN    35      87.319 103.256 115.985  1.00  0.00           H  
ATOM    499  C   GLN    35      84.067  98.694 113.701  1.00  0.00           C  
ATOM    500  O   GLN    35      84.418  97.539 113.937  1.00  0.00           O  
ATOM    501  N   GLN    36      84.300  99.130 112.495  1.00  0.00           N  
ATOM    502  H   GLN    36      84.810  98.521 111.872  1.00  0.00           H  
ATOM    503  CA  GLN    36      84.055 100.459 111.935  1.00  0.00           C  
ATOM    504  HA  GLN    36      83.039 100.782 112.163  1.00  0.00           H  
ATOM    505  CB  GLN    36      85.142 101.490 112.359  1.00  0.00           C  
ATOM    506  HB2 GLN    36      84.851 102.463 111.964  1.00  0.00           H  
ATOM    507  HB3 GLN    36      85.207 101.609 113.441  1.00  0.00           H  
ATOM    508  CG  GLN    36      86.577 101.192 111.927  1.00  0.00           C  
ATOM    509  HG2 GLN    36      86.807 100.203 112.324  1.00  0.00           H  
ATOM    510  HG3 GLN    36      86.622 101.252 110.839  1.00  0.00           H  
ATOM    511  CD  GLN    36      87.562 102.220 112.504  1.00  0.00           C  
ATOM    512  OE1 GLN    36      87.439 103.477 112.579  1.00  0.00           O  
ATOM    513  NE2 GLN    36      88.700 101.688 112.910  1.00  0.00           N  
ATOM    514 HE21 GLN    36      88.900 100.707 112.779  1.00  0.00           H  
ATOM    515 HE22 GLN    36      89.487 102.254 113.193  1.00  0.00           H  
ATOM    516  C   GLN    36      84.063 100.423 110.429  1.00  0.00           C  
ATOM    517  O   GLN    36      84.686  99.611 109.726  1.00  0.00           O  
ATOM    518  N   SER    37      83.392 101.398 109.783  1.00  0.00           N  
ATOM    519  H   SER    37      82.951 102.085 110.379  1.00  0.00           H  
ATOM    520  CA  SER    37      83.364 101.555 108.299  1.00  0.00           C  
ATOM    521  HA  SER    37      83.359 100.561 107.853  1.00  0.00           H  
ATOM    522  CB  SER    37      82.101 102.298 107.770  1.00  0.00           C  
ATOM    523  HB2 SER    37      82.116 102.118 106.695  1.00  0.00           H  
ATOM    524  HB3 SER    37      81.188 101.960 108.261  1.00  0.00           H  
ATOM    525  OG  SER    37      82.185 103.660 108.069  1.00  0.00           O  
ATOM    526  HG  SER    37      81.904 103.756 108.982  1.00  0.00           H  
ATOM    527  C   SER    37      84.670 102.239 107.778  1.00  0.00           C  
ATOM    528  O   SER    37      85.525 102.836 108.493  1.00  0.00           O  
ATOM    529  N   TYR    38      84.897 102.125 106.432  1.00  0.00           N  
ATOM    530  H   TYR    38      84.194 101.551 105.990  1.00  0.00           H  
ATOM    531  CA  TYR    38      85.834 102.892 105.669  1.00  0.00           C  
ATOM    532  HA  TYR    38      85.840 103.890 106.109  1.00  0.00           H  
ATOM    533  CB  TYR    38      87.203 102.199 105.653  1.00  0.00           C  
ATOM    534  HB2 TYR    38      87.533 102.002 106.673  1.00  0.00           H  
ATOM    535  HB3 TYR    38      87.047 101.249 105.142  1.00  0.00           H  
ATOM    536  CG  TYR    38      88.257 102.929 104.855  1.00  0.00           C  
ATOM    537  CD1 TYR    38      88.653 102.430 103.578  1.00  0.00           C  
ATOM    538  HD1 TYR    38      88.197 101.576 103.098  1.00  0.00           H  
ATOM    539  CE1 TYR    38      89.714 103.101 102.869  1.00  0.00           C  
ATOM    540  HE1 TYR    38      90.002 102.727 101.898  1.00  0.00           H  
ATOM    541  CZ  TYR    38      90.384 104.231 103.487  1.00  0.00           C  
ATOM    542  OH  TYR    38      91.446 104.830 102.907  1.00  0.00           O  
ATOM    543  HH  TYR    38      91.766 105.582 103.410  1.00  0.00           H  
ATOM    544  CE2 TYR    38      89.981 104.580 104.749  1.00  0.00           C  
ATOM    545  HE2 TYR    38      90.613 105.291 105.261  1.00  0.00           H  
ATOM    546  CD2 TYR    38      88.846 104.034 105.377  1.00  0.00           C  
ATOM    547  HD2 TYR    38      88.593 104.315 106.388  1.00  0.00           H  
ATOM    548  C   TYR    38      85.271 102.962 104.228  1.00  0.00           C  
ATOM    549  O   TYR    38      84.880 101.913 103.682  1.00  0.00           O  
ATOM    550  N   SER    39      85.256 104.155 103.623  1.00  0.00           N  
ATOM    551  H   SER    39      85.652 104.935 104.128  1.00  0.00           H  
ATOM    552  CA  SER    39      84.609 104.507 102.362  1.00  0.00           C  
ATOM    553  HA  SER    39      83.958 103.684 102.068  1.00  0.00           H  
ATOM    554  CB  SER    39      83.689 105.753 102.632  1.00  0.00           C  
ATOM    555  HB2 SER    39      84.253 106.655 102.867  1.00  0.00           H  
ATOM    556  HB3 SER    39      83.241 105.836 101.641  1.00  0.00           H  
ATOM    557  OG  SER    39      82.693 105.464 103.653  1.00  0.00           O  
ATOM    558  HG  SER    39      83.177 105.436 104.482  1.00  0.00           H  
ATOM    559  C   SER    39      85.372 104.818 101.125  1.00  0.00           C  
ATOM    560  O   SER    39      84.796 104.828 100.015  1.00  0.00           O  
ATOM    561  N   GLY    40      86.713 104.976 101.226  1.00  0.00           N  
ATOM    562  H   GLY    40      87.129 104.811 102.131  1.00  0.00           H  
ATOM    563  CA  GLY    40      87.651 105.402 100.126  1.00  0.00           C  
ATOM    564  HA2 GLY    40      87.101 106.129  99.528  1.00  0.00           H  
ATOM    565  HA3 GLY    40      88.459 105.995 100.555  1.00  0.00           H  
ATOM    566  C   GLY    40      88.251 104.381  99.077  1.00  0.00           C  
ATOM    567  O   GLY    40      88.129 103.223  99.262  1.00  0.00           O  
ATOM    568  N   TYR    41      88.746 104.761  97.901  1.00  0.00           N  
ATOM    569  H   TYR    41      89.202 104.136  97.252  1.00  0.00           H  
ATOM    570  CA  TYR    41      88.757 106.101  97.348  1.00  0.00           C  
ATOM    571  HA  TYR    41      88.460 106.822  98.109  1.00  0.00           H  
ATOM    572  CB  TYR    41      90.232 106.413  96.889  1.00  0.00           C  
ATOM    573  HB2 TYR    41      90.610 105.604  96.264  1.00  0.00           H  
ATOM    574  HB3 TYR    41      90.170 107.369  96.368  1.00  0.00           H  
ATOM    575  CG  TYR    41      91.255 106.631  98.056  1.00  0.00           C  
ATOM    576  CD1 TYR    41      92.195 105.649  98.319  1.00  0.00           C  
ATOM    577  HD1 TYR    41      92.187 104.705  97.794  1.00  0.00           H  
ATOM    578  CE1 TYR    41      93.227 105.878  99.237  1.00  0.00           C  
ATOM    579  HE1 TYR    41      93.878 105.067  99.526  1.00  0.00           H  
ATOM    580  CZ  TYR    41      93.446 107.152  99.801  1.00  0.00           C  
ATOM    581  OH  TYR    41      94.513 107.481 100.626  1.00  0.00           O  
ATOM    582  HH  TYR    41      94.483 108.413 100.855  1.00  0.00           H  
ATOM    583  CE2 TYR    41      92.526 108.183  99.516  1.00  0.00           C  
ATOM    584  HE2 TYR    41      92.711 109.162  99.934  1.00  0.00           H  
ATOM    585  CD2 TYR    41      91.430 107.925  98.681  1.00  0.00           C  
ATOM    586  HD2 TYR    41      90.849 108.812  98.478  1.00  0.00           H  
ATOM    587  C   TYR    41      87.867 106.098  96.065  1.00  0.00           C  
ATOM    588  O   TYR    41      88.089 105.289  95.133  1.00  0.00           O  
ATOM    589  N   SER    42      86.828 106.950  96.114  1.00  0.00           N  
ATOM    590  H   SER    42      86.652 107.491  96.949  1.00  0.00           H  
ATOM    591  CA  SER    42      85.874 107.159  95.014  1.00  0.00           C  
ATOM    592  HA  SER    42      85.127 106.366  94.979  1.00  0.00           H  
ATOM    593  CB  SER    42      85.056 108.406  95.364  1.00  0.00           C  
ATOM    594  HB2 SER    42      84.652 108.383  96.376  1.00  0.00           H  
ATOM    595  HB3 SER    42      85.624 109.328  95.236  1.00  0.00           H  
ATOM    596  OG  SER    42      83.906 108.449  94.531  1.00  0.00           O  
ATOM    597  HG  SER    42      83.505 107.589  94.670  1.00  0.00           H  
ATOM    598  C   SER    42      86.584 107.412  93.635  1.00  0.00           C  
ATOM    599  O   SER    42      87.556 108.177  93.666  1.00  0.00           O  
ATOM    600  N   GLN    43      86.145 106.877  92.538  1.00  0.00           N  
ATOM    601  H   GLN    43      85.281 106.353  92.554  1.00  0.00           H  
ATOM    602  CA  GLN    43      86.615 107.099  91.186  1.00  0.00           C  
ATOM    603  HA  GLN    43      87.603 107.556  91.234  1.00  0.00           H  
ATOM    604  CB  GLN    43      86.853 105.726  90.555  1.00  0.00           C  
ATOM    605  HB2 GLN    43      86.024 105.048  90.758  1.00  0.00           H  
ATOM    606  HB3 GLN    43      86.948 105.745  89.469  1.00  0.00           H  
ATOM    607  CG  GLN    43      88.189 105.056  91.118  1.00  0.00           C  
ATOM    608  HG2 GLN    43      88.194 105.251  92.191  1.00  0.00           H  
ATOM    609  HG3 GLN    43      88.098 103.977  90.994  1.00  0.00           H  
ATOM    610  CD  GLN    43      89.454 105.466  90.368  1.00  0.00           C  
ATOM    611  OE1 GLN    43      89.506 106.126  89.314  1.00  0.00           O  
ATOM    612  NE2 GLN    43      90.556 105.155  91.035  1.00  0.00           N  
ATOM    613 HE21 GLN    43      90.450 104.613  91.880  1.00  0.00           H  
ATOM    614 HE22 GLN    43      91.435 105.104  90.541  1.00  0.00           H  
ATOM    615  C   GLN    43      85.840 108.136  90.402  1.00  0.00           C  
ATOM    616  O   GLN    43      86.290 108.419  89.289  1.00  0.00           O  
ATOM    617  N   SER    44      84.814 108.776  90.966  1.00  0.00           N  
ATOM    618  H   SER    44      84.566 108.417  91.877  1.00  0.00           H  
ATOM    619  CA  SER    44      84.003 109.869  90.325  1.00  0.00           C  
ATOM    620  HA  SER    44      83.216 109.486  89.674  1.00  0.00           H  
ATOM    621  CB  SER    44      83.337 110.567  91.435  1.00  0.00           C  
ATOM    622  HB2 SER    44      82.610 109.907  91.909  1.00  0.00           H  
ATOM    623  HB3 SER    44      84.082 110.843  92.180  1.00  0.00           H  
ATOM    624  OG  SER    44      82.670 111.803  90.989  1.00  0.00           O  
ATOM    625  HG  SER    44      81.997 111.954  91.657  1.00  0.00           H  
ATOM    626  C   SER    44      84.821 110.948  89.613  1.00  0.00           C  
ATOM    627  O   SER    44      85.691 111.551  90.214  1.00  0.00           O  
ATOM    628  N   THR    45      84.339 111.193  88.361  1.00  0.00           N  
ATOM    629  H   THR    45      83.624 110.542  88.070  1.00  0.00           H  
ATOM    630  CA  THR    45      84.595 112.375  87.444  1.00  0.00           C  
ATOM    631  HA  THR    45      83.857 112.330  86.644  1.00  0.00           H  
ATOM    632  CB  THR    45      84.549 113.707  88.216  1.00  0.00           C  
ATOM    633  HB  THR    45      85.244 113.691  89.056  1.00  0.00           H  
ATOM    634  CG2 THR    45      84.730 115.002  87.297  1.00  0.00           C  
ATOM    635 HG21 THR    45      84.715 115.893  87.924  1.00  0.00           H  
ATOM    636 HG22 THR    45      85.744 115.012  86.896  1.00  0.00           H  
ATOM    637 HG23 THR    45      84.130 114.997  86.387  1.00  0.00           H  
ATOM    638  OG1 THR    45      83.290 113.776  88.784  1.00  0.00           O  
ATOM    639  HG1 THR    45      83.119 112.856  88.997  1.00  0.00           H  
ATOM    640  C   THR    45      85.924 112.279  86.645  1.00  0.00           C  
ATOM    641  O   THR    45      86.986 112.011  87.199  1.00  0.00           O  
ATOM    642  N   ASP    46      85.856 112.548  85.292  1.00  0.00           N  
ATOM    643  H   ASP    46      84.941 112.505  84.866  1.00  0.00           H  
ATOM    644  CA  ASP    46      87.079 112.565  84.458  1.00  0.00           C  
ATOM    645  HA  ASP    46      87.810 111.895  84.909  1.00  0.00           H  
ATOM    646  CB  ASP    46      86.762 111.958  83.064  1.00  0.00           C  
ATOM    647  HB2 ASP    46      86.371 110.962  83.275  1.00  0.00           H  
ATOM    648  HB3 ASP    46      86.007 112.603  82.615  1.00  0.00           H  
ATOM    649  CG  ASP    46      87.932 111.862  82.132  1.00  0.00           C  
ATOM    650  OD1 ASP    46      88.996 112.384  82.487  1.00  0.00           O  
ATOM    651  OD2 ASP    46      87.787 111.489  80.966  1.00  0.00           O  
ATOM    652  C   ASP    46      87.540 114.064  84.363  1.00  0.00           C  
ATOM    653  O   ASP    46      86.684 114.896  84.115  1.00  0.00           O  
ATOM    654  N   THR    47      88.887 114.389  84.578  1.00  0.00           N  
ATOM    655  H   THR    47      89.490 113.594  84.734  1.00  0.00           H  
ATOM    656  CA  THR    47      89.480 115.690  84.905  1.00  0.00           C  
ATOM    657  HA  THR    47      89.143 116.037  85.881  1.00  0.00           H  
ATOM    658  CB  THR    47      90.990 115.507  85.061  1.00  0.00           C  
ATOM    659  HB  THR    47      91.215 114.787  85.847  1.00  0.00           H  
ATOM    660  CG2 THR    47      91.707 114.985  83.837  1.00  0.00           C  
ATOM    661 HG21 THR    47      92.710 114.947  84.261  1.00  0.00           H  
ATOM    662 HG22 THR    47      91.295 114.039  83.485  1.00  0.00           H  
ATOM    663 HG23 THR    47      91.741 115.724  83.037  1.00  0.00           H  
ATOM    664  OG1 THR    47      91.531 116.711  85.368  1.00  0.00           O  
ATOM    665  HG1 THR    47      92.483 116.656  85.258  1.00  0.00           H  
ATOM    666  C   THR    47      89.095 116.760  83.865  1.00  0.00           C  
ATOM    667  O   THR    47      88.730 116.525  82.714  1.00  0.00           O  
ATOM    668  N   SER    48      89.074 118.000  84.334  1.00  0.00           N  
ATOM    669  H   SER    48      89.217 118.155  85.322  1.00  0.00           H  
ATOM    670  CA  SER    48      88.728 119.181  83.583  1.00  0.00           C  
ATOM    671  HA  SER    48      87.705 118.959  83.276  1.00  0.00           H  
ATOM    672  CB  SER    48      88.749 120.385  84.516  1.00  0.00           C  
ATOM    673  HB2 SER    48      88.380 121.245  83.958  1.00  0.00           H  
ATOM    674  HB3 SER    48      88.077 120.312  85.371  1.00  0.00           H  
ATOM    675  OG  SER    48      89.981 120.722  84.932  1.00  0.00           O  
ATOM    676  HG  SER    48      90.291 120.028  85.518  1.00  0.00           H  
ATOM    677  C   SER    48      89.561 119.453  82.381  1.00  0.00           C  
ATOM    678  O   SER    48      90.562 118.744  82.109  1.00  0.00           O  
ATOM    679  N   GLY    49      89.113 120.313  81.451  1.00  0.00           N  
ATOM    680  H   GLY    49      88.254 120.838  81.524  1.00  0.00           H  
ATOM    681  CA  GLY    49      89.775 120.579  80.211  1.00  0.00           C  
ATOM    682  HA2 GLY    49      90.219 121.572  80.155  1.00  0.00           H  
ATOM    683  HA3 GLY    49      90.628 119.935  79.995  1.00  0.00           H  
ATOM    684  C   GLY    49      88.709 120.439  79.051  1.00  0.00           C  
ATOM    685  O   GLY    49      87.782 119.611  79.053  1.00  0.00           O  
ATOM    686  N   TYR    50      88.836 121.242  77.975  1.00  0.00           N  
ATOM    687  H   TYR    50      88.247 120.887  77.235  1.00  0.00           H  
ATOM    688  CA  TYR    50      90.068 121.972  77.443  1.00  0.00           C  
ATOM    689  HA  TYR    50      90.447 122.502  78.316  1.00  0.00           H  
ATOM    690  CB  TYR    50      91.185 120.938  77.056  1.00  0.00           C  
ATOM    691  HB2 TYR    50      91.376 120.165  77.800  1.00  0.00           H  
ATOM    692  HB3 TYR    50      90.778 120.261  76.304  1.00  0.00           H  
ATOM    693  CG  TYR    50      92.458 121.538  76.460  1.00  0.00           C  
ATOM    694  CD1 TYR    50      92.433 121.918  75.092  1.00  0.00           C  
ATOM    695  HD1 TYR    50      91.569 121.667  74.494  1.00  0.00           H  
ATOM    696  CE1 TYR    50      93.491 122.712  74.603  1.00  0.00           C  
ATOM    697  HE1 TYR    50      93.475 123.002  73.563  1.00  0.00           H  
ATOM    698  CZ  TYR    50      94.607 122.983  75.439  1.00  0.00           C  
ATOM    699  OH  TYR    50      95.605 123.772  75.025  1.00  0.00           O  
ATOM    700  HH  TYR    50      95.488 123.965  74.092  1.00  0.00           H  
ATOM    701  CE2 TYR    50      94.711 122.452  76.776  1.00  0.00           C  
ATOM    702  HE2 TYR    50      95.634 122.624  77.310  1.00  0.00           H  
ATOM    703  CD2 TYR    50      93.608 121.708  77.256  1.00  0.00           C  
ATOM    704  HD2 TYR    50      93.640 121.369  78.281  1.00  0.00           H  
ATOM    705  C   TYR    50      89.812 122.861  76.292  1.00  0.00           C  
ATOM    706  O   TYR    50      89.284 122.420  75.268  1.00  0.00           O  
ATOM    707  N   GLY    51      90.205 124.117  76.313  1.00  0.00           N  
ATOM    708  H   GLY    51      89.970 124.717  75.535  1.00  0.00           H  
ATOM    709  CA  GLY    51      91.120 124.676  77.330  1.00  0.00           C  
ATOM    710  HA2 GLY    51      90.583 124.519  78.266  1.00  0.00           H  
ATOM    711  HA3 GLY    51      92.098 124.195  77.365  1.00  0.00           H  
ATOM    712  C   GLY    51      91.465 126.156  77.117  1.00  0.00           C  
ATOM    713  O   GLY    51      91.052 126.861  76.169  1.00  0.00           O  
ATOM    714  N   GLN    52      92.416 126.608  77.997  1.00  0.00           N  
ATOM    715  H   GLN    52      92.744 125.969  78.707  1.00  0.00           H  
ATOM    716  CA  GLN    52      92.921 127.942  78.051  1.00  0.00           C  
ATOM    717  HA  GLN    52      93.681 127.978  78.832  1.00  0.00           H  
ATOM    718  CB  GLN    52      93.626 128.397  76.691  1.00  0.00           C  
ATOM    719  HB2 GLN    52      92.926 128.669  75.902  1.00  0.00           H  
ATOM    720  HB3 GLN    52      94.170 129.311  76.929  1.00  0.00           H  
ATOM    721  CG  GLN    52      94.635 127.423  76.091  1.00  0.00           C  
ATOM    722  HG2 GLN    52      94.101 126.571  75.670  1.00  0.00           H  
ATOM    723  HG3 GLN    52      95.203 127.894  75.289  1.00  0.00           H  
ATOM    724  CD  GLN    52      95.579 126.965  77.148  1.00  0.00           C  
ATOM    725  OE1 GLN    52      95.994 127.697  78.013  1.00  0.00           O  
ATOM    726  NE2 GLN    52      96.106 125.771  77.192  1.00  0.00           N  
ATOM    727 HE21 GLN    52      95.899 125.036  76.531  1.00  0.00           H  
ATOM    728 HE22 GLN    52      96.638 125.607  78.034  1.00  0.00           H  
ATOM    729  C   GLN    52      91.921 128.952  78.578  1.00  0.00           C  
ATOM    730  O   GLN    52      91.618 130.020  77.942  1.00  0.00           O  
ATOM    731  N   SER    53      91.451 128.881  79.819  1.00  0.00           N  
ATOM    732  H   SER    53      90.771 129.612  79.974  1.00  0.00           H  
ATOM    733  CA  SER    53      91.761 127.986  80.956  1.00  0.00           C  
ATOM    734  HA  SER    53      92.695 127.467  80.740  1.00  0.00           H  
ATOM    735  CB  SER    53      92.201 128.758  82.288  1.00  0.00           C  
ATOM    736  HB2 SER    53      92.631 127.980  82.918  1.00  0.00           H  
ATOM    737  HB3 SER    53      92.872 129.557  81.973  1.00  0.00           H  
ATOM    738  OG  SER    53      91.045 129.396  82.909  1.00  0.00           O  
ATOM    739  HG  SER    53      91.258 130.319  83.060  1.00  0.00           H  
ATOM    740  C   SER    53      90.664 126.935  81.243  1.00  0.00           C  
ATOM    741  O   SER    53      89.937 126.548  80.336  1.00  0.00           O  
ATOM    742  N   SER    54      90.551 126.312  82.462  1.00  0.00           N  
ATOM    743  H   SER    54      91.075 126.648  83.257  1.00  0.00           H  
ATOM    744  CA  SER    54      89.678 125.109  82.663  1.00  0.00           C  
ATOM    745  HA  SER    54      89.552 124.542  81.740  1.00  0.00           H  
ATOM    746  CB  SER    54      90.347 124.212  83.635  1.00  0.00           C  
ATOM    747  HB2 SER    54      89.768 123.289  83.607  1.00  0.00           H  
ATOM    748  HB3 SER    54      91.305 124.034  83.146  1.00  0.00           H  
ATOM    749  OG  SER    54      90.496 124.852  84.879  1.00  0.00           O  
ATOM    750  HG  SER    54      91.295 125.383  84.853  1.00  0.00           H  
ATOM    751  C   SER    54      88.271 125.532  82.952  1.00  0.00           C  
ATOM    752  O   SER    54      87.659 125.302  83.991  1.00  0.00           O  
ATOM    753  N   TYR    55      87.522 126.196  81.973  1.00  0.00           N  
ATOM    754  H   TYR    55      87.964 126.356  81.078  1.00  0.00           H  
ATOM    755  CA  TYR    55      86.142 126.711  82.211  1.00  0.00           C  
ATOM    756  HA  TYR    55      86.141 127.436  83.026  1.00  0.00           H  
ATOM    757  CB  TYR    55      85.664 127.438  80.952  1.00  0.00           C  
ATOM    758  HB2 TYR    55      85.613 126.709  80.143  1.00  0.00           H  
ATOM    759  HB3 TYR    55      84.632 127.756  81.098  1.00  0.00           H  
ATOM    760  CG  TYR    55      86.603 128.578  80.590  1.00  0.00           C  
ATOM    761  CD1 TYR    55      86.588 129.760  81.383  1.00  0.00           C  
ATOM    762  HD1 TYR    55      85.950 129.914  82.240  1.00  0.00           H  
ATOM    763  CE1 TYR    55      87.437 130.847  81.046  1.00  0.00           C  
ATOM    764  HE1 TYR    55      87.489 131.666  81.748  1.00  0.00           H  
ATOM    765  CZ  TYR    55      88.225 130.761  79.830  1.00  0.00           C  
ATOM    766  OH  TYR    55      89.152 131.750  79.621  1.00  0.00           O  
ATOM    767  HH  TYR    55      89.394 131.870  78.699  1.00  0.00           H  
ATOM    768  CE2 TYR    55      88.168 129.630  78.968  1.00  0.00           C  
ATOM    769  HE2 TYR    55      88.767 129.535  78.075  1.00  0.00           H  
ATOM    770  CD2 TYR    55      87.346 128.515  79.376  1.00  0.00           C  
ATOM    771  HD2 TYR    55      87.256 127.647  78.738  1.00  0.00           H  
ATOM    772  C   TYR    55      85.212 125.489  82.519  1.00  0.00           C  
ATOM    773  O   TYR    55      85.132 124.490  81.804  1.00  0.00           O  
ATOM    774  N   SER    56      84.259 125.531  83.470  1.00  0.00           N  
ATOM    775  H   SER    56      83.619 124.759  83.353  1.00  0.00           H  
ATOM    776  CA  SER    56      83.786 126.650  84.304  1.00  0.00           C  
ATOM    777  HA  SER    56      82.888 126.249  84.775  1.00  0.00           H  
ATOM    778  CB  SER    56      84.886 126.866  85.398  1.00  0.00           C  
ATOM    779  HB2 SER    56      85.168 125.913  85.845  1.00  0.00           H  
ATOM    780  HB3 SER    56      85.762 127.376  84.997  1.00  0.00           H  
ATOM    781  OG  SER    56      84.340 127.724  86.344  1.00  0.00           O  
ATOM    782  HG  SER    56      83.925 127.215  87.044  1.00  0.00           H  
ATOM    783  C   SER    56      83.332 127.909  83.498  1.00  0.00           C  
ATOM    784  O   SER    56      83.893 128.998  83.589  1.00  0.00           O  
ATOM    785  N   SER    57      82.298 127.829  82.631  1.00  0.00           N  
ATOM    786  H   SER    57      82.026 128.683  82.165  1.00  0.00           H  
ATOM    787  CA  SER    57      81.296 126.716  82.500  1.00  0.00           C  
ATOM    788  HA  SER    57      81.787 125.820  82.879  1.00  0.00           H  
ATOM    789  CB  SER    57      80.033 127.197  83.220  1.00  0.00           C  
ATOM    790  HB2 SER    57      79.403 126.351  83.495  1.00  0.00           H  
ATOM    791  HB3 SER    57      80.192 127.657  84.196  1.00  0.00           H  
ATOM    792  OG  SER    57      79.327 128.147  82.496  1.00  0.00           O  
ATOM    793  HG  SER    57      79.817 128.968  82.588  1.00  0.00           H  
ATOM    794  C   SER    57      80.917 126.311  81.053  1.00  0.00           C  
ATOM    795  O   SER    57      79.919 125.617  80.833  1.00  0.00           O  
ATOM    796  N   TYR    58      81.716 126.600  79.977  1.00  0.00           N  
ATOM    797  H   TYR    58      82.514 127.142  80.275  1.00  0.00           H  
ATOM    798  CA  TYR    58      81.514 126.339  78.510  1.00  0.00           C  
ATOM    799  HA  TYR    58      80.651 125.689  78.363  1.00  0.00           H  
ATOM    800  CB  TYR    58      81.001 127.679  77.951  1.00  0.00           C  
ATOM    801  HB2 TYR    58      80.974 127.639  76.862  1.00  0.00           H  
ATOM    802  HB3 TYR    58      80.029 127.884  78.402  1.00  0.00           H  
ATOM    803  CG  TYR    58      81.736 128.905  78.303  1.00  0.00           C  
ATOM    804  CD1 TYR    58      81.155 129.840  79.239  1.00  0.00           C  
ATOM    805  HD1 TYR    58      80.275 129.642  79.833  1.00  0.00           H  
ATOM    806  CE1 TYR    58      81.770 131.099  79.486  1.00  0.00           C  
ATOM    807  HE1 TYR    58      81.291 131.816  80.137  1.00  0.00           H  
ATOM    808  CZ  TYR    58      82.964 131.337  78.850  1.00  0.00           C  
ATOM    809  OH  TYR    58      83.590 132.426  79.179  1.00  0.00           O  
ATOM    810  HH  TYR    58      84.280 132.587  78.531  1.00  0.00           H  
ATOM    811  CE2 TYR    58      83.509 130.488  77.854  1.00  0.00           C  
ATOM    812  HE2 TYR    58      84.448 130.734  77.382  1.00  0.00           H  
ATOM    813  CD2 TYR    58      83.005 129.210  77.686  1.00  0.00           C  
ATOM    814  HD2 TYR    58      83.573 128.528  77.070  1.00  0.00           H  
ATOM    815  C   TYR    58      82.874 125.842  77.868  1.00  0.00           C  
ATOM    816  O   TYR    58      83.929 126.163  78.436  1.00  0.00           O  
ATOM    817  N   GLY    59      82.807 125.141  76.744  1.00  0.00           N  
ATOM    818  H   GLY    59      83.710 125.027  76.305  1.00  0.00           H  
ATOM    819  CA  GLY    59      81.583 124.592  76.059  1.00  0.00           C  
ATOM    820  HA2 GLY    59      81.835 123.600  75.683  1.00  0.00           H  
ATOM    821  HA3 GLY    59      80.753 124.477  76.756  1.00  0.00           H  
ATOM    822  C   GLY    59      81.183 125.238  74.709  1.00  0.00           C  
ATOM    823  O   GLY    59      81.665 126.199  74.182  1.00  0.00           O  
ATOM    824  N   GLN    60      80.286 124.578  74.005  1.00  0.00           N  
ATOM    825  H   GLN    60      80.105 124.973  73.093  1.00  0.00           H  
ATOM    826  CA  GLN    60      79.544 123.345  74.385  1.00  0.00           C  
ATOM    827  HA  GLN    60      80.223 122.689  74.931  1.00  0.00           H  
ATOM    828  CB  GLN    60      78.350 123.727  75.204  1.00  0.00           C  
ATOM    829  HB2 GLN    60      77.811 122.863  75.593  1.00  0.00           H  
ATOM    830  HB3 GLN    60      78.540 124.274  76.128  1.00  0.00           H  
ATOM    831  CG  GLN    60      77.376 124.512  74.362  1.00  0.00           C  
ATOM    832  HG2 GLN    60      77.908 125.320  73.860  1.00  0.00           H  
ATOM    833  HG3 GLN    60      76.850 123.909  73.622  1.00  0.00           H  
ATOM    834  CD  GLN    60      76.311 125.245  75.194  1.00  0.00           C  
ATOM    835  OE1 GLN    60      76.116 125.181  76.410  1.00  0.00           O  
ATOM    836  NE2 GLN    60      75.585 126.038  74.498  1.00  0.00           N  
ATOM    837 HE21 GLN    60      75.792 126.270  73.537  1.00  0.00           H  
ATOM    838 HE22 GLN    60      74.994 126.684  75.001  1.00  0.00           H  
ATOM    839  C   GLN    60      79.264 122.488  73.124  1.00  0.00           C  
ATOM    840  O   GLN    60      79.203 123.041  72.020  1.00  0.00           O  
ATOM    841  N   SER    61      78.949 121.210  73.390  1.00  0.00           N  
ATOM    842  H   SER    61      78.954 120.903  74.352  1.00  0.00           H  
ATOM    843  CA  SER    61      78.455 120.329  72.347  1.00  0.00           C  
ATOM    844  HA  SER    61      79.356 120.176  71.753  1.00  0.00           H  
ATOM    845  CB  SER    61      78.113 118.991  73.051  1.00  0.00           C  
ATOM    846  HB2 SER    61      77.766 118.260  72.321  1.00  0.00           H  
ATOM    847  HB3 SER    61      79.031 118.562  73.452  1.00  0.00           H  
ATOM    848  OG  SER    61      77.187 119.245  74.065  1.00  0.00           O  
ATOM    849  HG  SER    61      76.424 119.721  73.728  1.00  0.00           H  
ATOM    850  C   SER    61      77.304 120.901  71.413  1.00  0.00           C  
ATOM    851  O   SER    61      76.542 121.696  71.931  1.00  0.00           O  
ATOM    852  N   GLN    62      77.229 120.366  70.155  1.00  0.00           N  
ATOM    853  H   GLN    62      77.999 119.799  69.830  1.00  0.00           H  
ATOM    854  CA  GLN    62      76.137 120.534  69.272  1.00  0.00           C  
ATOM    855  HA  GLN    62      75.694 121.503  69.498  1.00  0.00           H  
ATOM    856  CB  GLN    62      76.547 120.719  67.780  1.00  0.00           C  
ATOM    857  HB2 GLN    62      77.089 121.652  67.942  1.00  0.00           H  
ATOM    858  HB3 GLN    62      77.064 119.809  67.476  1.00  0.00           H  
ATOM    859  CG  GLN    62      75.449 120.933  66.692  1.00  0.00           C  
ATOM    860  HG2 GLN    62      75.893 121.164  65.724  1.00  0.00           H  
ATOM    861  HG3 GLN    62      74.940 119.969  66.685  1.00  0.00           H  
ATOM    862  CD  GLN    62      74.523 122.081  67.021  1.00  0.00           C  
ATOM    863  OE1 GLN    62      73.295 122.039  66.815  1.00  0.00           O  
ATOM    864  NE2 GLN    62      75.048 123.251  67.319  1.00  0.00           N  
ATOM    865 HE21 GLN    62      74.475 123.998  67.684  1.00  0.00           H  
ATOM    866 HE22 GLN    62      76.033 123.472  67.353  1.00  0.00           H  
ATOM    867  C   GLN    62      75.120 119.463  69.470  1.00  0.00           C  
ATOM    868  O   GLN    62      75.213 118.368  69.002  1.00  0.00           O  
ATOM    869  N   ASN    63      74.147 119.824  70.241  1.00  0.00           N  
ATOM    870  H   ASN    63      74.152 120.806  70.478  1.00  0.00           H  
ATOM    871  CA  ASN    63      73.059 118.940  70.731  1.00  0.00           C  
ATOM    872  HA  ASN    63      73.464 117.938  70.585  1.00  0.00           H  
ATOM    873  CB  ASN    63      72.873 119.155  72.265  1.00  0.00           C  
ATOM    874  HB2 ASN    63      72.434 120.105  72.570  1.00  0.00           H  
ATOM    875  HB3 ASN    63      72.288 118.322  72.654  1.00  0.00           H  
ATOM    876  CG  ASN    63      74.191 119.034  73.028  1.00  0.00           C  
ATOM    877  OD1 ASN    63      74.862 119.921  73.432  1.00  0.00           O  
ATOM    878  ND2 ASN    63      74.663 117.868  73.149  1.00  0.00           N  
ATOM    879 HD21 ASN    63      75.417 117.716  73.804  1.00  0.00           H  
ATOM    880 HD22 ASN    63      74.091 117.094  72.842  1.00  0.00           H  
ATOM    881  C   ASN    63      71.751 119.085  69.851  1.00  0.00           C  
ATOM    882  O   ASN    63      71.038 120.022  69.994  1.00  0.00           O  
ATOM    883  N   THR    64      71.478 118.163  68.912  1.00  0.00           N  
ATOM    884  H   THR    64      72.158 117.417  68.886  1.00  0.00           H  
ATOM    885  CA  THR    64      70.364 118.179  67.956  1.00  0.00           C  
ATOM    886  HA  THR    64      69.424 118.388  68.467  1.00  0.00           H  
ATOM    887  CB  THR    64      70.435 119.354  66.967  1.00  0.00           C  
ATOM    888  HB  THR    64      70.698 120.243  67.541  1.00  0.00           H  
ATOM    889  CG2 THR    64      71.440 119.305  65.811  1.00  0.00           C  
ATOM    890 HG21 THR    64      71.320 120.103  65.079  1.00  0.00           H  
ATOM    891 HG22 THR    64      72.472 119.425  66.139  1.00  0.00           H  
ATOM    892 HG23 THR    64      71.237 118.435  65.186  1.00  0.00           H  
ATOM    893  OG1 THR    64      69.233 119.464  66.298  1.00  0.00           O  
ATOM    894  HG1 THR    64      69.340 119.791  65.401  1.00  0.00           H  
ATOM    895  C   THR    64      70.145 116.823  67.267  1.00  0.00           C  
ATOM    896  O   THR    64      71.122 116.180  66.880  1.00  0.00           O  
ATOM    897  N   GLY    65      68.935 116.255  67.169  1.00  0.00           N  
ATOM    898  H   GLY    65      68.979 115.463  66.544  1.00  0.00           H  
ATOM    899  CA  GLY    65      67.727 116.559  67.939  1.00  0.00           C  
ATOM    900  HA2 GLY    65      67.510 117.622  68.042  1.00  0.00           H  
ATOM    901  HA3 GLY    65      66.931 115.972  67.480  1.00  0.00           H  
ATOM    902  C   GLY    65      67.726 115.930  69.333  1.00  0.00           C  
ATOM    903  O   GLY    65      68.784 115.854  70.018  1.00  0.00           O  
ATOM    904  N   TYR    66      66.550 115.468  69.785  1.00  0.00           N  
ATOM    905  H   TYR    66      65.729 115.661  69.229  1.00  0.00           H  
ATOM    906  CA  TYR    66      66.310 114.853  71.084  1.00  0.00           C  
ATOM    907  HA  TYR    66      67.220 114.416  71.496  1.00  0.00           H  
ATOM    908  CB  TYR    66      65.905 115.962  72.150  1.00  0.00           C  
ATOM    909  HB2 TYR    66      66.583 116.809  72.049  1.00  0.00           H  
ATOM    910  HB3 TYR    66      64.915 116.316  71.863  1.00  0.00           H  
ATOM    911  CG  TYR    66      65.982 115.402  73.550  1.00  0.00           C  
ATOM    912  CD1 TYR    66      64.800 114.879  74.045  1.00  0.00           C  
ATOM    913  HD1 TYR    66      63.913 114.849  73.429  1.00  0.00           H  
ATOM    914  CE1 TYR    66      64.842 114.268  75.373  1.00  0.00           C  
ATOM    915  HE1 TYR    66      63.973 113.853  75.860  1.00  0.00           H  
ATOM    916  CZ  TYR    66      66.029 114.218  76.094  1.00  0.00           C  
ATOM    917  OH  TYR    66      66.005 113.658  77.330  1.00  0.00           O  
ATOM    918  HH  TYR    66      66.694 113.927  77.942  1.00  0.00           H  
ATOM    919  CE2 TYR    66      67.195 114.809  75.572  1.00  0.00           C  
ATOM    920  HE2 TYR    66      68.070 114.939  76.191  1.00  0.00           H  
ATOM    921  CD2 TYR    66      67.182 115.398  74.250  1.00  0.00           C  
ATOM    922  HD2 TYR    66      68.058 115.872  73.832  1.00  0.00           H  
ATOM    923  C   TYR    66      65.215 113.814  70.988  1.00  0.00           C  
ATOM    924  O   TYR    66      64.064 114.081  70.831  1.00  0.00           O  
ATOM    925  N   GLY    67      65.597 112.516  70.956  1.00  0.00           N  
ATOM    926  H   GLY    67      66.585 112.358  71.096  1.00  0.00           H  
ATOM    927  CA  GLY    67      64.777 111.344  70.784  1.00  0.00           C  
ATOM    928  HA2 GLY    67      65.358 110.422  70.778  1.00  0.00           H  
ATOM    929  HA3 GLY    67      64.068 111.251  71.606  1.00  0.00           H  
ATOM    930  C   GLY    67      64.073 111.432  69.454  1.00  0.00           C  
ATOM    931  O   GLY    67      64.385 112.126  68.479  1.00  0.00           O  
ATOM    932  N   THR    68      63.093 110.548  69.329  1.00  0.00           N  
ATOM    933  H   THR    68      62.853 109.944  70.102  1.00  0.00           H  
ATOM    934  CA  THR    68      62.060 110.612  68.286  1.00  0.00           C  
ATOM    935  HA  THR    68      62.162 111.595  67.827  1.00  0.00           H  
ATOM    936  CB  THR    68      62.338 109.500  67.246  1.00  0.00           C  
ATOM    937  HB  THR    68      61.646 109.475  66.404  1.00  0.00           H  
ATOM    938  CG2 THR    68      63.751 109.611  66.560  1.00  0.00           C  
ATOM    939 HG21 THR    68      64.583 109.690  67.259  1.00  0.00           H  
ATOM    940 HG22 THR    68      63.902 108.805  65.842  1.00  0.00           H  
ATOM    941 HG23 THR    68      63.742 110.542  65.992  1.00  0.00           H  
ATOM    942  OG1 THR    68      62.275 108.152  67.743  1.00  0.00           O  
ATOM    943  HG1 THR    68      63.028 108.027  68.325  1.00  0.00           H  
ATOM    944  C   THR    68      60.695 110.396  68.803  1.00  0.00           C  
ATOM    945  O   THR    68      60.593 109.864  69.969  1.00  0.00           O  
ATOM    946  N   GLN    69      59.668 110.767  68.106  1.00  0.00           N  
ATOM    947  H   GLN    69      59.883 111.110  67.181  1.00  0.00           H  
ATOM    948  CA  GLN    69      58.284 110.351  68.436  1.00  0.00           C  
ATOM    949  HA  GLN    69      58.226 110.509  69.513  1.00  0.00           H  
ATOM    950  CB  GLN    69      57.316 111.170  67.614  1.00  0.00           C  
ATOM    951  HB2 GLN    69      57.716 111.148  66.600  1.00  0.00           H  
ATOM    952  HB3 GLN    69      56.360 110.656  67.518  1.00  0.00           H  
ATOM    953  CG  GLN    69      57.156 112.566  68.155  1.00  0.00           C  
ATOM    954  HG2 GLN    69      57.021 112.664  69.232  1.00  0.00           H  
ATOM    955  HG3 GLN    69      57.927 113.278  67.860  1.00  0.00           H  
ATOM    956  CD  GLN    69      56.064 113.274  67.456  1.00  0.00           C  
ATOM    957  OE1 GLN    69      55.810 113.049  66.304  1.00  0.00           O  
ATOM    958  NE2 GLN    69      55.571 114.352  68.057  1.00  0.00           N  
ATOM    959 HE21 GLN    69      55.853 114.662  68.976  1.00  0.00           H  
ATOM    960 HE22 GLN    69      54.984 114.993  67.541  1.00  0.00           H  
ATOM    961  C   GLN    69      58.090 108.818  68.283  1.00  0.00           C  
ATOM    962  O   GLN    69      58.916 108.094  67.653  1.00  0.00           O  
ATOM    963  N   SER    70      57.008 108.185  68.774  1.00  0.00           N  
ATOM    964  H   SER    70      56.377 108.725  69.349  1.00  0.00           H  
ATOM    965  CA  SER    70      56.607 106.782  68.447  1.00  0.00           C  
ATOM    966  HA  SER    70      57.466 106.141  68.641  1.00  0.00           H  
ATOM    967  CB  SER    70      55.559 106.375  69.449  1.00  0.00           C  
ATOM    968  HB2 SER    70      55.999 106.527  70.434  1.00  0.00           H  
ATOM    969  HB3 SER    70      54.718 107.053  69.302  1.00  0.00           H  
ATOM    970  OG  SER    70      55.050 105.113  69.426  1.00  0.00           O  
ATOM    971  HG  SER    70      55.021 104.735  70.308  1.00  0.00           H  
ATOM    972  C   SER    70      56.097 106.591  66.998  1.00  0.00           C  
ATOM    973  O   SER    70      55.747 107.666  66.486  1.00  0.00           O  
ATOM    974  N   THR    71      56.080 105.344  66.380  1.00  0.00           N  
ATOM    975  H   THR    71      56.589 104.630  66.882  1.00  0.00           H  
ATOM    976  CA  THR    71      55.640 105.070  65.043  1.00  0.00           C  
ATOM    977  HA  THR    71      56.209 105.691  64.352  1.00  0.00           H  
ATOM    978  CB  THR    71      55.795 103.531  64.600  1.00  0.00           C  
ATOM    979  HB  THR    71      55.084 102.796  64.979  1.00  0.00           H  
ATOM    980  CG2 THR    71      55.792 103.443  63.077  1.00  0.00           C  
ATOM    981 HG21 THR    71      56.761 103.820  62.750  1.00  0.00           H  
ATOM    982 HG22 THR    71      55.669 102.396  62.799  1.00  0.00           H  
ATOM    983 HG23 THR    71      54.892 103.917  62.685  1.00  0.00           H  
ATOM    984  OG1 THR    71      57.075 103.089  64.975  1.00  0.00           O  
ATOM    985  HG1 THR    71      57.100 103.121  65.935  1.00  0.00           H  
ATOM    986  C   THR    71      54.165 105.404  64.866  1.00  0.00           C  
ATOM    987  O   THR    71      53.470 105.098  65.811  1.00  0.00           O  
ATOM    988  N   PRO    72      53.629 106.080  63.818  1.00  0.00           N  
ATOM    989  CD  PRO    72      54.383 106.879  62.907  1.00  0.00           C  
ATOM    990  HD2 PRO    72      54.244 106.533  61.883  1.00  0.00           H  
ATOM    991  HD3 PRO    72      55.442 106.892  63.166  1.00  0.00           H  
ATOM    992  CG  PRO    72      53.789 108.328  63.058  1.00  0.00           C  
ATOM    993  HG2 PRO    72      54.099 108.839  62.146  1.00  0.00           H  
ATOM    994  HG3 PRO    72      54.056 108.845  63.980  1.00  0.00           H  
ATOM    995  CB  PRO    72      52.326 107.986  63.069  1.00  0.00           C  
ATOM    996  HB2 PRO    72      52.076 107.953  62.009  1.00  0.00           H  
ATOM    997  HB3 PRO    72      51.705 108.737  63.558  1.00  0.00           H  
ATOM    998  CA  PRO    72      52.219 106.628  63.773  1.00  0.00           C  
ATOM    999  HA  PRO    72      51.746 106.776  64.744  1.00  0.00           H  
ATOM   1000  C   PRO    72      51.261 105.702  62.914  1.00  0.00           C  
ATOM   1001  O   PRO    72      51.699 104.893  62.046  1.00  0.00           O  
ATOM   1002  N   GLN    73      49.980 105.882  63.274  1.00  0.00           N  
ATOM   1003  H   GLN    73      49.820 106.284  64.187  1.00  0.00           H  
ATOM   1004  CA  GLN    73      48.851 105.199  62.711  1.00  0.00           C  
ATOM   1005  HA  GLN    73      48.807 104.195  63.132  1.00  0.00           H  
ATOM   1006  CB  GLN    73      47.652 105.926  63.334  1.00  0.00           C  
ATOM   1007  HB2 GLN    73      47.910 105.942  64.392  1.00  0.00           H  
ATOM   1008  HB3 GLN    73      47.701 106.908  62.862  1.00  0.00           H  
ATOM   1009  CG  GLN    73      46.204 105.382  63.204  1.00  0.00           C  
ATOM   1010  HG2 GLN    73      45.752 105.846  62.327  1.00  0.00           H  
ATOM   1011  HG3 GLN    73      46.380 104.309  63.137  1.00  0.00           H  
ATOM   1012  CD  GLN    73      45.219 105.547  64.405  1.00  0.00           C  
ATOM   1013  OE1 GLN    73      44.958 106.668  64.809  1.00  0.00           O  
ATOM   1014  NE2 GLN    73      44.595 104.514  64.920  1.00  0.00           N  
ATOM   1015 HE21 GLN    73      44.656 103.521  64.741  1.00  0.00           H  
ATOM   1016 HE22 GLN    73      43.869 104.774  65.573  1.00  0.00           H  
ATOM   1017  C   GLN    73      48.857 105.166  61.145  1.00  0.00           C  
ATOM   1018  O   GLN    73      49.218 106.090  60.422  1.00  0.00           O  
ATOM   1019  N   GLY    74      48.452 104.033  60.678  1.00  0.00           N  
ATOM   1020  H   GLY    74      48.187 103.277  61.293  1.00  0.00           H  
ATOM   1021  CA  GLY    74      48.557 103.698  59.266  1.00  0.00           C  
ATOM   1022  HA2 GLY    74      49.239 104.413  58.807  1.00  0.00           H  
ATOM   1023  HA3 GLY    74      48.916 102.671  59.197  1.00  0.00           H  
ATOM   1024  C   GLY    74      47.257 103.870  58.492  1.00  0.00           C  
ATOM   1025  O   GLY    74      46.703 102.958  57.853  1.00  0.00           O  
ATOM   1026  N   TYR    75      46.715 105.103  58.391  1.00  0.00           N  
ATOM   1027  H   TYR    75      47.012 105.800  59.059  1.00  0.00           H  
ATOM   1028  CA  TYR    75      45.622 105.527  57.518  1.00  0.00           C  
ATOM   1029  HA  TYR    75      44.770 104.941  57.864  1.00  0.00           H  
ATOM   1030  CB  TYR    75      45.192 106.980  57.774  1.00  0.00           C  
ATOM   1031  HB2 TYR    75      45.879 107.568  57.166  1.00  0.00           H  
ATOM   1032  HB3 TYR    75      44.194 107.197  57.391  1.00  0.00           H  
ATOM   1033  CG  TYR    75      45.276 107.545  59.201  1.00  0.00           C  
ATOM   1034  CD1 TYR    75      46.527 107.928  59.600  1.00  0.00           C  
ATOM   1035  HD1 TYR    75      47.386 107.759  58.967  1.00  0.00           H  
ATOM   1036  CE1 TYR    75      46.698 108.559  60.871  1.00  0.00           C  
ATOM   1037  HE1 TYR    75      47.608 108.980  61.272  1.00  0.00           H  
ATOM   1038  CZ  TYR    75      45.625 108.794  61.727  1.00  0.00           C  
ATOM   1039  OH  TYR    75      45.787 109.337  62.987  1.00  0.00           O  
ATOM   1040  HH  TYR    75      44.955 109.284  63.463  1.00  0.00           H  
ATOM   1041  CE2 TYR    75      44.318 108.387  61.262  1.00  0.00           C  
ATOM   1042  HE2 TYR    75      43.476 108.616  61.898  1.00  0.00           H  
ATOM   1043  CD2 TYR    75      44.170 107.724  60.016  1.00  0.00           C  
ATOM   1044  HD2 TYR    75      43.172 107.452  59.705  1.00  0.00           H  
ATOM   1045  C   TYR    75      45.811 105.265  56.021  1.00  0.00           C  
ATOM   1046  O   TYR    75      46.679 105.866  55.362  1.00  0.00           O  
ATOM   1047  N   GLY    76      44.899 104.483  55.379  1.00  0.00           N  
ATOM   1048  H   GLY    76      44.250 103.873  55.856  1.00  0.00           H  
ATOM   1049  CA  GLY    76      44.773 104.170  53.948  1.00  0.00           C  
ATOM   1050  HA2 GLY    76      45.731 103.832  53.552  1.00  0.00           H  
ATOM   1051  HA3 GLY    76      44.094 103.341  53.751  1.00  0.00           H  
ATOM   1052  C   GLY    76      44.263 105.432  53.101  1.00  0.00           C  
ATOM   1053  O   GLY    76      44.499 105.514  51.957  1.00  0.00           O  
ATOM   1054  N   SER    77      43.735 106.422  53.783  1.00  0.00           N  
ATOM   1055  H   SER    77      43.595 106.297  54.775  1.00  0.00           H  
ATOM   1056  CA  SER    77      43.145 107.596  53.190  1.00  0.00           C  
ATOM   1057  HA  SER    77      42.364 107.270  52.502  1.00  0.00           H  
ATOM   1058  CB  SER    77      42.376 108.322  54.206  1.00  0.00           C  
ATOM   1059  HB2 SER    77      42.892 108.321  55.166  1.00  0.00           H  
ATOM   1060  HB3 SER    77      42.175 109.369  53.979  1.00  0.00           H  
ATOM   1061  OG  SER    77      41.127 107.708  54.528  1.00  0.00           O  
ATOM   1062  HG  SER    77      40.478 108.335  54.199  1.00  0.00           H  
ATOM   1063  C   SER    77      44.200 108.544  52.611  1.00  0.00           C  
ATOM   1064  O   SER    77      45.142 108.913  53.295  1.00  0.00           O  
ATOM   1065  N   THR    78      44.044 109.198  51.445  1.00  0.00           N  
ATOM   1066  H   THR    78      44.807 109.811  51.197  1.00  0.00           H  
ATOM   1067  CA  THR    78      43.181 108.859  50.276  1.00  0.00           C  
ATOM   1068  HA  THR    78      42.579 108.005  50.586  1.00  0.00           H  
ATOM   1069  CB  THR    78      42.309 110.090  49.996  1.00  0.00           C  
ATOM   1070  HB  THR    78      42.889 111.010  50.077  1.00  0.00           H  
ATOM   1071  CG2 THR    78      41.467 109.986  48.742  1.00  0.00           C  
ATOM   1072 HG21 THR    78      40.953 109.026  48.793  1.00  0.00           H  
ATOM   1073 HG22 THR    78      40.707 110.767  48.770  1.00  0.00           H  
ATOM   1074 HG23 THR    78      42.082 110.035  47.844  1.00  0.00           H  
ATOM   1075  OG1 THR    78      41.358 110.221  50.966  1.00  0.00           O  
ATOM   1076  HG1 THR    78      41.246 111.170  51.055  1.00  0.00           H  
ATOM   1077  C   THR    78      43.983 108.392  49.119  1.00  0.00           C  
ATOM   1078  O   THR    78      44.473 109.208  48.416  1.00  0.00           O  
ATOM   1079  N   GLY    79      44.150 107.061  48.976  1.00  0.00           N  
ATOM   1080  H   GLY    79      43.750 106.521  49.730  1.00  0.00           H  
ATOM   1081  CA  GLY    79      44.947 106.332  47.953  1.00  0.00           C  
ATOM   1082  HA2 GLY    79      44.607 105.297  47.965  1.00  0.00           H  
ATOM   1083  HA3 GLY    79      44.812 106.773  46.965  1.00  0.00           H  
ATOM   1084  C   GLY    79      46.499 106.378  48.288  1.00  0.00           C  
ATOM   1085  O   GLY    79      46.889 106.665  49.412  1.00  0.00           O  
ATOM   1086  N   GLY    80      47.334 106.119  47.321  1.00  0.00           N  
ATOM   1087  H   GLY    80      48.314 106.310  47.478  1.00  0.00           H  
ATOM   1088  CA  GLY    80      46.920 105.644  46.028  1.00  0.00           C  
ATOM   1089  HA2 GLY    80      46.292 106.380  45.527  1.00  0.00           H  
ATOM   1090  HA3 GLY    80      47.814 105.499  45.421  1.00  0.00           H  
ATOM   1091  C   GLY    80      46.154 104.272  46.026  1.00  0.00           C  
ATOM   1092  O   GLY    80      46.565 103.341  46.736  1.00  0.00           O  
ATOM   1093  N   TYR    81      45.117 104.098  45.225  1.00  0.00           N  
ATOM   1094  H   TYR    81      44.887 104.913  44.674  1.00  0.00           H  
ATOM   1095  CA  TYR    81      44.293 102.873  44.923  1.00  0.00           C  
ATOM   1096  HA  TYR    81      44.651 102.162  45.667  1.00  0.00           H  
ATOM   1097  CB  TYR    81      42.742 103.168  45.161  1.00  0.00           C  
ATOM   1098  HB2 TYR    81      42.362 103.611  44.240  1.00  0.00           H  
ATOM   1099  HB3 TYR    81      42.272 102.186  45.212  1.00  0.00           H  
ATOM   1100  CG  TYR    81      42.277 103.901  46.402  1.00  0.00           C  
ATOM   1101  CD1 TYR    81      42.371 103.286  47.651  1.00  0.00           C  
ATOM   1102  HD1 TYR    81      42.622 102.236  47.638  1.00  0.00           H  
ATOM   1103  CE1 TYR    81      42.021 103.991  48.849  1.00  0.00           C  
ATOM   1104  HE1 TYR    81      42.128 103.496  49.803  1.00  0.00           H  
ATOM   1105  CZ  TYR    81      41.694 105.352  48.766  1.00  0.00           C  
ATOM   1106  OH  TYR    81      41.439 106.023  49.986  1.00  0.00           O  
ATOM   1107  HH  TYR    81      41.336 105.470  50.764  1.00  0.00           H  
ATOM   1108  CE2 TYR    81      41.568 106.021  47.510  1.00  0.00           C  
ATOM   1109  HE2 TYR    81      41.302 107.051  47.324  1.00  0.00           H  
ATOM   1110  CD2 TYR    81      41.880 105.221  46.367  1.00  0.00           C  
ATOM   1111  HD2 TYR    81      41.659 105.677  45.414  1.00  0.00           H  
ATOM   1112  C   TYR    81      44.640 102.304  43.532  1.00  0.00           C  
ATOM   1113  O   TYR    81      44.125 102.835  42.569  1.00  0.00           O  
ATOM   1114  N   GLY    82      45.545 101.312  43.350  1.00  0.00           N  
ATOM   1115  H   GLY    82      45.834 101.240  42.385  1.00  0.00           H  
ATOM   1116  CA  GLY    82      46.337 100.598  44.362  1.00  0.00           C  
ATOM   1117  HA2 GLY    82      46.964  99.853  43.873  1.00  0.00           H  
ATOM   1118  HA3 GLY    82      46.968 101.240  44.977  1.00  0.00           H  
ATOM   1119  C   GLY    82      45.532  99.834  45.403  1.00  0.00           C  
ATOM   1120  O   GLY    82      44.255  99.684  45.326  1.00  0.00           O  
ATOM   1121  N   SER    83      46.188  99.335  46.483  1.00  0.00           N  
ATOM   1122  H   SER    83      47.150  99.633  46.562  1.00  0.00           H  
ATOM   1123  CA  SER    83      45.536  98.926  47.752  1.00  0.00           C  
ATOM   1124  HA  SER    83      46.297  98.318  48.239  1.00  0.00           H  
ATOM   1125  CB  SER    83      45.323 100.164  48.602  1.00  0.00           C  
ATOM   1126  HB2 SER    83      46.124 100.881  48.423  1.00  0.00           H  
ATOM   1127  HB3 SER    83      44.366 100.624  48.355  1.00  0.00           H  
ATOM   1128  OG  SER    83      45.328  99.773  50.013  1.00  0.00           O  
ATOM   1129  HG  SER    83      46.222  99.476  50.195  1.00  0.00           H  
ATOM   1130  C   SER    83      44.292  98.077  47.557  1.00  0.00           C  
ATOM   1131  O   SER    83      43.179  98.426  47.935  1.00  0.00           O  
ATOM   1132  N   SER    84      44.334  96.955  46.823  1.00  0.00           N  
ATOM   1133  H   SER    84      43.469  96.440  46.747  1.00  0.00           H  
ATOM   1134  CA  SER    84      45.448  96.402  46.093  1.00  0.00           C  
ATOM   1135  HA  SER    84      46.476  96.619  46.383  1.00  0.00           H  
ATOM   1136  CB  SER    84      45.501  94.840  46.337  1.00  0.00           C  
ATOM   1137  HB2 SER    84      46.397  94.465  45.844  1.00  0.00           H  
ATOM   1138  HB3 SER    84      45.599  94.703  47.414  1.00  0.00           H  
ATOM   1139  OG  SER    84      44.307  94.189  45.776  1.00  0.00           O  
ATOM   1140  HG  SER    84      43.569  94.259  46.385  1.00  0.00           H  
ATOM   1141  C   SER    84      45.271  96.535  44.511  1.00  0.00           C  
ATOM   1142  O   SER    84      46.270  96.748  43.854  1.00  0.00           O  
ATOM   1143  N   GLN    85      43.967  96.517  44.075  1.00  0.00           N  
ATOM   1144  H   GLN    85      43.225  96.503  44.760  1.00  0.00           H  
ATOM   1145  CA  GLN    85      43.621  96.409  42.680  1.00  0.00           C  
ATOM   1146  HA  GLN    85      42.632  95.952  42.695  1.00  0.00           H  
ATOM   1147  CB  GLN    85      43.607  97.831  42.074  1.00  0.00           C  
ATOM   1148  HB2 GLN    85      44.244  98.538  42.604  1.00  0.00           H  
ATOM   1149  HB3 GLN    85      43.996  97.862  41.056  1.00  0.00           H  
ATOM   1150  CG  GLN    85      42.227  98.481  42.040  1.00  0.00           C  
ATOM   1151  HG2 GLN    85      41.564  97.802  41.504  1.00  0.00           H  
ATOM   1152  HG3 GLN    85      41.860  98.477  43.067  1.00  0.00           H  
ATOM   1153  CD  GLN    85      42.115  99.873  41.557  1.00  0.00           C  
ATOM   1154  OE1 GLN    85      41.614 100.807  42.142  1.00  0.00           O  
ATOM   1155  NE2 GLN    85      42.594 100.232  40.380  1.00  0.00           N  
ATOM   1156 HE21 GLN    85      42.593 101.141  39.940  1.00  0.00           H  
ATOM   1157 HE22 GLN    85      42.982  99.491  39.815  1.00  0.00           H  
ATOM   1158  C   GLN    85      44.471  95.329  41.874  1.00  0.00           C  
ATOM   1159  O   GLN    85      44.921  95.577  40.763  1.00  0.00           O  
ATOM   1160  N   SER    86      44.668  94.133  42.487  1.00  0.00           N  
ATOM   1161  H   SER    86      44.173  94.012  43.359  1.00  0.00           H  
ATOM   1162  CA  SER    86      45.507  93.037  41.875  1.00  0.00           C  
ATOM   1163  HA  SER    86      46.502  93.408  41.629  1.00  0.00           H  
ATOM   1164  CB  SER    86      45.672  91.946  42.961  1.00  0.00           C  
ATOM   1165  HB2 SER    86      45.982  92.392  43.905  1.00  0.00           H  
ATOM   1166  HB3 SER    86      44.786  91.353  43.186  1.00  0.00           H  
ATOM   1167  OG  SER    86      46.642  91.050  42.540  1.00  0.00           O  
ATOM   1168  HG  SER    86      47.171  90.891  43.325  1.00  0.00           H  
ATOM   1169  C   SER    86      44.947  92.504  40.506  1.00  0.00           C  
ATOM   1170  O   SER    86      45.755  92.009  39.676  1.00  0.00           O  
ATOM   1171  N   SER    87      43.596  92.598  40.275  1.00  0.00           N  
ATOM   1172  H   SER    87      43.101  93.115  40.988  1.00  0.00           H  
ATOM   1173  CA  SER    87      42.770  92.042  39.201  1.00  0.00           C  
ATOM   1174  HA  SER    87      41.820  92.513  39.454  1.00  0.00           H  
ATOM   1175  CB  SER    87      43.321  92.590  37.874  1.00  0.00           C  
ATOM   1176  HB2 SER    87      42.560  92.530  37.095  1.00  0.00           H  
ATOM   1177  HB3 SER    87      43.543  93.656  37.933  1.00  0.00           H  
ATOM   1178  OG  SER    87      44.478  91.952  37.421  1.00  0.00           O  
ATOM   1179  HG  SER    87      44.977  91.776  38.222  1.00  0.00           H  
ATOM   1180  C   SER    87      42.614  90.514  39.159  1.00  0.00           C  
ATOM   1181  O   SER    87      42.924  89.814  40.129  1.00  0.00           O  
ATOM   1182  N   GLN    88      42.041  90.003  38.137  1.00  0.00           N  
ATOM   1183  H   GLN    88      41.675  90.659  37.461  1.00  0.00           H  
ATOM   1184  CA  GLN    88      41.541  88.587  38.050  1.00  0.00           C  
ATOM   1185  HA  GLN    88      41.109  88.179  38.964  1.00  0.00           H  
ATOM   1186  CB  GLN    88      40.470  88.543  36.915  1.00  0.00           C  
ATOM   1187  HB2 GLN    88      40.951  88.766  35.962  1.00  0.00           H  
ATOM   1188  HB3 GLN    88      40.055  87.542  36.798  1.00  0.00           H  
ATOM   1189  CG  GLN    88      39.299  89.446  37.193  1.00  0.00           C  
ATOM   1190  HG2 GLN    88      38.485  89.073  36.571  1.00  0.00           H  
ATOM   1191  HG3 GLN    88      38.989  89.363  38.234  1.00  0.00           H  
ATOM   1192  CD  GLN    88      39.320  90.976  36.906  1.00  0.00           C  
ATOM   1193  OE1 GLN    88      40.351  91.631  36.770  1.00  0.00           O  
ATOM   1194  NE2 GLN    88      38.140  91.544  36.948  1.00  0.00           N  
ATOM   1195 HE21 GLN    88      37.322  91.003  37.187  1.00  0.00           H  
ATOM   1196 HE22 GLN    88      38.073  92.538  37.112  1.00  0.00           H  
ATOM   1197  C   GLN    88      42.664  87.689  37.512  1.00  0.00           C  
ATOM   1198  O   GLN    88      43.702  88.123  36.977  1.00  0.00           O  
ATOM   1199  N   SER    89      42.320  86.360  37.641  1.00  0.00           N  
ATOM   1200  H   SER    89      41.378  86.078  37.868  1.00  0.00           H  
ATOM   1201  CA  SER    89      43.124  85.318  37.002  1.00  0.00           C  
ATOM   1202  HA  SER    89      44.141  85.571  37.302  1.00  0.00           H  
ATOM   1203  CB  SER    89      42.866  84.035  37.650  1.00  0.00           C  
ATOM   1204  HB2 SER    89      42.949  84.206  38.723  1.00  0.00           H  
ATOM   1205  HB3 SER    89      41.869  83.728  37.336  1.00  0.00           H  
ATOM   1206  OG  SER    89      43.729  82.984  37.175  1.00  0.00           O  
ATOM   1207  HG  SER    89      43.295  82.439  36.515  1.00  0.00           H  
ATOM   1208  C   SER    89      43.022  85.237  35.467  1.00  0.00           C  
ATOM   1209  O   SER    89      41.963  85.449  34.912  1.00  0.00           O  
ATOM   1210  N   SER    90      44.113  84.802  34.823  1.00  0.00           N  
ATOM   1211  H   SER    90      44.926  84.441  35.301  1.00  0.00           H  
ATOM   1212  CA  SER    90      44.315  84.761  33.348  1.00  0.00           C  
ATOM   1213  HA  SER    90      44.368  85.795  33.008  1.00  0.00           H  
ATOM   1214  CB  SER    90      45.663  84.125  33.021  1.00  0.00           C  
ATOM   1215  HB2 SER    90      45.629  83.119  33.438  1.00  0.00           H  
ATOM   1216  HB3 SER    90      45.793  84.032  31.943  1.00  0.00           H  
ATOM   1217  OG  SER    90      46.782  84.874  33.519  1.00  0.00           O  
ATOM   1218  HG  SER    90      46.869  84.749  34.467  1.00  0.00           H  
ATOM   1219  C   SER    90      43.213  84.065  32.571  1.00  0.00           C  
ATOM   1220  O   SER    90      42.651  83.087  33.059  1.00  0.00           O  
ATOM   1221  N   TYR    91      42.956  84.417  31.338  1.00  0.00           N  
ATOM   1222  H   TYR    91      43.498  85.195  30.989  1.00  0.00           H  
ATOM   1223  CA  TYR    91      42.081  83.614  30.391  1.00  0.00           C  
ATOM   1224  HA  TYR    91      41.062  83.549  30.770  1.00  0.00           H  
ATOM   1225  CB  TYR    91      41.950  84.302  29.033  1.00  0.00           C  
ATOM   1226  HB2 TYR    91      41.315  85.146  29.300  1.00  0.00           H  
ATOM   1227  HB3 TYR    91      42.922  84.641  28.676  1.00  0.00           H  
ATOM   1228  CG  TYR    91      41.345  83.535  27.932  1.00  0.00           C  
ATOM   1229  CD1 TYR    91      39.995  83.615  27.615  1.00  0.00           C  
ATOM   1230  HD1 TYR    91      39.334  84.237  28.201  1.00  0.00           H  
ATOM   1231  CE1 TYR    91      39.391  82.905  26.618  1.00  0.00           C  
ATOM   1232  HE1 TYR    91      38.366  83.136  26.366  1.00  0.00           H  
ATOM   1233  CZ  TYR    91      40.181  81.903  25.963  1.00  0.00           C  
ATOM   1234  OH  TYR    91      39.656  81.036  25.149  1.00  0.00           O  
ATOM   1235  HH  TYR    91      38.813  81.330  24.796  1.00  0.00           H  
ATOM   1236  CE2 TYR    91      41.575  81.793  26.288  1.00  0.00           C  
ATOM   1237  HE2 TYR    91      42.201  81.076  25.778  1.00  0.00           H  
ATOM   1238  CD2 TYR    91      42.181  82.637  27.193  1.00  0.00           C  
ATOM   1239  HD2 TYR    91      43.176  82.498  27.588  1.00  0.00           H  
ATOM   1240  C   TYR    91      42.609  82.166  30.168  1.00  0.00           C  
ATOM   1241  O   TYR    91      43.810  81.978  30.119  1.00  0.00           O  
ATOM   1242  N   GLY    92      41.677  81.157  30.004  1.00  0.00           N  
ATOM   1243  H   GLY    92      42.048  80.354  29.515  1.00  0.00           H  
ATOM   1244  CA  GLY    92      40.224  81.197  30.187  1.00  0.00           C  
ATOM   1245  HA2 GLY    92      39.858  82.190  29.930  1.00  0.00           H  
ATOM   1246  HA3 GLY    92      39.824  80.465  29.484  1.00  0.00           H  
ATOM   1247  C   GLY    92      39.765  80.976  31.652  1.00  0.00           C  
ATOM   1248  O   GLY    92      40.446  81.311  32.609  1.00  0.00           O  
ATOM   1249  N   GLN    93      38.539  80.364  31.773  1.00  0.00           N  
ATOM   1250  H   GLN    93      38.050  80.196  30.905  1.00  0.00           H  
ATOM   1251  CA  GLN    93      38.026  79.896  33.110  1.00  0.00           C  
ATOM   1252  HA  GLN    93      37.973  80.721  33.820  1.00  0.00           H  
ATOM   1253  CB  GLN    93      36.603  79.162  32.911  1.00  0.00           C  
ATOM   1254  HB2 GLN    93      36.692  78.334  32.208  1.00  0.00           H  
ATOM   1255  HB3 GLN    93      36.189  78.755  33.833  1.00  0.00           H  
ATOM   1256  CG  GLN    93      35.570  80.066  32.232  1.00  0.00           C  
ATOM   1257  HG2 GLN    93      35.889  80.531  31.299  1.00  0.00           H  
ATOM   1258  HG3 GLN    93      34.695  79.503  31.907  1.00  0.00           H  
ATOM   1259  CD  GLN    93      35.010  81.203  33.125  1.00  0.00           C  
ATOM   1260  OE1 GLN    93      35.738  81.631  34.044  1.00  0.00           O  
ATOM   1261  NE2 GLN    93      33.847  81.702  32.839  1.00  0.00           N  
ATOM   1262 HE21 GLN    93      33.415  82.433  33.386  1.00  0.00           H  
ATOM   1263 HE22 GLN    93      33.311  81.415  32.033  1.00  0.00           H  
ATOM   1264  C   GLN    93      38.965  78.828  33.790  1.00  0.00           C  
ATOM   1265  O   GLN    93      39.597  77.986  33.138  1.00  0.00           O  
ATOM   1266  N   GLN    94      39.105  78.980  35.117  1.00  0.00           N  
ATOM   1267  H   GLN    94      38.675  79.803  35.513  1.00  0.00           H  
ATOM   1268  CA  GLN    94      39.759  77.976  36.027  1.00  0.00           C  
ATOM   1269  HA  GLN    94      40.838  77.990  35.874  1.00  0.00           H  
ATOM   1270  CB  GLN    94      39.369  78.475  37.420  1.00  0.00           C  
ATOM   1271  HB2 GLN    94      40.043  77.897  38.053  1.00  0.00           H  
ATOM   1272  HB3 GLN    94      39.635  79.524  37.550  1.00  0.00           H  
ATOM   1273  CG  GLN    94      37.939  78.153  37.927  1.00  0.00           C  
ATOM   1274  HG2 GLN    94      37.765  77.083  37.811  1.00  0.00           H  
ATOM   1275  HG3 GLN    94      37.980  78.409  38.986  1.00  0.00           H  
ATOM   1276  CD  GLN    94      36.920  79.078  37.227  1.00  0.00           C  
ATOM   1277  OE1 GLN    94      37.221  80.101  36.709  1.00  0.00           O  
ATOM   1278  NE2 GLN    94      35.648  78.790  37.316  1.00  0.00           N  
ATOM   1279 HE21 GLN    94      35.295  77.985  37.814  1.00  0.00           H  
ATOM   1280 HE22 GLN    94      35.053  79.430  36.810  1.00  0.00           H  
ATOM   1281  C   GLN    94      39.250  76.555  35.744  1.00  0.00           C  
ATOM   1282  O   GLN    94      38.115  76.345  35.312  1.00  0.00           O  
ATOM   1283  N   SER    95      40.186  75.679  36.135  1.00  0.00           N  
ATOM   1284  H   SER    95      41.047  76.089  36.467  1.00  0.00           H  
ATOM   1285  CA  SER    95      40.174  74.264  35.633  1.00  0.00           C  
ATOM   1286  HA  SER    95      39.534  74.195  34.754  1.00  0.00           H  
ATOM   1287  CB  SER    95      41.583  73.875  35.179  1.00  0.00           C  
ATOM   1288  HB2 SER    95      41.402  72.897  34.735  1.00  0.00           H  
ATOM   1289  HB3 SER    95      41.999  74.485  34.377  1.00  0.00           H  
ATOM   1290  OG  SER    95      42.572  73.781  36.241  1.00  0.00           O  
ATOM   1291  HG  SER    95      42.439  72.906  36.613  1.00  0.00           H  
ATOM   1292  C   SER    95      39.576  73.243  36.679  1.00  0.00           C  
ATOM   1293  O   SER    95      39.713  73.398  37.931  1.00  0.00           O  
ATOM   1294  N   SER    96      38.802  72.229  36.272  1.00  0.00           N  
ATOM   1295  H   SER    96      38.840  72.025  35.283  1.00  0.00           H  
ATOM   1296  CA  SER    96      38.227  71.251  37.106  1.00  0.00           C  
ATOM   1297  HA  SER    96      37.570  71.742  37.824  1.00  0.00           H  
ATOM   1298  CB  SER    96      37.221  70.481  36.201  1.00  0.00           C  
ATOM   1299  HB2 SER    96      36.819  69.701  36.847  1.00  0.00           H  
ATOM   1300  HB3 SER    96      36.374  71.100  35.906  1.00  0.00           H  
ATOM   1301  OG  SER    96      37.756  69.839  35.066  1.00  0.00           O  
ATOM   1302  HG  SER    96      37.210  69.086  34.832  1.00  0.00           H  
ATOM   1303  C   SER    96      39.198  70.327  37.762  1.00  0.00           C  
ATOM   1304  O   SER    96      40.282  70.151  37.254  1.00  0.00           O  
ATOM   1305  N   TYR    97      38.962  69.831  39.013  1.00  0.00           N  
ATOM   1306  H   TYR    97      39.763  69.430  39.480  1.00  0.00           H  
ATOM   1307  CA  TYR    97      37.788  69.802  39.895  1.00  0.00           C  
ATOM   1308  HA  TYR    97      37.989  69.113  40.715  1.00  0.00           H  
ATOM   1309  CB  TYR    97      37.627  71.159  40.635  1.00  0.00           C  
ATOM   1310  HB2 TYR    97      37.654  71.995  39.937  1.00  0.00           H  
ATOM   1311  HB3 TYR    97      36.707  71.042  41.209  1.00  0.00           H  
ATOM   1312  CG  TYR    97      38.742  71.483  41.616  1.00  0.00           C  
ATOM   1313  CD1 TYR    97      39.593  72.571  41.375  1.00  0.00           C  
ATOM   1314  HD1 TYR    97      39.530  73.179  40.484  1.00  0.00           H  
ATOM   1315  CE1 TYR    97      40.595  72.940  42.264  1.00  0.00           C  
ATOM   1316  HE1 TYR    97      41.328  73.719  42.114  1.00  0.00           H  
ATOM   1317  CZ  TYR    97      40.694  72.230  43.515  1.00  0.00           C  
ATOM   1318  OH  TYR    97      41.585  72.577  44.528  1.00  0.00           O  
ATOM   1319  HH  TYR    97      41.730  71.997  45.279  1.00  0.00           H  
ATOM   1320  CE2 TYR    97      39.851  71.111  43.724  1.00  0.00           C  
ATOM   1321  HE2 TYR    97      39.977  70.404  44.531  1.00  0.00           H  
ATOM   1322  CD2 TYR    97      38.917  70.729  42.742  1.00  0.00           C  
ATOM   1323  HD2 TYR    97      38.197  69.983  43.045  1.00  0.00           H  
ATOM   1324  C   TYR    97      36.545  69.286  39.201  1.00  0.00           C  
ATOM   1325  O   TYR    97      35.689  70.170  39.062  1.00  0.00           O  
ATOM   1326  N   PRO    98      36.307  68.047  38.737  1.00  0.00           N  
ATOM   1327  CD  PRO    98      35.111  67.690  37.974  1.00  0.00           C  
ATOM   1328  HD2 PRO    98      34.911  68.342  37.124  1.00  0.00           H  
ATOM   1329  HD3 PRO    98      34.288  67.769  38.683  1.00  0.00           H  
ATOM   1330  CG  PRO    98      35.191  66.209  37.451  1.00  0.00           C  
ATOM   1331  HG2 PRO    98      35.803  66.126  36.554  1.00  0.00           H  
ATOM   1332  HG3 PRO    98      34.234  65.689  37.393  1.00  0.00           H  
ATOM   1333  CB  PRO    98      36.075  65.656  38.578  1.00  0.00           C  
ATOM   1334  HB2 PRO    98      36.600  64.783  38.190  1.00  0.00           H  
ATOM   1335  HB3 PRO    98      35.455  65.387  39.434  1.00  0.00           H  
ATOM   1336  CA  PRO    98      36.997  66.790  38.969  1.00  0.00           C  
ATOM   1337  HA  PRO    98      37.156  66.632  40.036  1.00  0.00           H  
ATOM   1338  C   PRO    98      38.346  66.674  38.199  1.00  0.00           C  
ATOM   1339  O   PRO    98      38.555  67.144  37.083  1.00  0.00           O  
ATOM   1340  N   GLY    99      39.280  65.940  38.659  1.00  0.00           N  
ATOM   1341  H   GLY    99      39.076  65.491  39.540  1.00  0.00           H  
ATOM   1342  CA  GLY    99      40.416  65.467  37.803  1.00  0.00           C  
ATOM   1343  HA2 GLY    99      40.852  66.378  37.394  1.00  0.00           H  
ATOM   1344  HA3 GLY    99      41.161  65.012  38.455  1.00  0.00           H  
ATOM   1345  C   GLY    99      40.000  64.478  36.665  1.00  0.00           C  
ATOM   1346  O   GLY    99      38.975  63.819  36.723  1.00  0.00           O  
ATOM   1347  N   TYR   100      40.761  64.285  35.624  1.00  0.00           N  
ATOM   1348  H   TYR   100      41.635  64.782  35.532  1.00  0.00           H  
ATOM   1349  CA  TYR   100      40.489  63.323  34.513  1.00  0.00           C  
ATOM   1350  HA  TYR   100      39.488  63.538  34.140  1.00  0.00           H  
ATOM   1351  CB  TYR   100      41.435  63.412  33.357  1.00  0.00           C  
ATOM   1352  HB2 TYR   100      42.430  63.178  33.737  1.00  0.00           H  
ATOM   1353  HB3 TYR   100      41.142  62.727  32.562  1.00  0.00           H  
ATOM   1354  CG  TYR   100      41.424  64.744  32.632  1.00  0.00           C  
ATOM   1355  CD1 TYR   100      42.573  65.563  32.533  1.00  0.00           C  
ATOM   1356  HD1 TYR   100      43.472  65.364  33.098  1.00  0.00           H  
ATOM   1357  CE1 TYR   100      42.451  66.690  31.796  1.00  0.00           C  
ATOM   1358  HE1 TYR   100      43.224  67.443  31.835  1.00  0.00           H  
ATOM   1359  CZ  TYR   100      41.331  67.065  31.070  1.00  0.00           C  
ATOM   1360  OH  TYR   100      41.417  68.210  30.328  1.00  0.00           O  
ATOM   1361  HH  TYR   100      40.880  68.146  29.535  1.00  0.00           H  
ATOM   1362  CE2 TYR   100      40.136  66.262  31.140  1.00  0.00           C  
ATOM   1363  HE2 TYR   100      39.231  66.475  30.591  1.00  0.00           H  
ATOM   1364  CD2 TYR   100      40.267  65.055  31.862  1.00  0.00           C  
ATOM   1365  HD2 TYR   100      39.422  64.385  31.909  1.00  0.00           H  
ATOM   1366  C   TYR   100      40.532  61.842  34.931  1.00  0.00           C  
ATOM   1367  O   TYR   100      41.092  61.508  35.945  1.00  0.00           O  
ATOM   1368  N   GLY   101      39.919  60.889  34.204  1.00  0.00           N  
ATOM   1369  H   GLY   101      39.391  61.129  33.377  1.00  0.00           H  
ATOM   1370  CA  GLY   101      39.724  59.500  34.710  1.00  0.00           C  
ATOM   1371  HA2 GLY   101      40.014  58.916  33.837  1.00  0.00           H  
ATOM   1372  HA3 GLY   101      40.305  59.300  35.609  1.00  0.00           H  
ATOM   1373  C   GLY   101      38.263  58.948  35.075  1.00  0.00           C  
ATOM   1374  O   GLY   101      37.595  59.563  35.881  1.00  0.00           O  
ATOM   1375  N   GLN   102      37.858  57.771  34.561  1.00  0.00           N  
ATOM   1376  H   GLN   102      38.501  57.329  33.920  1.00  0.00           H  
ATOM   1377  CA  GLN   102      36.423  57.501  34.498  1.00  0.00           C  
ATOM   1378  HA  GLN   102      35.840  58.322  34.080  1.00  0.00           H  
ATOM   1379  CB  GLN   102      36.131  56.354  33.458  1.00  0.00           C  
ATOM   1380  HB2 GLN   102      36.970  55.658  33.488  1.00  0.00           H  
ATOM   1381  HB3 GLN   102      35.197  55.871  33.743  1.00  0.00           H  
ATOM   1382  CG  GLN   102      36.065  56.801  31.970  1.00  0.00           C  
ATOM   1383  HG2 GLN   102      35.539  56.157  31.266  1.00  0.00           H  
ATOM   1384  HG3 GLN   102      35.517  57.738  31.874  1.00  0.00           H  
ATOM   1385  CD  GLN   102      37.442  57.026  31.396  1.00  0.00           C  
ATOM   1386  OE1 GLN   102      38.441  56.892  32.073  1.00  0.00           O  
ATOM   1387  NE2 GLN   102      37.554  57.237  30.099  1.00  0.00           N  
ATOM   1388 HE21 GLN   102      36.695  57.395  29.591  1.00  0.00           H  
ATOM   1389 HE22 GLN   102      38.487  57.368  29.737  1.00  0.00           H  
ATOM   1390  C   GLN   102      35.911  57.184  35.881  1.00  0.00           C  
ATOM   1391  O   GLN   102      35.051  57.892  36.306  1.00  0.00           O  
ATOM   1392  N   GLN   103      36.599  56.321  36.619  1.00  0.00           N  
ATOM   1393  H   GLN   103      37.529  56.091  36.298  1.00  0.00           H  
ATOM   1394  CA  GLN   103      36.126  55.731  37.884  1.00  0.00           C  
ATOM   1395  HA  GLN   103      36.795  54.967  38.280  1.00  0.00           H  
ATOM   1396  CB  GLN   103      36.182  56.713  39.083  1.00  0.00           C  
ATOM   1397  HB2 GLN   103      35.460  57.520  38.959  1.00  0.00           H  
ATOM   1398  HB3 GLN   103      36.095  56.222  40.052  1.00  0.00           H  
ATOM   1399  CG  GLN   103      37.530  57.484  39.059  1.00  0.00           C  
ATOM   1400  HG2 GLN   103      38.284  57.098  38.372  1.00  0.00           H  
ATOM   1401  HG3 GLN   103      37.317  58.521  38.799  1.00  0.00           H  
ATOM   1402  CD  GLN   103      38.290  57.602  40.377  1.00  0.00           C  
ATOM   1403  OE1 GLN   103      37.798  57.518  41.481  1.00  0.00           O  
ATOM   1404  NE2 GLN   103      39.552  57.868  40.356  1.00  0.00           N  
ATOM   1405 HE21 GLN   103      40.031  57.914  41.243  1.00  0.00           H  
ATOM   1406 HE22 GLN   103      39.976  57.815  39.440  1.00  0.00           H  
ATOM   1407  C   GLN   103      34.796  55.028  37.758  1.00  0.00           C  
ATOM   1408  O   GLN   103      33.796  55.620  38.235  1.00  0.00           O  
ATOM   1409  N   PRO   104      34.632  53.929  36.971  1.00  0.00           N  
ATOM   1410  CD  PRO   104      35.697  53.184  36.404  1.00  0.00           C  
ATOM   1411  HD2 PRO   104      35.912  52.300  37.005  1.00  0.00           H  
ATOM   1412  HD3 PRO   104      36.649  53.713  36.357  1.00  0.00           H  
ATOM   1413  CG  PRO   104      35.169  52.743  35.065  1.00  0.00           C  
ATOM   1414  HG2 PRO   104      35.781  51.949  34.635  1.00  0.00           H  
ATOM   1415  HG3 PRO   104      35.120  53.543  34.326  1.00  0.00           H  
ATOM   1416  CB  PRO   104      33.809  52.337  35.511  1.00  0.00           C  
ATOM   1417  HB2 PRO   104      33.930  51.310  35.856  1.00  0.00           H  
ATOM   1418  HB3 PRO   104      33.050  52.261  34.732  1.00  0.00           H  
ATOM   1419  CA  PRO   104      33.331  53.384  36.502  1.00  0.00           C  
ATOM   1420  HA  PRO   104      32.750  54.105  35.926  1.00  0.00           H  
ATOM   1421  C   PRO   104      32.607  52.692  37.704  1.00  0.00           C  
ATOM   1422  O   PRO   104      33.230  52.172  38.682  1.00  0.00           O  
ATOM   1423  N   ALA   105      31.339  52.568  37.576  1.00  0.00           N  
ATOM   1424  H   ALA   105      30.997  52.774  36.648  1.00  0.00           H  
ATOM   1425  CA  ALA   105      30.433  51.948  38.476  1.00  0.00           C  
ATOM   1426  HA  ALA   105      30.733  52.293  39.466  1.00  0.00           H  
ATOM   1427  CB  ALA   105      29.076  52.544  38.126  1.00  0.00           C  
ATOM   1428  HB1 ALA   105      28.317  52.127  38.787  1.00  0.00           H  
ATOM   1429  HB2 ALA   105      29.065  53.612  38.346  1.00  0.00           H  
ATOM   1430  HB3 ALA   105      28.808  52.476  37.072  1.00  0.00           H  
ATOM   1431  C   ALA   105      30.516  50.387  38.351  1.00  0.00           C  
ATOM   1432  O   ALA   105      30.563  49.752  37.250  1.00  0.00           O  
ATOM   1433  N   PRO   106      30.519  49.640  39.474  1.00  0.00           N  
ATOM   1434  CD  PRO   106      30.066  50.125  40.752  1.00  0.00           C  
ATOM   1435  HD2 PRO   106      29.208  50.793  40.678  1.00  0.00           H  
ATOM   1436  HD3 PRO   106      30.893  50.593  41.286  1.00  0.00           H  
ATOM   1437  CG  PRO   106      29.496  48.912  41.480  1.00  0.00           C  
ATOM   1438  HG2 PRO   106      28.438  48.805  41.240  1.00  0.00           H  
ATOM   1439  HG3 PRO   106      29.534  48.998  42.566  1.00  0.00           H  
ATOM   1440  CB  PRO   106      30.417  47.771  41.068  1.00  0.00           C  
ATOM   1441  HB2 PRO   106      29.811  46.890  41.279  1.00  0.00           H  
ATOM   1442  HB3 PRO   106      31.300  47.929  41.687  1.00  0.00           H  
ATOM   1443  CA  PRO   106      30.631  48.131  39.592  1.00  0.00           C  
ATOM   1444  HA  PRO   106      31.610  47.826  39.223  1.00  0.00           H  
ATOM   1445  C   PRO   106      29.669  47.272  38.725  1.00  0.00           C  
ATOM   1446  O   PRO   106      28.521  47.720  38.522  1.00  0.00           O  
ATOM   1447  N   SER   107      30.178  46.198  38.189  1.00  0.00           N  
ATOM   1448  H   SER   107      31.099  45.931  38.506  1.00  0.00           H  
ATOM   1449  CA  SER   107      29.349  45.310  37.265  1.00  0.00           C  
ATOM   1450  HA  SER   107      29.109  45.847  36.347  1.00  0.00           H  
ATOM   1451  CB  SER   107      30.227  44.113  36.759  1.00  0.00           C  
ATOM   1452  HB2 SER   107      31.072  44.519  36.204  1.00  0.00           H  
ATOM   1453  HB3 SER   107      30.463  43.547  37.661  1.00  0.00           H  
ATOM   1454  OG  SER   107      29.394  43.324  35.933  1.00  0.00           O  
ATOM   1455  HG  SER   107      29.534  42.393  36.121  1.00  0.00           H  
ATOM   1456  C   SER   107      28.176  44.768  37.923  1.00  0.00           C  
ATOM   1457  O   SER   107      28.255  44.164  39.045  1.00  0.00           O  
ATOM   1458  N   SER   108      27.021  45.041  37.290  1.00  0.00           N  
ATOM   1459  H   SER   108      27.070  45.578  36.436  1.00  0.00           H  
ATOM   1460  CA  SER   108      25.667  44.804  37.846  1.00  0.00           C  
ATOM   1461  HA  SER   108      25.786  44.946  38.920  1.00  0.00           H  
ATOM   1462  CB  SER   108      24.684  45.805  37.308  1.00  0.00           C  
ATOM   1463  HB2 SER   108      23.707  45.539  37.711  1.00  0.00           H  
ATOM   1464  HB3 SER   108      24.825  46.808  37.713  1.00  0.00           H  
ATOM   1465  OG  SER   108      24.470  45.755  35.888  1.00  0.00           O  
ATOM   1466  HG  SER   108      25.142  46.344  35.536  1.00  0.00           H  
ATOM   1467  C   SER   108      25.149  43.351  37.641  1.00  0.00           C  
ATOM   1468  O   SER   108      24.087  42.998  38.192  1.00  0.00           O  
ATOM   1469  N   THR   109      25.885  42.610  36.824  1.00  0.00           N  
ATOM   1470  H   THR   109      26.735  43.031  36.478  1.00  0.00           H  
ATOM   1471  CA  THR   109      25.602  41.206  36.431  1.00  0.00           C  
ATOM   1472  HA  THR   109      24.605  41.053  36.016  1.00  0.00           H  
ATOM   1473  CB  THR   109      26.545  40.660  35.369  1.00  0.00           C  
ATOM   1474  HB  THR   109      27.574  40.834  35.683  1.00  0.00           H  
ATOM   1475  CG2 THR   109      26.239  39.241  34.954  1.00  0.00           C  
ATOM   1476 HG21 THR   109      26.487  38.537  35.748  1.00  0.00           H  
ATOM   1477 HG22 THR   109      25.189  39.051  34.728  1.00  0.00           H  
ATOM   1478 HG23 THR   109      26.785  38.996  34.043  1.00  0.00           H  
ATOM   1479  OG1 THR   109      26.278  41.430  34.183  1.00  0.00           O  
ATOM   1480  HG1 THR   109      26.878  42.177  34.248  1.00  0.00           H  
ATOM   1481  C   THR   109      25.782  40.305  37.692  1.00  0.00           C  
ATOM   1482  O   THR   109      26.689  40.552  38.517  1.00  0.00           O  
ATOM   1483  N   SER   110      24.991  39.209  37.882  1.00  0.00           N  
ATOM   1484  H   SER   110      24.205  39.022  37.276  1.00  0.00           H  
ATOM   1485  CA  SER   110      25.182  38.159  38.848  1.00  0.00           C  
ATOM   1486  HA  SER   110      26.115  38.450  39.331  1.00  0.00           H  
ATOM   1487  CB  SER   110      24.119  38.187  39.963  1.00  0.00           C  
ATOM   1488  HB2 SER   110      23.938  39.181  40.371  1.00  0.00           H  
ATOM   1489  HB3 SER   110      23.152  37.885  39.562  1.00  0.00           H  
ATOM   1490  OG  SER   110      24.689  37.372  41.013  1.00  0.00           O  
ATOM   1491  HG  SER   110      25.322  37.928  41.474  1.00  0.00           H  
ATOM   1492  C   SER   110      25.201  36.786  38.177  1.00  0.00           C  
ATOM   1493  O   SER   110      24.055  36.250  38.068  1.00  0.00           O  
ATOM   1494  N   GLY   111      26.362  36.217  37.799  1.00  0.00           N  
ATOM   1495  H   GLY   111      27.268  36.570  38.072  1.00  0.00           H  
ATOM   1496  CA  GLY   111      26.530  35.111  36.972  1.00  0.00           C  
ATOM   1497  HA2 GLY   111      25.816  35.317  36.175  1.00  0.00           H  
ATOM   1498  HA3 GLY   111      27.559  35.086  36.612  1.00  0.00           H  
ATOM   1499  C   GLY   111      26.144  33.821  37.644  1.00  0.00           C  
ATOM   1500  O   GLY   111      26.377  33.651  38.885  1.00  0.00           O  
ATOM   1501  N   SER   112      25.522  32.857  36.998  1.00  0.00           N  
ATOM   1502  H   SER   112      25.392  32.005  37.525  1.00  0.00           H  
ATOM   1503  CA  SER   112      25.222  32.647  35.573  1.00  0.00           C  
ATOM   1504  HA  SER   112      25.035  31.591  35.380  1.00  0.00           H  
ATOM   1505  CB  SER   112      23.840  33.347  35.253  1.00  0.00           C  
ATOM   1506  HB2 SER   112      23.927  34.432  35.320  1.00  0.00           H  
ATOM   1507  HB3 SER   112      23.623  33.180  34.198  1.00  0.00           H  
ATOM   1508  OG  SER   112      22.789  32.816  35.972  1.00  0.00           O  
ATOM   1509  HG  SER   112      22.741  33.344  36.773  1.00  0.00           H  
ATOM   1510  C   SER   112      26.349  32.927  34.584  1.00  0.00           C  
ATOM   1511  O   SER   112      26.201  33.738  33.687  1.00  0.00           O  
ATOM   1512  N   TYR   113      27.523  32.249  34.598  1.00  0.00           N  
ATOM   1513  H   TYR   113      28.043  32.320  33.735  1.00  0.00           H  
ATOM   1514  CA  TYR   113      27.970  31.285  35.539  1.00  0.00           C  
ATOM   1515  HA  TYR   113      27.805  31.740  36.516  1.00  0.00           H  
ATOM   1516  CB  TYR   113      27.388  29.860  35.413  1.00  0.00           C  
ATOM   1517  HB2 TYR   113      27.575  29.291  36.324  1.00  0.00           H  
ATOM   1518  HB3 TYR   113      26.318  29.978  35.237  1.00  0.00           H  
ATOM   1519  CG  TYR   113      27.823  29.056  34.181  1.00  0.00           C  
ATOM   1520  CD1 TYR   113      27.343  29.491  32.947  1.00  0.00           C  
ATOM   1521  HD1 TYR   113      26.632  30.303  32.898  1.00  0.00           H  
ATOM   1522  CE1 TYR   113      27.509  28.759  31.834  1.00  0.00           C  
ATOM   1523  HE1 TYR   113      27.027  29.123  30.938  1.00  0.00           H  
ATOM   1524  CZ  TYR   113      28.418  27.703  31.775  1.00  0.00           C  
ATOM   1525  OH  TYR   113      28.689  26.991  30.606  1.00  0.00           O  
ATOM   1526  HH  TYR   113      28.339  27.386  29.805  1.00  0.00           H  
ATOM   1527  CE2 TYR   113      28.915  27.201  33.019  1.00  0.00           C  
ATOM   1528  HE2 TYR   113      29.387  26.231  33.053  1.00  0.00           H  
ATOM   1529  CD2 TYR   113      28.735  27.970  34.203  1.00  0.00           C  
ATOM   1530  HD2 TYR   113      29.265  27.611  35.072  1.00  0.00           H  
ATOM   1531  C   TYR   113      29.495  31.033  35.433  1.00  0.00           C  
ATOM   1532  O   TYR   113      30.094  30.995  34.373  1.00  0.00           O  
ATOM   1533  N   GLY   114      30.142  30.732  36.612  1.00  0.00           N  
ATOM   1534  H   GLY   114      29.742  30.756  37.539  1.00  0.00           H  
ATOM   1535  CA  GLY   114      31.530  30.394  36.663  1.00  0.00           C  
ATOM   1536  HA2 GLY   114      31.925  30.124  37.643  1.00  0.00           H  
ATOM   1537  HA3 GLY   114      31.714  29.560  35.986  1.00  0.00           H  
ATOM   1538  C   GLY   114      32.402  31.562  36.072  1.00  0.00           C  
ATOM   1539  O   GLY   114      31.925  32.670  36.095  1.00  0.00           O  
ATOM   1540  N   SER   115      33.658  31.359  35.649  1.00  0.00           N  
ATOM   1541  H   SER   115      34.160  32.162  35.296  1.00  0.00           H  
ATOM   1542  CA  SER   115      34.527  30.134  35.714  1.00  0.00           C  
ATOM   1543  HA  SER   115      33.874  29.465  35.153  1.00  0.00           H  
ATOM   1544  CB  SER   115      35.818  30.459  34.916  1.00  0.00           C  
ATOM   1545  HB2 SER   115      36.325  29.590  34.498  1.00  0.00           H  
ATOM   1546  HB3 SER   115      35.762  31.142  34.068  1.00  0.00           H  
ATOM   1547  OG  SER   115      36.633  31.135  35.885  1.00  0.00           O  
ATOM   1548  HG  SER   115      37.499  31.167  35.472  1.00  0.00           H  
ATOM   1549  C   SER   115      34.742  29.562  37.121  1.00  0.00           C  
ATOM   1550  O   SER   115      34.410  30.258  38.101  1.00  0.00           O  
ATOM   1551  N   SER   116      35.281  28.338  37.222  1.00  0.00           N  
ATOM   1552  H   SER   116      35.440  27.811  36.375  1.00  0.00           H  
ATOM   1553  CA  SER   116      35.423  27.689  38.472  1.00  0.00           C  
ATOM   1554  HA  SER   116      35.370  28.434  39.266  1.00  0.00           H  
ATOM   1555  CB  SER   116      34.275  26.742  38.598  1.00  0.00           C  
ATOM   1556  HB2 SER   116      34.318  26.041  39.431  1.00  0.00           H  
ATOM   1557  HB3 SER   116      33.372  27.340  38.723  1.00  0.00           H  
ATOM   1558  OG  SER   116      34.205  25.941  37.444  1.00  0.00           O  
ATOM   1559  HG  SER   116      34.049  25.035  37.722  1.00  0.00           H  
ATOM   1560  C   SER   116      36.725  26.920  38.786  1.00  0.00           C  
ATOM   1561  O   SER   116      36.772  26.118  39.765  1.00  0.00           O  
ATOM   1562  N   SER   117      37.757  26.913  37.958  1.00  0.00           N  
ATOM   1563  H   SER   117      37.607  27.351  37.060  1.00  0.00           H  
ATOM   1564  CA  SER   117      39.154  26.422  38.214  1.00  0.00           C  
ATOM   1565  HA  SER   117      39.151  25.801  39.110  1.00  0.00           H  
ATOM   1566  CB  SER   117      39.582  25.592  36.979  1.00  0.00           C  
ATOM   1567  HB2 SER   117      40.480  25.025  37.226  1.00  0.00           H  
ATOM   1568  HB3 SER   117      38.806  24.871  36.725  1.00  0.00           H  
ATOM   1569  OG  SER   117      39.849  26.470  35.802  1.00  0.00           O  
ATOM   1570  HG  SER   117      40.335  25.999  35.121  1.00  0.00           H  
ATOM   1571  C   SER   117      40.144  27.617  38.561  1.00  0.00           C  
ATOM   1572  O   SER   117      39.702  28.735  38.795  1.00  0.00           O  
ATOM   1573  N   GLN   118      41.424  27.348  38.775  1.00  0.00           N  
ATOM   1574  H   GLN   118      41.766  26.432  38.523  1.00  0.00           H  
ATOM   1575  CA  GLN   118      42.472  28.371  39.008  1.00  0.00           C  
ATOM   1576  HA  GLN   118      43.431  27.872  39.150  1.00  0.00           H  
ATOM   1577  CB  GLN   118      42.737  29.169  37.733  1.00  0.00           C  
ATOM   1578  HB2 GLN   118      41.837  29.681  37.391  1.00  0.00           H  
ATOM   1579  HB3 GLN   118      43.468  29.974  37.807  1.00  0.00           H  
ATOM   1580  CG  GLN   118      43.171  28.340  36.456  1.00  0.00           C  
ATOM   1581  HG2 GLN   118      44.178  27.924  36.500  1.00  0.00           H  
ATOM   1582  HG3 GLN   118      42.439  27.558  36.257  1.00  0.00           H  
ATOM   1583  CD  GLN   118      43.433  29.179  35.142  1.00  0.00           C  
ATOM   1584  OE1 GLN   118      43.225  30.405  35.073  1.00  0.00           O  
ATOM   1585  NE2 GLN   118      43.918  28.524  34.136  1.00  0.00           N  
ATOM   1586 HE21 GLN   118      44.212  27.560  34.210  1.00  0.00           H  
ATOM   1587 HE22 GLN   118      44.066  29.055  33.290  1.00  0.00           H  
ATOM   1588  C   GLN   118      42.274  29.247  40.291  1.00  0.00           C  
ATOM   1589  O   GLN   118      42.318  30.474  40.260  1.00  0.00           O  
ATOM   1590  N   SER   119      42.034  28.638  41.490  1.00  0.00           N  
ATOM   1591  H   SER   119      41.778  29.277  42.229  1.00  0.00           H  
ATOM   1592  CA  SER   119      42.528  27.284  41.920  1.00  0.00           C  
ATOM   1593  HA  SER   119      43.434  26.947  41.416  1.00  0.00           H  
ATOM   1594  CB  SER   119      42.828  27.205  43.436  1.00  0.00           C  
ATOM   1595  HB2 SER   119      43.510  28.007  43.718  1.00  0.00           H  
ATOM   1596  HB3 SER   119      41.878  27.434  43.921  1.00  0.00           H  
ATOM   1597  OG  SER   119      43.347  26.024  43.881  1.00  0.00           O  
ATOM   1598  HG  SER   119      44.253  26.271  44.076  1.00  0.00           H  
ATOM   1599  C   SER   119      41.548  26.165  41.620  1.00  0.00           C  
ATOM   1600  O   SER   119      40.295  26.404  41.495  1.00  0.00           O  
ATOM   1601  N   SER   120      42.101  24.967  41.493  1.00  0.00           N  
ATOM   1602  H   SER   120      43.104  24.846  41.497  1.00  0.00           H  
ATOM   1603  CA  SER   120      41.343  23.691  41.428  1.00  0.00           C  
ATOM   1604  HA  SER   120      42.078  23.026  41.882  1.00  0.00           H  
ATOM   1605  CB  SER   120      40.049  23.633  42.268  1.00  0.00           C  
ATOM   1606  HB2 SER   120      39.763  22.593  42.428  1.00  0.00           H  
ATOM   1607  HB3 SER   120      40.211  24.137  43.222  1.00  0.00           H  
ATOM   1608  OG  SER   120      38.931  24.246  41.591  1.00  0.00           O  
ATOM   1609  HG  SER   120      39.122  25.171  41.420  1.00  0.00           H  
ATOM   1610  C   SER   120      41.128  23.218  39.961  1.00  0.00           C  
ATOM   1611  O   SER   120      41.143  23.999  39.068  1.00  0.00           O  
ATOM   1612  N   SER   121      41.059  21.962  39.644  1.00  0.00           N  
ATOM   1613  H   SER   121      41.005  21.880  38.638  1.00  0.00           H  
ATOM   1614  CA  SER   121      41.169  20.698  40.507  1.00  0.00           C  
ATOM   1615  HA  SER   121      41.672  21.066  41.402  1.00  0.00           H  
ATOM   1616  CB  SER   121      39.753  20.140  40.687  1.00  0.00           C  
ATOM   1617  HB2 SER   121      39.163  20.984  41.044  1.00  0.00           H  
ATOM   1618  HB3 SER   121      39.376  19.826  39.714  1.00  0.00           H  
ATOM   1619  OG  SER   121      39.634  19.133  41.698  1.00  0.00           O  
ATOM   1620  HG  SER   121      39.863  19.614  42.497  1.00  0.00           H  
ATOM   1621  C   SER   121      42.013  19.497  39.948  1.00  0.00           C  
ATOM   1622  O   SER   121      41.778  19.044  38.808  1.00  0.00           O  
ATOM   1623  N   TYR   122      43.007  18.988  40.631  1.00  0.00           N  
ATOM   1624  H   TYR   122      43.144  19.420  41.534  1.00  0.00           H  
ATOM   1625  CA  TYR   122      43.983  17.930  40.125  1.00  0.00           C  
ATOM   1626  HA  TYR   122      44.852  17.980  40.781  1.00  0.00           H  
ATOM   1627  CB  TYR   122      43.338  16.538  40.081  1.00  0.00           C  
ATOM   1628  HB2 TYR   122      42.559  16.464  39.322  1.00  0.00           H  
ATOM   1629  HB3 TYR   122      44.051  15.836  39.649  1.00  0.00           H  
ATOM   1630  CG  TYR   122      42.806  16.022  41.447  1.00  0.00           C  
ATOM   1631  CD1 TYR   122      41.453  15.936  41.689  1.00  0.00           C  
ATOM   1632  HD1 TYR   122      40.715  16.206  40.948  1.00  0.00           H  
ATOM   1633  CE1 TYR   122      40.981  15.363  42.927  1.00  0.00           C  
ATOM   1634  HE1 TYR   122      39.943  15.364  43.225  1.00  0.00           H  
ATOM   1635  CZ  TYR   122      41.896  14.877  43.843  1.00  0.00           C  
ATOM   1636  OH  TYR   122      41.485  14.367  45.100  1.00  0.00           O  
ATOM   1637  HH  TYR   122      42.186  14.600  45.713  1.00  0.00           H  
ATOM   1638  CE2 TYR   122      43.265  14.980  43.535  1.00  0.00           C  
ATOM   1639  HE2 TYR   122      44.002  14.694  44.271  1.00  0.00           H  
ATOM   1640  CD2 TYR   122      43.738  15.509  42.326  1.00  0.00           C  
ATOM   1641  HD2 TYR   122      44.790  15.569  42.091  1.00  0.00           H  
ATOM   1642  C   TYR   122      44.682  18.274  38.776  1.00  0.00           C  
ATOM   1643  O   TYR   122      44.417  17.677  37.769  1.00  0.00           O  
ATOM   1644  N   GLY   123      45.496  19.307  38.729  1.00  0.00           N  
ATOM   1645  H   GLY   123      45.907  19.592  37.852  1.00  0.00           H  
ATOM   1646  CA  GLY   123      45.956  20.207  39.746  1.00  0.00           C  
ATOM   1647  HA2 GLY   123      46.612  20.935  39.270  1.00  0.00           H  
ATOM   1648  HA3 GLY   123      45.096  20.598  40.290  1.00  0.00           H  
ATOM   1649  C   GLY   123      46.820  19.476  40.803  1.00  0.00           C  
ATOM   1650  O   GLY   123      46.662  19.818  42.043  1.00  0.00           O  
ATOM   1651  N   GLN   124      47.688  18.629  40.380  1.00  0.00           N  
ATOM   1652  H   GLN   124      47.833  18.551  39.384  1.00  0.00           H  
ATOM   1653  CA  GLN   124      48.459  17.828  41.262  1.00  0.00           C  
ATOM   1654  HA  GLN   124      47.779  17.501  42.049  1.00  0.00           H  
ATOM   1655  CB  GLN   124      49.014  16.570  40.414  1.00  0.00           C  
ATOM   1656  HB2 GLN   124      49.486  16.917  39.495  1.00  0.00           H  
ATOM   1657  HB3 GLN   124      49.842  16.127  40.967  1.00  0.00           H  
ATOM   1658  CG  GLN   124      48.046  15.433  40.126  1.00  0.00           C  
ATOM   1659  HG2 GLN   124      47.257  15.986  39.616  1.00  0.00           H  
ATOM   1660  HG3 GLN   124      48.439  14.737  39.385  1.00  0.00           H  
ATOM   1661  CD  GLN   124      47.612  14.594  41.331  1.00  0.00           C  
ATOM   1662  OE1 GLN   124      47.932  14.925  42.484  1.00  0.00           O  
ATOM   1663  NE2 GLN   124      47.007  13.467  41.022  1.00  0.00           N  
ATOM   1664 HE21 GLN   124      46.658  13.307  40.088  1.00  0.00           H  
ATOM   1665 HE22 GLN   124      47.059  12.727  41.708  1.00  0.00           H  
ATOM   1666  C   GLN   124      49.671  18.673  41.835  1.00  0.00           C  
ATOM   1667  O   GLN   124      50.201  19.619  41.134  1.00  0.00           O  
ATOM   1668  N   PRO   125      50.103  18.466  43.123  1.00  0.00           N  
ATOM   1669  CD  PRO   125      51.339  19.191  43.488  1.00  0.00           C  
ATOM   1670  HD2 PRO   125      51.352  20.274  43.370  1.00  0.00           H  
ATOM   1671  HD3 PRO   125      52.194  18.774  42.956  1.00  0.00           H  
ATOM   1672  CG  PRO   125      51.516  18.816  44.938  1.00  0.00           C  
ATOM   1673  HG2 PRO   125      51.025  19.549  45.579  1.00  0.00           H  
ATOM   1674  HG3 PRO   125      52.578  18.743  45.172  1.00  0.00           H  
ATOM   1675  CB  PRO   125      50.705  17.525  45.178  1.00  0.00           C  
ATOM   1676  HB2 PRO   125      50.309  17.278  46.163  1.00  0.00           H  
ATOM   1677  HB3 PRO   125      51.253  16.639  44.861  1.00  0.00           H  
ATOM   1678  CA  PRO   125      49.525  17.673  44.202  1.00  0.00           C  
ATOM   1679  HA  PRO   125      49.293  16.693  43.786  1.00  0.00           H  
ATOM   1680  C   PRO   125      48.325  18.326  44.894  1.00  0.00           C  
ATOM   1681  O   PRO   125      48.309  19.534  45.192  1.00  0.00           O  
ATOM   1682  N   GLN   126      47.295  17.501  45.106  1.00  0.00           N  
ATOM   1683  H   GLN   126      47.355  16.532  44.827  1.00  0.00           H  
ATOM   1684  CA  GLN   126      46.191  17.821  45.951  1.00  0.00           C  
ATOM   1685  HA  GLN   126      46.024  18.898  45.940  1.00  0.00           H  
ATOM   1686  CB  GLN   126      45.016  17.125  45.443  1.00  0.00           C  
ATOM   1687  HB2 GLN   126      44.968  17.378  44.384  1.00  0.00           H  
ATOM   1688  HB3 GLN   126      45.113  16.047  45.566  1.00  0.00           H  
ATOM   1689  CG  GLN   126      43.680  17.558  46.007  1.00  0.00           C  
ATOM   1690  HG2 GLN   126      43.845  18.533  46.466  1.00  0.00           H  
ATOM   1691  HG3 GLN   126      43.045  17.656  45.127  1.00  0.00           H  
ATOM   1692  CD  GLN   126      42.927  16.633  46.946  1.00  0.00           C  
ATOM   1693  OE1 GLN   126      43.061  15.409  46.955  1.00  0.00           O  
ATOM   1694  NE2 GLN   126      41.892  17.133  47.581  1.00  0.00           N  
ATOM   1695 HE21 GLN   126      41.732  18.118  47.428  1.00  0.00           H  
ATOM   1696 HE22 GLN   126      41.275  16.559  48.139  1.00  0.00           H  
ATOM   1697  C   GLN   126      46.627  17.549  47.442  1.00  0.00           C  
ATOM   1698  O   GLN   126      46.205  16.546  47.955  1.00  0.00           O  
ATOM   1699  N   SER   127      47.365  18.416  48.042  1.00  0.00           N  
ATOM   1700  H   SER   127      47.713  19.236  47.567  1.00  0.00           H  
ATOM   1701  CA  SER   127      47.847  18.262  49.435  1.00  0.00           C  
ATOM   1702  HA  SER   127      47.015  17.998  50.088  1.00  0.00           H  
ATOM   1703  CB  SER   127      48.786  17.039  49.572  1.00  0.00           C  
ATOM   1704  HB2 SER   127      48.319  16.133  49.183  1.00  0.00           H  
ATOM   1705  HB3 SER   127      49.517  17.235  48.787  1.00  0.00           H  
ATOM   1706  OG  SER   127      49.337  16.830  50.906  1.00  0.00           O  
ATOM   1707  HG  SER   127      48.775  16.187  51.345  1.00  0.00           H  
ATOM   1708  C   SER   127      48.533  19.474  50.041  1.00  0.00           C  
ATOM   1709  O   SER   127      49.581  19.933  49.567  1.00  0.00           O  
ATOM   1710  N   GLY   128      47.832  20.097  50.964  1.00  0.00           N  
ATOM   1711  H   GLY   128      46.887  19.817  51.186  1.00  0.00           H  
ATOM   1712  CA  GLY   128      48.275  21.341  51.546  1.00  0.00           C  
ATOM   1713  HA2 GLY   128      47.674  21.601  52.418  1.00  0.00           H  
ATOM   1714  HA3 GLY   128      49.331  21.306  51.816  1.00  0.00           H  
ATOM   1715  C   GLY   128      48.194  22.594  50.697  1.00  0.00           C  
ATOM   1716  O   GLY   128      47.456  22.511  49.729  1.00  0.00           O  
ATOM   1717  N   SER   129      48.794  23.756  51.052  1.00  0.00           N  
ATOM   1718  H   SER   129      48.323  24.472  50.518  1.00  0.00           H  
ATOM   1719  CA  SER   129      49.625  24.059  52.259  1.00  0.00           C  
ATOM   1720  HA  SER   129      50.146  24.993  52.050  1.00  0.00           H  
ATOM   1721  CB  SER   129      48.683  24.132  53.575  1.00  0.00           C  
ATOM   1722  HB2 SER   129      47.901  24.853  53.336  1.00  0.00           H  
ATOM   1723  HB3 SER   129      48.078  23.246  53.773  1.00  0.00           H  
ATOM   1724  OG  SER   129      49.415  24.533  54.723  1.00  0.00           O  
ATOM   1725  HG  SER   129      49.719  25.403  54.453  1.00  0.00           H  
ATOM   1726  C   SER   129      50.823  23.127  52.425  1.00  0.00           C  
ATOM   1727  O   SER   129      51.254  22.333  51.508  1.00  0.00           O  
ATOM   1728  N   TYR   130      51.605  23.133  53.567  1.00  0.00           N  
ATOM   1729  H   TYR   130      51.362  23.852  54.233  1.00  0.00           H  
ATOM   1730  CA  TYR   130      52.674  22.171  53.955  1.00  0.00           C  
ATOM   1731  HA  TYR   130      52.357  21.140  53.799  1.00  0.00           H  
ATOM   1732  CB  TYR   130      53.942  22.385  53.099  1.00  0.00           C  
ATOM   1733  HB2 TYR   130      53.685  22.586  52.059  1.00  0.00           H  
ATOM   1734  HB3 TYR   130      54.526  23.272  53.343  1.00  0.00           H  
ATOM   1735  CG  TYR   130      54.980  21.227  53.101  1.00  0.00           C  
ATOM   1736  CD1 TYR   130      56.004  21.134  54.042  1.00  0.00           C  
ATOM   1737  HD1 TYR   130      56.145  21.937  54.750  1.00  0.00           H  
ATOM   1738  CE1 TYR   130      56.858  20.080  53.998  1.00  0.00           C  
ATOM   1739  HE1 TYR   130      57.628  19.946  54.743  1.00  0.00           H  
ATOM   1740  CZ  TYR   130      56.599  18.975  53.151  1.00  0.00           C  
ATOM   1741  OH  TYR   130      57.467  17.929  53.141  1.00  0.00           O  
ATOM   1742  HH  TYR   130      57.348  17.340  52.393  1.00  0.00           H  
ATOM   1743  CE2 TYR   130      55.593  19.027  52.180  1.00  0.00           C  
ATOM   1744  HE2 TYR   130      55.498  18.236  51.451  1.00  0.00           H  
ATOM   1745  CD2 TYR   130      54.815  20.181  52.147  1.00  0.00           C  
ATOM   1746  HD2 TYR   130      54.010  20.284  51.435  1.00  0.00           H  
ATOM   1747  C   TYR   130      53.001  22.459  55.448  1.00  0.00           C  
ATOM   1748  O   TYR   130      53.292  23.567  55.758  1.00  0.00           O  
ATOM   1749  N   SER   131      52.825  21.552  56.368  1.00  0.00           N  
ATOM   1750  H   SER   131      53.059  21.891  57.291  1.00  0.00           H  
ATOM   1751  CA  SER   131      52.425  20.116  56.348  1.00  0.00           C  
ATOM   1752  HA  SER   131      52.319  19.896  57.410  1.00  0.00           H  
ATOM   1753  CB  SER   131      51.043  19.992  55.677  1.00  0.00           C  
ATOM   1754  HB2 SER   131      50.342  20.708  56.106  1.00  0.00           H  
ATOM   1755  HB3 SER   131      51.112  20.185  54.606  1.00  0.00           H  
ATOM   1756  OG  SER   131      50.462  18.774  55.931  1.00  0.00           O  
ATOM   1757  HG  SER   131      49.820  18.644  55.230  1.00  0.00           H  
ATOM   1758  C   SER   131      53.464  19.260  55.712  1.00  0.00           C  
ATOM   1759  O   SER   131      53.405  18.984  54.541  1.00  0.00           O  
ATOM   1760  N   GLN   132      54.498  18.809  56.430  1.00  0.00           N  
ATOM   1761  H   GLN   132      55.180  18.408  55.802  1.00  0.00           H  
ATOM   1762  CA  GLN   132      54.819  19.104  57.754  1.00  0.00           C  
ATOM   1763  HA  GLN   132      54.395  20.070  58.029  1.00  0.00           H  
ATOM   1764  CB  GLN   132      54.215  18.000  58.604  1.00  0.00           C  
ATOM   1765  HB2 GLN   132      54.462  18.274  59.630  1.00  0.00           H  
ATOM   1766  HB3 GLN   132      53.140  18.121  58.478  1.00  0.00           H  
ATOM   1767  CG  GLN   132      54.794  16.588  58.461  1.00  0.00           C  
ATOM   1768  HG2 GLN   132      54.614  16.269  57.435  1.00  0.00           H  
ATOM   1769  HG3 GLN   132      55.882  16.562  58.398  1.00  0.00           H  
ATOM   1770  CD  GLN   132      54.183  15.397  59.266  1.00  0.00           C  
ATOM   1771  OE1 GLN   132      53.302  15.619  60.087  1.00  0.00           O  
ATOM   1772  NE2 GLN   132      54.690  14.162  59.105  1.00  0.00           N  
ATOM   1773 HE21 GLN   132      55.512  14.005  58.539  1.00  0.00           H  
ATOM   1774 HE22 GLN   132      54.289  13.363  59.576  1.00  0.00           H  
ATOM   1775  C   GLN   132      56.302  19.256  57.915  1.00  0.00           C  
ATOM   1776  O   GLN   132      57.153  18.607  57.333  1.00  0.00           O  
ATOM   1777  N   GLN   133      56.618  20.090  58.950  1.00  0.00           N  
ATOM   1778  H   GLN   133      55.764  20.273  59.458  1.00  0.00           H  
ATOM   1779  CA  GLN   133      57.928  20.306  59.495  1.00  0.00           C  
ATOM   1780  HA  GLN   133      57.982  21.126  60.211  1.00  0.00           H  
ATOM   1781  CB  GLN   133      58.448  19.045  60.225  1.00  0.00           C  
ATOM   1782  HB2 GLN   133      58.623  18.209  59.548  1.00  0.00           H  
ATOM   1783  HB3 GLN   133      59.302  19.368  60.821  1.00  0.00           H  
ATOM   1784  CG  GLN   133      57.350  18.604  61.235  1.00  0.00           C  
ATOM   1785  HG2 GLN   133      57.116  19.490  61.825  1.00  0.00           H  
ATOM   1786  HG3 GLN   133      56.435  18.311  60.721  1.00  0.00           H  
ATOM   1787  CD  GLN   133      57.790  17.404  62.074  1.00  0.00           C  
ATOM   1788  OE1 GLN   133      58.275  16.366  61.603  1.00  0.00           O  
ATOM   1789  NE2 GLN   133      57.522  17.437  63.363  1.00  0.00           N  
ATOM   1790 HE21 GLN   133      57.066  18.254  63.744  1.00  0.00           H  
ATOM   1791 HE22 GLN   133      57.433  16.627  63.959  1.00  0.00           H  
ATOM   1792  C   GLN   133      58.907  20.872  58.476  1.00  0.00           C  
ATOM   1793  O   GLN   133      59.857  20.117  58.073  1.00  0.00           O  
ATOM   1794  N   PRO   134      58.778  22.126  57.931  1.00  0.00           N  
ATOM   1795  CD  PRO   134      59.693  22.589  56.939  1.00  0.00           C  
ATOM   1796  HD2 PRO   134      59.427  22.107  55.999  1.00  0.00           H  
ATOM   1797  HD3 PRO   134      60.730  22.395  57.212  1.00  0.00           H  
ATOM   1798  CG  PRO   134      59.449  24.097  56.814  1.00  0.00           C  
ATOM   1799  HG2 PRO   134      59.080  24.374  55.827  1.00  0.00           H  
ATOM   1800  HG3 PRO   134      60.352  24.688  56.970  1.00  0.00           H  
ATOM   1801  CB  PRO   134      58.534  24.488  57.882  1.00  0.00           C  
ATOM   1802  HB2 PRO   134      57.731  25.108  57.484  1.00  0.00           H  
ATOM   1803  HB3 PRO   134      59.049  25.090  58.630  1.00  0.00           H  
ATOM   1804  CA  PRO   134      57.948  23.216  58.481  1.00  0.00           C  
ATOM   1805  HA  PRO   134      58.168  23.345  59.541  1.00  0.00           H  
ATOM   1806  C   PRO   134      56.415  23.110  58.212  1.00  0.00           C  
ATOM   1807  O   PRO   134      55.950  22.464  57.308  1.00  0.00           O  
ATOM   1808  N   SER   135      55.599  23.851  58.932  1.00  0.00           N  
ATOM   1809  H   SER   135      54.660  23.709  58.589  1.00  0.00           H  
ATOM   1810  CA  SER   135      55.814  24.832  60.035  1.00  0.00           C  
ATOM   1811  HA  SER   135      56.638  25.465  59.707  1.00  0.00           H  
ATOM   1812  CB  SER   135      54.554  25.663  60.226  1.00  0.00           C  
ATOM   1813  HB2 SER   135      53.678  25.031  60.368  1.00  0.00           H  
ATOM   1814  HB3 SER   135      54.679  26.350  61.063  1.00  0.00           H  
ATOM   1815  OG  SER   135      54.385  26.491  59.081  1.00  0.00           O  
ATOM   1816  HG  SER   135      54.483  27.380  59.430  1.00  0.00           H  
ATOM   1817  C   SER   135      56.188  24.101  61.411  1.00  0.00           C  
ATOM   1818  O   SER   135      56.386  22.904  61.420  1.00  0.00           O  
ATOM   1819  N   TYR   136      56.215  24.826  62.514  1.00  0.00           N  
ATOM   1820  H   TYR   136      55.832  25.747  62.357  1.00  0.00           H  
ATOM   1821  CA  TYR   136      56.526  24.340  63.835  1.00  0.00           C  
ATOM   1822  HA  TYR   136      56.576  23.252  63.881  1.00  0.00           H  
ATOM   1823  CB  TYR   136      57.989  24.766  64.241  1.00  0.00           C  
ATOM   1824  HB2 TYR   136      58.045  25.854  64.250  1.00  0.00           H  
ATOM   1825  HB3 TYR   136      58.285  24.359  65.208  1.00  0.00           H  
ATOM   1826  CG  TYR   136      59.050  24.309  63.257  1.00  0.00           C  
ATOM   1827  CD1 TYR   136      59.510  23.000  63.286  1.00  0.00           C  
ATOM   1828  HD1 TYR   136      59.025  22.187  63.806  1.00  0.00           H  
ATOM   1829  CE1 TYR   136      60.579  22.616  62.429  1.00  0.00           C  
ATOM   1830  HE1 TYR   136      60.879  21.585  62.547  1.00  0.00           H  
ATOM   1831  CZ  TYR   136      61.073  23.507  61.554  1.00  0.00           C  
ATOM   1832  OH  TYR   136      61.944  23.117  60.600  1.00  0.00           O  
ATOM   1833  HH  TYR   136      62.604  23.811  60.532  1.00  0.00           H  
ATOM   1834  CE2 TYR   136      60.562  24.788  61.470  1.00  0.00           C  
ATOM   1835  HE2 TYR   136      60.949  25.414  60.680  1.00  0.00           H  
ATOM   1836  CD2 TYR   136      59.582  25.265  62.334  1.00  0.00           C  
ATOM   1837  HD2 TYR   136      59.121  26.240  62.260  1.00  0.00           H  
ATOM   1838  C   TYR   136      55.488  24.852  64.899  1.00  0.00           C  
ATOM   1839  O   TYR   136      54.688  25.795  64.598  1.00  0.00           O  
ATOM   1840  N   GLY   137      55.485  24.396  66.137  1.00  0.00           N  
ATOM   1841  H   GLY   137      54.780  24.853  66.698  1.00  0.00           H  
ATOM   1842  CA  GLY   137      56.232  23.318  66.869  1.00  0.00           C  
ATOM   1843  HA2 GLY   137      55.460  22.779  67.420  1.00  0.00           H  
ATOM   1844  HA3 GLY   137      56.783  22.655  66.202  1.00  0.00           H  
ATOM   1845  C   GLY   137      57.358  23.864  67.774  1.00  0.00           C  
ATOM   1846  O   GLY   137      57.999  23.081  68.466  1.00  0.00           O  
ATOM   1847  N   GLY   138      57.620  25.152  67.838  1.00  0.00           N  
ATOM   1848  H   GLY   138      56.975  25.783  67.385  1.00  0.00           H  
ATOM   1849  CA  GLY   138      58.710  25.629  68.733  1.00  0.00           C  
ATOM   1850  HA2 GLY   138      59.617  25.030  68.651  1.00  0.00           H  
ATOM   1851  HA3 GLY   138      58.956  26.648  68.434  1.00  0.00           H  
ATOM   1852  C   GLY   138      58.288  25.722  70.256  1.00  0.00           C  
ATOM   1853  O   GLY   138      57.253  25.222  70.648  1.00  0.00           O  
ATOM   1854  N   GLN   139      59.018  26.437  71.102  1.00  0.00           N  
ATOM   1855  H   GLN   139      58.764  26.341  72.075  1.00  0.00           H  
ATOM   1856  CA  GLN   139      60.293  27.186  70.757  1.00  0.00           C  
ATOM   1857  HA  GLN   139      60.845  26.790  69.905  1.00  0.00           H  
ATOM   1858  CB  GLN   139      59.996  28.647  70.371  1.00  0.00           C  
ATOM   1859  HB2 GLN   139      60.840  29.192  69.948  1.00  0.00           H  
ATOM   1860  HB3 GLN   139      59.217  28.657  69.608  1.00  0.00           H  
ATOM   1861  CG  GLN   139      59.548  29.491  71.623  1.00  0.00           C  
ATOM   1862  HG2 GLN   139      58.828  28.879  72.167  1.00  0.00           H  
ATOM   1863  HG3 GLN   139      60.387  29.838  72.225  1.00  0.00           H  
ATOM   1864  CD  GLN   139      58.850  30.785  71.159  1.00  0.00           C  
ATOM   1865  OE1 GLN   139      59.366  31.883  71.094  1.00  0.00           O  
ATOM   1866  NE2 GLN   139      57.578  30.727  70.946  1.00  0.00           N  
ATOM   1867 HE21 GLN   139      56.976  29.931  71.106  1.00  0.00           H  
ATOM   1868 HE22 GLN   139      57.075  31.567  70.700  1.00  0.00           H  
ATOM   1869  C   GLN   139      61.276  27.186  71.976  1.00  0.00           C  
ATOM   1870  O   GLN   139      62.374  27.735  71.763  1.00  0.00           O  
ATOM   1871  N   GLN   140      60.987  26.608  73.136  1.00  0.00           N  
ATOM   1872  H   GLN   140      60.202  25.973  73.136  1.00  0.00           H  
ATOM   1873  CA  GLN   140      61.910  26.382  74.261  1.00  0.00           C  
ATOM   1874  HA  GLN   140      61.443  25.665  74.937  1.00  0.00           H  
ATOM   1875  CB  GLN   140      63.218  25.746  73.819  1.00  0.00           C  
ATOM   1876  HB2 GLN   140      63.786  26.457  73.219  1.00  0.00           H  
ATOM   1877  HB3 GLN   140      63.868  25.567  74.675  1.00  0.00           H  
ATOM   1878  CG  GLN   140      62.977  24.413  73.034  1.00  0.00           C  
ATOM   1879  HG2 GLN   140      63.164  23.559  73.684  1.00  0.00           H  
ATOM   1880  HG3 GLN   140      62.058  24.324  72.454  1.00  0.00           H  
ATOM   1881  CD  GLN   140      63.934  24.236  71.823  1.00  0.00           C  
ATOM   1882  OE1 GLN   140      64.919  24.944  71.677  1.00  0.00           O  
ATOM   1883  NE2 GLN   140      63.686  23.303  70.894  1.00  0.00           N  
ATOM   1884 HE21 GLN   140      62.892  22.699  71.055  1.00  0.00           H  
ATOM   1885 HE22 GLN   140      64.338  23.147  70.139  1.00  0.00           H  
ATOM   1886  C   GLN   140      62.130  27.667  75.021  1.00  0.00           C  
ATOM   1887  O   GLN   140      61.980  28.826  74.536  1.00  0.00           O  
ATOM   1888  N   GLN   141      62.685  27.535  76.249  1.00  0.00           N  
ATOM   1889  H   GLN   141      62.812  26.553  76.446  1.00  0.00           H  
ATOM   1890  CA  GLN   141      62.830  28.623  77.206  1.00  0.00           C  
ATOM   1891  HA  GLN   141      61.971  29.275  77.047  1.00  0.00           H  
ATOM   1892  CB  GLN   141      62.729  28.052  78.604  1.00  0.00           C  
ATOM   1893  HB2 GLN   141      63.382  27.183  78.685  1.00  0.00           H  
ATOM   1894  HB3 GLN   141      63.070  28.814  79.305  1.00  0.00           H  
ATOM   1895  CG  GLN   141      61.272  27.733  78.913  1.00  0.00           C  
ATOM   1896  HG2 GLN   141      60.661  28.635  78.928  1.00  0.00           H  
ATOM   1897  HG3 GLN   141      60.873  27.014  78.198  1.00  0.00           H  
ATOM   1898  CD  GLN   141      61.134  27.105  80.413  1.00  0.00           C  
ATOM   1899  OE1 GLN   141      62.090  26.643  81.037  1.00  0.00           O  
ATOM   1900  NE2 GLN   141      59.985  27.057  80.967  1.00  0.00           N  
ATOM   1901 HE21 GLN   141      59.165  27.488  80.565  1.00  0.00           H  
ATOM   1902 HE22 GLN   141      59.845  26.775  81.926  1.00  0.00           H  
ATOM   1903  C   GLN   141      64.097  29.429  76.983  1.00  0.00           C  
ATOM   1904  O   GLN   141      65.142  28.806  76.847  1.00  0.00           O  
ATOM   1905  N   SER   142      64.095  30.735  76.694  1.00  0.00           N  
ATOM   1906  H   SER   142      65.012  31.127  76.535  1.00  0.00           H  
ATOM   1907  CA  SER   142      62.963  31.690  77.018  1.00  0.00           C  
ATOM   1908  HA  SER   142      63.550  32.605  76.944  1.00  0.00           H  
ATOM   1909  CB  SER   142      61.870  31.735  75.928  1.00  0.00           C  
ATOM   1910  HB2 SER   142      62.313  31.952  74.957  1.00  0.00           H  
ATOM   1911  HB3 SER   142      61.334  30.789  75.850  1.00  0.00           H  
ATOM   1912  OG  SER   142      60.953  32.760  76.266  1.00  0.00           O  
ATOM   1913  HG  SER   142      61.331  33.632  76.398  1.00  0.00           H  
ATOM   1914  C   SER   142      62.485  31.661  78.457  1.00  0.00           C  
ATOM   1915  O   SER   142      61.333  31.413  78.792  1.00  0.00           O  
ATOM   1916  N   TYR   143      63.431  31.871  79.407  1.00  0.00           N  
ATOM   1917  H   TYR   143      64.331  32.233  79.126  1.00  0.00           H  
ATOM   1918  CA  TYR   143      63.115  31.864  80.793  1.00  0.00           C  
ATOM   1919  HA  TYR   143      62.502  30.980  80.973  1.00  0.00           H  
ATOM   1920  CB  TYR   143      64.413  31.709  81.575  1.00  0.00           C  
ATOM   1921  HB2 TYR   143      65.015  32.615  81.634  1.00  0.00           H  
ATOM   1922  HB3 TYR   143      64.139  31.495  82.608  1.00  0.00           H  
ATOM   1923  CG  TYR   143      65.226  30.578  80.970  1.00  0.00           C  
ATOM   1924  CD1 TYR   143      64.957  29.219  81.359  1.00  0.00           C  
ATOM   1925  HD1 TYR   143      64.199  28.993  82.094  1.00  0.00           H  
ATOM   1926  CE1 TYR   143      65.559  28.150  80.670  1.00  0.00           C  
ATOM   1927  HE1 TYR   143      65.369  27.121  80.935  1.00  0.00           H  
ATOM   1928  CZ  TYR   143      66.548  28.434  79.635  1.00  0.00           C  
ATOM   1929  OH  TYR   143      67.274  27.475  79.010  1.00  0.00           O  
ATOM   1930  HH  TYR   143      67.033  27.304  78.097  1.00  0.00           H  
ATOM   1931  CE2 TYR   143      66.875  29.774  79.390  1.00  0.00           C  
ATOM   1932  HE2 TYR   143      67.750  30.007  78.802  1.00  0.00           H  
ATOM   1933  CD2 TYR   143      66.212  30.855  79.973  1.00  0.00           C  
ATOM   1934  HD2 TYR   143      66.462  31.872  79.710  1.00  0.00           H  
ATOM   1935  C   TYR   143      62.281  33.027  81.251  1.00  0.00           C  
ATOM   1936  O   TYR   143      62.190  34.008  80.501  1.00  0.00           O  
ATOM   1937  N   GLY   144      61.531  32.854  82.349  1.00  0.00           N  
ATOM   1938  H   GLY   144      61.540  31.980  82.856  1.00  0.00           H  
ATOM   1939  CA  GLY   144      60.627  33.919  82.858  1.00  0.00           C  
ATOM   1940  HA2 GLY   144      60.034  34.277  82.017  1.00  0.00           H  
ATOM   1941  HA3 GLY   144      59.872  33.512  83.530  1.00  0.00           H  
ATOM   1942  C   GLY   144      61.222  35.120  83.429  1.00  0.00           C  
ATOM   1943  O   GLY   144      62.325  35.055  83.944  1.00  0.00           O  
ATOM   1944  N   GLN   145      60.463  36.243  83.469  1.00  0.00           N  
ATOM   1945  H   GLN   145      59.575  36.236  82.988  1.00  0.00           H  
ATOM   1946  CA  GLN   145      60.928  37.485  84.054  1.00  0.00           C  
ATOM   1947  HA  GLN   145      61.768  37.267  84.713  1.00  0.00           H  
ATOM   1948  CB  GLN   145      61.480  38.433  83.081  1.00  0.00           C  
ATOM   1949  HB2 GLN   145      61.783  39.327  83.625  1.00  0.00           H  
ATOM   1950  HB3 GLN   145      62.369  37.945  82.682  1.00  0.00           H  
ATOM   1951  CG  GLN   145      60.540  38.887  81.945  1.00  0.00           C  
ATOM   1952  HG2 GLN   145      59.649  39.380  82.335  1.00  0.00           H  
ATOM   1953  HG3 GLN   145      61.039  39.622  81.314  1.00  0.00           H  
ATOM   1954  CD  GLN   145      60.044  37.939  80.912  1.00  0.00           C  
ATOM   1955  OE1 GLN   145      58.837  37.656  80.776  1.00  0.00           O  
ATOM   1956  NE2 GLN   145      60.904  37.216  80.209  1.00  0.00           N  
ATOM   1957 HE21 GLN   145      60.661  36.493  79.546  1.00  0.00           H  
ATOM   1958 HE22 GLN   145      61.892  37.395  80.319  1.00  0.00           H  
ATOM   1959  C   GLN   145      59.886  38.244  85.009  1.00  0.00           C  
ATOM   1960  O   GLN   145      58.704  38.330  84.717  1.00  0.00           O  
ATOM   1961  N   GLN   146      60.513  38.772  86.086  1.00  0.00           N  
ATOM   1962  H   GLN   146      61.510  38.637  86.175  1.00  0.00           H  
ATOM   1963  CA  GLN   146      59.962  39.598  87.071  1.00  0.00           C  
ATOM   1964  HA  GLN   146      59.342  40.185  86.393  1.00  0.00           H  
ATOM   1965  CB  GLN   146      59.214  38.745  88.212  1.00  0.00           C  
ATOM   1966  HB2 GLN   146      58.675  39.407  88.890  1.00  0.00           H  
ATOM   1967  HB3 GLN   146      58.444  38.188  87.679  1.00  0.00           H  
ATOM   1968  CG  GLN   146      60.104  37.947  89.168  1.00  0.00           C  
ATOM   1969  HG2 GLN   146      60.738  38.611  89.756  1.00  0.00           H  
ATOM   1970  HG3 GLN   146      59.473  37.551  89.963  1.00  0.00           H  
ATOM   1971  CD  GLN   146      60.874  36.773  88.511  1.00  0.00           C  
ATOM   1972  OE1 GLN   146      60.405  35.586  88.526  1.00  0.00           O  
ATOM   1973  NE2 GLN   146      62.083  36.959  88.090  1.00  0.00           N  
ATOM   1974 HE21 GLN   146      62.653  37.752  88.349  1.00  0.00           H  
ATOM   1975 HE22 GLN   146      62.650  36.164  87.834  1.00  0.00           H  
ATOM   1976  C   GLN   146      61.072  40.492  87.783  1.00  0.00           C  
ATOM   1977  O   GLN   146      62.129  39.987  88.121  1.00  0.00           O  
ATOM   1978  N   GLN   147      60.716  41.738  88.133  1.00  0.00           N  
ATOM   1979  H   GLN   147      59.750  41.919  87.901  1.00  0.00           H  
ATOM   1980  CA  GLN   147      61.381  42.574  89.056  1.00  0.00           C  
ATOM   1981  HA  GLN   147      61.683  41.925  89.877  1.00  0.00           H  
ATOM   1982  CB  GLN   147      62.652  43.173  88.401  1.00  0.00           C  
ATOM   1983  HB2 GLN   147      63.205  43.876  89.024  1.00  0.00           H  
ATOM   1984  HB3 GLN   147      63.315  42.326  88.223  1.00  0.00           H  
ATOM   1985  CG  GLN   147      62.450  43.979  87.141  1.00  0.00           C  
ATOM   1986  HG2 GLN   147      61.599  44.658  87.188  1.00  0.00           H  
ATOM   1987  HG3 GLN   147      63.327  44.610  86.995  1.00  0.00           H  
ATOM   1988  CD  GLN   147      62.317  43.076  85.891  1.00  0.00           C  
ATOM   1989  OE1 GLN   147      61.406  43.336  85.114  1.00  0.00           O  
ATOM   1990  NE2 GLN   147      63.117  42.019  85.639  1.00  0.00           N  
ATOM   1991 HE21 GLN   147      63.785  41.775  86.356  1.00  0.00           H  
ATOM   1992 HE22 GLN   147      63.013  41.394  84.852  1.00  0.00           H  
ATOM   1993  C   GLN   147      60.467  43.545  89.714  1.00  0.00           C  
ATOM   1994  O   GLN   147      59.613  44.144  89.069  1.00  0.00           O  
ATOM   1995  N   SER   148      60.706  43.699  91.022  1.00  0.00           N  
ATOM   1996  H   SER   148      61.623  43.340  91.247  1.00  0.00           H  
ATOM   1997  CA  SER   148      59.872  44.332  91.987  1.00  0.00           C  
ATOM   1998  HA  SER   148      58.838  44.230  91.656  1.00  0.00           H  
ATOM   1999  CB  SER   148      59.981  43.661  93.353  1.00  0.00           C  
ATOM   2000  HB2 SER   148      59.876  42.589  93.182  1.00  0.00           H  
ATOM   2001  HB3 SER   148      60.902  44.038  93.796  1.00  0.00           H  
ATOM   2002  OG  SER   148      58.873  44.055  94.086  1.00  0.00           O  
ATOM   2003  HG  SER   148      58.886  43.475  94.852  1.00  0.00           H  
ATOM   2004  C   SER   148      60.192  45.866  92.172  1.00  0.00           C  
ATOM   2005  O   SER   148      61.345  46.310  91.998  1.00  0.00           O  
ATOM   2006  N   TYR   149      59.144  46.617  92.550  1.00  0.00           N  
ATOM   2007  H   TYR   149      58.350  46.102  92.904  1.00  0.00           H  
ATOM   2008  CA  TYR   149      59.206  47.988  93.009  1.00  0.00           C  
ATOM   2009  HA  TYR   149      59.814  48.535  92.289  1.00  0.00           H  
ATOM   2010  CB  TYR   149      57.807  48.607  92.985  1.00  0.00           C  
ATOM   2011  HB2 TYR   149      57.422  48.470  91.974  1.00  0.00           H  
ATOM   2012  HB3 TYR   149      57.291  47.927  93.663  1.00  0.00           H  
ATOM   2013  CG  TYR   149      57.725  50.127  93.305  1.00  0.00           C  
ATOM   2014  CD1 TYR   149      57.461  50.465  94.648  1.00  0.00           C  
ATOM   2015  HD1 TYR   149      57.202  49.795  95.455  1.00  0.00           H  
ATOM   2016  CE1 TYR   149      57.501  51.822  94.980  1.00  0.00           C  
ATOM   2017  HE1 TYR   149      57.332  52.246  95.958  1.00  0.00           H  
ATOM   2018  CZ  TYR   149      57.769  52.775  94.004  1.00  0.00           C  
ATOM   2019  OH  TYR   149      57.826  54.077  94.294  1.00  0.00           O  
ATOM   2020  HH  TYR   149      57.792  54.739  93.600  1.00  0.00           H  
ATOM   2021  CE2 TYR   149      57.789  52.494  92.660  1.00  0.00           C  
ATOM   2022  HE2 TYR   149      57.922  53.294  91.946  1.00  0.00           H  
ATOM   2023  CD2 TYR   149      57.760  51.125  92.307  1.00  0.00           C  
ATOM   2024  HD2 TYR   149      57.837  50.794  91.282  1.00  0.00           H  
ATOM   2025  C   TYR   149      59.909  48.159  94.330  1.00  0.00           C  
ATOM   2026  O   TYR   149      60.080  47.233  95.136  1.00  0.00           O  
ATOM   2027  N   ASN   150      60.437  49.352  94.561  1.00  0.00           N  
ATOM   2028  H   ASN   150      60.238  50.122  93.938  1.00  0.00           H  
ATOM   2029  CA  ASN   150      61.248  49.720  95.729  1.00  0.00           C  
ATOM   2030  HA  ASN   150      60.927  49.152  96.602  1.00  0.00           H  
ATOM   2031  CB  ASN   150      62.677  49.395  95.438  1.00  0.00           C  
ATOM   2032  HB2 ASN   150      62.860  48.320  95.436  1.00  0.00           H  
ATOM   2033  HB3 ASN   150      62.859  49.761  94.428  1.00  0.00           H  
ATOM   2034  CG  ASN   150      63.654  50.044  96.469  1.00  0.00           C  
ATOM   2035  OD1 ASN   150      63.546  49.855  97.669  1.00  0.00           O  
ATOM   2036  ND2 ASN   150      64.642  50.741  95.934  1.00  0.00           N  
ATOM   2037 HD21 ASN   150      65.433  51.182  96.381  1.00  0.00           H  
ATOM   2038 HD22 ASN   150      64.563  50.857  94.934  1.00  0.00           H  
ATOM   2039  C   ASN   150      61.050  51.233  95.885  1.00  0.00           C  
ATOM   2040  O   ASN   150      61.538  52.095  95.125  1.00  0.00           O  
ATOM   2041  N   PRO   151      60.286  51.609  96.964  1.00  0.00           N  
ATOM   2042  CD  PRO   151      59.741  50.750  97.960  1.00  0.00           C  
ATOM   2043  HD2 PRO   151      60.470  50.477  98.722  1.00  0.00           H  
ATOM   2044  HD3 PRO   151      59.308  49.850  97.523  1.00  0.00           H  
ATOM   2045  CG  PRO   151      58.589  51.582  98.452  1.00  0.00           C  
ATOM   2046  HG2 PRO   151      58.292  51.289  99.459  1.00  0.00           H  
ATOM   2047  HG3 PRO   151      57.721  51.343  97.837  1.00  0.00           H  
ATOM   2048  CB  PRO   151      59.123  53.025  98.392  1.00  0.00           C  
ATOM   2049  HB2 PRO   151      59.785  53.128  99.252  1.00  0.00           H  
ATOM   2050  HB3 PRO   151      58.324  53.766  98.410  1.00  0.00           H  
ATOM   2051  CA  PRO   151      60.006  53.056  97.132  1.00  0.00           C  
ATOM   2052  HA  PRO   151      59.422  53.300  96.245  1.00  0.00           H  
ATOM   2053  C   PRO   151      61.266  53.926  97.378  1.00  0.00           C  
ATOM   2054  O   PRO   151      62.209  53.488  98.100  1.00  0.00           O  
ATOM   2055  N   PRO   152      61.269  55.190  96.944  1.00  0.00           N  
ATOM   2056  CD  PRO   152      60.291  55.646  95.964  1.00  0.00           C  
ATOM   2057  HD2 PRO   152      59.253  55.531  96.275  1.00  0.00           H  
ATOM   2058  HD3 PRO   152      60.409  55.193  94.979  1.00  0.00           H  
ATOM   2059  CG  PRO   152      60.497  57.200  95.885  1.00  0.00           C  
ATOM   2060  HG2 PRO   152      59.888  57.721  96.623  1.00  0.00           H  
ATOM   2061  HG3 PRO   152      60.217  57.451  94.862  1.00  0.00           H  
ATOM   2062  CB  PRO   152      61.939  57.341  96.213  1.00  0.00           C  
ATOM   2063  HB2 PRO   152      61.998  58.357  96.603  1.00  0.00           H  
ATOM   2064  HB3 PRO   152      62.550  57.191  95.323  1.00  0.00           H  
ATOM   2065  CA  PRO   152      62.262  56.260  97.245  1.00  0.00           C  
ATOM   2066  HA  PRO   152      63.269  55.861  97.119  1.00  0.00           H  
ATOM   2067  C   PRO   152      62.102  56.726  98.714  1.00  0.00           C  
ATOM   2068  O   PRO   152      60.986  56.650  99.291  1.00  0.00           O  
ATOM   2069  N   GLN   153      63.164  57.227  99.366  1.00  0.00           N  
ATOM   2070  H   GLN   153      63.993  57.377  98.808  1.00  0.00           H  
ATOM   2071  CA  GLN   153      63.239  57.580 100.781  1.00  0.00           C  
ATOM   2072  HA  GLN   153      62.611  56.945 101.406  1.00  0.00           H  
ATOM   2073  CB  GLN   153      64.738  57.274 101.241  1.00  0.00           C  
ATOM   2074  HB2 GLN   153      64.962  56.319 100.765  1.00  0.00           H  
ATOM   2075  HB3 GLN   153      65.378  58.066 100.853  1.00  0.00           H  
ATOM   2076  CG  GLN   153      64.911  57.071 102.781  1.00  0.00           C  
ATOM   2077  HG2 GLN   153      65.960  57.107 103.073  1.00  0.00           H  
ATOM   2078  HG3 GLN   153      64.603  57.905 103.412  1.00  0.00           H  
ATOM   2079  CD  GLN   153      64.107  55.856 103.268  1.00  0.00           C  
ATOM   2080  OE1 GLN   153      63.050  55.956 103.880  1.00  0.00           O  
ATOM   2081  NE2 GLN   153      64.244  54.739 102.622  1.00  0.00           N  
ATOM   2082 HE21 GLN   153      65.159  54.563 102.231  1.00  0.00           H  
ATOM   2083 HE22 GLN   153      63.635  53.963 102.840  1.00  0.00           H  
ATOM   2084  C   GLN   153      62.732  58.949 101.108  1.00  0.00           C  
ATOM   2085  O   GLN   153      63.363  59.634 101.914  1.00  0.00           O  
ATOM   2086  N   GLY   154      61.663  59.346 100.458  1.00  0.00           N  
ATOM   2087  H   GLY   154      61.186  58.627  99.933  1.00  0.00           H  
ATOM   2088  CA  GLY   154      61.032  60.772 100.521  1.00  0.00           C  
ATOM   2089  HA2 GLY   154      61.724  61.522 100.138  1.00  0.00           H  
ATOM   2090  HA3 GLY   154      60.183  60.795  99.838  1.00  0.00           H  
ATOM   2091  C   GLY   154      60.570  61.230 101.874  1.00  0.00           C  
ATOM   2092  O   GLY   154      60.778  60.525 102.879  1.00  0.00           O  
ATOM   2093  N   TYR   155      59.951  62.393 101.968  1.00  0.00           N  
ATOM   2094  H   TYR   155      59.904  62.947 101.125  1.00  0.00           H  
ATOM   2095  CA  TYR   155      59.407  63.080 103.137  1.00  0.00           C  
ATOM   2096  HA  TYR   155      60.283  63.112 103.783  1.00  0.00           H  
ATOM   2097  CB  TYR   155      59.028  64.490 102.673  1.00  0.00           C  
ATOM   2098  HB2 TYR   155      58.608  65.012 103.533  1.00  0.00           H  
ATOM   2099  HB3 TYR   155      59.942  65.043 102.458  1.00  0.00           H  
ATOM   2100  CG  TYR   155      58.117  64.554 101.433  1.00  0.00           C  
ATOM   2101  CD1 TYR   155      58.632  65.060 100.281  1.00  0.00           C  
ATOM   2102  HD1 TYR   155      59.701  65.210 100.247  1.00  0.00           H  
ATOM   2103  CE1 TYR   155      57.862  65.128  99.087  1.00  0.00           C  
ATOM   2104  HE1 TYR   155      58.402  65.520  98.238  1.00  0.00           H  
ATOM   2105  CZ  TYR   155      56.497  64.752  99.133  1.00  0.00           C  
ATOM   2106  OH  TYR   155      55.674  64.715  98.082  1.00  0.00           O  
ATOM   2107  HH  TYR   155      56.127  64.500  97.264  1.00  0.00           H  
ATOM   2108  CE2 TYR   155      55.891  64.395 100.340  1.00  0.00           C  
ATOM   2109  HE2 TYR   155      54.829  64.197 100.319  1.00  0.00           H  
ATOM   2110  CD2 TYR   155      56.714  64.277 101.523  1.00  0.00           C  
ATOM   2111  HD2 TYR   155      56.221  64.076 102.463  1.00  0.00           H  
ATOM   2112  C   TYR   155      58.231  62.381 103.873  1.00  0.00           C  
ATOM   2113  O   TYR   155      57.378  61.803 103.242  1.00  0.00           O  
ATOM   2114  N   GLY   156      58.251  62.369 105.222  1.00  0.00           N  
ATOM   2115  H   GLY   156      57.460  61.829 105.541  1.00  0.00           H  
ATOM   2116  CA  GLY   156      59.077  63.107 106.141  1.00  0.00           C  
ATOM   2117  HA2 GLY   156      59.238  62.602 107.094  1.00  0.00           H  
ATOM   2118  HA3 GLY   156      60.071  63.284 105.730  1.00  0.00           H  
ATOM   2119  C   GLY   156      58.534  64.463 106.572  1.00  0.00           C  
ATOM   2120  O   GLY   156      59.076  64.988 107.522  1.00  0.00           O  
ATOM   2121  N   GLN   157      57.545  65.022 105.874  1.00  0.00           N  
ATOM   2122  H   GLN   157      56.923  64.396 105.382  1.00  0.00           H  
ATOM   2123  CA  GLN   157      56.879  66.270 106.177  1.00  0.00           C  
ATOM   2124  HA  GLN   157      57.586  67.100 106.176  1.00  0.00           H  
ATOM   2125  CB  GLN   157      55.828  66.594 105.043  1.00  0.00           C  
ATOM   2126  HB2 GLN   157      55.521  67.618 105.257  1.00  0.00           H  
ATOM   2127  HB3 GLN   157      56.289  66.401 104.075  1.00  0.00           H  
ATOM   2128  CG  GLN   157      54.528  65.835 105.198  1.00  0.00           C  
ATOM   2129  HG2 GLN   157      54.065  65.970 106.175  1.00  0.00           H  
ATOM   2130  HG3 GLN   157      53.739  66.282 104.594  1.00  0.00           H  
ATOM   2131  CD  GLN   157      54.452  64.256 105.038  1.00  0.00           C  
ATOM   2132  OE1 GLN   157      55.427  63.569 104.750  1.00  0.00           O  
ATOM   2133  NE2 GLN   157      53.172  63.821 105.226  1.00  0.00           N  
ATOM   2134 HE21 GLN   157      52.398  64.430 105.449  1.00  0.00           H  
ATOM   2135 HE22 GLN   157      52.982  62.838 105.359  1.00  0.00           H  
ATOM   2136  C   GLN   157      56.392  66.332 107.633  1.00  0.00           C  
ATOM   2137  O   GLN   157      55.836  65.293 108.055  1.00  0.00           O  
ATOM   2138  N   GLN   158      56.244  67.452 108.390  1.00  0.00           N  
ATOM   2139  H   GLN   158      55.939  67.294 109.340  1.00  0.00           H  
ATOM   2140  CA  GLN   158      56.588  68.793 108.061  1.00  0.00           C  
ATOM   2141  HA  GLN   158      56.421  68.892 106.989  1.00  0.00           H  
ATOM   2142  CB  GLN   158      55.539  69.741 108.651  1.00  0.00           C  
ATOM   2143  HB2 GLN   158      55.468  69.530 109.718  1.00  0.00           H  
ATOM   2144  HB3 GLN   158      55.813  70.776 108.449  1.00  0.00           H  
ATOM   2145  CG  GLN   158      54.145  69.524 108.100  1.00  0.00           C  
ATOM   2146  HG2 GLN   158      53.919  68.458 108.107  1.00  0.00           H  
ATOM   2147  HG3 GLN   158      53.451  69.884 108.860  1.00  0.00           H  
ATOM   2148  CD  GLN   158      53.922  70.100 106.714  1.00  0.00           C  
ATOM   2149  OE1 GLN   158      54.569  70.999 106.249  1.00  0.00           O  
ATOM   2150  NE2 GLN   158      53.018  69.560 105.946  1.00  0.00           N  
ATOM   2151 HE21 GLN   158      52.455  68.783 106.261  1.00  0.00           H  
ATOM   2152 HE22 GLN   158      53.148  69.766 104.966  1.00  0.00           H  
ATOM   2153  C   GLN   158      58.023  69.147 108.388  1.00  0.00           C  
ATOM   2154  O   GLN   158      58.750  68.390 109.041  1.00  0.00           O  
ATOM   2155  N   ASN   159      58.533  70.305 107.919  1.00  0.00           N  
ATOM   2156  H   ASN   159      57.990  70.904 107.313  1.00  0.00           H  
ATOM   2157  CA  ASN   159      59.842  70.862 108.405  1.00  0.00           C  
ATOM   2158  HA  ASN   159      59.772  71.889 108.044  1.00  0.00           H  
ATOM   2159  CB  ASN   159      59.951  70.980 109.929  1.00  0.00           C  
ATOM   2160  HB2 ASN   159      60.084  70.041 110.467  1.00  0.00           H  
ATOM   2161  HB3 ASN   159      60.758  71.620 110.287  1.00  0.00           H  
ATOM   2162  CG  ASN   159      58.707  71.580 110.635  1.00  0.00           C  
ATOM   2163  OD1 ASN   159      58.095  72.542 110.153  1.00  0.00           O  
ATOM   2164  ND2 ASN   159      58.222  70.994 111.730  1.00  0.00           N  
ATOM   2165 HD21 ASN   159      58.592  70.102 112.023  1.00  0.00           H  
ATOM   2166 HD22 ASN   159      57.454  71.454 112.196  1.00  0.00           H  
ATOM   2167  C   ASN   159      61.090  70.234 107.749  1.00  0.00           C  
ATOM   2168  O   ASN   159      61.684  69.331 108.267  1.00  0.00           O  
ATOM   2169  N   GLN   160      61.506  70.599 106.552  1.00  0.00           N  
ATOM   2170  H   GLN   160      62.392  70.184 106.301  1.00  0.00           H  
ATOM   2171  CA  GLN   160      60.830  71.470 105.612  1.00  0.00           C  
ATOM   2172  HA  GLN   160      59.754  71.548 105.765  1.00  0.00           H  
ATOM   2173  CB  GLN   160      61.382  72.904 105.899  1.00  0.00           C  
ATOM   2174  HB2 GLN   160      61.065  73.126 106.918  1.00  0.00           H  
ATOM   2175  HB3 GLN   160      62.466  73.015 105.863  1.00  0.00           H  
ATOM   2176  CG  GLN   160      60.898  74.017 104.938  1.00  0.00           C  
ATOM   2177  HG2 GLN   160      61.494  74.897 105.180  1.00  0.00           H  
ATOM   2178  HG3 GLN   160      61.053  73.676 103.915  1.00  0.00           H  
ATOM   2179  CD  GLN   160      59.433  74.403 104.791  1.00  0.00           C  
ATOM   2180  OE1 GLN   160      58.667  73.502 104.487  1.00  0.00           O  
ATOM   2181  NE2 GLN   160      58.940  75.671 104.964  1.00  0.00           N  
ATOM   2182 HE21 GLN   160      59.517  76.468 105.193  1.00  0.00           H  
ATOM   2183 HE22 GLN   160      57.957  75.881 104.864  1.00  0.00           H  
ATOM   2184  C   GLN   160      61.124  71.124 104.169  1.00  0.00           C  
ATOM   2185  O   GLN   160      62.238  71.016 103.785  1.00  0.00           O  
ATOM   2186  N   TYR   161      60.087  71.071 103.371  1.00  0.00           N  
ATOM   2187  H   TYR   161      59.255  71.422 103.823  1.00  0.00           H  
ATOM   2188  CA  TYR   161      60.116  70.749 101.918  1.00  0.00           C  
ATOM   2189  HA  TYR   161      61.150  70.730 101.573  1.00  0.00           H  
ATOM   2190  CB  TYR   161      59.549  69.300 101.816  1.00  0.00           C  
ATOM   2191  HB2 TYR   161      58.483  69.288 102.041  1.00  0.00           H  
ATOM   2192  HB3 TYR   161      59.702  69.008 100.777  1.00  0.00           H  
ATOM   2193  CG  TYR   161      60.290  68.359 102.765  1.00  0.00           C  
ATOM   2194  CD1 TYR   161      61.350  67.508 102.339  1.00  0.00           C  
ATOM   2195  HD1 TYR   161      61.820  67.595 101.370  1.00  0.00           H  
ATOM   2196  CE1 TYR   161      61.825  66.539 103.228  1.00  0.00           C  
ATOM   2197  HE1 TYR   161      62.620  65.831 103.044  1.00  0.00           H  
ATOM   2198  CZ  TYR   161      61.302  66.436 104.577  1.00  0.00           C  
ATOM   2199  OH  TYR   161      61.556  65.328 105.312  1.00  0.00           O  
ATOM   2200  HH  TYR   161      62.435  64.947 105.247  1.00  0.00           H  
ATOM   2201  CE2 TYR   161      60.215  67.244 104.897  1.00  0.00           C  
ATOM   2202  HE2 TYR   161      59.674  67.171 105.829  1.00  0.00           H  
ATOM   2203  CD2 TYR   161      59.752  68.240 104.016  1.00  0.00           C  
ATOM   2204  HD2 TYR   161      58.901  68.796 104.380  1.00  0.00           H  
ATOM   2205  C   TYR   161      59.195  71.747 101.063  1.00  0.00           C  
ATOM   2206  O   TYR   161      59.174  71.724  99.828  1.00  0.00           O  
ATOM   2207  N   ASN   162      58.424  72.585 101.754  1.00  0.00           N  
ATOM   2208  H   ASN   162      58.353  72.551 102.761  1.00  0.00           H  
ATOM   2209  CA  ASN   162      57.828  73.788 101.199  1.00  0.00           C  
ATOM   2210  HA  ASN   162      57.619  73.478 100.175  1.00  0.00           H  
ATOM   2211  CB  ASN   162      56.443  74.058 101.905  1.00  0.00           C  
ATOM   2212  HB2 ASN   162      56.623  74.375 102.933  1.00  0.00           H  
ATOM   2213  HB3 ASN   162      55.932  74.887 101.415  1.00  0.00           H  
ATOM   2214  CG  ASN   162      55.535  72.848 101.983  1.00  0.00           C  
ATOM   2215  OD1 ASN   162      55.560  72.041 101.111  1.00  0.00           O  
ATOM   2216  ND2 ASN   162      54.789  72.665 103.000  1.00  0.00           N  
ATOM   2217 HD21 ASN   162      54.288  71.802 103.154  1.00  0.00           H  
ATOM   2218 HD22 ASN   162      54.930  73.365 103.714  1.00  0.00           H  
ATOM   2219  C   ASN   162      58.584  75.161 101.067  1.00  0.00           C  
ATOM   2220  O   ASN   162      59.722  75.291 101.579  1.00  0.00           O  
ATOM   2221  N   SER   163      58.075  76.174 100.337  1.00  0.00           N  
ATOM   2222  H   SER   163      57.139  76.090  99.969  1.00  0.00           H  
ATOM   2223  CA  SER   163      58.626  77.506 100.423  1.00  0.00           C  
ATOM   2224  HA  SER   163      58.999  77.625 101.440  1.00  0.00           H  
ATOM   2225  CB  SER   163      59.807  77.607  99.493  1.00  0.00           C  
ATOM   2226  HB2 SER   163      60.291  76.630  99.512  1.00  0.00           H  
ATOM   2227  HB3 SER   163      59.661  77.734  98.421  1.00  0.00           H  
ATOM   2228  OG  SER   163      60.695  78.649  99.898  1.00  0.00           O  
ATOM   2229  HG  SER   163      61.077  78.993  99.088  1.00  0.00           H  
ATOM   2230  C   SER   163      57.593  78.630 100.120  1.00  0.00           C  
ATOM   2231  O   SER   163      56.414  78.361  99.791  1.00  0.00           O  
ATOM   2232  N   SER   164      57.992  79.842 100.309  1.00  0.00           N  
ATOM   2233  H   SER   164      58.930  79.964 100.664  1.00  0.00           H  
ATOM   2234  CA  SER   164      57.177  81.065 100.391  1.00  0.00           C  
ATOM   2235  HA  SER   164      57.920  81.842 100.569  1.00  0.00           H  
ATOM   2236  CB  SER   164      56.347  81.051 101.667  1.00  0.00           C  
ATOM   2237  HB2 SER   164      55.469  80.414 101.562  1.00  0.00           H  
ATOM   2238  HB3 SER   164      57.025  80.739 102.461  1.00  0.00           H  
ATOM   2239  OG  SER   164      55.802  82.421 101.860  1.00  0.00           O  
ATOM   2240  HG  SER   164      55.557  82.610 102.768  1.00  0.00           H  
ATOM   2241  C   SER   164      56.465  81.382  99.083  1.00  0.00           C  
ATOM   2242  O   SER   164      56.780  80.793  98.037  1.00  0.00           O  
ATOM   2243  N   SER   165      55.559  82.422  99.045  1.00  0.00           N  
ATOM   2244  H   SER   165      55.524  83.021  99.858  1.00  0.00           H  
ATOM   2245  CA  SER   165      55.074  83.046  97.764  1.00  0.00           C  
ATOM   2246  HA  SER   165      55.002  82.168  97.121  1.00  0.00           H  
ATOM   2247  CB  SER   165      53.750  83.569  98.043  1.00  0.00           C  
ATOM   2248  HB2 SER   165      53.077  82.903  98.583  1.00  0.00           H  
ATOM   2249  HB3 SER   165      53.802  84.504  98.601  1.00  0.00           H  
ATOM   2250  OG  SER   165      53.204  83.972  96.859  1.00  0.00           O  
ATOM   2251  HG  SER   165      53.226  84.929  96.943  1.00  0.00           H  
ATOM   2252  C   SER   165      56.167  83.879  97.184  1.00  0.00           C  
ATOM   2253  O   SER   165      56.886  84.557  97.920  1.00  0.00           O  
ATOM   2254  N   GLY   166      56.205  83.850  95.839  1.00  0.00           N  
ATOM   2255  H   GLY   166      55.882  83.024  95.356  1.00  0.00           H  
ATOM   2256  CA  GLY   166      57.065  84.662  95.013  1.00  0.00           C  
ATOM   2257  HA2 GLY   166      57.573  85.511  95.470  1.00  0.00           H  
ATOM   2258  HA3 GLY   166      57.931  84.163  94.577  1.00  0.00           H  
ATOM   2259  C   GLY   166      56.343  85.509  93.859  1.00  0.00           C  
ATOM   2260  O   GLY   166      57.044  86.382  93.430  1.00  0.00           O  
ATOM   2261  N   GLY   167      55.068  85.309  93.475  1.00  0.00           N  
ATOM   2262  H   GLY   167      54.605  84.639  94.072  1.00  0.00           H  
ATOM   2263  CA  GLY   167      54.258  86.261  92.696  1.00  0.00           C  
ATOM   2264  HA2 GLY   167      53.218  85.937  92.722  1.00  0.00           H  
ATOM   2265  HA3 GLY   167      54.214  87.276  93.091  1.00  0.00           H  
ATOM   2266  C   GLY   167      54.563  86.300  91.225  1.00  0.00           C  
ATOM   2267  O   GLY   167      55.357  85.577  90.644  1.00  0.00           O  
ATOM   2268  N   GLY   168      53.957  87.291  90.551  1.00  0.00           N  
ATOM   2269  H   GLY   168      53.403  87.916  91.119  1.00  0.00           H  
ATOM   2270  CA  GLY   168      54.222  87.615  89.170  1.00  0.00           C  
ATOM   2271  HA2 GLY   168      55.307  87.643  89.073  1.00  0.00           H  
ATOM   2272  HA3 GLY   168      53.795  86.807  88.575  1.00  0.00           H  
ATOM   2273  C   GLY   168      53.531  88.969  88.686  1.00  0.00           C  
ATOM   2274  O   GLY   168      53.474  89.898  89.394  1.00  0.00           O  
ATOM   2275  N   GLY   169      53.258  89.073  87.412  1.00  0.00           N  
ATOM   2276  H   GLY   169      52.730  89.889  87.139  1.00  0.00           H  
ATOM   2277  CA  GLY   169      53.431  88.036  86.318  1.00  0.00           C  
ATOM   2278  HA2 GLY   169      54.400  87.546  86.409  1.00  0.00           H  
ATOM   2279  HA3 GLY   169      52.693  87.262  86.525  1.00  0.00           H  
ATOM   2280  C   GLY   169      53.278  88.557  84.914  1.00  0.00           C  
ATOM   2281  O   GLY   169      52.820  89.684  84.665  1.00  0.00           O  
ATOM   2282  N   GLY   170      53.743  87.746  83.939  1.00  0.00           N  
ATOM   2283  H   GLY   170      54.110  86.831  84.159  1.00  0.00           H  
ATOM   2284  CA  GLY   170      53.736  88.186  82.583  1.00  0.00           C  
ATOM   2285  HA2 GLY   170      52.802  88.580  82.183  1.00  0.00           H  
ATOM   2286  HA3 GLY   170      54.497  88.967  82.598  1.00  0.00           H  
ATOM   2287  C   GLY   170      54.258  87.107  81.652  1.00  0.00           C  
ATOM   2288  O   GLY   170      54.773  86.081  82.051  1.00  0.00           O  
ATOM   2289  N   GLY   171      54.240  87.327  80.337  1.00  0.00           N  
ATOM   2290  H   GLY   171      54.516  86.577  79.720  1.00  0.00           H  
ATOM   2291  CA  GLY   171      53.787  88.540  79.632  1.00  0.00           C  
ATOM   2292  HA2 GLY   171      53.646  88.290  78.581  1.00  0.00           H  
ATOM   2293  HA3 GLY   171      52.767  88.829  79.887  1.00  0.00           H  
ATOM   2294  C   GLY   171      54.799  89.673  79.747  1.00  0.00           C  
ATOM   2295  O   GLY   171      55.939  89.609  80.239  1.00  0.00           O  
ATOM   2296  N   GLY   172      54.366  90.827  79.188  1.00  0.00           N  
ATOM   2297  H   GLY   172      55.022  91.595  79.198  1.00  0.00           H  
ATOM   2298  CA  GLY   172      53.233  90.985  78.233  1.00  0.00           C  
ATOM   2299  HA2 GLY   172      53.472  90.577  77.251  1.00  0.00           H  
ATOM   2300  HA3 GLY   172      52.324  90.558  78.656  1.00  0.00           H  
ATOM   2301  C   GLY   172      53.086  92.388  77.654  1.00  0.00           C  
ATOM   2302  O   GLY   172      53.942  93.235  77.913  1.00  0.00           O  
ATOM   2303  N   GLY   173      52.059  92.626  76.810  1.00  0.00           N  
ATOM   2304  H   GLY   173      51.429  91.870  76.582  1.00  0.00           H  
ATOM   2305  CA  GLY   173      51.880  93.713  75.991  1.00  0.00           C  
ATOM   2306  HA2 GLY   173      51.753  94.574  76.648  1.00  0.00           H  
ATOM   2307  HA3 GLY   173      52.762  93.837  75.363  1.00  0.00           H  
ATOM   2308  C   GLY   173      50.670  93.531  75.010  1.00  0.00           C  
ATOM   2309  O   GLY   173      49.911  92.494  75.161  1.00  0.00           O  
ATOM   2310  N   GLY   174      50.524  94.292  73.946  1.00  0.00           N  
ATOM   2311  H   GLY   174      49.732  94.073  73.359  1.00  0.00           H  
ATOM   2312  CA  GLY   174      51.042  95.677  73.774  1.00  0.00           C  
ATOM   2313  HA2 GLY   174      52.123  95.688  73.913  1.00  0.00           H  
ATOM   2314  HA3 GLY   174      50.891  95.984  72.739  1.00  0.00           H  
ATOM   2315  C   GLY   174      50.235  96.699  74.535  1.00  0.00           C  
ATOM   2316  O   GLY   174      49.487  96.484  75.414  1.00  0.00           O  
ATOM   2317  N   GLY   175      50.430  97.918  74.014  1.00  0.00           N  
ATOM   2318  H   GLY   175      51.068  98.010  73.237  1.00  0.00           H  
ATOM   2319  CA  GLY   175      49.854  99.211  74.585  1.00  0.00           C  
ATOM   2320  HA2 GLY   175      49.830  99.335  75.667  1.00  0.00           H  
ATOM   2321  HA3 GLY   175      50.500 100.025  74.256  1.00  0.00           H  
ATOM   2322  C   GLY   175      48.386  99.342  74.084  1.00  0.00           C  
ATOM   2323  O   GLY   175      47.707  98.444  73.593  1.00  0.00           O  
ATOM   2324  N   ASN   176      47.989 100.656  74.118  1.00  0.00           N  
ATOM   2325  H   ASN   176      48.733 101.281  74.393  1.00  0.00           H  
ATOM   2326  CA  ASN   176      46.747 101.203  73.668  1.00  0.00           C  
ATOM   2327  HA  ASN   176      46.189 100.440  73.125  1.00  0.00           H  
ATOM   2328  CB  ASN   176      45.984 101.675  74.887  1.00  0.00           C  
ATOM   2329  HB2 ASN   176      46.551 102.506  75.307  1.00  0.00           H  
ATOM   2330  HB3 ASN   176      45.022 102.017  74.504  1.00  0.00           H  
ATOM   2331  CG  ASN   176      45.719 100.506  75.858  1.00  0.00           C  
ATOM   2332  OD1 ASN   176      44.702  99.814  75.681  1.00  0.00           O  
ATOM   2333  ND2 ASN   176      46.455 100.299  76.898  1.00  0.00           N  
ATOM   2334 HD21 ASN   176      46.253  99.471  77.440  1.00  0.00           H  
ATOM   2335 HD22 ASN   176      47.318 100.785  77.096  1.00  0.00           H  
ATOM   2336  C   ASN   176      46.868 102.434  72.688  1.00  0.00           C  
ATOM   2337  O   ASN   176      47.908 103.121  72.741  1.00  0.00           O  
ATOM   2338  N   TYR   177      45.774 102.782  72.009  1.00  0.00           N  
ATOM   2339  H   TYR   177      45.183 101.964  72.008  1.00  0.00           H  
ATOM   2340  CA  TYR   177      45.566 104.093  71.353  1.00  0.00           C  
ATOM   2341  HA  TYR   177      46.129 104.879  71.856  1.00  0.00           H  
ATOM   2342  CB  TYR   177      45.982 103.958  69.864  1.00  0.00           C  
ATOM   2343  HB2 TYR   177      45.391 103.126  69.479  1.00  0.00           H  
ATOM   2344  HB3 TYR   177      45.747 104.876  69.326  1.00  0.00           H  
ATOM   2345  CG  TYR   177      47.433 103.682  69.607  1.00  0.00           C  
ATOM   2346  CD1 TYR   177      48.505 104.629  69.925  1.00  0.00           C  
ATOM   2347  HD1 TYR   177      48.302 105.558  70.437  1.00  0.00           H  
ATOM   2348  CE1 TYR   177      49.817 104.394  69.603  1.00  0.00           C  
ATOM   2349  HE1 TYR   177      50.580 105.051  69.995  1.00  0.00           H  
ATOM   2350  CZ  TYR   177      50.147 103.121  69.066  1.00  0.00           C  
ATOM   2351  OH  TYR   177      51.517 102.847  68.869  1.00  0.00           O  
ATOM   2352  HH  TYR   177      51.734 101.918  68.972  1.00  0.00           H  
ATOM   2353  CE2 TYR   177      49.138 102.279  68.655  1.00  0.00           C  
ATOM   2354  HE2 TYR   177      49.497 101.343  68.252  1.00  0.00           H  
ATOM   2355  CD2 TYR   177      47.754 102.521  68.906  1.00  0.00           C  
ATOM   2356  HD2 TYR   177      47.032 101.833  68.491  1.00  0.00           H  
ATOM   2357  C   TYR   177      44.084 104.424  71.620  1.00  0.00           C  
ATOM   2358  O   TYR   177      43.158 104.150  70.859  1.00  0.00           O  
ATOM   2359  N   GLY   178      43.790 105.208  72.663  1.00  0.00           N  
ATOM   2360  H   GLY   178      42.811 105.437  72.761  1.00  0.00           H  
ATOM   2361  CA  GLY   178      44.717 105.524  73.785  1.00  0.00           C  
ATOM   2362  HA2 GLY   178      45.327 104.712  74.179  1.00  0.00           H  
ATOM   2363  HA3 GLY   178      45.345 106.246  73.262  1.00  0.00           H  
ATOM   2364  C   GLY   178      44.043 106.097  74.983  1.00  0.00           C  
ATOM   2365  O   GLY   178      42.846 105.858  75.295  1.00  0.00           O  
ATOM   2366  N   GLN   179      44.817 106.854  75.782  1.00  0.00           N  
ATOM   2367  H   GLN   179      45.797 106.892  75.542  1.00  0.00           H  
ATOM   2368  CA  GLN   179      44.481 107.565  76.934  1.00  0.00           C  
ATOM   2369  HA  GLN   179      43.440 107.377  77.195  1.00  0.00           H  
ATOM   2370  CB  GLN   179      45.292 106.929  78.139  1.00  0.00           C  
ATOM   2371  HB2 GLN   179      46.352 106.934  77.888  1.00  0.00           H  
ATOM   2372  HB3 GLN   179      45.194 107.616  78.979  1.00  0.00           H  
ATOM   2373  CG  GLN   179      44.826 105.489  78.431  1.00  0.00           C  
ATOM   2374  HG2 GLN   179      43.775 105.454  78.716  1.00  0.00           H  
ATOM   2375  HG3 GLN   179      44.966 104.869  77.546  1.00  0.00           H  
ATOM   2376  CD  GLN   179      45.678 104.908  79.517  1.00  0.00           C  
ATOM   2377  OE1 GLN   179      46.285 105.683  80.259  1.00  0.00           O  
ATOM   2378  NE2 GLN   179      45.858 103.658  79.744  1.00  0.00           N  
ATOM   2379 HE21 GLN   179      45.391 102.978  79.161  1.00  0.00           H  
ATOM   2380 HE22 GLN   179      46.380 103.456  80.585  1.00  0.00           H  
ATOM   2381  C   GLN   179      44.703 109.124  76.735  1.00  0.00           C  
ATOM   2382  O   GLN   179      45.768 109.672  77.089  1.00  0.00           O  
ATOM   2383  N   ASP   180      43.741 109.909  76.252  1.00  0.00           N  
ATOM   2384  H   ASP   180      43.779 110.878  76.531  1.00  0.00           H  
ATOM   2385  CA  ASP   180      42.345 109.537  75.963  1.00  0.00           C  
ATOM   2386  HA  ASP   180      42.331 108.503  75.618  1.00  0.00           H  
ATOM   2387  CB  ASP   180      41.368 109.606  77.152  1.00  0.00           C  
ATOM   2388  HB2 ASP   180      40.355 109.332  76.857  1.00  0.00           H  
ATOM   2389  HB3 ASP   180      41.653 108.815  77.845  1.00  0.00           H  
ATOM   2390  CG  ASP   180      41.236 111.004  77.855  1.00  0.00           C  
ATOM   2391  OD1 ASP   180      42.073 111.871  77.508  1.00  0.00           O  
ATOM   2392  OD2 ASP   180      40.404 111.171  78.776  1.00  0.00           O  
ATOM   2393  C   ASP   180      41.796 110.299  74.822  1.00  0.00           C  
ATOM   2394  O   ASP   180      40.701 109.969  74.373  1.00  0.00           O  
ATOM   2395  N   GLN   181      42.616 111.219  74.197  1.00  0.00           N  
ATOM   2396  H   GLN   181      43.569 111.389  74.484  1.00  0.00           H  
ATOM   2397  CA  GLN   181      42.150 111.802  72.906  1.00  0.00           C  
ATOM   2398  HA  GLN   181      41.098 112.076  72.982  1.00  0.00           H  
ATOM   2399  CB  GLN   181      43.001 113.012  72.617  1.00  0.00           C  
ATOM   2400  HB2 GLN   181      42.819 113.674  73.463  1.00  0.00           H  
ATOM   2401  HB3 GLN   181      44.016 112.619  72.565  1.00  0.00           H  
ATOM   2402  CG  GLN   181      42.592 113.778  71.328  1.00  0.00           C  
ATOM   2403  HG2 GLN   181      43.484 114.061  70.768  1.00  0.00           H  
ATOM   2404  HG3 GLN   181      42.158 113.020  70.677  1.00  0.00           H  
ATOM   2405  CD  GLN   181      41.639 114.922  71.708  1.00  0.00           C  
ATOM   2406  OE1 GLN   181      42.020 115.865  72.408  1.00  0.00           O  
ATOM   2407  NE2 GLN   181      40.406 114.923  71.211  1.00  0.00           N  
ATOM   2408 HE21 GLN   181      40.222 114.204  70.527  1.00  0.00           H  
ATOM   2409 HE22 GLN   181      39.795 115.719  71.323  1.00  0.00           H  
ATOM   2410  C   GLN   181      42.186 110.711  71.719  1.00  0.00           C  
ATOM   2411  O   GLN   181      41.113 110.523  71.165  1.00  0.00           O  
ATOM   2412  N   SER   182      43.321 110.031  71.454  1.00  0.00           N  
ATOM   2413  H   SER   182      44.135 110.388  71.934  1.00  0.00           H  
ATOM   2414  CA  SER   182      43.406 109.000  70.442  1.00  0.00           C  
ATOM   2415  HA  SER   182      43.255 109.516  69.494  1.00  0.00           H  
ATOM   2416  CB  SER   182      44.734 108.428  70.412  1.00  0.00           C  
ATOM   2417  HB2 SER   182      45.148 108.409  71.420  1.00  0.00           H  
ATOM   2418  HB3 SER   182      44.826 107.369  70.168  1.00  0.00           H  
ATOM   2419  OG  SER   182      45.587 109.223  69.589  1.00  0.00           O  
ATOM   2420  HG  SER   182      45.225 109.144  68.704  1.00  0.00           H  
ATOM   2421  C   SER   182      42.439 107.905  70.730  1.00  0.00           C  
ATOM   2422  O   SER   182      42.142 107.626  71.905  1.00  0.00           O  
ATOM   2423  N   SER   183      41.866 107.163  69.774  1.00  0.00           N  
ATOM   2424  H   SER   183      41.393 106.333  70.101  1.00  0.00           H  
ATOM   2425  CA  SER   183      42.141 107.162  68.312  1.00  0.00           C  
ATOM   2426  HA  SER   183      43.228 107.090  68.276  1.00  0.00           H  
ATOM   2427  CB  SER   183      41.518 105.946  67.695  1.00  0.00           C  
ATOM   2428  HB2 SER   183      41.693 104.999  68.206  1.00  0.00           H  
ATOM   2429  HB3 SER   183      40.428 105.936  67.689  1.00  0.00           H  
ATOM   2430  OG  SER   183      42.030 105.805  66.384  1.00  0.00           O  
ATOM   2431  HG  SER   183      41.356 105.348  65.876  1.00  0.00           H  
ATOM   2432  C   SER   183      41.595 108.467  67.677  1.00  0.00           C  
ATOM   2433  O   SER   183      40.434 108.754  67.982  1.00  0.00           O  
ATOM   2434  N   MET   184      42.334 109.060  66.698  1.00  0.00           N  
ATOM   2435  H   MET   184      43.292 108.756  66.591  1.00  0.00           H  
ATOM   2436  CA  MET   184      42.014 110.268  65.976  1.00  0.00           C  
ATOM   2437  HA  MET   184      40.963 110.536  66.082  1.00  0.00           H  
ATOM   2438  CB  MET   184      42.735 111.358  66.811  1.00  0.00           C  
ATOM   2439  HB2 MET   184      42.697 111.108  67.872  1.00  0.00           H  
ATOM   2440  HB3 MET   184      43.809 111.324  66.628  1.00  0.00           H  
ATOM   2441  CG  MET   184      42.348 112.811  66.709  1.00  0.00           C  
ATOM   2442  HG2 MET   184      42.569 113.123  65.688  1.00  0.00           H  
ATOM   2443  HG3 MET   184      41.281 112.789  66.930  1.00  0.00           H  
ATOM   2444  SD  MET   184      43.304 113.963  67.804  1.00  0.00           S  
ATOM   2445  CE  MET   184      44.926 113.934  66.979  1.00  0.00           C  
ATOM   2446  HE1 MET   184      45.585 114.684  67.417  1.00  0.00           H  
ATOM   2447  HE2 MET   184      45.379 112.945  67.049  1.00  0.00           H  
ATOM   2448  HE3 MET   184      44.895 114.287  65.948  1.00  0.00           H  
ATOM   2449  C   MET   184      42.444 110.250  64.532  1.00  0.00           C  
ATOM   2450  O   MET   184      43.559 109.767  64.211  1.00  0.00           O  
ATOM   2451  N   SER   185      41.554 110.757  63.662  1.00  0.00           N  
ATOM   2452  H   SER   185      40.624 110.959  64.001  1.00  0.00           H  
ATOM   2453  CA  SER   185      41.827 111.025  62.206  1.00  0.00           C  
ATOM   2454  HA  SER   185      41.989 110.056  61.735  1.00  0.00           H  
ATOM   2455  CB  SER   185      40.452 111.542  61.648  1.00  0.00           C  
ATOM   2456  HB2 SER   185      40.242 112.585  61.883  1.00  0.00           H  
ATOM   2457  HB3 SER   185      40.525 111.530  60.560  1.00  0.00           H  
ATOM   2458  OG  SER   185      39.369 110.751  62.006  1.00  0.00           O  
ATOM   2459  HG  SER   185      39.156 110.917  62.927  1.00  0.00           H  
ATOM   2460  C   SER   185      43.147 111.759  61.904  1.00  0.00           C  
ATOM   2461  O   SER   185      43.576 112.554  62.743  1.00  0.00           O  
ATOM   2462  N   SER   186      43.634 111.478  60.697  1.00  0.00           N  
ATOM   2463  H   SER   186      43.192 110.905  59.992  1.00  0.00           H  
ATOM   2464  CA  SER   186      44.841 112.072  60.204  1.00  0.00           C  
ATOM   2465  HA  SER   186      45.612 111.798  60.925  1.00  0.00           H  
ATOM   2466  CB  SER   186      45.200 111.214  58.947  1.00  0.00           C  
ATOM   2467  HB2 SER   186      46.110 111.516  58.428  1.00  0.00           H  
ATOM   2468  HB3 SER   186      45.214 110.154  59.203  1.00  0.00           H  
ATOM   2469  OG  SER   186      44.274 111.526  57.888  1.00  0.00           O  
ATOM   2470  HG  SER   186      43.505 110.959  57.982  1.00  0.00           H  
ATOM   2471  C   SER   186      44.784 113.621  59.904  1.00  0.00           C  
ATOM   2472  O   SER   186      43.693 114.197  59.677  1.00  0.00           O  
ATOM   2473  N   GLY   187      45.849 114.406  60.105  1.00  0.00           N  
ATOM   2474  H   GLY   187      45.740 115.345  59.748  1.00  0.00           H  
ATOM   2475  CA  GLY   187      47.252 114.071  60.469  1.00  0.00           C  
ATOM   2476  HA2 GLY   187      47.450 114.141  61.539  1.00  0.00           H  
ATOM   2477  HA3 GLY   187      47.562 113.094  60.098  1.00  0.00           H  
ATOM   2478  C   GLY   187      48.178 115.132  59.811  1.00  0.00           C  
ATOM   2479  O   GLY   187      47.708 116.154  59.449  1.00  0.00           O  
ATOM   2480  N   GLY   188      49.431 114.789  59.517  1.00  0.00           N  
ATOM   2481  H   GLY   188      49.677 113.827  59.702  1.00  0.00           H  
ATOM   2482  CA  GLY   188      50.322 115.658  58.814  1.00  0.00           C  
ATOM   2483  HA2 GLY   188      50.112 116.625  59.270  1.00  0.00           H  
ATOM   2484  HA3 GLY   188      51.346 115.299  58.916  1.00  0.00           H  
ATOM   2485  C   GLY   188      49.927 115.719  57.352  1.00  0.00           C  
ATOM   2486  O   GLY   188      49.301 114.764  56.894  1.00  0.00           O  
ATOM   2487  N   GLY   189      50.351 116.707  56.580  1.00  0.00           N  
ATOM   2488  H   GLY   189      50.230 116.628  55.581  1.00  0.00           H  
ATOM   2489  CA  GLY   189      51.125 117.864  57.026  1.00  0.00           C  
ATOM   2490  HA2 GLY   189      50.569 118.758  57.306  1.00  0.00           H  
ATOM   2491  HA3 GLY   189      51.766 117.536  57.845  1.00  0.00           H  
ATOM   2492  C   GLY   189      52.148 118.352  55.980  1.00  0.00           C  
ATOM   2493  O   GLY   189      52.666 117.499  55.284  1.00  0.00           O  
ATOM   2494  N   SER   190      52.570 119.643  55.910  1.00  0.00           N  
ATOM   2495  H   SER   190      51.993 120.303  56.412  1.00  0.00           H  
ATOM   2496  CA  SER   190      53.796 120.148  55.256  1.00  0.00           C  
ATOM   2497  HA  SER   190      53.698 120.073  54.173  1.00  0.00           H  
ATOM   2498  CB  SER   190      53.919 121.581  55.612  1.00  0.00           C  
ATOM   2499  HB2 SER   190      52.939 122.040  55.484  1.00  0.00           H  
ATOM   2500  HB3 SER   190      54.172 121.654  56.670  1.00  0.00           H  
ATOM   2501  OG  SER   190      54.901 122.234  54.848  1.00  0.00           O  
ATOM   2502  HG  SER   190      54.454 122.887  54.305  1.00  0.00           H  
ATOM   2503  C   SER   190      55.057 119.379  55.758  1.00  0.00           C  
ATOM   2504  O   SER   190      55.113 118.937  56.911  1.00  0.00           O  
ATOM   2505  N   GLY   191      56.091 119.133  54.951  1.00  0.00           N  
ATOM   2506  H   GLY   191      56.748 118.476  55.347  1.00  0.00           H  
ATOM   2507  CA  GLY   191      56.226 119.472  53.526  1.00  0.00           C  
ATOM   2508  HA2 GLY   191      55.361 119.248  52.902  1.00  0.00           H  
ATOM   2509  HA3 GLY   191      56.342 120.554  53.457  1.00  0.00           H  
ATOM   2510  C   GLY   191      57.498 119.014  52.843  1.00  0.00           C  
ATOM   2511  O   GLY   191      58.462 118.736  53.538  1.00  0.00           O  
ATOM   2512  N   GLY   192      57.474 118.734  51.516  1.00  0.00           N  
ATOM   2513  H   GLY   192      56.759 119.159  50.942  1.00  0.00           H  
ATOM   2514  CA  GLY   192      58.518 118.012  50.866  1.00  0.00           C  
ATOM   2515  HA2 GLY   192      59.127 117.512  51.620  1.00  0.00           H  
ATOM   2516  HA3 GLY   192      58.143 117.225  50.212  1.00  0.00           H  
ATOM   2517  C   GLY   192      59.256 118.992  49.967  1.00  0.00           C  
ATOM   2518  O   GLY   192      59.773 120.000  50.471  1.00  0.00           O  
ATOM   2519  N   GLY   193      59.376 118.729  48.638  1.00  0.00           N  
ATOM   2520  H   GLY   193      59.014 117.874  48.239  1.00  0.00           H  
ATOM   2521  CA  GLY   193      59.741 119.809  47.659  1.00  0.00           C  
ATOM   2522  HA2 GLY   193      59.166 119.722  46.738  1.00  0.00           H  
ATOM   2523  HA3 GLY   193      59.474 120.732  48.172  1.00  0.00           H  
ATOM   2524  C   GLY   193      61.339 119.947  47.458  1.00  0.00           C  
ATOM   2525  O   GLY   193      61.751 120.387  46.448  1.00  0.00           O  
ATOM   2526  N   TYR   194      62.139 119.636  48.439  1.00  0.00           N  
ATOM   2527  H   TYR   194      61.739 119.380  49.331  1.00  0.00           H  
ATOM   2528  CA  TYR   194      63.654 119.610  48.263  1.00  0.00           C  
ATOM   2529  HA  TYR   194      63.845 120.086  47.301  1.00  0.00           H  
ATOM   2530  CB  TYR   194      64.409 120.397  49.398  1.00  0.00           C  
ATOM   2531  HB2 TYR   194      64.222 119.811  50.298  1.00  0.00           H  
ATOM   2532  HB3 TYR   194      65.480 120.386  49.194  1.00  0.00           H  
ATOM   2533  CG  TYR   194      63.988 121.879  49.618  1.00  0.00           C  
ATOM   2534  CD1 TYR   194      64.218 122.799  48.620  1.00  0.00           C  
ATOM   2535  HD1 TYR   194      64.693 122.615  47.667  1.00  0.00           H  
ATOM   2536  CE1 TYR   194      63.744 124.108  48.803  1.00  0.00           C  
ATOM   2537  HE1 TYR   194      63.700 124.739  47.928  1.00  0.00           H  
ATOM   2538  CZ  TYR   194      63.019 124.464  49.962  1.00  0.00           C  
ATOM   2539  OH  TYR   194      62.464 125.673  49.997  1.00  0.00           O  
ATOM   2540  HH  TYR   194      62.106 125.786  50.881  1.00  0.00           H  
ATOM   2541  CE2 TYR   194      62.816 123.492  50.942  1.00  0.00           C  
ATOM   2542  HE2 TYR   194      62.193 123.750  51.786  1.00  0.00           H  
ATOM   2543  CD2 TYR   194      63.366 122.224  50.784  1.00  0.00           C  
ATOM   2544  HD2 TYR   194      63.263 121.469  51.549  1.00  0.00           H  
ATOM   2545  C   TYR   194      64.272 118.137  48.271  1.00  0.00           C  
ATOM   2546  O   TYR   194      63.678 117.270  48.935  1.00  0.00           O  
ATOM   2547  N   GLY   195      65.311 117.791  47.518  1.00  0.00           N  
ATOM   2548  H   GLY   195      65.565 116.814  47.483  1.00  0.00           H  
ATOM   2549  CA  GLY   195      66.004 118.661  46.582  1.00  0.00           C  
ATOM   2550  HA2 GLY   195      65.304 119.392  46.177  1.00  0.00           H  
ATOM   2551  HA3 GLY   195      66.744 119.282  47.085  1.00  0.00           H  
ATOM   2552  C   GLY   195      66.588 117.848  45.488  1.00  0.00           C  
ATOM   2553  O   GLY   195      66.850 116.679  45.627  1.00  0.00           O  
ATOM   2554  N   ASN   196      66.901 118.451  44.391  1.00  0.00           N  
ATOM   2555  H   ASN   196      66.588 119.410  44.355  1.00  0.00           H  
ATOM   2556  CA  ASN   196      67.186 117.940  43.041  1.00  0.00           C  
ATOM   2557  HA  ASN   196      68.175 117.488  43.118  1.00  0.00           H  
ATOM   2558  CB  ASN   196      66.110 116.957  42.573  1.00  0.00           C  
ATOM   2559  HB2 ASN   196      66.066 116.166  43.321  1.00  0.00           H  
ATOM   2560  HB3 ASN   196      65.095 117.332  42.439  1.00  0.00           H  
ATOM   2561  CG  ASN   196      66.602 116.280  41.306  1.00  0.00           C  
ATOM   2562  OD1 ASN   196      67.723 115.809  41.243  1.00  0.00           O  
ATOM   2563  ND2 ASN   196      65.740 116.080  40.264  1.00  0.00           N  
ATOM   2564 HD21 ASN   196      66.028 115.760  39.350  1.00  0.00           H  
ATOM   2565 HD22 ASN   196      64.793 116.422  40.341  1.00  0.00           H  
ATOM   2566  C   ASN   196      67.263 119.126  42.043  1.00  0.00           C  
ATOM   2567  O   ASN   196      66.633 120.131  42.292  1.00  0.00           O  
ATOM   2568  N   GLN   197      67.988 118.992  40.940  1.00  0.00           N  
ATOM   2569  H   GLN   197      68.668 118.253  40.831  1.00  0.00           H  
ATOM   2570  CA  GLN   197      67.994 120.004  39.837  1.00  0.00           C  
ATOM   2571  HA  GLN   197      67.029 120.509  39.875  1.00  0.00           H  
ATOM   2572  CB  GLN   197      69.083 120.972  40.161  1.00  0.00           C  
ATOM   2573  HB2 GLN   197      69.014 121.872  39.549  1.00  0.00           H  
ATOM   2574  HB3 GLN   197      68.982 121.292  41.198  1.00  0.00           H  
ATOM   2575  CG  GLN   197      70.527 120.496  40.006  1.00  0.00           C  
ATOM   2576  HG2 GLN   197      70.522 119.846  39.131  1.00  0.00           H  
ATOM   2577  HG3 GLN   197      71.158 121.364  39.813  1.00  0.00           H  
ATOM   2578  CD  GLN   197      71.180 119.855  41.156  1.00  0.00           C  
ATOM   2579  OE1 GLN   197      70.832 120.010  42.301  1.00  0.00           O  
ATOM   2580  NE2 GLN   197      72.267 119.135  40.894  1.00  0.00           N  
ATOM   2581 HE21 GLN   197      72.492 118.931  39.931  1.00  0.00           H  
ATOM   2582 HE22 GLN   197      72.682 118.544  41.601  1.00  0.00           H  
ATOM   2583  C   GLN   197      68.035 119.312  38.458  1.00  0.00           C  
ATOM   2584  O   GLN   197      68.536 118.194  38.354  1.00  0.00           O  
ATOM   2585  N   ASP   198      67.670 120.078  37.402  1.00  0.00           N  
ATOM   2586  H   ASP   198      67.329 121.010  37.589  1.00  0.00           H  
ATOM   2587  CA  ASP   198      67.746 119.539  36.044  1.00  0.00           C  
ATOM   2588  HA  ASP   198      67.145 118.630  36.070  1.00  0.00           H  
ATOM   2589  CB  ASP   198      67.041 120.397  35.013  1.00  0.00           C  
ATOM   2590  HB2 ASP   198      67.586 121.333  34.887  1.00  0.00           H  
ATOM   2591  HB3 ASP   198      66.930 119.949  34.026  1.00  0.00           H  
ATOM   2592  CG  ASP   198      65.635 120.673  35.473  1.00  0.00           C  
ATOM   2593  OD1 ASP   198      64.821 119.693  35.631  1.00  0.00           O  
ATOM   2594  OD2 ASP   198      65.298 121.828  35.742  1.00  0.00           O  
ATOM   2595  C   ASP   198      69.220 119.349  35.583  1.00  0.00           C  
ATOM   2596  O   ASP   198      70.142 120.034  36.043  1.00  0.00           O  
ATOM   2597  N   GLN   199      69.358 118.350  34.769  1.00  0.00           N  
ATOM   2598  H   GLN   199      68.543 117.867  34.419  1.00  0.00           H  
ATOM   2599  CA  GLN   199      70.584 118.069  33.997  1.00  0.00           C  
ATOM   2600  HA  GLN   199      71.314 117.722  34.729  1.00  0.00           H  
ATOM   2601  CB  GLN   199      70.319 116.948  33.025  1.00  0.00           C  
ATOM   2602  HB2 GLN   199      69.832 116.115  33.532  1.00  0.00           H  
ATOM   2603  HB3 GLN   199      69.619 117.337  32.285  1.00  0.00           H  
ATOM   2604  CG  GLN   199      71.459 116.265  32.308  1.00  0.00           C  
ATOM   2605  HG2 GLN   199      71.059 115.546  31.593  1.00  0.00           H  
ATOM   2606  HG3 GLN   199      72.095 116.985  31.792  1.00  0.00           H  
ATOM   2607  CD  GLN   199      72.428 115.506  33.208  1.00  0.00           C  
ATOM   2608  OE1 GLN   199      72.337 115.504  34.456  1.00  0.00           O  
ATOM   2609  NE2 GLN   199      73.511 115.118  32.639  1.00  0.00           N  
ATOM   2610 HE21 GLN   199      73.491 115.073  31.630  1.00  0.00           H  
ATOM   2611 HE22 GLN   199      74.239 114.803  33.264  1.00  0.00           H  
ATOM   2612  C   GLN   199      71.197 119.223  33.229  1.00  0.00           C  
ATOM   2613  O   GLN   199      70.484 119.906  32.569  1.00  0.00           O  
ATOM   2614  N   SER   200      72.448 119.553  33.260  1.00  0.00           N  
ATOM   2615  H   SER   200      72.611 120.409  32.750  1.00  0.00           H  
ATOM   2616  CA  SER   200      73.620 118.872  33.917  1.00  0.00           C  
ATOM   2617  HA  SER   200      73.350 117.842  34.148  1.00  0.00           H  
ATOM   2618  CB  SER   200      74.647 118.769  32.785  1.00  0.00           C  
ATOM   2619  HB2 SER   200      75.541 118.329  33.226  1.00  0.00           H  
ATOM   2620  HB3 SER   200      74.269 118.025  32.083  1.00  0.00           H  
ATOM   2621  OG  SER   200      75.003 119.974  32.196  1.00  0.00           O  
ATOM   2622  HG  SER   200      74.384 120.132  31.479  1.00  0.00           H  
ATOM   2623  C   SER   200      74.149 119.726  35.132  1.00  0.00           C  
ATOM   2624  O   SER   200      75.355 119.664  35.446  1.00  0.00           O  
ATOM   2625  N   GLY   201      73.261 120.480  35.744  1.00  0.00           N  
ATOM   2626  H   GLY   201      72.266 120.412  35.585  1.00  0.00           H  
ATOM   2627  CA  GLY   201      73.520 121.344  36.832  1.00  0.00           C  
ATOM   2628  HA2 GLY   201      74.392 121.932  36.545  1.00  0.00           H  
ATOM   2629  HA3 GLY   201      72.655 121.991  36.984  1.00  0.00           H  
ATOM   2630  C   GLY   201      73.883 120.552  38.096  1.00  0.00           C  
ATOM   2631  O   GLY   201      73.447 119.400  38.276  1.00  0.00           O  
ATOM   2632  N   GLY   202      74.660 121.089  38.987  1.00  0.00           N  
ATOM   2633  H   GLY   202      74.885 120.580  39.830  1.00  0.00           H  
ATOM   2634  CA  GLY   202      75.468 122.310  38.752  1.00  0.00           C  
ATOM   2635  HA2 GLY   202      76.240 122.175  39.508  1.00  0.00           H  
ATOM   2636  HA3 GLY   202      75.942 122.293  37.771  1.00  0.00           H  
ATOM   2637  C   GLY   202      74.706 123.638  38.877  1.00  0.00           C  
ATOM   2638  O   GLY   202      73.443 123.578  39.090  1.00  0.00           O  
ATOM   2639  N   GLY   203      75.299 124.837  38.818  1.00  0.00           N  
ATOM   2640  H   GLY   203      74.677 125.596  39.057  1.00  0.00           H  
ATOM   2641  CA  GLY   203      76.639 125.153  38.305  1.00  0.00           C  
ATOM   2642  HA2 GLY   203      76.641 126.243  38.271  1.00  0.00           H  
ATOM   2643  HA3 GLY   203      77.416 124.957  39.044  1.00  0.00           H  
ATOM   2644  C   GLY   203      77.029 124.691  36.875  1.00  0.00           C  
ATOM   2645  O   GLY   203      76.292 124.067  36.130  1.00  0.00           O  
ATOM   2646  N   GLY   204      78.310 124.932  36.619  1.00  0.00           N  
ATOM   2647  H   GLY   204      78.755 125.487  37.336  1.00  0.00           H  
ATOM   2648  CA  GLY   204      78.991 124.604  35.317  1.00  0.00           C  
ATOM   2649  HA2 GLY   204      80.063 124.774  35.421  1.00  0.00           H  
ATOM   2650  HA3 GLY   204      78.837 123.532  35.190  1.00  0.00           H  
ATOM   2651  C   GLY   204      78.545 125.434  34.145  1.00  0.00           C  
ATOM   2652  O   GLY   204      77.853 126.446  34.374  1.00  0.00           O  
ATOM   2653  N   SER   205      78.854 125.087  32.883  1.00  0.00           N  
ATOM   2654  H   SER   205      78.387 125.568  32.127  1.00  0.00           H  
ATOM   2655  CA  SER   205      79.907 124.105  32.583  1.00  0.00           C  
ATOM   2656  HA  SER   205      79.900 123.310  33.329  1.00  0.00           H  
ATOM   2657  CB  SER   205      79.691 123.529  31.235  1.00  0.00           C  
ATOM   2658  HB2 SER   205      78.697 123.090  31.146  1.00  0.00           H  
ATOM   2659  HB3 SER   205      79.813 124.272  30.446  1.00  0.00           H  
ATOM   2660  OG  SER   205      80.703 122.474  31.180  1.00  0.00           O  
ATOM   2661  HG  SER   205      80.651 121.963  30.369  1.00  0.00           H  
ATOM   2662  C   SER   205      81.378 124.703  32.648  1.00  0.00           C  
ATOM   2663  O   SER   205      81.659 125.693  31.925  1.00  0.00           O  
ATOM   2664  N   GLY   206      82.257 124.003  33.441  1.00  0.00           N  
ATOM   2665  H   GLY   206      82.033 123.047  33.678  1.00  0.00           H  
ATOM   2666  CA  GLY   206      83.703 124.260  33.598  1.00  0.00           C  
ATOM   2667  HA2 GLY   206      83.892 125.320  33.769  1.00  0.00           H  
ATOM   2668  HA3 GLY   206      84.039 123.583  34.384  1.00  0.00           H  
ATOM   2669  C   GLY   206      84.499 124.064  32.276  1.00  0.00           C  
ATOM   2670  O   GLY   206      83.946 124.112  31.241  1.00  0.00           O  
ATOM   2671  N   GLY   207      85.804 123.943  32.306  1.00  0.00           N  
ATOM   2672  H   GLY   207      86.223 123.970  31.387  1.00  0.00           H  
ATOM   2673  CA  GLY   207      86.723 123.635  33.316  1.00  0.00           C  
ATOM   2674  HA2 GLY   207      86.317 123.047  34.139  1.00  0.00           H  
ATOM   2675  HA3 GLY   207      87.550 123.037  32.933  1.00  0.00           H  
ATOM   2676  C   GLY   207      87.411 124.830  33.936  1.00  0.00           C  
ATOM   2677  O   GLY   207      86.668 125.787  34.257  1.00  0.00           O  
ATOM   2678  N   TYR   208      88.714 124.757  34.281  1.00  0.00           N  
ATOM   2679  H   TYR   208      89.279 124.037  33.853  1.00  0.00           H  
ATOM   2680  CA  TYR   208      89.426 125.722  35.111  1.00  0.00           C  
ATOM   2681  HA  TYR   208      89.279 126.783  34.907  1.00  0.00           H  
ATOM   2682  CB  TYR   208      88.926 125.603  36.563  1.00  0.00           C  
ATOM   2683  HB2 TYR   208      87.841 125.709  36.570  1.00  0.00           H  
ATOM   2684  HB3 TYR   208      89.027 124.589  36.949  1.00  0.00           H  
ATOM   2685  CG  TYR   208      89.343 126.587  37.551  1.00  0.00           C  
ATOM   2686  CD1 TYR   208      88.650 127.859  37.611  1.00  0.00           C  
ATOM   2687  HD1 TYR   208      87.891 128.126  36.890  1.00  0.00           H  
ATOM   2688  CE1 TYR   208      89.061 128.858  38.471  1.00  0.00           C  
ATOM   2689  HE1 TYR   208      88.660 129.861  38.467  1.00  0.00           H  
ATOM   2690  CZ  TYR   208      90.114 128.545  39.420  1.00  0.00           C  
ATOM   2691  OH  TYR   208      90.628 129.424  40.287  1.00  0.00           O  
ATOM   2692  HH  TYR   208      91.436 128.992  40.575  1.00  0.00           H  
ATOM   2693  CE2 TYR   208      90.765 127.254  39.457  1.00  0.00           C  
ATOM   2694  HE2 TYR   208      91.547 127.070  40.179  1.00  0.00           H  
ATOM   2695  CD2 TYR   208      90.346 126.330  38.488  1.00  0.00           C  
ATOM   2696  HD2 TYR   208      90.770 125.342  38.592  1.00  0.00           H  
ATOM   2697  C   TYR   208      90.944 125.416  35.148  1.00  0.00           C  
ATOM   2698  O   TYR   208      91.317 124.261  35.231  1.00  0.00           O  
ATOM   2699  N   GLY   209      91.768 126.388  34.970  1.00  0.00           N  
ATOM   2700  H   GLY   209      91.422 127.331  34.859  1.00  0.00           H  
ATOM   2701  CA  GLY   209      93.241 126.269  34.841  1.00  0.00           C  
ATOM   2702  HA2 GLY   209      93.437 125.734  33.911  1.00  0.00           H  
ATOM   2703  HA3 GLY   209      93.715 127.248  34.774  1.00  0.00           H  
ATOM   2704  C   GLY   209      93.988 125.469  35.956  1.00  0.00           C  
ATOM   2705  O   GLY   209      93.699 125.766  37.111  1.00  0.00           O  
ATOM   2706  N   GLN   210      95.069 124.758  35.624  1.00  0.00           N  
ATOM   2707  H   GLN   210      95.608 124.499  36.438  1.00  0.00           H  
ATOM   2708  CA  GLN   210      95.427 124.094  34.389  1.00  0.00           C  
ATOM   2709  HA  GLN   210      96.372 123.588  34.588  1.00  0.00           H  
ATOM   2710  CB  GLN   210      94.445 123.015  33.993  1.00  0.00           C  
ATOM   2711  HB2 GLN   210      93.468 123.432  33.747  1.00  0.00           H  
ATOM   2712  HB3 GLN   210      94.773 122.428  33.136  1.00  0.00           H  
ATOM   2713  CG  GLN   210      94.136 121.930  35.077  1.00  0.00           C  
ATOM   2714  HG2 GLN   210      93.857 122.464  35.985  1.00  0.00           H  
ATOM   2715  HG3 GLN   210      93.307 121.353  34.667  1.00  0.00           H  
ATOM   2716  CD  GLN   210      95.236 120.950  35.475  1.00  0.00           C  
ATOM   2717  OE1 GLN   210      96.404 121.135  35.192  1.00  0.00           O  
ATOM   2718  NE2 GLN   210      94.924 119.984  36.340  1.00  0.00           N  
ATOM   2719 HE21 GLN   210      95.640 119.357  36.679  1.00  0.00           H  
ATOM   2720 HE22 GLN   210      93.968 119.719  36.528  1.00  0.00           H  
ATOM   2721  C   GLN   210      95.914 125.069  33.271  1.00  0.00           C  
ATOM   2722  O   GLN   210      96.229 126.192  33.600  1.00  0.00           O  
ATOM   2723  N   GLN   211      95.672 124.713  31.958  1.00  0.00           N  
ATOM   2724  H   GLN   211      95.552 123.726  31.785  1.00  0.00           H  
ATOM   2725  CA  GLN   211      95.591 125.631  30.787  1.00  0.00           C  
ATOM   2726  HA  GLN   211      95.515 125.178  29.799  1.00  0.00           H  
ATOM   2727  CB  GLN   211      94.333 126.577  30.983  1.00  0.00           C  
ATOM   2728  HB2 GLN   211      94.463 127.194  31.873  1.00  0.00           H  
ATOM   2729  HB3 GLN   211      94.304 127.209  30.096  1.00  0.00           H  
ATOM   2730  CG  GLN   211      93.035 125.766  31.022  1.00  0.00           C  
ATOM   2731  HG2 GLN   211      93.031 125.197  30.092  1.00  0.00           H  
ATOM   2732  HG3 GLN   211      93.045 125.134  31.910  1.00  0.00           H  
ATOM   2733  CD  GLN   211      91.788 126.618  31.080  1.00  0.00           C  
ATOM   2734  OE1 GLN   211      91.812 127.859  30.869  1.00  0.00           O  
ATOM   2735  NE2 GLN   211      90.636 126.078  31.474  1.00  0.00           N  
ATOM   2736 HE21 GLN   211      90.639 125.125  31.810  1.00  0.00           H  
ATOM   2737 HE22 GLN   211      89.824 126.670  31.579  1.00  0.00           H  
ATOM   2738  C   GLN   211      96.862 126.432  30.473  1.00  0.00           C  
ATOM   2739  O   GLN   211      96.724 127.676  30.329  1.00  0.00           O  
ATOM   2740  N   ASP   212      98.051 125.835  30.314  1.00  0.00           N  
ATOM   2741  H   ASP   212      98.030 124.835  30.455  1.00  0.00           H  
ATOM   2742  CA  ASP   212      99.264 126.481  29.832  1.00  0.00           C  
ATOM   2743  HA  ASP   212      99.369 127.486  30.239  1.00  0.00           H  
ATOM   2744  CB  ASP   212     100.492 125.750  30.329  1.00  0.00           C  
ATOM   2745  HB2 ASP   212     100.338 124.678  30.208  1.00  0.00           H  
ATOM   2746  HB3 ASP   212     101.334 126.013  29.688  1.00  0.00           H  
ATOM   2747  CG  ASP   212     100.754 126.023  31.812  1.00  0.00           C  
ATOM   2748  OD1 ASP   212     101.863 125.680  32.251  1.00  0.00           O  
ATOM   2749  OD2 ASP   212      99.812 126.522  32.536  1.00  0.00           O  
ATOM   2750  C   ASP   212      99.262 126.693  28.320  1.00  0.00           C  
ATOM   2751  O   ASP   212      98.974 125.767  27.595  1.00  0.00           O  
ATOM   2752  N   ARG   213      99.621 127.879  27.825  1.00  0.00           N  
ATOM   2753  H   ARG   213     100.091 128.538  28.429  1.00  0.00           H  
ATOM   2754  CA  ARG   213      99.610 128.280  26.423  1.00  0.00           C  
ATOM   2755  HA  ARG   213      98.582 128.076  26.122  1.00  0.00           H  
ATOM   2756  CB  ARG   213      99.906 129.816  26.261  1.00  0.00           C  
ATOM   2757  HB2 ARG   213      99.944 129.929  25.177  1.00  0.00           H  
ATOM   2758  HB3 ARG   213      99.192 130.500  26.719  1.00  0.00           H  
ATOM   2759  CG  ARG   213     101.315 130.311  26.725  1.00  0.00           C  
ATOM   2760  HG2 ARG   213     101.286 130.243  27.812  1.00  0.00           H  
ATOM   2761  HG3 ARG   213     101.994 129.580  26.285  1.00  0.00           H  
ATOM   2762  CD  ARG   213     101.722 131.683  26.263  1.00  0.00           C  
ATOM   2763  HD2 ARG   213     102.764 131.815  26.553  1.00  0.00           H  
ATOM   2764  HD3 ARG   213     101.732 131.778  25.177  1.00  0.00           H  
ATOM   2765  NE  ARG   213     100.937 132.848  26.731  1.00  0.00           N  
ATOM   2766  HE  ARG   213     100.321 132.660  27.509  1.00  0.00           H  
ATOM   2767  CZ  ARG   213     100.983 134.063  26.190  1.00  0.00           C  
ATOM   2768  NH1 ARG   213     101.592 134.252  25.025  1.00  0.00           N  
ATOM   2769 HH11 ARG   213     101.723 135.198  24.698  1.00  0.00           H  
ATOM   2770 HH12 ARG   213     101.972 133.487  24.486  1.00  0.00           H  
ATOM   2771  NH2 ARG   213     100.348 135.004  26.818  1.00  0.00           N  
ATOM   2772 HH21 ARG   213     100.367 135.962  26.499  1.00  0.00           H  
ATOM   2773 HH22 ARG   213     100.084 134.820  27.775  1.00  0.00           H  
ATOM   2774  C   ARG   213     100.544 127.398  25.564  1.00  0.00           C  
ATOM   2775  O   ARG   213     101.735 127.277  25.812  1.00  0.00           O  
ATOM   2776  N   GLY   214     100.035 126.864  24.432  1.00  0.00           N  
ATOM   2777  H   GLY   214     100.659 126.408  23.782  1.00  0.00           H  
ATOM   2778  CA  GLY   214      98.583 126.879  24.031  1.00  0.00           C  
ATOM   2779  HA2 GLY   214      98.112 126.315  24.836  1.00  0.00           H  
ATOM   2780  HA3 GLY   214      98.199 127.899  24.028  1.00  0.00           H  
ATOM   2781  C   GLY   214      98.329 126.169  22.737  1.00  0.00           C  
ATOM   2782  O   GLY   214      99.064 126.482  21.744  1.00  0.00           O  
ATOM   2783  OXT GLY   214      97.344 125.380  22.694  1.00  0.00           O  
TER    2784      GLY   214 
END   
