# Supplementary material for: Visualization of oligomerization, clustering, and density transition of intrinsically disordered proteins
Source: Natl Sci Rev. 2026 Feb 14;13(7):nwag107. doi: 10.1093/nsr/nwag107 (PMC13114874; doi:10.1093/nsr/nwag107)
Supplement: nwag107_Supplemental_Files [file nwag107_supplemental_files.zip › SI-MD-Structures/MD-Sturctures/frame200.pdb]

CRYST1  135.110  149.274  136.874  90.00  90.00  90.00               1
ATOM      1  N   MET     1      31.334 112.558  85.518  1.00  0.00           N  
ATOM      2  H1  MET     1      32.312 112.641  85.756  1.00  0.00           H  
ATOM      3  H2  MET     1      30.997 113.190  84.805  1.00  0.00           H  
ATOM      4  H3  MET     1      30.828 112.893  86.326  1.00  0.00           H  
ATOM      5  CA  MET     1      30.854 111.171  85.277  1.00  0.00           C  
ATOM      6  HA  MET     1      31.727 110.521  85.336  1.00  0.00           H  
ATOM      7  CB  MET     1      29.756 110.740  86.311  1.00  0.00           C  
ATOM      8  HB2 MET     1      28.945 111.468  86.306  1.00  0.00           H  
ATOM      9  HB3 MET     1      29.451 109.740  86.004  1.00  0.00           H  
ATOM     10  CG  MET     1      30.276 110.611  87.706  1.00  0.00           C  
ATOM     11  HG2 MET     1      30.669 111.582  88.007  1.00  0.00           H  
ATOM     12  HG3 MET     1      29.465 110.279  88.354  1.00  0.00           H  
ATOM     13  SD  MET     1      31.492 109.332  87.907  1.00  0.00           S  
ATOM     14  CE  MET     1      31.560 109.243  89.682  1.00  0.00           C  
ATOM     15  HE1 MET     1      32.095 110.132  90.016  1.00  0.00           H  
ATOM     16  HE2 MET     1      30.533 109.214  90.047  1.00  0.00           H  
ATOM     17  HE3 MET     1      32.070 108.349  90.040  1.00  0.00           H  
ATOM     18  C   MET     1      30.242 111.043  83.805  1.00  0.00           C  
ATOM     19  O   MET     1      29.122 111.551  83.564  1.00  0.00           O  
ATOM     20  N   ALA     2      30.926 110.484  82.805  1.00  0.00           N  
ATOM     21  H   ALA     2      30.506 110.545  81.888  1.00  0.00           H  
ATOM     22  CA  ALA     2      32.181 109.638  82.744  1.00  0.00           C  
ATOM     23  HA  ALA     2      32.468 109.567  81.695  1.00  0.00           H  
ATOM     24  CB  ALA     2      33.386 110.334  83.370  1.00  0.00           C  
ATOM     25  HB1 ALA     2      33.545 111.372  83.078  1.00  0.00           H  
ATOM     26  HB2 ALA     2      33.361 110.305  84.459  1.00  0.00           H  
ATOM     27  HB3 ALA     2      34.302 109.818  83.080  1.00  0.00           H  
ATOM     28  C   ALA     2      31.968 108.192  83.236  1.00  0.00           C  
ATOM     29  O   ALA     2      31.760 108.059  84.450  1.00  0.00           O  
ATOM     30  N   SER     3      32.095 107.074  82.384  1.00  0.00           N  
ATOM     31  H   SER     3      31.782 106.239  82.859  1.00  0.00           H  
ATOM     32  CA  SER     3      32.288 106.924  80.958  1.00  0.00           C  
ATOM     33  HA  SER     3      31.746 107.771  80.538  1.00  0.00           H  
ATOM     34  CB  SER     3      33.784 106.986  80.646  1.00  0.00           C  
ATOM     35  HB2 SER     3      34.007 107.992  80.999  1.00  0.00           H  
ATOM     36  HB3 SER     3      34.482 106.330  81.166  1.00  0.00           H  
ATOM     37  OG  SER     3      34.136 107.167  79.287  1.00  0.00           O  
ATOM     38  HG  SER     3      34.330 106.354  78.815  1.00  0.00           H  
ATOM     39  C   SER     3      31.797 105.574  80.407  1.00  0.00           C  
ATOM     40  O   SER     3      31.763 104.572  81.128  1.00  0.00           O  
ATOM     41  N   ASN     4      31.566 105.519  79.101  1.00  0.00           N  
ATOM     42  H   ASN     4      31.319 106.345  78.575  1.00  0.00           H  
ATOM     43  CA  ASN     4      31.506 104.212  78.347  1.00  0.00           C  
ATOM     44  HA  ASN     4      31.951 103.471  79.012  1.00  0.00           H  
ATOM     45  CB  ASN     4      30.113 103.918  77.901  1.00  0.00           C  
ATOM     46  HB2 ASN     4      29.655 104.715  77.315  1.00  0.00           H  
ATOM     47  HB3 ASN     4      30.033 103.065  77.226  1.00  0.00           H  
ATOM     48  CG  ASN     4      29.288 103.743  79.078  1.00  0.00           C  
ATOM     49  OD1 ASN     4      28.563 104.587  79.647  1.00  0.00           O  
ATOM     50  ND2 ASN     4      29.387 102.566  79.552  1.00  0.00           N  
ATOM     51 HD21 ASN     4      28.874 102.497  80.419  1.00  0.00           H  
ATOM     52 HD22 ASN     4      30.028 101.885  79.169  1.00  0.00           H  
ATOM     53  C   ASN     4      32.371 104.119  77.054  1.00  0.00           C  
ATOM     54  O   ASN     4      32.010 104.684  76.023  1.00  0.00           O  
ATOM     55  N   ASP     5      33.527 103.398  77.116  1.00  0.00           N  
ATOM     56  H   ASP     5      33.989 103.404  76.218  1.00  0.00           H  
ATOM     57  CA  ASP     5      34.367 102.981  78.223  1.00  0.00           C  
ATOM     58  HA  ASP     5      33.702 102.765  79.059  1.00  0.00           H  
ATOM     59  CB  ASP     5      35.301 101.803  78.018  1.00  0.00           C  
ATOM     60  HB2 ASP     5      36.249 102.077  77.554  1.00  0.00           H  
ATOM     61  HB3 ASP     5      35.638 101.461  78.997  1.00  0.00           H  
ATOM     62  CG  ASP     5      34.620 100.663  77.266  1.00  0.00           C  
ATOM     63  OD1 ASP     5      33.614 100.163  77.816  1.00  0.00           O  
ATOM     64  OD2 ASP     5      34.993 100.204  76.110  1.00  0.00           O  
ATOM     65  C   ASP     5      35.292 104.192  78.541  1.00  0.00           C  
ATOM     66  O   ASP     5      35.369 105.103  77.712  1.00  0.00           O  
ATOM     67  N   TYR     6      35.971 104.181  79.654  1.00  0.00           N  
ATOM     68  H   TYR     6      35.975 103.286  80.123  1.00  0.00           H  
ATOM     69  CA  TYR     6      37.094 105.165  79.866  1.00  0.00           C  
ATOM     70  HA  TYR     6      36.750 106.196  79.785  1.00  0.00           H  
ATOM     71  CB  TYR     6      37.706 104.999  81.213  1.00  0.00           C  
ATOM     72  HB2 TYR     6      37.946 103.962  81.448  1.00  0.00           H  
ATOM     73  HB3 TYR     6      38.641 105.555  81.288  1.00  0.00           H  
ATOM     74  CG  TYR     6      36.828 105.564  82.254  1.00  0.00           C  
ATOM     75  CD1 TYR     6      35.986 104.733  82.945  1.00  0.00           C  
ATOM     76  HD1 TYR     6      35.989 103.676  82.727  1.00  0.00           H  
ATOM     77  CE1 TYR     6      35.218 105.234  84.042  1.00  0.00           C  
ATOM     78  HE1 TYR     6      34.531 104.528  84.485  1.00  0.00           H  
ATOM     79  CZ  TYR     6      35.362 106.541  84.457  1.00  0.00           C  
ATOM     80  OH  TYR     6      34.543 106.984  85.439  1.00  0.00           O  
ATOM     81  HH  TYR     6      33.635 106.671  85.425  1.00  0.00           H  
ATOM     82  CE2 TYR     6      36.283 107.440  83.783  1.00  0.00           C  
ATOM     83  HE2 TYR     6      36.583 108.408  84.156  1.00  0.00           H  
ATOM     84  CD2 TYR     6      36.922 106.917  82.661  1.00  0.00           C  
ATOM     85  HD2 TYR     6      37.672 107.501  82.148  1.00  0.00           H  
ATOM     86  C   TYR     6      38.289 104.924  78.858  1.00  0.00           C  
ATOM     87  O   TYR     6      38.569 103.785  78.542  1.00  0.00           O  
ATOM     88  N   THR     7      38.827 106.077  78.305  1.00  0.00           N  
ATOM     89  H   THR     7      38.513 106.974  78.649  1.00  0.00           H  
ATOM     90  CA  THR     7      39.771 105.991  77.165  1.00  0.00           C  
ATOM     91  HA  THR     7      39.306 105.391  76.384  1.00  0.00           H  
ATOM     92  CB  THR     7      40.065 107.432  76.579  1.00  0.00           C  
ATOM     93  HB  THR     7      39.126 107.984  76.538  1.00  0.00           H  
ATOM     94  CG2 THR     7      41.031 108.291  77.310  1.00  0.00           C  
ATOM     95 HG21 THR     7      40.727 108.440  78.346  1.00  0.00           H  
ATOM     96 HG22 THR     7      41.970 107.740  77.369  1.00  0.00           H  
ATOM     97 HG23 THR     7      41.181 109.252  76.818  1.00  0.00           H  
ATOM     98  OG1 THR     7      40.487 107.517  75.221  1.00  0.00           O  
ATOM     99  HG1 THR     7      39.892 107.050  74.630  1.00  0.00           H  
ATOM    100  C   THR     7      41.002 105.199  77.618  1.00  0.00           C  
ATOM    101  O   THR     7      41.362 105.254  78.777  1.00  0.00           O  
ATOM    102  N   GLN     8      41.647 104.468  76.713  1.00  0.00           N  
ATOM    103  H   GLN     8      41.322 104.399  75.760  1.00  0.00           H  
ATOM    104  CA  GLN     8      42.881 103.639  76.983  1.00  0.00           C  
ATOM    105  HA  GLN     8      42.514 102.844  77.631  1.00  0.00           H  
ATOM    106  CB  GLN     8      43.378 102.945  75.695  1.00  0.00           C  
ATOM    107  HB2 GLN     8      43.571 103.667  74.901  1.00  0.00           H  
ATOM    108  HB3 GLN     8      44.328 102.445  75.886  1.00  0.00           H  
ATOM    109  CG  GLN     8      42.354 101.960  75.153  1.00  0.00           C  
ATOM    110  HG2 GLN     8      42.222 101.118  75.833  1.00  0.00           H  
ATOM    111  HG3 GLN     8      41.442 102.554  75.097  1.00  0.00           H  
ATOM    112  CD  GLN     8      42.621 101.267  73.800  1.00  0.00           C  
ATOM    113  OE1 GLN     8      43.752 101.218  73.323  1.00  0.00           O  
ATOM    114  NE2 GLN     8      41.589 100.765  73.163  1.00  0.00           N  
ATOM    115 HE21 GLN     8      40.723 101.057  73.592  1.00  0.00           H  
ATOM    116 HE22 GLN     8      41.625 100.189  72.335  1.00  0.00           H  
ATOM    117  C   GLN     8      43.988 104.539  77.692  1.00  0.00           C  
ATOM    118  O   GLN     8      44.133 105.751  77.314  1.00  0.00           O  
ATOM    119  N   GLN     9      44.867 103.970  78.528  1.00  0.00           N  
ATOM    120  H   GLN     9      45.573 104.574  78.926  1.00  0.00           H  
ATOM    121  CA  GLN     9      44.600 102.712  79.360  1.00  0.00           C  
ATOM    122  HA  GLN     9      45.542 102.525  79.874  1.00  0.00           H  
ATOM    123  CB  GLN     9      43.664 103.162  80.423  1.00  0.00           C  
ATOM    124  HB2 GLN     9      43.888 104.172  80.767  1.00  0.00           H  
ATOM    125  HB3 GLN     9      42.685 103.247  79.952  1.00  0.00           H  
ATOM    126  CG  GLN     9      43.723 102.235  81.666  1.00  0.00           C  
ATOM    127  HG2 GLN     9      42.917 102.491  82.354  1.00  0.00           H  
ATOM    128  HG3 GLN     9      43.662 101.168  81.451  1.00  0.00           H  
ATOM    129  CD  GLN     9      45.084 102.288  82.476  1.00  0.00           C  
ATOM    130  OE1 GLN     9      45.989 103.020  82.151  1.00  0.00           O  
ATOM    131  NE2 GLN     9      45.165 101.560  83.562  1.00  0.00           N  
ATOM    132 HE21 GLN     9      44.415 101.014  83.963  1.00  0.00           H  
ATOM    133 HE22 GLN     9      46.006 101.732  84.095  1.00  0.00           H  
ATOM    134  C   GLN     9      44.269 101.376  78.655  1.00  0.00           C  
ATOM    135  O   GLN     9      43.195 100.849  78.819  1.00  0.00           O  
ATOM    136  N   ALA    10      45.097 100.799  77.831  1.00  0.00           N  
ATOM    137  H   ALA    10      44.637 100.010  77.399  1.00  0.00           H  
ATOM    138  CA  ALA    10      46.439 101.148  77.385  1.00  0.00           C  
ATOM    139  HA  ALA    10      46.588 102.225  77.467  1.00  0.00           H  
ATOM    140  CB  ALA    10      47.438 100.644  78.394  1.00  0.00           C  
ATOM    141  HB1 ALA    10      48.404 101.065  78.114  1.00  0.00           H  
ATOM    142  HB2 ALA    10      47.171 100.912  79.416  1.00  0.00           H  
ATOM    143  HB3 ALA    10      47.332  99.566  78.265  1.00  0.00           H  
ATOM    144  C   ALA    10      46.725 100.506  75.990  1.00  0.00           C  
ATOM    145  O   ALA    10      45.988  99.733  75.368  1.00  0.00           O  
ATOM    146  N   THR    11      47.935 100.745  75.459  1.00  0.00           N  
ATOM    147  H   THR    11      48.445 101.521  75.856  1.00  0.00           H  
ATOM    148  CA  THR    11      48.680 100.142  74.350  1.00  0.00           C  
ATOM    149  HA  THR    11      48.272  99.133  74.288  1.00  0.00           H  
ATOM    150  CB  THR    11      48.256 100.721  72.945  1.00  0.00           C  
ATOM    151  HB  THR    11      47.200 100.497  72.800  1.00  0.00           H  
ATOM    152  CG2 THR    11      48.566 102.196  72.616  1.00  0.00           C  
ATOM    153 HG21 THR    11      47.982 102.762  73.342  1.00  0.00           H  
ATOM    154 HG22 THR    11      49.629 102.434  72.575  1.00  0.00           H  
ATOM    155 HG23 THR    11      48.112 102.432  71.653  1.00  0.00           H  
ATOM    156  OG1 THR    11      48.968 100.038  71.910  1.00  0.00           O  
ATOM    157  HG1 THR    11      48.422  99.284  71.675  1.00  0.00           H  
ATOM    158  C   THR    11      50.223 100.260  74.689  1.00  0.00           C  
ATOM    159  O   THR    11      50.796 101.379  74.612  1.00  0.00           O  
ATOM    160  N   GLN    12      50.950  99.169  74.914  1.00  0.00           N  
ATOM    161  H   GLN    12      51.910  99.348  75.170  1.00  0.00           H  
ATOM    162  CA  GLN    12      50.527  97.786  74.960  1.00  0.00           C  
ATOM    163  HA  GLN    12      50.246  97.580  73.927  1.00  0.00           H  
ATOM    164  CB  GLN    12      51.706  96.889  75.267  1.00  0.00           C  
ATOM    165  HB2 GLN    12      52.543  97.168  74.628  1.00  0.00           H  
ATOM    166  HB3 GLN    12      51.909  97.226  76.284  1.00  0.00           H  
ATOM    167  CG  GLN    12      51.346  95.407  75.049  1.00  0.00           C  
ATOM    168  HG2 GLN    12      50.511  95.189  75.716  1.00  0.00           H  
ATOM    169  HG3 GLN    12      51.105  95.297  73.991  1.00  0.00           H  
ATOM    170  CD  GLN    12      52.408  94.420  75.467  1.00  0.00           C  
ATOM    171  OE1 GLN    12      53.186  94.614  76.406  1.00  0.00           O  
ATOM    172  NE2 GLN    12      52.464  93.216  74.838  1.00  0.00           N  
ATOM    173 HE21 GLN    12      53.084  92.514  75.215  1.00  0.00           H  
ATOM    174 HE22 GLN    12      51.927  93.021  74.005  1.00  0.00           H  
ATOM    175  C   GLN    12      49.413  97.695  76.062  1.00  0.00           C  
ATOM    176  O   GLN    12      49.334  98.347  77.110  1.00  0.00           O  
ATOM    177  N   SER    13      48.492  96.777  75.789  1.00  0.00           N  
ATOM    178  H   SER    13      48.644  96.233  74.951  1.00  0.00           H  
ATOM    179  CA  SER    13      47.418  96.373  76.771  1.00  0.00           C  
ATOM    180  HA  SER    13      47.010  97.333  77.088  1.00  0.00           H  
ATOM    181  CB  SER    13      46.173  95.617  76.114  1.00  0.00           C  
ATOM    182  HB2 SER    13      46.382  94.549  76.163  1.00  0.00           H  
ATOM    183  HB3 SER    13      45.281  95.929  76.656  1.00  0.00           H  
ATOM    184  OG  SER    13      46.039  95.934  74.780  1.00  0.00           O  
ATOM    185  HG  SER    13      46.769  95.539  74.295  1.00  0.00           H  
ATOM    186  C   SER    13      48.054  95.655  78.002  1.00  0.00           C  
ATOM    187  O   SER    13      49.080  95.124  77.909  1.00  0.00           O  
ATOM    188  N   TYR    14      47.336  95.760  79.117  1.00  0.00           N  
ATOM    189  H   TYR    14      46.464  96.269  79.131  1.00  0.00           H  
ATOM    190  CA  TYR    14      47.681  95.109  80.379  1.00  0.00           C  
ATOM    191  HA  TYR    14      48.712  95.349  80.641  1.00  0.00           H  
ATOM    192  CB  TYR    14      46.773  95.603  81.534  1.00  0.00           C  
ATOM    193  HB2 TYR    14      47.103  96.593  81.850  1.00  0.00           H  
ATOM    194  HB3 TYR    14      45.781  95.640  81.084  1.00  0.00           H  
ATOM    195  CG  TYR    14      46.883  94.722  82.794  1.00  0.00           C  
ATOM    196  CD1 TYR    14      47.851  95.028  83.802  1.00  0.00           C  
ATOM    197  HD1 TYR    14      48.595  95.786  83.608  1.00  0.00           H  
ATOM    198  CE1 TYR    14      47.947  94.304  85.009  1.00  0.00           C  
ATOM    199  HE1 TYR    14      48.811  94.521  85.621  1.00  0.00           H  
ATOM    200  CZ  TYR    14      47.031  93.273  85.299  1.00  0.00           C  
ATOM    201  OH  TYR    14      47.054  92.641  86.488  1.00  0.00           O  
ATOM    202  HH  TYR    14      47.491  93.159  87.167  1.00  0.00           H  
ATOM    203  CE2 TYR    14      46.090  92.985  84.265  1.00  0.00           C  
ATOM    204  HE2 TYR    14      45.352  92.239  84.520  1.00  0.00           H  
ATOM    205  CD2 TYR    14      45.945  93.694  83.077  1.00  0.00           C  
ATOM    206  HD2 TYR    14      45.156  93.284  82.465  1.00  0.00           H  
ATOM    207  C   TYR    14      47.593  93.560  80.110  1.00  0.00           C  
ATOM    208  O   TYR    14      46.679  93.052  79.395  1.00  0.00           O  
ATOM    209  N   GLY    15      48.533  92.735  80.550  1.00  0.00           N  
ATOM    210  H   GLY    15      48.422  91.834  80.107  1.00  0.00           H  
ATOM    211  CA  GLY    15      49.823  93.033  81.307  1.00  0.00           C  
ATOM    212  HA2 GLY    15      50.663  92.745  80.675  1.00  0.00           H  
ATOM    213  HA3 GLY    15      49.915  94.070  81.630  1.00  0.00           H  
ATOM    214  C   GLY    15      50.137  92.181  82.566  1.00  0.00           C  
ATOM    215  O   GLY    15      50.922  92.542  83.443  1.00  0.00           O  
ATOM    216  N   ALA    16      49.448  91.067  82.742  1.00  0.00           N  
ATOM    217  H   ALA    16      48.889  90.853  81.928  1.00  0.00           H  
ATOM    218  CA  ALA    16      49.436  90.238  83.900  1.00  0.00           C  
ATOM    219  HA  ALA    16      49.665  90.773  84.822  1.00  0.00           H  
ATOM    220  CB  ALA    16      48.020  89.580  84.053  1.00  0.00           C  
ATOM    221  HB1 ALA    16      47.943  89.321  85.109  1.00  0.00           H  
ATOM    222  HB2 ALA    16      47.251  90.327  83.856  1.00  0.00           H  
ATOM    223  HB3 ALA    16      47.904  88.733  83.376  1.00  0.00           H  
ATOM    224  C   ALA    16      50.575  89.183  83.769  1.00  0.00           C  
ATOM    225  O   ALA    16      50.335  87.988  83.510  1.00  0.00           O  
ATOM    226  N   TYR    17      51.839  89.526  83.947  1.00  0.00           N  
ATOM    227  H   TYR    17      52.032  90.502  84.120  1.00  0.00           H  
ATOM    228  CA  TYR    17      52.922  88.530  83.832  1.00  0.00           C  
ATOM    229  HA  TYR    17      52.612  87.546  84.185  1.00  0.00           H  
ATOM    230  CB  TYR    17      53.432  88.436  82.357  1.00  0.00           C  
ATOM    231  HB2 TYR    17      52.633  87.947  81.800  1.00  0.00           H  
ATOM    232  HB3 TYR    17      53.572  89.439  81.954  1.00  0.00           H  
ATOM    233  CG  TYR    17      54.773  87.668  82.180  1.00  0.00           C  
ATOM    234  CD1 TYR    17      55.940  88.466  82.142  1.00  0.00           C  
ATOM    235  HD1 TYR    17      55.867  89.513  82.396  1.00  0.00           H  
ATOM    236  CE1 TYR    17      57.117  87.849  81.653  1.00  0.00           C  
ATOM    237  HE1 TYR    17      58.056  88.380  81.598  1.00  0.00           H  
ATOM    238  CZ  TYR    17      57.131  86.458  81.237  1.00  0.00           C  
ATOM    239  OH  TYR    17      58.307  85.713  81.050  1.00  0.00           O  
ATOM    240  HH  TYR    17      59.129  86.208  81.025  1.00  0.00           H  
ATOM    241  CE2 TYR    17      55.912  85.743  81.358  1.00  0.00           C  
ATOM    242  HE2 TYR    17      55.799  84.709  81.067  1.00  0.00           H  
ATOM    243  CD2 TYR    17      54.765  86.324  81.813  1.00  0.00           C  
ATOM    244  HD2 TYR    17      53.895  85.685  81.797  1.00  0.00           H  
ATOM    245  C   TYR    17      54.004  88.866  84.863  1.00  0.00           C  
ATOM    246  O   TYR    17      54.296  90.086  85.104  1.00  0.00           O  
ATOM    247  N   PRO    18      54.740  87.879  85.390  1.00  0.00           N  
ATOM    248  CD  PRO    18      54.438  86.456  85.339  1.00  0.00           C  
ATOM    249  HD2 PRO    18      54.536  85.956  84.376  1.00  0.00           H  
ATOM    250  HD3 PRO    18      53.392  86.341  85.625  1.00  0.00           H  
ATOM    251  CG  PRO    18      55.439  85.801  86.281  1.00  0.00           C  
ATOM    252  HG2 PRO    18      56.400  85.569  85.822  1.00  0.00           H  
ATOM    253  HG3 PRO    18      55.162  84.800  86.611  1.00  0.00           H  
ATOM    254  CB  PRO    18      55.596  86.857  87.351  1.00  0.00           C  
ATOM    255  HB2 PRO    18      56.446  86.737  88.023  1.00  0.00           H  
ATOM    256  HB3 PRO    18      54.725  86.784  88.002  1.00  0.00           H  
ATOM    257  CA  PRO    18      55.635  88.128  86.500  1.00  0.00           C  
ATOM    258  HA  PRO    18      55.256  88.911  87.156  1.00  0.00           H  
ATOM    259  C   PRO    18      57.085  88.450  86.094  1.00  0.00           C  
ATOM    260  O   PRO    18      58.013  87.798  86.618  1.00  0.00           O  
ATOM    261  N   THR    19      57.305  89.495  85.235  1.00  0.00           N  
ATOM    262  H   THR    19      56.527  89.803  84.669  1.00  0.00           H  
ATOM    263  CA  THR    19      58.601  90.033  84.905  1.00  0.00           C  
ATOM    264  HA  THR    19      59.021  89.314  84.202  1.00  0.00           H  
ATOM    265  CB  THR    19      58.532  91.461  84.280  1.00  0.00           C  
ATOM    266  HB  THR    19      57.959  92.137  84.915  1.00  0.00           H  
ATOM    267  CG2 THR    19      59.889  92.035  83.915  1.00  0.00           C  
ATOM    268 HG21 THR    19      60.306  92.521  84.797  1.00  0.00           H  
ATOM    269 HG22 THR    19      60.540  91.196  83.666  1.00  0.00           H  
ATOM    270 HG23 THR    19      59.764  92.621  83.004  1.00  0.00           H  
ATOM    271  OG1 THR    19      57.816  91.340  83.050  1.00  0.00           O  
ATOM    272  HG1 THR    19      57.214  92.088  83.038  1.00  0.00           H  
ATOM    273  C   THR    19      59.423  90.190  86.129  1.00  0.00           C  
ATOM    274  O   THR    19      58.975  90.635  87.156  1.00  0.00           O  
ATOM    275  N   GLN    20      60.720  89.808  86.087  1.00  0.00           N  
ATOM    276  H   GLN    20      61.010  89.276  85.279  1.00  0.00           H  
ATOM    277  CA  GLN    20      61.638  89.852  87.170  1.00  0.00           C  
ATOM    278  HA  GLN    20      61.200  89.411  88.066  1.00  0.00           H  
ATOM    279  CB  GLN    20      62.838  88.942  86.753  1.00  0.00           C  
ATOM    280  HB2 GLN    20      63.129  89.098  85.714  1.00  0.00           H  
ATOM    281  HB3 GLN    20      63.630  89.192  87.459  1.00  0.00           H  
ATOM    282  CG  GLN    20      62.651  87.383  86.893  1.00  0.00           C  
ATOM    283  HG2 GLN    20      61.723  87.181  86.358  1.00  0.00           H  
ATOM    284  HG3 GLN    20      63.528  86.849  86.529  1.00  0.00           H  
ATOM    285  CD  GLN    20      62.499  86.881  88.299  1.00  0.00           C  
ATOM    286  OE1 GLN    20      63.314  87.167  89.172  1.00  0.00           O  
ATOM    287  NE2 GLN    20      61.538  86.083  88.551  1.00  0.00           N  
ATOM    288 HE21 GLN    20      60.991  85.576  87.870  1.00  0.00           H  
ATOM    289 HE22 GLN    20      61.375  85.740  89.487  1.00  0.00           H  
ATOM    290  C   GLN    20      62.149  91.230  87.530  1.00  0.00           C  
ATOM    291  O   GLN    20      61.953  92.163  86.772  1.00  0.00           O  
ATOM    292  N   PRO    21      62.772  91.440  88.677  1.00  0.00           N  
ATOM    293  CD  PRO    21      62.948  90.478  89.734  1.00  0.00           C  
ATOM    294  HD2 PRO    21      63.711  89.742  89.480  1.00  0.00           H  
ATOM    295  HD3 PRO    21      62.042  89.902  89.923  1.00  0.00           H  
ATOM    296  CG  PRO    21      63.647  91.201  90.897  1.00  0.00           C  
ATOM    297  HG2 PRO    21      64.672  90.865  90.738  1.00  0.00           H  
ATOM    298  HG3 PRO    21      63.295  90.864  91.872  1.00  0.00           H  
ATOM    299  CB  PRO    21      63.389  92.693  90.678  1.00  0.00           C  
ATOM    300  HB2 PRO    21      64.166  93.324  91.108  1.00  0.00           H  
ATOM    301  HB3 PRO    21      62.458  93.072  91.100  1.00  0.00           H  
ATOM    302  CA  PRO    21      63.281  92.714  89.140  1.00  0.00           C  
ATOM    303  HA  PRO    21      62.563  93.486  88.865  1.00  0.00           H  
ATOM    304  C   PRO    21      64.630  93.016  88.432  1.00  0.00           C  
ATOM    305  O   PRO    21      65.260  92.117  87.885  1.00  0.00           O  
ATOM    306  N   GLY    22      64.955  94.261  88.352  1.00  0.00           N  
ATOM    307  H   GLY    22      64.244  94.857  88.752  1.00  0.00           H  
ATOM    308  CA  GLY    22      66.212  94.783  87.692  1.00  0.00           C  
ATOM    309  HA2 GLY    22      66.132  94.556  86.628  1.00  0.00           H  
ATOM    310  HA3 GLY    22      66.279  95.856  87.871  1.00  0.00           H  
ATOM    311  C   GLY    22      67.575  94.228  88.002  1.00  0.00           C  
ATOM    312  O   GLY    22      67.852  93.964  89.177  1.00  0.00           O  
ATOM    313  N   GLN    23      68.508  94.033  87.026  1.00  0.00           N  
ATOM    314  H   GLN    23      68.226  94.319  86.099  1.00  0.00           H  
ATOM    315  CA  GLN    23      69.925  93.619  87.215  1.00  0.00           C  
ATOM    316  HA  GLN    23      69.981  92.557  87.454  1.00  0.00           H  
ATOM    317  CB  GLN    23      70.664  93.761  85.870  1.00  0.00           C  
ATOM    318  HB2 GLN    23      70.209  93.164  85.080  1.00  0.00           H  
ATOM    319  HB3 GLN    23      70.540  94.771  85.480  1.00  0.00           H  
ATOM    320  CG  GLN    23      72.209  93.420  85.909  1.00  0.00           C  
ATOM    321  HG2 GLN    23      72.498  93.450  84.858  1.00  0.00           H  
ATOM    322  HG3 GLN    23      72.728  94.268  86.356  1.00  0.00           H  
ATOM    323  CD  GLN    23      72.693  92.129  86.455  1.00  0.00           C  
ATOM    324  OE1 GLN    23      72.002  91.133  86.639  1.00  0.00           O  
ATOM    325  NE2 GLN    23      73.955  91.925  86.654  1.00  0.00           N  
ATOM    326 HE21 GLN    23      74.633  92.670  86.575  1.00  0.00           H  
ATOM    327 HE22 GLN    23      74.141  91.011  87.041  1.00  0.00           H  
ATOM    328  C   GLN    23      70.585  94.443  88.340  1.00  0.00           C  
ATOM    329  O   GLN    23      70.494  95.672  88.278  1.00  0.00           O  
ATOM    330  N   GLY    24      71.259  93.850  89.367  1.00  0.00           N  
ATOM    331  H   GLY    24      71.517  92.881  89.246  1.00  0.00           H  
ATOM    332  CA  GLY    24      72.072  94.499  90.333  1.00  0.00           C  
ATOM    333  HA2 GLY    24      71.587  95.125  91.082  1.00  0.00           H  
ATOM    334  HA3 GLY    24      72.552  93.717  90.920  1.00  0.00           H  
ATOM    335  C   GLY    24      73.232  95.325  89.779  1.00  0.00           C  
ATOM    336  O   GLY    24      73.892  94.890  88.910  1.00  0.00           O  
ATOM    337  N   TYR    25      73.463  96.381  90.538  1.00  0.00           N  
ATOM    338  H   TYR    25      72.792  96.501  91.284  1.00  0.00           H  
ATOM    339  CA  TYR    25      74.735  97.172  90.539  1.00  0.00           C  
ATOM    340  HA  TYR    25      75.533  96.465  90.765  1.00  0.00           H  
ATOM    341  CB  TYR    25      74.953  97.864  89.265  1.00  0.00           C  
ATOM    342  HB2 TYR    25      75.111  97.140  88.466  1.00  0.00           H  
ATOM    343  HB3 TYR    25      74.035  98.401  89.028  1.00  0.00           H  
ATOM    344  CG  TYR    25      76.198  98.747  89.136  1.00  0.00           C  
ATOM    345  CD1 TYR    25      77.545  98.370  89.480  1.00  0.00           C  
ATOM    346  HD1 TYR    25      77.785  97.384  89.848  1.00  0.00           H  
ATOM    347  CE1 TYR    25      78.644  99.214  89.313  1.00  0.00           C  
ATOM    348  HE1 TYR    25      79.622  98.915  89.662  1.00  0.00           H  
ATOM    349  CZ  TYR    25      78.459 100.491  88.717  1.00  0.00           C  
ATOM    350  OH  TYR    25      79.480 101.358  88.608  1.00  0.00           O  
ATOM    351  HH  TYR    25      80.263 100.856  88.371  1.00  0.00           H  
ATOM    352  CE2 TYR    25      77.114 100.912  88.420  1.00  0.00           C  
ATOM    353  HE2 TYR    25      76.865 101.843  87.932  1.00  0.00           H  
ATOM    354  CD2 TYR    25      76.068 100.020  88.622  1.00  0.00           C  
ATOM    355  HD2 TYR    25      75.072 100.335  88.346  1.00  0.00           H  
ATOM    356  C   TYR    25      74.754  98.223  91.659  1.00  0.00           C  
ATOM    357  O   TYR    25      73.732  98.943  91.838  1.00  0.00           O  
ATOM    358  N   SER    26      75.859  98.335  92.404  1.00  0.00           N  
ATOM    359  H   SER    26      76.580  97.637  92.289  1.00  0.00           H  
ATOM    360  CA  SER    26      76.140  99.450  93.357  1.00  0.00           C  
ATOM    361  HA  SER    26      75.188  99.838  93.720  1.00  0.00           H  
ATOM    362  CB  SER    26      76.834  98.877  94.624  1.00  0.00           C  
ATOM    363  HB2 SER    26      76.121  98.263  95.174  1.00  0.00           H  
ATOM    364  HB3 SER    26      77.687  98.244  94.379  1.00  0.00           H  
ATOM    365  OG  SER    26      77.187  99.993  95.466  1.00  0.00           O  
ATOM    366  HG  SER    26      78.143  99.999  95.559  1.00  0.00           H  
ATOM    367  C   SER    26      76.996 100.470  92.599  1.00  0.00           C  
ATOM    368  O   SER    26      78.179 100.334  92.561  1.00  0.00           O  
ATOM    369  N   GLN    27      76.320 101.555  92.251  1.00  0.00           N  
ATOM    370  H   GLN    27      75.350 101.658  92.512  1.00  0.00           H  
ATOM    371  CA  GLN    27      76.960 102.735  91.553  1.00  0.00           C  
ATOM    372  HA  GLN    27      77.271 102.396  90.565  1.00  0.00           H  
ATOM    373  CB  GLN    27      75.940 103.904  91.459  1.00  0.00           C  
ATOM    374  HB2 GLN    27      75.697 104.220  92.474  1.00  0.00           H  
ATOM    375  HB3 GLN    27      76.462 104.707  90.939  1.00  0.00           H  
ATOM    376  CG  GLN    27      74.690 103.659  90.621  1.00  0.00           C  
ATOM    377  HG2 GLN    27      74.801 103.270  89.609  1.00  0.00           H  
ATOM    378  HG3 GLN    27      74.024 103.039  91.220  1.00  0.00           H  
ATOM    379  CD  GLN    27      73.865 104.882  90.525  1.00  0.00           C  
ATOM    380  OE1 GLN    27      73.473 105.479  91.565  1.00  0.00           O  
ATOM    381  NE2 GLN    27      73.357 105.292  89.368  1.00  0.00           N  
ATOM    382 HE21 GLN    27      73.770 104.933  88.519  1.00  0.00           H  
ATOM    383 HE22 GLN    27      72.926 106.205  89.395  1.00  0.00           H  
ATOM    384  C   GLN    27      78.273 103.183  92.256  1.00  0.00           C  
ATOM    385  O   GLN    27      79.217 103.625  91.541  1.00  0.00           O  
ATOM    386  N   GLN    28      78.277 103.182  93.588  1.00  0.00           N  
ATOM    387  H   GLN    28      77.399 103.059  94.072  1.00  0.00           H  
ATOM    388  CA  GLN    28      79.376 103.633  94.380  1.00  0.00           C  
ATOM    389  HA  GLN    28      79.573 104.704  94.332  1.00  0.00           H  
ATOM    390  CB  GLN    28      79.033 103.361  95.866  1.00  0.00           C  
ATOM    391  HB2 GLN    28      78.801 102.304  95.996  1.00  0.00           H  
ATOM    392  HB3 GLN    28      79.983 103.466  96.389  1.00  0.00           H  
ATOM    393  CG  GLN    28      78.136 104.275  96.703  1.00  0.00           C  
ATOM    394  HG2 GLN    28      78.352 104.192  97.768  1.00  0.00           H  
ATOM    395  HG3 GLN    28      78.350 105.324  96.496  1.00  0.00           H  
ATOM    396  CD  GLN    28      76.645 104.034  96.463  1.00  0.00           C  
ATOM    397  OE1 GLN    28      76.249 103.274  95.533  1.00  0.00           O  
ATOM    398  NE2 GLN    28      75.701 104.508  97.216  1.00  0.00           N  
ATOM    399 HE21 GLN    28      74.745 104.214  97.072  1.00  0.00           H  
ATOM    400 HE22 GLN    28      75.940 105.188  97.924  1.00  0.00           H  
ATOM    401  C   GLN    28      80.698 102.969  93.868  1.00  0.00           C  
ATOM    402  O   GLN    28      81.749 103.619  94.109  1.00  0.00           O  
ATOM    403  N   SER    29      80.733 101.761  93.315  1.00  0.00           N  
ATOM    404  H   SER    29      79.865 101.366  92.982  1.00  0.00           H  
ATOM    405  CA  SER    29      82.017 101.012  92.980  1.00  0.00           C  
ATOM    406  HA  SER    29      82.856 101.215  93.646  1.00  0.00           H  
ATOM    407  CB  SER    29      81.799  99.523  92.987  1.00  0.00           C  
ATOM    408  HB2 SER    29      82.774  99.126  92.703  1.00  0.00           H  
ATOM    409  HB3 SER    29      81.485  99.201  93.980  1.00  0.00           H  
ATOM    410  OG  SER    29      80.732  99.171  92.046  1.00  0.00           O  
ATOM    411  HG  SER    29      79.838  99.360  92.340  1.00  0.00           H  
ATOM    412  C   SER    29      82.508 101.494  91.590  1.00  0.00           C  
ATOM    413  O   SER    29      82.731 100.680  90.725  1.00  0.00           O  
ATOM    414  N   SER    30      82.787 102.827  91.459  1.00  0.00           N  
ATOM    415  H   SER    30      82.509 103.345  92.280  1.00  0.00           H  
ATOM    416  CA  SER    30      83.162 103.693  90.311  1.00  0.00           C  
ATOM    417  HA  SER    30      84.094 103.337  89.870  1.00  0.00           H  
ATOM    418  CB  SER    30      82.077 103.600  89.225  1.00  0.00           C  
ATOM    419  HB2 SER    30      81.948 102.531  89.052  1.00  0.00           H  
ATOM    420  HB3 SER    30      81.156 104.061  89.582  1.00  0.00           H  
ATOM    421  OG  SER    30      82.318 104.295  88.046  1.00  0.00           O  
ATOM    422  HG  SER    30      81.674 105.001  88.141  1.00  0.00           H  
ATOM    423  C   SER    30      83.451 105.196  90.682  1.00  0.00           C  
ATOM    424  O   SER    30      82.969 105.609  91.751  1.00  0.00           O  
ATOM    425  N   GLN    31      84.217 106.055  89.986  1.00  0.00           N  
ATOM    426  H   GLN    31      84.260 106.991  90.364  1.00  0.00           H  
ATOM    427  CA  GLN    31      85.248 105.459  89.076  1.00  0.00           C  
ATOM    428  HA  GLN    31      84.831 104.862  88.266  1.00  0.00           H  
ATOM    429  CB  GLN    31      85.965 106.680  88.407  1.00  0.00           C  
ATOM    430  HB2 GLN    31      86.273 107.331  89.225  1.00  0.00           H  
ATOM    431  HB3 GLN    31      86.801 106.332  87.799  1.00  0.00           H  
ATOM    432  CG  GLN    31      85.056 107.547  87.606  1.00  0.00           C  
ATOM    433  HG2 GLN    31      84.170 107.923  88.117  1.00  0.00           H  
ATOM    434  HG3 GLN    31      85.620 108.464  87.437  1.00  0.00           H  
ATOM    435  CD  GLN    31      84.801 106.918  86.231  1.00  0.00           C  
ATOM    436  OE1 GLN    31      84.849 105.705  86.050  1.00  0.00           O  
ATOM    437  NE2 GLN    31      84.565 107.721  85.223  1.00  0.00           N  
ATOM    438 HE21 GLN    31      84.448 107.230  84.348  1.00  0.00           H  
ATOM    439 HE22 GLN    31      84.432 108.704  85.411  1.00  0.00           H  
ATOM    440  C   GLN    31      86.324 104.577  89.818  1.00  0.00           C  
ATOM    441  O   GLN    31      86.503 104.623  91.032  1.00  0.00           O  
ATOM    442  N   PRO    32      87.041 103.702  89.078  1.00  0.00           N  
ATOM    443  CD  PRO    32      87.066 103.512  87.585  1.00  0.00           C  
ATOM    444  HD2 PRO    32      87.533 104.274  86.961  1.00  0.00           H  
ATOM    445  HD3 PRO    32      86.027 103.501  87.255  1.00  0.00           H  
ATOM    446  CG  PRO    32      87.749 102.187  87.343  1.00  0.00           C  
ATOM    447  HG2 PRO    32      88.750 102.335  86.937  1.00  0.00           H  
ATOM    448  HG3 PRO    32      87.245 101.510  86.653  1.00  0.00           H  
ATOM    449  CB  PRO    32      87.846 101.477  88.665  1.00  0.00           C  
ATOM    450  HB2 PRO    32      88.643 100.734  88.677  1.00  0.00           H  
ATOM    451  HB3 PRO    32      86.903 101.000  88.931  1.00  0.00           H  
ATOM    452  CA  PRO    32      87.909 102.640  89.685  1.00  0.00           C  
ATOM    453  HA  PRO    32      87.475 102.249  90.606  1.00  0.00           H  
ATOM    454  C   PRO    32      89.335 103.199  89.761  1.00  0.00           C  
ATOM    455  O   PRO    32      90.320 102.705  89.180  1.00  0.00           O  
ATOM    456  N   TYR    33      89.490 104.273  90.507  1.00  0.00           N  
ATOM    457  H   TYR    33      88.659 104.674  90.918  1.00  0.00           H  
ATOM    458  CA  TYR    33      90.640 105.052  90.717  1.00  0.00           C  
ATOM    459  HA  TYR    33      91.246 105.070  89.811  1.00  0.00           H  
ATOM    460  CB  TYR    33      90.166 106.525  90.998  1.00  0.00           C  
ATOM    461  HB2 TYR    33      89.466 106.508  91.834  1.00  0.00           H  
ATOM    462  HB3 TYR    33      91.052 107.055  91.347  1.00  0.00           H  
ATOM    463  CG  TYR    33      89.678 107.402  89.805  1.00  0.00           C  
ATOM    464  CD1 TYR    33      89.952 107.088  88.456  1.00  0.00           C  
ATOM    465  HD1 TYR    33      90.584 106.255  88.184  1.00  0.00           H  
ATOM    466  CE1 TYR    33      89.539 107.933  87.430  1.00  0.00           C  
ATOM    467  HE1 TYR    33      89.876 107.600  86.459  1.00  0.00           H  
ATOM    468  CZ  TYR    33      88.633 109.045  87.703  1.00  0.00           C  
ATOM    469  OH  TYR    33      88.073 109.764  86.721  1.00  0.00           O  
ATOM    470  HH  TYR    33      88.386 109.618  85.825  1.00  0.00           H  
ATOM    471  CE2 TYR    33      88.270 109.283  89.056  1.00  0.00           C  
ATOM    472  HE2 TYR    33      87.502 110.030  89.192  1.00  0.00           H  
ATOM    473  CD2 TYR    33      88.829 108.473  90.096  1.00  0.00           C  
ATOM    474  HD2 TYR    33      88.422 108.624  91.085  1.00  0.00           H  
ATOM    475  C   TYR    33      91.529 104.468  91.882  1.00  0.00           C  
ATOM    476  O   TYR    33      92.508 105.114  92.311  1.00  0.00           O  
ATOM    477  N   GLY    34      91.171 103.365  92.423  1.00  0.00           N  
ATOM    478  H   GLY    34      90.282 102.952  92.178  1.00  0.00           H  
ATOM    479  CA  GLY    34      91.887 102.755  93.548  1.00  0.00           C  
ATOM    480  HA2 GLY    34      92.815 102.328  93.167  1.00  0.00           H  
ATOM    481  HA3 GLY    34      92.102 103.610  94.189  1.00  0.00           H  
ATOM    482  C   GLY    34      91.083 101.644  94.227  1.00  0.00           C  
ATOM    483  O   GLY    34      90.038 101.241  93.670  1.00  0.00           O  
ATOM    484  N   GLN    35      91.515 101.216  95.404  1.00  0.00           N  
ATOM    485  H   GLN    35      92.376 101.622  95.741  1.00  0.00           H  
ATOM    486  CA  GLN    35      90.764 100.414  96.422  1.00  0.00           C  
ATOM    487  HA  GLN    35      89.737 100.773  96.490  1.00  0.00           H  
ATOM    488  CB  GLN    35      90.755  98.990  96.045  1.00  0.00           C  
ATOM    489  HB2 GLN    35      90.112  98.988  95.165  1.00  0.00           H  
ATOM    490  HB3 GLN    35      91.703  98.577  95.699  1.00  0.00           H  
ATOM    491  CG  GLN    35      90.281  98.014  97.126  1.00  0.00           C  
ATOM    492  HG2 GLN    35      90.997  97.957  97.946  1.00  0.00           H  
ATOM    493  HG3 GLN    35      89.333  98.355  97.541  1.00  0.00           H  
ATOM    494  CD  GLN    35      90.162  96.606  96.707  1.00  0.00           C  
ATOM    495  OE1 GLN    35      90.082  96.291  95.475  1.00  0.00           O  
ATOM    496  NE2 GLN    35      90.046  95.570  97.569  1.00  0.00           N  
ATOM    497 HE21 GLN    35      90.159  95.803  98.545  1.00  0.00           H  
ATOM    498 HE22 GLN    35      89.907  94.611  97.285  1.00  0.00           H  
ATOM    499  C   GLN    35      91.474 100.648  97.804  1.00  0.00           C  
ATOM    500  O   GLN    35      92.619 100.215  97.927  1.00  0.00           O  
ATOM    501  N   GLN    36      90.925 101.367  98.781  1.00  0.00           N  
ATOM    502  H   GLN    36      91.369 101.317  99.687  1.00  0.00           H  
ATOM    503  CA  GLN    36      89.809 102.328  98.756  1.00  0.00           C  
ATOM    504  HA  GLN    36      88.938 101.680  98.666  1.00  0.00           H  
ATOM    505  CB  GLN    36      89.655 103.066 100.126  1.00  0.00           C  
ATOM    506  HB2 GLN    36      89.268 102.431 100.924  1.00  0.00           H  
ATOM    507  HB3 GLN    36      90.670 103.313 100.437  1.00  0.00           H  
ATOM    508  CG  GLN    36      88.840 104.370 100.176  1.00  0.00           C  
ATOM    509  HG2 GLN    36      89.033 104.833 101.144  1.00  0.00           H  
ATOM    510  HG3 GLN    36      89.173 105.087  99.425  1.00  0.00           H  
ATOM    511  CD  GLN    36      87.308 104.090 100.130  1.00  0.00           C  
ATOM    512  OE1 GLN    36      86.719 103.064 100.605  1.00  0.00           O  
ATOM    513  NE2 GLN    36      86.600 105.045  99.599  1.00  0.00           N  
ATOM    514 HE21 GLN    36      87.097 105.846  99.236  1.00  0.00           H  
ATOM    515 HE22 GLN    36      85.624 104.860  99.415  1.00  0.00           H  
ATOM    516  C   GLN    36      89.919 103.233  97.585  1.00  0.00           C  
ATOM    517  O   GLN    36      90.948 103.903  97.359  1.00  0.00           O  
ATOM    518  N   SER    37      88.851 103.442  96.804  1.00  0.00           N  
ATOM    519  H   SER    37      88.022 103.047  97.225  1.00  0.00           H  
ATOM    520  CA  SER    37      88.808 104.415  95.609  1.00  0.00           C  
ATOM    521  HA  SER    37      89.834 104.311  95.254  1.00  0.00           H  
ATOM    522  CB  SER    37      87.859 103.788  94.549  1.00  0.00           C  
ATOM    523  HB2 SER    37      87.963 102.714  94.394  1.00  0.00           H  
ATOM    524  HB3 SER    37      86.861 103.938  94.960  1.00  0.00           H  
ATOM    525  OG  SER    37      87.953 104.586  93.316  1.00  0.00           O  
ATOM    526  HG  SER    37      87.072 104.643  92.939  1.00  0.00           H  
ATOM    527  C   SER    37      88.507 105.842  96.016  1.00  0.00           C  
ATOM    528  O   SER    37      87.390 106.141  96.495  1.00  0.00           O  
ATOM    529  N   TYR    38      89.356 106.807  95.906  1.00  0.00           N  
ATOM    530  H   TYR    38      90.259 106.641  95.484  1.00  0.00           H  
ATOM    531  CA  TYR    38      89.059 108.210  96.036  1.00  0.00           C  
ATOM    532  HA  TYR    38      87.981 108.331  96.142  1.00  0.00           H  
ATOM    533  CB  TYR    38      89.688 108.698  97.342  1.00  0.00           C  
ATOM    534  HB2 TYR    38      90.744 108.429  97.325  1.00  0.00           H  
ATOM    535  HB3 TYR    38      89.657 109.788  97.363  1.00  0.00           H  
ATOM    536  CG  TYR    38      89.150 108.276  98.703  1.00  0.00           C  
ATOM    537  CD1 TYR    38      89.967 107.974  99.777  1.00  0.00           C  
ATOM    538  HD1 TYR    38      91.025 107.905  99.575  1.00  0.00           H  
ATOM    539  CE1 TYR    38      89.512 107.819 101.103  1.00  0.00           C  
ATOM    540  HE1 TYR    38      90.239 107.731 101.897  1.00  0.00           H  
ATOM    541  CZ  TYR    38      88.141 107.880 101.345  1.00  0.00           C  
ATOM    542  OH  TYR    38      87.692 107.595 102.591  1.00  0.00           O  
ATOM    543  HH  TYR    38      86.746 107.751 102.644  1.00  0.00           H  
ATOM    544  CE2 TYR    38      87.204 108.091 100.246  1.00  0.00           C  
ATOM    545  HE2 TYR    38      86.133 108.181 100.351  1.00  0.00           H  
ATOM    546  CD2 TYR    38      87.740 108.321  98.978  1.00  0.00           C  
ATOM    547  HD2 TYR    38      87.134 108.435  98.092  1.00  0.00           H  
ATOM    548  C   TYR    38      89.539 109.078  94.873  1.00  0.00           C  
ATOM    549  O   TYR    38      88.885 110.074  94.370  1.00  0.00           O  
ATOM    550  N   SER    39      90.797 108.889  94.378  1.00  0.00           N  
ATOM    551  H   SER    39      91.374 108.213  94.856  1.00  0.00           H  
ATOM    552  CA  SER    39      91.396 109.603  93.217  1.00  0.00           C  
ATOM    553  HA  SER    39      90.678 109.604  92.397  1.00  0.00           H  
ATOM    554  CB  SER    39      91.824 111.076  93.437  1.00  0.00           C  
ATOM    555  HB2 SER    39      90.995 111.683  93.800  1.00  0.00           H  
ATOM    556  HB3 SER    39      92.568 111.006  94.231  1.00  0.00           H  
ATOM    557  OG  SER    39      92.361 111.702  92.286  1.00  0.00           O  
ATOM    558  HG  SER    39      92.932 112.346  92.712  1.00  0.00           H  
ATOM    559  C   SER    39      92.567 108.819  92.672  1.00  0.00           C  
ATOM    560  O   SER    39      93.140 108.051  93.363  1.00  0.00           O  
ATOM    561  N   GLY    40      92.851 108.883  91.356  1.00  0.00           N  
ATOM    562  H   GLY    40      92.274 109.526  90.833  1.00  0.00           H  
ATOM    563  CA  GLY    40      93.772 108.062  90.555  1.00  0.00           C  
ATOM    564  HA2 GLY    40      94.623 107.974  91.231  1.00  0.00           H  
ATOM    565  HA3 GLY    40      93.396 107.061  90.343  1.00  0.00           H  
ATOM    566  C   GLY    40      94.185 108.561  89.220  1.00  0.00           C  
ATOM    567  O   GLY    40      93.268 108.592  88.361  1.00  0.00           O  
ATOM    568  N   TYR    41      95.462 108.600  88.827  1.00  0.00           N  
ATOM    569  H   TYR    41      95.708 108.898  87.894  1.00  0.00           H  
ATOM    570  CA  TYR    41      96.732 108.375  89.442  1.00  0.00           C  
ATOM    571  HA  TYR    41      96.885 107.296  89.402  1.00  0.00           H  
ATOM    572  CB  TYR    41      97.815 109.162  88.592  1.00  0.00           C  
ATOM    573  HB2 TYR    41      97.887 110.164  89.015  1.00  0.00           H  
ATOM    574  HB3 TYR    41      98.775 108.650  88.656  1.00  0.00           H  
ATOM    575  CG  TYR    41      97.727 109.412  87.096  1.00  0.00           C  
ATOM    576  CD1 TYR    41      97.877 110.728  86.570  1.00  0.00           C  
ATOM    577  HD1 TYR    41      98.098 111.600  87.168  1.00  0.00           H  
ATOM    578  CE1 TYR    41      97.758 110.895  85.163  1.00  0.00           C  
ATOM    579  HE1 TYR    41      97.833 111.905  84.787  1.00  0.00           H  
ATOM    580  CZ  TYR    41      97.434 109.776  84.341  1.00  0.00           C  
ATOM    581  OH  TYR    41      97.102 109.982  83.018  1.00  0.00           O  
ATOM    582  HH  TYR    41      96.228 109.685  82.756  1.00  0.00           H  
ATOM    583  CE2 TYR    41      97.299 108.504  84.900  1.00  0.00           C  
ATOM    584  HE2 TYR    41      96.997 107.761  84.177  1.00  0.00           H  
ATOM    585  CD2 TYR    41      97.400 108.281  86.332  1.00  0.00           C  
ATOM    586  HD2 TYR    41      97.347 107.263  86.689  1.00  0.00           H  
ATOM    587  C   TYR    41      96.921 108.748  90.872  1.00  0.00           C  
ATOM    588  O   TYR    41      96.276 109.671  91.393  1.00  0.00           O  
ATOM    589  N   SER    42      97.751 107.970  91.599  1.00  0.00           N  
ATOM    590  H   SER    42      98.306 107.220  91.214  1.00  0.00           H  
ATOM    591  CA  SER    42      97.902 108.003  93.055  1.00  0.00           C  
ATOM    592  HA  SER    42      97.011 108.412  93.533  1.00  0.00           H  
ATOM    593  CB  SER    42      98.004 106.583  93.631  1.00  0.00           C  
ATOM    594  HB2 SER    42      98.910 106.157  93.200  1.00  0.00           H  
ATOM    595  HB3 SER    42      98.089 106.491  94.714  1.00  0.00           H  
ATOM    596  OG  SER    42      96.851 105.840  93.390  1.00  0.00           O  
ATOM    597  HG  SER    42      97.019 104.921  93.612  1.00  0.00           H  
ATOM    598  C   SER    42      99.126 108.911  93.432  1.00  0.00           C  
ATOM    599  O   SER    42      99.541 108.823  94.567  1.00  0.00           O  
ATOM    600  N   GLN    43      99.572 109.775  92.467  1.00  0.00           N  
ATOM    601  H   GLN    43      99.060 110.026  91.634  1.00  0.00           H  
ATOM    602  CA  GLN    43     100.843 110.473  92.559  1.00  0.00           C  
ATOM    603  HA  GLN    43     100.716 111.164  93.393  1.00  0.00           H  
ATOM    604  CB  GLN    43     102.050 109.558  92.809  1.00  0.00           C  
ATOM    605  HB2 GLN    43     102.837 110.312  92.805  1.00  0.00           H  
ATOM    606  HB3 GLN    43     102.041 109.225  93.847  1.00  0.00           H  
ATOM    607  CG  GLN    43     102.483 108.585  91.790  1.00  0.00           C  
ATOM    608  HG2 GLN    43     102.357 108.988  90.785  1.00  0.00           H  
ATOM    609  HG3 GLN    43     103.515 108.308  92.005  1.00  0.00           H  
ATOM    610  CD  GLN    43     101.717 107.299  91.856  1.00  0.00           C  
ATOM    611  OE1 GLN    43     101.556 106.760  90.764  1.00  0.00           O  
ATOM    612  NE2 GLN    43     101.466 106.710  92.986  1.00  0.00           N  
ATOM    613 HE21 GLN    43     101.731 107.194  93.832  1.00  0.00           H  
ATOM    614 HE22 GLN    43     101.159 105.748  92.962  1.00  0.00           H  
ATOM    615  C   GLN    43     100.987 111.280  91.266  1.00  0.00           C  
ATOM    616  O   GLN    43     100.362 110.943  90.277  1.00  0.00           O  
ATOM    617  N   SER    44     101.684 112.385  91.334  1.00  0.00           N  
ATOM    618  H   SER    44     102.222 112.628  92.153  1.00  0.00           H  
ATOM    619  CA  SER    44     101.784 113.363  90.207  1.00  0.00           C  
ATOM    620  HA  SER    44     101.077 113.123  89.413  1.00  0.00           H  
ATOM    621  CB  SER    44     101.506 114.705  90.717  1.00  0.00           C  
ATOM    622  HB2 SER    44     100.487 114.681  91.104  1.00  0.00           H  
ATOM    623  HB3 SER    44     102.164 114.981  91.541  1.00  0.00           H  
ATOM    624  OG  SER    44     101.624 115.816  89.698  1.00  0.00           O  
ATOM    625  HG  SER    44     101.536 116.651  90.163  1.00  0.00           H  
ATOM    626  C   SER    44     103.115 113.226  89.433  1.00  0.00           C  
ATOM    627  O   SER    44     104.160 113.066  90.056  1.00  0.00           O  
ATOM    628  N   THR    45     103.055 113.293  88.157  1.00  0.00           N  
ATOM    629  H   THR    45     102.157 113.467  87.730  1.00  0.00           H  
ATOM    630  CA  THR    45     104.189 113.241  87.207  1.00  0.00           C  
ATOM    631  HA  THR    45     105.009 112.624  87.577  1.00  0.00           H  
ATOM    632  CB  THR    45     103.733 112.559  85.850  1.00  0.00           C  
ATOM    633  HB  THR    45     102.757 112.855  85.467  1.00  0.00           H  
ATOM    634  CG2 THR    45     104.805 112.490  84.757  1.00  0.00           C  
ATOM    635 HG21 THR    45     105.701 111.991  85.125  1.00  0.00           H  
ATOM    636 HG22 THR    45     104.393 111.832  83.992  1.00  0.00           H  
ATOM    637 HG23 THR    45     104.928 113.425  84.210  1.00  0.00           H  
ATOM    638  OG1 THR    45     103.467 111.217  86.153  1.00  0.00           O  
ATOM    639  HG1 THR    45     102.764 111.171  86.806  1.00  0.00           H  
ATOM    640  C   THR    45     104.813 114.636  86.967  1.00  0.00           C  
ATOM    641  O   THR    45     105.797 114.765  86.194  1.00  0.00           O  
ATOM    642  N   ASP    46     104.346 115.773  87.560  1.00  0.00           N  
ATOM    643  H   ASP    46     103.533 115.555  88.120  1.00  0.00           H  
ATOM    644  CA  ASP    46     104.796 117.121  87.315  1.00  0.00           C  
ATOM    645  HA  ASP    46     105.452 117.228  86.451  1.00  0.00           H  
ATOM    646  CB  ASP    46     103.636 118.106  87.062  1.00  0.00           C  
ATOM    647  HB2 ASP    46     103.132 117.682  86.193  1.00  0.00           H  
ATOM    648  HB3 ASP    46     102.997 118.097  87.945  1.00  0.00           H  
ATOM    649  CG  ASP    46     103.991 119.550  86.790  1.00  0.00           C  
ATOM    650  OD1 ASP    46     105.173 119.914  86.739  1.00  0.00           O  
ATOM    651  OD2 ASP    46     103.015 120.340  86.589  1.00  0.00           O  
ATOM    652  C   ASP    46     105.592 117.534  88.588  1.00  0.00           C  
ATOM    653  O   ASP    46     105.077 117.810  89.694  1.00  0.00           O  
ATOM    654  N   THR    47     106.887 117.195  88.504  1.00  0.00           N  
ATOM    655  H   THR    47     107.271 116.969  87.598  1.00  0.00           H  
ATOM    656  CA  THR    47     107.878 117.298  89.658  1.00  0.00           C  
ATOM    657  HA  THR    47     107.271 117.375  90.560  1.00  0.00           H  
ATOM    658  CB  THR    47     108.775 116.062  89.823  1.00  0.00           C  
ATOM    659  HB  THR    47     109.542 116.245  90.575  1.00  0.00           H  
ATOM    660  CG2 THR    47     107.996 114.804  90.232  1.00  0.00           C  
ATOM    661 HG21 THR    47     108.682 113.991  90.468  1.00  0.00           H  
ATOM    662 HG22 THR    47     107.453 115.189  91.095  1.00  0.00           H  
ATOM    663 HG23 THR    47     107.298 114.551  89.434  1.00  0.00           H  
ATOM    664  OG1 THR    47     109.481 115.864  88.668  1.00  0.00           O  
ATOM    665  HG1 THR    47     109.013 115.127  88.268  1.00  0.00           H  
ATOM    666  C   THR    47     108.638 118.613  89.782  1.00  0.00           C  
ATOM    667  O   THR    47     109.624 118.737  90.551  1.00  0.00           O  
ATOM    668  N   SER    48     108.279 119.564  88.921  1.00  0.00           N  
ATOM    669  H   SER    48     107.533 119.298  88.295  1.00  0.00           H  
ATOM    670  CA  SER    48     108.970 120.828  88.646  1.00  0.00           C  
ATOM    671  HA  SER    48     110.042 120.647  88.568  1.00  0.00           H  
ATOM    672  CB  SER    48     108.337 121.545  87.437  1.00  0.00           C  
ATOM    673  HB2 SER    48     109.049 122.335  87.199  1.00  0.00           H  
ATOM    674  HB3 SER    48     108.299 120.937  86.533  1.00  0.00           H  
ATOM    675  OG  SER    48     106.997 121.928  87.542  1.00  0.00           O  
ATOM    676  HG  SER    48     106.413 121.201  87.318  1.00  0.00           H  
ATOM    677  C   SER    48     108.828 121.859  89.806  1.00  0.00           C  
ATOM    678  O   SER    48     108.170 121.574  90.769  1.00  0.00           O  
ATOM    679  N   GLY    49     109.489 123.020  89.677  1.00  0.00           N  
ATOM    680  H   GLY    49     110.031 123.125  88.832  1.00  0.00           H  
ATOM    681  CA  GLY    49     109.937 123.809  90.769  1.00  0.00           C  
ATOM    682  HA2 GLY    49     110.531 124.656  90.426  1.00  0.00           H  
ATOM    683  HA3 GLY    49     108.995 124.065  91.254  1.00  0.00           H  
ATOM    684  C   GLY    49     110.684 123.027  91.774  1.00  0.00           C  
ATOM    685  O   GLY    49     111.428 122.121  91.368  1.00  0.00           O  
ATOM    686  N   TYR    50     110.708 123.349  93.115  1.00  0.00           N  
ATOM    687  H   TYR    50     111.322 122.797  93.697  1.00  0.00           H  
ATOM    688  CA  TYR    50     109.816 124.272  93.832  1.00  0.00           C  
ATOM    689  HA  TYR    50     109.493 125.112  93.216  1.00  0.00           H  
ATOM    690  CB  TYR    50     108.524 123.486  94.140  1.00  0.00           C  
ATOM    691  HB2 TYR    50     108.103 123.115  93.206  1.00  0.00           H  
ATOM    692  HB3 TYR    50     108.661 122.598  94.758  1.00  0.00           H  
ATOM    693  CG  TYR    50     107.452 124.324  94.838  1.00  0.00           C  
ATOM    694  CD1 TYR    50     107.266 124.246  96.242  1.00  0.00           C  
ATOM    695  HD1 TYR    50     107.791 123.496  96.815  1.00  0.00           H  
ATOM    696  CE1 TYR    50     106.368 125.048  96.955  1.00  0.00           C  
ATOM    697  HE1 TYR    50     106.093 124.995  97.998  1.00  0.00           H  
ATOM    698  CZ  TYR    50     105.558 125.906  96.211  1.00  0.00           C  
ATOM    699  OH  TYR    50     104.623 126.666  96.858  1.00  0.00           O  
ATOM    700  HH  TYR    50     104.430 127.525  96.475  1.00  0.00           H  
ATOM    701  CE2 TYR    50     105.746 126.082  94.782  1.00  0.00           C  
ATOM    702  HE2 TYR    50     105.165 126.823  94.254  1.00  0.00           H  
ATOM    703  CD2 TYR    50     106.699 125.289  94.138  1.00  0.00           C  
ATOM    704  HD2 TYR    50     106.932 125.534  93.112  1.00  0.00           H  
ATOM    705  C   TYR    50     110.582 124.774  95.053  1.00  0.00           C  
ATOM    706  O   TYR    50     111.158 124.006  95.768  1.00  0.00           O  
ATOM    707  N   GLY    51     110.628 126.066  95.313  1.00  0.00           N  
ATOM    708  H   GLY    51     111.118 126.357  96.147  1.00  0.00           H  
ATOM    709  CA  GLY    51     109.996 127.176  94.583  1.00  0.00           C  
ATOM    710  HA2 GLY    51     108.998 126.970  94.196  1.00  0.00           H  
ATOM    711  HA3 GLY    51     109.768 127.971  95.293  1.00  0.00           H  
ATOM    712  C   GLY    51     110.817 127.663  93.413  1.00  0.00           C  
ATOM    713  O   GLY    51     111.163 126.911  92.515  1.00  0.00           O  
ATOM    714  N   GLN    52     111.033 129.004  93.346  1.00  0.00           N  
ATOM    715  H   GLN    52     110.744 129.581  94.123  1.00  0.00           H  
ATOM    716  CA  GLN    52     111.682 129.611  92.157  1.00  0.00           C  
ATOM    717  HA  GLN    52     111.215 129.032  91.361  1.00  0.00           H  
ATOM    718  CB  GLN    52     111.299 131.135  92.009  1.00  0.00           C  
ATOM    719  HB2 GLN    52     111.456 131.410  90.966  1.00  0.00           H  
ATOM    720  HB3 GLN    52     110.221 131.219  92.144  1.00  0.00           H  
ATOM    721  CG  GLN    52     112.094 132.168  92.852  1.00  0.00           C  
ATOM    722  HG2 GLN    52     112.210 131.882  93.898  1.00  0.00           H  
ATOM    723  HG3 GLN    52     113.100 132.154  92.433  1.00  0.00           H  
ATOM    724  CD  GLN    52     111.507 133.603  92.874  1.00  0.00           C  
ATOM    725  OE1 GLN    52     110.407 133.949  92.414  1.00  0.00           O  
ATOM    726  NE2 GLN    52     112.265 134.594  93.341  1.00  0.00           N  
ATOM    727 HE21 GLN    52     113.133 134.378  93.811  1.00  0.00           H  
ATOM    728 HE22 GLN    52     111.799 135.395  93.741  1.00  0.00           H  
ATOM    729  C   GLN    52     113.118 129.230  92.107  1.00  0.00           C  
ATOM    730  O   GLN    52     113.781 129.089  93.150  1.00  0.00           O  
ATOM    731  N   SER    53     113.795 129.140  90.982  1.00  0.00           N  
ATOM    732  H   SER    53     114.723 128.799  91.186  1.00  0.00           H  
ATOM    733  CA  SER    53     113.307 129.230  89.565  1.00  0.00           C  
ATOM    734  HA  SER    53     112.733 130.139  89.390  1.00  0.00           H  
ATOM    735  CB  SER    53     114.519 129.271  88.714  1.00  0.00           C  
ATOM    736  HB2 SER    53     115.238 129.973  89.135  1.00  0.00           H  
ATOM    737  HB3 SER    53     115.054 128.322  88.746  1.00  0.00           H  
ATOM    738  OG  SER    53     114.240 129.507  87.386  1.00  0.00           O  
ATOM    739  HG  SER    53     115.100 129.276  87.027  1.00  0.00           H  
ATOM    740  C   SER    53     112.452 127.971  89.279  1.00  0.00           C  
ATOM    741  O   SER    53     112.827 126.848  89.590  1.00  0.00           O  
ATOM    742  N   SER    54     111.318 128.152  88.614  1.00  0.00           N  
ATOM    743  H   SER    54     111.035 129.093  88.379  1.00  0.00           H  
ATOM    744  CA  SER    54     110.239 127.179  88.565  1.00  0.00           C  
ATOM    745  HA  SER    54     110.337 126.648  89.512  1.00  0.00           H  
ATOM    746  CB  SER    54     108.869 127.823  88.306  1.00  0.00           C  
ATOM    747  HB2 SER    54     109.104 128.366  87.390  1.00  0.00           H  
ATOM    748  HB3 SER    54     108.045 127.123  88.168  1.00  0.00           H  
ATOM    749  OG  SER    54     108.676 128.788  89.329  1.00  0.00           O  
ATOM    750  HG  SER    54     108.355 129.634  89.008  1.00  0.00           H  
ATOM    751  C   SER    54     110.463 126.009  87.579  1.00  0.00           C  
ATOM    752  O   SER    54     109.692 125.029  87.550  1.00  0.00           O  
ATOM    753  N   TYR    55     111.491 126.072  86.669  1.00  0.00           N  
ATOM    754  H   TYR    55     112.092 126.880  86.750  1.00  0.00           H  
ATOM    755  CA  TYR    55     111.750 125.118  85.565  1.00  0.00           C  
ATOM    756  HA  TYR    55     111.345 124.141  85.831  1.00  0.00           H  
ATOM    757  CB  TYR    55     110.942 125.643  84.410  1.00  0.00           C  
ATOM    758  HB2 TYR    55     111.318 126.631  84.148  1.00  0.00           H  
ATOM    759  HB3 TYR    55     111.161 124.970  83.581  1.00  0.00           H  
ATOM    760  CG  TYR    55     109.465 125.574  84.548  1.00  0.00           C  
ATOM    761  CD1 TYR    55     108.657 126.761  84.587  1.00  0.00           C  
ATOM    762  HD1 TYR    55     109.131 127.732  84.597  1.00  0.00           H  
ATOM    763  CE1 TYR    55     107.259 126.690  84.729  1.00  0.00           C  
ATOM    764  HE1 TYR    55     106.662 127.588  84.796  1.00  0.00           H  
ATOM    765  CZ  TYR    55     106.663 125.420  84.767  1.00  0.00           C  
ATOM    766  OH  TYR    55     105.338 125.275  84.744  1.00  0.00           O  
ATOM    767  HH  TYR    55     105.143 124.376  85.017  1.00  0.00           H  
ATOM    768  CE2 TYR    55     107.339 124.219  84.729  1.00  0.00           C  
ATOM    769  HE2 TYR    55     106.844 123.260  84.697  1.00  0.00           H  
ATOM    770  CD2 TYR    55     108.736 124.338  84.600  1.00  0.00           C  
ATOM    771  HD2 TYR    55     109.237 123.384  84.524  1.00  0.00           H  
ATOM    772  C   TYR    55     113.235 125.045  85.199  1.00  0.00           C  
ATOM    773  O   TYR    55     113.729 125.871  84.486  1.00  0.00           O  
ATOM    774  N   SER    56     114.049 124.093  85.767  1.00  0.00           N  
ATOM    775  H   SER    56     115.010 124.100  85.457  1.00  0.00           H  
ATOM    776  CA  SER    56     113.884 123.263  86.899  1.00  0.00           C  
ATOM    777  HA  SER    56     114.772 122.643  87.021  1.00  0.00           H  
ATOM    778  CB  SER    56     113.779 124.039  88.257  1.00  0.00           C  
ATOM    779  HB2 SER    56     114.645 124.692  88.360  1.00  0.00           H  
ATOM    780  HB3 SER    56     112.894 124.675  88.309  1.00  0.00           H  
ATOM    781  OG  SER    56     113.862 123.146  89.392  1.00  0.00           O  
ATOM    782  HG  SER    56     113.037 122.660  89.325  1.00  0.00           H  
ATOM    783  C   SER    56     112.665 122.254  86.751  1.00  0.00           C  
ATOM    784  O   SER    56     111.806 122.292  87.574  1.00  0.00           O  
ATOM    785  N   SER    57     112.677 121.282  85.820  1.00  0.00           N  
ATOM    786  H   SER    57     111.822 120.753  85.912  1.00  0.00           H  
ATOM    787  CA  SER    57     113.518 121.275  84.551  1.00  0.00           C  
ATOM    788  HA  SER    57     114.463 121.759  84.797  1.00  0.00           H  
ATOM    789  CB  SER    57     113.922 119.842  84.176  1.00  0.00           C  
ATOM    790  HB2 SER    57     114.852 119.588  84.684  1.00  0.00           H  
ATOM    791  HB3 SER    57     113.201 119.079  84.469  1.00  0.00           H  
ATOM    792  OG  SER    57     114.152 119.662  82.719  1.00  0.00           O  
ATOM    793  HG  SER    57     113.550 119.045  82.296  1.00  0.00           H  
ATOM    794  C   SER    57     112.653 122.003  83.492  1.00  0.00           C  
ATOM    795  O   SER    57     111.402 121.980  83.546  1.00  0.00           O  
ATOM    796  N   TYR    58     113.248 122.568  82.451  1.00  0.00           N  
ATOM    797  H   TYR    58     114.239 122.763  82.458  1.00  0.00           H  
ATOM    798  CA  TYR    58     112.481 123.238  81.376  1.00  0.00           C  
ATOM    799  HA  TYR    58     111.651 123.737  81.876  1.00  0.00           H  
ATOM    800  CB  TYR    58     113.265 124.421  80.827  1.00  0.00           C  
ATOM    801  HB2 TYR    58     113.476 125.031  81.705  1.00  0.00           H  
ATOM    802  HB3 TYR    58     114.204 124.022  80.443  1.00  0.00           H  
ATOM    803  CG  TYR    58     112.587 125.317  79.850  1.00  0.00           C  
ATOM    804  CD1 TYR    58     112.523 124.855  78.517  1.00  0.00           C  
ATOM    805  HD1 TYR    58     112.975 123.937  78.174  1.00  0.00           H  
ATOM    806  CE1 TYR    58     111.896 125.648  77.484  1.00  0.00           C  
ATOM    807  HE1 TYR    58     111.919 125.367  76.441  1.00  0.00           H  
ATOM    808  CZ  TYR    58     111.161 126.797  77.859  1.00  0.00           C  
ATOM    809  OH  TYR    58     110.405 127.467  76.884  1.00  0.00           O  
ATOM    810  HH  TYR    58     109.800 128.040  77.360  1.00  0.00           H  
ATOM    811  CE2 TYR    58     111.313 127.259  79.192  1.00  0.00           C  
ATOM    812  HE2 TYR    58     110.837 128.192  79.457  1.00  0.00           H  
ATOM    813  CD2 TYR    58     111.935 126.487  80.186  1.00  0.00           C  
ATOM    814  HD2 TYR    58     111.954 126.830  81.210  1.00  0.00           H  
ATOM    815  C   TYR    58     112.065 122.233  80.321  1.00  0.00           C  
ATOM    816  O   TYR    58     112.888 121.448  79.814  1.00  0.00           O  
ATOM    817  N   GLY    59     110.813 122.232  79.820  1.00  0.00           N  
ATOM    818  H   GLY    59     110.492 121.385  79.374  1.00  0.00           H  
ATOM    819  CA  GLY    59     109.640 123.074  80.156  1.00  0.00           C  
ATOM    820  HA2 GLY    59     109.192 122.534  80.990  1.00  0.00           H  
ATOM    821  HA3 GLY    59     109.916 124.095  80.418  1.00  0.00           H  
ATOM    822  C   GLY    59     108.566 123.007  79.038  1.00  0.00           C  
ATOM    823  O   GLY    59     108.789 122.346  78.031  1.00  0.00           O  
ATOM    824  N   GLN    60     107.388 123.491  79.285  1.00  0.00           N  
ATOM    825  H   GLN    60     106.681 123.376  78.573  1.00  0.00           H  
ATOM    826  CA  GLN    60     106.863 123.783  80.626  1.00  0.00           C  
ATOM    827  HA  GLN    60     107.568 123.608  81.438  1.00  0.00           H  
ATOM    828  CB  GLN    60     106.415 125.280  80.618  1.00  0.00           C  
ATOM    829  HB2 GLN    60     105.787 125.446  79.743  1.00  0.00           H  
ATOM    830  HB3 GLN    60     105.747 125.457  81.461  1.00  0.00           H  
ATOM    831  CG  GLN    60     107.527 126.289  80.738  1.00  0.00           C  
ATOM    832  HG2 GLN    60     108.194 126.061  81.569  1.00  0.00           H  
ATOM    833  HG3 GLN    60     108.126 126.358  79.830  1.00  0.00           H  
ATOM    834  CD  GLN    60     107.018 127.710  80.950  1.00  0.00           C  
ATOM    835  OE1 GLN    60     107.622 128.661  80.499  1.00  0.00           O  
ATOM    836  NE2 GLN    60     105.911 127.954  81.571  1.00  0.00           N  
ATOM    837 HE21 GLN    60     105.456 127.252  82.137  1.00  0.00           H  
ATOM    838 HE22 GLN    60     105.654 128.925  81.673  1.00  0.00           H  
ATOM    839  C   GLN    60     105.657 122.795  80.947  1.00  0.00           C  
ATOM    840  O   GLN    60     105.818 121.583  80.891  1.00  0.00           O  
ATOM    841  N   SER    61     104.524 123.306  81.499  1.00  0.00           N  
ATOM    842  H   SER    61     104.447 124.313  81.511  1.00  0.00           H  
ATOM    843  CA  SER    61     103.305 122.550  81.986  1.00  0.00           C  
ATOM    844  HA  SER    61     103.738 121.841  82.692  1.00  0.00           H  
ATOM    845  CB  SER    61     102.443 123.411  82.931  1.00  0.00           C  
ATOM    846  HB2 SER    61     101.778 122.704  83.426  1.00  0.00           H  
ATOM    847  HB3 SER    61     103.133 123.845  83.655  1.00  0.00           H  
ATOM    848  OG  SER    61     101.873 124.496  82.330  1.00  0.00           O  
ATOM    849  HG  SER    61     102.559 125.168  82.341  1.00  0.00           H  
ATOM    850  C   SER    61     102.549 121.749  80.907  1.00  0.00           C  
ATOM    851  O   SER    61     102.718 122.037  79.700  1.00  0.00           O  
ATOM    852  N   GLN    62     101.665 120.842  81.306  1.00  0.00           N  
ATOM    853  H   GLN    62     101.586 120.665  82.297  1.00  0.00           H  
ATOM    854  CA  GLN    62     100.792 120.095  80.385  1.00  0.00           C  
ATOM    855  HA  GLN    62     101.473 119.442  79.840  1.00  0.00           H  
ATOM    856  CB  GLN    62      99.880 119.100  81.228  1.00  0.00           C  
ATOM    857  HB2 GLN    62      99.409 118.476  80.468  1.00  0.00           H  
ATOM    858  HB3 GLN    62     100.467 118.525  81.943  1.00  0.00           H  
ATOM    859  CG  GLN    62      98.766 119.821  82.009  1.00  0.00           C  
ATOM    860  HG2 GLN    62      98.826 120.903  82.128  1.00  0.00           H  
ATOM    861  HG3 GLN    62      97.828 119.690  81.469  1.00  0.00           H  
ATOM    862  CD  GLN    62      98.494 119.126  83.356  1.00  0.00           C  
ATOM    863  OE1 GLN    62      98.624 117.913  83.494  1.00  0.00           O  
ATOM    864  NE2 GLN    62      98.274 119.744  84.526  1.00  0.00           N  
ATOM    865 HE21 GLN    62      98.274 119.235  85.398  1.00  0.00           H  
ATOM    866 HE22 GLN    62      98.148 120.746  84.558  1.00  0.00           H  
ATOM    867  C   GLN    62      99.952 120.915  79.333  1.00  0.00           C  
ATOM    868  O   GLN    62      99.666 120.375  78.300  1.00  0.00           O  
ATOM    869  N   ASN    63      99.514 122.158  79.623  1.00  0.00           N  
ATOM    870  H   ASN    63      99.736 122.577  80.515  1.00  0.00           H  
ATOM    871  CA  ASN    63      98.958 122.990  78.561  1.00  0.00           C  
ATOM    872  HA  ASN    63      98.808 122.448  77.627  1.00  0.00           H  
ATOM    873  CB  ASN    63      97.556 123.497  78.979  1.00  0.00           C  
ATOM    874  HB2 ASN    63      97.620 124.203  79.807  1.00  0.00           H  
ATOM    875  HB3 ASN    63      97.096 124.033  78.148  1.00  0.00           H  
ATOM    876  CG  ASN    63      96.645 122.299  79.338  1.00  0.00           C  
ATOM    877  OD1 ASN    63      96.391 121.301  78.689  1.00  0.00           O  
ATOM    878  ND2 ASN    63      96.014 122.455  80.493  1.00  0.00           N  
ATOM    879 HD21 ASN    63      95.328 121.796  80.833  1.00  0.00           H  
ATOM    880 HD22 ASN    63      96.294 123.270  81.019  1.00  0.00           H  
ATOM    881  C   ASN    63      99.918 124.192  78.162  1.00  0.00           C  
ATOM    882  O   ASN    63      99.502 125.172  77.580  1.00  0.00           O  
ATOM    883  N   THR    64     101.268 124.088  78.337  1.00  0.00           N  
ATOM    884  H   THR    64     101.558 123.399  79.016  1.00  0.00           H  
ATOM    885  CA  THR    64     102.384 124.786  77.593  1.00  0.00           C  
ATOM    886  HA  THR    64     101.959 125.137  76.653  1.00  0.00           H  
ATOM    887  CB  THR    64     102.877 126.032  78.334  1.00  0.00           C  
ATOM    888  HB  THR    64     103.296 125.666  79.271  1.00  0.00           H  
ATOM    889  CG2 THR    64     104.114 126.732  77.745  1.00  0.00           C  
ATOM    890 HG21 THR    64     105.005 126.108  77.679  1.00  0.00           H  
ATOM    891 HG22 THR    64     103.845 127.116  76.761  1.00  0.00           H  
ATOM    892 HG23 THR    64     104.290 127.614  78.362  1.00  0.00           H  
ATOM    893  OG1 THR    64     101.849 127.042  78.487  1.00  0.00           O  
ATOM    894  HG1 THR    64     101.179 126.724  79.097  1.00  0.00           H  
ATOM    895  C   THR    64     103.597 123.896  77.311  1.00  0.00           C  
ATOM    896  O   THR    64     104.421 123.718  78.179  1.00  0.00           O  
ATOM    897  N   GLY    65     103.859 123.398  76.096  1.00  0.00           N  
ATOM    898  H   GLY    65     104.752 122.934  76.007  1.00  0.00           H  
ATOM    899  CA  GLY    65     102.895 123.319  75.061  1.00  0.00           C  
ATOM    900  HA2 GLY    65     102.437 124.286  74.850  1.00  0.00           H  
ATOM    901  HA3 GLY    65     103.430 122.967  74.180  1.00  0.00           H  
ATOM    902  C   GLY    65     101.779 122.330  75.296  1.00  0.00           C  
ATOM    903  O   GLY    65     101.674 121.818  76.422  1.00  0.00           O  
ATOM    904  N   TYR    66     101.041 122.049  74.195  1.00  0.00           N  
ATOM    905  H   TYR    66     101.307 122.530  73.348  1.00  0.00           H  
ATOM    906  CA  TYR    66      99.757 121.361  74.243  1.00  0.00           C  
ATOM    907  HA  TYR    66      99.615 120.813  75.174  1.00  0.00           H  
ATOM    908  CB  TYR    66      98.752 122.493  74.103  1.00  0.00           C  
ATOM    909  HB2 TYR    66      98.935 123.147  74.955  1.00  0.00           H  
ATOM    910  HB3 TYR    66      99.013 123.133  73.260  1.00  0.00           H  
ATOM    911  CG  TYR    66      97.288 122.127  74.136  1.00  0.00           C  
ATOM    912  CD1 TYR    66      96.488 122.428  73.028  1.00  0.00           C  
ATOM    913  HD1 TYR    66      96.976 122.637  72.088  1.00  0.00           H  
ATOM    914  CE1 TYR    66      95.097 122.229  73.006  1.00  0.00           C  
ATOM    915  HE1 TYR    66      94.559 122.655  72.172  1.00  0.00           H  
ATOM    916  CZ  TYR    66      94.454 121.858  74.213  1.00  0.00           C  
ATOM    917  OH  TYR    66      93.101 121.915  74.284  1.00  0.00           O  
ATOM    918  HH  TYR    66      92.795 122.057  75.183  1.00  0.00           H  
ATOM    919  CE2 TYR    66      95.239 121.599  75.347  1.00  0.00           C  
ATOM    920  HE2 TYR    66      94.690 121.364  76.247  1.00  0.00           H  
ATOM    921  CD2 TYR    66      96.667 121.642  75.317  1.00  0.00           C  
ATOM    922  HD2 TYR    66      97.189 121.492  76.250  1.00  0.00           H  
ATOM    923  C   TYR    66      99.611 120.290  73.139  1.00  0.00           C  
ATOM    924  O   TYR    66      99.493 120.600  71.885  1.00  0.00           O  
ATOM    925  N   GLY    67      99.511 119.046  73.623  1.00  0.00           N  
ATOM    926  H   GLY    67      99.437 118.853  74.611  1.00  0.00           H  
ATOM    927  CA  GLY    67      99.407 117.799  72.823  1.00  0.00           C  
ATOM    928  HA2 GLY    67      99.555 118.046  71.771  1.00  0.00           H  
ATOM    929  HA3 GLY    67     100.144 117.105  73.227  1.00  0.00           H  
ATOM    930  C   GLY    67      97.982 117.156  72.791  1.00  0.00           C  
ATOM    931  O   GLY    67      97.774 116.314  71.897  1.00  0.00           O  
ATOM    932  N   THR    68      97.060 117.500  73.673  1.00  0.00           N  
ATOM    933  H   THR    68      97.389 117.932  74.524  1.00  0.00           H  
ATOM    934  CA  THR    68      95.604 117.329  73.351  1.00  0.00           C  
ATOM    935  HA  THR    68      95.250 116.299  73.316  1.00  0.00           H  
ATOM    936  CB  THR    68      94.772 118.007  74.477  1.00  0.00           C  
ATOM    937  HB  THR    68      95.091 119.044  74.590  1.00  0.00           H  
ATOM    938  CG2 THR    68      93.265 118.105  74.399  1.00  0.00           C  
ATOM    939 HG21 THR    68      92.861 117.121  74.159  1.00  0.00           H  
ATOM    940 HG22 THR    68      92.731 118.563  75.232  1.00  0.00           H  
ATOM    941 HG23 THR    68      93.031 118.829  73.619  1.00  0.00           H  
ATOM    942  OG1 THR    68      94.930 117.311  75.727  1.00  0.00           O  
ATOM    943  HG1 THR    68      95.802 117.503  76.079  1.00  0.00           H  
ATOM    944  C   THR    68      95.292 117.929  71.966  1.00  0.00           C  
ATOM    945  O   THR    68      95.891 118.923  71.616  1.00  0.00           O  
ATOM    946  N   GLN    69      94.379 117.326  71.245  1.00  0.00           N  
ATOM    947  H   GLN    69      93.934 116.463  71.524  1.00  0.00           H  
ATOM    948  CA  GLN    69      94.049 117.624  69.845  1.00  0.00           C  
ATOM    949  HA  GLN    69      94.939 117.393  69.261  1.00  0.00           H  
ATOM    950  CB  GLN    69      92.869 116.674  69.479  1.00  0.00           C  
ATOM    951  HB2 GLN    69      93.201 115.656  69.681  1.00  0.00           H  
ATOM    952  HB3 GLN    69      92.027 116.893  70.136  1.00  0.00           H  
ATOM    953  CG  GLN    69      92.330 116.760  68.046  1.00  0.00           C  
ATOM    954  HG2 GLN    69      91.566 116.009  67.851  1.00  0.00           H  
ATOM    955  HG3 GLN    69      91.781 117.697  67.954  1.00  0.00           H  
ATOM    956  CD  GLN    69      93.392 116.816  66.964  1.00  0.00           C  
ATOM    957  OE1 GLN    69      93.432 117.760  66.234  1.00  0.00           O  
ATOM    958  NE2 GLN    69      94.303 115.866  66.876  1.00  0.00           N  
ATOM    959 HE21 GLN    69      94.345 115.132  67.569  1.00  0.00           H  
ATOM    960 HE22 GLN    69      95.029 115.972  66.181  1.00  0.00           H  
ATOM    961  C   GLN    69      93.634 119.099  69.635  1.00  0.00           C  
ATOM    962  O   GLN    69      93.076 119.690  70.561  1.00  0.00           O  
ATOM    963  N   SER    70      93.830 119.698  68.430  1.00  0.00           N  
ATOM    964  H   SER    70      94.358 119.142  67.772  1.00  0.00           H  
ATOM    965  CA  SER    70      93.691 121.194  68.213  1.00  0.00           C  
ATOM    966  HA  SER    70      93.378 121.694  69.129  1.00  0.00           H  
ATOM    967  CB  SER    70      94.979 121.842  67.685  1.00  0.00           C  
ATOM    968  HB2 SER    70      94.765 122.894  67.498  1.00  0.00           H  
ATOM    969  HB3 SER    70      95.818 121.818  68.380  1.00  0.00           H  
ATOM    970  OG  SER    70      95.366 121.321  66.465  1.00  0.00           O  
ATOM    971  HG  SER    70      95.882 120.551  66.716  1.00  0.00           H  
ATOM    972  C   SER    70      92.613 121.589  67.203  1.00  0.00           C  
ATOM    973  O   SER    70      92.414 122.755  66.967  1.00  0.00           O  
ATOM    974  N   THR    71      91.857 120.620  66.604  1.00  0.00           N  
ATOM    975  H   THR    71      92.125 119.676  66.843  1.00  0.00           H  
ATOM    976  CA  THR    71      90.732 120.682  65.598  1.00  0.00           C  
ATOM    977  HA  THR    71      90.357 121.701  65.496  1.00  0.00           H  
ATOM    978  CB  THR    71      91.291 120.319  64.178  1.00  0.00           C  
ATOM    979  HB  THR    71      90.449 120.360  63.487  1.00  0.00           H  
ATOM    980  CG2 THR    71      92.305 121.367  63.688  1.00  0.00           C  
ATOM    981 HG21 THR    71      92.763 121.105  62.734  1.00  0.00           H  
ATOM    982 HG22 THR    71      91.821 122.315  63.454  1.00  0.00           H  
ATOM    983 HG23 THR    71      93.112 121.604  64.381  1.00  0.00           H  
ATOM    984  OG1 THR    71      91.909 119.022  63.977  1.00  0.00           O  
ATOM    985  HG1 THR    71      92.186 119.034  63.058  1.00  0.00           H  
ATOM    986  C   THR    71      89.563 119.717  65.952  1.00  0.00           C  
ATOM    987  O   THR    71      89.861 118.623  66.404  1.00  0.00           O  
ATOM    988  N   PRO    72      88.211 119.988  65.702  1.00  0.00           N  
ATOM    989  CD  PRO    72      87.763 121.260  65.027  1.00  0.00           C  
ATOM    990  HD2 PRO    72      87.911 121.255  63.947  1.00  0.00           H  
ATOM    991  HD3 PRO    72      88.371 122.038  65.489  1.00  0.00           H  
ATOM    992  CG  PRO    72      86.269 121.368  65.364  1.00  0.00           C  
ATOM    993  HG2 PRO    72      85.643 121.861  64.621  1.00  0.00           H  
ATOM    994  HG3 PRO    72      86.044 121.855  66.313  1.00  0.00           H  
ATOM    995  CB  PRO    72      85.853 119.926  65.415  1.00  0.00           C  
ATOM    996  HB2 PRO    72      85.692 119.627  64.380  1.00  0.00           H  
ATOM    997  HB3 PRO    72      84.932 119.833  65.990  1.00  0.00           H  
ATOM    998  CA  PRO    72      87.044 119.207  66.077  1.00  0.00           C  
ATOM    999  HA  PRO    72      86.962 119.296  67.160  1.00  0.00           H  
ATOM   1000  C   PRO    72      87.107 117.703  65.783  1.00  0.00           C  
ATOM   1001  O   PRO    72      87.269 117.298  64.632  1.00  0.00           O  
ATOM   1002  N   GLN    73      87.025 116.896  66.817  1.00  0.00           N  
ATOM   1003  H   GLN    73      86.751 117.242  67.726  1.00  0.00           H  
ATOM   1004  CA  GLN    73      86.965 115.386  66.612  1.00  0.00           C  
ATOM   1005  HA  GLN    73      87.723 115.078  65.893  1.00  0.00           H  
ATOM   1006  CB  GLN    73      87.368 114.740  67.923  1.00  0.00           C  
ATOM   1007  HB2 GLN    73      87.792 113.754  67.735  1.00  0.00           H  
ATOM   1008  HB3 GLN    73      88.247 115.273  68.286  1.00  0.00           H  
ATOM   1009  CG  GLN    73      86.403 114.619  69.130  1.00  0.00           C  
ATOM   1010  HG2 GLN    73      86.945 114.485  70.065  1.00  0.00           H  
ATOM   1011  HG3 GLN    73      85.778 115.504  69.250  1.00  0.00           H  
ATOM   1012  CD  GLN    73      85.427 113.407  69.200  1.00  0.00           C  
ATOM   1013  OE1 GLN    73      85.375 112.566  68.294  1.00  0.00           O  
ATOM   1014  NE2 GLN    73      84.548 113.274  70.195  1.00  0.00           N  
ATOM   1015 HE21 GLN    73      84.644 113.921  70.965  1.00  0.00           H  
ATOM   1016 HE22 GLN    73      83.726 112.719  70.005  1.00  0.00           H  
ATOM   1017  C   GLN    73      85.656 114.869  66.024  1.00  0.00           C  
ATOM   1018  O   GLN    73      84.573 115.440  66.344  1.00  0.00           O  
ATOM   1019  N   GLY    74      85.650 113.871  65.125  1.00  0.00           N  
ATOM   1020  H   GLY    74      86.539 113.415  64.977  1.00  0.00           H  
ATOM   1021  CA  GLY    74      84.485 113.436  64.447  1.00  0.00           C  
ATOM   1022  HA2 GLY    74      83.788 114.275  64.445  1.00  0.00           H  
ATOM   1023  HA3 GLY    74      84.724 113.345  63.388  1.00  0.00           H  
ATOM   1024  C   GLY    74      83.736 112.205  64.929  1.00  0.00           C  
ATOM   1025  O   GLY    74      82.796 111.851  64.305  1.00  0.00           O  
ATOM   1026  N   TYR    75      84.066 111.550  66.093  1.00  0.00           N  
ATOM   1027  H   TYR    75      84.838 111.910  66.637  1.00  0.00           H  
ATOM   1028  CA  TYR    75      83.588 110.164  66.425  1.00  0.00           C  
ATOM   1029  HA  TYR    75      83.289 109.650  65.511  1.00  0.00           H  
ATOM   1030  CB  TYR    75      84.687 109.401  67.156  1.00  0.00           C  
ATOM   1031  HB2 TYR    75      85.045 109.957  68.022  1.00  0.00           H  
ATOM   1032  HB3 TYR    75      84.322 108.437  67.510  1.00  0.00           H  
ATOM   1033  CG  TYR    75      85.886 109.108  66.284  1.00  0.00           C  
ATOM   1034  CD1 TYR    75      87.072 109.914  66.409  1.00  0.00           C  
ATOM   1035  HD1 TYR    75      87.135 110.712  67.134  1.00  0.00           H  
ATOM   1036  CE1 TYR    75      88.172 109.610  65.598  1.00  0.00           C  
ATOM   1037  HE1 TYR    75      89.040 110.242  65.715  1.00  0.00           H  
ATOM   1038  CZ  TYR    75      88.107 108.563  64.639  1.00  0.00           C  
ATOM   1039  OH  TYR    75      89.209 108.314  63.845  1.00  0.00           O  
ATOM   1040  HH  TYR    75      89.973 108.892  63.915  1.00  0.00           H  
ATOM   1041  CE2 TYR    75      87.013 107.684  64.607  1.00  0.00           C  
ATOM   1042  HE2 TYR    75      86.992 106.839  63.935  1.00  0.00           H  
ATOM   1043  CD2 TYR    75      85.905 107.978  65.439  1.00  0.00           C  
ATOM   1044  HD2 TYR    75      85.119 107.239  65.501  1.00  0.00           H  
ATOM   1045  C   TYR    75      82.353 110.222  67.375  1.00  0.00           C  
ATOM   1046  O   TYR    75      81.694 109.212  67.569  1.00  0.00           O  
ATOM   1047  N   GLY    76      82.094 111.390  67.952  1.00  0.00           N  
ATOM   1048  H   GLY    76      82.766 112.128  67.795  1.00  0.00           H  
ATOM   1049  CA  GLY    76      80.938 111.736  68.748  1.00  0.00           C  
ATOM   1050  HA2 GLY    76      81.241 112.703  69.149  1.00  0.00           H  
ATOM   1051  HA3 GLY    76      80.011 111.882  68.195  1.00  0.00           H  
ATOM   1052  C   GLY    76      80.903 110.940  70.002  1.00  0.00           C  
ATOM   1053  O   GLY    76      81.900 110.505  70.570  1.00  0.00           O  
ATOM   1054  N   SER    77      79.715 110.564  70.474  1.00  0.00           N  
ATOM   1055  H   SER    77      78.864 110.921  70.064  1.00  0.00           H  
ATOM   1056  CA  SER    77      79.545 109.691  71.629  1.00  0.00           C  
ATOM   1057  HA  SER    77      80.445 109.092  71.772  1.00  0.00           H  
ATOM   1058  CB  SER    77      79.424 110.533  72.890  1.00  0.00           C  
ATOM   1059  HB2 SER    77      79.167 109.854  73.703  1.00  0.00           H  
ATOM   1060  HB3 SER    77      80.381 110.995  73.131  1.00  0.00           H  
ATOM   1061  OG  SER    77      78.435 111.562  72.867  1.00  0.00           O  
ATOM   1062  HG  SER    77      78.464 112.094  72.068  1.00  0.00           H  
ATOM   1063  C   SER    77      78.292 108.698  71.419  1.00  0.00           C  
ATOM   1064  O   SER    77      77.294 108.631  72.169  1.00  0.00           O  
ATOM   1065  N   THR    78      78.361 107.831  70.409  1.00  0.00           N  
ATOM   1066  H   THR    78      77.512 107.284  70.376  1.00  0.00           H  
ATOM   1067  CA  THR    78      79.474 107.456  69.493  1.00  0.00           C  
ATOM   1068  HA  THR    78      80.152 108.294  69.337  1.00  0.00           H  
ATOM   1069  CB  THR    78      80.326 106.270  69.929  1.00  0.00           C  
ATOM   1070  HB  THR    78      79.697 105.393  70.085  1.00  0.00           H  
ATOM   1071  CG2 THR    78      81.398 105.889  68.940  1.00  0.00           C  
ATOM   1072 HG21 THR    78      81.962 106.686  68.455  1.00  0.00           H  
ATOM   1073 HG22 THR    78      82.167 105.232  69.345  1.00  0.00           H  
ATOM   1074 HG23 THR    78      81.043 105.246  68.134  1.00  0.00           H  
ATOM   1075  OG1 THR    78      81.047 106.683  71.057  1.00  0.00           O  
ATOM   1076  HG1 THR    78      80.435 106.655  71.796  1.00  0.00           H  
ATOM   1077  C   THR    78      78.938 107.051  68.160  1.00  0.00           C  
ATOM   1078  O   THR    78      78.080 106.145  68.023  1.00  0.00           O  
ATOM   1079  N   GLY    79      79.371 107.717  67.130  1.00  0.00           N  
ATOM   1080  H   GLY    79      80.142 108.318  67.385  1.00  0.00           H  
ATOM   1081  CA  GLY    79      79.033 107.422  65.764  1.00  0.00           C  
ATOM   1082  HA2 GLY    79      77.976 107.595  65.562  1.00  0.00           H  
ATOM   1083  HA3 GLY    79      79.507 108.189  65.152  1.00  0.00           H  
ATOM   1084  C   GLY    79      79.580 106.083  65.207  1.00  0.00           C  
ATOM   1085  O   GLY    79      80.344 105.533  65.946  1.00  0.00           O  
ATOM   1086  N   GLY    80      79.208 105.531  64.024  1.00  0.00           N  
ATOM   1087  H   GLY    80      79.524 104.573  63.971  1.00  0.00           H  
ATOM   1088  CA  GLY    80      78.087 106.004  63.147  1.00  0.00           C  
ATOM   1089  HA2 GLY    80      78.360 107.006  62.817  1.00  0.00           H  
ATOM   1090  HA3 GLY    80      78.156 105.466  62.202  1.00  0.00           H  
ATOM   1091  C   GLY    80      76.737 106.010  63.924  1.00  0.00           C  
ATOM   1092  O   GLY    80      76.504 105.115  64.758  1.00  0.00           O  
ATOM   1093  N   TYR    81      75.891 106.998  63.754  1.00  0.00           N  
ATOM   1094  H   TYR    81      76.063 107.636  62.990  1.00  0.00           H  
ATOM   1095  CA  TYR    81      74.622 106.956  64.309  1.00  0.00           C  
ATOM   1096  HA  TYR    81      74.484 106.277  65.151  1.00  0.00           H  
ATOM   1097  CB  TYR    81      74.340 108.422  64.784  1.00  0.00           C  
ATOM   1098  HB2 TYR    81      74.303 109.159  63.981  1.00  0.00           H  
ATOM   1099  HB3 TYR    81      73.325 108.428  65.180  1.00  0.00           H  
ATOM   1100  CG  TYR    81      75.144 108.947  65.901  1.00  0.00           C  
ATOM   1101  CD1 TYR    81      75.118 108.403  67.217  1.00  0.00           C  
ATOM   1102  HD1 TYR    81      74.531 107.560  67.550  1.00  0.00           H  
ATOM   1103  CE1 TYR    81      75.785 109.132  68.247  1.00  0.00           C  
ATOM   1104  HE1 TYR    81      75.828 108.694  69.233  1.00  0.00           H  
ATOM   1105  CZ  TYR    81      76.606 110.228  68.003  1.00  0.00           C  
ATOM   1106  OH  TYR    81      77.333 110.812  68.981  1.00  0.00           O  
ATOM   1107  HH  TYR    81      76.814 111.477  69.439  1.00  0.00           H  
ATOM   1108  CE2 TYR    81      76.807 110.616  66.658  1.00  0.00           C  
ATOM   1109  HE2 TYR    81      77.550 111.371  66.449  1.00  0.00           H  
ATOM   1110  CD2 TYR    81      76.078 109.959  65.605  1.00  0.00           C  
ATOM   1111  HD2 TYR    81      76.277 110.243  64.582  1.00  0.00           H  
ATOM   1112  C   TYR    81      73.568 106.460  63.293  1.00  0.00           C  
ATOM   1113  O   TYR    81      73.494 106.906  62.177  1.00  0.00           O  
ATOM   1114  N   GLY    82      72.897 105.386  63.487  1.00  0.00           N  
ATOM   1115  H   GLY    82      72.359 105.108  62.679  1.00  0.00           H  
ATOM   1116  CA  GLY    82      72.708 104.644  64.737  1.00  0.00           C  
ATOM   1117  HA2 GLY    82      72.213 103.696  64.526  1.00  0.00           H  
ATOM   1118  HA3 GLY    82      73.687 104.336  65.102  1.00  0.00           H  
ATOM   1119  C   GLY    82      71.920 105.428  65.792  1.00  0.00           C  
ATOM   1120  O   GLY    82      71.367 106.445  65.514  1.00  0.00           O  
ATOM   1121  N   SER    83      71.910 104.938  67.040  1.00  0.00           N  
ATOM   1122  H   SER    83      72.430 104.092  67.225  1.00  0.00           H  
ATOM   1123  CA  SER    83      71.283 105.662  68.229  1.00  0.00           C  
ATOM   1124  HA  SER    83      71.080 104.867  68.946  1.00  0.00           H  
ATOM   1125  CB  SER    83      72.235 106.598  68.873  1.00  0.00           C  
ATOM   1126  HB2 SER    83      72.442 107.356  68.117  1.00  0.00           H  
ATOM   1127  HB3 SER    83      71.657 107.150  69.615  1.00  0.00           H  
ATOM   1128  OG  SER    83      73.427 105.969  69.304  1.00  0.00           O  
ATOM   1129  HG  SER    83      73.244 105.353  70.017  1.00  0.00           H  
ATOM   1130  C   SER    83      69.872 106.244  67.938  1.00  0.00           C  
ATOM   1131  O   SER    83      69.701 107.476  68.054  1.00  0.00           O  
ATOM   1132  N   SER    84      68.821 105.494  67.570  1.00  0.00           N  
ATOM   1133  H   SER    84      68.035 106.050  67.264  1.00  0.00           H  
ATOM   1134  CA  SER    84      68.900 104.054  67.356  1.00  0.00           C  
ATOM   1135  HA  SER    84      69.881 103.628  67.566  1.00  0.00           H  
ATOM   1136  CB  SER    84      67.764 103.359  68.168  1.00  0.00           C  
ATOM   1137  HB2 SER    84      67.956 103.741  69.171  1.00  0.00           H  
ATOM   1138  HB3 SER    84      66.756 103.718  67.961  1.00  0.00           H  
ATOM   1139  OG  SER    84      67.763 101.998  68.034  1.00  0.00           O  
ATOM   1140  HG  SER    84      67.094 101.635  68.619  1.00  0.00           H  
ATOM   1141  C   SER    84      68.699 103.732  65.932  1.00  0.00           C  
ATOM   1142  O   SER    84      68.061 104.452  65.155  1.00  0.00           O  
ATOM   1143  N   GLN    85      69.429 102.641  65.511  1.00  0.00           N  
ATOM   1144  H   GLN    85      69.874 102.089  66.230  1.00  0.00           H  
ATOM   1145  CA  GLN    85      69.397 102.156  64.070  1.00  0.00           C  
ATOM   1146  HA  GLN    85      69.524 103.064  63.480  1.00  0.00           H  
ATOM   1147  CB  GLN    85      70.647 101.306  63.804  1.00  0.00           C  
ATOM   1148  HB2 GLN    85      71.446 102.047  63.774  1.00  0.00           H  
ATOM   1149  HB3 GLN    85      70.868 100.612  64.614  1.00  0.00           H  
ATOM   1150  CG  GLN    85      70.676 100.492  62.494  1.00  0.00           C  
ATOM   1151  HG2 GLN    85      70.376  99.476  62.750  1.00  0.00           H  
ATOM   1152  HG3 GLN    85      69.914 100.964  61.874  1.00  0.00           H  
ATOM   1153  CD  GLN    85      72.072 100.608  61.759  1.00  0.00           C  
ATOM   1154  OE1 GLN    85      73.138 100.652  62.332  1.00  0.00           O  
ATOM   1155  NE2 GLN    85      72.048 100.762  60.480  1.00  0.00           N  
ATOM   1156 HE21 GLN    85      72.945 101.033  60.103  1.00  0.00           H  
ATOM   1157 HE22 GLN    85      71.242 100.602  59.893  1.00  0.00           H  
ATOM   1158  C   GLN    85      68.114 101.375  63.707  1.00  0.00           C  
ATOM   1159  O   GLN    85      67.456 101.540  62.707  1.00  0.00           O  
ATOM   1160  N   SER    86      67.784 100.526  64.700  1.00  0.00           N  
ATOM   1161  H   SER    86      68.478 100.362  65.416  1.00  0.00           H  
ATOM   1162  CA  SER    86      66.648  99.564  64.751  1.00  0.00           C  
ATOM   1163  HA  SER    86      66.627  99.231  65.789  1.00  0.00           H  
ATOM   1164  CB  SER    86      65.279 100.237  64.620  1.00  0.00           C  
ATOM   1165  HB2 SER    86      65.093 100.969  65.406  1.00  0.00           H  
ATOM   1166  HB3 SER    86      65.244 100.898  63.754  1.00  0.00           H  
ATOM   1167  OG  SER    86      64.326  99.315  64.499  1.00  0.00           O  
ATOM   1168  HG  SER    86      63.462  99.727  64.431  1.00  0.00           H  
ATOM   1169  C   SER    86      66.933  98.338  63.807  1.00  0.00           C  
ATOM   1170  O   SER    86      66.764  98.379  62.599  1.00  0.00           O  
ATOM   1171  N   SER    87      67.286  97.201  64.464  1.00  0.00           N  
ATOM   1172  H   SER    87      67.249  97.195  65.473  1.00  0.00           H  
ATOM   1173  CA  SER    87      67.404  95.898  63.780  1.00  0.00           C  
ATOM   1174  HA  SER    87      67.328  96.062  62.706  1.00  0.00           H  
ATOM   1175  CB  SER    87      68.855  95.237  63.952  1.00  0.00           C  
ATOM   1176  HB2 SER    87      69.091  95.198  65.016  1.00  0.00           H  
ATOM   1177  HB3 SER    87      68.783  94.283  63.429  1.00  0.00           H  
ATOM   1178  OG  SER    87      69.851  96.075  63.308  1.00  0.00           O  
ATOM   1179  HG  SER    87      69.931  95.772  62.400  1.00  0.00           H  
ATOM   1180  C   SER    87      66.357  94.958  64.275  1.00  0.00           C  
ATOM   1181  O   SER    87      66.329  93.894  63.677  1.00  0.00           O  
ATOM   1182  N   GLN    88      65.429  95.277  65.140  1.00  0.00           N  
ATOM   1183  H   GLN    88      65.482  96.131  65.677  1.00  0.00           H  
ATOM   1184  CA  GLN    88      64.104  94.692  65.299  1.00  0.00           C  
ATOM   1185  HA  GLN    88      64.339  93.651  65.520  1.00  0.00           H  
ATOM   1186  CB  GLN    88      63.345  95.309  66.518  1.00  0.00           C  
ATOM   1187  HB2 GLN    88      62.344  94.896  66.391  1.00  0.00           H  
ATOM   1188  HB3 GLN    88      63.758  94.859  67.421  1.00  0.00           H  
ATOM   1189  CG  GLN    88      63.086  96.800  66.827  1.00  0.00           C  
ATOM   1190  HG2 GLN    88      62.600  97.177  65.927  1.00  0.00           H  
ATOM   1191  HG3 GLN    88      62.351  96.831  67.631  1.00  0.00           H  
ATOM   1192  CD  GLN    88      64.329  97.663  67.125  1.00  0.00           C  
ATOM   1193  OE1 GLN    88      65.482  97.210  67.240  1.00  0.00           O  
ATOM   1194  NE2 GLN    88      64.176  98.933  67.384  1.00  0.00           N  
ATOM   1195 HE21 GLN    88      63.245  99.319  67.451  1.00  0.00           H  
ATOM   1196 HE22 GLN    88      65.002  99.492  67.543  1.00  0.00           H  
ATOM   1197  C   GLN    88      63.341  94.893  64.017  1.00  0.00           C  
ATOM   1198  O   GLN    88      63.275  95.983  63.445  1.00  0.00           O  
ATOM   1199  N   SER    89      62.709  93.841  63.586  1.00  0.00           N  
ATOM   1200  H   SER    89      62.781  93.044  64.201  1.00  0.00           H  
ATOM   1201  CA  SER    89      61.844  93.688  62.452  1.00  0.00           C  
ATOM   1202  HA  SER    89      61.347  94.650  62.336  1.00  0.00           H  
ATOM   1203  CB  SER    89      62.676  93.502  61.101  1.00  0.00           C  
ATOM   1204  HB2 SER    89      63.502  94.211  61.072  1.00  0.00           H  
ATOM   1205  HB3 SER    89      63.104  92.502  61.028  1.00  0.00           H  
ATOM   1206  OG  SER    89      61.883  93.702  59.970  1.00  0.00           O  
ATOM   1207  HG  SER    89      62.467  93.741  59.209  1.00  0.00           H  
ATOM   1208  C   SER    89      60.824  92.583  62.607  1.00  0.00           C  
ATOM   1209  O   SER    89      61.135  91.548  63.263  1.00  0.00           O  
ATOM   1210  N   SER    90      59.617  92.678  62.063  1.00  0.00           N  
ATOM   1211  H   SER    90      59.379  93.528  61.572  1.00  0.00           H  
ATOM   1212  CA  SER    90      58.682  91.524  62.161  1.00  0.00           C  
ATOM   1213  HA  SER    90      58.883  91.041  63.118  1.00  0.00           H  
ATOM   1214  CB  SER    90      57.212  92.010  62.226  1.00  0.00           C  
ATOM   1215  HB2 SER    90      56.530  91.337  62.745  1.00  0.00           H  
ATOM   1216  HB3 SER    90      57.221  92.939  62.796  1.00  0.00           H  
ATOM   1217  OG  SER    90      56.709  92.345  60.947  1.00  0.00           O  
ATOM   1218  HG  SER    90      55.800  92.604  61.117  1.00  0.00           H  
ATOM   1219  C   SER    90      58.800  90.465  61.048  1.00  0.00           C  
ATOM   1220  O   SER    90      57.894  89.628  60.897  1.00  0.00           O  
ATOM   1221  N   TYR    91      59.929  90.392  60.372  1.00  0.00           N  
ATOM   1222  H   TYR    91      60.562  91.176  60.436  1.00  0.00           H  
ATOM   1223  CA  TYR    91      60.467  89.252  59.744  1.00  0.00           C  
ATOM   1224  HA  TYR    91      59.985  88.324  60.053  1.00  0.00           H  
ATOM   1225  CB  TYR    91      60.201  89.397  58.292  1.00  0.00           C  
ATOM   1226  HB2 TYR    91      59.175  89.607  57.992  1.00  0.00           H  
ATOM   1227  HB3 TYR    91      60.715  90.258  57.863  1.00  0.00           H  
ATOM   1228  CG  TYR    91      60.593  88.124  57.628  1.00  0.00           C  
ATOM   1229  CD1 TYR    91      61.762  88.012  56.896  1.00  0.00           C  
ATOM   1230  HD1 TYR    91      62.300  88.938  56.754  1.00  0.00           H  
ATOM   1231  CE1 TYR    91      62.180  86.800  56.389  1.00  0.00           C  
ATOM   1232  HE1 TYR    91      63.172  86.725  55.969  1.00  0.00           H  
ATOM   1233  CZ  TYR    91      61.428  85.680  56.547  1.00  0.00           C  
ATOM   1234  OH  TYR    91      61.809  84.481  55.937  1.00  0.00           O  
ATOM   1235  HH  TYR    91      62.627  84.527  55.437  1.00  0.00           H  
ATOM   1236  CE2 TYR    91      60.251  85.752  57.291  1.00  0.00           C  
ATOM   1237  HE2 TYR    91      59.626  84.883  57.430  1.00  0.00           H  
ATOM   1238  CD2 TYR    91      59.854  87.003  57.809  1.00  0.00           C  
ATOM   1239  HD2 TYR    91      58.929  87.149  58.347  1.00  0.00           H  
ATOM   1240  C   TYR    91      61.994  89.345  59.967  1.00  0.00           C  
ATOM   1241  O   TYR    91      62.580  90.452  59.965  1.00  0.00           O  
ATOM   1242  N   GLY    92      62.707  88.238  60.235  1.00  0.00           N  
ATOM   1243  H   GLY    92      63.702  88.389  60.317  1.00  0.00           H  
ATOM   1244  CA  GLY    92      62.340  86.827  60.347  1.00  0.00           C  
ATOM   1245  HA2 GLY    92      62.258  86.652  61.420  1.00  0.00           H  
ATOM   1246  HA3 GLY    92      61.353  86.737  59.894  1.00  0.00           H  
ATOM   1247  C   GLY    92      63.299  85.865  59.661  1.00  0.00           C  
ATOM   1248  O   GLY    92      64.399  86.228  59.177  1.00  0.00           O  
ATOM   1249  N   GLN    93      62.840  84.589  59.701  1.00  0.00           N  
ATOM   1250  H   GLN    93      62.016  84.312  60.215  1.00  0.00           H  
ATOM   1251  CA  GLN    93      63.669  83.414  59.241  1.00  0.00           C  
ATOM   1252  HA  GLN    93      64.642  83.779  58.912  1.00  0.00           H  
ATOM   1253  CB  GLN    93      64.022  82.509  60.424  1.00  0.00           C  
ATOM   1254  HB2 GLN    93      63.231  82.289  61.141  1.00  0.00           H  
ATOM   1255  HB3 GLN    93      64.385  81.585  59.975  1.00  0.00           H  
ATOM   1256  CG  GLN    93      65.033  83.172  61.320  1.00  0.00           C  
ATOM   1257  HG2 GLN    93      65.565  82.400  61.875  1.00  0.00           H  
ATOM   1258  HG3 GLN    93      65.891  83.602  60.804  1.00  0.00           H  
ATOM   1259  CD  GLN    93      64.488  84.259  62.217  1.00  0.00           C  
ATOM   1260  OE1 GLN    93      63.356  84.180  62.680  1.00  0.00           O  
ATOM   1261  NE2 GLN    93      65.310  85.210  62.585  1.00  0.00           N  
ATOM   1262 HE21 GLN    93      64.965  86.049  63.029  1.00  0.00           H  
ATOM   1263 HE22 GLN    93      66.263  85.201  62.251  1.00  0.00           H  
ATOM   1264  C   GLN    93      62.934  82.621  58.185  1.00  0.00           C  
ATOM   1265  O   GLN    93      61.706  82.500  58.390  1.00  0.00           O  
ATOM   1266  N   GLN    94      63.589  82.125  57.155  1.00  0.00           N  
ATOM   1267  H   GLN    94      64.598  82.145  57.184  1.00  0.00           H  
ATOM   1268  CA  GLN    94      62.972  81.344  56.065  1.00  0.00           C  
ATOM   1269  HA  GLN    94      62.538  82.131  55.448  1.00  0.00           H  
ATOM   1270  CB  GLN    94      64.144  80.835  55.256  1.00  0.00           C  
ATOM   1271  HB2 GLN    94      64.882  81.629  55.150  1.00  0.00           H  
ATOM   1272  HB3 GLN    94      64.695  80.090  55.831  1.00  0.00           H  
ATOM   1273  CG  GLN    94      63.799  80.099  54.028  1.00  0.00           C  
ATOM   1274  HG2 GLN    94      63.086  79.325  54.310  1.00  0.00           H  
ATOM   1275  HG3 GLN    94      63.379  80.818  53.324  1.00  0.00           H  
ATOM   1276  CD  GLN    94      65.016  79.565  53.368  1.00  0.00           C  
ATOM   1277  OE1 GLN    94      65.359  79.918  52.253  1.00  0.00           O  
ATOM   1278  NE2 GLN    94      65.760  78.687  53.891  1.00  0.00           N  
ATOM   1279 HE21 GLN    94      65.503  78.170  54.720  1.00  0.00           H  
ATOM   1280 HE22 GLN    94      66.556  78.345  53.372  1.00  0.00           H  
ATOM   1281  C   GLN    94      61.979  80.262  56.473  1.00  0.00           C  
ATOM   1282  O   GLN    94      62.144  79.408  57.384  1.00  0.00           O  
ATOM   1283  N   SER    95      60.835  80.419  55.825  1.00  0.00           N  
ATOM   1284  H   SER    95      60.853  81.025  55.017  1.00  0.00           H  
ATOM   1285  CA  SER    95      59.604  79.570  56.054  1.00  0.00           C  
ATOM   1286  HA  SER    95      59.443  79.429  57.123  1.00  0.00           H  
ATOM   1287  CB  SER    95      58.450  80.163  55.311  1.00  0.00           C  
ATOM   1288  HB2 SER    95      58.296  81.167  55.705  1.00  0.00           H  
ATOM   1289  HB3 SER    95      58.653  80.180  54.240  1.00  0.00           H  
ATOM   1290  OG  SER    95      57.282  79.462  55.447  1.00  0.00           O  
ATOM   1291  HG  SER    95      56.987  79.124  54.598  1.00  0.00           H  
ATOM   1292  C   SER    95      59.855  78.119  55.673  1.00  0.00           C  
ATOM   1293  O   SER    95      60.542  77.784  54.701  1.00  0.00           O  
ATOM   1294  N   SER    96      59.066  77.265  56.335  1.00  0.00           N  
ATOM   1295  H   SER    96      58.415  77.720  56.958  1.00  0.00           H  
ATOM   1296  CA  SER    96      59.225  75.773  56.196  1.00  0.00           C  
ATOM   1297  HA  SER    96      60.233  75.499  56.509  1.00  0.00           H  
ATOM   1298  CB  SER    96      58.278  74.975  57.109  1.00  0.00           C  
ATOM   1299  HB2 SER    96      57.305  75.436  56.941  1.00  0.00           H  
ATOM   1300  HB3 SER    96      58.300  73.936  56.779  1.00  0.00           H  
ATOM   1301  OG  SER    96      58.572  74.988  58.478  1.00  0.00           O  
ATOM   1302  HG  SER    96      58.113  75.706  58.920  1.00  0.00           H  
ATOM   1303  C   SER    96      59.029  75.504  54.681  1.00  0.00           C  
ATOM   1304  O   SER    96      58.173  76.090  54.084  1.00  0.00           O  
ATOM   1305  N   TYR    97      59.716  74.554  54.043  1.00  0.00           N  
ATOM   1306  H   TYR    97      59.490  74.498  53.060  1.00  0.00           H  
ATOM   1307  CA  TYR    97      60.890  73.709  54.481  1.00  0.00           C  
ATOM   1308  HA  TYR    97      61.026  72.999  53.665  1.00  0.00           H  
ATOM   1309  CB  TYR    97      62.214  74.538  54.700  1.00  0.00           C  
ATOM   1310  HB2 TYR    97      62.002  75.415  55.312  1.00  0.00           H  
ATOM   1311  HB3 TYR    97      62.822  73.825  55.256  1.00  0.00           H  
ATOM   1312  CG  TYR    97      62.991  74.901  53.491  1.00  0.00           C  
ATOM   1313  CD1 TYR    97      63.293  76.276  53.249  1.00  0.00           C  
ATOM   1314  HD1 TYR    97      62.881  76.990  53.947  1.00  0.00           H  
ATOM   1315  CE1 TYR    97      64.096  76.613  52.103  1.00  0.00           C  
ATOM   1316  HE1 TYR    97      64.290  77.668  51.976  1.00  0.00           H  
ATOM   1317  CZ  TYR    97      64.506  75.689  51.194  1.00  0.00           C  
ATOM   1318  OH  TYR    97      65.196  76.058  50.116  1.00  0.00           O  
ATOM   1319  HH  TYR    97      65.373  76.998  50.195  1.00  0.00           H  
ATOM   1320  CE2 TYR    97      64.049  74.315  51.351  1.00  0.00           C  
ATOM   1321  HE2 TYR    97      64.256  73.646  50.529  1.00  0.00           H  
ATOM   1322  CD2 TYR    97      63.277  73.970  52.496  1.00  0.00           C  
ATOM   1323  HD2 TYR    97      62.951  72.948  52.619  1.00  0.00           H  
ATOM   1324  C   TYR    97      60.688  72.843  55.831  1.00  0.00           C  
ATOM   1325  O   TYR    97      61.198  73.313  56.816  1.00  0.00           O  
ATOM   1326  N   PRO    98      59.862  71.758  55.859  1.00  0.00           N  
ATOM   1327  CD  PRO    98      59.597  70.999  57.122  1.00  0.00           C  
ATOM   1328  HD2 PRO    98      59.278  71.713  57.881  1.00  0.00           H  
ATOM   1329  HD3 PRO    98      60.509  70.473  57.403  1.00  0.00           H  
ATOM   1330  CG  PRO    98      58.534  69.986  56.911  1.00  0.00           C  
ATOM   1331  HG2 PRO    98      57.598  70.361  57.325  1.00  0.00           H  
ATOM   1332  HG3 PRO    98      58.820  69.009  57.302  1.00  0.00           H  
ATOM   1333  CB  PRO    98      58.499  69.843  55.420  1.00  0.00           C  
ATOM   1334  HB2 PRO    98      57.548  69.564  54.965  1.00  0.00           H  
ATOM   1335  HB3 PRO    98      59.148  69.010  55.150  1.00  0.00           H  
ATOM   1336  CA  PRO    98      59.039  71.168  54.830  1.00  0.00           C  
ATOM   1337  HA  PRO    98      59.773  71.119  54.025  1.00  0.00           H  
ATOM   1338  C   PRO    98      57.883  72.088  54.487  1.00  0.00           C  
ATOM   1339  O   PRO    98      57.211  72.664  55.298  1.00  0.00           O  
ATOM   1340  N   GLY    99      57.662  72.186  53.215  1.00  0.00           N  
ATOM   1341  H   GLY    99      58.159  71.521  52.640  1.00  0.00           H  
ATOM   1342  CA  GLY    99      56.539  72.950  52.748  1.00  0.00           C  
ATOM   1343  HA2 GLY    99      56.811  73.996  52.884  1.00  0.00           H  
ATOM   1344  HA3 GLY    99      56.541  72.880  51.661  1.00  0.00           H  
ATOM   1345  C   GLY    99      55.163  72.596  53.278  1.00  0.00           C  
ATOM   1346  O   GLY    99      54.866  71.400  53.318  1.00  0.00           O  
ATOM   1347  N   TYR   100      54.329  73.612  53.619  1.00  0.00           N  
ATOM   1348  H   TYR   100      54.579  74.575  53.442  1.00  0.00           H  
ATOM   1349  CA  TYR   100      52.849  73.419  53.684  1.00  0.00           C  
ATOM   1350  HA  TYR   100      52.534  72.376  53.703  1.00  0.00           H  
ATOM   1351  CB  TYR   100      52.349  74.163  55.009  1.00  0.00           C  
ATOM   1352  HB2 TYR   100      51.260  74.187  55.049  1.00  0.00           H  
ATOM   1353  HB3 TYR   100      52.728  73.596  55.859  1.00  0.00           H  
ATOM   1354  CG  TYR   100      52.761  75.570  55.279  1.00  0.00           C  
ATOM   1355  CD1 TYR   100      51.970  76.509  54.668  1.00  0.00           C  
ATOM   1356  HD1 TYR   100      51.074  76.142  54.189  1.00  0.00           H  
ATOM   1357  CE1 TYR   100      52.298  77.827  54.669  1.00  0.00           C  
ATOM   1358  HE1 TYR   100      51.579  78.517  54.253  1.00  0.00           H  
ATOM   1359  CZ  TYR   100      53.553  78.238  55.277  1.00  0.00           C  
ATOM   1360  OH  TYR   100      53.778  79.563  55.414  1.00  0.00           O  
ATOM   1361  HH  TYR   100      54.007  79.806  56.314  1.00  0.00           H  
ATOM   1362  CE2 TYR   100      54.384  77.266  55.813  1.00  0.00           C  
ATOM   1363  HE2 TYR   100      55.357  77.577  56.164  1.00  0.00           H  
ATOM   1364  CD2 TYR   100      54.025  75.911  55.702  1.00  0.00           C  
ATOM   1365  HD2 TYR   100      54.717  75.165  56.065  1.00  0.00           H  
ATOM   1366  C   TYR   100      52.231  73.947  52.408  1.00  0.00           C  
ATOM   1367  O   TYR   100      51.462  73.256  51.742  1.00  0.00           O  
ATOM   1368  N   GLY   101      52.380  75.183  52.087  1.00  0.00           N  
ATOM   1369  H   GLY   101      53.102  75.757  52.499  1.00  0.00           H  
ATOM   1370  CA  GLY   101      51.631  75.727  50.901  1.00  0.00           C  
ATOM   1371  HA2 GLY   101      51.776  76.802  50.800  1.00  0.00           H  
ATOM   1372  HA3 GLY   101      52.100  75.391  49.976  1.00  0.00           H  
ATOM   1373  C   GLY   101      50.101  75.572  50.864  1.00  0.00           C  
ATOM   1374  O   GLY   101      49.588  75.655  51.958  1.00  0.00           O  
ATOM   1375  N   GLN   102      49.532  75.475  49.668  1.00  0.00           N  
ATOM   1376  H   GLN   102      50.034  75.664  48.812  1.00  0.00           H  
ATOM   1377  CA  GLN   102      48.151  74.960  49.608  1.00  0.00           C  
ATOM   1378  HA  GLN   102      47.532  75.549  50.284  1.00  0.00           H  
ATOM   1379  CB  GLN   102      47.522  75.284  48.215  1.00  0.00           C  
ATOM   1380  HB2 GLN   102      48.337  75.145  47.506  1.00  0.00           H  
ATOM   1381  HB3 GLN   102      46.619  74.725  47.971  1.00  0.00           H  
ATOM   1382  CG  GLN   102      47.094  76.752  48.217  1.00  0.00           C  
ATOM   1383  HG2 GLN   102      46.340  76.855  48.997  1.00  0.00           H  
ATOM   1384  HG3 GLN   102      48.004  77.321  48.411  1.00  0.00           H  
ATOM   1385  CD  GLN   102      46.482  77.100  46.923  1.00  0.00           C  
ATOM   1386  OE1 GLN   102      45.790  76.290  46.279  1.00  0.00           O  
ATOM   1387  NE2 GLN   102      46.765  78.254  46.427  1.00  0.00           N  
ATOM   1388 HE21 GLN   102      47.359  78.874  46.960  1.00  0.00           H  
ATOM   1389 HE22 GLN   102      46.255  78.499  45.591  1.00  0.00           H  
ATOM   1390  C   GLN   102      47.988  73.457  49.906  1.00  0.00           C  
ATOM   1391  O   GLN   102      47.026  73.055  50.539  1.00  0.00           O  
ATOM   1392  N   GLN   103      49.010  72.642  49.601  1.00  0.00           N  
ATOM   1393  H   GLN   103      49.929  72.944  49.312  1.00  0.00           H  
ATOM   1394  CA  GLN   103      49.033  71.195  49.919  1.00  0.00           C  
ATOM   1395  HA  GLN   103      48.285  71.053  50.699  1.00  0.00           H  
ATOM   1396  CB  GLN   103      48.581  70.329  48.736  1.00  0.00           C  
ATOM   1397  HB2 GLN   103      47.557  70.580  48.459  1.00  0.00           H  
ATOM   1398  HB3 GLN   103      49.230  70.589  47.899  1.00  0.00           H  
ATOM   1399  CG  GLN   103      48.660  68.888  49.035  1.00  0.00           C  
ATOM   1400  HG2 GLN   103      49.682  68.661  49.340  1.00  0.00           H  
ATOM   1401  HG3 GLN   103      47.980  68.535  49.810  1.00  0.00           H  
ATOM   1402  CD  GLN   103      48.369  68.187  47.790  1.00  0.00           C  
ATOM   1403  OE1 GLN   103      47.160  67.939  47.406  1.00  0.00           O  
ATOM   1404  NE2 GLN   103      49.368  67.765  47.021  1.00  0.00           N  
ATOM   1405 HE21 GLN   103      49.105  67.355  46.136  1.00  0.00           H  
ATOM   1406 HE22 GLN   103      50.322  68.029  47.219  1.00  0.00           H  
ATOM   1407  C   GLN   103      50.470  70.877  50.427  1.00  0.00           C  
ATOM   1408  O   GLN   103      51.470  71.206  49.748  1.00  0.00           O  
ATOM   1409  N   PRO   104      50.666  70.169  51.612  1.00  0.00           N  
ATOM   1410  CD  PRO   104      49.665  69.658  52.504  1.00  0.00           C  
ATOM   1411  HD2 PRO   104      49.448  68.655  52.135  1.00  0.00           H  
ATOM   1412  HD3 PRO   104      48.755  70.252  52.412  1.00  0.00           H  
ATOM   1413  CG  PRO   104      50.193  69.547  53.920  1.00  0.00           C  
ATOM   1414  HG2 PRO   104      49.752  68.812  54.593  1.00  0.00           H  
ATOM   1415  HG3 PRO   104      50.171  70.579  54.270  1.00  0.00           H  
ATOM   1416  CB  PRO   104      51.609  69.194  53.625  1.00  0.00           C  
ATOM   1417  HB2 PRO   104      51.832  68.129  53.569  1.00  0.00           H  
ATOM   1418  HB3 PRO   104      52.257  69.559  54.422  1.00  0.00           H  
ATOM   1419  CA  PRO   104      51.911  69.807  52.255  1.00  0.00           C  
ATOM   1420  HA  PRO   104      52.375  70.767  52.480  1.00  0.00           H  
ATOM   1421  C   PRO   104      52.862  68.965  51.471  1.00  0.00           C  
ATOM   1422  O   PRO   104      52.459  68.049  50.785  1.00  0.00           O  
ATOM   1423  N   ALA   105      54.170  69.128  51.592  1.00  0.00           N  
ATOM   1424  H   ALA   105      54.327  69.972  52.124  1.00  0.00           H  
ATOM   1425  CA  ALA   105      55.179  68.253  51.017  1.00  0.00           C  
ATOM   1426  HA  ALA   105      54.893  68.104  49.976  1.00  0.00           H  
ATOM   1427  CB  ALA   105      56.536  68.942  51.358  1.00  0.00           C  
ATOM   1428  HB1 ALA   105      57.262  68.283  50.884  1.00  0.00           H  
ATOM   1429  HB2 ALA   105      56.652  69.863  50.787  1.00  0.00           H  
ATOM   1430  HB3 ALA   105      56.610  69.173  52.421  1.00  0.00           H  
ATOM   1431  C   ALA   105      55.150  66.842  51.581  1.00  0.00           C  
ATOM   1432  O   ALA   105      54.659  66.600  52.691  1.00  0.00           O  
ATOM   1433  N   PRO   106      55.586  65.844  50.780  1.00  0.00           N  
ATOM   1434  CD  PRO   106      55.962  65.890  49.327  1.00  0.00           C  
ATOM   1435  HD2 PRO   106      56.943  66.362  49.267  1.00  0.00           H  
ATOM   1436  HD3 PRO   106      55.268  66.560  48.819  1.00  0.00           H  
ATOM   1437  CG  PRO   106      55.928  64.448  48.785  1.00  0.00           C  
ATOM   1438  HG2 PRO   106      56.680  64.353  48.000  1.00  0.00           H  
ATOM   1439  HG3 PRO   106      54.949  64.397  48.308  1.00  0.00           H  
ATOM   1440  CB  PRO   106      56.128  63.609  49.999  1.00  0.00           C  
ATOM   1441  HB2 PRO   106      57.196  63.420  50.106  1.00  0.00           H  
ATOM   1442  HB3 PRO   106      55.553  62.690  49.881  1.00  0.00           H  
ATOM   1443  CA  PRO   106      55.555  64.443  51.152  1.00  0.00           C  
ATOM   1444  HA  PRO   106      54.515  64.146  51.289  1.00  0.00           H  
ATOM   1445  C   PRO   106      56.337  64.139  52.446  1.00  0.00           C  
ATOM   1446  O   PRO   106      57.522  64.399  52.398  1.00  0.00           O  
ATOM   1447  N   SER   107      55.802  63.486  53.487  1.00  0.00           N  
ATOM   1448  H   SER   107      54.861  63.142  53.361  1.00  0.00           H  
ATOM   1449  CA  SER   107      56.532  63.169  54.735  1.00  0.00           C  
ATOM   1450  HA  SER   107      56.790  64.158  55.115  1.00  0.00           H  
ATOM   1451  CB  SER   107      55.658  62.376  55.648  1.00  0.00           C  
ATOM   1452  HB2 SER   107      55.399  61.404  55.228  1.00  0.00           H  
ATOM   1453  HB3 SER   107      56.163  62.198  56.597  1.00  0.00           H  
ATOM   1454  OG  SER   107      54.513  63.096  55.922  1.00  0.00           O  
ATOM   1455  HG  SER   107      54.268  62.963  56.841  1.00  0.00           H  
ATOM   1456  C   SER   107      57.774  62.335  54.500  1.00  0.00           C  
ATOM   1457  O   SER   107      57.786  61.561  53.588  1.00  0.00           O  
ATOM   1458  N   SER   108      58.806  62.441  55.336  1.00  0.00           N  
ATOM   1459  H   SER   108      58.762  63.193  56.008  1.00  0.00           H  
ATOM   1460  CA  SER   108      59.998  61.595  55.307  1.00  0.00           C  
ATOM   1461  HA  SER   108      60.372  61.703  54.288  1.00  0.00           H  
ATOM   1462  CB  SER   108      61.035  62.058  56.308  1.00  0.00           C  
ATOM   1463  HB2 SER   108      61.226  63.109  56.094  1.00  0.00           H  
ATOM   1464  HB3 SER   108      60.789  61.893  57.356  1.00  0.00           H  
ATOM   1465  OG  SER   108      62.241  61.463  56.012  1.00  0.00           O  
ATOM   1466  HG  SER   108      62.726  62.023  55.401  1.00  0.00           H  
ATOM   1467  C   SER   108      59.769  60.078  55.438  1.00  0.00           C  
ATOM   1468  O   SER   108      58.862  59.581  56.139  1.00  0.00           O  
ATOM   1469  N   THR   109      60.556  59.272  54.727  1.00  0.00           N  
ATOM   1470  H   THR   109      61.216  59.679  54.080  1.00  0.00           H  
ATOM   1471  CA  THR   109      60.285  57.773  54.545  1.00  0.00           C  
ATOM   1472  HA  THR   109      59.877  57.371  55.472  1.00  0.00           H  
ATOM   1473  CB  THR   109      59.279  57.425  53.440  1.00  0.00           C  
ATOM   1474  HB  THR   109      59.654  57.935  52.552  1.00  0.00           H  
ATOM   1475  CG2 THR   109      59.025  55.998  53.176  1.00  0.00           C  
ATOM   1476 HG21 THR   109      58.292  55.936  52.372  1.00  0.00           H  
ATOM   1477 HG22 THR   109      59.820  55.286  52.953  1.00  0.00           H  
ATOM   1478 HG23 THR   109      58.588  55.598  54.091  1.00  0.00           H  
ATOM   1479  OG1 THR   109      57.993  57.916  53.825  1.00  0.00           O  
ATOM   1480  HG1 THR   109      57.785  58.747  53.391  1.00  0.00           H  
ATOM   1481  C   THR   109      61.586  56.998  54.357  1.00  0.00           C  
ATOM   1482  O   THR   109      62.325  57.247  53.459  1.00  0.00           O  
ATOM   1483  N   SER   110      61.807  55.912  55.149  1.00  0.00           N  
ATOM   1484  H   SER   110      61.152  55.692  55.885  1.00  0.00           H  
ATOM   1485  CA  SER   110      63.008  55.046  55.068  1.00  0.00           C  
ATOM   1486  HA  SER   110      63.756  55.699  54.620  1.00  0.00           H  
ATOM   1487  CB  SER   110      63.443  54.740  56.476  1.00  0.00           C  
ATOM   1488  HB2 SER   110      63.464  55.640  57.089  1.00  0.00           H  
ATOM   1489  HB3 SER   110      62.885  53.923  56.932  1.00  0.00           H  
ATOM   1490  OG  SER   110      64.780  54.375  56.451  1.00  0.00           O  
ATOM   1491  HG  SER   110      65.331  55.048  56.858  1.00  0.00           H  
ATOM   1492  C   SER   110      62.909  53.742  54.182  1.00  0.00           C  
ATOM   1493  O   SER   110      61.821  53.180  53.998  1.00  0.00           O  
ATOM   1494  N   GLY   111      63.993  53.284  53.624  1.00  0.00           N  
ATOM   1495  H   GLY   111      64.861  53.786  53.744  1.00  0.00           H  
ATOM   1496  CA  GLY   111      64.088  51.937  52.911  1.00  0.00           C  
ATOM   1497  HA2 GLY   111      65.146  51.713  52.774  1.00  0.00           H  
ATOM   1498  HA3 GLY   111      63.609  51.212  53.569  1.00  0.00           H  
ATOM   1499  C   GLY   111      63.475  52.019  51.516  1.00  0.00           C  
ATOM   1500  O   GLY   111      63.070  53.016  51.007  1.00  0.00           O  
ATOM   1501  N   SER   112      63.174  50.800  50.938  1.00  0.00           N  
ATOM   1502  H   SER   112      62.524  50.917  50.173  1.00  0.00           H  
ATOM   1503  CA  SER   112      63.746  49.467  51.121  1.00  0.00           C  
ATOM   1504  HA  SER   112      63.383  48.827  50.317  1.00  0.00           H  
ATOM   1505  CB  SER   112      65.306  49.370  50.906  1.00  0.00           C  
ATOM   1506  HB2 SER   112      65.788  50.040  51.617  1.00  0.00           H  
ATOM   1507  HB3 SER   112      65.564  48.311  50.878  1.00  0.00           H  
ATOM   1508  OG  SER   112      65.641  49.730  49.619  1.00  0.00           O  
ATOM   1509  HG  SER   112      66.309  49.068  49.425  1.00  0.00           H  
ATOM   1510  C   SER   112      63.366  48.670  52.433  1.00  0.00           C  
ATOM   1511  O   SER   112      64.168  48.380  53.326  1.00  0.00           O  
ATOM   1512  N   TYR   113      62.137  48.177  52.598  1.00  0.00           N  
ATOM   1513  H   TYR   113      62.004  47.809  53.529  1.00  0.00           H  
ATOM   1514  CA  TYR   113      61.102  48.057  51.679  1.00  0.00           C  
ATOM   1515  HA  TYR   113      61.052  48.808  50.891  1.00  0.00           H  
ATOM   1516  CB  TYR   113      61.162  46.599  51.131  1.00  0.00           C  
ATOM   1517  HB2 TYR   113      61.098  45.876  51.944  1.00  0.00           H  
ATOM   1518  HB3 TYR   113      60.238  46.408  50.585  1.00  0.00           H  
ATOM   1519  CG  TYR   113      62.352  46.315  50.228  1.00  0.00           C  
ATOM   1520  CD1 TYR   113      62.405  46.878  48.959  1.00  0.00           C  
ATOM   1521  HD1 TYR   113      61.620  47.426  48.460  1.00  0.00           H  
ATOM   1522  CE1 TYR   113      63.608  46.747  48.263  1.00  0.00           C  
ATOM   1523  HE1 TYR   113      63.711  47.218  47.296  1.00  0.00           H  
ATOM   1524  CZ  TYR   113      64.690  46.034  48.768  1.00  0.00           C  
ATOM   1525  OH  TYR   113      65.885  45.917  48.151  1.00  0.00           O  
ATOM   1526  HH  TYR   113      66.649  46.096  48.704  1.00  0.00           H  
ATOM   1527  CE2 TYR   113      64.671  45.579  50.052  1.00  0.00           C  
ATOM   1528  HE2 TYR   113      65.438  44.988  50.531  1.00  0.00           H  
ATOM   1529  CD2 TYR   113      63.494  45.642  50.760  1.00  0.00           C  
ATOM   1530  HD2 TYR   113      63.447  45.171  51.731  1.00  0.00           H  
ATOM   1531  C   TYR   113      59.737  48.254  52.356  1.00  0.00           C  
ATOM   1532  O   TYR   113      59.160  47.291  52.891  1.00  0.00           O  
ATOM   1533  N   GLY   114      59.253  49.483  52.169  1.00  0.00           N  
ATOM   1534  H   GLY   114      59.926  50.203  51.949  1.00  0.00           H  
ATOM   1535  CA  GLY   114      57.854  49.975  52.249  1.00  0.00           C  
ATOM   1536  HA2 GLY   114      57.565  49.787  53.283  1.00  0.00           H  
ATOM   1537  HA3 GLY   114      57.861  51.054  52.092  1.00  0.00           H  
ATOM   1538  C   GLY   114      56.944  49.271  51.177  1.00  0.00           C  
ATOM   1539  O   GLY   114      57.353  48.989  50.051  1.00  0.00           O  
ATOM   1540  N   SER   115      55.630  49.163  51.400  1.00  0.00           N  
ATOM   1541  H   SER   115      55.122  48.630  50.709  1.00  0.00           H  
ATOM   1542  CA  SER   115      54.966  49.367  52.736  1.00  0.00           C  
ATOM   1543  HA  SER   115      55.324  50.326  53.112  1.00  0.00           H  
ATOM   1544  CB  SER   115      53.489  49.561  52.512  1.00  0.00           C  
ATOM   1545  HB2 SER   115      53.020  48.713  52.012  1.00  0.00           H  
ATOM   1546  HB3 SER   115      52.974  49.851  53.428  1.00  0.00           H  
ATOM   1547  OG  SER   115      53.243  50.598  51.592  1.00  0.00           O  
ATOM   1548  HG  SER   115      53.321  51.385  52.136  1.00  0.00           H  
ATOM   1549  C   SER   115      55.165  48.212  53.632  1.00  0.00           C  
ATOM   1550  O   SER   115      55.261  47.067  53.120  1.00  0.00           O  
ATOM   1551  N   SER   116      55.207  48.336  54.949  1.00  0.00           N  
ATOM   1552  H   SER   116      54.898  49.249  55.250  1.00  0.00           H  
ATOM   1553  CA  SER   116      55.432  47.272  55.914  1.00  0.00           C  
ATOM   1554  HA  SER   116      56.392  46.806  55.696  1.00  0.00           H  
ATOM   1555  CB  SER   116      55.720  47.861  57.288  1.00  0.00           C  
ATOM   1556  HB2 SER   116      56.458  48.649  57.135  1.00  0.00           H  
ATOM   1557  HB3 SER   116      54.796  48.185  57.767  1.00  0.00           H  
ATOM   1558  OG  SER   116      56.380  46.918  58.144  1.00  0.00           O  
ATOM   1559  HG  SER   116      56.673  47.346  58.952  1.00  0.00           H  
ATOM   1560  C   SER   116      54.425  46.184  56.052  1.00  0.00           C  
ATOM   1561  O   SER   116      53.220  46.415  56.058  1.00  0.00           O  
ATOM   1562  N   SER   117      54.880  44.998  56.317  1.00  0.00           N  
ATOM   1563  H   SER   117      55.875  44.828  56.351  1.00  0.00           H  
ATOM   1564  CA  SER   117      54.005  43.820  56.674  1.00  0.00           C  
ATOM   1565  HA  SER   117      53.154  43.947  56.005  1.00  0.00           H  
ATOM   1566  CB  SER   117      54.693  42.489  56.439  1.00  0.00           C  
ATOM   1567  HB2 SER   117      55.568  42.400  57.083  1.00  0.00           H  
ATOM   1568  HB3 SER   117      53.930  41.754  56.694  1.00  0.00           H  
ATOM   1569  OG  SER   117      54.961  42.343  55.059  1.00  0.00           O  
ATOM   1570  HG  SER   117      54.331  42.903  54.599  1.00  0.00           H  
ATOM   1571  C   SER   117      53.477  43.880  58.074  1.00  0.00           C  
ATOM   1572  O   SER   117      52.377  43.457  58.200  1.00  0.00           O  
ATOM   1573  N   GLN   118      54.176  44.343  59.082  1.00  0.00           N  
ATOM   1574  H   GLN   118      55.107  44.583  58.772  1.00  0.00           H  
ATOM   1575  CA  GLN   118      53.693  44.532  60.459  1.00  0.00           C  
ATOM   1576  HA  GLN   118      54.406  45.198  60.944  1.00  0.00           H  
ATOM   1577  CB  GLN   118      52.351  45.315  60.636  1.00  0.00           C  
ATOM   1578  HB2 GLN   118      51.427  44.747  60.530  1.00  0.00           H  
ATOM   1579  HB3 GLN   118      52.393  45.729  61.643  1.00  0.00           H  
ATOM   1580  CG  GLN   118      52.045  46.620  59.776  1.00  0.00           C  
ATOM   1581  HG2 GLN   118      52.923  47.251  59.644  1.00  0.00           H  
ATOM   1582  HG3 GLN   118      51.807  46.211  58.794  1.00  0.00           H  
ATOM   1583  CD  GLN   118      50.910  47.564  60.153  1.00  0.00           C  
ATOM   1584  OE1 GLN   118      50.510  47.623  61.320  1.00  0.00           O  
ATOM   1585  NE2 GLN   118      50.426  48.351  59.205  1.00  0.00           N  
ATOM   1586 HE21 GLN   118      50.853  48.438  58.294  1.00  0.00           H  
ATOM   1587 HE22 GLN   118      49.843  49.117  59.511  1.00  0.00           H  
ATOM   1588  C   GLN   118      53.704  43.221  61.214  1.00  0.00           C  
ATOM   1589  O   GLN   118      52.955  42.289  60.767  1.00  0.00           O  
ATOM   1590  N   SER   119      54.451  43.024  62.353  1.00  0.00           N  
ATOM   1591  H   SER   119      54.390  42.082  62.711  1.00  0.00           H  
ATOM   1592  CA  SER   119      55.081  44.084  63.245  1.00  0.00           C  
ATOM   1593  HA  SER   119      54.413  44.938  63.357  1.00  0.00           H  
ATOM   1594  CB  SER   119      55.366  43.510  64.606  1.00  0.00           C  
ATOM   1595  HB2 SER   119      56.142  42.744  64.598  1.00  0.00           H  
ATOM   1596  HB3 SER   119      55.708  44.265  65.314  1.00  0.00           H  
ATOM   1597  OG  SER   119      54.257  43.012  65.265  1.00  0.00           O  
ATOM   1598  HG  SER   119      53.645  43.646  65.647  1.00  0.00           H  
ATOM   1599  C   SER   119      56.458  44.616  62.790  1.00  0.00           C  
ATOM   1600  O   SER   119      57.199  43.857  62.189  1.00  0.00           O  
ATOM   1601  N   SER   120      56.755  45.913  63.029  1.00  0.00           N  
ATOM   1602  H   SER   120      56.084  46.434  63.575  1.00  0.00           H  
ATOM   1603  CA  SER   120      58.071  46.520  62.656  1.00  0.00           C  
ATOM   1604  HA  SER   120      58.451  45.831  61.902  1.00  0.00           H  
ATOM   1605  CB  SER   120      58.034  47.858  61.951  1.00  0.00           C  
ATOM   1606  HB2 SER   120      57.970  48.696  62.645  1.00  0.00           H  
ATOM   1607  HB3 SER   120      58.986  47.832  61.423  1.00  0.00           H  
ATOM   1608  OG  SER   120      57.068  47.820  60.935  1.00  0.00           O  
ATOM   1609  HG  SER   120      56.304  48.150  61.414  1.00  0.00           H  
ATOM   1610  C   SER   120      59.132  46.536  63.773  1.00  0.00           C  
ATOM   1611  O   SER   120      59.014  47.295  64.740  1.00  0.00           O  
ATOM   1612  N   SER   121      60.158  45.640  63.753  1.00  0.00           N  
ATOM   1613  H   SER   121      60.877  45.763  64.452  1.00  0.00           H  
ATOM   1614  CA  SER   121      60.563  44.845  62.556  1.00  0.00           C  
ATOM   1615  HA  SER   121      60.146  45.091  61.579  1.00  0.00           H  
ATOM   1616  CB  SER   121      62.078  44.940  62.302  1.00  0.00           C  
ATOM   1617  HB2 SER   121      62.574  44.581  63.204  1.00  0.00           H  
ATOM   1618  HB3 SER   121      62.421  44.173  61.607  1.00  0.00           H  
ATOM   1619  OG  SER   121      62.496  46.260  62.120  1.00  0.00           O  
ATOM   1620  HG  SER   121      63.433  46.271  61.909  1.00  0.00           H  
ATOM   1621  C   SER   121      60.251  43.337  62.679  1.00  0.00           C  
ATOM   1622  O   SER   121      60.460  42.623  61.716  1.00  0.00           O  
ATOM   1623  N   TYR   122      59.739  42.914  63.811  1.00  0.00           N  
ATOM   1624  H   TYR   122      59.661  43.584  64.563  1.00  0.00           H  
ATOM   1625  CA  TYR   122      59.837  41.496  64.288  1.00  0.00           C  
ATOM   1626  HA  TYR   122      60.129  40.769  63.531  1.00  0.00           H  
ATOM   1627  CB  TYR   122      60.910  41.383  65.443  1.00  0.00           C  
ATOM   1628  HB2 TYR   122      60.589  42.014  66.271  1.00  0.00           H  
ATOM   1629  HB3 TYR   122      60.870  40.341  65.760  1.00  0.00           H  
ATOM   1630  CG  TYR   122      62.299  41.908  65.126  1.00  0.00           C  
ATOM   1631  CD1 TYR   122      62.973  42.839  65.966  1.00  0.00           C  
ATOM   1632  HD1 TYR   122      62.631  43.091  66.959  1.00  0.00           H  
ATOM   1633  CE1 TYR   122      64.159  43.457  65.459  1.00  0.00           C  
ATOM   1634  HE1 TYR   122      64.659  44.202  66.060  1.00  0.00           H  
ATOM   1635  CZ  TYR   122      64.692  43.139  64.202  1.00  0.00           C  
ATOM   1636  OH  TYR   122      65.801  43.702  63.764  1.00  0.00           O  
ATOM   1637  HH  TYR   122      66.206  44.322  64.375  1.00  0.00           H  
ATOM   1638  CE2 TYR   122      64.099  42.118  63.441  1.00  0.00           C  
ATOM   1639  HE2 TYR   122      64.479  41.788  62.485  1.00  0.00           H  
ATOM   1640  CD2 TYR   122      62.968  41.471  63.949  1.00  0.00           C  
ATOM   1641  HD2 TYR   122      62.435  40.742  63.357  1.00  0.00           H  
ATOM   1642  C   TYR   122      58.422  41.032  64.827  1.00  0.00           C  
ATOM   1643  O   TYR   122      58.181  41.078  66.008  1.00  0.00           O  
ATOM   1644  N   GLY   123      57.493  40.591  64.023  1.00  0.00           N  
ATOM   1645  H   GLY   123      56.672  40.343  64.558  1.00  0.00           H  
ATOM   1646  CA  GLY   123      57.600  40.368  62.570  1.00  0.00           C  
ATOM   1647  HA2 GLY   123      56.831  40.911  62.021  1.00  0.00           H  
ATOM   1648  HA3 GLY   123      58.562  40.711  62.188  1.00  0.00           H  
ATOM   1649  C   GLY   123      57.449  38.874  62.210  1.00  0.00           C  
ATOM   1650  O   GLY   123      56.388  38.353  62.533  1.00  0.00           O  
ATOM   1651  N   GLN   124      58.439  38.345  61.508  1.00  0.00           N  
ATOM   1652  H   GLN   124      59.171  38.897  61.083  1.00  0.00           H  
ATOM   1653  CA  GLN   124      58.439  37.012  61.015  1.00  0.00           C  
ATOM   1654  HA  GLN   124      57.641  36.511  61.562  1.00  0.00           H  
ATOM   1655  CB  GLN   124      58.106  36.972  59.517  1.00  0.00           C  
ATOM   1656  HB2 GLN   124      57.242  37.627  59.407  1.00  0.00           H  
ATOM   1657  HB3 GLN   124      58.928  37.457  58.990  1.00  0.00           H  
ATOM   1658  CG  GLN   124      57.725  35.567  59.117  1.00  0.00           C  
ATOM   1659  HG2 GLN   124      58.449  34.876  59.549  1.00  0.00           H  
ATOM   1660  HG3 GLN   124      56.779  35.341  59.608  1.00  0.00           H  
ATOM   1661  CD  GLN   124      57.460  35.460  57.609  1.00  0.00           C  
ATOM   1662  OE1 GLN   124      57.562  36.417  56.883  1.00  0.00           O  
ATOM   1663  NE2 GLN   124      57.085  34.301  57.139  1.00  0.00           N  
ATOM   1664 HE21 GLN   124      56.723  33.582  57.749  1.00  0.00           H  
ATOM   1665 HE22 GLN   124      57.071  34.189  56.135  1.00  0.00           H  
ATOM   1666  C   GLN   124      59.845  36.333  61.191  1.00  0.00           C  
ATOM   1667  O   GLN   124      60.774  36.564  60.431  1.00  0.00           O  
ATOM   1668  N   PRO   125      60.035  35.401  62.187  1.00  0.00           N  
ATOM   1669  CD  PRO   125      61.300  34.614  62.363  1.00  0.00           C  
ATOM   1670  HD2 PRO   125      62.159  35.278  62.267  1.00  0.00           H  
ATOM   1671  HD3 PRO   125      61.353  33.857  61.580  1.00  0.00           H  
ATOM   1672  CG  PRO   125      61.255  34.064  63.751  1.00  0.00           C  
ATOM   1673  HG2 PRO   125      61.671  34.747  64.492  1.00  0.00           H  
ATOM   1674  HG3 PRO   125      61.753  33.096  63.793  1.00  0.00           H  
ATOM   1675  CB  PRO   125      59.738  33.975  64.132  1.00  0.00           C  
ATOM   1676  HB2 PRO   125      59.568  33.991  65.209  1.00  0.00           H  
ATOM   1677  HB3 PRO   125      59.352  33.001  63.832  1.00  0.00           H  
ATOM   1678  CA  PRO   125      59.097  35.022  63.314  1.00  0.00           C  
ATOM   1679  HA  PRO   125      58.242  34.548  62.832  1.00  0.00           H  
ATOM   1680  C   PRO   125      58.759  36.179  64.292  1.00  0.00           C  
ATOM   1681  O   PRO   125      59.591  37.057  64.562  1.00  0.00           O  
ATOM   1682  N   GLN   126      57.589  36.219  64.927  1.00  0.00           N  
ATOM   1683  H   GLN   126      56.850  35.543  64.798  1.00  0.00           H  
ATOM   1684  CA  GLN   126      57.194  37.311  65.863  1.00  0.00           C  
ATOM   1685  HA  GLN   126      57.359  38.246  65.327  1.00  0.00           H  
ATOM   1686  CB  GLN   126      55.747  37.183  66.270  1.00  0.00           C  
ATOM   1687  HB2 GLN   126      55.113  37.110  65.387  1.00  0.00           H  
ATOM   1688  HB3 GLN   126      55.554  36.234  66.771  1.00  0.00           H  
ATOM   1689  CG  GLN   126      55.150  38.371  67.061  1.00  0.00           C  
ATOM   1690  HG2 GLN   126      54.222  37.920  67.410  1.00  0.00           H  
ATOM   1691  HG3 GLN   126      55.796  38.659  67.891  1.00  0.00           H  
ATOM   1692  CD  GLN   126      54.715  39.581  66.312  1.00  0.00           C  
ATOM   1693  OE1 GLN   126      55.056  39.790  65.152  1.00  0.00           O  
ATOM   1694  NE2 GLN   126      53.990  40.496  66.880  1.00  0.00           N  
ATOM   1695 HE21 GLN   126      53.655  40.460  67.832  1.00  0.00           H  
ATOM   1696 HE22 GLN   126      53.863  41.386  66.420  1.00  0.00           H  
ATOM   1697  C   GLN   126      58.077  37.451  67.142  1.00  0.00           C  
ATOM   1698  O   GLN   126      58.405  36.436  67.744  1.00  0.00           O  
ATOM   1699  N   SER   127      58.388  38.670  67.450  1.00  0.00           N  
ATOM   1700  H   SER   127      58.183  39.377  66.758  1.00  0.00           H  
ATOM   1701  CA  SER   127      59.155  39.106  68.726  1.00  0.00           C  
ATOM   1702  HA  SER   127      58.795  40.104  68.977  1.00  0.00           H  
ATOM   1703  CB  SER   127      58.792  38.192  69.904  1.00  0.00           C  
ATOM   1704  HB2 SER   127      57.724  38.095  70.097  1.00  0.00           H  
ATOM   1705  HB3 SER   127      59.221  37.192  69.848  1.00  0.00           H  
ATOM   1706  OG  SER   127      59.305  38.912  70.986  1.00  0.00           O  
ATOM   1707  HG  SER   127      59.591  38.270  71.640  1.00  0.00           H  
ATOM   1708  C   SER   127      60.694  39.172  68.520  1.00  0.00           C  
ATOM   1709  O   SER   127      61.452  39.831  69.251  1.00  0.00           O  
ATOM   1710  N   GLY   128      61.273  38.467  67.513  1.00  0.00           N  
ATOM   1711  H   GLY   128      60.626  37.889  66.997  1.00  0.00           H  
ATOM   1712  CA  GLY   128      62.658  38.327  67.216  1.00  0.00           C  
ATOM   1713  HA2 GLY   128      62.750  39.029  66.387  1.00  0.00           H  
ATOM   1714  HA3 GLY   128      63.207  38.504  68.140  1.00  0.00           H  
ATOM   1715  C   GLY   128      63.036  36.924  66.613  1.00  0.00           C  
ATOM   1716  O   GLY   128      62.301  35.914  66.636  1.00  0.00           O  
ATOM   1717  N   SER   129      64.213  36.738  66.002  1.00  0.00           N  
ATOM   1718  H   SER   129      64.257  35.875  65.479  1.00  0.00           H  
ATOM   1719  CA  SER   129      65.269  37.647  65.547  1.00  0.00           C  
ATOM   1720  HA  SER   129      66.088  37.049  65.146  1.00  0.00           H  
ATOM   1721  CB  SER   129      64.743  38.405  64.308  1.00  0.00           C  
ATOM   1722  HB2 SER   129      63.943  39.092  64.585  1.00  0.00           H  
ATOM   1723  HB3 SER   129      65.529  38.974  63.813  1.00  0.00           H  
ATOM   1724  OG  SER   129      64.185  37.497  63.332  1.00  0.00           O  
ATOM   1725  HG  SER   129      64.682  37.702  62.537  1.00  0.00           H  
ATOM   1726  C   SER   129      65.801  38.602  66.659  1.00  0.00           C  
ATOM   1727  O   SER   129      65.703  39.807  66.558  1.00  0.00           O  
ATOM   1728  N   TYR   130      66.309  37.995  67.759  1.00  0.00           N  
ATOM   1729  H   TYR   130      66.488  37.004  67.689  1.00  0.00           H  
ATOM   1730  CA  TYR   130      66.352  38.633  69.058  1.00  0.00           C  
ATOM   1731  HA  TYR   130      65.422  39.202  69.068  1.00  0.00           H  
ATOM   1732  CB  TYR   130      66.208  37.621  70.154  1.00  0.00           C  
ATOM   1733  HB2 TYR   130      66.876  36.818  69.842  1.00  0.00           H  
ATOM   1734  HB3 TYR   130      66.512  38.087  71.091  1.00  0.00           H  
ATOM   1735  CG  TYR   130      64.795  37.113  70.456  1.00  0.00           C  
ATOM   1736  CD1 TYR   130      64.199  36.195  69.627  1.00  0.00           C  
ATOM   1737  HD1 TYR   130      64.716  35.721  68.806  1.00  0.00           H  
ATOM   1738  CE1 TYR   130      62.950  35.587  69.842  1.00  0.00           C  
ATOM   1739  HE1 TYR   130      62.513  34.882  69.150  1.00  0.00           H  
ATOM   1740  CZ  TYR   130      62.234  36.008  71.033  1.00  0.00           C  
ATOM   1741  OH  TYR   130      61.022  35.471  71.387  1.00  0.00           O  
ATOM   1742  HH  TYR   130      60.414  36.107  71.771  1.00  0.00           H  
ATOM   1743  CE2 TYR   130      62.798  37.097  71.763  1.00  0.00           C  
ATOM   1744  HE2 TYR   130      62.168  37.396  72.587  1.00  0.00           H  
ATOM   1745  CD2 TYR   130      64.089  37.573  71.560  1.00  0.00           C  
ATOM   1746  HD2 TYR   130      64.508  38.344  72.189  1.00  0.00           H  
ATOM   1747  C   TYR   130      67.511  39.618  69.111  1.00  0.00           C  
ATOM   1748  O   TYR   130      68.628  39.241  68.721  1.00  0.00           O  
ATOM   1749  N   SER   131      67.396  40.876  69.612  1.00  0.00           N  
ATOM   1750  H   SER   131      68.277  41.365  69.544  1.00  0.00           H  
ATOM   1751  CA  SER   131      66.359  41.646  70.280  1.00  0.00           C  
ATOM   1752  HA  SER   131      66.729  42.619  70.605  1.00  0.00           H  
ATOM   1753  CB  SER   131      65.072  41.893  69.439  1.00  0.00           C  
ATOM   1754  HB2 SER   131      64.517  40.968  69.277  1.00  0.00           H  
ATOM   1755  HB3 SER   131      64.388  42.583  69.932  1.00  0.00           H  
ATOM   1756  OG  SER   131      65.426  42.330  68.144  1.00  0.00           O  
ATOM   1757  HG  SER   131      65.543  41.561  67.581  1.00  0.00           H  
ATOM   1758  C   SER   131      66.028  41.039  71.637  1.00  0.00           C  
ATOM   1759  O   SER   131      64.858  40.713  71.847  1.00  0.00           O  
ATOM   1760  N   GLN   132      66.970  40.781  72.542  1.00  0.00           N  
ATOM   1761  H   GLN   132      66.741  40.230  73.357  1.00  0.00           H  
ATOM   1762  CA  GLN   132      68.317  41.382  72.521  1.00  0.00           C  
ATOM   1763  HA  GLN   132      68.775  41.203  71.548  1.00  0.00           H  
ATOM   1764  CB  GLN   132      68.217  42.858  72.863  1.00  0.00           C  
ATOM   1765  HB2 GLN   132      69.214  43.298  72.867  1.00  0.00           H  
ATOM   1766  HB3 GLN   132      67.764  43.446  72.065  1.00  0.00           H  
ATOM   1767  CG  GLN   132      67.588  43.067  74.229  1.00  0.00           C  
ATOM   1768  HG2 GLN   132      66.548  42.740  74.256  1.00  0.00           H  
ATOM   1769  HG3 GLN   132      68.054  42.349  74.904  1.00  0.00           H  
ATOM   1770  CD  GLN   132      67.683  44.434  74.896  1.00  0.00           C  
ATOM   1771  OE1 GLN   132      67.789  45.445  74.231  1.00  0.00           O  
ATOM   1772  NE2 GLN   132      67.750  44.521  76.217  1.00  0.00           N  
ATOM   1773 HE21 GLN   132      67.610  43.668  76.740  1.00  0.00           H  
ATOM   1774 HE22 GLN   132      67.842  45.458  76.582  1.00  0.00           H  
ATOM   1775  C   GLN   132      69.304  40.585  73.427  1.00  0.00           C  
ATOM   1776  O   GLN   132      68.958  39.657  74.175  1.00  0.00           O  
ATOM   1777  N   GLN   133      70.575  40.852  73.375  1.00  0.00           N  
ATOM   1778  H   GLN   133      70.908  41.390  72.587  1.00  0.00           H  
ATOM   1779  CA  GLN   133      71.673  40.214  74.138  1.00  0.00           C  
ATOM   1780  HA  GLN   133      72.608  40.430  73.622  1.00  0.00           H  
ATOM   1781  CB  GLN   133      71.642  40.981  75.511  1.00  0.00           C  
ATOM   1782  HB2 GLN   133      70.882  40.626  76.207  1.00  0.00           H  
ATOM   1783  HB3 GLN   133      72.543  40.863  76.113  1.00  0.00           H  
ATOM   1784  CG  GLN   133      71.661  42.513  75.378  1.00  0.00           C  
ATOM   1785  HG2 GLN   133      72.488  42.580  74.672  1.00  0.00           H  
ATOM   1786  HG3 GLN   133      70.722  42.949  75.037  1.00  0.00           H  
ATOM   1787  CD  GLN   133      72.048  43.277  76.621  1.00  0.00           C  
ATOM   1788  OE1 GLN   133      73.237  43.431  76.903  1.00  0.00           O  
ATOM   1789  NE2 GLN   133      71.159  43.894  77.335  1.00  0.00           N  
ATOM   1790 HE21 GLN   133      70.200  43.615  77.185  1.00  0.00           H  
ATOM   1791 HE22 GLN   133      71.501  44.250  78.216  1.00  0.00           H  
ATOM   1792  C   GLN   133      71.636  38.631  74.340  1.00  0.00           C  
ATOM   1793  O   GLN   133      71.505  38.222  75.477  1.00  0.00           O  
ATOM   1794  N   PRO   134      71.916  37.855  73.349  1.00  0.00           N  
ATOM   1795  CD  PRO   134      72.020  36.464  73.518  1.00  0.00           C  
ATOM   1796  HD2 PRO   134      71.062  36.053  73.835  1.00  0.00           H  
ATOM   1797  HD3 PRO   134      72.860  36.203  74.162  1.00  0.00           H  
ATOM   1798  CG  PRO   134      72.280  35.772  72.220  1.00  0.00           C  
ATOM   1799  HG2 PRO   134      71.368  35.668  71.631  1.00  0.00           H  
ATOM   1800  HG3 PRO   134      72.800  34.817  72.285  1.00  0.00           H  
ATOM   1801  CB  PRO   134      72.998  36.876  71.560  1.00  0.00           C  
ATOM   1802  HB2 PRO   134      72.958  36.769  70.476  1.00  0.00           H  
ATOM   1803  HB3 PRO   134      74.003  36.689  71.938  1.00  0.00           H  
ATOM   1804  CA  PRO   134      72.255  38.159  71.907  1.00  0.00           C  
ATOM   1805  HA  PRO   134      72.999  38.955  71.884  1.00  0.00           H  
ATOM   1806  C   PRO   134      71.029  38.478  70.988  1.00  0.00           C  
ATOM   1807  O   PRO   134      69.951  37.899  71.208  1.00  0.00           O  
ATOM   1808  N   SER   135      71.113  39.283  69.990  1.00  0.00           N  
ATOM   1809  H   SER   135      70.263  39.563  69.521  1.00  0.00           H  
ATOM   1810  CA  SER   135      72.368  40.001  69.464  1.00  0.00           C  
ATOM   1811  HA  SER   135      73.122  39.215  69.428  1.00  0.00           H  
ATOM   1812  CB  SER   135      72.276  40.514  68.000  1.00  0.00           C  
ATOM   1813  HB2 SER   135      73.168  41.086  67.744  1.00  0.00           H  
ATOM   1814  HB3 SER   135      72.233  39.732  67.242  1.00  0.00           H  
ATOM   1815  OG  SER   135      71.193  41.376  67.930  1.00  0.00           O  
ATOM   1816  HG  SER   135      71.329  41.837  67.099  1.00  0.00           H  
ATOM   1817  C   SER   135      72.810  41.111  70.466  1.00  0.00           C  
ATOM   1818  O   SER   135      72.007  41.780  71.082  1.00  0.00           O  
ATOM   1819  N   TYR   136      74.116  41.237  70.649  1.00  0.00           N  
ATOM   1820  H   TYR   136      74.781  40.586  70.256  1.00  0.00           H  
ATOM   1821  CA  TYR   136      74.650  42.227  71.542  1.00  0.00           C  
ATOM   1822  HA  TYR   136      73.980  42.567  72.331  1.00  0.00           H  
ATOM   1823  CB  TYR   136      75.869  41.659  72.216  1.00  0.00           C  
ATOM   1824  HB2 TYR   136      76.602  41.143  71.597  1.00  0.00           H  
ATOM   1825  HB3 TYR   136      76.422  42.497  72.640  1.00  0.00           H  
ATOM   1826  CG  TYR   136      75.547  40.866  73.410  1.00  0.00           C  
ATOM   1827  CD1 TYR   136      75.548  41.343  74.753  1.00  0.00           C  
ATOM   1828  HD1 TYR   136      75.660  42.412  74.864  1.00  0.00           H  
ATOM   1829  CE1 TYR   136      75.253  40.543  75.830  1.00  0.00           C  
ATOM   1830  HE1 TYR   136      75.343  40.829  76.868  1.00  0.00           H  
ATOM   1831  CZ  TYR   136      74.891  39.173  75.574  1.00  0.00           C  
ATOM   1832  OH  TYR   136      74.822  38.309  76.625  1.00  0.00           O  
ATOM   1833  HH  TYR   136      74.490  37.456  76.334  1.00  0.00           H  
ATOM   1834  CE2 TYR   136      74.857  38.631  74.286  1.00  0.00           C  
ATOM   1835  HE2 TYR   136      74.731  37.583  74.057  1.00  0.00           H  
ATOM   1836  CD2 TYR   136      75.223  39.464  73.226  1.00  0.00           C  
ATOM   1837  HD2 TYR   136      75.335  39.097  72.217  1.00  0.00           H  
ATOM   1838  C   TYR   136      75.152  43.405  70.696  1.00  0.00           C  
ATOM   1839  O   TYR   136      76.184  43.395  70.058  1.00  0.00           O  
ATOM   1840  N   GLY   137      74.440  44.527  70.597  1.00  0.00           N  
ATOM   1841  H   GLY   137      74.892  45.270  70.084  1.00  0.00           H  
ATOM   1842  CA  GLY   137      73.092  44.844  71.134  1.00  0.00           C  
ATOM   1843  HA2 GLY   137      72.729  45.727  70.607  1.00  0.00           H  
ATOM   1844  HA3 GLY   137      72.328  44.090  70.945  1.00  0.00           H  
ATOM   1845  C   GLY   137      73.066  45.185  72.626  1.00  0.00           C  
ATOM   1846  O   GLY   137      74.118  45.041  73.305  1.00  0.00           O  
ATOM   1847  N   GLY   138      71.899  45.657  73.101  1.00  0.00           N  
ATOM   1848  H   GLY   138      71.250  45.895  72.365  1.00  0.00           H  
ATOM   1849  CA  GLY   138      71.820  46.371  74.399  1.00  0.00           C  
ATOM   1850  HA2 GLY   138      70.779  46.453  74.713  1.00  0.00           H  
ATOM   1851  HA3 GLY   138      72.356  45.697  75.067  1.00  0.00           H  
ATOM   1852  C   GLY   138      72.452  47.733  74.437  1.00  0.00           C  
ATOM   1853  O   GLY   138      72.713  48.298  73.376  1.00  0.00           O  
ATOM   1854  N   GLN   139      72.703  48.322  75.609  1.00  0.00           N  
ATOM   1855  H   GLN   139      73.011  49.280  75.520  1.00  0.00           H  
ATOM   1856  CA  GLN   139      72.839  47.720  76.849  1.00  0.00           C  
ATOM   1857  HA  GLN   139      72.545  46.671  76.875  1.00  0.00           H  
ATOM   1858  CB  GLN   139      74.351  47.754  77.336  1.00  0.00           C  
ATOM   1859  HB2 GLN   139      74.535  48.806  77.552  1.00  0.00           H  
ATOM   1860  HB3 GLN   139      74.418  47.149  78.240  1.00  0.00           H  
ATOM   1861  CG  GLN   139      75.379  47.137  76.336  1.00  0.00           C  
ATOM   1862  HG2 GLN   139      74.986  46.166  76.036  1.00  0.00           H  
ATOM   1863  HG3 GLN   139      75.536  47.708  75.421  1.00  0.00           H  
ATOM   1864  CD  GLN   139      76.777  46.908  76.967  1.00  0.00           C  
ATOM   1865  OE1 GLN   139      77.084  47.481  78.028  1.00  0.00           O  
ATOM   1866  NE2 GLN   139      77.573  46.045  76.351  1.00  0.00           N  
ATOM   1867 HE21 GLN   139      77.244  45.461  75.595  1.00  0.00           H  
ATOM   1868 HE22 GLN   139      78.433  45.763  76.800  1.00  0.00           H  
ATOM   1869  C   GLN   139      71.958  48.487  77.882  1.00  0.00           C  
ATOM   1870  O   GLN   139      71.902  48.027  78.997  1.00  0.00           O  
ATOM   1871  N   GLN   140      71.312  49.585  77.525  1.00  0.00           N  
ATOM   1872  H   GLN   140      71.398  50.031  76.623  1.00  0.00           H  
ATOM   1873  CA  GLN   140      70.456  50.276  78.540  1.00  0.00           C  
ATOM   1874  HA  GLN   140      70.377  51.282  78.130  1.00  0.00           H  
ATOM   1875  CB  GLN   140      69.106  49.556  78.644  1.00  0.00           C  
ATOM   1876  HB2 GLN   140      69.193  48.711  79.327  1.00  0.00           H  
ATOM   1877  HB3 GLN   140      68.566  50.295  79.236  1.00  0.00           H  
ATOM   1878  CG  GLN   140      68.234  49.393  77.396  1.00  0.00           C  
ATOM   1879  HG2 GLN   140      67.226  49.303  77.802  1.00  0.00           H  
ATOM   1880  HG3 GLN   140      68.452  50.248  76.756  1.00  0.00           H  
ATOM   1881  CD  GLN   140      68.435  48.101  76.662  1.00  0.00           C  
ATOM   1882  OE1 GLN   140      68.917  47.117  77.161  1.00  0.00           O  
ATOM   1883  NE2 GLN   140      68.113  47.972  75.418  1.00  0.00           N  
ATOM   1884 HE21 GLN   140      67.753  48.823  75.013  1.00  0.00           H  
ATOM   1885 HE22 GLN   140      68.162  47.083  74.941  1.00  0.00           H  
ATOM   1886  C   GLN   140      71.122  50.622  79.858  1.00  0.00           C  
ATOM   1887  O   GLN   140      70.531  50.407  80.926  1.00  0.00           O  
ATOM   1888  N   GLN   141      72.364  51.088  79.816  1.00  0.00           N  
ATOM   1889  H   GLN   141      72.765  51.238  78.901  1.00  0.00           H  
ATOM   1890  CA  GLN   141      73.050  51.663  81.027  1.00  0.00           C  
ATOM   1891  HA  GLN   141      72.318  51.693  81.834  1.00  0.00           H  
ATOM   1892  CB  GLN   141      74.083  50.651  81.648  1.00  0.00           C  
ATOM   1893  HB2 GLN   141      74.808  50.444  80.860  1.00  0.00           H  
ATOM   1894  HB3 GLN   141      74.561  51.151  82.491  1.00  0.00           H  
ATOM   1895  CG  GLN   141      73.441  49.383  82.183  1.00  0.00           C  
ATOM   1896  HG2 GLN   141      72.659  48.890  81.606  1.00  0.00           H  
ATOM   1897  HG3 GLN   141      74.248  48.663  82.321  1.00  0.00           H  
ATOM   1898  CD  GLN   141      72.931  49.618  83.577  1.00  0.00           C  
ATOM   1899  OE1 GLN   141      72.715  50.725  84.085  1.00  0.00           O  
ATOM   1900  NE2 GLN   141      72.732  48.617  84.440  1.00  0.00           N  
ATOM   1901 HE21 GLN   141      73.134  47.711  84.249  1.00  0.00           H  
ATOM   1902 HE22 GLN   141      72.285  48.847  85.316  1.00  0.00           H  
ATOM   1903  C   GLN   141      73.735  52.990  80.655  1.00  0.00           C  
ATOM   1904  O   GLN   141      74.698  52.963  79.921  1.00  0.00           O  
ATOM   1905  N   SER   142      73.343  54.141  81.245  1.00  0.00           N  
ATOM   1906  H   SER   142      73.985  54.912  81.135  1.00  0.00           H  
ATOM   1907  CA  SER   142      72.243  54.496  82.189  1.00  0.00           C  
ATOM   1908  HA  SER   142      72.272  55.586  82.177  1.00  0.00           H  
ATOM   1909  CB  SER   142      70.850  54.066  81.627  1.00  0.00           C  
ATOM   1910  HB2 SER   142      70.887  52.999  81.409  1.00  0.00           H  
ATOM   1911  HB3 SER   142      70.067  54.215  82.370  1.00  0.00           H  
ATOM   1912  OG  SER   142      70.536  54.788  80.510  1.00  0.00           O  
ATOM   1913  HG  SER   142      71.215  54.519  79.886  1.00  0.00           H  
ATOM   1914  C   SER   142      72.528  54.110  83.697  1.00  0.00           C  
ATOM   1915  O   SER   142      71.618  54.008  84.526  1.00  0.00           O  
ATOM   1916  N   TYR   143      73.868  53.876  83.933  1.00  0.00           N  
ATOM   1917  H   TYR   143      74.520  53.800  83.165  1.00  0.00           H  
ATOM   1918  CA  TYR   143      74.522  53.575  85.234  1.00  0.00           C  
ATOM   1919  HA  TYR   143      74.233  52.550  85.463  1.00  0.00           H  
ATOM   1920  CB  TYR   143      76.052  53.675  85.029  1.00  0.00           C  
ATOM   1921  HB2 TYR   143      76.343  54.703  84.815  1.00  0.00           H  
ATOM   1922  HB3 TYR   143      76.492  53.397  85.988  1.00  0.00           H  
ATOM   1923  CG  TYR   143      76.500  52.731  83.972  1.00  0.00           C  
ATOM   1924  CD1 TYR   143      76.713  51.419  84.277  1.00  0.00           C  
ATOM   1925  HD1 TYR   143      76.599  51.108  85.305  1.00  0.00           H  
ATOM   1926  CE1 TYR   143      77.235  50.530  83.347  1.00  0.00           C  
ATOM   1927  HE1 TYR   143      77.434  49.517  83.664  1.00  0.00           H  
ATOM   1928  CZ  TYR   143      77.520  50.910  82.054  1.00  0.00           C  
ATOM   1929  OH  TYR   143      78.131  50.115  81.065  1.00  0.00           O  
ATOM   1930  HH  TYR   143      77.679  50.272  80.233  1.00  0.00           H  
ATOM   1931  CE2 TYR   143      77.346  52.276  81.725  1.00  0.00           C  
ATOM   1932  HE2 TYR   143      77.621  52.606  80.734  1.00  0.00           H  
ATOM   1933  CD2 TYR   143      76.905  53.216  82.678  1.00  0.00           C  
ATOM   1934  HD2 TYR   143      76.720  54.272  82.544  1.00  0.00           H  
ATOM   1935  C   TYR   143      74.072  54.474  86.423  1.00  0.00           C  
ATOM   1936  O   TYR   143      73.888  55.711  86.266  1.00  0.00           O  
ATOM   1937  N   GLY   144      73.816  53.915  87.601  1.00  0.00           N  
ATOM   1938  H   GLY   144      73.959  52.922  87.714  1.00  0.00           H  
ATOM   1939  CA  GLY   144      73.307  54.739  88.752  1.00  0.00           C  
ATOM   1940  HA2 GLY   144      73.425  54.051  89.589  1.00  0.00           H  
ATOM   1941  HA3 GLY   144      73.980  55.582  88.913  1.00  0.00           H  
ATOM   1942  C   GLY   144      71.869  55.181  88.491  1.00  0.00           C  
ATOM   1943  O   GLY   144      71.032  54.538  87.848  1.00  0.00           O  
ATOM   1944  N   GLN   145      71.573  56.311  89.162  1.00  0.00           N  
ATOM   1945  H   GLN   145      72.296  56.711  89.743  1.00  0.00           H  
ATOM   1946  CA  GLN   145      70.244  56.867  89.299  1.00  0.00           C  
ATOM   1947  HA  GLN   145      69.655  56.213  88.656  1.00  0.00           H  
ATOM   1948  CB  GLN   145      69.753  56.810  90.771  1.00  0.00           C  
ATOM   1949  HB2 GLN   145      70.398  57.407  91.416  1.00  0.00           H  
ATOM   1950  HB3 GLN   145      68.767  57.273  90.797  1.00  0.00           H  
ATOM   1951  CG  GLN   145      69.756  55.427  91.329  1.00  0.00           C  
ATOM   1952  HG2 GLN   145      70.679  54.875  91.150  1.00  0.00           H  
ATOM   1953  HG3 GLN   145      69.602  55.527  92.403  1.00  0.00           H  
ATOM   1954  CD  GLN   145      68.657  54.495  90.794  1.00  0.00           C  
ATOM   1955  OE1 GLN   145      67.994  54.734  89.785  1.00  0.00           O  
ATOM   1956  NE2 GLN   145      68.384  53.363  91.408  1.00  0.00           N  
ATOM   1957 HE21 GLN   145      67.728  52.749  90.948  1.00  0.00           H  
ATOM   1958 HE22 GLN   145      68.839  53.025  92.244  1.00  0.00           H  
ATOM   1959  C   GLN   145      70.160  58.374  88.918  1.00  0.00           C  
ATOM   1960  O   GLN   145      71.065  59.178  89.286  1.00  0.00           O  
ATOM   1961  N   GLN   146      69.073  58.846  88.271  1.00  0.00           N  
ATOM   1962  H   GLN   146      68.363  58.168  88.031  1.00  0.00           H  
ATOM   1963  CA  GLN   146      68.746  60.309  88.133  1.00  0.00           C  
ATOM   1964  HA  GLN   146      69.594  60.883  87.761  1.00  0.00           H  
ATOM   1965  CB  GLN   146      67.676  60.407  87.050  1.00  0.00           C  
ATOM   1966  HB2 GLN   146      67.930  59.674  86.284  1.00  0.00           H  
ATOM   1967  HB3 GLN   146      66.723  60.234  87.551  1.00  0.00           H  
ATOM   1968  CG  GLN   146      67.663  61.678  86.308  1.00  0.00           C  
ATOM   1969  HG2 GLN   146      67.936  62.554  86.896  1.00  0.00           H  
ATOM   1970  HG3 GLN   146      68.416  61.619  85.522  1.00  0.00           H  
ATOM   1971  CD  GLN   146      66.363  62.023  85.524  1.00  0.00           C  
ATOM   1972  OE1 GLN   146      65.500  62.850  85.911  1.00  0.00           O  
ATOM   1973  NE2 GLN   146      66.139  61.374  84.454  1.00  0.00           N  
ATOM   1974 HE21 GLN   146      66.952  60.862  84.144  1.00  0.00           H  
ATOM   1975 HE22 GLN   146      65.426  61.678  83.806  1.00  0.00           H  
ATOM   1976  C   GLN   146      68.209  60.904  89.445  1.00  0.00           C  
ATOM   1977  O   GLN   146      67.513  60.245  90.200  1.00  0.00           O  
ATOM   1978  N   GLN   147      68.530  62.188  89.693  1.00  0.00           N  
ATOM   1979  H   GLN   147      69.243  62.561  89.083  1.00  0.00           H  
ATOM   1980  CA  GLN   147      68.116  62.981  90.875  1.00  0.00           C  
ATOM   1981  HA  GLN   147      68.423  62.452  91.778  1.00  0.00           H  
ATOM   1982  CB  GLN   147      68.907  64.330  90.970  1.00  0.00           C  
ATOM   1983  HB2 GLN   147      68.552  64.859  91.854  1.00  0.00           H  
ATOM   1984  HB3 GLN   147      69.968  64.100  91.066  1.00  0.00           H  
ATOM   1985  CG  GLN   147      68.652  65.305  89.785  1.00  0.00           C  
ATOM   1986  HG2 GLN   147      68.795  64.831  88.813  1.00  0.00           H  
ATOM   1987  HG3 GLN   147      67.612  65.615  89.876  1.00  0.00           H  
ATOM   1988  CD  GLN   147      69.639  66.459  89.882  1.00  0.00           C  
ATOM   1989  OE1 GLN   147      70.740  66.333  90.468  1.00  0.00           O  
ATOM   1990  NE2 GLN   147      69.361  67.628  89.343  1.00  0.00           N  
ATOM   1991 HE21 GLN   147      68.468  67.959  89.008  1.00  0.00           H  
ATOM   1992 HE22 GLN   147      70.032  68.341  89.591  1.00  0.00           H  
ATOM   1993  C   GLN   147      66.636  63.189  90.954  1.00  0.00           C  
ATOM   1994  O   GLN   147      66.082  63.408  89.854  1.00  0.00           O  
ATOM   1995  N   SER   148      66.020  63.431  92.163  1.00  0.00           N  
ATOM   1996  H   SER   148      66.549  63.303  93.014  1.00  0.00           H  
ATOM   1997  CA  SER   148      64.591  63.860  92.260  1.00  0.00           C  
ATOM   1998  HA  SER   148      64.007  63.103  91.738  1.00  0.00           H  
ATOM   1999  CB  SER   148      64.124  63.755  93.776  1.00  0.00           C  
ATOM   2000  HB2 SER   148      63.937  62.724  94.080  1.00  0.00           H  
ATOM   2001  HB3 SER   148      64.889  64.168  94.435  1.00  0.00           H  
ATOM   2002  OG  SER   148      62.860  64.386  94.031  1.00  0.00           O  
ATOM   2003  HG  SER   148      62.207  64.058  93.408  1.00  0.00           H  
ATOM   2004  C   SER   148      64.361  65.298  91.627  1.00  0.00           C  
ATOM   2005  O   SER   148      65.190  66.164  91.535  1.00  0.00           O  
ATOM   2006  N   TYR   149      63.107  65.531  91.265  1.00  0.00           N  
ATOM   2007  H   TYR   149      62.464  64.753  91.280  1.00  0.00           H  
ATOM   2008  CA  TYR   149      62.593  66.739  90.717  1.00  0.00           C  
ATOM   2009  HA  TYR   149      63.429  67.429  90.602  1.00  0.00           H  
ATOM   2010  CB  TYR   149      62.015  66.404  89.318  1.00  0.00           C  
ATOM   2011  HB2 TYR   149      62.824  66.035  88.688  1.00  0.00           H  
ATOM   2012  HB3 TYR   149      61.304  65.581  89.386  1.00  0.00           H  
ATOM   2013  CG  TYR   149      61.493  67.590  88.440  1.00  0.00           C  
ATOM   2014  CD1 TYR   149      60.154  67.579  88.015  1.00  0.00           C  
ATOM   2015  HD1 TYR   149      59.505  66.733  88.184  1.00  0.00           H  
ATOM   2016  CE1 TYR   149      59.598  68.609  87.253  1.00  0.00           C  
ATOM   2017  HE1 TYR   149      58.537  68.676  87.062  1.00  0.00           H  
ATOM   2018  CZ  TYR   149      60.436  69.736  86.915  1.00  0.00           C  
ATOM   2019  OH  TYR   149      59.912  70.573  85.984  1.00  0.00           O  
ATOM   2020  HH  TYR   149      60.441  71.306  85.662  1.00  0.00           H  
ATOM   2021  CE2 TYR   149      61.831  69.746  87.301  1.00  0.00           C  
ATOM   2022  HE2 TYR   149      62.540  70.495  86.980  1.00  0.00           H  
ATOM   2023  CD2 TYR   149      62.248  68.794  88.257  1.00  0.00           C  
ATOM   2024  HD2 TYR   149      63.261  68.890  88.618  1.00  0.00           H  
ATOM   2025  C   TYR   149      61.585  67.461  91.641  1.00  0.00           C  
ATOM   2026  O   TYR   149      61.288  66.985  92.739  1.00  0.00           O  
ATOM   2027  N   ASN   150      61.204  68.654  91.215  1.00  0.00           N  
ATOM   2028  H   ASN   150      61.544  68.960  90.314  1.00  0.00           H  
ATOM   2029  CA  ASN   150      60.143  69.501  91.801  1.00  0.00           C  
ATOM   2030  HA  ASN   150      59.379  68.856  92.236  1.00  0.00           H  
ATOM   2031  CB  ASN   150      60.641  70.346  93.012  1.00  0.00           C  
ATOM   2032  HB2 ASN   150      61.127  69.716  93.757  1.00  0.00           H  
ATOM   2033  HB3 ASN   150      61.420  70.976  92.582  1.00  0.00           H  
ATOM   2034  CG  ASN   150      59.622  71.161  93.728  1.00  0.00           C  
ATOM   2035  OD1 ASN   150      58.495  70.890  93.670  1.00  0.00           O  
ATOM   2036  ND2 ASN   150      60.126  72.065  94.518  1.00  0.00           N  
ATOM   2037 HD21 ASN   150      59.574  72.905  94.622  1.00  0.00           H  
ATOM   2038 HD22 ASN   150      61.111  72.214  94.681  1.00  0.00           H  
ATOM   2039  C   ASN   150      59.453  70.378  90.679  1.00  0.00           C  
ATOM   2040  O   ASN   150      60.195  71.050  90.003  1.00  0.00           O  
ATOM   2041  N   PRO   151      58.085  70.216  90.358  1.00  0.00           N  
ATOM   2042  CD  PRO   151      57.215  69.121  90.783  1.00  0.00           C  
ATOM   2043  HD2 PRO   151      56.701  69.399  91.703  1.00  0.00           H  
ATOM   2044  HD3 PRO   151      57.657  68.129  90.886  1.00  0.00           H  
ATOM   2045  CG  PRO   151      56.084  69.174  89.717  1.00  0.00           C  
ATOM   2046  HG2 PRO   151      55.176  68.666  90.043  1.00  0.00           H  
ATOM   2047  HG3 PRO   151      56.407  68.676  88.803  1.00  0.00           H  
ATOM   2048  CB  PRO   151      55.939  70.663  89.372  1.00  0.00           C  
ATOM   2049  HB2 PRO   151      55.336  71.092  90.172  1.00  0.00           H  
ATOM   2050  HB3 PRO   151      55.399  70.704  88.426  1.00  0.00           H  
ATOM   2051  CA  PRO   151      57.418  71.111  89.400  1.00  0.00           C  
ATOM   2052  HA  PRO   151      57.804  70.865  88.411  1.00  0.00           H  
ATOM   2053  C   PRO   151      57.615  72.553  89.790  1.00  0.00           C  
ATOM   2054  O   PRO   151      57.194  72.895  90.902  1.00  0.00           O  
ATOM   2055  N   PRO   152      57.943  73.423  88.750  1.00  0.00           N  
ATOM   2056  CD  PRO   152      58.620  73.186  87.485  1.00  0.00           C  
ATOM   2057  HD2 PRO   152      57.920  72.919  86.693  1.00  0.00           H  
ATOM   2058  HD3 PRO   152      59.372  72.398  87.518  1.00  0.00           H  
ATOM   2059  CG  PRO   152      59.278  74.507  87.112  1.00  0.00           C  
ATOM   2060  HG2 PRO   152      59.240  74.610  86.028  1.00  0.00           H  
ATOM   2061  HG3 PRO   152      60.324  74.556  87.416  1.00  0.00           H  
ATOM   2062  CB  PRO   152      58.603  75.565  87.904  1.00  0.00           C  
ATOM   2063  HB2 PRO   152      57.853  76.122  87.342  1.00  0.00           H  
ATOM   2064  HB3 PRO   152      59.343  76.224  88.359  1.00  0.00           H  
ATOM   2065  CA  PRO   152      57.972  74.853  89.076  1.00  0.00           C  
ATOM   2066  HA  PRO   152      58.710  74.891  89.877  1.00  0.00           H  
ATOM   2067  C   PRO   152      56.674  75.484  89.615  1.00  0.00           C  
ATOM   2068  O   PRO   152      55.586  75.109  89.114  1.00  0.00           O  
ATOM   2069  N   GLN   153      56.785  76.346  90.647  1.00  0.00           N  
ATOM   2070  H   GLN   153      57.648  76.657  91.069  1.00  0.00           H  
ATOM   2071  CA  GLN   153      55.574  77.102  91.080  1.00  0.00           C  
ATOM   2072  HA  GLN   153      54.740  76.401  91.050  1.00  0.00           H  
ATOM   2073  CB  GLN   153      55.819  77.599  92.497  1.00  0.00           C  
ATOM   2074  HB2 GLN   153      55.969  76.669  93.044  1.00  0.00           H  
ATOM   2075  HB3 GLN   153      56.771  78.128  92.539  1.00  0.00           H  
ATOM   2076  CG  GLN   153      54.752  78.464  93.156  1.00  0.00           C  
ATOM   2077  HG2 GLN   153      54.683  79.467  92.736  1.00  0.00           H  
ATOM   2078  HG3 GLN   153      53.759  78.031  93.037  1.00  0.00           H  
ATOM   2079  CD  GLN   153      54.954  78.610  94.711  1.00  0.00           C  
ATOM   2080  OE1 GLN   153      55.669  77.922  95.362  1.00  0.00           O  
ATOM   2081  NE2 GLN   153      54.115  79.221  95.396  1.00  0.00           N  
ATOM   2082 HE21 GLN   153      53.352  79.733  94.976  1.00  0.00           H  
ATOM   2083 HE22 GLN   153      54.232  79.130  96.395  1.00  0.00           H  
ATOM   2084  C   GLN   153      55.262  78.224  90.141  1.00  0.00           C  
ATOM   2085  O   GLN   153      56.183  78.894  89.673  1.00  0.00           O  
ATOM   2086  N   GLY   154      53.961  78.456  89.818  1.00  0.00           N  
ATOM   2087  H   GLY   154      53.300  77.737  90.076  1.00  0.00           H  
ATOM   2088  CA  GLY   154      53.436  79.710  89.101  1.00  0.00           C  
ATOM   2089  HA2 GLY   154      54.121  80.020  88.312  1.00  0.00           H  
ATOM   2090  HA3 GLY   154      52.411  79.524  88.781  1.00  0.00           H  
ATOM   2091  C   GLY   154      53.250  80.891  90.004  1.00  0.00           C  
ATOM   2092  O   GLY   154      52.706  80.778  91.117  1.00  0.00           O  
ATOM   2093  N   TYR   155      53.384  82.085  89.410  1.00  0.00           N  
ATOM   2094  H   TYR   155      53.785  82.031  88.484  1.00  0.00           H  
ATOM   2095  CA  TYR   155      53.433  83.459  90.128  1.00  0.00           C  
ATOM   2096  HA  TYR   155      52.995  83.452  91.126  1.00  0.00           H  
ATOM   2097  CB  TYR   155      54.920  83.706  90.432  1.00  0.00           C  
ATOM   2098  HB2 TYR   155      55.453  83.696  89.481  1.00  0.00           H  
ATOM   2099  HB3 TYR   155      54.971  84.721  90.826  1.00  0.00           H  
ATOM   2100  CG  TYR   155      55.595  82.794  91.415  1.00  0.00           C  
ATOM   2101  CD1 TYR   155      55.170  82.731  92.786  1.00  0.00           C  
ATOM   2102  HD1 TYR   155      54.425  83.363  93.246  1.00  0.00           H  
ATOM   2103  CE1 TYR   155      55.879  81.800  93.585  1.00  0.00           C  
ATOM   2104  HE1 TYR   155      55.725  81.809  94.654  1.00  0.00           H  
ATOM   2105  CZ  TYR   155      56.887  80.985  93.112  1.00  0.00           C  
ATOM   2106  OH  TYR   155      57.730  80.287  93.925  1.00  0.00           O  
ATOM   2107  HH  TYR   155      58.517  80.011  93.451  1.00  0.00           H  
ATOM   2108  CE2 TYR   155      57.244  81.041  91.736  1.00  0.00           C  
ATOM   2109  HE2 TYR   155      58.091  80.407  91.516  1.00  0.00           H  
ATOM   2110  CD2 TYR   155      56.617  81.938  90.825  1.00  0.00           C  
ATOM   2111  HD2 TYR   155      56.929  82.070  89.799  1.00  0.00           H  
ATOM   2112  C   TYR   155      52.816  84.580  89.310  1.00  0.00           C  
ATOM   2113  O   TYR   155      52.956  84.697  88.098  1.00  0.00           O  
ATOM   2114  N   GLY   156      52.005  85.485  89.916  1.00  0.00           N  
ATOM   2115  H   GLY   156      51.758  86.243  89.296  1.00  0.00           H  
ATOM   2116  CA  GLY   156      51.733  85.708  91.338  1.00  0.00           C  
ATOM   2117  HA2 GLY   156      51.166  84.868  91.740  1.00  0.00           H  
ATOM   2118  HA3 GLY   156      52.651  85.842  91.910  1.00  0.00           H  
ATOM   2119  C   GLY   156      50.777  86.923  91.459  1.00  0.00           C  
ATOM   2120  O   GLY   156      50.990  87.939  90.763  1.00  0.00           O  
ATOM   2121  N   GLN   157      49.775  86.864  92.324  1.00  0.00           N  
ATOM   2122  H   GLN   157      49.700  86.021  92.875  1.00  0.00           H  
ATOM   2123  CA  GLN   157      48.710  87.792  92.559  1.00  0.00           C  
ATOM   2124  HA  GLN   157      48.721  88.450  91.691  1.00  0.00           H  
ATOM   2125  CB  GLN   157      47.425  86.927  92.721  1.00  0.00           C  
ATOM   2126  HB2 GLN   157      47.309  86.310  91.830  1.00  0.00           H  
ATOM   2127  HB3 GLN   157      47.527  86.221  93.544  1.00  0.00           H  
ATOM   2128  CG  GLN   157      46.134  87.708  92.878  1.00  0.00           C  
ATOM   2129  HG2 GLN   157      45.277  87.126  93.216  1.00  0.00           H  
ATOM   2130  HG3 GLN   157      46.197  88.349  93.758  1.00  0.00           H  
ATOM   2131  CD  GLN   157      45.752  88.493  91.618  1.00  0.00           C  
ATOM   2132  OE1 GLN   157      46.412  88.518  90.626  1.00  0.00           O  
ATOM   2133  NE2 GLN   157      44.697  89.215  91.622  1.00  0.00           N  
ATOM   2134 HE21 GLN   157      44.110  89.260  92.443  1.00  0.00           H  
ATOM   2135 HE22 GLN   157      44.407  89.610  90.739  1.00  0.00           H  
ATOM   2136  C   GLN   157      49.011  88.629  93.801  1.00  0.00           C  
ATOM   2137  O   GLN   157      49.369  88.097  94.918  1.00  0.00           O  
ATOM   2138  N   GLN   158      48.939  89.954  93.825  1.00  0.00           N  
ATOM   2139  H   GLN   158      49.270  90.340  94.697  1.00  0.00           H  
ATOM   2140  CA  GLN   158      48.642  90.876  92.686  1.00  0.00           C  
ATOM   2141  HA  GLN   158      47.792  90.434  92.167  1.00  0.00           H  
ATOM   2142  CB  GLN   158      48.386  92.311  93.223  1.00  0.00           C  
ATOM   2143  HB2 GLN   158      49.231  92.599  93.849  1.00  0.00           H  
ATOM   2144  HB3 GLN   158      48.111  93.088  92.509  1.00  0.00           H  
ATOM   2145  CG  GLN   158      47.181  92.399  94.274  1.00  0.00           C  
ATOM   2146  HG2 GLN   158      47.198  91.600  95.015  1.00  0.00           H  
ATOM   2147  HG3 GLN   158      47.441  93.317  94.799  1.00  0.00           H  
ATOM   2148  CD  GLN   158      45.782  92.599  93.678  1.00  0.00           C  
ATOM   2149  OE1 GLN   158      45.531  92.328  92.531  1.00  0.00           O  
ATOM   2150  NE2 GLN   158      44.855  92.981  94.493  1.00  0.00           N  
ATOM   2151 HE21 GLN   158      45.005  93.343  95.423  1.00  0.00           H  
ATOM   2152 HE22 GLN   158      43.901  93.055  94.168  1.00  0.00           H  
ATOM   2153  C   GLN   158      49.875  90.872  91.701  1.00  0.00           C  
ATOM   2154  O   GLN   158      50.979  90.688  92.136  1.00  0.00           O  
ATOM   2155  N   ASN   159      49.634  91.339  90.455  1.00  0.00           N  
ATOM   2156  H   ASN   159      48.673  91.632  90.350  1.00  0.00           H  
ATOM   2157  CA  ASN   159      50.659  91.897  89.558  1.00  0.00           C  
ATOM   2158  HA  ASN   159      51.486  91.218  89.768  1.00  0.00           H  
ATOM   2159  CB  ASN   159      50.248  91.613  88.094  1.00  0.00           C  
ATOM   2160  HB2 ASN   159      49.792  90.629  87.977  1.00  0.00           H  
ATOM   2161  HB3 ASN   159      49.541  92.381  87.779  1.00  0.00           H  
ATOM   2162  CG  ASN   159      51.396  91.721  87.113  1.00  0.00           C  
ATOM   2163  OD1 ASN   159      51.759  92.738  86.558  1.00  0.00           O  
ATOM   2164  ND2 ASN   159      52.105  90.664  86.839  1.00  0.00           N  
ATOM   2165 HD21 ASN   159      52.043  89.772  87.308  1.00  0.00           H  
ATOM   2166 HD22 ASN   159      52.855  90.848  86.187  1.00  0.00           H  
ATOM   2167  C   ASN   159      51.093  93.407  89.863  1.00  0.00           C  
ATOM   2168  O   ASN   159      50.183  94.278  89.964  1.00  0.00           O  
ATOM   2169  N   GLN   160      52.355  93.848  89.796  1.00  0.00           N  
ATOM   2170  H   GLN   160      52.473  94.772  90.186  1.00  0.00           H  
ATOM   2171  CA  GLN   160      53.571  93.004  89.622  1.00  0.00           C  
ATOM   2172  HA  GLN   160      53.399  92.401  88.730  1.00  0.00           H  
ATOM   2173  CB  GLN   160      54.804  93.957  89.251  1.00  0.00           C  
ATOM   2174  HB2 GLN   160      54.588  94.562  88.371  1.00  0.00           H  
ATOM   2175  HB3 GLN   160      54.967  94.654  90.072  1.00  0.00           H  
ATOM   2176  CG  GLN   160      56.143  93.220  89.025  1.00  0.00           C  
ATOM   2177  HG2 GLN   160      56.918  93.931  88.737  1.00  0.00           H  
ATOM   2178  HG3 GLN   160      56.344  92.695  89.959  1.00  0.00           H  
ATOM   2179  CD  GLN   160      56.090  92.067  88.086  1.00  0.00           C  
ATOM   2180  OE1 GLN   160      56.361  90.937  88.539  1.00  0.00           O  
ATOM   2181  NE2 GLN   160      55.619  92.199  86.904  1.00  0.00           N  
ATOM   2182 HE21 GLN   160      55.495  93.123  86.514  1.00  0.00           H  
ATOM   2183 HE22 GLN   160      55.572  91.360  86.344  1.00  0.00           H  
ATOM   2184  C   GLN   160      53.874  92.184  90.869  1.00  0.00           C  
ATOM   2185  O   GLN   160      53.605  92.627  91.976  1.00  0.00           O  
ATOM   2186  N   TYR   161      54.492  91.040  90.734  1.00  0.00           N  
ATOM   2187  H   TYR   161      54.754  90.731  89.809  1.00  0.00           H  
ATOM   2188  CA  TYR   161      54.919  90.188  91.831  1.00  0.00           C  
ATOM   2189  HA  TYR   161      54.352  90.339  92.751  1.00  0.00           H  
ATOM   2190  CB  TYR   161      54.755  88.700  91.411  1.00  0.00           C  
ATOM   2191  HB2 TYR   161      53.690  88.532  91.246  1.00  0.00           H  
ATOM   2192  HB3 TYR   161      55.248  88.551  90.451  1.00  0.00           H  
ATOM   2193  CG  TYR   161      55.164  87.756  92.512  1.00  0.00           C  
ATOM   2194  CD1 TYR   161      56.405  87.169  92.520  1.00  0.00           C  
ATOM   2195  HD1 TYR   161      57.176  87.349  91.785  1.00  0.00           H  
ATOM   2196  CE1 TYR   161      56.629  86.171  93.522  1.00  0.00           C  
ATOM   2197  HE1 TYR   161      57.578  85.663  93.434  1.00  0.00           H  
ATOM   2198  CZ  TYR   161      55.747  85.912  94.590  1.00  0.00           C  
ATOM   2199  OH  TYR   161      55.982  84.801  95.392  1.00  0.00           O  
ATOM   2200  HH  TYR   161      56.829  84.433  95.131  1.00  0.00           H  
ATOM   2201  CE2 TYR   161      54.496  86.587  94.576  1.00  0.00           C  
ATOM   2202  HE2 TYR   161      53.713  86.375  95.289  1.00  0.00           H  
ATOM   2203  CD2 TYR   161      54.239  87.499  93.580  1.00  0.00           C  
ATOM   2204  HD2 TYR   161      53.307  88.044  93.608  1.00  0.00           H  
ATOM   2205  C   TYR   161      56.329  90.531  92.316  1.00  0.00           C  
ATOM   2206  O   TYR   161      56.596  90.454  93.539  1.00  0.00           O  
ATOM   2207  N   ASN   162      57.282  90.923  91.497  1.00  0.00           N  
ATOM   2208  H   ASN   162      57.081  90.936  90.507  1.00  0.00           H  
ATOM   2209  CA  ASN   162      58.672  91.286  91.800  1.00  0.00           C  
ATOM   2210  HA  ASN   162      58.967  90.932  92.788  1.00  0.00           H  
ATOM   2211  CB  ASN   162      59.516  90.672  90.681  1.00  0.00           C  
ATOM   2212  HB2 ASN   162      59.138  91.119  89.761  1.00  0.00           H  
ATOM   2213  HB3 ASN   162      60.555  91.000  90.668  1.00  0.00           H  
ATOM   2214  CG  ASN   162      59.296  89.187  90.528  1.00  0.00           C  
ATOM   2215  OD1 ASN   162      59.836  88.454  91.321  1.00  0.00           O  
ATOM   2216  ND2 ASN   162      58.479  88.752  89.544  1.00  0.00           N  
ATOM   2217 HD21 ASN   162      58.334  87.759  89.427  1.00  0.00           H  
ATOM   2218 HD22 ASN   162      58.026  89.267  88.802  1.00  0.00           H  
ATOM   2219  C   ASN   162      58.759  92.841  91.829  1.00  0.00           C  
ATOM   2220  O   ASN   162      57.887  93.593  91.467  1.00  0.00           O  
ATOM   2221  N   SER   163      59.916  93.418  92.278  1.00  0.00           N  
ATOM   2222  H   SER   163      60.668  92.894  92.704  1.00  0.00           H  
ATOM   2223  CA  SER   163      60.327  94.838  92.164  1.00  0.00           C  
ATOM   2224  HA  SER   163      59.497  95.454  92.511  1.00  0.00           H  
ATOM   2225  CB  SER   163      61.633  95.028  92.961  1.00  0.00           C  
ATOM   2226  HB2 SER   163      61.498  94.719  93.997  1.00  0.00           H  
ATOM   2227  HB3 SER   163      62.473  94.429  92.610  1.00  0.00           H  
ATOM   2228  OG  SER   163      62.076  96.363  93.094  1.00  0.00           O  
ATOM   2229  HG  SER   163      61.637  96.719  93.870  1.00  0.00           H  
ATOM   2230  C   SER   163      60.531  95.247  90.693  1.00  0.00           C  
ATOM   2231  O   SER   163      60.509  94.410  89.819  1.00  0.00           O  
ATOM   2232  N   SER   164      60.668  96.527  90.469  1.00  0.00           N  
ATOM   2233  H   SER   164      60.787  97.150  91.255  1.00  0.00           H  
ATOM   2234  CA  SER   164      60.750  97.105  89.101  1.00  0.00           C  
ATOM   2235  HA  SER   164      60.946  98.161  89.290  1.00  0.00           H  
ATOM   2236  CB  SER   164      59.332  97.045  88.505  1.00  0.00           C  
ATOM   2237  HB2 SER   164      59.181  96.044  88.101  1.00  0.00           H  
ATOM   2238  HB3 SER   164      58.602  97.127  89.310  1.00  0.00           H  
ATOM   2239  OG  SER   164      59.077  97.982  87.544  1.00  0.00           O  
ATOM   2240  HG  SER   164      58.162  97.954  87.255  1.00  0.00           H  
ATOM   2241  C   SER   164      61.838  96.558  88.238  1.00  0.00           C  
ATOM   2242  O   SER   164      62.936  96.329  88.687  1.00  0.00           O  
ATOM   2243  N   SER   165      61.720  96.562  86.934  1.00  0.00           N  
ATOM   2244  H   SER   165      60.785  96.736  86.596  1.00  0.00           H  
ATOM   2245  CA  SER   165      62.786  96.210  85.949  1.00  0.00           C  
ATOM   2246  HA  SER   165      63.267  95.282  86.259  1.00  0.00           H  
ATOM   2247  CB  SER   165      62.261  96.069  84.535  1.00  0.00           C  
ATOM   2248  HB2 SER   165      61.559  96.883  84.356  1.00  0.00           H  
ATOM   2249  HB3 SER   165      63.105  96.002  83.848  1.00  0.00           H  
ATOM   2250  OG  SER   165      61.609  94.830  84.395  1.00  0.00           O  
ATOM   2251  HG  SER   165      60.774  94.955  84.851  1.00  0.00           H  
ATOM   2252  C   SER   165      63.875  97.281  85.974  1.00  0.00           C  
ATOM   2253  O   SER   165      63.620  98.420  86.301  1.00  0.00           O  
ATOM   2254  N   GLY   166      65.062  96.912  85.479  1.00  0.00           N  
ATOM   2255  H   GLY   166      65.200  95.960  85.171  1.00  0.00           H  
ATOM   2256  CA  GLY   166      66.066  97.915  85.029  1.00  0.00           C  
ATOM   2257  HA2 GLY   166      66.898  97.522  84.444  1.00  0.00           H  
ATOM   2258  HA3 GLY   166      65.614  98.613  84.324  1.00  0.00           H  
ATOM   2259  C   GLY   166      66.651  98.861  86.099  1.00  0.00           C  
ATOM   2260  O   GLY   166      66.856  98.530  87.222  1.00  0.00           O  
ATOM   2261  N   GLY   167      67.000  99.997  85.684  1.00  0.00           N  
ATOM   2262  H   GLY   167      66.831 100.162  84.702  1.00  0.00           H  
ATOM   2263  CA  GLY   167      67.678 100.966  86.522  1.00  0.00           C  
ATOM   2264  HA2 GLY   167      67.714 101.991  86.154  1.00  0.00           H  
ATOM   2265  HA3 GLY   167      67.221 100.929  87.511  1.00  0.00           H  
ATOM   2266  C   GLY   167      69.166 100.631  86.669  1.00  0.00           C  
ATOM   2267  O   GLY   167      69.896 101.366  87.361  1.00  0.00           O  
ATOM   2268  N   GLY   168      69.704  99.690  85.916  1.00  0.00           N  
ATOM   2269  H   GLY   168      68.993  99.095  85.515  1.00  0.00           H  
ATOM   2270  CA  GLY   168      71.098  99.261  85.705  1.00  0.00           C  
ATOM   2271  HA2 GLY   168      71.483  99.775  84.824  1.00  0.00           H  
ATOM   2272  HA3 GLY   168      71.710  99.507  86.572  1.00  0.00           H  
ATOM   2273  C   GLY   168      71.264  97.772  85.343  1.00  0.00           C  
ATOM   2274  O   GLY   168      70.294  97.189  84.863  1.00  0.00           O  
ATOM   2275  N   GLY   169      72.408  97.076  85.469  1.00  0.00           N  
ATOM   2276  H   GLY   169      72.381  96.108  85.184  1.00  0.00           H  
ATOM   2277  CA  GLY   169      73.742  97.621  85.937  1.00  0.00           C  
ATOM   2278  HA2 GLY   169      73.750  98.062  86.933  1.00  0.00           H  
ATOM   2279  HA3 GLY   169      74.426  96.777  85.839  1.00  0.00           H  
ATOM   2280  C   GLY   169      74.336  98.798  85.063  1.00  0.00           C  
ATOM   2281  O   GLY   169      73.837  99.078  83.976  1.00  0.00           O  
ATOM   2282  N   GLY   170      75.310  99.509  85.659  1.00  0.00           N  
ATOM   2283  H   GLY   170      75.789  99.059  86.426  1.00  0.00           H  
ATOM   2284  CA  GLY   170      76.047 100.571  84.999  1.00  0.00           C  
ATOM   2285  HA2 GLY   170      75.793 100.601  83.940  1.00  0.00           H  
ATOM   2286  HA3 GLY   170      75.711 101.522  85.413  1.00  0.00           H  
ATOM   2287  C   GLY   170      77.564 100.243  85.129  1.00  0.00           C  
ATOM   2288  O   GLY   170      77.962  99.093  85.221  1.00  0.00           O  
ATOM   2289  N   GLY   171      78.525 101.189  85.207  1.00  0.00           N  
ATOM   2290  H   GLY   171      79.471 100.837  85.240  1.00  0.00           H  
ATOM   2291  CA  GLY   171      78.275 102.633  85.175  1.00  0.00           C  
ATOM   2292  HA2 GLY   171      77.681 102.846  84.287  1.00  0.00           H  
ATOM   2293  HA3 GLY   171      77.684 102.951  86.034  1.00  0.00           H  
ATOM   2294  C   GLY   171      79.585 103.412  85.190  1.00  0.00           C  
ATOM   2295  O   GLY   171      80.060 103.914  86.202  1.00  0.00           O  
ATOM   2296  N   GLY   172      80.231 103.569  83.969  1.00  0.00           N  
ATOM   2297  H   GLY   172      81.040 104.173  83.959  1.00  0.00           H  
ATOM   2298  CA  GLY   172      79.970 102.904  82.675  1.00  0.00           C  
ATOM   2299  HA2 GLY   172      78.940 102.608  82.475  1.00  0.00           H  
ATOM   2300  HA3 GLY   172      80.272 103.589  81.882  1.00  0.00           H  
ATOM   2301  C   GLY   172      80.677 101.534  82.578  1.00  0.00           C  
ATOM   2302  O   GLY   172      80.667 100.714  83.496  1.00  0.00           O  
ATOM   2303  N   GLY   173      81.282 101.299  81.384  1.00  0.00           N  
ATOM   2304  H   GLY   173      81.049 101.988  80.683  1.00  0.00           H  
ATOM   2305  CA  GLY   173      82.136 100.125  81.110  1.00  0.00           C  
ATOM   2306  HA2 GLY   173      83.017 100.463  80.564  1.00  0.00           H  
ATOM   2307  HA3 GLY   173      82.639  99.827  82.031  1.00  0.00           H  
ATOM   2308  C   GLY   173      81.408  98.878  80.620  1.00  0.00           C  
ATOM   2309  O   GLY   173      80.178  98.782  80.721  1.00  0.00           O  
ATOM   2310  N   GLY   174      82.080  97.886  80.092  1.00  0.00           N  
ATOM   2311  H   GLY   174      81.628  97.011  79.868  1.00  0.00           H  
ATOM   2312  CA  GLY   174      83.556  97.729  80.009  1.00  0.00           C  
ATOM   2313  HA2 GLY   174      83.989  98.298  79.185  1.00  0.00           H  
ATOM   2314  HA3 GLY   174      84.045  98.148  80.888  1.00  0.00           H  
ATOM   2315  C   GLY   174      83.923  96.227  79.689  1.00  0.00           C  
ATOM   2316  O   GLY   174      85.012  96.042  79.086  1.00  0.00           O  
ATOM   2317  N   GLY   175      83.054  95.177  79.937  1.00  0.00           N  
ATOM   2318  H   GLY   175      82.223  95.286  80.502  1.00  0.00           H  
ATOM   2319  CA  GLY   175      83.365  93.870  79.326  1.00  0.00           C  
ATOM   2320  HA2 GLY   175      84.403  93.682  79.601  1.00  0.00           H  
ATOM   2321  HA3 GLY   175      82.677  93.125  79.725  1.00  0.00           H  
ATOM   2322  C   GLY   175      83.363  93.978  77.765  1.00  0.00           C  
ATOM   2323  O   GLY   175      83.901  93.163  77.013  1.00  0.00           O  
ATOM   2324  N   ASN   176      82.812  94.994  77.190  1.00  0.00           N  
ATOM   2325  H   ASN   176      82.328  95.648  77.788  1.00  0.00           H  
ATOM   2326  CA  ASN   176      82.751  95.377  75.785  1.00  0.00           C  
ATOM   2327  HA  ASN   176      83.709  95.263  75.276  1.00  0.00           H  
ATOM   2328  CB  ASN   176      81.724  94.496  74.992  1.00  0.00           C  
ATOM   2329  HB2 ASN   176      81.782  93.482  75.386  1.00  0.00           H  
ATOM   2330  HB3 ASN   176      80.706  94.854  75.147  1.00  0.00           H  
ATOM   2331  CG  ASN   176      82.121  94.392  73.524  1.00  0.00           C  
ATOM   2332  OD1 ASN   176      82.999  93.675  73.140  1.00  0.00           O  
ATOM   2333  ND2 ASN   176      81.396  94.951  72.608  1.00  0.00           N  
ATOM   2334 HD21 ASN   176      81.819  94.938  71.691  1.00  0.00           H  
ATOM   2335 HD22 ASN   176      80.550  95.492  72.716  1.00  0.00           H  
ATOM   2336  C   ASN   176      82.413  96.877  75.731  1.00  0.00           C  
ATOM   2337  O   ASN   176      82.027  97.445  76.739  1.00  0.00           O  
ATOM   2338  N   TYR   177      82.630  97.548  74.587  1.00  0.00           N  
ATOM   2339  H   TYR   177      83.124  97.061  73.853  1.00  0.00           H  
ATOM   2340  CA  TYR   177      82.097  98.893  74.311  1.00  0.00           C  
ATOM   2341  HA  TYR   177      81.567  99.175  75.221  1.00  0.00           H  
ATOM   2342  CB  TYR   177      83.254  99.894  74.268  1.00  0.00           C  
ATOM   2343  HB2 TYR   177      83.973  99.557  73.521  1.00  0.00           H  
ATOM   2344  HB3 TYR   177      82.939 100.841  73.830  1.00  0.00           H  
ATOM   2345  CG  TYR   177      84.108 100.102  75.510  1.00  0.00           C  
ATOM   2346  CD1 TYR   177      85.304  99.440  75.792  1.00  0.00           C  
ATOM   2347  HD1 TYR   177      85.626  98.755  75.021  1.00  0.00           H  
ATOM   2348  CE1 TYR   177      85.913  99.582  77.031  1.00  0.00           C  
ATOM   2349  HE1 TYR   177      86.929  99.224  77.113  1.00  0.00           H  
ATOM   2350  CZ  TYR   177      85.276 100.345  78.061  1.00  0.00           C  
ATOM   2351  OH  TYR   177      85.941 100.521  79.239  1.00  0.00           O  
ATOM   2352  HH  TYR   177      86.728  99.973  79.204  1.00  0.00           H  
ATOM   2353  CE2 TYR   177      83.971 100.908  77.880  1.00  0.00           C  
ATOM   2354  HE2 TYR   177      83.518 101.529  78.639  1.00  0.00           H  
ATOM   2355  CD2 TYR   177      83.516 100.882  76.536  1.00  0.00           C  
ATOM   2356  HD2 TYR   177      82.577 101.351  76.278  1.00  0.00           H  
ATOM   2357  C   TYR   177      81.310  98.885  72.981  1.00  0.00           C  
ATOM   2358  O   TYR   177      81.846  98.582  71.882  1.00  0.00           O  
ATOM   2359  N   GLY   178      80.105  99.518  73.023  1.00  0.00           N  
ATOM   2360  H   GLY   178      79.773  99.774  72.104  1.00  0.00           H  
ATOM   2361  CA  GLY   178      79.205  99.842  74.172  1.00  0.00           C  
ATOM   2362  HA2 GLY   178      78.157  99.943  73.888  1.00  0.00           H  
ATOM   2363  HA3 GLY   178      79.217  99.006  74.871  1.00  0.00           H  
ATOM   2364  C   GLY   178      79.569 101.176  74.861  1.00  0.00           C  
ATOM   2365  O   GLY   178      80.554 101.785  74.498  1.00  0.00           O  
ATOM   2366  N   GLN   179      78.701 101.599  75.738  1.00  0.00           N  
ATOM   2367  H   GLN   179      77.944 100.985  76.001  1.00  0.00           H  
ATOM   2368  CA  GLN   179      78.975 102.786  76.573  1.00  0.00           C  
ATOM   2369  HA  GLN   179      79.173 103.564  75.836  1.00  0.00           H  
ATOM   2370  CB  GLN   179      77.622 103.273  77.251  1.00  0.00           C  
ATOM   2371  HB2 GLN   179      77.808 104.210  77.776  1.00  0.00           H  
ATOM   2372  HB3 GLN   179      76.917 103.514  76.455  1.00  0.00           H  
ATOM   2373  CG  GLN   179      76.935 102.307  78.192  1.00  0.00           C  
ATOM   2374  HG2 GLN   179      77.726 102.123  78.919  1.00  0.00           H  
ATOM   2375  HG3 GLN   179      76.058 102.846  78.549  1.00  0.00           H  
ATOM   2376  CD  GLN   179      76.439 101.039  77.539  1.00  0.00           C  
ATOM   2377  OE1 GLN   179      75.931 100.955  76.447  1.00  0.00           O  
ATOM   2378  NE2 GLN   179      76.593  99.972  78.157  1.00  0.00           N  
ATOM   2379 HE21 GLN   179      77.042  99.920  79.060  1.00  0.00           H  
ATOM   2380 HE22 GLN   179      76.460  99.072  77.719  1.00  0.00           H  
ATOM   2381  C   GLN   179      80.200 102.728  77.473  1.00  0.00           C  
ATOM   2382  O   GLN   179      80.303 101.765  78.245  1.00  0.00           O  
ATOM   2383  N   ASP   180      80.928 103.844  77.714  1.00  0.00           N  
ATOM   2384  H   ASP   180      81.624 103.754  78.441  1.00  0.00           H  
ATOM   2385  CA  ASP   180      81.049 105.098  76.915  1.00  0.00           C  
ATOM   2386  HA  ASP   180      80.732 104.923  75.887  1.00  0.00           H  
ATOM   2387  CB  ASP   180      80.173 106.169  77.490  1.00  0.00           C  
ATOM   2388  HB2 ASP   180      79.111 105.925  77.503  1.00  0.00           H  
ATOM   2389  HB3 ASP   180      80.455 106.352  78.527  1.00  0.00           H  
ATOM   2390  CG  ASP   180      80.332 107.505  76.725  1.00  0.00           C  
ATOM   2391  OD1 ASP   180      79.784 108.606  77.153  1.00  0.00           O  
ATOM   2392  OD2 ASP   180      80.938 107.588  75.633  1.00  0.00           O  
ATOM   2393  C   ASP   180      82.566 105.486  76.856  1.00  0.00           C  
ATOM   2394  O   ASP   180      83.196 105.660  77.897  1.00  0.00           O  
ATOM   2395  N   GLN   181      83.158 105.361  75.607  1.00  0.00           N  
ATOM   2396  H   GLN   181      82.582 105.066  74.832  1.00  0.00           H  
ATOM   2397  CA  GLN   181      84.603 105.697  75.345  1.00  0.00           C  
ATOM   2398  HA  GLN   181      85.187 105.459  76.234  1.00  0.00           H  
ATOM   2399  CB  GLN   181      85.082 104.831  74.213  1.00  0.00           C  
ATOM   2400  HB2 GLN   181      84.521 104.924  73.283  1.00  0.00           H  
ATOM   2401  HB3 GLN   181      86.086 105.213  74.023  1.00  0.00           H  
ATOM   2402  CG  GLN   181      85.148 103.335  74.675  1.00  0.00           C  
ATOM   2403  HG2 GLN   181      85.523 103.199  75.690  1.00  0.00           H  
ATOM   2404  HG3 GLN   181      84.182 102.834  74.623  1.00  0.00           H  
ATOM   2405  CD  GLN   181      86.012 102.565  73.747  1.00  0.00           C  
ATOM   2406  OE1 GLN   181      86.072 102.967  72.598  1.00  0.00           O  
ATOM   2407  NE2 GLN   181      86.700 101.560  74.209  1.00  0.00           N  
ATOM   2408 HE21 GLN   181      86.791 101.487  75.213  1.00  0.00           H  
ATOM   2409 HE22 GLN   181      87.221 100.968  73.579  1.00  0.00           H  
ATOM   2410  C   GLN   181      84.900 107.179  75.257  1.00  0.00           C  
ATOM   2411  O   GLN   181      85.959 107.608  74.874  1.00  0.00           O  
ATOM   2412  N   SER   182      83.913 108.054  75.444  1.00  0.00           N  
ATOM   2413  H   SER   182      82.966 107.703  75.442  1.00  0.00           H  
ATOM   2414  CA  SER   182      84.144 109.427  75.921  1.00  0.00           C  
ATOM   2415  HA  SER   182      84.728 109.956  75.169  1.00  0.00           H  
ATOM   2416  CB  SER   182      82.834 110.171  76.190  1.00  0.00           C  
ATOM   2417  HB2 SER   182      82.334 109.737  77.055  1.00  0.00           H  
ATOM   2418  HB3 SER   182      83.003 111.224  76.419  1.00  0.00           H  
ATOM   2419  OG  SER   182      81.959 110.090  75.058  1.00  0.00           O  
ATOM   2420  HG  SER   182      81.515 109.241  75.124  1.00  0.00           H  
ATOM   2421  C   SER   182      85.011 109.455  77.246  1.00  0.00           C  
ATOM   2422  O   SER   182      84.776 108.533  78.081  1.00  0.00           O  
ATOM   2423  N   SER   183      85.933 110.415  77.499  1.00  0.00           N  
ATOM   2424  H   SER   183      86.181 110.427  78.478  1.00  0.00           H  
ATOM   2425  CA  SER   183      86.355 111.482  76.587  1.00  0.00           C  
ATOM   2426  HA  SER   183      85.478 112.054  76.285  1.00  0.00           H  
ATOM   2427  CB  SER   183      87.315 112.477  77.313  1.00  0.00           C  
ATOM   2428  HB2 SER   183      86.853 112.771  78.255  1.00  0.00           H  
ATOM   2429  HB3 SER   183      88.293 112.050  77.532  1.00  0.00           H  
ATOM   2430  OG  SER   183      87.425 113.580  76.532  1.00  0.00           O  
ATOM   2431  HG  SER   183      88.252 113.998  76.784  1.00  0.00           H  
ATOM   2432  C   SER   183      87.176 110.953  75.362  1.00  0.00           C  
ATOM   2433  O   SER   183      88.240 110.346  75.518  1.00  0.00           O  
ATOM   2434  N   MET   184      86.871 111.472  74.161  1.00  0.00           N  
ATOM   2435  H   MET   184      86.229 112.243  74.279  1.00  0.00           H  
ATOM   2436  CA  MET   184      87.799 111.602  73.065  1.00  0.00           C  
ATOM   2437  HA  MET   184      88.658 110.963  73.273  1.00  0.00           H  
ATOM   2438  CB  MET   184      87.208 110.899  71.770  1.00  0.00           C  
ATOM   2439  HB2 MET   184      86.287 111.377  71.436  1.00  0.00           H  
ATOM   2440  HB3 MET   184      87.853 111.025  70.900  1.00  0.00           H  
ATOM   2441  CG  MET   184      86.839 109.401  71.978  1.00  0.00           C  
ATOM   2442  HG2 MET   184      87.719 108.836  72.286  1.00  0.00           H  
ATOM   2443  HG3 MET   184      85.991 109.342  72.661  1.00  0.00           H  
ATOM   2444  SD  MET   184      86.161 108.679  70.466  1.00  0.00           S  
ATOM   2445  CE  MET   184      87.705 108.143  69.730  1.00  0.00           C  
ATOM   2446  HE1 MET   184      88.334 109.028  69.831  1.00  0.00           H  
ATOM   2447  HE2 MET   184      88.294 107.402  70.271  1.00  0.00           H  
ATOM   2448  HE3 MET   184      87.520 107.926  68.678  1.00  0.00           H  
ATOM   2449  C   MET   184      88.429 112.988  72.928  1.00  0.00           C  
ATOM   2450  O   MET   184      87.770 113.933  73.067  1.00  0.00           O  
ATOM   2451  N   SER   185      89.759 113.090  72.724  1.00  0.00           N  
ATOM   2452  H   SER   185      90.262 112.231  72.551  1.00  0.00           H  
ATOM   2453  CA  SER   185      90.544 114.344  72.626  1.00  0.00           C  
ATOM   2454  HA  SER   185      90.659 114.716  73.644  1.00  0.00           H  
ATOM   2455  CB  SER   185      91.972 113.964  72.317  1.00  0.00           C  
ATOM   2456  HB2 SER   185      92.238 112.959  72.644  1.00  0.00           H  
ATOM   2457  HB3 SER   185      92.120 114.019  71.238  1.00  0.00           H  
ATOM   2458  OG  SER   185      92.795 114.817  73.013  1.00  0.00           O  
ATOM   2459  HG  SER   185      92.510 114.655  73.915  1.00  0.00           H  
ATOM   2460  C   SER   185      90.092 115.345  71.559  1.00  0.00           C  
ATOM   2461  O   SER   185      89.848 114.973  70.432  1.00  0.00           O  
ATOM   2462  N   SER   186      90.012 116.640  71.869  1.00  0.00           N  
ATOM   2463  H   SER   186      90.218 116.929  72.814  1.00  0.00           H  
ATOM   2464  CA  SER   186      89.296 117.624  71.087  1.00  0.00           C  
ATOM   2465  HA  SER   186      89.664 117.486  70.070  1.00  0.00           H  
ATOM   2466  CB  SER   186      87.788 117.326  71.107  1.00  0.00           C  
ATOM   2467  HB2 SER   186      87.651 116.254  70.970  1.00  0.00           H  
ATOM   2468  HB3 SER   186      87.449 117.601  72.106  1.00  0.00           H  
ATOM   2469  OG  SER   186      87.197 118.116  70.079  1.00  0.00           O  
ATOM   2470  HG  SER   186      86.283 117.880  69.902  1.00  0.00           H  
ATOM   2471  C   SER   186      89.536 118.983  71.735  1.00  0.00           C  
ATOM   2472  O   SER   186      89.593 119.104  72.968  1.00  0.00           O  
ATOM   2473  N   GLY   187      89.550 120.036  70.915  1.00  0.00           N  
ATOM   2474  H   GLY   187      89.885 120.872  71.372  1.00  0.00           H  
ATOM   2475  CA  GLY   187      89.476 120.136  69.430  1.00  0.00           C  
ATOM   2476  HA2 GLY   187      90.489 120.304  69.065  1.00  0.00           H  
ATOM   2477  HA3 GLY   187      89.199 119.169  69.009  1.00  0.00           H  
ATOM   2478  C   GLY   187      88.556 121.202  68.936  1.00  0.00           C  
ATOM   2479  O   GLY   187      88.829 121.941  67.964  1.00  0.00           O  
ATOM   2480  N   GLY   188      87.424 121.380  69.621  1.00  0.00           N  
ATOM   2481  H   GLY   188      87.128 120.592  70.178  1.00  0.00           H  
ATOM   2482  CA  GLY   188      86.547 122.605  69.564  1.00  0.00           C  
ATOM   2483  HA2 GLY   188      86.461 122.946  68.533  1.00  0.00           H  
ATOM   2484  HA3 GLY   188      85.512 122.399  69.838  1.00  0.00           H  
ATOM   2485  C   GLY   188      87.198 123.717  70.374  1.00  0.00           C  
ATOM   2486  O   GLY   188      88.224 123.527  71.080  1.00  0.00           O  
ATOM   2487  N   GLY   189      86.682 124.985  70.434  1.00  0.00           N  
ATOM   2488  H   GLY   189      87.084 125.563  71.158  1.00  0.00           H  
ATOM   2489  CA  GLY   189      85.615 125.582  69.600  1.00  0.00           C  
ATOM   2490  HA2 GLY   189      85.770 126.640  69.389  1.00  0.00           H  
ATOM   2491  HA3 GLY   189      85.666 125.003  68.678  1.00  0.00           H  
ATOM   2492  C   GLY   189      84.216 125.522  70.224  1.00  0.00           C  
ATOM   2493  O   GLY   189      84.087 125.289  71.425  1.00  0.00           O  
ATOM   2494  N   SER   190      83.251 125.784  69.338  1.00  0.00           N  
ATOM   2495  H   SER   190      83.597 125.845  68.390  1.00  0.00           H  
ATOM   2496  CA  SER   190      81.859 126.030  69.634  1.00  0.00           C  
ATOM   2497  HA  SER   190      81.470 126.630  68.812  1.00  0.00           H  
ATOM   2498  CB  SER   190      81.022 124.741  69.498  1.00  0.00           C  
ATOM   2499  HB2 SER   190      81.352 123.999  70.225  1.00  0.00           H  
ATOM   2500  HB3 SER   190      80.024 124.961  69.877  1.00  0.00           H  
ATOM   2501  OG  SER   190      81.110 124.179  68.225  1.00  0.00           O  
ATOM   2502  HG  SER   190      81.977 123.766  68.204  1.00  0.00           H  
ATOM   2503  C   SER   190      81.560 126.757  70.980  1.00  0.00           C  
ATOM   2504  O   SER   190      80.592 126.465  71.701  1.00  0.00           O  
ATOM   2505  N   GLY   191      82.231 127.906  71.305  1.00  0.00           N  
ATOM   2506  H   GLY   191      82.146 128.351  72.208  1.00  0.00           H  
ATOM   2507  CA  GLY   191      83.009 128.694  70.393  1.00  0.00           C  
ATOM   2508  HA2 GLY   191      83.408 129.538  70.956  1.00  0.00           H  
ATOM   2509  HA3 GLY   191      83.814 128.108  69.950  1.00  0.00           H  
ATOM   2510  C   GLY   191      82.215 129.280  69.190  1.00  0.00           C  
ATOM   2511  O   GLY   191      81.028 129.517  69.236  1.00  0.00           O  
ATOM   2512  N   GLY   192      82.887 129.562  68.055  1.00  0.00           N  
ATOM   2513  H   GLY   192      83.869 129.332  67.991  1.00  0.00           H  
ATOM   2514  CA  GLY   192      82.347 130.166  66.892  1.00  0.00           C  
ATOM   2515  HA2 GLY   192      81.688 130.932  67.302  1.00  0.00           H  
ATOM   2516  HA3 GLY   192      83.197 130.632  66.394  1.00  0.00           H  
ATOM   2517  C   GLY   192      81.524 129.251  65.907  1.00  0.00           C  
ATOM   2518  O   GLY   192      80.674 128.474  66.346  1.00  0.00           O  
ATOM   2519  N   GLY   193      81.800 129.432  64.615  1.00  0.00           N  
ATOM   2520  H   GLY   193      82.572 130.017  64.330  1.00  0.00           H  
ATOM   2521  CA  GLY   193      81.181 128.727  63.470  1.00  0.00           C  
ATOM   2522  HA2 GLY   193      81.667 129.076  62.559  1.00  0.00           H  
ATOM   2523  HA3 GLY   193      81.418 127.667  63.565  1.00  0.00           H  
ATOM   2524  C   GLY   193      79.736 128.930  63.107  1.00  0.00           C  
ATOM   2525  O   GLY   193      79.244 130.087  63.220  1.00  0.00           O  
ATOM   2526  N   TYR   194      79.028 127.945  62.526  1.00  0.00           N  
ATOM   2527  H   TYR   194      79.507 127.125  62.182  1.00  0.00           H  
ATOM   2528  CA  TYR   194      77.617 127.996  62.262  1.00  0.00           C  
ATOM   2529  HA  TYR   194      77.291 128.844  61.661  1.00  0.00           H  
ATOM   2530  CB  TYR   194      77.330 126.778  61.351  1.00  0.00           C  
ATOM   2531  HB2 TYR   194      77.500 125.818  61.840  1.00  0.00           H  
ATOM   2532  HB3 TYR   194      76.254 126.734  61.184  1.00  0.00           H  
ATOM   2533  CG  TYR   194      78.012 126.896  60.002  1.00  0.00           C  
ATOM   2534  CD1 TYR   194      77.647 127.820  58.943  1.00  0.00           C  
ATOM   2535  HD1 TYR   194      76.763 128.434  59.035  1.00  0.00           H  
ATOM   2536  CE1 TYR   194      78.401 127.948  57.749  1.00  0.00           C  
ATOM   2537  HE1 TYR   194      78.095 128.668  57.004  1.00  0.00           H  
ATOM   2538  CZ  TYR   194      79.544 127.182  57.607  1.00  0.00           C  
ATOM   2539  OH  TYR   194      80.175 127.303  56.396  1.00  0.00           O  
ATOM   2540  HH  TYR   194      81.061 127.666  56.454  1.00  0.00           H  
ATOM   2541  CE2 TYR   194      79.861 126.117  58.538  1.00  0.00           C  
ATOM   2542  HE2 TYR   194      80.666 125.403  58.444  1.00  0.00           H  
ATOM   2543  CD2 TYR   194      79.097 126.031  59.745  1.00  0.00           C  
ATOM   2544  HD2 TYR   194      79.283 125.269  60.488  1.00  0.00           H  
ATOM   2545  C   TYR   194      76.847 128.037  63.616  1.00  0.00           C  
ATOM   2546  O   TYR   194      77.380 127.591  64.641  1.00  0.00           O  
ATOM   2547  N   GLY   195      75.646 128.532  63.728  1.00  0.00           N  
ATOM   2548  H   GLY   195      75.129 128.609  64.592  1.00  0.00           H  
ATOM   2549  CA  GLY   195      74.944 129.146  62.618  1.00  0.00           C  
ATOM   2550  HA2 GLY   195      75.403 130.075  62.280  1.00  0.00           H  
ATOM   2551  HA3 GLY   195      75.037 128.445  61.788  1.00  0.00           H  
ATOM   2552  C   GLY   195      73.602 129.729  63.052  1.00  0.00           C  
ATOM   2553  O   GLY   195      73.268 129.777  64.226  1.00  0.00           O  
ATOM   2554  N   ASN   196      72.884 130.412  62.113  1.00  0.00           N  
ATOM   2555  H   ASN   196      73.315 130.357  61.202  1.00  0.00           H  
ATOM   2556  CA  ASN   196      71.612 131.043  62.214  1.00  0.00           C  
ATOM   2557  HA  ASN   196      71.149 130.653  63.121  1.00  0.00           H  
ATOM   2558  CB  ASN   196      71.879 132.548  62.163  1.00  0.00           C  
ATOM   2559  HB2 ASN   196      72.481 132.782  63.040  1.00  0.00           H  
ATOM   2560  HB3 ASN   196      72.402 132.761  61.231  1.00  0.00           H  
ATOM   2561  CG  ASN   196      70.542 133.298  62.217  1.00  0.00           C  
ATOM   2562  OD1 ASN   196      69.735 133.148  63.079  1.00  0.00           O  
ATOM   2563  ND2 ASN   196      70.343 134.272  61.352  1.00  0.00           N  
ATOM   2564 HD21 ASN   196      69.632 134.949  61.587  1.00  0.00           H  
ATOM   2565 HD22 ASN   196      70.993 134.637  60.670  1.00  0.00           H  
ATOM   2566  C   ASN   196      70.689 130.641  61.005  1.00  0.00           C  
ATOM   2567  O   ASN   196      71.037 130.860  59.815  1.00  0.00           O  
ATOM   2568  N   GLN   197      69.407 130.220  61.176  1.00  0.00           N  
ATOM   2569  H   GLN   197      69.089 130.026  62.114  1.00  0.00           H  
ATOM   2570  CA  GLN   197      68.519 129.865  60.090  1.00  0.00           C  
ATOM   2571  HA  GLN   197      68.902 128.996  59.555  1.00  0.00           H  
ATOM   2572  CB  GLN   197      67.134 129.599  60.664  1.00  0.00           C  
ATOM   2573  HB2 GLN   197      67.264 128.694  61.257  1.00  0.00           H  
ATOM   2574  HB3 GLN   197      66.745 130.423  61.263  1.00  0.00           H  
ATOM   2575  CG  GLN   197      66.151 129.113  59.555  1.00  0.00           C  
ATOM   2576  HG2 GLN   197      65.893 129.998  58.974  1.00  0.00           H  
ATOM   2577  HG3 GLN   197      66.628 128.453  58.832  1.00  0.00           H  
ATOM   2578  CD  GLN   197      64.945 128.394  60.104  1.00  0.00           C  
ATOM   2579  OE1 GLN   197      64.880 128.002  61.283  1.00  0.00           O  
ATOM   2580  NE2 GLN   197      63.980 128.101  59.274  1.00  0.00           N  
ATOM   2581 HE21 GLN   197      63.982 128.428  58.318  1.00  0.00           H  
ATOM   2582 HE22 GLN   197      63.174 127.582  59.592  1.00  0.00           H  
ATOM   2583  C   GLN   197      68.397 131.010  59.095  1.00  0.00           C  
ATOM   2584  O   GLN   197      67.927 132.136  59.349  1.00  0.00           O  
ATOM   2585  N   ASP   198      68.784 130.646  57.905  1.00  0.00           N  
ATOM   2586  H   ASP   198      69.061 129.678  57.824  1.00  0.00           H  
ATOM   2587  CA  ASP   198      68.720 131.347  56.623  1.00  0.00           C  
ATOM   2588  HA  ASP   198      69.145 132.351  56.629  1.00  0.00           H  
ATOM   2589  CB  ASP   198      69.408 130.524  55.533  1.00  0.00           C  
ATOM   2590  HB2 ASP   198      69.382 129.440  55.646  1.00  0.00           H  
ATOM   2591  HB3 ASP   198      68.854 130.833  54.647  1.00  0.00           H  
ATOM   2592  CG  ASP   198      70.821 130.900  55.177  1.00  0.00           C  
ATOM   2593  OD1 ASP   198      71.358 131.837  55.848  1.00  0.00           O  
ATOM   2594  OD2 ASP   198      71.285 130.315  54.165  1.00  0.00           O  
ATOM   2595  C   ASP   198      67.277 131.735  56.200  1.00  0.00           C  
ATOM   2596  O   ASP   198      66.365 130.966  56.336  1.00  0.00           O  
ATOM   2597  N   GLN   199      67.147 132.919  55.672  1.00  0.00           N  
ATOM   2598  H   GLN   199      67.890 133.595  55.571  1.00  0.00           H  
ATOM   2599  CA  GLN   199      65.884 133.365  55.121  1.00  0.00           C  
ATOM   2600  HA  GLN   199      65.130 132.578  55.145  1.00  0.00           H  
ATOM   2601  CB  GLN   199      65.195 134.392  55.946  1.00  0.00           C  
ATOM   2602  HB2 GLN   199      65.799 135.292  55.826  1.00  0.00           H  
ATOM   2603  HB3 GLN   199      64.243 134.502  55.426  1.00  0.00           H  
ATOM   2604  CG  GLN   199      65.070 134.173  57.440  1.00  0.00           C  
ATOM   2605  HG2 GLN   199      64.352 133.401  57.717  1.00  0.00           H  
ATOM   2606  HG3 GLN   199      66.043 133.819  57.781  1.00  0.00           H  
ATOM   2607  CD  GLN   199      64.591 135.331  58.184  1.00  0.00           C  
ATOM   2608  OE1 GLN   199      64.142 136.332  57.715  1.00  0.00           O  
ATOM   2609  NE2 GLN   199      64.511 135.158  59.481  1.00  0.00           N  
ATOM   2610 HE21 GLN   199      64.556 134.242  59.903  1.00  0.00           H  
ATOM   2611 HE22 GLN   199      64.107 135.944  59.970  1.00  0.00           H  
ATOM   2612  C   GLN   199      66.126 133.783  53.640  1.00  0.00           C  
ATOM   2613  O   GLN   199      67.102 134.471  53.337  1.00  0.00           O  
ATOM   2614  N   SER   200      65.248 133.523  52.705  1.00  0.00           N  
ATOM   2615  H   SER   200      65.361 133.985  51.814  1.00  0.00           H  
ATOM   2616  CA  SER   200      64.206 132.439  52.805  1.00  0.00           C  
ATOM   2617  HA  SER   200      63.527 132.543  53.651  1.00  0.00           H  
ATOM   2618  CB  SER   200      63.399 132.399  51.521  1.00  0.00           C  
ATOM   2619  HB2 SER   200      63.017 133.407  51.358  1.00  0.00           H  
ATOM   2620  HB3 SER   200      64.033 132.054  50.704  1.00  0.00           H  
ATOM   2621  OG  SER   200      62.238 131.564  51.554  1.00  0.00           O  
ATOM   2622  HG  SER   200      61.557 131.970  51.013  1.00  0.00           H  
ATOM   2623  C   SER   200      64.774 131.016  52.880  1.00  0.00           C  
ATOM   2624  O   SER   200      65.930 130.755  52.433  1.00  0.00           O  
ATOM   2625  N   GLY   201      64.038 130.128  53.522  1.00  0.00           N  
ATOM   2626  H   GLY   201      63.109 130.365  53.840  1.00  0.00           H  
ATOM   2627  CA  GLY   201      64.426 128.651  53.521  1.00  0.00           C  
ATOM   2628  HA2 GLY   201      65.336 128.708  54.118  1.00  0.00           H  
ATOM   2629  HA3 GLY   201      63.767 127.939  54.019  1.00  0.00           H  
ATOM   2630  C   GLY   201      64.754 128.047  52.109  1.00  0.00           C  
ATOM   2631  O   GLY   201      64.227 128.477  51.074  1.00  0.00           O  
ATOM   2632  N   GLY   202      65.521 127.002  51.932  1.00  0.00           N  
ATOM   2633  H   GLY   202      65.787 126.788  50.982  1.00  0.00           H  
ATOM   2634  CA  GLY   202      66.312 126.225  52.953  1.00  0.00           C  
ATOM   2635  HA2 GLY   202      67.085 126.854  53.395  1.00  0.00           H  
ATOM   2636  HA3 GLY   202      65.568 125.786  53.618  1.00  0.00           H  
ATOM   2637  C   GLY   202      67.099 125.058  52.451  1.00  0.00           C  
ATOM   2638  O   GLY   202      66.860 124.659  51.271  1.00  0.00           O  
ATOM   2639  N   GLY   203      67.895 124.374  53.307  1.00  0.00           N  
ATOM   2640  H   GLY   203      68.348 123.596  52.849  1.00  0.00           H  
ATOM   2641  CA  GLY   203      68.178 124.635  54.719  1.00  0.00           C  
ATOM   2642  HA2 GLY   203      67.301 124.859  55.326  1.00  0.00           H  
ATOM   2643  HA3 GLY   203      68.698 123.770  55.132  1.00  0.00           H  
ATOM   2644  C   GLY   203      69.222 125.737  54.940  1.00  0.00           C  
ATOM   2645  O   GLY   203      69.361 126.624  54.096  1.00  0.00           O  
ATOM   2646  N   GLY   204      70.048 125.640  56.026  1.00  0.00           N  
ATOM   2647  H   GLY   204      69.809 124.898  56.668  1.00  0.00           H  
ATOM   2648  CA  GLY   204      71.143 126.468  56.384  1.00  0.00           C  
ATOM   2649  HA2 GLY   204      71.929 125.910  56.894  1.00  0.00           H  
ATOM   2650  HA3 GLY   204      71.674 126.798  55.492  1.00  0.00           H  
ATOM   2651  C   GLY   204      70.754 127.718  57.316  1.00  0.00           C  
ATOM   2652  O   GLY   204      69.611 128.042  57.615  1.00  0.00           O  
ATOM   2653  N   SER   205      71.743 128.507  57.805  1.00  0.00           N  
ATOM   2654  H   SER   205      71.371 129.240  58.391  1.00  0.00           H  
ATOM   2655  CA  SER   205      73.146 128.472  57.524  1.00  0.00           C  
ATOM   2656  HA  SER   205      73.199 128.336  56.444  1.00  0.00           H  
ATOM   2657  CB  SER   205      73.943 129.703  57.890  1.00  0.00           C  
ATOM   2658  HB2 SER   205      74.978 129.641  57.556  1.00  0.00           H  
ATOM   2659  HB3 SER   205      73.467 130.639  57.597  1.00  0.00           H  
ATOM   2660  OG  SER   205      74.032 129.790  59.304  1.00  0.00           O  
ATOM   2661  HG  SER   205      74.752 130.420  59.381  1.00  0.00           H  
ATOM   2662  C   SER   205      73.821 127.129  57.917  1.00  0.00           C  
ATOM   2663  O   SER   205      73.332 126.448  58.766  1.00  0.00           O  
ATOM   2664  N   GLY   206      74.962 126.853  57.265  1.00  0.00           N  
ATOM   2665  H   GLY   206      75.411 127.482  56.616  1.00  0.00           H  
ATOM   2666  CA  GLY   206      75.666 125.596  57.363  1.00  0.00           C  
ATOM   2667  HA2 GLY   206      76.543 125.578  56.717  1.00  0.00           H  
ATOM   2668  HA3 GLY   206      75.794 125.491  58.441  1.00  0.00           H  
ATOM   2669  C   GLY   206      74.829 124.286  57.031  1.00  0.00           C  
ATOM   2670  O   GLY   206      73.739 124.392  56.416  1.00  0.00           O  
ATOM   2671  N   GLY   207      75.240 123.092  57.384  1.00  0.00           N  
ATOM   2672  H   GLY   207      74.676 122.380  56.940  1.00  0.00           H  
ATOM   2673  CA  GLY   207      76.435 122.713  58.213  1.00  0.00           C  
ATOM   2674  HA2 GLY   207      76.465 123.344  59.101  1.00  0.00           H  
ATOM   2675  HA3 GLY   207      76.201 121.730  58.622  1.00  0.00           H  
ATOM   2676  C   GLY   207      77.785 122.744  57.478  1.00  0.00           C  
ATOM   2677  O   GLY   207      78.085 123.774  56.836  1.00  0.00           O  
ATOM   2678  N   TYR   208      78.606 121.694  57.617  1.00  0.00           N  
ATOM   2679  H   TYR   208      78.257 120.832  58.011  1.00  0.00           H  
ATOM   2680  CA  TYR   208      80.054 121.713  57.229  1.00  0.00           C  
ATOM   2681  HA  TYR   208      80.250 122.551  56.559  1.00  0.00           H  
ATOM   2682  CB  TYR   208      80.891 121.946  58.528  1.00  0.00           C  
ATOM   2683  HB2 TYR   208      80.571 122.880  58.990  1.00  0.00           H  
ATOM   2684  HB3 TYR   208      80.824 121.140  59.259  1.00  0.00           H  
ATOM   2685  CG  TYR   208      82.408 122.000  58.221  1.00  0.00           C  
ATOM   2686  CD1 TYR   208      83.054 123.124  57.613  1.00  0.00           C  
ATOM   2687  HD1 TYR   208      82.491 124.013  57.369  1.00  0.00           H  
ATOM   2688  CE1 TYR   208      84.382 123.126  57.087  1.00  0.00           C  
ATOM   2689  HE1 TYR   208      84.851 123.937  56.550  1.00  0.00           H  
ATOM   2690  CZ  TYR   208      85.092 121.937  57.224  1.00  0.00           C  
ATOM   2691  OH  TYR   208      86.431 121.865  56.911  1.00  0.00           O  
ATOM   2692  HH  TYR   208      86.629 120.932  56.803  1.00  0.00           H  
ATOM   2693  CE2 TYR   208      84.526 120.855  57.927  1.00  0.00           C  
ATOM   2694  HE2 TYR   208      85.198 120.023  58.081  1.00  0.00           H  
ATOM   2695  CD2 TYR   208      83.181 120.861  58.377  1.00  0.00           C  
ATOM   2696  HD2 TYR   208      82.759 119.997  58.870  1.00  0.00           H  
ATOM   2697  C   TYR   208      80.423 120.407  56.426  1.00  0.00           C  
ATOM   2698  O   TYR   208      79.634 119.441  56.319  1.00  0.00           O  
ATOM   2699  N   GLY   209      81.630 120.497  55.805  1.00  0.00           N  
ATOM   2700  H   GLY   209      82.104 121.389  55.821  1.00  0.00           H  
ATOM   2701  CA  GLY   209      82.333 119.304  55.192  1.00  0.00           C  
ATOM   2702  HA2 GLY   209      82.451 118.472  55.886  1.00  0.00           H  
ATOM   2703  HA3 GLY   209      81.675 118.900  54.422  1.00  0.00           H  
ATOM   2704  C   GLY   209      83.727 119.694  54.680  1.00  0.00           C  
ATOM   2705  O   GLY   209      84.174 120.847  54.804  1.00  0.00           O  
ATOM   2706  N   GLN   210      84.449 118.803  53.990  1.00  0.00           N  
ATOM   2707  H   GLN   210      85.375 119.061  53.679  1.00  0.00           H  
ATOM   2708  CA  GLN   210      84.032 117.521  53.460  1.00  0.00           C  
ATOM   2709  HA  GLN   210      84.842 117.266  52.776  1.00  0.00           H  
ATOM   2710  CB  GLN   210      84.139 116.457  54.584  1.00  0.00           C  
ATOM   2711  HB2 GLN   210      84.877 116.685  55.353  1.00  0.00           H  
ATOM   2712  HB3 GLN   210      83.165 116.432  55.072  1.00  0.00           H  
ATOM   2713  CG  GLN   210      84.187 115.005  53.963  1.00  0.00           C  
ATOM   2714  HG2 GLN   210      83.894 114.236  54.678  1.00  0.00           H  
ATOM   2715  HG3 GLN   210      83.464 114.973  53.148  1.00  0.00           H  
ATOM   2716  CD  GLN   210      85.516 114.645  53.479  1.00  0.00           C  
ATOM   2717  OE1 GLN   210      86.515 115.376  53.584  1.00  0.00           O  
ATOM   2718  NE2 GLN   210      85.563 113.590  52.731  1.00  0.00           N  
ATOM   2719 HE21 GLN   210      86.427 113.463  52.223  1.00  0.00           H  
ATOM   2720 HE22 GLN   210      84.835 112.913  52.549  1.00  0.00           H  
ATOM   2721  C   GLN   210      82.651 117.565  52.665  1.00  0.00           C  
ATOM   2722  O   GLN   210      81.637 117.079  53.033  1.00  0.00           O  
ATOM   2723  N   GLN   211      82.732 118.217  51.547  1.00  0.00           N  
ATOM   2724  H   GLN   211      83.617 118.604  51.253  1.00  0.00           H  
ATOM   2725  CA  GLN   211      81.629 118.319  50.574  1.00  0.00           C  
ATOM   2726  HA  GLN   211      80.748 118.572  51.163  1.00  0.00           H  
ATOM   2727  CB  GLN   211      81.963 119.310  49.546  1.00  0.00           C  
ATOM   2728  HB2 GLN   211      82.912 119.080  49.063  1.00  0.00           H  
ATOM   2729  HB3 GLN   211      81.246 119.290  48.725  1.00  0.00           H  
ATOM   2730  CG  GLN   211      81.876 120.683  50.075  1.00  0.00           C  
ATOM   2731  HG2 GLN   211      81.755 121.383  49.248  1.00  0.00           H  
ATOM   2732  HG3 GLN   211      80.977 120.874  50.661  1.00  0.00           H  
ATOM   2733  CD  GLN   211      83.143 121.065  50.796  1.00  0.00           C  
ATOM   2734  OE1 GLN   211      84.267 120.769  50.448  1.00  0.00           O  
ATOM   2735  NE2 GLN   211      83.113 121.863  51.893  1.00  0.00           N  
ATOM   2736 HE21 GLN   211      82.239 122.172  52.294  1.00  0.00           H  
ATOM   2737 HE22 GLN   211      83.920 122.445  52.067  1.00  0.00           H  
ATOM   2738  C   GLN   211      81.253 116.923  49.978  1.00  0.00           C  
ATOM   2739  O   GLN   211      80.075 116.732  49.657  1.00  0.00           O  
ATOM   2740  N   ASP   212      82.181 115.919  49.995  1.00  0.00           N  
ATOM   2741  H   ASP   212      83.116 116.128  50.316  1.00  0.00           H  
ATOM   2742  CA  ASP   212      81.868 114.612  49.500  1.00  0.00           C  
ATOM   2743  HA  ASP   212      81.267 114.831  48.618  1.00  0.00           H  
ATOM   2744  CB  ASP   212      83.132 113.768  49.199  1.00  0.00           C  
ATOM   2745  HB2 ASP   212      83.584 113.521  50.160  1.00  0.00           H  
ATOM   2746  HB3 ASP   212      82.676 112.901  48.721  1.00  0.00           H  
ATOM   2747  CG  ASP   212      84.066 114.494  48.149  1.00  0.00           C  
ATOM   2748  OD1 ASP   212      85.278 114.122  48.168  1.00  0.00           O  
ATOM   2749  OD2 ASP   212      83.626 115.382  47.342  1.00  0.00           O  
ATOM   2750  C   ASP   212      80.941 113.844  50.482  1.00  0.00           C  
ATOM   2751  O   ASP   212      80.346 112.774  50.221  1.00  0.00           O  
ATOM   2752  N   ARG   213      80.957 114.261  51.827  1.00  0.00           N  
ATOM   2753  H   ARG   213      81.329 115.166  52.080  1.00  0.00           H  
ATOM   2754  CA  ARG   213      80.127 113.627  52.918  1.00  0.00           C  
ATOM   2755  HA  ARG   213      80.382 112.568  52.914  1.00  0.00           H  
ATOM   2756  CB  ARG   213      80.491 114.242  54.263  1.00  0.00           C  
ATOM   2757  HB2 ARG   213      81.501 114.647  54.206  1.00  0.00           H  
ATOM   2758  HB3 ARG   213      79.878 115.108  54.512  1.00  0.00           H  
ATOM   2759  CG  ARG   213      80.296 113.389  55.531  1.00  0.00           C  
ATOM   2760  HG2 ARG   213      80.460 114.040  56.389  1.00  0.00           H  
ATOM   2761  HG3 ARG   213      79.243 113.110  55.487  1.00  0.00           H  
ATOM   2762  CD  ARG   213      81.216 112.136  55.565  1.00  0.00           C  
ATOM   2763  HD2 ARG   213      80.890 111.319  54.921  1.00  0.00           H  
ATOM   2764  HD3 ARG   213      82.225 112.509  55.389  1.00  0.00           H  
ATOM   2765  NE  ARG   213      81.176 111.544  56.908  1.00  0.00           N  
ATOM   2766  HE  ARG   213      80.637 112.087  57.567  1.00  0.00           H  
ATOM   2767  CZ  ARG   213      81.745 110.472  57.410  1.00  0.00           C  
ATOM   2768  NH1 ARG   213      82.463 109.711  56.647  1.00  0.00           N  
ATOM   2769 HH11 ARG   213      82.801 108.834  57.016  1.00  0.00           H  
ATOM   2770 HH12 ARG   213      82.467 109.894  55.653  1.00  0.00           H  
ATOM   2771  NH2 ARG   213      81.549 110.232  58.642  1.00  0.00           N  
ATOM   2772 HH21 ARG   213      82.015 109.454  59.086  1.00  0.00           H  
ATOM   2773 HH22 ARG   213      80.876 110.848  59.076  1.00  0.00           H  
ATOM   2774  C   ARG   213      78.652 113.691  52.603  1.00  0.00           C  
ATOM   2775  O   ARG   213      78.140 114.743  52.273  1.00  0.00           O  
ATOM   2776  N   GLY   214      77.949 112.608  52.774  1.00  0.00           N  
ATOM   2777  H   GLY   214      76.972 112.703  52.534  1.00  0.00           H  
ATOM   2778  CA  GLY   214      78.396 111.250  53.067  1.00  0.00           C  
ATOM   2779  HA2 GLY   214      78.909 110.771  52.233  1.00  0.00           H  
ATOM   2780  HA3 GLY   214      79.039 111.220  53.946  1.00  0.00           H  
ATOM   2781  C   GLY   214      77.228 110.327  53.308  1.00  0.00           C  
ATOM   2782  O   GLY   214      76.416 110.634  54.228  1.00  0.00           O  
ATOM   2783  OXT GLY   214      77.000 109.437  52.534  1.00  0.00           O  
TER    2784      GLY   214 
END   
