# Supplementary material for: Visualization of oligomerization, clustering, and density transition of intrinsically disordered proteins
Source: Natl Sci Rev. 2026 Feb 14;13(7):nwag107. doi: 10.1093/nsr/nwag107 (PMC13114874; doi:10.1093/nsr/nwag107)
Supplement: nwag107_Supplemental_Files [file nwag107_supplemental_files.zip › SI-MD-Structures/MD-Sturctures/frame201.pdb]

CRYST1  135.105  149.269  136.869  90.00  90.00  90.00               1
ATOM      1  N   MET     1      31.176 108.687  82.127  1.00  0.00           N  
ATOM      2  H1  MET     1      30.526 109.082  82.791  1.00  0.00           H  
ATOM      3  H2  MET     1      32.044 109.194  82.228  1.00  0.00           H  
ATOM      4  H3  MET     1      30.768 108.939  81.238  1.00  0.00           H  
ATOM      5  CA  MET     1      31.393 107.299  82.304  1.00  0.00           C  
ATOM      6  HA  MET     1      32.304 107.078  81.747  1.00  0.00           H  
ATOM      7  CB  MET     1      31.774 106.906  83.721  1.00  0.00           C  
ATOM      8  HB2 MET     1      30.975 107.309  84.344  1.00  0.00           H  
ATOM      9  HB3 MET     1      31.659 105.824  83.774  1.00  0.00           H  
ATOM     10  CG  MET     1      33.093 107.404  84.209  1.00  0.00           C  
ATOM     11  HG2 MET     1      33.361 106.820  85.089  1.00  0.00           H  
ATOM     12  HG3 MET     1      33.786 107.281  83.377  1.00  0.00           H  
ATOM     13  SD  MET     1      33.079 109.134  84.643  1.00  0.00           S  
ATOM     14  CE  MET     1      32.662 108.897  86.430  1.00  0.00           C  
ATOM     15  HE1 MET     1      32.096 109.759  86.782  1.00  0.00           H  
ATOM     16  HE2 MET     1      32.092 107.975  86.547  1.00  0.00           H  
ATOM     17  HE3 MET     1      33.588 108.727  86.980  1.00  0.00           H  
ATOM     18  C   MET     1      30.224 106.444  81.780  1.00  0.00           C  
ATOM     19  O   MET     1      29.230 106.260  82.507  1.00  0.00           O  
ATOM     20  N   ALA     2      30.279 105.821  80.566  1.00  0.00           N  
ATOM     21  H   ALA     2      29.507 105.244  80.265  1.00  0.00           H  
ATOM     22  CA  ALA     2      31.372 105.723  79.708  1.00  0.00           C  
ATOM     23  HA  ALA     2      30.989 105.252  78.802  1.00  0.00           H  
ATOM     24  CB  ALA     2      31.750 107.121  79.244  1.00  0.00           C  
ATOM     25  HB1 ALA     2      32.267 106.967  78.297  1.00  0.00           H  
ATOM     26  HB2 ALA     2      30.836 107.675  79.027  1.00  0.00           H  
ATOM     27  HB3 ALA     2      32.451 107.721  79.824  1.00  0.00           H  
ATOM     28  C   ALA     2      32.558 104.827  80.116  1.00  0.00           C  
ATOM     29  O   ALA     2      32.831 104.722  81.296  1.00  0.00           O  
ATOM     30  N   SER     3      33.372 104.134  79.274  1.00  0.00           N  
ATOM     31  H   SER     3      34.055 103.548  79.732  1.00  0.00           H  
ATOM     32  CA  SER     3      33.411 104.191  77.836  1.00  0.00           C  
ATOM     33  HA  SER     3      32.477 104.649  77.511  1.00  0.00           H  
ATOM     34  CB  SER     3      34.540 104.963  77.273  1.00  0.00           C  
ATOM     35  HB2 SER     3      34.536 106.016  77.555  1.00  0.00           H  
ATOM     36  HB3 SER     3      35.453 104.582  77.730  1.00  0.00           H  
ATOM     37  OG  SER     3      34.555 104.822  75.847  1.00  0.00           O  
ATOM     38  HG  SER     3      35.433 104.723  75.471  1.00  0.00           H  
ATOM     39  C   SER     3      33.433 102.704  77.353  1.00  0.00           C  
ATOM     40  O   SER     3      34.074 101.827  77.913  1.00  0.00           O  
ATOM     41  N   ASN     4      32.748 102.470  76.223  1.00  0.00           N  
ATOM     42  H   ASN     4      32.344 103.286  75.786  1.00  0.00           H  
ATOM     43  CA  ASN     4      32.588 101.277  75.403  1.00  0.00           C  
ATOM     44  HA  ASN     4      33.036 100.424  75.912  1.00  0.00           H  
ATOM     45  CB  ASN     4      31.090 100.911  75.355  1.00  0.00           C  
ATOM     46  HB2 ASN     4      30.407 101.704  75.050  1.00  0.00           H  
ATOM     47  HB3 ASN     4      30.790 100.072  74.729  1.00  0.00           H  
ATOM     48  CG  ASN     4      30.671 100.515  76.797  1.00  0.00           C  
ATOM     49  OD1 ASN     4      30.125 101.237  77.650  1.00  0.00           O  
ATOM     50  ND2 ASN     4      31.059  99.356  77.236  1.00  0.00           N  
ATOM     51 HD21 ASN     4      30.931  99.118  78.209  1.00  0.00           H  
ATOM     52 HD22 ASN     4      31.493  98.673  76.632  1.00  0.00           H  
ATOM     53  C   ASN     4      33.162 101.426  73.935  1.00  0.00           C  
ATOM     54  O   ASN     4      32.481 101.573  72.950  1.00  0.00           O  
ATOM     55  N   ASP     5      34.471 101.444  73.718  1.00  0.00           N  
ATOM     56  H   ASP     5      34.585 101.647  72.735  1.00  0.00           H  
ATOM     57  CA  ASP     5      35.555 100.978  74.498  1.00  0.00           C  
ATOM     58  HA  ASP     5      35.118 100.705  75.459  1.00  0.00           H  
ATOM     59  CB  ASP     5      36.271  99.798  73.883  1.00  0.00           C  
ATOM     60  HB2 ASP     5      36.565 100.004  72.853  1.00  0.00           H  
ATOM     61  HB3 ASP     5      37.169  99.599  74.467  1.00  0.00           H  
ATOM     62  CG  ASP     5      35.435  98.472  73.896  1.00  0.00           C  
ATOM     63  OD1 ASP     5      34.636  98.177  74.815  1.00  0.00           O  
ATOM     64  OD2 ASP     5      35.672  97.615  73.009  1.00  0.00           O  
ATOM     65  C   ASP     5      36.708 101.992  74.777  1.00  0.00           C  
ATOM     66  O   ASP     5      37.093 102.817  73.934  1.00  0.00           O  
ATOM     67  N   TYR     6      37.334 101.778  75.970  1.00  0.00           N  
ATOM     68  H   TYR     6      36.831 101.261  76.677  1.00  0.00           H  
ATOM     69  CA  TYR     6      38.618 102.479  76.349  1.00  0.00           C  
ATOM     70  HA  TYR     6      38.418 103.550  76.308  1.00  0.00           H  
ATOM     71  CB  TYR     6      38.949 102.196  77.822  1.00  0.00           C  
ATOM     72  HB2 TYR     6      39.454 101.234  77.734  1.00  0.00           H  
ATOM     73  HB3 TYR     6      39.599 102.970  78.231  1.00  0.00           H  
ATOM     74  CG  TYR     6      37.778 102.257  78.798  1.00  0.00           C  
ATOM     75  CD1 TYR     6      37.135 101.030  79.046  1.00  0.00           C  
ATOM     76  HD1 TYR     6      37.533 100.131  78.599  1.00  0.00           H  
ATOM     77  CE1 TYR     6      36.242 100.941  80.073  1.00  0.00           C  
ATOM     78  HE1 TYR     6      35.899  99.985  80.442  1.00  0.00           H  
ATOM     79  CZ  TYR     6      35.695 102.125  80.636  1.00  0.00           C  
ATOM     80  OH  TYR     6      34.627 102.094  81.500  1.00  0.00           O  
ATOM     81  HH  TYR     6      34.271 101.232  81.731  1.00  0.00           H  
ATOM     82  CE2 TYR     6      36.255 103.376  80.330  1.00  0.00           C  
ATOM     83  HE2 TYR     6      35.855 104.319  80.673  1.00  0.00           H  
ATOM     84  CD2 TYR     6      37.326 103.470  79.373  1.00  0.00           C  
ATOM     85  HD2 TYR     6      37.779 104.429  79.170  1.00  0.00           H  
ATOM     86  C   TYR     6      39.768 102.291  75.372  1.00  0.00           C  
ATOM     87  O   TYR     6      39.800 101.221  74.771  1.00  0.00           O  
ATOM     88  N   THR     7      40.670 103.290  75.168  1.00  0.00           N  
ATOM     89  H   THR     7      40.640 104.130  75.728  1.00  0.00           H  
ATOM     90  CA  THR     7      41.823 103.280  74.313  1.00  0.00           C  
ATOM     91  HA  THR     7      41.499 102.892  73.348  1.00  0.00           H  
ATOM     92  CB  THR     7      42.365 104.733  74.087  1.00  0.00           C  
ATOM     93  HB  THR     7      41.643 105.548  74.040  1.00  0.00           H  
ATOM     94  CG2 THR     7      43.290 105.187  75.300  1.00  0.00           C  
ATOM     95 HG21 THR     7      43.750 106.113  74.953  1.00  0.00           H  
ATOM     96 HG22 THR     7      42.714 105.479  76.178  1.00  0.00           H  
ATOM     97 HG23 THR     7      44.141 104.506  75.333  1.00  0.00           H  
ATOM     98  OG1 THR     7      43.234 104.838  72.993  1.00  0.00           O  
ATOM     99  HG1 THR     7      42.611 105.126  72.322  1.00  0.00           H  
ATOM    100  C   THR     7      42.872 102.214  74.813  1.00  0.00           C  
ATOM    101  O   THR     7      43.033 102.022  76.001  1.00  0.00           O  
ATOM    102  N   GLN     8      43.548 101.594  73.883  1.00  0.00           N  
ATOM    103  H   GLN     8      43.407 101.753  72.896  1.00  0.00           H  
ATOM    104  CA  GLN     8      44.482 100.583  74.077  1.00  0.00           C  
ATOM    105  HA  GLN     8      44.083  99.883  74.810  1.00  0.00           H  
ATOM    106  CB  GLN     8      44.691  99.925  72.745  1.00  0.00           C  
ATOM    107  HB2 GLN     8      44.805 100.576  71.878  1.00  0.00           H  
ATOM    108  HB3 GLN     8      45.608  99.360  72.914  1.00  0.00           H  
ATOM    109  CG  GLN     8      43.590  98.906  72.484  1.00  0.00           C  
ATOM    110  HG2 GLN     8      42.925  98.799  73.342  1.00  0.00           H  
ATOM    111  HG3 GLN     8      42.949  99.321  71.706  1.00  0.00           H  
ATOM    112  CD  GLN     8      44.090  97.555  71.874  1.00  0.00           C  
ATOM    113  OE1 GLN     8      45.060  97.480  71.109  1.00  0.00           O  
ATOM    114  NE2 GLN     8      43.589  96.435  72.343  1.00  0.00           N  
ATOM    115 HE21 GLN     8      42.699  96.438  72.819  1.00  0.00           H  
ATOM    116 HE22 GLN     8      43.974  95.576  71.975  1.00  0.00           H  
ATOM    117  C   GLN     8      45.774 101.227  74.688  1.00  0.00           C  
ATOM    118  O   GLN     8      46.235 102.307  74.309  1.00  0.00           O  
ATOM    119  N   GLN     9      46.564 100.523  75.455  1.00  0.00           N  
ATOM    120  H   GLN     9      47.350 101.037  75.827  1.00  0.00           H  
ATOM    121  CA  GLN     9      46.457  99.173  76.092  1.00  0.00           C  
ATOM    122  HA  GLN     9      47.473  98.942  76.413  1.00  0.00           H  
ATOM    123  CB  GLN     9      45.571  99.415  77.335  1.00  0.00           C  
ATOM    124  HB2 GLN     9      46.167 100.088  77.952  1.00  0.00           H  
ATOM    125  HB3 GLN     9      44.664  99.941  77.038  1.00  0.00           H  
ATOM    126  CG  GLN     9      45.184  98.167  78.124  1.00  0.00           C  
ATOM    127  HG2 GLN     9      44.413  97.663  77.542  1.00  0.00           H  
ATOM    128  HG3 GLN     9      46.079  97.545  78.101  1.00  0.00           H  
ATOM    129  CD  GLN     9      44.860  98.597  79.552  1.00  0.00           C  
ATOM    130  OE1 GLN     9      44.103  99.581  79.813  1.00  0.00           O  
ATOM    131  NE2 GLN     9      45.435  97.959  80.513  1.00  0.00           N  
ATOM    132 HE21 GLN     9      46.062  97.210  80.255  1.00  0.00           H  
ATOM    133 HE22 GLN     9      45.334  98.371  81.429  1.00  0.00           H  
ATOM    134  C   GLN     9      46.136  98.014  75.141  1.00  0.00           C  
ATOM    135  O   GLN     9      45.053  97.496  75.135  1.00  0.00           O  
ATOM    136  N   ALA    10      47.037  97.660  74.283  1.00  0.00           N  
ATOM    137  H   ALA    10      46.883  96.876  73.664  1.00  0.00           H  
ATOM    138  CA  ALA    10      48.308  98.341  73.977  1.00  0.00           C  
ATOM    139  HA  ALA    10      48.163  99.414  74.105  1.00  0.00           H  
ATOM    140  CB  ALA    10      49.446  97.841  74.925  1.00  0.00           C  
ATOM    141  HB1 ALA    10      50.298  98.519  74.956  1.00  0.00           H  
ATOM    142  HB2 ALA    10      49.061  97.869  75.945  1.00  0.00           H  
ATOM    143  HB3 ALA    10      49.788  96.847  74.637  1.00  0.00           H  
ATOM    144  C   ALA    10      48.760  98.109  72.518  1.00  0.00           C  
ATOM    145  O   ALA    10      48.190  97.199  71.880  1.00  0.00           O  
ATOM    146  N   THR    11      49.783  98.841  72.126  1.00  0.00           N  
ATOM    147  H   THR    11      50.020  99.626  72.715  1.00  0.00           H  
ATOM    148  CA  THR    11      50.458  98.732  70.854  1.00  0.00           C  
ATOM    149  HA  THR    11      50.175  97.772  70.422  1.00  0.00           H  
ATOM    150  CB  THR    11      49.874  99.657  69.813  1.00  0.00           C  
ATOM    151  HB  THR    11      48.787  99.663  69.895  1.00  0.00           H  
ATOM    152  CG2 THR    11      50.342 101.101  70.256  1.00  0.00           C  
ATOM    153 HG21 THR    11      49.907 101.829  69.570  1.00  0.00           H  
ATOM    154 HG22 THR    11      50.094 101.352  71.287  1.00  0.00           H  
ATOM    155 HG23 THR    11      51.423 101.180  70.145  1.00  0.00           H  
ATOM    156  OG1 THR    11      50.322  99.268  68.555  1.00  0.00           O  
ATOM    157  HG1 THR    11      49.751  98.528  68.335  1.00  0.00           H  
ATOM    158  C   THR    11      52.025  98.656  70.986  1.00  0.00           C  
ATOM    159  O   THR    11      52.642  99.590  71.445  1.00  0.00           O  
ATOM    160  N   GLN    12      52.692  97.522  70.637  1.00  0.00           N  
ATOM    161  H   GLN    12      53.697  97.561  70.537  1.00  0.00           H  
ATOM    162  CA  GLN    12      52.148  96.238  70.198  1.00  0.00           C  
ATOM    163  HA  GLN    12      51.452  96.554  69.421  1.00  0.00           H  
ATOM    164  CB  GLN    12      53.234  95.414  69.458  1.00  0.00           C  
ATOM    165  HB2 GLN    12      52.759  94.510  69.078  1.00  0.00           H  
ATOM    166  HB3 GLN    12      53.557  95.937  68.557  1.00  0.00           H  
ATOM    167  CG  GLN    12      54.463  95.021  70.234  1.00  0.00           C  
ATOM    168  HG2 GLN    12      54.853  95.936  70.679  1.00  0.00           H  
ATOM    169  HG3 GLN    12      53.989  94.329  70.931  1.00  0.00           H  
ATOM    170  CD  GLN    12      55.413  94.204  69.390  1.00  0.00           C  
ATOM    171  OE1 GLN    12      55.203  93.855  68.234  1.00  0.00           O  
ATOM    172  NE2 GLN    12      56.535  93.924  69.978  1.00  0.00           N  
ATOM    173 HE21 GLN    12      57.233  93.338  69.543  1.00  0.00           H  
ATOM    174 HE22 GLN    12      56.750  94.405  70.840  1.00  0.00           H  
ATOM    175  C   GLN    12      51.315  95.369  71.236  1.00  0.00           C  
ATOM    176  O   GLN    12      51.356  95.667  72.418  1.00  0.00           O  
ATOM    177  N   SER    13      50.541  94.396  70.809  1.00  0.00           N  
ATOM    178  H   SER    13      50.598  94.140  69.833  1.00  0.00           H  
ATOM    179  CA  SER    13      49.343  93.944  71.556  1.00  0.00           C  
ATOM    180  HA  SER    13      48.674  94.773  71.786  1.00  0.00           H  
ATOM    181  CB  SER    13      48.563  92.939  70.714  1.00  0.00           C  
ATOM    182  HB2 SER    13      49.131  92.010  70.680  1.00  0.00           H  
ATOM    183  HB3 SER    13      47.780  92.522  71.348  1.00  0.00           H  
ATOM    184  OG  SER    13      48.083  93.396  69.464  1.00  0.00           O  
ATOM    185  HG  SER    13      47.527  94.146  69.689  1.00  0.00           H  
ATOM    186  C   SER    13      49.584  93.426  72.957  1.00  0.00           C  
ATOM    187  O   SER    13      50.647  92.783  73.198  1.00  0.00           O  
ATOM    188  N   TYR    14      48.694  93.721  73.946  1.00  0.00           N  
ATOM    189  H   TYR    14      47.845  94.126  73.578  1.00  0.00           H  
ATOM    190  CA  TYR    14      48.903  93.462  75.381  1.00  0.00           C  
ATOM    191  HA  TYR    14      49.762  93.976  75.814  1.00  0.00           H  
ATOM    192  CB  TYR    14      47.749  93.956  76.227  1.00  0.00           C  
ATOM    193  HB2 TYR    14      47.819  95.042  76.288  1.00  0.00           H  
ATOM    194  HB3 TYR    14      46.889  93.553  75.692  1.00  0.00           H  
ATOM    195  CG  TYR    14      47.786  93.363  77.658  1.00  0.00           C  
ATOM    196  CD1 TYR    14      48.568  93.857  78.694  1.00  0.00           C  
ATOM    197  HD1 TYR    14      49.172  94.730  78.498  1.00  0.00           H  
ATOM    198  CE1 TYR    14      48.521  93.288  79.986  1.00  0.00           C  
ATOM    199  HE1 TYR    14      49.186  93.570  80.789  1.00  0.00           H  
ATOM    200  CZ  TYR    14      47.581  92.312  80.325  1.00  0.00           C  
ATOM    201  OH  TYR    14      47.628  91.733  81.565  1.00  0.00           O  
ATOM    202  HH  TYR    14      48.489  91.834  81.976  1.00  0.00           H  
ATOM    203  CE2 TYR    14      46.755  91.901  79.264  1.00  0.00           C  
ATOM    204  HE2 TYR    14      45.933  91.208  79.367  1.00  0.00           H  
ATOM    205  CD2 TYR    14      46.815  92.428  77.976  1.00  0.00           C  
ATOM    206  HD2 TYR    14      46.214  92.045  77.165  1.00  0.00           H  
ATOM    207  C   TYR    14      49.140  91.983  75.584  1.00  0.00           C  
ATOM    208  O   TYR    14      48.341  91.138  75.052  1.00  0.00           O  
ATOM    209  N   GLY    15      50.078  91.514  76.357  1.00  0.00           N  
ATOM    210  H   GLY    15      50.005  90.510  76.269  1.00  0.00           H  
ATOM    211  CA  GLY    15      51.097  92.202  77.051  1.00  0.00           C  
ATOM    212  HA2 GLY    15      51.964  92.169  76.390  1.00  0.00           H  
ATOM    213  HA3 GLY    15      50.847  93.262  77.090  1.00  0.00           H  
ATOM    214  C   GLY    15      51.423  91.591  78.401  1.00  0.00           C  
ATOM    215  O   GLY    15      52.124  92.236  79.207  1.00  0.00           O  
ATOM    216  N   ALA    16      50.802  90.444  78.842  1.00  0.00           N  
ATOM    217  H   ALA    16      50.051  90.054  78.290  1.00  0.00           H  
ATOM    218  CA  ALA    16      50.923  89.905  80.155  1.00  0.00           C  
ATOM    219  HA  ALA    16      50.853  90.701  80.897  1.00  0.00           H  
ATOM    220  CB  ALA    16      49.653  89.046  80.344  1.00  0.00           C  
ATOM    221  HB1 ALA    16      48.756  89.475  79.898  1.00  0.00           H  
ATOM    222  HB2 ALA    16      49.829  88.031  79.988  1.00  0.00           H  
ATOM    223  HB3 ALA    16      49.581  88.946  81.427  1.00  0.00           H  
ATOM    224  C   ALA    16      52.089  89.016  80.399  1.00  0.00           C  
ATOM    225  O   ALA    16      52.206  88.457  81.506  1.00  0.00           O  
ATOM    226  N   TYR    17      52.955  88.843  79.411  1.00  0.00           N  
ATOM    227  H   TYR    17      52.800  89.238  78.494  1.00  0.00           H  
ATOM    228  CA  TYR    17      54.126  87.910  79.586  1.00  0.00           C  
ATOM    229  HA  TYR    17      53.706  86.925  79.793  1.00  0.00           H  
ATOM    230  CB  TYR    17      54.922  87.800  78.245  1.00  0.00           C  
ATOM    231  HB2 TYR    17      54.320  87.418  77.420  1.00  0.00           H  
ATOM    232  HB3 TYR    17      55.086  88.804  77.855  1.00  0.00           H  
ATOM    233  CG  TYR    17      56.146  86.956  78.406  1.00  0.00           C  
ATOM    234  CD1 TYR    17      57.449  87.504  78.535  1.00  0.00           C  
ATOM    235  HD1 TYR    17      57.575  88.577  78.558  1.00  0.00           H  
ATOM    236  CE1 TYR    17      58.583  86.629  78.715  1.00  0.00           C  
ATOM    237  HE1 TYR    17      59.537  87.095  78.913  1.00  0.00           H  
ATOM    238  CZ  TYR    17      58.465  85.246  78.735  1.00  0.00           C  
ATOM    239  OH  TYR    17      59.548  84.354  78.907  1.00  0.00           O  
ATOM    240  HH  TYR    17      60.252  84.752  79.424  1.00  0.00           H  
ATOM    241  CE2 TYR    17      57.198  84.694  78.515  1.00  0.00           C  
ATOM    242  HE2 TYR    17      57.230  83.615  78.463  1.00  0.00           H  
ATOM    243  CD2 TYR    17      56.052  85.551  78.357  1.00  0.00           C  
ATOM    244  HD2 TYR    17      55.103  85.036  78.386  1.00  0.00           H  
ATOM    245  C   TYR    17      55.073  88.341  80.780  1.00  0.00           C  
ATOM    246  O   TYR    17      55.300  89.565  80.915  1.00  0.00           O  
ATOM    247  N   PRO    18      55.646  87.420  81.656  1.00  0.00           N  
ATOM    248  CD  PRO    18      55.312  85.986  81.759  1.00  0.00           C  
ATOM    249  HD2 PRO    18      55.698  85.432  80.904  1.00  0.00           H  
ATOM    250  HD3 PRO    18      54.259  85.896  81.491  1.00  0.00           H  
ATOM    251  CG  PRO    18      55.797  85.397  83.124  1.00  0.00           C  
ATOM    252  HG2 PRO    18      56.761  84.942  82.894  1.00  0.00           H  
ATOM    253  HG3 PRO    18      54.997  84.790  83.547  1.00  0.00           H  
ATOM    254  CB  PRO    18      56.046  86.729  83.930  1.00  0.00           C  
ATOM    255  HB2 PRO    18      56.736  86.597  84.764  1.00  0.00           H  
ATOM    256  HB3 PRO    18      55.176  87.025  84.516  1.00  0.00           H  
ATOM    257  CA  PRO    18      56.400  87.792  82.809  1.00  0.00           C  
ATOM    258  HA  PRO    18      56.006  88.708  83.249  1.00  0.00           H  
ATOM    259  C   PRO    18      57.951  87.832  82.622  1.00  0.00           C  
ATOM    260  O   PRO    18      58.661  86.849  82.930  1.00  0.00           O  
ATOM    261  N   THR    19      58.432  88.878  81.997  1.00  0.00           N  
ATOM    262  H   THR    19      57.710  89.523  81.706  1.00  0.00           H  
ATOM    263  CA  THR    19      59.869  89.169  81.650  1.00  0.00           C  
ATOM    264  HA  THR    19      60.160  88.339  81.006  1.00  0.00           H  
ATOM    265  CB  THR    19      60.008  90.485  80.946  1.00  0.00           C  
ATOM    266  HB  THR    19      59.680  91.252  81.648  1.00  0.00           H  
ATOM    267  CG2 THR    19      61.357  90.902  80.361  1.00  0.00           C  
ATOM    268 HG21 THR    19      61.390  91.946  80.050  1.00  0.00           H  
ATOM    269 HG22 THR    19      62.092  90.734  81.148  1.00  0.00           H  
ATOM    270 HG23 THR    19      61.641  90.305  79.494  1.00  0.00           H  
ATOM    271  OG1 THR    19      59.156  90.583  79.886  1.00  0.00           O  
ATOM    272  HG1 THR    19      59.596  90.124  79.167  1.00  0.00           H  
ATOM    273  C   THR    19      60.710  89.073  82.825  1.00  0.00           C  
ATOM    274  O   THR    19      60.299  89.635  83.869  1.00  0.00           O  
ATOM    275  N   GLN    20      61.806  88.360  82.830  1.00  0.00           N  
ATOM    276  H   GLN    20      62.044  87.825  82.008  1.00  0.00           H  
ATOM    277  CA  GLN    20      62.673  88.229  84.038  1.00  0.00           C  
ATOM    278  HA  GLN    20      62.054  87.892  84.870  1.00  0.00           H  
ATOM    279  CB  GLN    20      63.837  87.224  83.778  1.00  0.00           C  
ATOM    280  HB2 GLN    20      64.435  87.439  82.893  1.00  0.00           H  
ATOM    281  HB3 GLN    20      64.620  87.414  84.513  1.00  0.00           H  
ATOM    282  CG  GLN    20      63.525  85.715  83.768  1.00  0.00           C  
ATOM    283  HG2 GLN    20      62.804  85.514  82.975  1.00  0.00           H  
ATOM    284  HG3 GLN    20      64.376  85.117  83.440  1.00  0.00           H  
ATOM    285  CD  GLN    20      63.052  85.059  85.094  1.00  0.00           C  
ATOM    286  OE1 GLN    20      62.919  85.671  86.151  1.00  0.00           O  
ATOM    287  NE2 GLN    20      62.798  83.770  85.115  1.00  0.00           N  
ATOM    288 HE21 GLN    20      63.018  83.187  84.320  1.00  0.00           H  
ATOM    289 HE22 GLN    20      62.494  83.348  85.981  1.00  0.00           H  
ATOM    290  C   GLN    20      63.198  89.606  84.473  1.00  0.00           C  
ATOM    291  O   GLN    20      63.494  90.387  83.590  1.00  0.00           O  
ATOM    292  N   PRO    21      63.418  89.901  85.708  1.00  0.00           N  
ATOM    293  CD  PRO    21      62.801  89.157  86.834  1.00  0.00           C  
ATOM    294  HD2 PRO    21      63.398  88.294  87.130  1.00  0.00           H  
ATOM    295  HD3 PRO    21      61.831  88.816  86.472  1.00  0.00           H  
ATOM    296  CG  PRO    21      62.680  90.143  87.986  1.00  0.00           C  
ATOM    297  HG2 PRO    21      62.773  89.589  88.919  1.00  0.00           H  
ATOM    298  HG3 PRO    21      61.772  90.739  87.895  1.00  0.00           H  
ATOM    299  CB  PRO    21      63.865  91.029  87.740  1.00  0.00           C  
ATOM    300  HB2 PRO    21      64.771  90.510  88.054  1.00  0.00           H  
ATOM    301  HB3 PRO    21      63.718  92.011  88.190  1.00  0.00           H  
ATOM    302  CA  PRO    21      63.925  91.216  86.243  1.00  0.00           C  
ATOM    303  HA  PRO    21      63.167  91.924  85.908  1.00  0.00           H  
ATOM    304  C   PRO    21      65.264  91.646  85.713  1.00  0.00           C  
ATOM    305  O   PRO    21      66.092  90.869  85.197  1.00  0.00           O  
ATOM    306  N   GLY    22      65.437  92.995  85.700  1.00  0.00           N  
ATOM    307  H   GLY    22      64.680  93.557  86.063  1.00  0.00           H  
ATOM    308  CA  GLY    22      66.730  93.593  85.562  1.00  0.00           C  
ATOM    309  HA2 GLY    22      66.987  93.526  84.505  1.00  0.00           H  
ATOM    310  HA3 GLY    22      66.506  94.615  85.867  1.00  0.00           H  
ATOM    311  C   GLY    22      67.789  93.146  86.624  1.00  0.00           C  
ATOM    312  O   GLY    22      67.461  92.848  87.792  1.00  0.00           O  
ATOM    313  N   GLN    23      69.069  93.013  86.146  1.00  0.00           N  
ATOM    314  H   GLN    23      69.249  93.137  85.160  1.00  0.00           H  
ATOM    315  CA  GLN    23      70.197  92.589  86.936  1.00  0.00           C  
ATOM    316  HA  GLN    23      69.999  91.540  87.161  1.00  0.00           H  
ATOM    317  CB  GLN    23      71.399  92.584  86.071  1.00  0.00           C  
ATOM    318  HB2 GLN    23      71.184  91.997  85.179  1.00  0.00           H  
ATOM    319  HB3 GLN    23      71.666  93.593  85.755  1.00  0.00           H  
ATOM    320  CG  GLN    23      72.637  92.082  86.710  1.00  0.00           C  
ATOM    321  HG2 GLN    23      73.312  92.124  85.855  1.00  0.00           H  
ATOM    322  HG3 GLN    23      72.967  92.716  87.533  1.00  0.00           H  
ATOM    323  CD  GLN    23      72.441  90.644  87.204  1.00  0.00           C  
ATOM    324  OE1 GLN    23      71.849  89.770  86.530  1.00  0.00           O  
ATOM    325  NE2 GLN    23      72.833  90.403  88.424  1.00  0.00           N  
ATOM    326 HE21 GLN    23      73.310  91.101  88.977  1.00  0.00           H  
ATOM    327 HE22 GLN    23      72.590  89.486  88.769  1.00  0.00           H  
ATOM    328  C   GLN    23      70.454  93.388  88.255  1.00  0.00           C  
ATOM    329  O   GLN    23      70.625  94.604  88.214  1.00  0.00           O  
ATOM    330  N   GLY    24      70.627  92.706  89.409  1.00  0.00           N  
ATOM    331  H   GLY    24      70.290  91.769  89.579  1.00  0.00           H  
ATOM    332  CA  GLY    24      71.329  93.343  90.510  1.00  0.00           C  
ATOM    333  HA2 GLY    24      70.837  94.215  90.941  1.00  0.00           H  
ATOM    334  HA3 GLY    24      71.338  92.703  91.393  1.00  0.00           H  
ATOM    335  C   GLY    24      72.771  93.625  90.199  1.00  0.00           C  
ATOM    336  O   GLY    24      73.607  92.706  90.094  1.00  0.00           O  
ATOM    337  N   TYR    25      73.151  94.946  90.272  1.00  0.00           N  
ATOM    338  H   TYR    25      72.442  95.662  90.199  1.00  0.00           H  
ATOM    339  CA  TYR    25      74.523  95.540  90.119  1.00  0.00           C  
ATOM    340  HA  TYR    25      75.248  94.977  90.707  1.00  0.00           H  
ATOM    341  CB  TYR    25      74.824  95.543  88.634  1.00  0.00           C  
ATOM    342  HB2 TYR    25      74.940  94.479  88.432  1.00  0.00           H  
ATOM    343  HB3 TYR    25      73.955  95.922  88.095  1.00  0.00           H  
ATOM    344  CG  TYR    25      76.116  96.243  88.116  1.00  0.00           C  
ATOM    345  CD1 TYR    25      77.426  95.658  88.233  1.00  0.00           C  
ATOM    346  HD1 TYR    25      77.464  94.742  88.804  1.00  0.00           H  
ATOM    347  CE1 TYR    25      78.567  96.325  87.722  1.00  0.00           C  
ATOM    348  HE1 TYR    25      79.584  95.999  87.879  1.00  0.00           H  
ATOM    349  CZ  TYR    25      78.450  97.630  87.165  1.00  0.00           C  
ATOM    350  OH  TYR    25      79.565  98.373  86.797  1.00  0.00           O  
ATOM    351  HH  TYR    25      79.374  99.156  86.275  1.00  0.00           H  
ATOM    352  CE2 TYR    25      77.142  98.121  87.007  1.00  0.00           C  
ATOM    353  HE2 TYR    25      76.954  99.099  86.590  1.00  0.00           H  
ATOM    354  CD2 TYR    25      75.999  97.449  87.530  1.00  0.00           C  
ATOM    355  HD2 TYR    25      75.021  97.907  87.536  1.00  0.00           H  
ATOM    356  C   TYR    25      74.446  96.957  90.633  1.00  0.00           C  
ATOM    357  O   TYR    25      73.515  97.664  90.322  1.00  0.00           O  
ATOM    358  N   SER    26      75.501  97.374  91.329  1.00  0.00           N  
ATOM    359  H   SER    26      76.246  96.744  91.588  1.00  0.00           H  
ATOM    360  CA  SER    26      75.673  98.739  91.826  1.00  0.00           C  
ATOM    361  HA  SER    26      74.705  99.241  91.829  1.00  0.00           H  
ATOM    362  CB  SER    26      76.273  98.721  93.249  1.00  0.00           C  
ATOM    363  HB2 SER    26      75.502  98.540  93.999  1.00  0.00           H  
ATOM    364  HB3 SER    26      77.051  97.968  93.373  1.00  0.00           H  
ATOM    365  OG  SER    26      76.767 100.014  93.377  1.00  0.00           O  
ATOM    366  HG  SER    26      77.382 100.006  94.114  1.00  0.00           H  
ATOM    367  C   SER    26      76.448  99.427  90.801  1.00  0.00           C  
ATOM    368  O   SER    26      77.612  99.003  90.625  1.00  0.00           O  
ATOM    369  N   GLN    27      75.979 100.616  90.327  1.00  0.00           N  
ATOM    370  H   GLN    27      75.027 100.870  90.548  1.00  0.00           H  
ATOM    371  CA  GLN    27      76.794 101.383  89.375  1.00  0.00           C  
ATOM    372  HA  GLN    27      77.188 100.700  88.623  1.00  0.00           H  
ATOM    373  CB  GLN    27      75.958 102.461  88.621  1.00  0.00           C  
ATOM    374  HB2 GLN    27      75.399 103.056  89.343  1.00  0.00           H  
ATOM    375  HB3 GLN    27      76.640 103.115  88.077  1.00  0.00           H  
ATOM    376  CG  GLN    27      74.843 101.826  87.689  1.00  0.00           C  
ATOM    377  HG2 GLN    27      75.278 101.264  86.862  1.00  0.00           H  
ATOM    378  HG3 GLN    27      74.305 101.073  88.265  1.00  0.00           H  
ATOM    379  CD  GLN    27      73.817 102.847  87.174  1.00  0.00           C  
ATOM    380  OE1 GLN    27      73.524 103.891  87.768  1.00  0.00           O  
ATOM    381  NE2 GLN    27      73.172 102.733  86.067  1.00  0.00           N  
ATOM    382 HE21 GLN    27      73.386 102.141  85.278  1.00  0.00           H  
ATOM    383 HE22 GLN    27      72.427 103.395  85.904  1.00  0.00           H  
ATOM    384  C   GLN    27      78.063 102.102  89.986  1.00  0.00           C  
ATOM    385  O   GLN    27      79.063 102.342  89.323  1.00  0.00           O  
ATOM    386  N   GLN    28      78.000 102.253  91.325  1.00  0.00           N  
ATOM    387  H   GLN    28      77.078 102.096  91.706  1.00  0.00           H  
ATOM    388  CA  GLN    28      79.071 102.831  92.124  1.00  0.00           C  
ATOM    389  HA  GLN    28      79.445 103.750  91.673  1.00  0.00           H  
ATOM    390  CB  GLN    28      78.600 102.978  93.579  1.00  0.00           C  
ATOM    391  HB2 GLN    28      77.934 102.175  93.895  1.00  0.00           H  
ATOM    392  HB3 GLN    28      79.468 102.877  94.231  1.00  0.00           H  
ATOM    393  CG  GLN    28      78.032 104.379  93.864  1.00  0.00           C  
ATOM    394  HG2 GLN    28      78.170 104.567  94.929  1.00  0.00           H  
ATOM    395  HG3 GLN    28      78.699 105.125  93.434  1.00  0.00           H  
ATOM    396  CD  GLN    28      76.577 104.589  93.545  1.00  0.00           C  
ATOM    397  OE1 GLN    28      75.770 103.720  93.253  1.00  0.00           O  
ATOM    398  NE2 GLN    28      76.140 105.763  93.442  1.00  0.00           N  
ATOM    399 HE21 GLN    28      75.143 105.871  93.321  1.00  0.00           H  
ATOM    400 HE22 GLN    28      76.720 106.550  93.696  1.00  0.00           H  
ATOM    401  C   GLN    28      80.272 101.892  92.164  1.00  0.00           C  
ATOM    402  O   GLN    28      81.422 102.345  92.256  1.00  0.00           O  
ATOM    403  N   SER    29      80.085 100.592  91.865  1.00  0.00           N  
ATOM    404  H   SER    29      79.099 100.386  91.798  1.00  0.00           H  
ATOM    405  CA  SER    29      81.166  99.570  91.766  1.00  0.00           C  
ATOM    406  HA  SER    29      81.736  99.588  92.695  1.00  0.00           H  
ATOM    407  CB  SER    29      80.613  98.132  91.733  1.00  0.00           C  
ATOM    408  HB2 SER    29      81.385  97.394  91.953  1.00  0.00           H  
ATOM    409  HB3 SER    29      79.850  97.976  92.496  1.00  0.00           H  
ATOM    410  OG  SER    29      80.147  97.986  90.394  1.00  0.00           O  
ATOM    411  HG  SER    29      79.301  98.438  90.393  1.00  0.00           H  
ATOM    412  C   SER    29      82.192  99.786  90.667  1.00  0.00           C  
ATOM    413  O   SER    29      83.201  99.069  90.587  1.00  0.00           O  
ATOM    414  N   SER    30      81.952 100.869  89.825  1.00  0.00           N  
ATOM    415  H   SER    30      81.031 101.264  89.947  1.00  0.00           H  
ATOM    416  CA  SER    30      82.783 101.354  88.694  1.00  0.00           C  
ATOM    417  HA  SER    30      83.773 100.901  88.748  1.00  0.00           H  
ATOM    418  CB  SER    30      82.131 100.971  87.386  1.00  0.00           C  
ATOM    419  HB2 SER    30      81.828  99.927  87.463  1.00  0.00           H  
ATOM    420  HB3 SER    30      81.228 101.507  87.092  1.00  0.00           H  
ATOM    421  OG  SER    30      83.050 101.159  86.353  1.00  0.00           O  
ATOM    422  HG  SER    30      82.929 102.087  86.139  1.00  0.00           H  
ATOM    423  C   SER    30      82.857 102.880  88.759  1.00  0.00           C  
ATOM    424  O   SER    30      81.855 103.579  88.959  1.00  0.00           O  
ATOM    425  N   GLN    31      84.036 103.447  88.524  1.00  0.00           N  
ATOM    426  H   GLN    31      84.044 104.433  88.745  1.00  0.00           H  
ATOM    427  CA  GLN    31      85.338 102.775  88.307  1.00  0.00           C  
ATOM    428  HA  GLN    31      85.137 101.989  87.579  1.00  0.00           H  
ATOM    429  CB  GLN    31      86.372 103.743  87.688  1.00  0.00           C  
ATOM    430  HB2 GLN    31      86.424 104.712  88.184  1.00  0.00           H  
ATOM    431  HB3 GLN    31      87.329 103.268  87.902  1.00  0.00           H  
ATOM    432  CG  GLN    31      86.186 103.944  86.128  1.00  0.00           C  
ATOM    433  HG2 GLN    31      85.195 104.323  85.876  1.00  0.00           H  
ATOM    434  HG3 GLN    31      86.878 104.670  85.703  1.00  0.00           H  
ATOM    435  CD  GLN    31      86.355 102.709  85.310  1.00  0.00           C  
ATOM    436  OE1 GLN    31      87.001 101.766  85.727  1.00  0.00           O  
ATOM    437  NE2 GLN    31      85.996 102.812  84.008  1.00  0.00           N  
ATOM    438 HE21 GLN    31      86.215 102.080  83.347  1.00  0.00           H  
ATOM    439 HE22 GLN    31      85.625 103.728  83.803  1.00  0.00           H  
ATOM    440  C   GLN    31      85.931 102.094  89.558  1.00  0.00           C  
ATOM    441  O   GLN    31      85.705 102.439  90.715  1.00  0.00           O  
ATOM    442  N   PRO    32      86.780 101.078  89.380  1.00  0.00           N  
ATOM    443  CD  PRO    32      86.928 100.248  88.272  1.00  0.00           C  
ATOM    444  HD2 PRO    32      87.664 100.692  87.602  1.00  0.00           H  
ATOM    445  HD3 PRO    32      85.990 100.005  87.773  1.00  0.00           H  
ATOM    446  CG  PRO    32      87.357  98.939  88.844  1.00  0.00           C  
ATOM    447  HG2 PRO    32      88.050  98.404  88.194  1.00  0.00           H  
ATOM    448  HG3 PRO    32      86.478  98.337  89.074  1.00  0.00           H  
ATOM    449  CB  PRO    32      88.259  99.300  90.015  1.00  0.00           C  
ATOM    450  HB2 PRO    32      89.237  99.633  89.667  1.00  0.00           H  
ATOM    451  HB3 PRO    32      88.279  98.409  90.643  1.00  0.00           H  
ATOM    452  CA  PRO    32      87.557 100.562  90.503  1.00  0.00           C  
ATOM    453  HA  PRO    32      86.799 100.154  91.173  1.00  0.00           H  
ATOM    454  C   PRO    32      88.451 101.579  91.073  1.00  0.00           C  
ATOM    455  O   PRO    32      89.079 102.328  90.359  1.00  0.00           O  
ATOM    456  N   TYR    33      88.753 101.493  92.346  1.00  0.00           N  
ATOM    457  H   TYR    33      88.499 100.591  92.721  1.00  0.00           H  
ATOM    458  CA  TYR    33      89.918 102.190  92.952  1.00  0.00           C  
ATOM    459  HA  TYR    33      90.648 102.268  92.146  1.00  0.00           H  
ATOM    460  CB  TYR    33      89.593 103.667  93.331  1.00  0.00           C  
ATOM    461  HB2 TYR    33      89.137 103.801  94.312  1.00  0.00           H  
ATOM    462  HB3 TYR    33      90.547 104.193  93.344  1.00  0.00           H  
ATOM    463  CG  TYR    33      88.732 104.622  92.409  1.00  0.00           C  
ATOM    464  CD1 TYR    33      89.370 105.474  91.432  1.00  0.00           C  
ATOM    465  HD1 TYR    33      90.449 105.521  91.397  1.00  0.00           H  
ATOM    466  CE1 TYR    33      88.602 106.345  90.618  1.00  0.00           C  
ATOM    467  HE1 TYR    33      89.093 106.879  89.818  1.00  0.00           H  
ATOM    468  CZ  TYR    33      87.194 106.474  90.877  1.00  0.00           C  
ATOM    469  OH  TYR    33      86.501 107.294  90.109  1.00  0.00           O  
ATOM    470  HH  TYR    33      87.084 107.855  89.592  1.00  0.00           H  
ATOM    471  CE2 TYR    33      86.603 105.694  91.851  1.00  0.00           C  
ATOM    472  HE2 TYR    33      85.557 105.740  92.117  1.00  0.00           H  
ATOM    473  CD2 TYR    33      87.339 104.742  92.566  1.00  0.00           C  
ATOM    474  HD2 TYR    33      86.868 104.108  93.302  1.00  0.00           H  
ATOM    475  C   TYR    33      90.533 101.370  94.081  1.00  0.00           C  
ATOM    476  O   TYR    33      91.193 100.394  93.769  1.00  0.00           O  
ATOM    477  N   GLY    34      90.326 101.781  95.366  1.00  0.00           N  
ATOM    478  H   GLY    34      89.688 102.539  95.560  1.00  0.00           H  
ATOM    479  CA  GLY    34      91.008 101.248  96.515  1.00  0.00           C  
ATOM    480  HA2 GLY    34      92.039 101.142  96.176  1.00  0.00           H  
ATOM    481  HA3 GLY    34      90.983 101.975  97.326  1.00  0.00           H  
ATOM    482  C   GLY    34      90.556  99.840  97.074  1.00  0.00           C  
ATOM    483  O   GLY    34      89.821  99.074  96.430  1.00  0.00           O  
ATOM    484  N   GLN    35      91.005  99.455  98.291  1.00  0.00           N  
ATOM    485  H   GLN    35      91.681 100.061  98.735  1.00  0.00           H  
ATOM    486  CA  GLN    35      90.550  98.273  99.053  1.00  0.00           C  
ATOM    487  HA  GLN    35      89.504  98.154  98.772  1.00  0.00           H  
ATOM    488  CB  GLN    35      91.324  96.978  98.811  1.00  0.00           C  
ATOM    489  HB2 GLN    35      91.909  96.955  97.892  1.00  0.00           H  
ATOM    490  HB3 GLN    35      92.012  96.804  99.639  1.00  0.00           H  
ATOM    491  CG  GLN    35      90.274  95.822  98.790  1.00  0.00           C  
ATOM    492  HG2 GLN    35      89.807  95.777  99.774  1.00  0.00           H  
ATOM    493  HG3 GLN    35      89.542  96.005  98.003  1.00  0.00           H  
ATOM    494  CD  GLN    35      90.917  94.510  98.556  1.00  0.00           C  
ATOM    495  OE1 GLN    35      91.958  94.113  99.164  1.00  0.00           O  
ATOM    496  NE2 GLN    35      90.448  93.619  97.636  1.00  0.00           N  
ATOM    497 HE21 GLN    35      89.769  93.953  96.968  1.00  0.00           H  
ATOM    498 HE22 GLN    35      90.964  92.785  97.392  1.00  0.00           H  
ATOM    499  C   GLN    35      90.647  98.610 100.524  1.00  0.00           C  
ATOM    500  O   GLN    35      91.685  98.610 101.168  1.00  0.00           O  
ATOM    501  N   GLN    36      89.547  98.941 101.199  1.00  0.00           N  
ATOM    502  H   GLN    36      89.605  99.282 102.147  1.00  0.00           H  
ATOM    503  CA  GLN    36      88.246  99.388 100.753  1.00  0.00           C  
ATOM    504  HA  GLN    36      87.829  98.530 100.227  1.00  0.00           H  
ATOM    505  CB  GLN    36      87.410  99.675 102.060  1.00  0.00           C  
ATOM    506  HB2 GLN    36      87.520  98.817 102.724  1.00  0.00           H  
ATOM    507  HB3 GLN    36      87.753 100.607 102.510  1.00  0.00           H  
ATOM    508  CG  GLN    36      85.850  99.936 101.821  1.00  0.00           C  
ATOM    509  HG2 GLN    36      85.506 100.316 102.783  1.00  0.00           H  
ATOM    510  HG3 GLN    36      85.760 100.610 100.969  1.00  0.00           H  
ATOM    511  CD  GLN    36      85.023  98.705 101.522  1.00  0.00           C  
ATOM    512  OE1 GLN    36      85.475  97.561 101.677  1.00  0.00           O  
ATOM    513  NE2 GLN    36      83.756  98.907 101.166  1.00  0.00           N  
ATOM    514 HE21 GLN    36      83.529  99.861 100.926  1.00  0.00           H  
ATOM    515 HE22 GLN    36      83.335  98.156 100.638  1.00  0.00           H  
ATOM    516  C   GLN    36      88.272 100.619  99.833  1.00  0.00           C  
ATOM    517  O   GLN    36      89.130 101.483 100.033  1.00  0.00           O  
ATOM    518  N   SER    37      87.403 100.653  98.822  1.00  0.00           N  
ATOM    519  H   SER    37      86.836  99.858  98.564  1.00  0.00           H  
ATOM    520  CA  SER    37      87.314 101.854  97.878  1.00  0.00           C  
ATOM    521  HA  SER    37      88.211 102.472  97.927  1.00  0.00           H  
ATOM    522  CB  SER    37      87.190 101.420  96.446  1.00  0.00           C  
ATOM    523  HB2 SER    37      88.036 100.765  96.242  1.00  0.00           H  
ATOM    524  HB3 SER    37      86.219 100.949  96.289  1.00  0.00           H  
ATOM    525  OG  SER    37      87.231 102.593  95.610  1.00  0.00           O  
ATOM    526  HG  SER    37      86.349 102.951  95.488  1.00  0.00           H  
ATOM    527  C   SER    37      86.146 102.762  98.287  1.00  0.00           C  
ATOM    528  O   SER    37      85.097 102.182  98.390  1.00  0.00           O  
ATOM    529  N   TYR    38      86.251 104.116  98.486  1.00  0.00           N  
ATOM    530  H   TYR    38      87.200 104.427  98.635  1.00  0.00           H  
ATOM    531  CA  TYR    38      85.202 105.124  98.663  1.00  0.00           C  
ATOM    532  HA  TYR    38      84.286 104.544  98.777  1.00  0.00           H  
ATOM    533  CB  TYR    38      85.523 105.875  99.976  1.00  0.00           C  
ATOM    534  HB2 TYR    38      86.380 106.522  99.787  1.00  0.00           H  
ATOM    535  HB3 TYR    38      84.711 106.547 100.255  1.00  0.00           H  
ATOM    536  CG  TYR    38      85.873 105.028 101.171  1.00  0.00           C  
ATOM    537  CD1 TYR    38      87.169 105.119 101.704  1.00  0.00           C  
ATOM    538  HD1 TYR    38      87.841 105.866 101.307  1.00  0.00           H  
ATOM    539  CE1 TYR    38      87.550 104.295 102.805  1.00  0.00           C  
ATOM    540  HE1 TYR    38      88.588 104.370 103.095  1.00  0.00           H  
ATOM    541  CZ  TYR    38      86.597 103.413 103.395  1.00  0.00           C  
ATOM    542  OH  TYR    38      86.895 102.632 104.454  1.00  0.00           O  
ATOM    543  HH  TYR    38      86.061 102.307 104.803  1.00  0.00           H  
ATOM    544  CE2 TYR    38      85.330 103.302 102.859  1.00  0.00           C  
ATOM    545  HE2 TYR    38      84.640 102.671 103.399  1.00  0.00           H  
ATOM    546  CD2 TYR    38      84.956 104.068 101.701  1.00  0.00           C  
ATOM    547  HD2 TYR    38      83.980 104.056 101.238  1.00  0.00           H  
ATOM    548  C   TYR    38      84.969 106.052  97.468  1.00  0.00           C  
ATOM    549  O   TYR    38      83.822 106.492  97.386  1.00  0.00           O  
ATOM    550  N   SER    39      85.945 106.291  96.562  1.00  0.00           N  
ATOM    551  H   SER    39      86.882 106.038  96.840  1.00  0.00           H  
ATOM    552  CA  SER    39      85.904 107.158  95.374  1.00  0.00           C  
ATOM    553  HA  SER    39      85.448 106.433  94.699  1.00  0.00           H  
ATOM    554  CB  SER    39      85.008 108.394  95.626  1.00  0.00           C  
ATOM    555  HB2 SER    39      83.991 108.066  95.410  1.00  0.00           H  
ATOM    556  HB3 SER    39      85.129 108.694  96.667  1.00  0.00           H  
ATOM    557  OG  SER    39      85.194 109.443  94.721  1.00  0.00           O  
ATOM    558  HG  SER    39      84.583 109.307  93.993  1.00  0.00           H  
ATOM    559  C   SER    39      87.321 107.508  94.894  1.00  0.00           C  
ATOM    560  O   SER    39      88.277 107.360  95.696  1.00  0.00           O  
ATOM    561  N   GLY    40      87.372 107.908  93.642  1.00  0.00           N  
ATOM    562  H   GLY    40      86.616 107.893  92.972  1.00  0.00           H  
ATOM    563  CA  GLY    40      88.639 108.533  93.138  1.00  0.00           C  
ATOM    564  HA2 GLY    40      89.082 109.250  93.828  1.00  0.00           H  
ATOM    565  HA3 GLY    40      89.369 107.739  92.982  1.00  0.00           H  
ATOM    566  C   GLY    40      88.426 109.456  91.911  1.00  0.00           C  
ATOM    567  O   GLY    40      87.322 109.840  91.796  1.00  0.00           O  
ATOM    568  N   TYR    41      89.447 109.911  91.214  1.00  0.00           N  
ATOM    569  H   TYR    41      89.193 110.374  90.353  1.00  0.00           H  
ATOM    570  CA  TYR    41      90.881 109.560  91.315  1.00  0.00           C  
ATOM    571  HA  TYR    41      91.008 108.489  91.475  1.00  0.00           H  
ATOM    572  CB  TYR    41      91.674 110.107  90.084  1.00  0.00           C  
ATOM    573  HB2 TYR    41      91.556 111.172  90.288  1.00  0.00           H  
ATOM    574  HB3 TYR    41      92.744 109.924  90.182  1.00  0.00           H  
ATOM    575  CG  TYR    41      91.223 109.602  88.754  1.00  0.00           C  
ATOM    576  CD1 TYR    41      91.120 108.206  88.551  1.00  0.00           C  
ATOM    577  HD1 TYR    41      91.410 107.499  89.315  1.00  0.00           H  
ATOM    578  CE1 TYR    41      90.709 107.718  87.289  1.00  0.00           C  
ATOM    579  HE1 TYR    41      90.702 106.648  87.142  1.00  0.00           H  
ATOM    580  CZ  TYR    41      90.434 108.556  86.218  1.00  0.00           C  
ATOM    581  OH  TYR    41      90.219 108.138  84.974  1.00  0.00           O  
ATOM    582  HH  TYR    41      90.308 107.185  84.899  1.00  0.00           H  
ATOM    583  CE2 TYR    41      90.480 109.941  86.510  1.00  0.00           C  
ATOM    584  HE2 TYR    41      90.344 110.602  85.667  1.00  0.00           H  
ATOM    585  CD2 TYR    41      90.813 110.447  87.738  1.00  0.00           C  
ATOM    586  HD2 TYR    41      91.032 111.497  87.860  1.00  0.00           H  
ATOM    587  C   TYR    41      91.499 110.213  92.527  1.00  0.00           C  
ATOM    588  O   TYR    41      91.235 111.412  92.860  1.00  0.00           O  
ATOM    589  N   SER    42      92.336 109.392  93.241  1.00  0.00           N  
ATOM    590  H   SER    42      92.447 108.451  92.890  1.00  0.00           H  
ATOM    591  CA  SER    42      93.086 109.730  94.420  1.00  0.00           C  
ATOM    592  HA  SER    42      92.264 110.128  95.015  1.00  0.00           H  
ATOM    593  CB  SER    42      93.626 108.546  95.182  1.00  0.00           C  
ATOM    594  HB2 SER    42      94.635 108.306  94.847  1.00  0.00           H  
ATOM    595  HB3 SER    42      93.828 108.859  96.206  1.00  0.00           H  
ATOM    596  OG  SER    42      92.698 107.472  95.357  1.00  0.00           O  
ATOM    597  HG  SER    42      92.497 107.602  96.287  1.00  0.00           H  
ATOM    598  C   SER    42      94.120 110.827  94.339  1.00  0.00           C  
ATOM    599  O   SER    42      94.630 111.246  95.384  1.00  0.00           O  
ATOM    600  N   GLN    43      94.557 111.176  93.119  1.00  0.00           N  
ATOM    601  H   GLN    43      94.185 110.646  92.344  1.00  0.00           H  
ATOM    602  CA  GLN    43      95.683 112.034  92.777  1.00  0.00           C  
ATOM    603  HA  GLN    43      95.712 112.815  93.536  1.00  0.00           H  
ATOM    604  CB  GLN    43      97.030 111.170  92.847  1.00  0.00           C  
ATOM    605  HB2 GLN    43      97.824 111.915  92.788  1.00  0.00           H  
ATOM    606  HB3 GLN    43      97.134 110.675  93.812  1.00  0.00           H  
ATOM    607  CG  GLN    43      97.183 110.032  91.824  1.00  0.00           C  
ATOM    608  HG2 GLN    43      97.089 110.332  90.781  1.00  0.00           H  
ATOM    609  HG3 GLN    43      98.161 109.557  91.747  1.00  0.00           H  
ATOM    610  CD  GLN    43      96.092 108.942  91.918  1.00  0.00           C  
ATOM    611  OE1 GLN    43      94.981 109.111  91.416  1.00  0.00           O  
ATOM    612  NE2 GLN    43      96.277 107.925  92.775  1.00  0.00           N  
ATOM    613 HE21 GLN    43      97.179 107.785  93.206  1.00  0.00           H  
ATOM    614 HE22 GLN    43      95.514 107.283  92.936  1.00  0.00           H  
ATOM    615  C   GLN    43      95.467 112.731  91.399  1.00  0.00           C  
ATOM    616  O   GLN    43      94.966 112.102  90.449  1.00  0.00           O  
ATOM    617  N   SER    44      96.019 113.897  91.169  1.00  0.00           N  
ATOM    618  H   SER    44      96.450 114.482  91.871  1.00  0.00           H  
ATOM    619  CA  SER    44      96.122 114.592  89.867  1.00  0.00           C  
ATOM    620  HA  SER    44      95.117 114.695  89.458  1.00  0.00           H  
ATOM    621  CB  SER    44      96.726 116.051  90.125  1.00  0.00           C  
ATOM    622  HB2 SER    44      96.007 116.611  90.723  1.00  0.00           H  
ATOM    623  HB3 SER    44      97.676 115.973  90.654  1.00  0.00           H  
ATOM    624  OG  SER    44      96.978 116.838  89.009  1.00  0.00           O  
ATOM    625  HG  SER    44      97.238 117.717  89.296  1.00  0.00           H  
ATOM    626  C   SER    44      97.039 113.870  88.824  1.00  0.00           C  
ATOM    627  O   SER    44      97.853 112.977  89.112  1.00  0.00           O  
ATOM    628  N   THR    45      97.137 114.315  87.595  1.00  0.00           N  
ATOM    629  H   THR    45      96.310 114.803  87.283  1.00  0.00           H  
ATOM    630  CA  THR    45      98.013 113.955  86.516  1.00  0.00           C  
ATOM    631  HA  THR    45      98.190 112.880  86.545  1.00  0.00           H  
ATOM    632  CB  THR    45      97.459 114.421  85.138  1.00  0.00           C  
ATOM    633  HB  THR    45      97.056 115.434  85.124  1.00  0.00           H  
ATOM    634  CG2 THR    45      98.300 114.017  83.966  1.00  0.00           C  
ATOM    635 HG21 THR    45      98.648 112.989  83.868  1.00  0.00           H  
ATOM    636 HG22 THR    45      97.651 114.024  83.090  1.00  0.00           H  
ATOM    637 HG23 THR    45      99.123 114.698  83.748  1.00  0.00           H  
ATOM    638  OG1 THR    45      96.214 113.726  84.981  1.00  0.00           O  
ATOM    639  HG1 THR    45      95.677 113.976  85.737  1.00  0.00           H  
ATOM    640  C   THR    45      99.416 114.562  86.666  1.00  0.00           C  
ATOM    641  O   THR    45     100.392 113.934  86.188  1.00  0.00           O  
ATOM    642  N   ASP    46      99.572 115.718  87.274  1.00  0.00           N  
ATOM    643  H   ASP    46      98.772 116.334  87.262  1.00  0.00           H  
ATOM    644  CA  ASP    46     100.969 116.283  87.387  1.00  0.00           C  
ATOM    645  HA  ASP    46     101.341 116.493  86.384  1.00  0.00           H  
ATOM    646  CB  ASP    46     100.716 117.678  88.014  1.00  0.00           C  
ATOM    647  HB2 ASP    46      99.861 118.167  87.548  1.00  0.00           H  
ATOM    648  HB3 ASP    46     100.408 117.598  89.057  1.00  0.00           H  
ATOM    649  CG  ASP    46     101.977 118.574  88.035  1.00  0.00           C  
ATOM    650  OD1 ASP    46     102.828 118.589  87.125  1.00  0.00           O  
ATOM    651  OD2 ASP    46     102.130 119.300  89.066  1.00  0.00           O  
ATOM    652  C   ASP    46     101.999 115.426  88.153  1.00  0.00           C  
ATOM    653  O   ASP    46     101.714 114.894  89.241  1.00  0.00           O  
ATOM    654  N   THR    47     103.271 115.393  87.683  1.00  0.00           N  
ATOM    655  H   THR    47     103.447 115.640  86.719  1.00  0.00           H  
ATOM    656  CA  THR    47     104.465 114.874  88.394  1.00  0.00           C  
ATOM    657  HA  THR    47     104.234 114.733  89.450  1.00  0.00           H  
ATOM    658  CB  THR    47     104.889 113.474  87.834  1.00  0.00           C  
ATOM    659  HB  THR    47     105.902 113.281  88.188  1.00  0.00           H  
ATOM    660  CG2 THR    47     103.981 112.359  88.382  1.00  0.00           C  
ATOM    661 HG21 THR    47     104.049 112.293  89.468  1.00  0.00           H  
ATOM    662 HG22 THR    47     102.973 112.581  88.032  1.00  0.00           H  
ATOM    663 HG23 THR    47     104.211 111.396  87.926  1.00  0.00           H  
ATOM    664  OG1 THR    47     104.900 113.350  86.408  1.00  0.00           O  
ATOM    665  HG1 THR    47     105.515 114.000  86.060  1.00  0.00           H  
ATOM    666  C   THR    47     105.660 115.885  88.488  1.00  0.00           C  
ATOM    667  O   THR    47     106.728 115.582  89.103  1.00  0.00           O  
ATOM    668  N   SER    48     105.514 117.038  87.847  1.00  0.00           N  
ATOM    669  H   SER    48     104.619 117.136  87.388  1.00  0.00           H  
ATOM    670  CA  SER    48     106.555 118.094  87.638  1.00  0.00           C  
ATOM    671  HA  SER    48     107.476 117.546  87.436  1.00  0.00           H  
ATOM    672  CB  SER    48     106.148 119.056  86.476  1.00  0.00           C  
ATOM    673  HB2 SER    48     107.041 119.599  86.167  1.00  0.00           H  
ATOM    674  HB3 SER    48     105.826 118.444  85.633  1.00  0.00           H  
ATOM    675  OG  SER    48     105.110 119.909  86.866  1.00  0.00           O  
ATOM    676  HG  SER    48     104.296 119.444  87.074  1.00  0.00           H  
ATOM    677  C   SER    48     106.896 118.862  88.829  1.00  0.00           C  
ATOM    678  O   SER    48     106.196 118.768  89.844  1.00  0.00           O  
ATOM    679  N   GLY    49     108.059 119.559  88.817  1.00  0.00           N  
ATOM    680  H   GLY    49     108.421 119.736  87.891  1.00  0.00           H  
ATOM    681  CA  GLY    49     108.621 120.151  89.998  1.00  0.00           C  
ATOM    682  HA2 GLY    49     109.551 120.612  89.667  1.00  0.00           H  
ATOM    683  HA3 GLY    49     107.957 120.874  90.473  1.00  0.00           H  
ATOM    684  C   GLY    49     108.968 119.183  91.170  1.00  0.00           C  
ATOM    685  O   GLY    49     109.230 118.022  90.919  1.00  0.00           O  
ATOM    686  N   TYR    50     108.907 119.618  92.446  1.00  0.00           N  
ATOM    687  H   TYR    50     109.159 118.920  93.131  1.00  0.00           H  
ATOM    688  CA  TYR    50     108.362 120.891  92.968  1.00  0.00           C  
ATOM    689  HA  TYR    50     108.583 121.687  92.257  1.00  0.00           H  
ATOM    690  CB  TYR    50     106.876 120.681  93.160  1.00  0.00           C  
ATOM    691  HB2 TYR    50     106.408 120.499  92.193  1.00  0.00           H  
ATOM    692  HB3 TYR    50     106.693 119.761  93.715  1.00  0.00           H  
ATOM    693  CG  TYR    50     106.156 121.773  93.897  1.00  0.00           C  
ATOM    694  CD1 TYR    50     105.820 121.612  95.264  1.00  0.00           C  
ATOM    695  HD1 TYR    50     106.068 120.702  95.789  1.00  0.00           H  
ATOM    696  CE1 TYR    50     105.071 122.582  95.913  1.00  0.00           C  
ATOM    697  HE1 TYR    50     104.729 122.401  96.921  1.00  0.00           H  
ATOM    698  CZ  TYR    50     104.737 123.772  95.203  1.00  0.00           C  
ATOM    699  OH  TYR    50     103.821 124.642  95.794  1.00  0.00           O  
ATOM    700  HH  TYR    50     103.442 124.260  96.589  1.00  0.00           H  
ATOM    701  CE2 TYR    50     105.193 123.985  93.855  1.00  0.00           C  
ATOM    702  HE2 TYR    50     104.969 124.884  93.301  1.00  0.00           H  
ATOM    703  CD2 TYR    50     105.873 122.908  93.217  1.00  0.00           C  
ATOM    704  HD2 TYR    50     106.019 123.023  92.153  1.00  0.00           H  
ATOM    705  C   TYR    50     109.088 121.164  94.344  1.00  0.00           C  
ATOM    706  O   TYR    50     109.086 120.275  95.190  1.00  0.00           O  
ATOM    707  N   GLY    51     109.545 122.407  94.625  1.00  0.00           N  
ATOM    708  H   GLY    51     109.751 122.532  95.606  1.00  0.00           H  
ATOM    709  CA  GLY    51     109.509 123.563  93.808  1.00  0.00           C  
ATOM    710  HA2 GLY    51     108.548 123.894  93.413  1.00  0.00           H  
ATOM    711  HA3 GLY    51     109.723 124.364  94.515  1.00  0.00           H  
ATOM    712  C   GLY    51     110.503 123.549  92.601  1.00  0.00           C  
ATOM    713  O   GLY    51     110.907 122.469  92.109  1.00  0.00           O  
ATOM    714  N   GLN    52     110.905 124.708  92.102  1.00  0.00           N  
ATOM    715  H   GLN    52     110.539 125.590  92.432  1.00  0.00           H  
ATOM    716  CA  GLN    52     111.709 124.844  90.930  1.00  0.00           C  
ATOM    717  HA  GLN    52     111.231 124.388  90.063  1.00  0.00           H  
ATOM    718  CB  GLN    52     111.959 126.401  90.694  1.00  0.00           C  
ATOM    719  HB2 GLN    52     112.474 126.587  89.752  1.00  0.00           H  
ATOM    720  HB3 GLN    52     110.944 126.702  90.438  1.00  0.00           H  
ATOM    721  CG  GLN    52     112.639 127.279  91.711  1.00  0.00           C  
ATOM    722  HG2 GLN    52     112.348 127.074  92.742  1.00  0.00           H  
ATOM    723  HG3 GLN    52     113.710 127.088  91.637  1.00  0.00           H  
ATOM    724  CD  GLN    52     112.313 128.749  91.558  1.00  0.00           C  
ATOM    725  OE1 GLN    52     111.966 129.491  92.480  1.00  0.00           O  
ATOM    726  NE2 GLN    52     112.245 129.309  90.390  1.00  0.00           N  
ATOM    727 HE21 GLN    52     112.608 129.023  89.492  1.00  0.00           H  
ATOM    728 HE22 GLN    52     111.992 130.279  90.517  1.00  0.00           H  
ATOM    729  C   GLN    52     113.073 124.221  90.920  1.00  0.00           C  
ATOM    730  O   GLN    52     113.654 124.010  91.973  1.00  0.00           O  
ATOM    731  N   SER    53     113.627 123.803  89.762  1.00  0.00           N  
ATOM    732  H   SER    53     114.582 123.502  89.899  1.00  0.00           H  
ATOM    733  CA  SER    53     113.042 123.887  88.403  1.00  0.00           C  
ATOM    734  HA  SER    53     113.028 124.888  87.971  1.00  0.00           H  
ATOM    735  CB  SER    53     113.923 122.987  87.459  1.00  0.00           C  
ATOM    736  HB2 SER    53     114.973 123.215  87.642  1.00  0.00           H  
ATOM    737  HB3 SER    53     113.819 121.977  87.855  1.00  0.00           H  
ATOM    738  OG  SER    53     113.557 123.154  86.097  1.00  0.00           O  
ATOM    739  HG  SER    53     114.076 122.496  85.630  1.00  0.00           H  
ATOM    740  C   SER    53     111.562 123.512  88.033  1.00  0.00           C  
ATOM    741  O   SER    53     111.038 122.530  88.541  1.00  0.00           O  
ATOM    742  N   SER    54     110.822 124.261  87.180  1.00  0.00           N  
ATOM    743  H   SER    54     111.165 125.157  86.865  1.00  0.00           H  
ATOM    744  CA  SER    54     109.512 123.927  86.623  1.00  0.00           C  
ATOM    745  HA  SER    54     108.784 123.863  87.432  1.00  0.00           H  
ATOM    746  CB  SER    54     108.986 125.109  85.723  1.00  0.00           C  
ATOM    747  HB2 SER    54     109.696 125.495  84.992  1.00  0.00           H  
ATOM    748  HB3 SER    54     108.083 124.814  85.188  1.00  0.00           H  
ATOM    749  OG  SER    54     108.562 126.185  86.550  1.00  0.00           O  
ATOM    750  HG  SER    54     107.794 125.912  87.059  1.00  0.00           H  
ATOM    751  C   SER    54     109.390 122.509  85.897  1.00  0.00           C  
ATOM    752  O   SER    54     108.606 121.620  86.316  1.00  0.00           O  
ATOM    753  N   TYR    55     110.134 122.430  84.816  1.00  0.00           N  
ATOM    754  H   TYR    55     110.681 123.208  84.478  1.00  0.00           H  
ATOM    755  CA  TYR    55     110.197 121.168  84.026  1.00  0.00           C  
ATOM    756  HA  TYR    55     109.715 120.350  84.562  1.00  0.00           H  
ATOM    757  CB  TYR    55     109.337 121.412  82.748  1.00  0.00           C  
ATOM    758  HB2 TYR    55     109.758 122.252  82.195  1.00  0.00           H  
ATOM    759  HB3 TYR    55     109.211 120.480  82.197  1.00  0.00           H  
ATOM    760  CG  TYR    55     107.940 121.805  83.079  1.00  0.00           C  
ATOM    761  CD1 TYR    55     107.526 123.176  83.085  1.00  0.00           C  
ATOM    762  HD1 TYR    55     108.212 123.941  82.756  1.00  0.00           H  
ATOM    763  CE1 TYR    55     106.193 123.514  83.477  1.00  0.00           C  
ATOM    764  HE1 TYR    55     105.872 124.545  83.506  1.00  0.00           H  
ATOM    765  CZ  TYR    55     105.253 122.518  83.845  1.00  0.00           C  
ATOM    766  OH  TYR    55     103.993 122.804  84.132  1.00  0.00           O  
ATOM    767  HH  TYR    55     103.503 122.020  84.388  1.00  0.00           H  
ATOM    768  CE2 TYR    55     105.681 121.199  83.740  1.00  0.00           C  
ATOM    769  HE2 TYR    55     104.999 120.385  83.941  1.00  0.00           H  
ATOM    770  CD2 TYR    55     106.989 120.851  83.365  1.00  0.00           C  
ATOM    771  HD2 TYR    55     107.249 119.803  83.385  1.00  0.00           H  
ATOM    772  C   TYR    55     111.655 120.882  83.719  1.00  0.00           C  
ATOM    773  O   TYR    55     112.388 121.602  82.955  1.00  0.00           O  
ATOM    774  N   SER    56     112.224 119.964  84.535  1.00  0.00           N  
ATOM    775  H   SER    56     113.172 119.876  84.198  1.00  0.00           H  
ATOM    776  CA  SER    56     111.740 118.984  85.469  1.00  0.00           C  
ATOM    777  HA  SER    56     112.534 118.317  85.806  1.00  0.00           H  
ATOM    778  CB  SER    56     111.637 119.737  86.819  1.00  0.00           C  
ATOM    779  HB2 SER    56     112.576 120.247  87.036  1.00  0.00           H  
ATOM    780  HB3 SER    56     110.813 120.448  86.774  1.00  0.00           H  
ATOM    781  OG  SER    56     111.362 118.918  87.931  1.00  0.00           O  
ATOM    782  HG  SER    56     110.517 118.495  87.765  1.00  0.00           H  
ATOM    783  C   SER    56     110.445 118.231  85.237  1.00  0.00           C  
ATOM    784  O   SER    56     109.454 118.241  85.942  1.00  0.00           O  
ATOM    785  N   SER    57     110.534 117.422  84.217  1.00  0.00           N  
ATOM    786  H   SER    57     109.745 116.797  84.129  1.00  0.00           H  
ATOM    787  CA  SER    57     111.547 117.354  83.141  1.00  0.00           C  
ATOM    788  HA  SER    57     112.530 117.663  83.498  1.00  0.00           H  
ATOM    789  CB  SER    57     111.819 115.909  82.809  1.00  0.00           C  
ATOM    790  HB2 SER    57     112.309 115.424  83.653  1.00  0.00           H  
ATOM    791  HB3 SER    57     110.833 115.516  82.561  1.00  0.00           H  
ATOM    792  OG  SER    57     112.803 115.817  81.668  1.00  0.00           O  
ATOM    793  HG  SER    57     112.737 114.908  81.366  1.00  0.00           H  
ATOM    794  C   SER    57     111.147 118.104  81.911  1.00  0.00           C  
ATOM    795  O   SER    57     109.939 118.067  81.470  1.00  0.00           O  
ATOM    796  N   TYR    58     112.034 118.886  81.330  1.00  0.00           N  
ATOM    797  H   TYR    58     112.986 118.987  81.652  1.00  0.00           H  
ATOM    798  CA  TYR    58     111.625 119.741  80.239  1.00  0.00           C  
ATOM    799  HA  TYR    58     110.880 120.444  80.612  1.00  0.00           H  
ATOM    800  CB  TYR    58     112.777 120.607  79.797  1.00  0.00           C  
ATOM    801  HB2 TYR    58     113.342 120.893  80.684  1.00  0.00           H  
ATOM    802  HB3 TYR    58     113.444 120.044  79.145  1.00  0.00           H  
ATOM    803  CG  TYR    58     112.291 121.885  79.067  1.00  0.00           C  
ATOM    804  CD1 TYR    58     112.054 121.858  77.741  1.00  0.00           C  
ATOM    805  HD1 TYR    58     112.323 120.956  77.212  1.00  0.00           H  
ATOM    806  CE1 TYR    58     111.574 123.031  77.052  1.00  0.00           C  
ATOM    807  HE1 TYR    58     111.447 123.023  75.980  1.00  0.00           H  
ATOM    808  CZ  TYR    58     111.324 124.206  77.715  1.00  0.00           C  
ATOM    809  OH  TYR    58     110.892 125.388  77.165  1.00  0.00           O  
ATOM    810  HH  TYR    58     110.468 125.352  76.304  1.00  0.00           H  
ATOM    811  CE2 TYR    58     111.550 124.194  79.089  1.00  0.00           C  
ATOM    812  HE2 TYR    58     111.286 125.131  79.555  1.00  0.00           H  
ATOM    813  CD2 TYR    58     112.040 123.050  79.788  1.00  0.00           C  
ATOM    814  HD2 TYR    58     112.123 123.179  80.857  1.00  0.00           H  
ATOM    815  C   TYR    58     111.034 118.924  79.063  1.00  0.00           C  
ATOM    816  O   TYR    58     111.670 117.930  78.805  1.00  0.00           O  
ATOM    817  N   GLY    59     109.925 119.282  78.445  1.00  0.00           N  
ATOM    818  H   GLY    59     109.678 118.793  77.597  1.00  0.00           H  
ATOM    819  CA  GLY    59     108.907 120.083  79.125  1.00  0.00           C  
ATOM    820  HA2 GLY    59     108.459 119.596  79.991  1.00  0.00           H  
ATOM    821  HA3 GLY    59     109.282 121.024  79.529  1.00  0.00           H  
ATOM    822  C   GLY    59     107.708 120.399  78.205  1.00  0.00           C  
ATOM    823  O   GLY    59     107.630 119.958  77.072  1.00  0.00           O  
ATOM    824  N   GLN    60     106.786 121.318  78.547  1.00  0.00           N  
ATOM    825  H   GLN    60     106.065 121.545  77.876  1.00  0.00           H  
ATOM    826  CA  GLN    60     106.468 121.827  79.851  1.00  0.00           C  
ATOM    827  HA  GLN    60     107.273 121.492  80.506  1.00  0.00           H  
ATOM    828  CB  GLN    60     106.622 123.410  79.831  1.00  0.00           C  
ATOM    829  HB2 GLN    60     105.774 123.846  79.301  1.00  0.00           H  
ATOM    830  HB3 GLN    60     106.501 123.699  80.876  1.00  0.00           H  
ATOM    831  CG  GLN    60     107.950 123.927  79.252  1.00  0.00           C  
ATOM    832  HG2 GLN    60     108.794 123.279  79.489  1.00  0.00           H  
ATOM    833  HG3 GLN    60     107.819 123.986  78.172  1.00  0.00           H  
ATOM    834  CD  GLN    60     108.245 125.327  79.784  1.00  0.00           C  
ATOM    835  OE1 GLN    60     108.849 125.546  80.883  1.00  0.00           O  
ATOM    836  NE2 GLN    60     108.019 126.375  79.089  1.00  0.00           N  
ATOM    837 HE21 GLN    60     107.693 126.385  78.133  1.00  0.00           H  
ATOM    838 HE22 GLN    60     108.149 127.175  79.691  1.00  0.00           H  
ATOM    839  C   GLN    60     105.131 121.245  80.405  1.00  0.00           C  
ATOM    840  O   GLN    60     105.122 119.992  80.617  1.00  0.00           O  
ATOM    841  N   SER    61     104.016 121.968  80.685  1.00  0.00           N  
ATOM    842  H   SER    61     104.126 122.970  80.759  1.00  0.00           H  
ATOM    843  CA  SER    61     102.744 121.316  81.009  1.00  0.00           C  
ATOM    844  HA  SER    61     102.858 120.670  81.879  1.00  0.00           H  
ATOM    845  CB  SER    61     101.700 122.405  81.451  1.00  0.00           C  
ATOM    846  HB2 SER    61     100.712 121.947  81.497  1.00  0.00           H  
ATOM    847  HB3 SER    61     101.921 122.713  82.473  1.00  0.00           H  
ATOM    848  OG  SER    61     101.559 123.436  80.473  1.00  0.00           O  
ATOM    849  HG  SER    61     102.298 124.041  80.571  1.00  0.00           H  
ATOM    850  C   SER    61     102.273 120.446  79.838  1.00  0.00           C  
ATOM    851  O   SER    61     102.696 120.631  78.712  1.00  0.00           O  
ATOM    852  N   GLN    62     101.216 119.634  80.137  1.00  0.00           N  
ATOM    853  H   GLN    62     100.980 119.598  81.118  1.00  0.00           H  
ATOM    854  CA  GLN    62     100.446 118.905  79.100  1.00  0.00           C  
ATOM    855  HA  GLN    62     101.065 118.203  78.542  1.00  0.00           H  
ATOM    856  CB  GLN    62      99.304 118.039  79.700  1.00  0.00           C  
ATOM    857  HB2 GLN    62      98.924 117.535  78.812  1.00  0.00           H  
ATOM    858  HB3 GLN    62      99.697 117.255  80.346  1.00  0.00           H  
ATOM    859  CG  GLN    62      98.254 118.883  80.451  1.00  0.00           C  
ATOM    860  HG2 GLN    62      98.684 119.768  80.922  1.00  0.00           H  
ATOM    861  HG3 GLN    62      97.491 119.145  79.718  1.00  0.00           H  
ATOM    862  CD  GLN    62      97.405 117.988  81.453  1.00  0.00           C  
ATOM    863  OE1 GLN    62      97.991 117.075  82.071  1.00  0.00           O  
ATOM    864  NE2 GLN    62      96.136 118.205  81.646  1.00  0.00           N  
ATOM    865 HE21 GLN    62      95.657 117.559  82.258  1.00  0.00           H  
ATOM    866 HE22 GLN    62      95.689 119.025  81.262  1.00  0.00           H  
ATOM    867  C   GLN    62      99.775 119.892  78.083  1.00  0.00           C  
ATOM    868  O   GLN    62      99.321 119.445  77.036  1.00  0.00           O  
ATOM    869  N   ASN    63      99.672 121.209  78.475  1.00  0.00           N  
ATOM    870  H   ASN    63      99.983 121.350  79.425  1.00  0.00           H  
ATOM    871  CA  ASN    63      99.045 122.283  77.674  1.00  0.00           C  
ATOM    872  HA  ASN    63      98.227 121.913  77.056  1.00  0.00           H  
ATOM    873  CB  ASN    63      98.440 123.301  78.708  1.00  0.00           C  
ATOM    874  HB2 ASN    63      99.212 124.009  79.010  1.00  0.00           H  
ATOM    875  HB3 ASN    63      97.670 123.900  78.222  1.00  0.00           H  
ATOM    876  CG  ASN    63      97.802 122.663  79.971  1.00  0.00           C  
ATOM    877  OD1 ASN    63      98.338 122.810  81.046  1.00  0.00           O  
ATOM    878  ND2 ASN    63      96.665 122.061  79.836  1.00  0.00           N  
ATOM    879 HD21 ASN    63      96.233 121.581  80.613  1.00  0.00           H  
ATOM    880 HD22 ASN    63      96.294 121.988  78.900  1.00  0.00           H  
ATOM    881  C   ASN    63     100.112 123.000  76.768  1.00  0.00           C  
ATOM    882  O   ASN    63      99.848 123.820  75.940  1.00  0.00           O  
ATOM    883  N   THR    64     101.373 122.596  76.910  1.00  0.00           N  
ATOM    884  H   THR    64     101.517 121.860  77.587  1.00  0.00           H  
ATOM    885  CA  THR    64     102.489 123.392  76.472  1.00  0.00           C  
ATOM    886  HA  THR    64     102.256 123.888  75.530  1.00  0.00           H  
ATOM    887  CB  THR    64     102.874 124.467  77.555  1.00  0.00           C  
ATOM    888  HB  THR    64     103.340 124.056  78.450  1.00  0.00           H  
ATOM    889  CG2 THR    64     103.867 125.512  76.995  1.00  0.00           C  
ATOM    890 HG21 THR    64     104.006 125.447  75.915  1.00  0.00           H  
ATOM    891 HG22 THR    64     103.646 126.550  77.243  1.00  0.00           H  
ATOM    892 HG23 THR    64     104.856 125.459  77.451  1.00  0.00           H  
ATOM    893  OG1 THR    64     101.697 125.113  77.940  1.00  0.00           O  
ATOM    894  HG1 THR    64     101.380 124.458  78.566  1.00  0.00           H  
ATOM    895  C   THR    64     103.745 122.548  76.116  1.00  0.00           C  
ATOM    896  O   THR    64     104.594 122.178  76.983  1.00  0.00           O  
ATOM    897  N   GLY    65     103.995 122.187  74.869  1.00  0.00           N  
ATOM    898  H   GLY    65     104.793 121.577  74.754  1.00  0.00           H  
ATOM    899  CA  GLY    65     103.028 122.240  73.746  1.00  0.00           C  
ATOM    900  HA2 GLY    65     102.989 123.314  73.562  1.00  0.00           H  
ATOM    901  HA3 GLY    65     103.555 121.780  72.911  1.00  0.00           H  
ATOM    902  C   GLY    65     101.645 121.595  73.933  1.00  0.00           C  
ATOM    903  O   GLY    65     101.471 120.498  74.456  1.00  0.00           O  
ATOM    904  N   TYR    66     100.594 122.278  73.351  1.00  0.00           N  
ATOM    905  H   TYR    66     100.876 123.057  72.773  1.00  0.00           H  
ATOM    906  CA  TYR    66      99.163 121.961  73.579  1.00  0.00           C  
ATOM    907  HA  TYR    66      98.951 121.977  74.649  1.00  0.00           H  
ATOM    908  CB  TYR    66      98.312 123.045  72.903  1.00  0.00           C  
ATOM    909  HB2 TYR    66      98.682 124.041  73.151  1.00  0.00           H  
ATOM    910  HB3 TYR    66      98.517 123.105  71.834  1.00  0.00           H  
ATOM    911  CG  TYR    66      96.855 122.990  73.214  1.00  0.00           C  
ATOM    912  CD1 TYR    66      95.947 122.616  72.197  1.00  0.00           C  
ATOM    913  HD1 TYR    66      96.299 122.233  71.251  1.00  0.00           H  
ATOM    914  CE1 TYR    66      94.536 122.783  72.275  1.00  0.00           C  
ATOM    915  HE1 TYR    66      93.884 122.284  71.574  1.00  0.00           H  
ATOM    916  CZ  TYR    66      94.030 123.215  73.484  1.00  0.00           C  
ATOM    917  OH  TYR    66      92.686 123.352  73.590  1.00  0.00           O  
ATOM    918  HH  TYR    66      92.434 123.182  74.500  1.00  0.00           H  
ATOM    919  CE2 TYR    66      94.914 123.569  74.515  1.00  0.00           C  
ATOM    920  HE2 TYR    66      94.540 123.976  75.442  1.00  0.00           H  
ATOM    921  CD2 TYR    66      96.342 123.502  74.404  1.00  0.00           C  
ATOM    922  HD2 TYR    66      97.011 123.940  75.130  1.00  0.00           H  
ATOM    923  C   TYR    66      98.897 120.619  72.991  1.00  0.00           C  
ATOM    924  O   TYR    66      98.878 120.466  71.748  1.00  0.00           O  
ATOM    925  N   GLY    67      98.614 119.686  73.912  1.00  0.00           N  
ATOM    926  H   GLY    67      98.790 119.929  74.876  1.00  0.00           H  
ATOM    927  CA  GLY    67      98.299 118.357  73.462  1.00  0.00           C  
ATOM    928  HA2 GLY    67      99.099 117.974  72.829  1.00  0.00           H  
ATOM    929  HA3 GLY    67      98.384 117.647  74.285  1.00  0.00           H  
ATOM    930  C   GLY    67      96.966 118.142  72.848  1.00  0.00           C  
ATOM    931  O   GLY    67      96.756 117.231  72.036  1.00  0.00           O  
ATOM    932  N   THR    68      95.957 118.797  73.395  1.00  0.00           N  
ATOM    933  H   THR    68      96.154 119.485  74.108  1.00  0.00           H  
ATOM    934  CA  THR    68      94.510 118.641  73.020  1.00  0.00           C  
ATOM    935  HA  THR    68      94.322 117.596  73.267  1.00  0.00           H  
ATOM    936  CB  THR    68      93.602 119.460  73.970  1.00  0.00           C  
ATOM    937  HB  THR    68      94.020 120.460  74.090  1.00  0.00           H  
ATOM    938  CG2 THR    68      92.200 119.547  73.424  1.00  0.00           C  
ATOM    939 HG21 THR    68      91.816 118.603  73.037  1.00  0.00           H  
ATOM    940 HG22 THR    68      91.516 119.834  74.222  1.00  0.00           H  
ATOM    941 HG23 THR    68      92.038 120.280  72.633  1.00  0.00           H  
ATOM    942  OG1 THR    68      93.555 118.745  75.170  1.00  0.00           O  
ATOM    943  HG1 THR    68      94.299 119.019  75.711  1.00  0.00           H  
ATOM    944  C   THR    68      94.247 118.901  71.507  1.00  0.00           C  
ATOM    945  O   THR    68      94.903 119.783  70.898  1.00  0.00           O  
ATOM    946  N   GLN    69      93.280 118.156  70.887  1.00  0.00           N  
ATOM    947  H   GLN    69      92.872 117.408  71.430  1.00  0.00           H  
ATOM    948  CA  GLN    69      92.903 118.433  69.520  1.00  0.00           C  
ATOM    949  HA  GLN    69      93.759 118.278  68.863  1.00  0.00           H  
ATOM    950  CB  GLN    69      91.751 117.493  69.183  1.00  0.00           C  
ATOM    951  HB2 GLN    69      91.738 116.734  69.965  1.00  0.00           H  
ATOM    952  HB3 GLN    69      90.793 117.978  69.372  1.00  0.00           H  
ATOM    953  CG  GLN    69      91.821 116.964  67.765  1.00  0.00           C  
ATOM    954  HG2 GLN    69      90.826 116.547  67.612  1.00  0.00           H  
ATOM    955  HG3 GLN    69      91.914 117.794  67.065  1.00  0.00           H  
ATOM    956  CD  GLN    69      92.893 115.917  67.618  1.00  0.00           C  
ATOM    957  OE1 GLN    69      94.013 116.239  67.365  1.00  0.00           O  
ATOM    958  NE2 GLN    69      92.856 114.680  68.110  1.00  0.00           N  
ATOM    959 HE21 GLN    69      91.921 114.407  68.376  1.00  0.00           H  
ATOM    960 HE22 GLN    69      93.710 114.147  68.188  1.00  0.00           H  
ATOM    961  C   GLN    69      92.519 119.827  69.269  1.00  0.00           C  
ATOM    962  O   GLN    69      91.877 120.524  70.085  1.00  0.00           O  
ATOM    963  N   SER    70      92.811 120.348  68.049  1.00  0.00           N  
ATOM    964  H   SER    70      93.321 119.794  67.376  1.00  0.00           H  
ATOM    965  CA  SER    70      92.429 121.775  67.743  1.00  0.00           C  
ATOM    966  HA  SER    70      92.435 122.370  68.656  1.00  0.00           H  
ATOM    967  CB  SER    70      93.592 122.325  66.888  1.00  0.00           C  
ATOM    968  HB2 SER    70      93.282 123.312  66.544  1.00  0.00           H  
ATOM    969  HB3 SER    70      94.541 122.427  67.413  1.00  0.00           H  
ATOM    970  OG  SER    70      93.699 121.557  65.662  1.00  0.00           O  
ATOM    971  HG  SER    70      94.341 121.948  65.065  1.00  0.00           H  
ATOM    972  C   SER    70      91.061 121.846  66.996  1.00  0.00           C  
ATOM    973  O   SER    70      90.531 122.961  66.797  1.00  0.00           O  
ATOM    974  N   THR    71      90.426 120.715  66.687  1.00  0.00           N  
ATOM    975  H   THR    71      90.900 119.879  66.998  1.00  0.00           H  
ATOM    976  CA  THR    71      89.249 120.601  65.793  1.00  0.00           C  
ATOM    977  HA  THR    71      88.924 121.636  65.688  1.00  0.00           H  
ATOM    978  CB  THR    71      89.564 120.046  64.424  1.00  0.00           C  
ATOM    979  HB  THR    71      88.657 119.760  63.891  1.00  0.00           H  
ATOM    980  CG2 THR    71      90.605 120.897  63.567  1.00  0.00           C  
ATOM    981 HG21 THR    71      90.076 121.805  63.277  1.00  0.00           H  
ATOM    982 HG22 THR    71      91.510 121.076  64.148  1.00  0.00           H  
ATOM    983 HG23 THR    71      90.888 120.387  62.646  1.00  0.00           H  
ATOM    984  OG1 THR    71      90.226 118.842  64.660  1.00  0.00           O  
ATOM    985  HG1 THR    71      89.526 118.194  64.772  1.00  0.00           H  
ATOM    986  C   THR    71      88.097 119.863  66.470  1.00  0.00           C  
ATOM    987  O   THR    71      88.415 119.121  67.418  1.00  0.00           O  
ATOM    988  N   PRO    72      86.793 120.008  66.093  1.00  0.00           N  
ATOM    989  CD  PRO    72      86.310 121.012  65.217  1.00  0.00           C  
ATOM    990  HD2 PRO    72      86.153 120.542  64.246  1.00  0.00           H  
ATOM    991  HD3 PRO    72      86.965 121.882  65.254  1.00  0.00           H  
ATOM    992  CG  PRO    72      84.949 121.391  65.837  1.00  0.00           C  
ATOM    993  HG2 PRO    72      84.126 121.741  65.213  1.00  0.00           H  
ATOM    994  HG3 PRO    72      85.194 122.211  66.512  1.00  0.00           H  
ATOM    995  CB  PRO    72      84.476 120.068  66.535  1.00  0.00           C  
ATOM    996  HB2 PRO    72      83.848 119.456  65.887  1.00  0.00           H  
ATOM    997  HB3 PRO    72      84.069 120.428  67.480  1.00  0.00           H  
ATOM    998  CA  PRO    72      85.721 119.289  66.821  1.00  0.00           C  
ATOM    999  HA  PRO    72      85.895 119.214  67.894  1.00  0.00           H  
ATOM   1000  C   PRO    72      85.628 117.855  66.343  1.00  0.00           C  
ATOM   1001  O   PRO    72      85.744 117.568  65.110  1.00  0.00           O  
ATOM   1002  N   GLN    73      85.638 116.902  67.195  1.00  0.00           N  
ATOM   1003  H   GLN    73      85.345 117.203  68.114  1.00  0.00           H  
ATOM   1004  CA  GLN    73      85.971 115.459  66.918  1.00  0.00           C  
ATOM   1005  HA  GLN    73      86.634 115.484  66.053  1.00  0.00           H  
ATOM   1006  CB  GLN    73      86.535 114.728  68.178  1.00  0.00           C  
ATOM   1007  HB2 GLN    73      86.926 113.769  67.839  1.00  0.00           H  
ATOM   1008  HB3 GLN    73      87.282 115.315  68.713  1.00  0.00           H  
ATOM   1009  CG  GLN    73      85.561 114.483  69.326  1.00  0.00           C  
ATOM   1010  HG2 GLN    73      86.045 114.526  70.301  1.00  0.00           H  
ATOM   1011  HG3 GLN    73      84.781 115.241  69.248  1.00  0.00           H  
ATOM   1012  CD  GLN    73      84.802 113.091  69.360  1.00  0.00           C  
ATOM   1013  OE1 GLN    73      84.538 112.446  68.359  1.00  0.00           O  
ATOM   1014  NE2 GLN    73      84.374 112.595  70.485  1.00  0.00           N  
ATOM   1015 HE21 GLN    73      84.445 113.145  71.330  1.00  0.00           H  
ATOM   1016 HE22 GLN    73      83.747 111.803  70.477  1.00  0.00           H  
ATOM   1017  C   GLN    73      84.696 114.827  66.275  1.00  0.00           C  
ATOM   1018  O   GLN    73      83.560 115.333  66.493  1.00  0.00           O  
ATOM   1019  N   GLY    74      84.939 113.703  65.505  1.00  0.00           N  
ATOM   1020  H   GLY    74      85.868 113.308  65.467  1.00  0.00           H  
ATOM   1021  CA  GLY    74      83.968 113.167  64.543  1.00  0.00           C  
ATOM   1022  HA2 GLY    74      83.417 113.938  64.004  1.00  0.00           H  
ATOM   1023  HA3 GLY    74      84.472 112.646  63.729  1.00  0.00           H  
ATOM   1024  C   GLY    74      83.027 112.069  64.951  1.00  0.00           C  
ATOM   1025  O   GLY    74      82.064 111.868  64.280  1.00  0.00           O  
ATOM   1026  N   TYR    75      83.326 111.442  66.114  1.00  0.00           N  
ATOM   1027  H   TYR    75      84.075 111.851  66.654  1.00  0.00           H  
ATOM   1028  CA  TYR    75      82.633 110.227  66.560  1.00  0.00           C  
ATOM   1029  HA  TYR    75      82.100 109.777  65.722  1.00  0.00           H  
ATOM   1030  CB  TYR    75      83.704 109.227  67.056  1.00  0.00           C  
ATOM   1031  HB2 TYR    75      84.385 109.768  67.713  1.00  0.00           H  
ATOM   1032  HB3 TYR    75      83.270 108.388  67.601  1.00  0.00           H  
ATOM   1033  CG  TYR    75      84.576 108.763  65.886  1.00  0.00           C  
ATOM   1034  CD1 TYR    75      85.719 109.374  65.428  1.00  0.00           C  
ATOM   1035  HD1 TYR    75      86.132 110.270  65.867  1.00  0.00           H  
ATOM   1036  CE1 TYR    75      86.487 108.789  64.407  1.00  0.00           C  
ATOM   1037  HE1 TYR    75      87.386 109.271  64.050  1.00  0.00           H  
ATOM   1038  CZ  TYR    75      86.085 107.536  63.809  1.00  0.00           C  
ATOM   1039  OH  TYR    75      86.848 106.982  62.850  1.00  0.00           O  
ATOM   1040  HH  TYR    75      86.260 106.982  62.091  1.00  0.00           H  
ATOM   1041  CE2 TYR    75      84.826 106.982  64.193  1.00  0.00           C  
ATOM   1042  HE2 TYR    75      84.379 106.107  63.744  1.00  0.00           H  
ATOM   1043  CD2 TYR    75      84.148 107.572  65.241  1.00  0.00           C  
ATOM   1044  HD2 TYR    75      83.188 107.150  65.499  1.00  0.00           H  
ATOM   1045  C   TYR    75      81.614 110.384  67.743  1.00  0.00           C  
ATOM   1046  O   TYR    75      80.977 109.409  68.116  1.00  0.00           O  
ATOM   1047  N   GLY    76      81.335 111.669  68.110  1.00  0.00           N  
ATOM   1048  H   GLY    76      81.876 112.409  67.685  1.00  0.00           H  
ATOM   1049  CA  GLY    76      80.576 112.021  69.302  1.00  0.00           C  
ATOM   1050  HA2 GLY    76      80.681 113.040  69.673  1.00  0.00           H  
ATOM   1051  HA3 GLY    76      79.526 111.796  69.115  1.00  0.00           H  
ATOM   1052  C   GLY    76      81.067 111.130  70.515  1.00  0.00           C  
ATOM   1053  O   GLY    76      82.225 110.911  70.657  1.00  0.00           O  
ATOM   1054  N   SER    77      80.154 110.494  71.282  1.00  0.00           N  
ATOM   1055  H   SER    77      79.182 110.747  71.174  1.00  0.00           H  
ATOM   1056  CA  SER    77      80.336 109.646  72.411  1.00  0.00           C  
ATOM   1057  HA  SER    77      81.372 109.314  72.337  1.00  0.00           H  
ATOM   1058  CB  SER    77      80.202 110.564  73.658  1.00  0.00           C  
ATOM   1059  HB2 SER    77      80.479 110.100  74.605  1.00  0.00           H  
ATOM   1060  HB3 SER    77      80.883 111.406  73.530  1.00  0.00           H  
ATOM   1061  OG  SER    77      78.877 111.187  73.728  1.00  0.00           O  
ATOM   1062  HG  SER    77      78.667 111.485  72.840  1.00  0.00           H  
ATOM   1063  C   SER    77      79.463 108.353  72.306  1.00  0.00           C  
ATOM   1064  O   SER    77      78.423 108.163  72.972  1.00  0.00           O  
ATOM   1065  N   THR    78      79.808 107.280  71.589  1.00  0.00           N  
ATOM   1066  H   THR    78      79.321 106.464  71.932  1.00  0.00           H  
ATOM   1067  CA  THR    78      80.844 107.096  70.530  1.00  0.00           C  
ATOM   1068  HA  THR    78      80.925 108.075  70.059  1.00  0.00           H  
ATOM   1069  CB  THR    78      82.158 106.615  71.112  1.00  0.00           C  
ATOM   1070  HB  THR    78      82.113 105.555  71.362  1.00  0.00           H  
ATOM   1071  CG2 THR    78      83.261 106.866  70.054  1.00  0.00           C  
ATOM   1072 HG21 THR    78      83.122 106.428  69.066  1.00  0.00           H  
ATOM   1073 HG22 THR    78      83.531 107.920  69.989  1.00  0.00           H  
ATOM   1074 HG23 THR    78      84.168 106.413  70.454  1.00  0.00           H  
ATOM   1075  OG1 THR    78      82.639 107.297  72.252  1.00  0.00           O  
ATOM   1076  HG1 THR    78      82.130 107.005  73.012  1.00  0.00           H  
ATOM   1077  C   THR    78      80.363 106.138  69.469  1.00  0.00           C  
ATOM   1078  O   THR    78      79.878 105.052  69.798  1.00  0.00           O  
ATOM   1079  N   GLY    79      80.611 106.491  68.214  1.00  0.00           N  
ATOM   1080  H   GLY    79      81.134 107.344  68.076  1.00  0.00           H  
ATOM   1081  CA  GLY    79      80.300 105.696  67.044  1.00  0.00           C  
ATOM   1082  HA2 GLY    79      79.249 105.413  67.002  1.00  0.00           H  
ATOM   1083  HA3 GLY    79      80.458 106.149  66.065  1.00  0.00           H  
ATOM   1084  C   GLY    79      81.114 104.411  66.893  1.00  0.00           C  
ATOM   1085  O   GLY    79      82.171 104.327  67.460  1.00  0.00           O  
ATOM   1086  N   GLY    80      80.659 103.382  66.099  1.00  0.00           N  
ATOM   1087  H   GLY    80      81.278 102.585  66.134  1.00  0.00           H  
ATOM   1088  CA  GLY    80      79.489 103.317  65.234  1.00  0.00           C  
ATOM   1089  HA2 GLY    80      79.485 104.264  64.693  1.00  0.00           H  
ATOM   1090  HA3 GLY    80      79.547 102.472  64.548  1.00  0.00           H  
ATOM   1091  C   GLY    80      78.236 103.285  65.981  1.00  0.00           C  
ATOM   1092  O   GLY    80      78.266 103.002  67.221  1.00  0.00           O  
ATOM   1093  N   TYR    81      77.162 103.584  65.308  1.00  0.00           N  
ATOM   1094  H   TYR    81      77.160 103.552  64.298  1.00  0.00           H  
ATOM   1095  CA  TYR    81      75.806 103.656  65.844  1.00  0.00           C  
ATOM   1096  HA  TYR    81      75.803 103.167  66.818  1.00  0.00           H  
ATOM   1097  CB  TYR    81      75.364 105.119  65.972  1.00  0.00           C  
ATOM   1098  HB2 TYR    81      75.186 105.560  64.991  1.00  0.00           H  
ATOM   1099  HB3 TYR    81      74.356 105.152  66.386  1.00  0.00           H  
ATOM   1100  CG  TYR    81      76.182 106.010  66.829  1.00  0.00           C  
ATOM   1101  CD1 TYR    81      76.015 106.174  68.282  1.00  0.00           C  
ATOM   1102  HD1 TYR    81      75.249 105.629  68.814  1.00  0.00           H  
ATOM   1103  CE1 TYR    81      76.732 107.223  68.866  1.00  0.00           C  
ATOM   1104  HE1 TYR    81      76.634 107.423  69.923  1.00  0.00           H  
ATOM   1105  CZ  TYR    81      77.603 108.073  68.178  1.00  0.00           C  
ATOM   1106  OH  TYR    81      78.290 109.038  68.930  1.00  0.00           O  
ATOM   1107  HH  TYR    81      79.166 109.164  68.559  1.00  0.00           H  
ATOM   1108  CE2 TYR    81      77.900 107.742  66.843  1.00  0.00           C  
ATOM   1109  HE2 TYR    81      78.682 108.317  66.369  1.00  0.00           H  
ATOM   1110  CD2 TYR    81      77.129 106.785  66.161  1.00  0.00           C  
ATOM   1111  HD2 TYR    81      77.348 106.675  65.109  1.00  0.00           H  
ATOM   1112  C   TYR    81      74.830 102.878  64.926  1.00  0.00           C  
ATOM   1113  O   TYR    81      74.843 103.121  63.736  1.00  0.00           O  
ATOM   1114  N   GLY    82      74.089 101.886  65.428  1.00  0.00           N  
ATOM   1115  H   GLY    82      73.258 101.607  64.926  1.00  0.00           H  
ATOM   1116  CA  GLY    82      74.100 101.308  66.765  1.00  0.00           C  
ATOM   1117  HA2 GLY    82      73.726 100.322  66.489  1.00  0.00           H  
ATOM   1118  HA3 GLY    82      75.089 101.183  67.206  1.00  0.00           H  
ATOM   1119  C   GLY    82      73.257 102.015  67.796  1.00  0.00           C  
ATOM   1120  O   GLY    82      72.904 103.180  67.553  1.00  0.00           O  
ATOM   1121  N   SER    83      72.911 101.381  68.959  1.00  0.00           N  
ATOM   1122  H   SER    83      73.375 100.485  69.006  1.00  0.00           H  
ATOM   1123  CA  SER    83      72.276 101.957  70.171  1.00  0.00           C  
ATOM   1124  HA  SER    83      71.816 101.169  70.767  1.00  0.00           H  
ATOM   1125  CB  SER    83      73.405 102.485  71.022  1.00  0.00           C  
ATOM   1126  HB2 SER    83      73.869 103.295  70.459  1.00  0.00           H  
ATOM   1127  HB3 SER    83      73.033 102.916  71.952  1.00  0.00           H  
ATOM   1128  OG  SER    83      74.464 101.593  71.215  1.00  0.00           O  
ATOM   1129  HG  SER    83      75.043 101.704  70.458  1.00  0.00           H  
ATOM   1130  C   SER    83      71.172 103.036  70.022  1.00  0.00           C  
ATOM   1131  O   SER    83      71.332 104.163  70.460  1.00  0.00           O  
ATOM   1132  N   SER    84      69.987 102.790  69.485  1.00  0.00           N  
ATOM   1133  H   SER    84      69.314 103.543  69.490  1.00  0.00           H  
ATOM   1134  CA  SER    84      69.443 101.471  69.173  1.00  0.00           C  
ATOM   1135  HA  SER    84      69.909 100.782  69.877  1.00  0.00           H  
ATOM   1136  CB  SER    84      67.908 101.395  69.401  1.00  0.00           C  
ATOM   1137  HB2 SER    84      67.697 101.639  70.442  1.00  0.00           H  
ATOM   1138  HB3 SER    84      67.483 102.134  68.722  1.00  0.00           H  
ATOM   1139  OG  SER    84      67.390 100.121  69.069  1.00  0.00           O  
ATOM   1140  HG  SER    84      67.484  99.620  69.883  1.00  0.00           H  
ATOM   1141  C   SER    84      69.805 100.995  67.822  1.00  0.00           C  
ATOM   1142  O   SER    84      69.887 101.807  66.898  1.00  0.00           O  
ATOM   1143  N   GLN    85      69.939  99.709  67.597  1.00  0.00           N  
ATOM   1144  H   GLN    85      69.743  99.128  68.400  1.00  0.00           H  
ATOM   1145  CA  GLN    85      70.162  99.049  66.372  1.00  0.00           C  
ATOM   1146  HA  GLN    85      70.981  99.616  65.929  1.00  0.00           H  
ATOM   1147  CB  GLN    85      70.538  97.642  66.641  1.00  0.00           C  
ATOM   1148  HB2 GLN    85      71.474  97.728  67.193  1.00  0.00           H  
ATOM   1149  HB3 GLN    85      69.848  97.120  67.303  1.00  0.00           H  
ATOM   1150  CG  GLN    85      70.760  96.745  65.377  1.00  0.00           C  
ATOM   1151  HG2 GLN    85      70.916  95.759  65.814  1.00  0.00           H  
ATOM   1152  HG3 GLN    85      69.869  96.765  64.750  1.00  0.00           H  
ATOM   1153  CD  GLN    85      72.025  97.092  64.580  1.00  0.00           C  
ATOM   1154  OE1 GLN    85      72.798  98.001  64.753  1.00  0.00           O  
ATOM   1155  NE2 GLN    85      72.289  96.289  63.609  1.00  0.00           N  
ATOM   1156 HE21 GLN    85      73.081  96.599  63.065  1.00  0.00           H  
ATOM   1157 HE22 GLN    85      71.618  95.595  63.311  1.00  0.00           H  
ATOM   1158  C   GLN    85      69.121  99.289  65.363  1.00  0.00           C  
ATOM   1159  O   GLN    85      69.410  99.511  64.171  1.00  0.00           O  
ATOM   1160  N   SER    86      67.861  99.329  65.800  1.00  0.00           N  
ATOM   1161  H   SER    86      67.875  99.163  66.796  1.00  0.00           H  
ATOM   1162  CA  SER    86      66.678  99.801  65.067  1.00  0.00           C  
ATOM   1163  HA  SER    86      65.818  99.695  65.729  1.00  0.00           H  
ATOM   1164  CB  SER    86      66.838 101.255  64.697  1.00  0.00           C  
ATOM   1165  HB2 SER    86      67.197 101.842  65.542  1.00  0.00           H  
ATOM   1166  HB3 SER    86      67.526 101.293  63.851  1.00  0.00           H  
ATOM   1167  OG  SER    86      65.598 101.925  64.326  1.00  0.00           O  
ATOM   1168  HG  SER    86      65.733 102.844  64.568  1.00  0.00           H  
ATOM   1169  C   SER    86      66.379  99.063  63.720  1.00  0.00           C  
ATOM   1170  O   SER    86      65.821  99.548  62.767  1.00  0.00           O  
ATOM   1171  N   SER    87      66.758  97.762  63.661  1.00  0.00           N  
ATOM   1172  H   SER    87      67.455  97.563  64.364  1.00  0.00           H  
ATOM   1173  CA  SER    87      66.481  96.807  62.640  1.00  0.00           C  
ATOM   1174  HA  SER    87      65.772  97.212  61.918  1.00  0.00           H  
ATOM   1175  CB  SER    87      67.733  96.377  61.871  1.00  0.00           C  
ATOM   1176  HB2 SER    87      68.386  95.853  62.569  1.00  0.00           H  
ATOM   1177  HB3 SER    87      67.348  95.823  61.015  1.00  0.00           H  
ATOM   1178  OG  SER    87      68.494  97.459  61.405  1.00  0.00           O  
ATOM   1179  HG  SER    87      68.700  97.171  60.513  1.00  0.00           H  
ATOM   1180  C   SER    87      65.735  95.618  63.300  1.00  0.00           C  
ATOM   1181  O   SER    87      65.807  94.442  62.799  1.00  0.00           O  
ATOM   1182  N   GLN    88      65.071  95.835  64.416  1.00  0.00           N  
ATOM   1183  H   GLN    88      65.197  96.706  64.912  1.00  0.00           H  
ATOM   1184  CA  GLN    88      64.200  94.771  65.017  1.00  0.00           C  
ATOM   1185  HA  GLN    88      64.937  94.000  65.241  1.00  0.00           H  
ATOM   1186  CB  GLN    88      63.710  95.253  66.365  1.00  0.00           C  
ATOM   1187  HB2 GLN    88      63.417  94.311  66.829  1.00  0.00           H  
ATOM   1188  HB3 GLN    88      64.504  95.816  66.856  1.00  0.00           H  
ATOM   1189  CG  GLN    88      62.448  96.167  66.396  1.00  0.00           C  
ATOM   1190  HG2 GLN    88      61.570  95.671  65.982  1.00  0.00           H  
ATOM   1191  HG3 GLN    88      62.288  96.428  67.442  1.00  0.00           H  
ATOM   1192  CD  GLN    88      62.553  97.495  65.595  1.00  0.00           C  
ATOM   1193  OE1 GLN    88      63.587  98.171  65.635  1.00  0.00           O  
ATOM   1194  NE2 GLN    88      61.502  97.932  64.881  1.00  0.00           N  
ATOM   1195 HE21 GLN    88      60.659  97.410  64.686  1.00  0.00           H  
ATOM   1196 HE22 GLN    88      61.645  98.850  64.485  1.00  0.00           H  
ATOM   1197  C   GLN    88      63.142  94.186  64.039  1.00  0.00           C  
ATOM   1198  O   GLN    88      62.507  94.906  63.249  1.00  0.00           O  
ATOM   1199  N   SER    89      62.876  92.846  64.154  1.00  0.00           N  
ATOM   1200  H   SER    89      63.454  92.334  64.806  1.00  0.00           H  
ATOM   1201  CA  SER    89      61.699  92.061  63.748  1.00  0.00           C  
ATOM   1202  HA  SER    89      60.818  92.568  64.141  1.00  0.00           H  
ATOM   1203  CB  SER    89      61.644  91.917  62.227  1.00  0.00           C  
ATOM   1204  HB2 SER    89      61.629  92.874  61.705  1.00  0.00           H  
ATOM   1205  HB3 SER    89      62.570  91.426  61.928  1.00  0.00           H  
ATOM   1206  OG  SER    89      60.540  91.218  61.775  1.00  0.00           O  
ATOM   1207  HG  SER    89      60.492  90.964  60.850  1.00  0.00           H  
ATOM   1208  C   SER    89      61.782  90.680  64.389  1.00  0.00           C  
ATOM   1209  O   SER    89      62.740  89.915  64.398  1.00  0.00           O  
ATOM   1210  N   SER    90      60.620  90.336  64.894  1.00  0.00           N  
ATOM   1211  H   SER    90      59.870  91.012  64.910  1.00  0.00           H  
ATOM   1212  CA  SER    90      60.226  88.898  65.193  1.00  0.00           C  
ATOM   1213  HA  SER    90      60.854  88.543  66.010  1.00  0.00           H  
ATOM   1214  CB  SER    90      58.913  88.984  65.900  1.00  0.00           C  
ATOM   1215  HB2 SER    90      58.516  88.001  66.156  1.00  0.00           H  
ATOM   1216  HB3 SER    90      59.111  89.516  66.831  1.00  0.00           H  
ATOM   1217  OG  SER    90      57.845  89.743  65.300  1.00  0.00           O  
ATOM   1218  HG  SER    90      57.466  90.248  66.024  1.00  0.00           H  
ATOM   1219  C   SER    90      60.261  87.891  63.997  1.00  0.00           C  
ATOM   1220  O   SER    90      60.260  86.694  64.248  1.00  0.00           O  
ATOM   1221  N   TYR    91      60.430  88.316  62.750  1.00  0.00           N  
ATOM   1222  H   TYR    91      60.273  89.281  62.497  1.00  0.00           H  
ATOM   1223  CA  TYR    91      60.840  87.396  61.617  1.00  0.00           C  
ATOM   1224  HA  TYR    91      60.280  86.462  61.668  1.00  0.00           H  
ATOM   1225  CB  TYR    91      60.592  88.016  60.286  1.00  0.00           C  
ATOM   1226  HB2 TYR    91      59.635  88.530  60.370  1.00  0.00           H  
ATOM   1227  HB3 TYR    91      61.460  88.619  60.019  1.00  0.00           H  
ATOM   1228  CG  TYR    91      60.433  86.894  59.261  1.00  0.00           C  
ATOM   1229  CD1 TYR    91      61.560  86.124  58.917  1.00  0.00           C  
ATOM   1230  HD1 TYR    91      62.519  86.324  59.373  1.00  0.00           H  
ATOM   1231  CE1 TYR    91      61.426  85.036  58.014  1.00  0.00           C  
ATOM   1232  HE1 TYR    91      62.334  84.544  57.697  1.00  0.00           H  
ATOM   1233  CZ  TYR    91      60.185  84.751  57.427  1.00  0.00           C  
ATOM   1234  OH  TYR    91      60.089  83.776  56.512  1.00  0.00           O  
ATOM   1235  HH  TYR    91      59.263  83.290  56.453  1.00  0.00           H  
ATOM   1236  CE2 TYR    91      59.062  85.481  57.826  1.00  0.00           C  
ATOM   1237  HE2 TYR    91      58.112  85.189  57.403  1.00  0.00           H  
ATOM   1238  CD2 TYR    91      59.184  86.657  58.649  1.00  0.00           C  
ATOM   1239  HD2 TYR    91      58.335  87.255  58.946  1.00  0.00           H  
ATOM   1240  C   TYR    91      62.318  87.009  61.836  1.00  0.00           C  
ATOM   1241  O   TYR    91      63.179  87.881  61.968  1.00  0.00           O  
ATOM   1242  N   GLY    92      62.740  85.721  62.005  1.00  0.00           N  
ATOM   1243  H   GLY    92      63.703  85.486  62.198  1.00  0.00           H  
ATOM   1244  CA  GLY    92      61.927  84.499  61.979  1.00  0.00           C  
ATOM   1245  HA2 GLY    92      61.828  84.179  63.016  1.00  0.00           H  
ATOM   1246  HA3 GLY    92      60.916  84.538  61.574  1.00  0.00           H  
ATOM   1247  C   GLY    92      62.612  83.461  61.145  1.00  0.00           C  
ATOM   1248  O   GLY    92      63.838  83.473  61.125  1.00  0.00           O  
ATOM   1249  N   GLN    93      61.951  82.463  60.612  1.00  0.00           N  
ATOM   1250  H   GLN    93      60.971  82.430  60.853  1.00  0.00           H  
ATOM   1251  CA  GLN    93      62.560  81.412  59.761  1.00  0.00           C  
ATOM   1252  HA  GLN    93      63.560  81.761  59.503  1.00  0.00           H  
ATOM   1253  CB  GLN    93      62.627  80.047  60.502  1.00  0.00           C  
ATOM   1254  HB2 GLN    93      61.755  79.451  60.234  1.00  0.00           H  
ATOM   1255  HB3 GLN    93      63.470  79.474  60.117  1.00  0.00           H  
ATOM   1256  CG  GLN    93      62.802  79.951  62.009  1.00  0.00           C  
ATOM   1257  HG2 GLN    93      63.063  78.910  62.201  1.00  0.00           H  
ATOM   1258  HG3 GLN    93      63.638  80.578  62.320  1.00  0.00           H  
ATOM   1259  CD  GLN    93      61.579  80.273  62.879  1.00  0.00           C  
ATOM   1260  OE1 GLN    93      60.399  80.211  62.461  1.00  0.00           O  
ATOM   1261  NE2 GLN    93      61.792  80.822  64.039  1.00  0.00           N  
ATOM   1262 HE21 GLN    93      61.018  81.132  64.609  1.00  0.00           H  
ATOM   1263 HE22 GLN    93      62.732  80.912  64.396  1.00  0.00           H  
ATOM   1264  C   GLN    93      61.797  81.214  58.413  1.00  0.00           C  
ATOM   1265  O   GLN    93      60.554  81.203  58.418  1.00  0.00           O  
ATOM   1266  N   GLN    94      62.609  80.928  57.358  1.00  0.00           N  
ATOM   1267  H   GLN    94      63.570  80.755  57.618  1.00  0.00           H  
ATOM   1268  CA  GLN    94      62.103  80.643  55.979  1.00  0.00           C  
ATOM   1269  HA  GLN    94      61.408  81.427  55.679  1.00  0.00           H  
ATOM   1270  CB  GLN    94      63.371  80.603  55.046  1.00  0.00           C  
ATOM   1271  HB2 GLN    94      64.030  81.440  55.277  1.00  0.00           H  
ATOM   1272  HB3 GLN    94      63.862  79.631  55.105  1.00  0.00           H  
ATOM   1273  CG  GLN    94      63.058  80.763  53.534  1.00  0.00           C  
ATOM   1274  HG2 GLN    94      62.428  79.964  53.143  1.00  0.00           H  
ATOM   1275  HG3 GLN    94      62.526  81.699  53.364  1.00  0.00           H  
ATOM   1276  CD  GLN    94      64.378  80.739  52.690  1.00  0.00           C  
ATOM   1277  OE1 GLN    94      65.415  80.464  53.210  1.00  0.00           O  
ATOM   1278  NE2 GLN    94      64.432  81.004  51.428  1.00  0.00           N  
ATOM   1279 HE21 GLN    94      63.665  81.500  50.998  1.00  0.00           H  
ATOM   1280 HE22 GLN    94      65.363  81.217  51.098  1.00  0.00           H  
ATOM   1281  C   GLN    94      61.340  79.291  55.898  1.00  0.00           C  
ATOM   1282  O   GLN    94      61.602  78.251  56.521  1.00  0.00           O  
ATOM   1283  N   SER    95      60.389  79.262  54.931  1.00  0.00           N  
ATOM   1284  H   SER    95      60.330  80.128  54.414  1.00  0.00           H  
ATOM   1285  CA  SER    95      59.589  78.028  54.593  1.00  0.00           C  
ATOM   1286  HA  SER    95      59.059  77.869  55.532  1.00  0.00           H  
ATOM   1287  CB  SER    95      58.646  78.323  53.477  1.00  0.00           C  
ATOM   1288  HB2 SER    95      58.174  79.294  53.624  1.00  0.00           H  
ATOM   1289  HB3 SER    95      59.167  78.259  52.522  1.00  0.00           H  
ATOM   1290  OG  SER    95      57.720  77.320  53.500  1.00  0.00           O  
ATOM   1291  HG  SER    95      57.191  77.443  54.292  1.00  0.00           H  
ATOM   1292  C   SER    95      60.536  76.819  54.212  1.00  0.00           C  
ATOM   1293  O   SER    95      61.615  76.958  53.802  1.00  0.00           O  
ATOM   1294  N   SER    96      60.025  75.613  54.566  1.00  0.00           N  
ATOM   1295  H   SER    96      59.145  75.557  55.058  1.00  0.00           H  
ATOM   1296  CA  SER    96      60.776  74.332  54.382  1.00  0.00           C  
ATOM   1297  HA  SER    96      61.655  74.331  55.026  1.00  0.00           H  
ATOM   1298  CB  SER    96      59.884  73.122  54.811  1.00  0.00           C  
ATOM   1299  HB2 SER    96      58.906  73.237  54.344  1.00  0.00           H  
ATOM   1300  HB3 SER    96      60.294  72.229  54.339  1.00  0.00           H  
ATOM   1301  OG  SER    96      59.785  73.096  56.190  1.00  0.00           O  
ATOM   1302  HG  SER    96      59.355  72.260  56.387  1.00  0.00           H  
ATOM   1303  C   SER    96      61.037  74.223  52.870  1.00  0.00           C  
ATOM   1304  O   SER    96      60.114  74.429  52.082  1.00  0.00           O  
ATOM   1305  N   TYR    97      62.118  73.654  52.290  1.00  0.00           N  
ATOM   1306  H   TYR    97      62.003  73.702  51.288  1.00  0.00           H  
ATOM   1307  CA  TYR    97      63.173  72.721  52.868  1.00  0.00           C  
ATOM   1308  HA  TYR    97      63.387  72.043  52.043  1.00  0.00           H  
ATOM   1309  CB  TYR    97      64.438  73.546  53.093  1.00  0.00           C  
ATOM   1310  HB2 TYR    97      64.206  74.484  53.598  1.00  0.00           H  
ATOM   1311  HB3 TYR    97      65.181  73.030  53.702  1.00  0.00           H  
ATOM   1312  CG  TYR    97      65.000  73.880  51.741  1.00  0.00           C  
ATOM   1313  CD1 TYR    97      64.832  75.172  51.185  1.00  0.00           C  
ATOM   1314  HD1 TYR    97      64.445  76.014  51.740  1.00  0.00           H  
ATOM   1315  CE1 TYR    97      65.389  75.425  49.933  1.00  0.00           C  
ATOM   1316  HE1 TYR    97      65.334  76.411  49.495  1.00  0.00           H  
ATOM   1317  CZ  TYR    97      65.950  74.383  49.146  1.00  0.00           C  
ATOM   1318  OH  TYR    97      66.426  74.716  47.898  1.00  0.00           O  
ATOM   1319  HH  TYR    97      66.171  75.639  47.829  1.00  0.00           H  
ATOM   1320  CE2 TYR    97      66.030  73.071  49.640  1.00  0.00           C  
ATOM   1321  HE2 TYR    97      66.415  72.243  49.063  1.00  0.00           H  
ATOM   1322  CD2 TYR    97      65.570  72.860  50.931  1.00  0.00           C  
ATOM   1323  HD2 TYR    97      65.744  71.907  51.407  1.00  0.00           H  
ATOM   1324  C   TYR    97      62.807  71.872  54.130  1.00  0.00           C  
ATOM   1325  O   TYR    97      62.885  72.384  55.293  1.00  0.00           O  
ATOM   1326  N   PRO    98      62.362  70.590  53.884  1.00  0.00           N  
ATOM   1327  CD  PRO    98      62.425  69.629  54.920  1.00  0.00           C  
ATOM   1328  HD2 PRO    98      62.044  69.978  55.879  1.00  0.00           H  
ATOM   1329  HD3 PRO    98      63.465  69.403  55.156  1.00  0.00           H  
ATOM   1330  CG  PRO    98      61.820  68.353  54.507  1.00  0.00           C  
ATOM   1331  HG2 PRO    98      60.825  68.220  54.933  1.00  0.00           H  
ATOM   1332  HG3 PRO    98      62.430  67.491  54.777  1.00  0.00           H  
ATOM   1333  CB  PRO    98      61.727  68.487  52.959  1.00  0.00           C  
ATOM   1334  HB2 PRO    98      60.882  67.961  52.513  1.00  0.00           H  
ATOM   1335  HB3 PRO    98      62.611  67.978  52.576  1.00  0.00           H  
ATOM   1336  CA  PRO    98      61.976  69.956  52.579  1.00  0.00           C  
ATOM   1337  HA  PRO    98      62.810  70.012  51.879  1.00  0.00           H  
ATOM   1338  C   PRO    98      60.776  70.664  51.984  1.00  0.00           C  
ATOM   1339  O   PRO    98      59.730  70.901  52.572  1.00  0.00           O  
ATOM   1340  N   GLY    99      60.978  71.083  50.705  1.00  0.00           N  
ATOM   1341  H   GLY    99      61.880  70.854  50.311  1.00  0.00           H  
ATOM   1342  CA  GLY    99      59.992  71.591  49.749  1.00  0.00           C  
ATOM   1343  HA2 GLY    99      59.502  72.419  50.262  1.00  0.00           H  
ATOM   1344  HA3 GLY    99      60.430  71.900  48.800  1.00  0.00           H  
ATOM   1345  C   GLY    99      58.843  70.704  49.472  1.00  0.00           C  
ATOM   1346  O   GLY    99      59.002  69.467  49.583  1.00  0.00           O  
ATOM   1347  N   TYR   100      57.641  71.220  49.212  1.00  0.00           N  
ATOM   1348  H   TYR   100      57.493  72.214  49.109  1.00  0.00           H  
ATOM   1349  CA  TYR   100      56.434  70.387  49.379  1.00  0.00           C  
ATOM   1350  HA  TYR   100      56.741  69.341  49.411  1.00  0.00           H  
ATOM   1351  CB  TYR   100      55.786  70.794  50.812  1.00  0.00           C  
ATOM   1352  HB2 TYR   100      54.742  70.480  50.826  1.00  0.00           H  
ATOM   1353  HB3 TYR   100      56.419  70.319  51.561  1.00  0.00           H  
ATOM   1354  CG  TYR   100      55.733  72.313  51.043  1.00  0.00           C  
ATOM   1355  CD1 TYR   100      54.585  73.099  50.538  1.00  0.00           C  
ATOM   1356  HD1 TYR   100      53.710  72.748  50.011  1.00  0.00           H  
ATOM   1357  CE1 TYR   100      54.576  74.472  50.784  1.00  0.00           C  
ATOM   1358  HE1 TYR   100      53.801  75.112  50.390  1.00  0.00           H  
ATOM   1359  CZ  TYR   100      55.624  75.083  51.468  1.00  0.00           C  
ATOM   1360  OH  TYR   100      55.631  76.456  51.687  1.00  0.00           O  
ATOM   1361  HH  TYR   100      56.475  76.763  52.026  1.00  0.00           H  
ATOM   1362  CE2 TYR   100      56.619  74.316  52.174  1.00  0.00           C  
ATOM   1363  HE2 TYR   100      57.371  74.794  52.785  1.00  0.00           H  
ATOM   1364  CD2 TYR   100      56.699  72.973  51.883  1.00  0.00           C  
ATOM   1365  HD2 TYR   100      57.556  72.392  52.190  1.00  0.00           H  
ATOM   1366  C   TYR   100      55.368  70.530  48.259  1.00  0.00           C  
ATOM   1367  O   TYR   100      54.615  69.612  48.023  1.00  0.00           O  
ATOM   1368  N   GLY   101      55.465  71.618  47.520  1.00  0.00           N  
ATOM   1369  H   GLY   101      56.106  72.375  47.707  1.00  0.00           H  
ATOM   1370  CA  GLY   101      54.546  71.986  46.403  1.00  0.00           C  
ATOM   1371  HA2 GLY   101      54.692  73.046  46.195  1.00  0.00           H  
ATOM   1372  HA3 GLY   101      54.775  71.351  45.547  1.00  0.00           H  
ATOM   1373  C   GLY   101      53.061  71.822  46.583  1.00  0.00           C  
ATOM   1374  O   GLY   101      52.565  71.841  47.706  1.00  0.00           O  
ATOM   1375  N   GLN   102      52.251  71.635  45.531  1.00  0.00           N  
ATOM   1376  H   GLN   102      52.610  71.799  44.601  1.00  0.00           H  
ATOM   1377  CA  GLN   102      50.797  71.339  45.600  1.00  0.00           C  
ATOM   1378  HA  GLN   102      50.299  71.968  46.339  1.00  0.00           H  
ATOM   1379  CB  GLN   102      50.061  71.531  44.220  1.00  0.00           C  
ATOM   1380  HB2 GLN   102      50.757  71.303  43.412  1.00  0.00           H  
ATOM   1381  HB3 GLN   102      49.192  70.880  44.125  1.00  0.00           H  
ATOM   1382  CG  GLN   102      49.706  72.982  43.850  1.00  0.00           C  
ATOM   1383  HG2 GLN   102      50.594  73.595  44.005  1.00  0.00           H  
ATOM   1384  HG3 GLN   102      49.453  73.061  42.793  1.00  0.00           H  
ATOM   1385  CD  GLN   102      48.627  73.655  44.727  1.00  0.00           C  
ATOM   1386  OE1 GLN   102      47.988  73.085  45.542  1.00  0.00           O  
ATOM   1387  NE2 GLN   102      48.581  74.966  44.645  1.00  0.00           N  
ATOM   1388 HE21 GLN   102      49.296  75.336  44.035  1.00  0.00           H  
ATOM   1389 HE22 GLN   102      48.013  75.588  45.203  1.00  0.00           H  
ATOM   1390  C   GLN   102      50.552  69.866  46.225  1.00  0.00           C  
ATOM   1391  O   GLN   102      49.452  69.512  46.599  1.00  0.00           O  
ATOM   1392  N   GLN   103      51.562  68.946  46.100  1.00  0.00           N  
ATOM   1393  H   GLN   103      52.443  69.197  45.674  1.00  0.00           H  
ATOM   1394  CA  GLN   103      51.562  67.608  46.616  1.00  0.00           C  
ATOM   1395  HA  GLN   103      51.047  67.565  47.575  1.00  0.00           H  
ATOM   1396  CB  GLN   103      50.917  66.683  45.635  1.00  0.00           C  
ATOM   1397  HB2 GLN   103      49.860  66.938  45.709  1.00  0.00           H  
ATOM   1398  HB3 GLN   103      51.258  66.888  44.621  1.00  0.00           H  
ATOM   1399  CG  GLN   103      51.145  65.170  45.893  1.00  0.00           C  
ATOM   1400  HG2 GLN   103      52.153  64.806  45.692  1.00  0.00           H  
ATOM   1401  HG3 GLN   103      50.954  64.910  46.934  1.00  0.00           H  
ATOM   1402  CD  GLN   103      50.305  64.259  44.961  1.00  0.00           C  
ATOM   1403  OE1 GLN   103      49.830  64.730  43.958  1.00  0.00           O  
ATOM   1404  NE2 GLN   103      50.124  62.957  45.162  1.00  0.00           N  
ATOM   1405 HE21 GLN   103      49.719  62.434  44.399  1.00  0.00           H  
ATOM   1406 HE22 GLN   103      50.322  62.511  46.047  1.00  0.00           H  
ATOM   1407  C   GLN   103      53.001  67.161  46.979  1.00  0.00           C  
ATOM   1408  O   GLN   103      53.860  67.268  46.106  1.00  0.00           O  
ATOM   1409  N   PRO   104      53.295  66.654  48.221  1.00  0.00           N  
ATOM   1410  CD  PRO   104      52.453  66.634  49.450  1.00  0.00           C  
ATOM   1411  HD2 PRO   104      51.527  66.123  49.186  1.00  0.00           H  
ATOM   1412  HD3 PRO   104      52.343  67.604  49.934  1.00  0.00           H  
ATOM   1413  CG  PRO   104      53.249  65.806  50.477  1.00  0.00           C  
ATOM   1414  HG2 PRO   104      53.107  64.768  50.176  1.00  0.00           H  
ATOM   1415  HG3 PRO   104      52.861  65.990  51.479  1.00  0.00           H  
ATOM   1416  CB  PRO   104      54.622  66.339  50.228  1.00  0.00           C  
ATOM   1417  HB2 PRO   104      55.452  65.811  50.695  1.00  0.00           H  
ATOM   1418  HB3 PRO   104      54.598  67.400  50.477  1.00  0.00           H  
ATOM   1419  CA  PRO   104      54.622  66.286  48.650  1.00  0.00           C  
ATOM   1420  HA  PRO   104      55.299  67.035  48.239  1.00  0.00           H  
ATOM   1421  C   PRO   104      55.132  64.987  48.192  1.00  0.00           C  
ATOM   1422  O   PRO   104      54.390  64.056  47.941  1.00  0.00           O  
ATOM   1423  N   ALA   105      56.435  64.817  48.068  1.00  0.00           N  
ATOM   1424  H   ALA   105      57.034  65.521  48.475  1.00  0.00           H  
ATOM   1425  CA  ALA   105      57.088  63.566  47.834  1.00  0.00           C  
ATOM   1426  HA  ALA   105      56.756  63.223  46.854  1.00  0.00           H  
ATOM   1427  CB  ALA   105      58.639  63.662  47.691  1.00  0.00           C  
ATOM   1428  HB1 ALA   105      59.144  63.989  48.600  1.00  0.00           H  
ATOM   1429  HB2 ALA   105      59.045  62.689  47.415  1.00  0.00           H  
ATOM   1430  HB3 ALA   105      58.955  64.404  46.957  1.00  0.00           H  
ATOM   1431  C   ALA   105      56.614  62.524  48.941  1.00  0.00           C  
ATOM   1432  O   ALA   105      56.460  62.915  50.088  1.00  0.00           O  
ATOM   1433  N   PRO   106      56.373  61.227  48.616  1.00  0.00           N  
ATOM   1434  CD  PRO   106      56.424  60.694  47.249  1.00  0.00           C  
ATOM   1435  HD2 PRO   106      57.475  60.588  46.978  1.00  0.00           H  
ATOM   1436  HD3 PRO   106      55.884  61.321  46.540  1.00  0.00           H  
ATOM   1437  CG  PRO   106      55.727  59.328  47.305  1.00  0.00           C  
ATOM   1438  HG2 PRO   106      56.113  58.592  46.601  1.00  0.00           H  
ATOM   1439  HG3 PRO   106      54.643  59.378  47.195  1.00  0.00           H  
ATOM   1440  CB  PRO   106      55.998  58.855  48.728  1.00  0.00           C  
ATOM   1441  HB2 PRO   106      57.031  58.529  48.854  1.00  0.00           H  
ATOM   1442  HB3 PRO   106      55.256  58.154  49.110  1.00  0.00           H  
ATOM   1443  CA  PRO   106      55.942  60.202  49.525  1.00  0.00           C  
ATOM   1444  HA  PRO   106      54.893  60.331  49.794  1.00  0.00           H  
ATOM   1445  C   PRO   106      56.701  60.046  50.840  1.00  0.00           C  
ATOM   1446  O   PRO   106      57.837  60.432  50.870  1.00  0.00           O  
ATOM   1447  N   SER   107      55.989  59.585  51.856  1.00  0.00           N  
ATOM   1448  H   SER   107      55.049  59.312  51.604  1.00  0.00           H  
ATOM   1449  CA  SER   107      56.423  59.644  53.317  1.00  0.00           C  
ATOM   1450  HA  SER   107      56.773  60.669  53.441  1.00  0.00           H  
ATOM   1451  CB  SER   107      55.204  59.518  54.295  1.00  0.00           C  
ATOM   1452  HB2 SER   107      54.749  58.531  54.377  1.00  0.00           H  
ATOM   1453  HB3 SER   107      55.434  59.757  55.334  1.00  0.00           H  
ATOM   1454  OG  SER   107      54.335  60.552  53.943  1.00  0.00           O  
ATOM   1455  HG  SER   107      53.700  60.652  54.656  1.00  0.00           H  
ATOM   1456  C   SER   107      57.603  58.690  53.690  1.00  0.00           C  
ATOM   1457  O   SER   107      57.410  57.537  54.084  1.00  0.00           O  
ATOM   1458  N   SER   108      58.823  59.073  53.361  1.00  0.00           N  
ATOM   1459  H   SER   108      58.969  60.002  52.993  1.00  0.00           H  
ATOM   1460  CA  SER   108      59.966  58.151  53.133  1.00  0.00           C  
ATOM   1461  HA  SER   108      59.771  57.567  52.234  1.00  0.00           H  
ATOM   1462  CB  SER   108      61.182  59.053  52.890  1.00  0.00           C  
ATOM   1463  HB2 SER   108      60.926  59.748  52.090  1.00  0.00           H  
ATOM   1464  HB3 SER   108      61.576  59.572  53.763  1.00  0.00           H  
ATOM   1465  OG  SER   108      62.173  58.186  52.370  1.00  0.00           O  
ATOM   1466  HG  SER   108      63.038  58.265  52.780  1.00  0.00           H  
ATOM   1467  C   SER   108      60.278  57.229  54.299  1.00  0.00           C  
ATOM   1468  O   SER   108      60.565  57.653  55.432  1.00  0.00           O  
ATOM   1469  N   THR   109      60.075  55.899  54.027  1.00  0.00           N  
ATOM   1470  H   THR   109      59.696  55.716  53.109  1.00  0.00           H  
ATOM   1471  CA  THR   109      60.227  54.790  54.945  1.00  0.00           C  
ATOM   1472  HA  THR   109      59.850  55.015  55.942  1.00  0.00           H  
ATOM   1473  CB  THR   109      59.547  53.563  54.294  1.00  0.00           C  
ATOM   1474  HB  THR   109      60.117  53.313  53.399  1.00  0.00           H  
ATOM   1475  CG2 THR   109      59.492  52.309  55.176  1.00  0.00           C  
ATOM   1476 HG21 THR   109      58.639  51.763  54.774  1.00  0.00           H  
ATOM   1477 HG22 THR   109      60.376  51.673  55.148  1.00  0.00           H  
ATOM   1478 HG23 THR   109      59.286  52.577  56.213  1.00  0.00           H  
ATOM   1479  OG1 THR   109      58.252  53.750  54.158  1.00  0.00           O  
ATOM   1480  HG1 THR   109      58.190  54.443  53.497  1.00  0.00           H  
ATOM   1481  C   THR   109      61.687  54.469  55.116  1.00  0.00           C  
ATOM   1482  O   THR   109      62.439  54.670  54.220  1.00  0.00           O  
ATOM   1483  N   SER   110      62.121  53.905  56.297  1.00  0.00           N  
ATOM   1484  H   SER   110      61.400  53.860  57.002  1.00  0.00           H  
ATOM   1485  CA  SER   110      63.436  53.327  56.563  1.00  0.00           C  
ATOM   1486  HA  SER   110      64.210  54.093  56.543  1.00  0.00           H  
ATOM   1487  CB  SER   110      63.515  52.547  57.878  1.00  0.00           C  
ATOM   1488  HB2 SER   110      63.319  53.246  58.691  1.00  0.00           H  
ATOM   1489  HB3 SER   110      62.701  51.832  57.763  1.00  0.00           H  
ATOM   1490  OG  SER   110      64.710  51.849  58.115  1.00  0.00           O  
ATOM   1491  HG  SER   110      64.984  51.967  59.028  1.00  0.00           H  
ATOM   1492  C   SER   110      63.718  52.316  55.495  1.00  0.00           C  
ATOM   1493  O   SER   110      63.002  51.439  54.977  1.00  0.00           O  
ATOM   1494  N   GLY   111      65.002  52.415  55.094  1.00  0.00           N  
ATOM   1495  H   GLY   111      65.508  53.120  55.611  1.00  0.00           H  
ATOM   1496  CA  GLY   111      65.612  51.717  53.924  1.00  0.00           C  
ATOM   1497  HA2 GLY   111      66.694  51.595  53.979  1.00  0.00           H  
ATOM   1498  HA3 GLY   111      65.205  50.706  53.936  1.00  0.00           H  
ATOM   1499  C   GLY   111      65.263  52.330  52.494  1.00  0.00           C  
ATOM   1500  O   GLY   111      64.653  53.406  52.502  1.00  0.00           O  
ATOM   1501  N   SER   112      65.462  51.710  51.333  1.00  0.00           N  
ATOM   1502  H   SER   112      64.975  52.134  50.556  1.00  0.00           H  
ATOM   1503  CA  SER   112      66.260  50.530  50.975  1.00  0.00           C  
ATOM   1504  HA  SER   112      65.836  50.010  50.116  1.00  0.00           H  
ATOM   1505  CB  SER   112      67.639  50.910  50.530  1.00  0.00           C  
ATOM   1506  HB2 SER   112      68.319  50.969  51.379  1.00  0.00           H  
ATOM   1507  HB3 SER   112      67.897  50.023  49.952  1.00  0.00           H  
ATOM   1508  OG  SER   112      67.474  52.079  49.722  1.00  0.00           O  
ATOM   1509  HG  SER   112      67.578  52.865  50.263  1.00  0.00           H  
ATOM   1510  C   SER   112      66.345  49.459  52.099  1.00  0.00           C  
ATOM   1511  O   SER   112      67.354  49.323  52.801  1.00  0.00           O  
ATOM   1512  N   TYR   113      65.284  48.708  52.347  1.00  0.00           N  
ATOM   1513  H   TYR   113      65.406  47.973  53.030  1.00  0.00           H  
ATOM   1514  CA  TYR   113      64.068  48.532  51.582  1.00  0.00           C  
ATOM   1515  HA  TYR   113      63.680  49.412  51.069  1.00  0.00           H  
ATOM   1516  CB  TYR   113      64.220  47.460  50.558  1.00  0.00           C  
ATOM   1517  HB2 TYR   113      64.523  46.529  51.037  1.00  0.00           H  
ATOM   1518  HB3 TYR   113      63.257  47.429  50.049  1.00  0.00           H  
ATOM   1519  CG  TYR   113      65.234  47.699  49.440  1.00  0.00           C  
ATOM   1520  CD1 TYR   113      64.865  48.363  48.238  1.00  0.00           C  
ATOM   1521  HD1 TYR   113      63.830  48.621  48.068  1.00  0.00           H  
ATOM   1522  CE1 TYR   113      65.837  48.790  47.306  1.00  0.00           C  
ATOM   1523  HE1 TYR   113      65.513  49.173  46.350  1.00  0.00           H  
ATOM   1524  CZ  TYR   113      67.208  48.486  47.603  1.00  0.00           C  
ATOM   1525  OH  TYR   113      68.128  48.863  46.658  1.00  0.00           O  
ATOM   1526  HH  TYR   113      69.047  48.881  46.935  1.00  0.00           H  
ATOM   1527  CE2 TYR   113      67.616  47.749  48.803  1.00  0.00           C  
ATOM   1528  HE2 TYR   113      68.650  47.792  49.112  1.00  0.00           H  
ATOM   1529  CD2 TYR   113      66.596  47.345  49.664  1.00  0.00           C  
ATOM   1530  HD2 TYR   113      66.920  46.923  50.604  1.00  0.00           H  
ATOM   1531  C   TYR   113      63.049  48.082  52.618  1.00  0.00           C  
ATOM   1532  O   TYR   113      63.394  47.344  53.565  1.00  0.00           O  
ATOM   1533  N   GLY   114      61.840  48.554  52.530  1.00  0.00           N  
ATOM   1534  H   GLY   114      61.734  49.154  51.725  1.00  0.00           H  
ATOM   1535  CA  GLY   114      60.637  47.933  53.078  1.00  0.00           C  
ATOM   1536  HA2 GLY   114      60.824  47.663  54.117  1.00  0.00           H  
ATOM   1537  HA3 GLY   114      59.901  48.720  52.909  1.00  0.00           H  
ATOM   1538  C   GLY   114      60.134  46.626  52.371  1.00  0.00           C  
ATOM   1539  O   GLY   114      60.910  46.065  51.571  1.00  0.00           O  
ATOM   1540  N   SER   115      58.949  46.076  52.626  1.00  0.00           N  
ATOM   1541  H   SER   115      58.542  45.323  52.090  1.00  0.00           H  
ATOM   1542  CA  SER   115      57.950  46.463  53.644  1.00  0.00           C  
ATOM   1543  HA  SER   115      58.117  47.415  54.148  1.00  0.00           H  
ATOM   1544  CB  SER   115      56.675  46.785  52.950  1.00  0.00           C  
ATOM   1545  HB2 SER   115      56.383  45.968  52.290  1.00  0.00           H  
ATOM   1546  HB3 SER   115      55.915  47.022  53.694  1.00  0.00           H  
ATOM   1547  OG  SER   115      56.683  47.921  52.095  1.00  0.00           O  
ATOM   1548  HG  SER   115      56.710  48.734  52.604  1.00  0.00           H  
ATOM   1549  C   SER   115      57.745  45.484  54.777  1.00  0.00           C  
ATOM   1550  O   SER   115      57.941  44.294  54.629  1.00  0.00           O  
ATOM   1551  N   SER   116      57.221  45.963  55.885  1.00  0.00           N  
ATOM   1552  H   SER   116      56.835  46.894  55.823  1.00  0.00           H  
ATOM   1553  CA  SER   116      56.776  45.074  56.952  1.00  0.00           C  
ATOM   1554  HA  SER   116      57.573  44.695  57.590  1.00  0.00           H  
ATOM   1555  CB  SER   116      56.027  46.009  57.928  1.00  0.00           C  
ATOM   1556  HB2 SER   116      56.664  46.856  58.184  1.00  0.00           H  
ATOM   1557  HB3 SER   116      55.106  46.265  57.404  1.00  0.00           H  
ATOM   1558  OG  SER   116      55.451  45.396  59.020  1.00  0.00           O  
ATOM   1559  HG  SER   116      56.105  45.235  59.705  1.00  0.00           H  
ATOM   1560  C   SER   116      55.799  43.983  56.676  1.00  0.00           C  
ATOM   1561  O   SER   116      55.026  44.133  55.737  1.00  0.00           O  
ATOM   1562  N   SER   117      55.884  42.857  57.383  1.00  0.00           N  
ATOM   1563  H   SER   117      56.524  42.838  58.165  1.00  0.00           H  
ATOM   1564  CA  SER   117      55.027  41.658  57.131  1.00  0.00           C  
ATOM   1565  HA  SER   117      54.395  41.901  56.277  1.00  0.00           H  
ATOM   1566  CB  SER   117      55.889  40.453  56.851  1.00  0.00           C  
ATOM   1567  HB2 SER   117      56.215  40.027  57.799  1.00  0.00           H  
ATOM   1568  HB3 SER   117      55.204  39.729  56.410  1.00  0.00           H  
ATOM   1569  OG  SER   117      56.815  40.775  55.900  1.00  0.00           O  
ATOM   1570  HG  SER   117      57.537  41.304  56.247  1.00  0.00           H  
ATOM   1571  C   SER   117      53.952  41.435  58.238  1.00  0.00           C  
ATOM   1572  O   SER   117      53.224  40.439  58.130  1.00  0.00           O  
ATOM   1573  N   GLN   118      53.946  42.234  59.267  1.00  0.00           N  
ATOM   1574  H   GLN   118      54.582  43.015  59.202  1.00  0.00           H  
ATOM   1575  CA  GLN   118      52.997  42.215  60.373  1.00  0.00           C  
ATOM   1576  HA  GLN   118      53.088  43.176  60.879  1.00  0.00           H  
ATOM   1577  CB  GLN   118      51.549  42.134  59.838  1.00  0.00           C  
ATOM   1578  HB2 GLN   118      51.510  42.946  59.112  1.00  0.00           H  
ATOM   1579  HB3 GLN   118      51.346  41.181  59.348  1.00  0.00           H  
ATOM   1580  CG  GLN   118      50.531  42.351  60.962  1.00  0.00           C  
ATOM   1581  HG2 GLN   118      50.587  41.600  61.750  1.00  0.00           H  
ATOM   1582  HG3 GLN   118      50.699  43.320  61.431  1.00  0.00           H  
ATOM   1583  CD  GLN   118      49.171  42.421  60.448  1.00  0.00           C  
ATOM   1584  OE1 GLN   118      48.684  43.359  59.865  1.00  0.00           O  
ATOM   1585  NE2 GLN   118      48.336  41.309  60.469  1.00  0.00           N  
ATOM   1586 HE21 GLN   118      48.797  40.503  60.867  1.00  0.00           H  
ATOM   1587 HE22 GLN   118      47.343  41.360  60.293  1.00  0.00           H  
ATOM   1588  C   GLN   118      53.297  41.132  61.350  1.00  0.00           C  
ATOM   1589  O   GLN   118      53.423  39.963  61.055  1.00  0.00           O  
ATOM   1590  N   SER   119      53.488  41.474  62.580  1.00  0.00           N  
ATOM   1591  H   SER   119      53.672  40.693  63.193  1.00  0.00           H  
ATOM   1592  CA  SER   119      53.530  42.770  63.301  1.00  0.00           C  
ATOM   1593  HA  SER   119      52.574  43.268  63.140  1.00  0.00           H  
ATOM   1594  CB  SER   119      53.618  42.619  64.806  1.00  0.00           C  
ATOM   1595  HB2 SER   119      54.356  41.894  65.149  1.00  0.00           H  
ATOM   1596  HB3 SER   119      53.777  43.578  65.299  1.00  0.00           H  
ATOM   1597  OG  SER   119      52.373  42.021  65.139  1.00  0.00           O  
ATOM   1598  HG  SER   119      52.099  42.380  65.987  1.00  0.00           H  
ATOM   1599  C   SER   119      54.717  43.597  62.882  1.00  0.00           C  
ATOM   1600  O   SER   119      55.689  42.962  62.431  1.00  0.00           O  
ATOM   1601  N   SER   120      54.765  44.891  62.989  1.00  0.00           N  
ATOM   1602  H   SER   120      53.946  45.380  63.323  1.00  0.00           H  
ATOM   1603  CA  SER   120      55.974  45.695  63.163  1.00  0.00           C  
ATOM   1604  HA  SER   120      56.738  45.392  62.447  1.00  0.00           H  
ATOM   1605  CB  SER   120      55.791  47.090  62.707  1.00  0.00           C  
ATOM   1606  HB2 SER   120      55.101  47.661  63.329  1.00  0.00           H  
ATOM   1607  HB3 SER   120      56.715  47.664  62.643  1.00  0.00           H  
ATOM   1608  OG  SER   120      55.253  47.027  61.361  1.00  0.00           O  
ATOM   1609  HG  SER   120      54.924  47.917  61.214  1.00  0.00           H  
ATOM   1610  C   SER   120      56.632  45.625  64.507  1.00  0.00           C  
ATOM   1611  O   SER   120      56.029  45.819  65.567  1.00  0.00           O  
ATOM   1612  N   SER   121      57.950  45.420  64.601  1.00  0.00           N  
ATOM   1613  H   SER   121      58.369  45.497  65.517  1.00  0.00           H  
ATOM   1614  CA  SER   121      58.945  45.331  63.521  1.00  0.00           C  
ATOM   1615  HA  SER   121      58.694  46.032  62.725  1.00  0.00           H  
ATOM   1616  CB  SER   121      60.327  45.671  63.990  1.00  0.00           C  
ATOM   1617  HB2 SER   121      60.539  45.201  64.950  1.00  0.00           H  
ATOM   1618  HB3 SER   121      61.076  45.365  63.260  1.00  0.00           H  
ATOM   1619  OG  SER   121      60.543  46.976  64.376  1.00  0.00           O  
ATOM   1620  HG  SER   121      60.208  46.976  65.275  1.00  0.00           H  
ATOM   1621  C   SER   121      59.113  43.940  62.882  1.00  0.00           C  
ATOM   1622  O   SER   121      59.799  43.767  61.838  1.00  0.00           O  
ATOM   1623  N   TYR   122      58.477  42.898  63.398  1.00  0.00           N  
ATOM   1624  H   TYR   122      57.814  42.958  64.157  1.00  0.00           H  
ATOM   1625  CA  TYR   122      58.680  41.530  62.903  1.00  0.00           C  
ATOM   1626  HA  TYR   122      59.011  41.624  61.868  1.00  0.00           H  
ATOM   1627  CB  TYR   122      59.806  40.902  63.722  1.00  0.00           C  
ATOM   1628  HB2 TYR   122      59.371  40.782  64.714  1.00  0.00           H  
ATOM   1629  HB3 TYR   122      60.074  39.935  63.296  1.00  0.00           H  
ATOM   1630  CG  TYR   122      61.095  41.710  63.754  1.00  0.00           C  
ATOM   1631  CD1 TYR   122      61.482  42.465  64.883  1.00  0.00           C  
ATOM   1632  HD1 TYR   122      60.843  42.572  65.747  1.00  0.00           H  
ATOM   1633  CE1 TYR   122      62.588  43.286  64.886  1.00  0.00           C  
ATOM   1634  HE1 TYR   122      62.764  43.861  65.783  1.00  0.00           H  
ATOM   1635  CZ  TYR   122      63.503  43.177  63.822  1.00  0.00           C  
ATOM   1636  OH  TYR   122      64.649  43.916  63.791  1.00  0.00           O  
ATOM   1637  HH  TYR   122      64.614  44.672  64.382  1.00  0.00           H  
ATOM   1638  CE2 TYR   122      63.123  42.405  62.701  1.00  0.00           C  
ATOM   1639  HE2 TYR   122      63.735  42.337  61.814  1.00  0.00           H  
ATOM   1640  CD2 TYR   122      61.989  41.643  62.686  1.00  0.00           C  
ATOM   1641  HD2 TYR   122      61.684  41.096  61.807  1.00  0.00           H  
ATOM   1642  C   TYR   122      57.428  40.581  63.136  1.00  0.00           C  
ATOM   1643  O   TYR   122      56.965  40.567  64.250  1.00  0.00           O  
ATOM   1644  N   GLY   123      56.888  39.928  62.127  1.00  0.00           N  
ATOM   1645  H   GLY   123      56.112  39.344  62.405  1.00  0.00           H  
ATOM   1646  CA  GLY   123      57.313  39.771  60.723  1.00  0.00           C  
ATOM   1647  HA2 GLY   123      56.683  40.391  60.085  1.00  0.00           H  
ATOM   1648  HA3 GLY   123      58.389  39.948  60.709  1.00  0.00           H  
ATOM   1649  C   GLY   123      57.058  38.257  60.360  1.00  0.00           C  
ATOM   1650  O   GLY   123      56.245  37.602  60.980  1.00  0.00           O  
ATOM   1651  N   GLN   124      57.917  37.771  59.443  1.00  0.00           N  
ATOM   1652  H   GLN   124      58.471  38.457  58.950  1.00  0.00           H  
ATOM   1653  CA  GLN   124      58.209  36.379  59.463  1.00  0.00           C  
ATOM   1654  HA  GLN   124      57.742  35.867  60.305  1.00  0.00           H  
ATOM   1655  CB  GLN   124      57.635  35.716  58.228  1.00  0.00           C  
ATOM   1656  HB2 GLN   124      56.569  35.926  58.315  1.00  0.00           H  
ATOM   1657  HB3 GLN   124      57.945  36.333  57.384  1.00  0.00           H  
ATOM   1658  CG  GLN   124      58.080  34.237  58.016  1.00  0.00           C  
ATOM   1659  HG2 GLN   124      59.154  34.105  57.889  1.00  0.00           H  
ATOM   1660  HG3 GLN   124      57.974  33.810  59.014  1.00  0.00           H  
ATOM   1661  CD  GLN   124      57.327  33.448  57.012  1.00  0.00           C  
ATOM   1662  OE1 GLN   124      56.213  33.823  56.632  1.00  0.00           O  
ATOM   1663  NE2 GLN   124      57.911  32.323  56.563  1.00  0.00           N  
ATOM   1664 HE21 GLN   124      58.851  32.040  56.799  1.00  0.00           H  
ATOM   1665 HE22 GLN   124      57.426  31.887  55.792  1.00  0.00           H  
ATOM   1666  C   GLN   124      59.741  36.202  59.693  1.00  0.00           C  
ATOM   1667  O   GLN   124      60.511  36.658  58.858  1.00  0.00           O  
ATOM   1668  N   PRO   125      60.302  35.666  60.819  1.00  0.00           N  
ATOM   1669  CD  PRO   125      61.697  35.413  60.930  1.00  0.00           C  
ATOM   1670  HD2 PRO   125      62.240  36.294  60.588  1.00  0.00           H  
ATOM   1671  HD3 PRO   125      61.959  34.531  60.345  1.00  0.00           H  
ATOM   1672  CG  PRO   125      61.984  35.085  62.329  1.00  0.00           C  
ATOM   1673  HG2 PRO   125      62.387  35.913  62.914  1.00  0.00           H  
ATOM   1674  HG3 PRO   125      62.694  34.259  62.345  1.00  0.00           H  
ATOM   1675  CB  PRO   125      60.725  34.666  62.893  1.00  0.00           C  
ATOM   1676  HB2 PRO   125      60.689  35.043  63.915  1.00  0.00           H  
ATOM   1677  HB3 PRO   125      60.630  33.594  62.718  1.00  0.00           H  
ATOM   1678  CA  PRO   125      59.630  35.296  62.053  1.00  0.00           C  
ATOM   1679  HA  PRO   125      58.955  34.461  61.864  1.00  0.00           H  
ATOM   1680  C   PRO   125      59.006  36.460  62.923  1.00  0.00           C  
ATOM   1681  O   PRO   125      59.632  37.488  63.143  1.00  0.00           O  
ATOM   1682  N   GLN   126      57.726  36.336  63.347  1.00  0.00           N  
ATOM   1683  H   GLN   126      57.265  35.486  63.056  1.00  0.00           H  
ATOM   1684  CA  GLN   126      57.107  37.223  64.378  1.00  0.00           C  
ATOM   1685  HA  GLN   126      56.815  38.167  63.917  1.00  0.00           H  
ATOM   1686  CB  GLN   126      55.773  36.605  64.845  1.00  0.00           C  
ATOM   1687  HB2 GLN   126      55.103  36.375  64.016  1.00  0.00           H  
ATOM   1688  HB3 GLN   126      55.993  35.650  65.322  1.00  0.00           H  
ATOM   1689  CG  GLN   126      54.918  37.347  65.894  1.00  0.00           C  
ATOM   1690  HG2 GLN   126      54.249  36.631  66.370  1.00  0.00           H  
ATOM   1691  HG3 GLN   126      55.598  37.783  66.626  1.00  0.00           H  
ATOM   1692  CD  GLN   126      54.071  38.459  65.278  1.00  0.00           C  
ATOM   1693  OE1 GLN   126      54.139  38.851  64.095  1.00  0.00           O  
ATOM   1694  NE2 GLN   126      53.280  39.179  66.020  1.00  0.00           N  
ATOM   1695 HE21 GLN   126      53.092  38.911  66.976  1.00  0.00           H  
ATOM   1696 HE22 GLN   126      52.720  39.948  65.681  1.00  0.00           H  
ATOM   1697  C   GLN   126      58.039  37.356  65.574  1.00  0.00           C  
ATOM   1698  O   GLN   126      58.664  36.411  66.130  1.00  0.00           O  
ATOM   1699  N   SER   127      58.043  38.597  66.042  1.00  0.00           N  
ATOM   1700  H   SER   127      57.559  39.334  65.549  1.00  0.00           H  
ATOM   1701  CA  SER   127      58.635  39.069  67.319  1.00  0.00           C  
ATOM   1702  HA  SER   127      58.291  40.088  67.494  1.00  0.00           H  
ATOM   1703  CB  SER   127      58.048  38.264  68.457  1.00  0.00           C  
ATOM   1704  HB2 SER   127      56.969  38.151  68.351  1.00  0.00           H  
ATOM   1705  HB3 SER   127      58.399  37.232  68.446  1.00  0.00           H  
ATOM   1706  OG  SER   127      58.292  38.827  69.771  1.00  0.00           O  
ATOM   1707  HG  SER   127      58.476  38.111  70.384  1.00  0.00           H  
ATOM   1708  C   SER   127      60.185  39.223  67.284  1.00  0.00           C  
ATOM   1709  O   SER   127      60.717  40.180  67.776  1.00  0.00           O  
ATOM   1710  N   GLY   128      60.882  38.363  66.564  1.00  0.00           N  
ATOM   1711  H   GLY   128      60.361  37.509  66.428  1.00  0.00           H  
ATOM   1712  CA  GLY   128      62.329  38.497  66.170  1.00  0.00           C  
ATOM   1713  HA2 GLY   128      62.481  39.289  65.436  1.00  0.00           H  
ATOM   1714  HA3 GLY   128      62.857  38.758  67.087  1.00  0.00           H  
ATOM   1715  C   GLY   128      62.892  37.230  65.525  1.00  0.00           C  
ATOM   1716  O   GLY   128      62.302  36.163  65.600  1.00  0.00           O  
ATOM   1717  N   SER   129      64.060  37.181  64.887  1.00  0.00           N  
ATOM   1718  H   SER   129      64.380  36.240  64.707  1.00  0.00           H  
ATOM   1719  CA  SER   129      64.889  38.349  64.437  1.00  0.00           C  
ATOM   1720  HA  SER   129      65.816  37.984  63.996  1.00  0.00           H  
ATOM   1721  CB  SER   129      64.221  39.135  63.286  1.00  0.00           C  
ATOM   1722  HB2 SER   129      63.509  39.818  63.751  1.00  0.00           H  
ATOM   1723  HB3 SER   129      64.984  39.754  62.813  1.00  0.00           H  
ATOM   1724  OG  SER   129      63.594  38.284  62.312  1.00  0.00           O  
ATOM   1725  HG  SER   129      64.220  37.812  61.758  1.00  0.00           H  
ATOM   1726  C   SER   129      65.401  39.283  65.510  1.00  0.00           C  
ATOM   1727  O   SER   129      65.565  40.533  65.339  1.00  0.00           O  
ATOM   1728  N   TYR   130      65.562  38.785  66.703  1.00  0.00           N  
ATOM   1729  H   TYR   130      65.587  37.787  66.861  1.00  0.00           H  
ATOM   1730  CA  TYR   130      65.823  39.444  67.972  1.00  0.00           C  
ATOM   1731  HA  TYR   130      65.041  40.176  68.174  1.00  0.00           H  
ATOM   1732  CB  TYR   130      65.776  38.425  69.081  1.00  0.00           C  
ATOM   1733  HB2 TYR   130      66.607  37.730  68.962  1.00  0.00           H  
ATOM   1734  HB3 TYR   130      65.938  38.899  70.050  1.00  0.00           H  
ATOM   1735  CG  TYR   130      64.470  37.601  69.036  1.00  0.00           C  
ATOM   1736  CD1 TYR   130      64.387  36.370  68.304  1.00  0.00           C  
ATOM   1737  HD1 TYR   130      65.223  36.038  67.706  1.00  0.00           H  
ATOM   1738  CE1 TYR   130      63.209  35.640  68.267  1.00  0.00           C  
ATOM   1739  HE1 TYR   130      63.032  34.708  67.750  1.00  0.00           H  
ATOM   1740  CZ  TYR   130      62.069  35.957  69.074  1.00  0.00           C  
ATOM   1741  OH  TYR   130      60.997  35.129  69.226  1.00  0.00           O  
ATOM   1742  HH  TYR   130      60.728  34.522  68.532  1.00  0.00           H  
ATOM   1743  CE2 TYR   130      62.193  37.179  69.891  1.00  0.00           C  
ATOM   1744  HE2 TYR   130      61.366  37.478  70.517  1.00  0.00           H  
ATOM   1745  CD2 TYR   130      63.429  37.909  69.949  1.00  0.00           C  
ATOM   1746  HD2 TYR   130      63.542  38.800  70.550  1.00  0.00           H  
ATOM   1747  C   TYR   130      67.148  40.238  67.863  1.00  0.00           C  
ATOM   1748  O   TYR   130      68.178  39.726  67.492  1.00  0.00           O  
ATOM   1749  N   SER   131      67.085  41.532  68.226  1.00  0.00           N  
ATOM   1750  H   SER   131      67.944  42.017  68.010  1.00  0.00           H  
ATOM   1751  CA  SER   131      66.128  42.473  68.844  1.00  0.00           C  
ATOM   1752  HA  SER   131      66.639  43.385  69.154  1.00  0.00           H  
ATOM   1753  CB  SER   131      65.010  42.748  67.863  1.00  0.00           C  
ATOM   1754  HB2 SER   131      64.232  41.987  67.792  1.00  0.00           H  
ATOM   1755  HB3 SER   131      64.603  43.708  68.183  1.00  0.00           H  
ATOM   1756  OG  SER   131      65.575  42.977  66.558  1.00  0.00           O  
ATOM   1757  HG  SER   131      65.613  42.130  66.106  1.00  0.00           H  
ATOM   1758  C   SER   131      65.555  42.111  70.196  1.00  0.00           C  
ATOM   1759  O   SER   131      64.447  41.596  70.346  1.00  0.00           O  
ATOM   1760  N   GLN   132      66.266  42.203  71.364  1.00  0.00           N  
ATOM   1761  H   GLN   132      65.840  41.874  72.219  1.00  0.00           H  
ATOM   1762  CA  GLN   132      67.590  42.826  71.555  1.00  0.00           C  
ATOM   1763  HA  GLN   132      68.177  42.743  70.640  1.00  0.00           H  
ATOM   1764  CB  GLN   132      67.309  44.314  71.781  1.00  0.00           C  
ATOM   1765  HB2 GLN   132      68.262  44.843  71.779  1.00  0.00           H  
ATOM   1766  HB3 GLN   132      66.691  44.708  70.974  1.00  0.00           H  
ATOM   1767  CG  GLN   132      66.648  44.725  73.143  1.00  0.00           C  
ATOM   1768  HG2 GLN   132      65.728  44.178  73.348  1.00  0.00           H  
ATOM   1769  HG3 GLN   132      67.336  44.561  73.972  1.00  0.00           H  
ATOM   1770  CD  GLN   132      66.316  46.183  73.191  1.00  0.00           C  
ATOM   1771  OE1 GLN   132      66.834  47.002  72.367  1.00  0.00           O  
ATOM   1772  NE2 GLN   132      65.422  46.631  74.078  1.00  0.00           N  
ATOM   1773 HE21 GLN   132      64.950  45.974  74.682  1.00  0.00           H  
ATOM   1774 HE22 GLN   132      65.099  47.588  74.043  1.00  0.00           H  
ATOM   1775  C   GLN   132      68.446  42.120  72.645  1.00  0.00           C  
ATOM   1776  O   GLN   132      67.870  41.493  73.585  1.00  0.00           O  
ATOM   1777  N   GLN   133      69.774  42.218  72.639  1.00  0.00           N  
ATOM   1778  H   GLN   133      70.193  42.734  71.879  1.00  0.00           H  
ATOM   1779  CA  GLN   133      70.727  41.628  73.595  1.00  0.00           C  
ATOM   1780  HA  GLN   133      71.760  41.693  73.253  1.00  0.00           H  
ATOM   1781  CB  GLN   133      70.780  42.378  74.938  1.00  0.00           C  
ATOM   1782  HB2 GLN   133      69.887  42.229  75.546  1.00  0.00           H  
ATOM   1783  HB3 GLN   133      71.598  42.016  75.561  1.00  0.00           H  
ATOM   1784  CG  GLN   133      71.030  43.918  74.819  1.00  0.00           C  
ATOM   1785  HG2 GLN   133      71.801  44.019  74.056  1.00  0.00           H  
ATOM   1786  HG3 GLN   133      70.161  44.452  74.434  1.00  0.00           H  
ATOM   1787  CD  GLN   133      71.509  44.644  76.058  1.00  0.00           C  
ATOM   1788  OE1 GLN   133      72.622  44.515  76.486  1.00  0.00           O  
ATOM   1789  NE2 GLN   133      70.788  45.592  76.639  1.00  0.00           N  
ATOM   1790 HE21 GLN   133      69.818  45.757  76.412  1.00  0.00           H  
ATOM   1791 HE22 GLN   133      71.195  45.790  77.542  1.00  0.00           H  
ATOM   1792  C   GLN   133      70.622  40.090  73.826  1.00  0.00           C  
ATOM   1793  O   GLN   133      70.416  39.663  74.957  1.00  0.00           O  
ATOM   1794  N   PRO   134      70.815  39.230  72.794  1.00  0.00           N  
ATOM   1795  CD  PRO   134      71.155  37.803  72.979  1.00  0.00           C  
ATOM   1796  HD2 PRO   134      70.490  37.111  73.495  1.00  0.00           H  
ATOM   1797  HD3 PRO   134      72.011  37.863  73.652  1.00  0.00           H  
ATOM   1798  CG  PRO   134      71.466  37.228  71.565  1.00  0.00           C  
ATOM   1799  HG2 PRO   134      70.508  36.916  71.149  1.00  0.00           H  
ATOM   1800  HG3 PRO   134      72.162  36.404  71.407  1.00  0.00           H  
ATOM   1801  CB  PRO   134      71.979  38.485  70.883  1.00  0.00           C  
ATOM   1802  HB2 PRO   134      71.925  38.326  69.806  1.00  0.00           H  
ATOM   1803  HB3 PRO   134      72.970  38.561  71.331  1.00  0.00           H  
ATOM   1804  CA  PRO   134      71.186  39.637  71.437  1.00  0.00           C  
ATOM   1805  HA  PRO   134      71.804  40.532  71.361  1.00  0.00           H  
ATOM   1806  C   PRO   134      69.930  39.904  70.547  1.00  0.00           C  
ATOM   1807  O   PRO   134      68.851  39.426  70.973  1.00  0.00           O  
ATOM   1808  N   SER   135      69.960  40.589  69.382  1.00  0.00           N  
ATOM   1809  H   SER   135      69.181  40.432  68.758  1.00  0.00           H  
ATOM   1810  CA  SER   135      71.095  41.234  68.871  1.00  0.00           C  
ATOM   1811  HA  SER   135      71.997  40.623  68.906  1.00  0.00           H  
ATOM   1812  CB  SER   135      70.923  41.555  67.366  1.00  0.00           C  
ATOM   1813  HB2 SER   135      71.793  42.064  66.950  1.00  0.00           H  
ATOM   1814  HB3 SER   135      70.683  40.675  66.769  1.00  0.00           H  
ATOM   1815  OG  SER   135      69.826  42.459  67.120  1.00  0.00           O  
ATOM   1816  HG  SER   135      69.877  42.779  66.216  1.00  0.00           H  
ATOM   1817  C   SER   135      71.465  42.525  69.684  1.00  0.00           C  
ATOM   1818  O   SER   135      70.680  43.331  70.242  1.00  0.00           O  
ATOM   1819  N   TYR   136      72.743  42.877  69.754  1.00  0.00           N  
ATOM   1820  H   TYR   136      73.433  42.266  69.339  1.00  0.00           H  
ATOM   1821  CA  TYR   136      73.306  43.953  70.530  1.00  0.00           C  
ATOM   1822  HA  TYR   136      72.668  44.101  71.402  1.00  0.00           H  
ATOM   1823  CB  TYR   136      74.602  43.382  71.165  1.00  0.00           C  
ATOM   1824  HB2 TYR   136      75.093  42.901  70.319  1.00  0.00           H  
ATOM   1825  HB3 TYR   136      75.204  44.192  71.578  1.00  0.00           H  
ATOM   1826  CG  TYR   136      74.423  42.400  72.323  1.00  0.00           C  
ATOM   1827  CD1 TYR   136      74.468  42.836  73.614  1.00  0.00           C  
ATOM   1828  HD1 TYR   136      74.576  43.867  73.917  1.00  0.00           H  
ATOM   1829  CE1 TYR   136      74.257  41.971  74.693  1.00  0.00           C  
ATOM   1830  HE1 TYR   136      74.445  42.365  75.681  1.00  0.00           H  
ATOM   1831  CZ  TYR   136      74.301  40.569  74.397  1.00  0.00           C  
ATOM   1832  OH  TYR   136      74.261  39.703  75.416  1.00  0.00           O  
ATOM   1833  HH  TYR   136      74.286  38.796  75.101  1.00  0.00           H  
ATOM   1834  CE2 TYR   136      74.349  40.133  73.042  1.00  0.00           C  
ATOM   1835  HE2 TYR   136      74.410  39.069  72.869  1.00  0.00           H  
ATOM   1836  CD2 TYR   136      74.393  41.052  71.954  1.00  0.00           C  
ATOM   1837  HD2 TYR   136      74.573  40.705  70.947  1.00  0.00           H  
ATOM   1838  C   TYR   136      73.778  45.173  69.721  1.00  0.00           C  
ATOM   1839  O   TYR   136      74.629  44.975  68.797  1.00  0.00           O  
ATOM   1840  N   GLY   137      73.200  46.374  69.946  1.00  0.00           N  
ATOM   1841  H   GLY   137      73.704  47.127  69.500  1.00  0.00           H  
ATOM   1842  CA  GLY   137      71.873  46.598  70.615  1.00  0.00           C  
ATOM   1843  HA2 GLY   137      71.398  47.555  70.397  1.00  0.00           H  
ATOM   1844  HA3 GLY   137      71.139  45.885  70.239  1.00  0.00           H  
ATOM   1845  C   GLY   137      71.913  46.705  72.098  1.00  0.00           C  
ATOM   1846  O   GLY   137      72.863  46.314  72.709  1.00  0.00           O  
ATOM   1847  N   GLY   138      70.827  47.289  72.608  1.00  0.00           N  
ATOM   1848  H   GLY   138      70.266  47.861  71.993  1.00  0.00           H  
ATOM   1849  CA  GLY   138      70.624  47.563  74.033  1.00  0.00           C  
ATOM   1850  HA2 GLY   138      69.851  46.969  74.521  1.00  0.00           H  
ATOM   1851  HA3 GLY   138      71.529  47.556  74.641  1.00  0.00           H  
ATOM   1852  C   GLY   138      70.149  49.016  74.202  1.00  0.00           C  
ATOM   1853  O   GLY   138      70.005  49.749  73.258  1.00  0.00           O  
ATOM   1854  N   GLN   139      70.115  49.522  75.461  1.00  0.00           N  
ATOM   1855  H   GLN   139      69.722  50.451  75.497  1.00  0.00           H  
ATOM   1856  CA  GLN   139      70.568  48.910  76.770  1.00  0.00           C  
ATOM   1857  HA  GLN   139      70.875  47.892  76.530  1.00  0.00           H  
ATOM   1858  CB  GLN   139      71.823  49.447  77.393  1.00  0.00           C  
ATOM   1859  HB2 GLN   139      71.690  50.528  77.423  1.00  0.00           H  
ATOM   1860  HB3 GLN   139      71.863  49.068  78.414  1.00  0.00           H  
ATOM   1861  CG  GLN   139      73.065  48.964  76.594  1.00  0.00           C  
ATOM   1862  HG2 GLN   139      72.962  47.879  76.617  1.00  0.00           H  
ATOM   1863  HG3 GLN   139      73.123  49.254  75.545  1.00  0.00           H  
ATOM   1864  CD  GLN   139      74.373  49.448  77.208  1.00  0.00           C  
ATOM   1865  OE1 GLN   139      74.478  50.105  78.258  1.00  0.00           O  
ATOM   1866  NE2 GLN   139      75.453  49.246  76.458  1.00  0.00           N  
ATOM   1867 HE21 GLN   139      75.307  48.777  75.576  1.00  0.00           H  
ATOM   1868 HE22 GLN   139      76.330  49.619  76.792  1.00  0.00           H  
ATOM   1869  C   GLN   139      69.457  48.810  77.824  1.00  0.00           C  
ATOM   1870  O   GLN   139      69.670  48.182  78.899  1.00  0.00           O  
ATOM   1871  N   GLN   140      68.312  49.416  77.555  1.00  0.00           N  
ATOM   1872  H   GLN   140      68.188  49.829  76.641  1.00  0.00           H  
ATOM   1873  CA  GLN   140      67.173  49.473  78.497  1.00  0.00           C  
ATOM   1874  HA  GLN   140      66.326  49.944  77.998  1.00  0.00           H  
ATOM   1875  CB  GLN   140      66.600  48.053  78.775  1.00  0.00           C  
ATOM   1876  HB2 GLN   140      67.219  47.334  79.313  1.00  0.00           H  
ATOM   1877  HB3 GLN   140      65.668  48.157  79.331  1.00  0.00           H  
ATOM   1878  CG  GLN   140      66.334  47.316  77.451  1.00  0.00           C  
ATOM   1879  HG2 GLN   140      65.313  46.951  77.565  1.00  0.00           H  
ATOM   1880  HG3 GLN   140      66.284  47.887  76.523  1.00  0.00           H  
ATOM   1881  CD  GLN   140      67.171  46.151  77.146  1.00  0.00           C  
ATOM   1882  OE1 GLN   140      67.980  46.204  76.231  1.00  0.00           O  
ATOM   1883  NE2 GLN   140      67.143  45.056  77.834  1.00  0.00           N  
ATOM   1884 HE21 GLN   140      66.525  44.948  78.626  1.00  0.00           H  
ATOM   1885 HE22 GLN   140      67.877  44.390  77.643  1.00  0.00           H  
ATOM   1886  C   GLN   140      67.580  50.344  79.732  1.00  0.00           C  
ATOM   1887  O   GLN   140      67.209  49.966  80.908  1.00  0.00           O  
ATOM   1888  N   GLN   141      68.157  51.489  79.539  1.00  0.00           N  
ATOM   1889  H   GLN   141      68.304  51.768  78.580  1.00  0.00           H  
ATOM   1890  CA  GLN   141      68.880  52.282  80.525  1.00  0.00           C  
ATOM   1891  HA  GLN   141      68.269  52.306  81.428  1.00  0.00           H  
ATOM   1892  CB  GLN   141      70.259  51.668  80.927  1.00  0.00           C  
ATOM   1893  HB2 GLN   141      70.776  51.517  79.979  1.00  0.00           H  
ATOM   1894  HB3 GLN   141      70.837  52.459  81.404  1.00  0.00           H  
ATOM   1895  CG  GLN   141      70.299  50.383  81.810  1.00  0.00           C  
ATOM   1896  HG2 GLN   141      69.933  49.477  81.327  1.00  0.00           H  
ATOM   1897  HG3 GLN   141      71.357  50.138  81.901  1.00  0.00           H  
ATOM   1898  CD  GLN   141      69.712  50.498  83.196  1.00  0.00           C  
ATOM   1899  OE1 GLN   141      70.473  50.868  84.090  1.00  0.00           O  
ATOM   1900  NE2 GLN   141      68.404  50.425  83.415  1.00  0.00           N  
ATOM   1901 HE21 GLN   141      67.760  50.086  82.714  1.00  0.00           H  
ATOM   1902 HE22 GLN   141      68.137  50.504  84.386  1.00  0.00           H  
ATOM   1903  C   GLN   141      69.132  53.665  79.955  1.00  0.00           C  
ATOM   1904  O   GLN   141      69.423  53.762  78.789  1.00  0.00           O  
ATOM   1905  N   SER   142      69.075  54.795  80.723  1.00  0.00           N  
ATOM   1906  H   SER   142      69.233  55.697  80.297  1.00  0.00           H  
ATOM   1907  CA  SER   142      68.607  54.957  82.095  1.00  0.00           C  
ATOM   1908  HA  SER   142      68.547  56.042  82.179  1.00  0.00           H  
ATOM   1909  CB  SER   142      67.125  54.555  82.290  1.00  0.00           C  
ATOM   1910  HB2 SER   142      66.983  53.500  82.056  1.00  0.00           H  
ATOM   1911  HB3 SER   142      66.787  54.770  83.303  1.00  0.00           H  
ATOM   1912  OG  SER   142      66.394  55.440  81.482  1.00  0.00           O  
ATOM   1913  HG  SER   142      65.635  54.906  81.235  1.00  0.00           H  
ATOM   1914  C   SER   142      69.447  54.400  83.361  1.00  0.00           C  
ATOM   1915  O   SER   142      68.964  53.702  84.227  1.00  0.00           O  
ATOM   1916  N   TYR   143      70.762  54.733  83.312  1.00  0.00           N  
ATOM   1917  H   TYR   143      71.088  55.457  82.687  1.00  0.00           H  
ATOM   1918  CA  TYR   143      71.741  54.189  84.249  1.00  0.00           C  
ATOM   1919  HA  TYR   143      71.696  53.100  84.212  1.00  0.00           H  
ATOM   1920  CB  TYR   143      73.097  54.400  83.633  1.00  0.00           C  
ATOM   1921  HB2 TYR   143      73.396  55.448  83.630  1.00  0.00           H  
ATOM   1922  HB3 TYR   143      73.841  53.962  84.300  1.00  0.00           H  
ATOM   1923  CG  TYR   143      73.380  53.993  82.250  1.00  0.00           C  
ATOM   1924  CD1 TYR   143      73.786  52.650  81.965  1.00  0.00           C  
ATOM   1925  HD1 TYR   143      73.939  51.921  82.747  1.00  0.00           H  
ATOM   1926  CE1 TYR   143      73.881  52.273  80.563  1.00  0.00           C  
ATOM   1927  HE1 TYR   143      74.152  51.251  80.347  1.00  0.00           H  
ATOM   1928  CZ  TYR   143      73.575  53.164  79.545  1.00  0.00           C  
ATOM   1929  OH  TYR   143      73.770  52.741  78.208  1.00  0.00           O  
ATOM   1930  HH  TYR   143      74.051  51.823  78.230  1.00  0.00           H  
ATOM   1931  CE2 TYR   143      73.174  54.470  79.847  1.00  0.00           C  
ATOM   1932  HE2 TYR   143      72.971  55.196  79.074  1.00  0.00           H  
ATOM   1933  CD2 TYR   143      73.067  54.842  81.188  1.00  0.00           C  
ATOM   1934  HD2 TYR   143      72.772  55.857  81.409  1.00  0.00           H  
ATOM   1935  C   TYR   143      71.750  54.794  85.610  1.00  0.00           C  
ATOM   1936  O   TYR   143      72.243  55.892  85.843  1.00  0.00           O  
ATOM   1937  N   GLY   144      71.175  54.058  86.574  1.00  0.00           N  
ATOM   1938  H   GLY   144      70.582  53.270  86.353  1.00  0.00           H  
ATOM   1939  CA  GLY   144      71.196  54.398  88.020  1.00  0.00           C  
ATOM   1940  HA2 GLY   144      71.110  53.485  88.610  1.00  0.00           H  
ATOM   1941  HA3 GLY   144      72.185  54.802  88.234  1.00  0.00           H  
ATOM   1942  C   GLY   144      70.126  55.362  88.534  1.00  0.00           C  
ATOM   1943  O   GLY   144      69.224  55.802  87.790  1.00  0.00           O  
ATOM   1944  N   GLN   145      70.226  55.817  89.758  1.00  0.00           N  
ATOM   1945  H   GLN   145      71.050  55.631  90.312  1.00  0.00           H  
ATOM   1946  CA  GLN   145      69.298  56.724  90.479  1.00  0.00           C  
ATOM   1947  HA  GLN   145      68.307  56.272  90.516  1.00  0.00           H  
ATOM   1948  CB  GLN   145      69.693  56.836  91.928  1.00  0.00           C  
ATOM   1949  HB2 GLN   145      70.708  57.228  91.882  1.00  0.00           H  
ATOM   1950  HB3 GLN   145      69.015  57.517  92.443  1.00  0.00           H  
ATOM   1951  CG  GLN   145      69.654  55.495  92.529  1.00  0.00           C  
ATOM   1952  HG2 GLN   145      70.405  54.876  92.038  1.00  0.00           H  
ATOM   1953  HG3 GLN   145      70.031  55.651  93.539  1.00  0.00           H  
ATOM   1954  CD  GLN   145      68.341  54.682  92.675  1.00  0.00           C  
ATOM   1955  OE1 GLN   145      67.269  55.191  92.476  1.00  0.00           O  
ATOM   1956  NE2 GLN   145      68.380  53.419  93.068  1.00  0.00           N  
ATOM   1957 HE21 GLN   145      67.495  52.982  93.284  1.00  0.00           H  
ATOM   1958 HE22 GLN   145      69.197  52.937  93.414  1.00  0.00           H  
ATOM   1959  C   GLN   145      69.113  58.141  89.869  1.00  0.00           C  
ATOM   1960  O   GLN   145      70.154  58.779  89.517  1.00  0.00           O  
ATOM   1961  N   GLN   146      67.925  58.637  89.738  1.00  0.00           N  
ATOM   1962  H   GLN   146      67.212  58.106  90.217  1.00  0.00           H  
ATOM   1963  CA  GLN   146      67.607  59.971  89.264  1.00  0.00           C  
ATOM   1964  HA  GLN   146      68.445  60.607  89.551  1.00  0.00           H  
ATOM   1965  CB  GLN   146      67.515  59.927  87.746  1.00  0.00           C  
ATOM   1966  HB2 GLN   146      68.446  59.644  87.255  1.00  0.00           H  
ATOM   1967  HB3 GLN   146      66.611  59.417  87.411  1.00  0.00           H  
ATOM   1968  CG  GLN   146      67.347  61.453  87.328  1.00  0.00           C  
ATOM   1969  HG2 GLN   146      66.366  61.860  87.573  1.00  0.00           H  
ATOM   1970  HG3 GLN   146      68.099  62.029  87.867  1.00  0.00           H  
ATOM   1971  CD  GLN   146      67.584  61.658  85.773  1.00  0.00           C  
ATOM   1972  OE1 GLN   146      68.265  60.876  85.107  1.00  0.00           O  
ATOM   1973  NE2 GLN   146      67.012  62.672  85.142  1.00  0.00           N  
ATOM   1974 HE21 GLN   146      66.522  63.398  85.644  1.00  0.00           H  
ATOM   1975 HE22 GLN   146      67.281  62.758  84.173  1.00  0.00           H  
ATOM   1976  C   GLN   146      66.295  60.452  89.955  1.00  0.00           C  
ATOM   1977  O   GLN   146      65.214  59.849  89.787  1.00  0.00           O  
ATOM   1978  N   GLN   147      66.336  61.535  90.642  1.00  0.00           N  
ATOM   1979  H   GLN   147      67.197  62.058  90.575  1.00  0.00           H  
ATOM   1980  CA  GLN   147      65.168  62.318  91.132  1.00  0.00           C  
ATOM   1981  HA  GLN   147      64.660  61.650  91.827  1.00  0.00           H  
ATOM   1982  CB  GLN   147      65.619  63.493  92.034  1.00  0.00           C  
ATOM   1983  HB2 GLN   147      64.815  63.765  92.718  1.00  0.00           H  
ATOM   1984  HB3 GLN   147      66.450  63.169  92.660  1.00  0.00           H  
ATOM   1985  CG  GLN   147      66.099  64.659  91.226  1.00  0.00           C  
ATOM   1986  HG2 GLN   147      66.673  64.345  90.354  1.00  0.00           H  
ATOM   1987  HG3 GLN   147      65.271  65.283  90.890  1.00  0.00           H  
ATOM   1988  CD  GLN   147      67.008  65.624  92.030  1.00  0.00           C  
ATOM   1989  OE1 GLN   147      67.620  65.312  93.031  1.00  0.00           O  
ATOM   1990  NE2 GLN   147      67.172  66.825  91.552  1.00  0.00           N  
ATOM   1991 HE21 GLN   147      66.463  67.153  90.912  1.00  0.00           H  
ATOM   1992 HE22 GLN   147      67.792  67.429  92.073  1.00  0.00           H  
ATOM   1993  C   GLN   147      64.210  62.789  90.031  1.00  0.00           C  
ATOM   1994  O   GLN   147      64.590  63.141  88.928  1.00  0.00           O  
ATOM   1995  N   SER   148      62.890  62.779  90.348  1.00  0.00           N  
ATOM   1996  H   SER   148      62.666  62.595  91.315  1.00  0.00           H  
ATOM   1997  CA  SER   148      61.778  63.383  89.528  1.00  0.00           C  
ATOM   1998  HA  SER   148      61.759  62.828  88.590  1.00  0.00           H  
ATOM   1999  CB  SER   148      60.515  63.169  90.277  1.00  0.00           C  
ATOM   2000  HB2 SER   148      60.423  62.218  90.801  1.00  0.00           H  
ATOM   2001  HB3 SER   148      60.416  63.940  91.041  1.00  0.00           H  
ATOM   2002  OG  SER   148      59.325  63.408  89.555  1.00  0.00           O  
ATOM   2003  HG  SER   148      58.731  62.754  89.930  1.00  0.00           H  
ATOM   2004  C   SER   148      61.976  64.843  89.119  1.00  0.00           C  
ATOM   2005  O   SER   148      62.757  65.582  89.684  1.00  0.00           O  
ATOM   2006  N   TYR   149      61.302  65.369  88.148  1.00  0.00           N  
ATOM   2007  H   TYR   149      60.623  64.728  87.763  1.00  0.00           H  
ATOM   2008  CA  TYR   149      61.144  66.774  87.763  1.00  0.00           C  
ATOM   2009  HA  TYR   149      62.088  67.109  87.334  1.00  0.00           H  
ATOM   2010  CB  TYR   149      60.059  66.666  86.685  1.00  0.00           C  
ATOM   2011  HB2 TYR   149      60.579  66.235  85.830  1.00  0.00           H  
ATOM   2012  HB3 TYR   149      59.316  65.968  87.072  1.00  0.00           H  
ATOM   2013  CG  TYR   149      59.357  67.989  86.293  1.00  0.00           C  
ATOM   2014  CD1 TYR   149      58.006  68.175  86.697  1.00  0.00           C  
ATOM   2015  HD1 TYR   149      57.491  67.347  87.161  1.00  0.00           H  
ATOM   2016  CE1 TYR   149      57.323  69.362  86.479  1.00  0.00           C  
ATOM   2017  HE1 TYR   149      56.273  69.419  86.723  1.00  0.00           H  
ATOM   2018  CZ  TYR   149      58.016  70.496  85.797  1.00  0.00           C  
ATOM   2019  OH  TYR   149      57.292  71.483  85.194  1.00  0.00           O  
ATOM   2020  HH  TYR   149      56.402  71.482  85.553  1.00  0.00           H  
ATOM   2021  CE2 TYR   149      59.364  70.291  85.516  1.00  0.00           C  
ATOM   2022  HE2 TYR   149      59.814  71.112  84.978  1.00  0.00           H  
ATOM   2023  CD2 TYR   149      60.038  69.057  85.724  1.00  0.00           C  
ATOM   2024  HD2 TYR   149      61.096  69.077  85.505  1.00  0.00           H  
ATOM   2025  C   TYR   149      60.856  67.723  88.911  1.00  0.00           C  
ATOM   2026  O   TYR   149      59.941  67.414  89.684  1.00  0.00           O  
ATOM   2027  N   ASN   150      61.619  68.806  89.012  1.00  0.00           N  
ATOM   2028  H   ASN   150      62.450  68.893  88.445  1.00  0.00           H  
ATOM   2029  CA  ASN   150      61.296  69.932  89.915  1.00  0.00           C  
ATOM   2030  HA  ASN   150      60.755  69.582  90.795  1.00  0.00           H  
ATOM   2031  CB  ASN   150      62.631  70.501  90.523  1.00  0.00           C  
ATOM   2032  HB2 ASN   150      62.980  69.763  91.245  1.00  0.00           H  
ATOM   2033  HB3 ASN   150      63.372  70.731  89.757  1.00  0.00           H  
ATOM   2034  CG  ASN   150      62.352  71.675  91.505  1.00  0.00           C  
ATOM   2035  OD1 ASN   150      61.365  72.322  91.435  1.00  0.00           O  
ATOM   2036  ND2 ASN   150      63.188  71.978  92.443  1.00  0.00           N  
ATOM   2037 HD21 ASN   150      63.028  72.761  93.060  1.00  0.00           H  
ATOM   2038 HD22 ASN   150      64.091  71.528  92.476  1.00  0.00           H  
ATOM   2039  C   ASN   150      60.516  70.987  89.061  1.00  0.00           C  
ATOM   2040  O   ASN   150      61.105  71.858  88.364  1.00  0.00           O  
ATOM   2041  N   PRO   151      59.182  70.979  89.318  1.00  0.00           N  
ATOM   2042  CD  PRO   151      58.337  69.992  89.899  1.00  0.00           C  
ATOM   2043  HD2 PRO   151      58.492  69.717  90.943  1.00  0.00           H  
ATOM   2044  HD3 PRO   151      58.287  69.130  89.233  1.00  0.00           H  
ATOM   2045  CG  PRO   151      56.952  70.600  89.953  1.00  0.00           C  
ATOM   2046  HG2 PRO   151      56.724  70.837  90.993  1.00  0.00           H  
ATOM   2047  HG3 PRO   151      56.180  69.869  89.712  1.00  0.00           H  
ATOM   2048  CB  PRO   151      56.955  71.744  89.080  1.00  0.00           C  
ATOM   2049  HB2 PRO   151      56.302  72.539  89.438  1.00  0.00           H  
ATOM   2050  HB3 PRO   151      56.495  71.375  88.163  1.00  0.00           H  
ATOM   2051  CA  PRO   151      58.402  72.084  88.770  1.00  0.00           C  
ATOM   2052  HA  PRO   151      58.482  72.070  87.683  1.00  0.00           H  
ATOM   2053  C   PRO   151      58.728  73.422  89.500  1.00  0.00           C  
ATOM   2054  O   PRO   151      58.699  73.468  90.754  1.00  0.00           O  
ATOM   2055  N   PRO   152      58.990  74.505  88.722  1.00  0.00           N  
ATOM   2056  CD  PRO   152      59.398  74.471  87.323  1.00  0.00           C  
ATOM   2057  HD2 PRO   152      58.578  74.358  86.613  1.00  0.00           H  
ATOM   2058  HD3 PRO   152      60.167  73.764  87.012  1.00  0.00           H  
ATOM   2059  CG  PRO   152      60.108  75.875  87.137  1.00  0.00           C  
ATOM   2060  HG2 PRO   152      60.289  76.061  86.078  1.00  0.00           H  
ATOM   2061  HG3 PRO   152      61.067  75.834  87.653  1.00  0.00           H  
ATOM   2062  CB  PRO   152      59.224  76.719  88.001  1.00  0.00           C  
ATOM   2063  HB2 PRO   152      58.272  76.923  87.510  1.00  0.00           H  
ATOM   2064  HB3 PRO   152      59.761  77.646  88.197  1.00  0.00           H  
ATOM   2065  CA  PRO   152      59.011  75.854  89.221  1.00  0.00           C  
ATOM   2066  HA  PRO   152      59.829  76.009  89.925  1.00  0.00           H  
ATOM   2067  C   PRO   152      57.755  76.228  89.916  1.00  0.00           C  
ATOM   2068  O   PRO   152      56.733  75.574  89.870  1.00  0.00           O  
ATOM   2069  N   GLN   153      57.928  77.314  90.693  1.00  0.00           N  
ATOM   2070  H   GLN   153      58.777  77.859  90.732  1.00  0.00           H  
ATOM   2071  CA  GLN   153      56.866  77.886  91.442  1.00  0.00           C  
ATOM   2072  HA  GLN   153      56.256  77.040  91.757  1.00  0.00           H  
ATOM   2073  CB  GLN   153      57.424  78.692  92.653  1.00  0.00           C  
ATOM   2074  HB2 GLN   153      57.905  78.013  93.357  1.00  0.00           H  
ATOM   2075  HB3 GLN   153      58.281  79.314  92.394  1.00  0.00           H  
ATOM   2076  CG  GLN   153      56.245  79.344  93.514  1.00  0.00           C  
ATOM   2077  HG2 GLN   153      55.639  80.109  93.029  1.00  0.00           H  
ATOM   2078  HG3 GLN   153      55.548  78.547  93.772  1.00  0.00           H  
ATOM   2079  CD  GLN   153      56.738  79.848  94.917  1.00  0.00           C  
ATOM   2080  OE1 GLN   153      57.892  79.653  95.326  1.00  0.00           O  
ATOM   2081  NE2 GLN   153      55.948  80.645  95.542  1.00  0.00           N  
ATOM   2082 HE21 GLN   153      55.095  80.945  95.091  1.00  0.00           H  
ATOM   2083 HE22 GLN   153      56.260  81.028  96.423  1.00  0.00           H  
ATOM   2084  C   GLN   153      55.970  78.720  90.402  1.00  0.00           C  
ATOM   2085  O   GLN   153      56.488  79.509  89.630  1.00  0.00           O  
ATOM   2086  N   GLY   154      54.661  78.511  90.361  1.00  0.00           N  
ATOM   2087  H   GLY   154      54.142  77.936  91.010  1.00  0.00           H  
ATOM   2088  CA  GLY   154      53.801  79.251  89.455  1.00  0.00           C  
ATOM   2089  HA2 GLY   154      54.352  79.346  88.520  1.00  0.00           H  
ATOM   2090  HA3 GLY   154      52.914  78.661  89.223  1.00  0.00           H  
ATOM   2091  C   GLY   154      53.447  80.597  90.129  1.00  0.00           C  
ATOM   2092  O   GLY   154      53.456  80.801  91.366  1.00  0.00           O  
ATOM   2093  N   TYR   155      53.281  81.550  89.263  1.00  0.00           N  
ATOM   2094  H   TYR   155      53.648  81.534  88.322  1.00  0.00           H  
ATOM   2095  CA  TYR   155      52.825  82.923  89.578  1.00  0.00           C  
ATOM   2096  HA  TYR   155      52.416  83.091  90.575  1.00  0.00           H  
ATOM   2097  CB  TYR   155      54.042  83.833  89.618  1.00  0.00           C  
ATOM   2098  HB2 TYR   155      54.492  84.003  88.640  1.00  0.00           H  
ATOM   2099  HB3 TYR   155      53.661  84.835  89.817  1.00  0.00           H  
ATOM   2100  CG  TYR   155      55.169  83.535  90.585  1.00  0.00           C  
ATOM   2101  CD1 TYR   155      55.153  84.112  91.898  1.00  0.00           C  
ATOM   2102  HD1 TYR   155      54.342  84.798  92.090  1.00  0.00           H  
ATOM   2103  CE1 TYR   155      56.061  83.663  92.859  1.00  0.00           C  
ATOM   2104  HE1 TYR   155      56.006  84.028  93.874  1.00  0.00           H  
ATOM   2105  CZ  TYR   155      57.059  82.759  92.519  1.00  0.00           C  
ATOM   2106  OH  TYR   155      57.860  82.236  93.473  1.00  0.00           O  
ATOM   2107  HH  TYR   155      58.634  81.784  93.129  1.00  0.00           H  
ATOM   2108  CE2 TYR   155      57.133  82.248  91.175  1.00  0.00           C  
ATOM   2109  HE2 TYR   155      57.910  81.538  90.931  1.00  0.00           H  
ATOM   2110  CD2 TYR   155      56.166  82.595  90.297  1.00  0.00           C  
ATOM   2111  HD2 TYR   155      56.219  82.241  89.277  1.00  0.00           H  
ATOM   2112  C   TYR   155      51.846  83.337  88.459  1.00  0.00           C  
ATOM   2113  O   TYR   155      51.762  82.754  87.395  1.00  0.00           O  
ATOM   2114  N   GLY   156      51.028  84.375  88.682  1.00  0.00           N  
ATOM   2115  H   GLY   156      50.402  84.556  87.911  1.00  0.00           H  
ATOM   2116  CA  GLY   156      50.824  85.333  89.741  1.00  0.00           C  
ATOM   2117  HA2 GLY   156      50.436  84.829  90.626  1.00  0.00           H  
ATOM   2118  HA3 GLY   156      51.754  85.777  90.096  1.00  0.00           H  
ATOM   2119  C   GLY   156      49.834  86.383  89.337  1.00  0.00           C  
ATOM   2120  O   GLY   156      49.717  86.744  88.176  1.00  0.00           O  
ATOM   2121  N   GLN   157      49.055  86.728  90.332  1.00  0.00           N  
ATOM   2122  H   GLN   157      49.187  86.349  91.259  1.00  0.00           H  
ATOM   2123  CA  GLN   157      47.938  87.630  90.044  1.00  0.00           C  
ATOM   2124  HA  GLN   157      48.096  88.219  89.141  1.00  0.00           H  
ATOM   2125  CB  GLN   157      46.644  86.821  89.938  1.00  0.00           C  
ATOM   2126  HB2 GLN   157      46.745  85.991  89.238  1.00  0.00           H  
ATOM   2127  HB3 GLN   157      46.388  86.382  90.902  1.00  0.00           H  
ATOM   2128  CG  GLN   157      45.349  87.644  89.559  1.00  0.00           C  
ATOM   2129  HG2 GLN   157      44.448  87.036  89.640  1.00  0.00           H  
ATOM   2130  HG3 GLN   157      45.210  88.512  90.203  1.00  0.00           H  
ATOM   2131  CD  GLN   157      45.306  88.180  88.125  1.00  0.00           C  
ATOM   2132  OE1 GLN   157      46.252  88.356  87.362  1.00  0.00           O  
ATOM   2133  NE2 GLN   157      44.088  88.502  87.678  1.00  0.00           N  
ATOM   2134 HE21 GLN   157      43.256  88.312  88.218  1.00  0.00           H  
ATOM   2135 HE22 GLN   157      44.054  88.754  86.700  1.00  0.00           H  
ATOM   2136  C   GLN   157      47.855  88.633  91.239  1.00  0.00           C  
ATOM   2137  O   GLN   157      47.727  88.197  92.410  1.00  0.00           O  
ATOM   2138  N   GLN   158      47.812  89.971  91.049  1.00  0.00           N  
ATOM   2139  H   GLN   158      47.943  90.519  91.887  1.00  0.00           H  
ATOM   2140  CA  GLN   158      47.959  90.700  89.714  1.00  0.00           C  
ATOM   2141  HA  GLN   158      47.147  90.535  89.007  1.00  0.00           H  
ATOM   2142  CB  GLN   158      47.639  92.236  89.913  1.00  0.00           C  
ATOM   2143  HB2 GLN   158      48.041  92.687  90.821  1.00  0.00           H  
ATOM   2144  HB3 GLN   158      48.262  92.789  89.210  1.00  0.00           H  
ATOM   2145  CG  GLN   158      46.109  92.714  89.823  1.00  0.00           C  
ATOM   2146  HG2 GLN   158      45.610  92.240  88.978  1.00  0.00           H  
ATOM   2147  HG3 GLN   158      45.603  92.342  90.714  1.00  0.00           H  
ATOM   2148  CD  GLN   158      45.810  94.186  89.601  1.00  0.00           C  
ATOM   2149  OE1 GLN   158      46.597  95.093  89.630  1.00  0.00           O  
ATOM   2150  NE2 GLN   158      44.584  94.452  89.157  1.00  0.00           N  
ATOM   2151 HE21 GLN   158      43.837  93.772  89.179  1.00  0.00           H  
ATOM   2152 HE22 GLN   158      44.422  95.307  88.645  1.00  0.00           H  
ATOM   2153  C   GLN   158      49.187  90.480  88.881  1.00  0.00           C  
ATOM   2154  O   GLN   158      50.323  90.397  89.353  1.00  0.00           O  
ATOM   2155  N   ASN   159      48.988  90.567  87.603  1.00  0.00           N  
ATOM   2156  H   ASN   159      48.035  90.487  87.280  1.00  0.00           H  
ATOM   2157  CA  ASN   159      50.004  90.825  86.603  1.00  0.00           C  
ATOM   2158  HA  ASN   159      50.881  90.214  86.816  1.00  0.00           H  
ATOM   2159  CB  ASN   159      49.302  90.319  85.272  1.00  0.00           C  
ATOM   2160  HB2 ASN   159      49.188  89.241  85.392  1.00  0.00           H  
ATOM   2161  HB3 ASN   159      48.301  90.737  85.167  1.00  0.00           H  
ATOM   2162  CG  ASN   159      50.167  90.848  84.052  1.00  0.00           C  
ATOM   2163  OD1 ASN   159      49.740  91.684  83.242  1.00  0.00           O  
ATOM   2164  ND2 ASN   159      51.405  90.540  83.946  1.00  0.00           N  
ATOM   2165 HD21 ASN   159      51.845  89.906  84.599  1.00  0.00           H  
ATOM   2166 HD22 ASN   159      51.989  91.017  83.274  1.00  0.00           H  
ATOM   2167  C   ASN   159      50.342  92.334  86.576  1.00  0.00           C  
ATOM   2168  O   ASN   159      49.383  93.184  86.593  1.00  0.00           O  
ATOM   2169  N   GLN   160      51.531  92.848  86.744  1.00  0.00           N  
ATOM   2170  H   GLN   160      51.491  93.857  86.781  1.00  0.00           H  
ATOM   2171  CA  GLN   160      52.842  92.192  86.615  1.00  0.00           C  
ATOM   2172  HA  GLN   160      52.730  91.239  86.098  1.00  0.00           H  
ATOM   2173  CB  GLN   160      53.812  93.105  85.773  1.00  0.00           C  
ATOM   2174  HB2 GLN   160      53.369  93.284  84.793  1.00  0.00           H  
ATOM   2175  HB3 GLN   160      53.949  94.040  86.317  1.00  0.00           H  
ATOM   2176  CG  GLN   160      55.108  92.414  85.546  1.00  0.00           C  
ATOM   2177  HG2 GLN   160      55.883  93.152  85.338  1.00  0.00           H  
ATOM   2178  HG3 GLN   160      55.472  92.085  86.520  1.00  0.00           H  
ATOM   2179  CD  GLN   160      55.135  91.217  84.526  1.00  0.00           C  
ATOM   2180  OE1 GLN   160      54.303  90.341  84.537  1.00  0.00           O  
ATOM   2181  NE2 GLN   160      56.105  91.166  83.739  1.00  0.00           N  
ATOM   2182 HE21 GLN   160      56.725  91.947  83.580  1.00  0.00           H  
ATOM   2183 HE22 GLN   160      55.767  90.624  82.956  1.00  0.00           H  
ATOM   2184  C   GLN   160      53.370  91.892  88.017  1.00  0.00           C  
ATOM   2185  O   GLN   160      53.586  92.854  88.787  1.00  0.00           O  
ATOM   2186  N   TYR   161      53.767  90.717  88.316  1.00  0.00           N  
ATOM   2187  H   TYR   161      53.678  89.989  87.622  1.00  0.00           H  
ATOM   2188  CA  TYR   161      54.479  90.389  89.519  1.00  0.00           C  
ATOM   2189  HA  TYR   161      54.112  91.078  90.279  1.00  0.00           H  
ATOM   2190  CB  TYR   161      54.278  88.928  89.944  1.00  0.00           C  
ATOM   2191  HB2 TYR   161      53.200  88.777  90.006  1.00  0.00           H  
ATOM   2192  HB3 TYR   161      54.745  88.323  89.167  1.00  0.00           H  
ATOM   2193  CG  TYR   161      54.827  88.698  91.360  1.00  0.00           C  
ATOM   2194  CD1 TYR   161      55.895  87.735  91.369  1.00  0.00           C  
ATOM   2195  HD1 TYR   161      56.271  87.258  90.476  1.00  0.00           H  
ATOM   2196  CE1 TYR   161      56.360  87.343  92.653  1.00  0.00           C  
ATOM   2197  HE1 TYR   161      57.166  86.627  92.706  1.00  0.00           H  
ATOM   2198  CZ  TYR   161      55.811  87.958  93.849  1.00  0.00           C  
ATOM   2199  OH  TYR   161      56.433  87.829  95.049  1.00  0.00           O  
ATOM   2200  HH  TYR   161      57.368  87.625  94.973  1.00  0.00           H  
ATOM   2201  CE2 TYR   161      54.717  88.836  93.769  1.00  0.00           C  
ATOM   2202  HE2 TYR   161      54.325  89.251  94.686  1.00  0.00           H  
ATOM   2203  CD2 TYR   161      54.238  89.223  92.521  1.00  0.00           C  
ATOM   2204  HD2 TYR   161      53.415  89.922  92.488  1.00  0.00           H  
ATOM   2205  C   TYR   161      55.979  90.677  89.338  1.00  0.00           C  
ATOM   2206  O   TYR   161      56.571  91.238  90.296  1.00  0.00           O  
ATOM   2207  N   ASN   162      56.609  90.345  88.243  1.00  0.00           N  
ATOM   2208  H   ASN   162      56.083  89.964  87.470  1.00  0.00           H  
ATOM   2209  CA  ASN   162      58.043  90.450  88.114  1.00  0.00           C  
ATOM   2210  HA  ASN   162      58.454  89.980  89.007  1.00  0.00           H  
ATOM   2211  CB  ASN   162      58.745  89.762  86.927  1.00  0.00           C  
ATOM   2212  HB2 ASN   162      58.205  90.062  86.030  1.00  0.00           H  
ATOM   2213  HB3 ASN   162      59.776  90.107  86.839  1.00  0.00           H  
ATOM   2214  CG  ASN   162      58.854  88.216  87.054  1.00  0.00           C  
ATOM   2215  OD1 ASN   162      58.541  87.618  88.053  1.00  0.00           O  
ATOM   2216  ND2 ASN   162      59.071  87.637  85.935  1.00  0.00           N  
ATOM   2217 HD21 ASN   162      59.371  86.673  85.908  1.00  0.00           H  
ATOM   2218 HD22 ASN   162      59.268  88.079  85.049  1.00  0.00           H  
ATOM   2219  C   ASN   162      58.575  91.828  88.185  1.00  0.00           C  
ATOM   2220  O   ASN   162      58.094  92.826  87.557  1.00  0.00           O  
ATOM   2221  N   SER   163      59.643  91.925  89.014  1.00  0.00           N  
ATOM   2222  H   SER   163      59.884  91.109  89.558  1.00  0.00           H  
ATOM   2223  CA  SER   163      60.439  93.134  89.237  1.00  0.00           C  
ATOM   2224  HA  SER   163      59.745  93.894  89.595  1.00  0.00           H  
ATOM   2225  CB  SER   163      61.506  93.042  90.304  1.00  0.00           C  
ATOM   2226  HB2 SER   163      61.071  92.563  91.181  1.00  0.00           H  
ATOM   2227  HB3 SER   163      62.234  92.420  89.784  1.00  0.00           H  
ATOM   2228  OG  SER   163      62.182  94.274  90.641  1.00  0.00           O  
ATOM   2229  HG  SER   163      62.006  94.409  91.575  1.00  0.00           H  
ATOM   2230  C   SER   163      61.050  93.739  87.961  1.00  0.00           C  
ATOM   2231  O   SER   163      61.176  93.089  86.893  1.00  0.00           O  
ATOM   2232  N   SER   164      61.205  95.078  87.879  1.00  0.00           N  
ATOM   2233  H   SER   164      61.036  95.610  88.721  1.00  0.00           H  
ATOM   2234  CA  SER   164      61.465  95.816  86.633  1.00  0.00           C  
ATOM   2235  HA  SER   164      61.523  96.864  86.929  1.00  0.00           H  
ATOM   2236  CB  SER   164      60.203  95.728  85.771  1.00  0.00           C  
ATOM   2237  HB2 SER   164      60.255  94.815  85.178  1.00  0.00           H  
ATOM   2238  HB3 SER   164      59.302  95.680  86.381  1.00  0.00           H  
ATOM   2239  OG  SER   164      60.292  96.802  84.881  1.00  0.00           O  
ATOM   2240  HG  SER   164      59.937  97.597  85.285  1.00  0.00           H  
ATOM   2241  C   SER   164      62.786  95.587  85.929  1.00  0.00           C  
ATOM   2242  O   SER   164      63.764  95.049  86.443  1.00  0.00           O  
ATOM   2243  N   SER   165      62.913  96.136  84.745  1.00  0.00           N  
ATOM   2244  H   SER   165      62.050  96.448  84.321  1.00  0.00           H  
ATOM   2245  CA  SER   165      64.094  96.258  83.943  1.00  0.00           C  
ATOM   2246  HA  SER   165      64.593  95.307  83.756  1.00  0.00           H  
ATOM   2247  CB  SER   165      63.716  97.017  82.724  1.00  0.00           C  
ATOM   2248  HB2 SER   165      63.419  97.997  83.100  1.00  0.00           H  
ATOM   2249  HB3 SER   165      64.631  97.213  82.165  1.00  0.00           H  
ATOM   2250  OG  SER   165      62.615  96.534  81.954  1.00  0.00           O  
ATOM   2251  HG  SER   165      62.595  97.117  81.192  1.00  0.00           H  
ATOM   2252  C   SER   165      65.215  97.113  84.543  1.00  0.00           C  
ATOM   2253  O   SER   165      65.052  98.062  85.381  1.00  0.00           O  
ATOM   2254  N   GLY   166      66.406  96.831  84.066  1.00  0.00           N  
ATOM   2255  H   GLY   166      66.416  96.147  83.323  1.00  0.00           H  
ATOM   2256  CA  GLY   166      67.542  97.697  84.127  1.00  0.00           C  
ATOM   2257  HA2 GLY   166      68.340  97.422  83.438  1.00  0.00           H  
ATOM   2258  HA3 GLY   166      67.169  98.652  83.756  1.00  0.00           H  
ATOM   2259  C   GLY   166      68.262  97.853  85.494  1.00  0.00           C  
ATOM   2260  O   GLY   166      68.281  96.896  86.247  1.00  0.00           O  
ATOM   2261  N   GLY   167      69.068  98.908  85.675  1.00  0.00           N  
ATOM   2262  H   GLY   167      69.126  99.603  84.944  1.00  0.00           H  
ATOM   2263  CA  GLY   167      69.961  99.132  86.852  1.00  0.00           C  
ATOM   2264  HA2 GLY   167      70.006 100.184  87.132  1.00  0.00           H  
ATOM   2265  HA3 GLY   167      69.484  98.687  87.725  1.00  0.00           H  
ATOM   2266  C   GLY   167      71.306  98.424  86.693  1.00  0.00           C  
ATOM   2267  O   GLY   167      72.196  98.561  87.580  1.00  0.00           O  
ATOM   2268  N   GLY   168      71.562  97.602  85.605  1.00  0.00           N  
ATOM   2269  H   GLY   168      70.829  97.465  84.923  1.00  0.00           H  
ATOM   2270  CA  GLY   168      72.842  97.040  85.205  1.00  0.00           C  
ATOM   2271  HA2 GLY   168      73.243  97.741  84.473  1.00  0.00           H  
ATOM   2272  HA3 GLY   168      73.448  96.827  86.086  1.00  0.00           H  
ATOM   2273  C   GLY   168      72.613  95.775  84.320  1.00  0.00           C  
ATOM   2274  O   GLY   168      71.570  95.596  83.686  1.00  0.00           O  
ATOM   2275  N   GLY   169      73.589  94.885  84.159  1.00  0.00           N  
ATOM   2276  H   GLY   169      73.396  94.139  83.506  1.00  0.00           H  
ATOM   2277  CA  GLY   169      74.836  94.752  84.892  1.00  0.00           C  
ATOM   2278  HA2 GLY   169      74.739  95.049  85.936  1.00  0.00           H  
ATOM   2279  HA3 GLY   169      75.067  93.689  84.955  1.00  0.00           H  
ATOM   2280  C   GLY   169      76.001  95.474  84.250  1.00  0.00           C  
ATOM   2281  O   GLY   169      75.842  96.437  83.513  1.00  0.00           O  
ATOM   2282  N   GLY   170      77.243  95.032  84.408  1.00  0.00           N  
ATOM   2283  H   GLY   170      77.440  94.287  85.060  1.00  0.00           H  
ATOM   2284  CA  GLY   170      78.293  95.889  83.917  1.00  0.00           C  
ATOM   2285  HA2 GLY   170      78.296  95.963  82.830  1.00  0.00           H  
ATOM   2286  HA3 GLY   170      78.205  96.866  84.392  1.00  0.00           H  
ATOM   2287  C   GLY   170      79.649  95.395  84.321  1.00  0.00           C  
ATOM   2288  O   GLY   170      79.885  94.558  85.203  1.00  0.00           O  
ATOM   2289  N   GLY   171      80.618  95.548  83.454  1.00  0.00           N  
ATOM   2290  H   GLY   171      81.452  95.015  83.656  1.00  0.00           H  
ATOM   2291  CA  GLY   171      80.755  96.540  82.296  1.00  0.00           C  
ATOM   2292  HA2 GLY   171      81.805  96.444  82.018  1.00  0.00           H  
ATOM   2293  HA3 GLY   171      79.965  96.294  81.586  1.00  0.00           H  
ATOM   2294  C   GLY   171      80.638  98.018  82.784  1.00  0.00           C  
ATOM   2295  O   GLY   171      80.208  98.311  83.908  1.00  0.00           O  
ATOM   2296  N   GLY   172      80.777  98.999  81.887  1.00  0.00           N  
ATOM   2297  H   GLY   172      80.564  99.912  82.261  1.00  0.00           H  
ATOM   2298  CA  GLY   172      81.332  98.985  80.520  1.00  0.00           C  
ATOM   2299  HA2 GLY   172      80.604  98.504  79.867  1.00  0.00           H  
ATOM   2300  HA3 GLY   172      81.331 100.003  80.131  1.00  0.00           H  
ATOM   2301  C   GLY   172      82.732  98.355  80.315  1.00  0.00           C  
ATOM   2302  O   GLY   172      83.402  98.037  81.361  1.00  0.00           O  
ATOM   2303  N   GLY   173      83.022  98.037  79.006  1.00  0.00           N  
ATOM   2304  H   GLY   173      82.465  98.430  78.261  1.00  0.00           H  
ATOM   2305  CA  GLY   173      84.002  97.033  78.722  1.00  0.00           C  
ATOM   2306  HA2 GLY   173      84.342  96.926  77.692  1.00  0.00           H  
ATOM   2307  HA3 GLY   173      84.880  97.342  79.289  1.00  0.00           H  
ATOM   2308  C   GLY   173      83.727  95.624  79.192  1.00  0.00           C  
ATOM   2309  O   GLY   173      82.579  95.300  79.546  1.00  0.00           O  
ATOM   2310  N   GLY   174      84.690  94.743  79.200  1.00  0.00           N  
ATOM   2311  H   GLY   174      84.425  93.827  79.533  1.00  0.00           H  
ATOM   2312  CA  GLY   174      86.026  94.888  78.559  1.00  0.00           C  
ATOM   2313  HA2 GLY   174      86.370  95.920  78.492  1.00  0.00           H  
ATOM   2314  HA3 GLY   174      86.808  94.402  79.142  1.00  0.00           H  
ATOM   2315  C   GLY   174      86.148  94.209  77.223  1.00  0.00           C  
ATOM   2316  O   GLY   174      87.177  94.447  76.523  1.00  0.00           O  
ATOM   2317  N   GLY   175      85.180  93.433  76.790  1.00  0.00           N  
ATOM   2318  H   GLY   175      84.479  93.169  77.468  1.00  0.00           H  
ATOM   2319  CA  GLY   175      84.980  92.940  75.447  1.00  0.00           C  
ATOM   2320  HA2 GLY   175      85.967  92.762  75.019  1.00  0.00           H  
ATOM   2321  HA3 GLY   175      84.430  92.000  75.487  1.00  0.00           H  
ATOM   2322  C   GLY   175      84.433  94.012  74.398  1.00  0.00           C  
ATOM   2323  O   GLY   175      84.684  95.170  74.604  1.00  0.00           O  
ATOM   2324  N   ASN   176      83.725  93.478  73.385  1.00  0.00           N  
ATOM   2325  H   ASN   176      83.640  92.475  73.301  1.00  0.00           H  
ATOM   2326  CA  ASN   176      83.451  94.363  72.295  1.00  0.00           C  
ATOM   2327  HA  ASN   176      84.405  94.669  71.865  1.00  0.00           H  
ATOM   2328  CB  ASN   176      82.716  93.508  71.246  1.00  0.00           C  
ATOM   2329  HB2 ASN   176      83.323  92.644  70.975  1.00  0.00           H  
ATOM   2330  HB3 ASN   176      81.762  93.171  71.650  1.00  0.00           H  
ATOM   2331  CG  ASN   176      82.555  94.226  69.951  1.00  0.00           C  
ATOM   2332  OD1 ASN   176      81.600  94.994  69.835  1.00  0.00           O  
ATOM   2333  ND2 ASN   176      83.373  94.177  68.931  1.00  0.00           N  
ATOM   2334 HD21 ASN   176      83.039  94.674  68.117  1.00  0.00           H  
ATOM   2335 HD22 ASN   176      84.180  93.571  68.974  1.00  0.00           H  
ATOM   2336  C   ASN   176      82.727  95.652  72.757  1.00  0.00           C  
ATOM   2337  O   ASN   176      81.771  95.580  73.512  1.00  0.00           O  
ATOM   2338  N   TYR   177      83.151  96.821  72.225  1.00  0.00           N  
ATOM   2339  H   TYR   177      83.879  96.712  71.534  1.00  0.00           H  
ATOM   2340  CA  TYR   177      82.579  98.123  72.518  1.00  0.00           C  
ATOM   2341  HA  TYR   177      82.004  97.998  73.435  1.00  0.00           H  
ATOM   2342  CB  TYR   177      83.743  99.071  72.695  1.00  0.00           C  
ATOM   2343  HB2 TYR   177      84.454  99.131  71.871  1.00  0.00           H  
ATOM   2344  HB3 TYR   177      83.432 100.115  72.670  1.00  0.00           H  
ATOM   2345  CG  TYR   177      84.541  98.895  74.042  1.00  0.00           C  
ATOM   2346  CD1 TYR   177      85.591  97.984  74.122  1.00  0.00           C  
ATOM   2347  HD1 TYR   177      85.826  97.415  73.234  1.00  0.00           H  
ATOM   2348  CE1 TYR   177      86.350  97.759  75.222  1.00  0.00           C  
ATOM   2349  HE1 TYR   177      87.199  97.098  75.310  1.00  0.00           H  
ATOM   2350  CZ  TYR   177      86.015  98.530  76.368  1.00  0.00           C  
ATOM   2351  OH  TYR   177      86.763  98.550  77.499  1.00  0.00           O  
ATOM   2352  HH  TYR   177      86.347  98.969  78.256  1.00  0.00           H  
ATOM   2353  CE2 TYR   177      84.963  99.493  76.342  1.00  0.00           C  
ATOM   2354  HE2 TYR   177      84.759 100.069  77.232  1.00  0.00           H  
ATOM   2355  CD2 TYR   177      84.213  99.628  75.173  1.00  0.00           C  
ATOM   2356  HD2 TYR   177      83.473 100.414  75.149  1.00  0.00           H  
ATOM   2357  C   TYR   177      81.629  98.590  71.409  1.00  0.00           C  
ATOM   2358  O   TYR   177      82.040  98.651  70.276  1.00  0.00           O  
ATOM   2359  N   GLY   178      80.382  99.005  71.735  1.00  0.00           N  
ATOM   2360  H   GLY   178      79.796  99.291  70.963  1.00  0.00           H  
ATOM   2361  CA  GLY   178      79.697  99.027  73.070  1.00  0.00           C  
ATOM   2362  HA2 GLY   178      78.620  99.143  72.952  1.00  0.00           H  
ATOM   2363  HA3 GLY   178      79.990  98.158  73.658  1.00  0.00           H  
ATOM   2364  C   GLY   178      80.138 100.285  73.872  1.00  0.00           C  
ATOM   2365  O   GLY   178      81.089 100.996  73.588  1.00  0.00           O  
ATOM   2366  N   GLN   179      79.399 100.584  74.969  1.00  0.00           N  
ATOM   2367  H   GLN   179      78.785  99.827  75.232  1.00  0.00           H  
ATOM   2368  CA  GLN   179      79.575 101.708  75.817  1.00  0.00           C  
ATOM   2369  HA  GLN   179      79.883 102.514  75.151  1.00  0.00           H  
ATOM   2370  CB  GLN   179      78.201 102.104  76.438  1.00  0.00           C  
ATOM   2371  HB2 GLN   179      78.423 102.928  77.116  1.00  0.00           H  
ATOM   2372  HB3 GLN   179      77.481 102.360  75.660  1.00  0.00           H  
ATOM   2373  CG  GLN   179      77.530 101.043  77.352  1.00  0.00           C  
ATOM   2374  HG2 GLN   179      78.274 100.643  78.041  1.00  0.00           H  
ATOM   2375  HG3 GLN   179      76.748 101.550  77.917  1.00  0.00           H  
ATOM   2376  CD  GLN   179      76.959  99.879  76.565  1.00  0.00           C  
ATOM   2377  OE1 GLN   179      77.524  98.875  76.139  1.00  0.00           O  
ATOM   2378  NE2 GLN   179      75.655  99.959  76.401  1.00  0.00           N  
ATOM   2379 HE21 GLN   179      75.107 100.712  76.792  1.00  0.00           H  
ATOM   2380 HE22 GLN   179      75.150  99.181  76.001  1.00  0.00           H  
ATOM   2381  C   GLN   179      80.674 101.453  76.830  1.00  0.00           C  
ATOM   2382  O   GLN   179      80.599 100.467  77.504  1.00  0.00           O  
ATOM   2383  N   ASP   180      81.723 102.258  76.940  1.00  0.00           N  
ATOM   2384  H   ASP   180      82.383 101.976  77.650  1.00  0.00           H  
ATOM   2385  CA  ASP   180      82.076 103.460  76.187  1.00  0.00           C  
ATOM   2386  HA  ASP   180      81.612 103.410  75.202  1.00  0.00           H  
ATOM   2387  CB  ASP   180      81.406 104.554  77.052  1.00  0.00           C  
ATOM   2388  HB2 ASP   180      80.430 104.181  77.361  1.00  0.00           H  
ATOM   2389  HB3 ASP   180      82.012 104.749  77.937  1.00  0.00           H  
ATOM   2390  CG  ASP   180      81.280 105.856  76.313  1.00  0.00           C  
ATOM   2391  OD1 ASP   180      80.601 106.761  76.881  1.00  0.00           O  
ATOM   2392  OD2 ASP   180      81.840 106.046  75.255  1.00  0.00           O  
ATOM   2393  C   ASP   180      83.585 103.646  76.083  1.00  0.00           C  
ATOM   2394  O   ASP   180      84.353 103.615  77.044  1.00  0.00           O  
ATOM   2395  N   GLN   181      84.089 103.764  74.820  1.00  0.00           N  
ATOM   2396  H   GLN   181      83.360 103.792  74.122  1.00  0.00           H  
ATOM   2397  CA  GLN   181      85.396 104.271  74.399  1.00  0.00           C  
ATOM   2398  HA  GLN   181      86.179 103.648  74.831  1.00  0.00           H  
ATOM   2399  CB  GLN   181      85.462 104.213  72.832  1.00  0.00           C  
ATOM   2400  HB2 GLN   181      84.743 104.917  72.413  1.00  0.00           H  
ATOM   2401  HB3 GLN   181      86.404 104.638  72.484  1.00  0.00           H  
ATOM   2402  CG  GLN   181      85.255 102.763  72.322  1.00  0.00           C  
ATOM   2403  HG2 GLN   181      85.619 102.069  73.079  1.00  0.00           H  
ATOM   2404  HG3 GLN   181      84.181 102.591  72.242  1.00  0.00           H  
ATOM   2405  CD  GLN   181      85.840 102.572  70.920  1.00  0.00           C  
ATOM   2406  OE1 GLN   181      87.036 102.763  70.808  1.00  0.00           O  
ATOM   2407  NE2 GLN   181      85.041 102.267  69.908  1.00  0.00           N  
ATOM   2408 HE21 GLN   181      84.047 102.236  70.082  1.00  0.00           H  
ATOM   2409 HE22 GLN   181      85.432 101.990  69.019  1.00  0.00           H  
ATOM   2410  C   GLN   181      85.639 105.687  74.864  1.00  0.00           C  
ATOM   2411  O   GLN   181      86.802 106.147  74.827  1.00  0.00           O  
ATOM   2412  N   SER   182      84.676 106.564  75.139  1.00  0.00           N  
ATOM   2413  H   SER   182      83.726 106.228  75.068  1.00  0.00           H  
ATOM   2414  CA  SER   182      84.918 107.917  75.627  1.00  0.00           C  
ATOM   2415  HA  SER   182      85.252 108.547  74.803  1.00  0.00           H  
ATOM   2416  CB  SER   182      83.575 108.522  76.058  1.00  0.00           C  
ATOM   2417  HB2 SER   182      83.206 107.846  76.830  1.00  0.00           H  
ATOM   2418  HB3 SER   182      83.686 109.440  76.634  1.00  0.00           H  
ATOM   2419  OG  SER   182      82.703 108.735  74.953  1.00  0.00           O  
ATOM   2420  HG  SER   182      82.198 107.919  74.930  1.00  0.00           H  
ATOM   2421  C   SER   182      85.902 107.951  76.890  1.00  0.00           C  
ATOM   2422  O   SER   182      85.825 107.188  77.806  1.00  0.00           O  
ATOM   2423  N   SER   183      86.806 109.046  76.972  1.00  0.00           N  
ATOM   2424  H   SER   183      87.348 109.014  77.824  1.00  0.00           H  
ATOM   2425  CA  SER   183      86.534 110.362  76.322  1.00  0.00           C  
ATOM   2426  HA  SER   183      85.544 110.379  75.866  1.00  0.00           H  
ATOM   2427  CB  SER   183      86.611 111.425  77.406  1.00  0.00           C  
ATOM   2428  HB2 SER   183      85.885 111.130  78.164  1.00  0.00           H  
ATOM   2429  HB3 SER   183      87.640 111.340  77.754  1.00  0.00           H  
ATOM   2430  OG  SER   183      86.468 112.737  76.968  1.00  0.00           O  
ATOM   2431  HG  SER   183      86.148 113.262  77.705  1.00  0.00           H  
ATOM   2432  C   SER   183      87.615 110.556  75.258  1.00  0.00           C  
ATOM   2433  O   SER   183      88.823 110.509  75.576  1.00  0.00           O  
ATOM   2434  N   MET   184      87.259 110.812  74.009  1.00  0.00           N  
ATOM   2435  H   MET   184      86.281 110.985  73.824  1.00  0.00           H  
ATOM   2436  CA  MET   184      88.183 111.333  72.968  1.00  0.00           C  
ATOM   2437  HA  MET   184      89.070 110.704  72.892  1.00  0.00           H  
ATOM   2438  CB  MET   184      87.458 111.322  71.543  1.00  0.00           C  
ATOM   2439  HB2 MET   184      86.530 111.883  71.659  1.00  0.00           H  
ATOM   2440  HB3 MET   184      87.911 111.927  70.757  1.00  0.00           H  
ATOM   2441  CG  MET   184      87.396 109.902  71.054  1.00  0.00           C  
ATOM   2442  HG2 MET   184      88.250 109.258  71.264  1.00  0.00           H  
ATOM   2443  HG3 MET   184      86.535 109.495  71.584  1.00  0.00           H  
ATOM   2444  SD  MET   184      87.020 109.852  69.310  1.00  0.00           S  
ATOM   2445  CE  MET   184      86.706 108.091  69.198  1.00  0.00           C  
ATOM   2446  HE1 MET   184      87.583 107.496  69.450  1.00  0.00           H  
ATOM   2447  HE2 MET   184      85.891 107.811  69.865  1.00  0.00           H  
ATOM   2448  HE3 MET   184      86.366 107.979  68.168  1.00  0.00           H  
ATOM   2449  C   MET   184      88.656 112.674  73.337  1.00  0.00           C  
ATOM   2450  O   MET   184      87.986 113.545  73.953  1.00  0.00           O  
ATOM   2451  N   SER   185      89.859 113.015  72.815  1.00  0.00           N  
ATOM   2452  H   SER   185      90.459 112.270  72.491  1.00  0.00           H  
ATOM   2453  CA  SER   185      90.296 114.398  72.817  1.00  0.00           C  
ATOM   2454  HA  SER   185      90.184 114.729  73.850  1.00  0.00           H  
ATOM   2455  CB  SER   185      91.773 114.492  72.526  1.00  0.00           C  
ATOM   2456  HB2 SER   185      92.346 113.869  73.212  1.00  0.00           H  
ATOM   2457  HB3 SER   185      91.987 114.271  71.480  1.00  0.00           H  
ATOM   2458  OG  SER   185      92.293 115.772  72.691  1.00  0.00           O  
ATOM   2459  HG  SER   185      92.426 115.892  73.634  1.00  0.00           H  
ATOM   2460  C   SER   185      89.504 115.408  71.975  1.00  0.00           C  
ATOM   2461  O   SER   185      89.095 115.088  70.872  1.00  0.00           O  
ATOM   2462  N   SER   186      89.191 116.566  72.488  1.00  0.00           N  
ATOM   2463  H   SER   186      89.408 116.785  73.450  1.00  0.00           H  
ATOM   2464  CA  SER   186      88.565 117.705  71.733  1.00  0.00           C  
ATOM   2465  HA  SER   186      89.024 117.665  70.745  1.00  0.00           H  
ATOM   2466  CB  SER   186      87.093 117.288  71.562  1.00  0.00           C  
ATOM   2467  HB2 SER   186      87.111 116.419  70.905  1.00  0.00           H  
ATOM   2468  HB3 SER   186      86.625 116.962  72.491  1.00  0.00           H  
ATOM   2469  OG  SER   186      86.196 118.216  71.064  1.00  0.00           O  
ATOM   2470  HG  SER   186      85.873 118.716  71.818  1.00  0.00           H  
ATOM   2471  C   SER   186      88.834 119.084  72.279  1.00  0.00           C  
ATOM   2472  O   SER   186      89.267 119.232  73.420  1.00  0.00           O  
ATOM   2473  N   GLY   187      88.571 120.218  71.594  1.00  0.00           N  
ATOM   2474  H   GLY   187      88.858 121.065  72.065  1.00  0.00           H  
ATOM   2475  CA  GLY   187      88.082 120.398  70.204  1.00  0.00           C  
ATOM   2476  HA2 GLY   187      88.969 120.568  69.595  1.00  0.00           H  
ATOM   2477  HA3 GLY   187      87.680 119.465  69.809  1.00  0.00           H  
ATOM   2478  C   GLY   187      86.907 121.385  69.937  1.00  0.00           C  
ATOM   2479  O   GLY   187      86.899 121.989  68.845  1.00  0.00           O  
ATOM   2480  N   GLY   188      86.008 121.680  70.879  1.00  0.00           N  
ATOM   2481  H   GLY   188      86.154 121.323  71.813  1.00  0.00           H  
ATOM   2482  CA  GLY   188      84.927 122.699  70.678  1.00  0.00           C  
ATOM   2483  HA2 GLY   188      85.329 123.704  70.549  1.00  0.00           H  
ATOM   2484  HA3 GLY   188      84.433 122.502  69.726  1.00  0.00           H  
ATOM   2485  C   GLY   188      83.956 122.711  71.871  1.00  0.00           C  
ATOM   2486  O   GLY   188      84.258 122.206  72.939  1.00  0.00           O  
ATOM   2487  N   GLY   189      82.717 123.087  71.692  1.00  0.00           N  
ATOM   2488  H   GLY   189      82.152 123.097  72.529  1.00  0.00           H  
ATOM   2489  CA  GLY   189      82.073 123.677  70.505  1.00  0.00           C  
ATOM   2490  HA2 GLY   189      82.810 124.194  69.889  1.00  0.00           H  
ATOM   2491  HA3 GLY   189      81.551 122.923  69.917  1.00  0.00           H  
ATOM   2492  C   GLY   189      81.005 124.729  70.797  1.00  0.00           C  
ATOM   2493  O   GLY   189      80.718 124.968  71.981  1.00  0.00           O  
ATOM   2494  N   SER   190      80.479 125.395  69.783  1.00  0.00           N  
ATOM   2495  H   SER   190      80.839 125.212  68.857  1.00  0.00           H  
ATOM   2496  CA  SER   190      79.488 126.507  69.877  1.00  0.00           C  
ATOM   2497  HA  SER   190      79.372 126.862  68.853  1.00  0.00           H  
ATOM   2498  CB  SER   190      78.125 125.959  70.302  1.00  0.00           C  
ATOM   2499  HB2 SER   190      78.204 125.473  71.275  1.00  0.00           H  
ATOM   2500  HB3 SER   190      77.408 126.779  70.341  1.00  0.00           H  
ATOM   2501  OG  SER   190      77.632 125.108  69.365  1.00  0.00           O  
ATOM   2502  HG  SER   190      77.562 125.565  68.524  1.00  0.00           H  
ATOM   2503  C   SER   190      79.874 127.709  70.700  1.00  0.00           C  
ATOM   2504  O   SER   190      78.988 128.197  71.401  1.00  0.00           O  
ATOM   2505  N   GLY   191      81.047 128.287  70.609  1.00  0.00           N  
ATOM   2506  H   GLY   191      81.228 129.120  71.150  1.00  0.00           H  
ATOM   2507  CA  GLY   191      82.152 128.016  69.714  1.00  0.00           C  
ATOM   2508  HA2 GLY   191      83.044 128.553  70.041  1.00  0.00           H  
ATOM   2509  HA3 GLY   191      82.496 126.983  69.677  1.00  0.00           H  
ATOM   2510  C   GLY   191      81.822 128.504  68.264  1.00  0.00           C  
ATOM   2511  O   GLY   191      80.743 128.484  67.676  1.00  0.00           O  
ATOM   2512  N   GLY   192      82.846 129.038  67.630  1.00  0.00           N  
ATOM   2513  H   GLY   192      83.751 129.048  68.079  1.00  0.00           H  
ATOM   2514  CA  GLY   192      82.768 129.688  66.328  1.00  0.00           C  
ATOM   2515  HA2 GLY   192      82.034 130.494  66.290  1.00  0.00           H  
ATOM   2516  HA3 GLY   192      83.769 130.076  66.138  1.00  0.00           H  
ATOM   2517  C   GLY   192      82.668 128.678  65.132  1.00  0.00           C  
ATOM   2518  O   GLY   192      82.371 127.494  65.265  1.00  0.00           O  
ATOM   2519  N   GLY   193      82.832 129.204  63.950  1.00  0.00           N  
ATOM   2520  H   GLY   193      83.067 130.174  63.793  1.00  0.00           H  
ATOM   2521  CA  GLY   193      82.350 128.533  62.728  1.00  0.00           C  
ATOM   2522  HA2 GLY   193      82.597 129.087  61.822  1.00  0.00           H  
ATOM   2523  HA3 GLY   193      82.778 127.532  62.779  1.00  0.00           H  
ATOM   2524  C   GLY   193      80.811 128.429  62.742  1.00  0.00           C  
ATOM   2525  O   GLY   193      80.096 129.131  63.509  1.00  0.00           O  
ATOM   2526  N   TYR   194      80.251 127.663  61.814  1.00  0.00           N  
ATOM   2527  H   TYR   194      80.940 127.269  61.188  1.00  0.00           H  
ATOM   2528  CA  TYR   194      78.823 127.640  61.521  1.00  0.00           C  
ATOM   2529  HA  TYR   194      78.539 128.628  61.159  1.00  0.00           H  
ATOM   2530  CB  TYR   194      78.619 126.622  60.415  1.00  0.00           C  
ATOM   2531  HB2 TYR   194      79.036 125.697  60.815  1.00  0.00           H  
ATOM   2532  HB3 TYR   194      77.542 126.478  60.330  1.00  0.00           H  
ATOM   2533  CG  TYR   194      79.023 127.103  59.095  1.00  0.00           C  
ATOM   2534  CD1 TYR   194      78.095 127.646  58.100  1.00  0.00           C  
ATOM   2535  HD1 TYR   194      77.071 127.884  58.348  1.00  0.00           H  
ATOM   2536  CE1 TYR   194      78.613 128.218  56.950  1.00  0.00           C  
ATOM   2537  HE1 TYR   194      77.929 128.571  56.192  1.00  0.00           H  
ATOM   2538  CZ  TYR   194      79.972 128.211  56.646  1.00  0.00           C  
ATOM   2539  OH  TYR   194      80.317 128.595  55.340  1.00  0.00           O  
ATOM   2540  HH  TYR   194      81.270 128.630  55.222  1.00  0.00           H  
ATOM   2541  CE2 TYR   194      80.888 127.690  57.539  1.00  0.00           C  
ATOM   2542  HE2 TYR   194      81.896 127.541  57.182  1.00  0.00           H  
ATOM   2543  CD2 TYR   194      80.395 127.090  58.695  1.00  0.00           C  
ATOM   2544  HD2 TYR   194      81.071 126.682  59.432  1.00  0.00           H  
ATOM   2545  C   TYR   194      77.891 127.233  62.642  1.00  0.00           C  
ATOM   2546  O   TYR   194      78.264 126.541  63.592  1.00  0.00           O  
ATOM   2547  N   GLY   195      76.654 127.722  62.686  1.00  0.00           N  
ATOM   2548  H   GLY   195      76.149 127.558  63.545  1.00  0.00           H  
ATOM   2549  CA  GLY   195      76.025 128.552  61.653  1.00  0.00           C  
ATOM   2550  HA2 GLY   195      76.580 129.458  61.407  1.00  0.00           H  
ATOM   2551  HA3 GLY   195      75.845 127.933  60.774  1.00  0.00           H  
ATOM   2552  C   GLY   195      74.654 129.079  62.133  1.00  0.00           C  
ATOM   2553  O   GLY   195      73.866 128.245  62.568  1.00  0.00           O  
ATOM   2554  N   ASN   196      74.430 130.352  61.865  1.00  0.00           N  
ATOM   2555  H   ASN   196      75.199 130.835  61.423  1.00  0.00           H  
ATOM   2556  CA  ASN   196      73.144 131.003  61.938  1.00  0.00           C  
ATOM   2557  HA  ASN   196      72.608 130.555  62.774  1.00  0.00           H  
ATOM   2558  CB  ASN   196      73.372 132.530  62.057  1.00  0.00           C  
ATOM   2559  HB2 ASN   196      74.332 132.650  62.559  1.00  0.00           H  
ATOM   2560  HB3 ASN   196      73.568 132.994  61.091  1.00  0.00           H  
ATOM   2561  CG  ASN   196      72.286 133.259  62.816  1.00  0.00           C  
ATOM   2562  OD1 ASN   196      71.174 132.814  63.151  1.00  0.00           O  
ATOM   2563  ND2 ASN   196      72.667 134.479  63.164  1.00  0.00           N  
ATOM   2564 HD21 ASN   196      72.085 135.145  63.652  1.00  0.00           H  
ATOM   2565 HD22 ASN   196      73.533 134.808  62.760  1.00  0.00           H  
ATOM   2566  C   ASN   196      72.230 130.594  60.781  1.00  0.00           C  
ATOM   2567  O   ASN   196      72.632 130.645  59.646  1.00  0.00           O  
ATOM   2568  N   GLN   197      70.995 130.224  61.103  1.00  0.00           N  
ATOM   2569  H   GLN   197      70.764 130.249  62.086  1.00  0.00           H  
ATOM   2570  CA  GLN   197      70.008 129.703  60.106  1.00  0.00           C  
ATOM   2571  HA  GLN   197      70.448 128.886  59.534  1.00  0.00           H  
ATOM   2572  CB  GLN   197      68.809 129.275  60.923  1.00  0.00           C  
ATOM   2573  HB2 GLN   197      69.154 128.632  61.732  1.00  0.00           H  
ATOM   2574  HB3 GLN   197      68.455 130.201  61.376  1.00  0.00           H  
ATOM   2575  CG  GLN   197      67.627 128.663  60.144  1.00  0.00           C  
ATOM   2576  HG2 GLN   197      67.187 129.429  59.506  1.00  0.00           H  
ATOM   2577  HG3 GLN   197      67.935 127.793  59.563  1.00  0.00           H  
ATOM   2578  CD  GLN   197      66.501 128.262  61.125  1.00  0.00           C  
ATOM   2579  OE1 GLN   197      66.383 128.840  62.218  1.00  0.00           O  
ATOM   2580  NE2 GLN   197      65.587 127.372  60.808  1.00  0.00           N  
ATOM   2581 HE21 GLN   197      65.698 126.724  60.041  1.00  0.00           H  
ATOM   2582 HE22 GLN   197      64.809 127.209  61.431  1.00  0.00           H  
ATOM   2583  C   GLN   197      69.720 130.786  59.127  1.00  0.00           C  
ATOM   2584  O   GLN   197      69.490 131.922  59.557  1.00  0.00           O  
ATOM   2585  N   ASP   198      69.660 130.541  57.825  1.00  0.00           N  
ATOM   2586  H   ASP   198      69.625 129.602  57.456  1.00  0.00           H  
ATOM   2587  CA  ASP   198      69.173 131.484  56.795  1.00  0.00           C  
ATOM   2588  HA  ASP   198      69.474 132.485  57.103  1.00  0.00           H  
ATOM   2589  CB  ASP   198      69.696 131.170  55.427  1.00  0.00           C  
ATOM   2590  HB2 ASP   198      69.591 130.096  55.274  1.00  0.00           H  
ATOM   2591  HB3 ASP   198      69.066 131.746  54.749  1.00  0.00           H  
ATOM   2592  CG  ASP   198      71.159 131.564  55.131  1.00  0.00           C  
ATOM   2593  OD1 ASP   198      71.888 131.990  56.008  1.00  0.00           O  
ATOM   2594  OD2 ASP   198      71.576 131.323  53.997  1.00  0.00           O  
ATOM   2595  C   ASP   198      67.630 131.348  56.774  1.00  0.00           C  
ATOM   2596  O   ASP   198      67.047 130.264  56.517  1.00  0.00           O  
ATOM   2597  N   GLN   199      66.897 132.449  57.018  1.00  0.00           N  
ATOM   2598  H   GLN   199      67.514 133.176  57.350  1.00  0.00           H  
ATOM   2599  CA  GLN   199      65.448 132.544  57.025  1.00  0.00           C  
ATOM   2600  HA  GLN   199      64.970 131.620  56.699  1.00  0.00           H  
ATOM   2601  CB  GLN   199      64.956 132.788  58.472  1.00  0.00           C  
ATOM   2602  HB2 GLN   199      65.418 133.743  58.723  1.00  0.00           H  
ATOM   2603  HB3 GLN   199      63.875 132.924  58.497  1.00  0.00           H  
ATOM   2604  CG  GLN   199      65.234 131.660  59.451  1.00  0.00           C  
ATOM   2605  HG2 GLN   199      64.859 130.749  58.986  1.00  0.00           H  
ATOM   2606  HG3 GLN   199      66.318 131.674  59.564  1.00  0.00           H  
ATOM   2607  CD  GLN   199      64.460 131.855  60.716  1.00  0.00           C  
ATOM   2608  OE1 GLN   199      63.966 132.914  61.011  1.00  0.00           O  
ATOM   2609  NE2 GLN   199      64.378 130.974  61.655  1.00  0.00           N  
ATOM   2610 HE21 GLN   199      64.559 129.982  61.588  1.00  0.00           H  
ATOM   2611 HE22 GLN   199      64.006 131.324  62.526  1.00  0.00           H  
ATOM   2612  C   GLN   199      64.984 133.697  56.098  1.00  0.00           C  
ATOM   2613  O   GLN   199      65.585 134.775  56.034  1.00  0.00           O  
ATOM   2614  N   SER   200      63.936 133.543  55.369  1.00  0.00           N  
ATOM   2615  H   SER   200      63.467 134.304  54.900  1.00  0.00           H  
ATOM   2616  CA  SER   200      63.482 132.187  54.905  1.00  0.00           C  
ATOM   2617  HA  SER   200      63.046 131.595  55.710  1.00  0.00           H  
ATOM   2618  CB  SER   200      62.259 132.262  53.982  1.00  0.00           C  
ATOM   2619  HB2 SER   200      61.436 132.860  54.375  1.00  0.00           H  
ATOM   2620  HB3 SER   200      62.566 132.660  53.015  1.00  0.00           H  
ATOM   2621  OG  SER   200      61.830 130.933  53.786  1.00  0.00           O  
ATOM   2622  HG  SER   200      61.304 130.980  52.985  1.00  0.00           H  
ATOM   2623  C   SER   200      64.644 131.414  54.061  1.00  0.00           C  
ATOM   2624  O   SER   200      65.461 131.982  53.353  1.00  0.00           O  
ATOM   2625  N   GLY   201      64.658 130.134  54.256  1.00  0.00           N  
ATOM   2626  H   GLY   201      63.973 129.745  54.888  1.00  0.00           H  
ATOM   2627  CA  GLY   201      65.666 129.159  53.823  1.00  0.00           C  
ATOM   2628  HA2 GLY   201      66.622 129.671  53.933  1.00  0.00           H  
ATOM   2629  HA3 GLY   201      65.342 128.319  54.437  1.00  0.00           H  
ATOM   2630  C   GLY   201      65.635 128.737  52.356  1.00  0.00           C  
ATOM   2631  O   GLY   201      64.931 129.301  51.467  1.00  0.00           O  
ATOM   2632  N   GLY   202      66.223 127.650  52.000  1.00  0.00           N  
ATOM   2633  H   GLY   202      66.162 127.478  51.007  1.00  0.00           H  
ATOM   2634  CA  GLY   202      67.050 126.721  52.849  1.00  0.00           C  
ATOM   2635  HA2 GLY   202      67.517 127.291  53.653  1.00  0.00           H  
ATOM   2636  HA3 GLY   202      66.345 126.134  53.438  1.00  0.00           H  
ATOM   2637  C   GLY   202      67.929 125.801  52.013  1.00  0.00           C  
ATOM   2638  O   GLY   202      67.825 125.674  50.809  1.00  0.00           O  
ATOM   2639  N   GLY   203      68.777 125.000  52.680  1.00  0.00           N  
ATOM   2640  H   GLY   203      69.191 124.273  52.114  1.00  0.00           H  
ATOM   2641  CA  GLY   203      68.948 124.941  54.108  1.00  0.00           C  
ATOM   2642  HA2 GLY   203      68.040 125.150  54.674  1.00  0.00           H  
ATOM   2643  HA3 GLY   203      69.282 123.913  54.250  1.00  0.00           H  
ATOM   2644  C   GLY   203      70.030 125.909  54.592  1.00  0.00           C  
ATOM   2645  O   GLY   203      70.136 126.996  54.125  1.00  0.00           O  
ATOM   2646  N   GLY   204      70.716 125.543  55.624  1.00  0.00           N  
ATOM   2647  H   GLY   204      70.478 124.673  56.079  1.00  0.00           H  
ATOM   2648  CA  GLY   204      71.901 126.248  56.157  1.00  0.00           C  
ATOM   2649  HA2 GLY   204      72.392 125.635  56.913  1.00  0.00           H  
ATOM   2650  HA3 GLY   204      72.572 126.528  55.345  1.00  0.00           H  
ATOM   2651  C   GLY   204      71.521 127.583  56.831  1.00  0.00           C  
ATOM   2652  O   GLY   204      70.369 127.816  57.127  1.00  0.00           O  
ATOM   2653  N   SER   205      72.548 128.431  57.107  1.00  0.00           N  
ATOM   2654  H   SER   205      72.223 129.320  57.457  1.00  0.00           H  
ATOM   2655  CA  SER   205      73.985 128.233  56.768  1.00  0.00           C  
ATOM   2656  HA  SER   205      73.969 128.104  55.685  1.00  0.00           H  
ATOM   2657  CB  SER   205      74.889 129.467  57.044  1.00  0.00           C  
ATOM   2658  HB2 SER   205      75.928 129.209  56.839  1.00  0.00           H  
ATOM   2659  HB3 SER   205      74.358 130.267  56.527  1.00  0.00           H  
ATOM   2660  OG  SER   205      74.876 129.727  58.444  1.00  0.00           O  
ATOM   2661  HG  SER   205      74.040 130.121  58.702  1.00  0.00           H  
ATOM   2662  C   SER   205      74.598 126.943  57.344  1.00  0.00           C  
ATOM   2663  O   SER   205      74.285 126.622  58.496  1.00  0.00           O  
ATOM   2664  N   GLY   206      75.416 126.311  56.577  1.00  0.00           N  
ATOM   2665  H   GLY   206      75.581 126.690  55.655  1.00  0.00           H  
ATOM   2666  CA  GLY   206      76.065 125.013  56.844  1.00  0.00           C  
ATOM   2667  HA2 GLY   206      76.589 124.674  55.950  1.00  0.00           H  
ATOM   2668  HA3 GLY   206      76.874 125.119  57.567  1.00  0.00           H  
ATOM   2669  C   GLY   206      75.092 123.899  57.149  1.00  0.00           C  
ATOM   2670  O   GLY   206      74.000 123.744  56.622  1.00  0.00           O  
ATOM   2671  N   GLY   207      75.594 122.934  57.946  1.00  0.00           N  
ATOM   2672  H   GLY   207      75.129 122.038  57.988  1.00  0.00           H  
ATOM   2673  CA  GLY   207      76.689 123.012  58.919  1.00  0.00           C  
ATOM   2674  HA2 GLY   207      76.721 124.034  59.297  1.00  0.00           H  
ATOM   2675  HA3 GLY   207      76.429 122.382  59.769  1.00  0.00           H  
ATOM   2676  C   GLY   207      78.069 122.719  58.328  1.00  0.00           C  
ATOM   2677  O   GLY   207      78.124 122.288  57.181  1.00  0.00           O  
ATOM   2678  N   TYR   208      79.146 123.089  59.039  1.00  0.00           N  
ATOM   2679  H   TYR   208      79.009 123.429  59.980  1.00  0.00           H  
ATOM   2680  CA  TYR   208      80.486 122.935  58.422  1.00  0.00           C  
ATOM   2681  HA  TYR   208      80.538 123.645  57.597  1.00  0.00           H  
ATOM   2682  CB  TYR   208      81.493 123.360  59.477  1.00  0.00           C  
ATOM   2683  HB2 TYR   208      81.394 124.413  59.739  1.00  0.00           H  
ATOM   2684  HB3 TYR   208      81.595 122.757  60.379  1.00  0.00           H  
ATOM   2685  CG  TYR   208      82.910 123.309  59.066  1.00  0.00           C  
ATOM   2686  CD1 TYR   208      83.437 124.277  58.175  1.00  0.00           C  
ATOM   2687  HD1 TYR   208      82.856 125.137  57.876  1.00  0.00           H  
ATOM   2688  CE1 TYR   208      84.870 124.159  57.748  1.00  0.00           C  
ATOM   2689  HE1 TYR   208      85.316 124.906  57.108  1.00  0.00           H  
ATOM   2690  CZ  TYR   208      85.664 123.057  58.206  1.00  0.00           C  
ATOM   2691  OH  TYR   208      86.911 122.936  57.850  1.00  0.00           O  
ATOM   2692  HH  TYR   208      87.361 122.297  58.408  1.00  0.00           H  
ATOM   2693  CE2 TYR   208      85.053 122.100  59.043  1.00  0.00           C  
ATOM   2694  HE2 TYR   208      85.600 121.252  59.430  1.00  0.00           H  
ATOM   2695  CD2 TYR   208      83.658 122.160  59.394  1.00  0.00           C  
ATOM   2696  HD2 TYR   208      83.210 121.327  59.916  1.00  0.00           H  
ATOM   2697  C   TYR   208      80.825 121.532  57.840  1.00  0.00           C  
ATOM   2698  O   TYR   208      80.290 120.538  58.368  1.00  0.00           O  
ATOM   2699  N   GLY   209      81.706 121.475  56.816  1.00  0.00           N  
ATOM   2700  H   GLY   209      82.160 122.343  56.572  1.00  0.00           H  
ATOM   2701  CA  GLY   209      82.186 120.208  56.291  1.00  0.00           C  
ATOM   2702  HA2 GLY   209      82.754 119.690  57.064  1.00  0.00           H  
ATOM   2703  HA3 GLY   209      81.294 119.626  56.060  1.00  0.00           H  
ATOM   2704  C   GLY   209      83.187 120.466  55.073  1.00  0.00           C  
ATOM   2705  O   GLY   209      83.542 121.658  54.882  1.00  0.00           O  
ATOM   2706  N   GLN   210      83.761 119.514  54.335  1.00  0.00           N  
ATOM   2707  H   GLN   210      84.429 119.835  53.649  1.00  0.00           H  
ATOM   2708  CA  GLN   210      83.531 118.059  54.438  1.00  0.00           C  
ATOM   2709  HA  GLN   210      84.142 117.640  53.639  1.00  0.00           H  
ATOM   2710  CB  GLN   210      84.083 117.382  55.670  1.00  0.00           C  
ATOM   2711  HB2 GLN   210      83.467 117.707  56.508  1.00  0.00           H  
ATOM   2712  HB3 GLN   210      83.994 116.311  55.487  1.00  0.00           H  
ATOM   2713  CG  GLN   210      85.594 117.622  55.938  1.00  0.00           C  
ATOM   2714  HG2 GLN   210      86.057 116.782  56.455  1.00  0.00           H  
ATOM   2715  HG3 GLN   210      86.125 117.598  54.987  1.00  0.00           H  
ATOM   2716  CD  GLN   210      85.852 118.823  56.767  1.00  0.00           C  
ATOM   2717  OE1 GLN   210      85.142 119.068  57.741  1.00  0.00           O  
ATOM   2718  NE2 GLN   210      86.847 119.748  56.619  1.00  0.00           N  
ATOM   2719 HE21 GLN   210      86.944 120.506  57.280  1.00  0.00           H  
ATOM   2720 HE22 GLN   210      87.689 119.696  56.064  1.00  0.00           H  
ATOM   2721  C   GLN   210      82.168 117.612  53.950  1.00  0.00           C  
ATOM   2722  O   GLN   210      81.634 116.605  54.432  1.00  0.00           O  
ATOM   2723  N   GLN   211      81.686 118.349  52.938  1.00  0.00           N  
ATOM   2724  H   GLN   211      82.284 119.085  52.590  1.00  0.00           H  
ATOM   2725  CA  GLN   211      80.418 118.150  52.267  1.00  0.00           C  
ATOM   2726  HA  GLN   211      79.569 118.233  52.946  1.00  0.00           H  
ATOM   2727  CB  GLN   211      80.258 119.168  51.097  1.00  0.00           C  
ATOM   2728  HB2 GLN   211      81.111 119.096  50.422  1.00  0.00           H  
ATOM   2729  HB3 GLN   211      79.363 118.788  50.605  1.00  0.00           H  
ATOM   2730  CG  GLN   211      79.985 120.613  51.439  1.00  0.00           C  
ATOM   2731  HG2 GLN   211      79.972 121.248  50.554  1.00  0.00           H  
ATOM   2732  HG3 GLN   211      78.995 120.641  51.893  1.00  0.00           H  
ATOM   2733  CD  GLN   211      81.055 121.247  52.312  1.00  0.00           C  
ATOM   2734  OE1 GLN   211      82.223 121.045  52.136  1.00  0.00           O  
ATOM   2735  NE2 GLN   211      80.609 122.027  53.303  1.00  0.00           N  
ATOM   2736 HE21 GLN   211      79.606 122.083  53.405  1.00  0.00           H  
ATOM   2737 HE22 GLN   211      81.220 122.561  53.905  1.00  0.00           H  
ATOM   2738  C   GLN   211      80.321 116.804  51.526  1.00  0.00           C  
ATOM   2739  O   GLN   211      79.310 116.151  51.383  1.00  0.00           O  
ATOM   2740  N   ASP   212      81.479 116.305  51.143  1.00  0.00           N  
ATOM   2741  H   ASP   212      82.354 116.728  51.417  1.00  0.00           H  
ATOM   2742  CA  ASP   212      81.595 115.017  50.344  1.00  0.00           C  
ATOM   2743  HA  ASP   212      80.930 114.852  49.497  1.00  0.00           H  
ATOM   2744  CB  ASP   212      82.986 114.919  49.714  1.00  0.00           C  
ATOM   2745  HB2 ASP   212      83.646 114.875  50.580  1.00  0.00           H  
ATOM   2746  HB3 ASP   212      83.049 113.989  49.149  1.00  0.00           H  
ATOM   2747  CG  ASP   212      83.396 116.131  48.788  1.00  0.00           C  
ATOM   2748  OD1 ASP   212      84.623 116.478  48.766  1.00  0.00           O  
ATOM   2749  OD2 ASP   212      82.625 116.782  48.094  1.00  0.00           O  
ATOM   2750  C   ASP   212      81.529 113.773  51.225  1.00  0.00           C  
ATOM   2751  O   ASP   212      81.084 112.706  50.767  1.00  0.00           O  
ATOM   2752  N   ARG   213      81.829 113.931  52.547  1.00  0.00           N  
ATOM   2753  H   ARG   213      81.883 114.887  52.868  1.00  0.00           H  
ATOM   2754  CA  ARG   213      81.541 112.864  53.524  1.00  0.00           C  
ATOM   2755  HA  ARG   213      81.837 111.938  53.031  1.00  0.00           H  
ATOM   2756  CB  ARG   213      82.173 113.167  54.897  1.00  0.00           C  
ATOM   2757  HB2 ARG   213      82.935 113.944  54.836  1.00  0.00           H  
ATOM   2758  HB3 ARG   213      81.465 113.607  55.598  1.00  0.00           H  
ATOM   2759  CG  ARG   213      82.759 111.846  55.423  1.00  0.00           C  
ATOM   2760  HG2 ARG   213      83.082 111.940  56.460  1.00  0.00           H  
ATOM   2761  HG3 ARG   213      81.997 111.067  55.469  1.00  0.00           H  
ATOM   2762  CD  ARG   213      84.036 111.497  54.582  1.00  0.00           C  
ATOM   2763  HD2 ARG   213      84.344 110.541  55.006  1.00  0.00           H  
ATOM   2764  HD3 ARG   213      83.796 111.341  53.531  1.00  0.00           H  
ATOM   2765  NE  ARG   213      85.117 112.467  54.676  1.00  0.00           N  
ATOM   2766  HE  ARG   213      85.631 112.477  55.546  1.00  0.00           H  
ATOM   2767  CZ  ARG   213      85.485 113.372  53.860  1.00  0.00           C  
ATOM   2768  NH1 ARG   213      84.864 113.617  52.754  1.00  0.00           N  
ATOM   2769 HH11 ARG   213      85.250 114.296  52.114  1.00  0.00           H  
ATOM   2770 HH12 ARG   213      84.068 113.043  52.516  1.00  0.00           H  
ATOM   2771  NH2 ARG   213      86.497 114.173  54.153  1.00  0.00           N  
ATOM   2772 HH21 ARG   213      86.760 114.933  53.543  1.00  0.00           H  
ATOM   2773 HH22 ARG   213      86.966 114.081  55.043  1.00  0.00           H  
ATOM   2774  C   ARG   213      80.013 112.687  53.793  1.00  0.00           C  
ATOM   2775  O   ARG   213      79.357 113.751  53.860  1.00  0.00           O  
ATOM   2776  N   GLY   214      79.369 111.519  53.677  1.00  0.00           N  
ATOM   2777  H   GLY   214      78.408 111.565  53.984  1.00  0.00           H  
ATOM   2778  CA  GLY   214      79.834 110.156  53.417  1.00  0.00           C  
ATOM   2779  HA2 GLY   214      80.827 110.079  52.976  1.00  0.00           H  
ATOM   2780  HA3 GLY   214      79.708 109.630  54.363  1.00  0.00           H  
ATOM   2781  C   GLY   214      78.971 109.347  52.399  1.00  0.00           C  
ATOM   2782  O   GLY   214      78.015 108.628  52.776  1.00  0.00           O  
ATOM   2783  OXT GLY   214      79.318 109.447  51.215  1.00  0.00           O  
TER    2784      GLY   214 
END   
