# Supplementary material for: Visualization of oligomerization, clustering, and density transition of intrinsically disordered proteins
Source: Natl Sci Rev. 2026 Feb 14;13(7):nwag107. doi: 10.1093/nsr/nwag107 (PMC13114874; doi:10.1093/nsr/nwag107)
Supplement: nwag107_Supplemental_Files [file nwag107_supplemental_files.zip › SI-MD-Structures/MD-Sturctures/frame202.pdb]

CRYST1  135.146  149.314  136.910  90.00  90.00  90.00               1
ATOM      1  N   MET     1      34.174 108.015  85.540  1.00  0.00           N  
ATOM      2  H1  MET     1      34.625 108.095  86.440  1.00  0.00           H  
ATOM      3  H2  MET     1      34.109 108.859  84.990  1.00  0.00           H  
ATOM      4  H3  MET     1      33.254 107.744  85.855  1.00  0.00           H  
ATOM      5  CA  MET     1      34.545 106.916  84.640  1.00  0.00           C  
ATOM      6  HA  MET     1      35.628 106.933  84.515  1.00  0.00           H  
ATOM      7  CB  MET     1      34.341 105.534  85.209  1.00  0.00           C  
ATOM      8  HB2 MET     1      33.364 105.486  85.691  1.00  0.00           H  
ATOM      9  HB3 MET     1      34.209 104.802  84.413  1.00  0.00           H  
ATOM     10  CG  MET     1      35.526 105.175  86.082  1.00  0.00           C  
ATOM     11  HG2 MET     1      35.390 104.140  86.396  1.00  0.00           H  
ATOM     12  HG3 MET     1      36.416 104.854  85.541  1.00  0.00           H  
ATOM     13  SD  MET     1      36.027 106.089  87.563  1.00  0.00           S  
ATOM     14  CE  MET     1      34.656 105.510  88.574  1.00  0.00           C  
ATOM     15  HE1 MET     1      34.921 105.704  89.613  1.00  0.00           H  
ATOM     16  HE2 MET     1      33.780 106.074  88.254  1.00  0.00           H  
ATOM     17  HE3 MET     1      34.516 104.437  88.446  1.00  0.00           H  
ATOM     18  C   MET     1      33.687 107.030  83.345  1.00  0.00           C  
ATOM     19  O   MET     1      32.422 107.094  83.481  1.00  0.00           O  
ATOM     20  N   ALA     2      34.220 106.822  82.132  1.00  0.00           N  
ATOM     21  H   ALA     2      33.520 106.781  81.405  1.00  0.00           H  
ATOM     22  CA  ALA     2      35.573 106.792  81.650  1.00  0.00           C  
ATOM     23  HA  ALA     2      35.495 107.134  80.618  1.00  0.00           H  
ATOM     24  CB  ALA     2      36.374 107.950  82.195  1.00  0.00           C  
ATOM     25  HB1 ALA     2      37.363 107.918  81.738  1.00  0.00           H  
ATOM     26  HB2 ALA     2      35.868 108.808  81.751  1.00  0.00           H  
ATOM     27  HB3 ALA     2      36.468 108.048  83.277  1.00  0.00           H  
ATOM     28  C   ALA     2      36.154 105.385  81.707  1.00  0.00           C  
ATOM     29  O   ALA     2      36.453 104.935  82.780  1.00  0.00           O  
ATOM     30  N   SER     3      36.058 104.515  80.692  1.00  0.00           N  
ATOM     31  H   SER     3      36.398 103.599  80.948  1.00  0.00           H  
ATOM     32  CA  SER     3      35.453 104.689  79.407  1.00  0.00           C  
ATOM     33  HA  SER     3      34.549 105.297  79.453  1.00  0.00           H  
ATOM     34  CB  SER     3      36.607 105.275  78.507  1.00  0.00           C  
ATOM     35  HB2 SER     3      36.978 106.187  78.975  1.00  0.00           H  
ATOM     36  HB3 SER     3      37.426 104.557  78.537  1.00  0.00           H  
ATOM     37  OG  SER     3      36.231 105.455  77.100  1.00  0.00           O  
ATOM     38  HG  SER     3      36.838 105.961  76.555  1.00  0.00           H  
ATOM     39  C   SER     3      35.020 103.303  78.793  1.00  0.00           C  
ATOM     40  O   SER     3      35.622 102.293  79.179  1.00  0.00           O  
ATOM     41  N   ASN     4      34.013 103.306  77.899  1.00  0.00           N  
ATOM     42  H   ASN     4      33.813 104.238  77.566  1.00  0.00           H  
ATOM     43  CA  ASN     4      33.458 102.179  77.225  1.00  0.00           C  
ATOM     44  HA  ASN     4      33.944 101.284  77.614  1.00  0.00           H  
ATOM     45  CB  ASN     4      32.006 101.956  77.543  1.00  0.00           C  
ATOM     46  HB2 ASN     4      31.409 102.812  77.228  1.00  0.00           H  
ATOM     47  HB3 ASN     4      31.696 101.139  76.890  1.00  0.00           H  
ATOM     48  CG  ASN     4      31.644 101.501  78.959  1.00  0.00           C  
ATOM     49  OD1 ASN     4      32.466 101.322  79.878  1.00  0.00           O  
ATOM     50  ND2 ASN     4      30.320 101.515  79.185  1.00  0.00           N  
ATOM     51 HD21 ASN     4      29.915 101.158  80.039  1.00  0.00           H  
ATOM     52 HD22 ASN     4      29.661 101.935  78.545  1.00  0.00           H  
ATOM     53  C   ASN     4      33.690 102.367  75.714  1.00  0.00           C  
ATOM     54  O   ASN     4      32.837 102.682  74.939  1.00  0.00           O  
ATOM     55  N   ASP     5      34.869 102.144  75.144  1.00  0.00           N  
ATOM     56  H   ASP     5      34.800 102.364  74.160  1.00  0.00           H  
ATOM     57  CA  ASP     5      36.145 101.651  75.692  1.00  0.00           C  
ATOM     58  HA  ASP     5      36.118 101.653  76.782  1.00  0.00           H  
ATOM     59  CB  ASP     5      36.246 100.146  75.276  1.00  0.00           C  
ATOM     60  HB2 ASP     5      36.209 100.170  74.187  1.00  0.00           H  
ATOM     61  HB3 ASP     5      37.222  99.772  75.587  1.00  0.00           H  
ATOM     62  CG  ASP     5      35.039  99.294  75.672  1.00  0.00           C  
ATOM     63  OD1 ASP     5      34.835  98.941  76.860  1.00  0.00           O  
ATOM     64  OD2 ASP     5      34.207  99.106  74.791  1.00  0.00           O  
ATOM     65  C   ASP     5      37.364 102.521  75.207  1.00  0.00           C  
ATOM     66  O   ASP     5      37.249 103.367  74.269  1.00  0.00           O  
ATOM     67  N   TYR     6      38.543 102.368  75.887  1.00  0.00           N  
ATOM     68  H   TYR     6      38.386 101.690  76.619  1.00  0.00           H  
ATOM     69  CA  TYR     6      39.830 103.075  75.621  1.00  0.00           C  
ATOM     70  HA  TYR     6      39.632 104.147  75.619  1.00  0.00           H  
ATOM     71  CB  TYR     6      40.876 102.716  76.705  1.00  0.00           C  
ATOM     72  HB2 TYR     6      41.273 101.712  76.548  1.00  0.00           H  
ATOM     73  HB3 TYR     6      41.720 103.405  76.675  1.00  0.00           H  
ATOM     74  CG  TYR     6      40.316 102.790  78.183  1.00  0.00           C  
ATOM     75  CD1 TYR     6      39.961 101.612  78.793  1.00  0.00           C  
ATOM     76  HD1 TYR     6      40.303 100.675  78.378  1.00  0.00           H  
ATOM     77  CE1 TYR     6      39.321 101.667  80.010  1.00  0.00           C  
ATOM     78  HE1 TYR     6      38.908 100.769  80.446  1.00  0.00           H  
ATOM     79  CZ  TYR     6      39.056 102.875  80.648  1.00  0.00           C  
ATOM     80  OH  TYR     6      38.445 102.941  81.820  1.00  0.00           O  
ATOM     81  HH  TYR     6      37.673 102.373  81.881  1.00  0.00           H  
ATOM     82  CE2 TYR     6      39.367 104.092  80.022  1.00  0.00           C  
ATOM     83  HE2 TYR     6      39.164 105.058  80.460  1.00  0.00           H  
ATOM     84  CD2 TYR     6      40.007 104.058  78.755  1.00  0.00           C  
ATOM     85  HD2 TYR     6      40.276 104.938  78.190  1.00  0.00           H  
ATOM     86  C   TYR     6      40.414 102.802  74.200  1.00  0.00           C  
ATOM     87  O   TYR     6      40.457 101.645  73.686  1.00  0.00           O  
ATOM     88  N   THR     7      41.052 103.782  73.568  1.00  0.00           N  
ATOM     89  H   THR     7      40.870 104.727  73.877  1.00  0.00           H  
ATOM     90  CA  THR     7      42.061 103.521  72.520  1.00  0.00           C  
ATOM     91  HA  THR     7      41.592 103.116  71.623  1.00  0.00           H  
ATOM     92  CB  THR     7      42.824 104.796  72.064  1.00  0.00           C  
ATOM     93  HB  THR     7      42.050 105.491  71.740  1.00  0.00           H  
ATOM     94  CG2 THR     7      43.675 105.547  73.099  1.00  0.00           C  
ATOM     95 HG21 THR     7      43.680 106.589  72.781  1.00  0.00           H  
ATOM     96 HG22 THR     7      43.051 105.555  73.993  1.00  0.00           H  
ATOM     97 HG23 THR     7      44.673 105.113  73.040  1.00  0.00           H  
ATOM     98  OG1 THR     7      43.608 104.646  70.845  1.00  0.00           O  
ATOM     99  HG1 THR     7      42.966 104.208  70.281  1.00  0.00           H  
ATOM    100  C   THR     7      43.162 102.491  72.867  1.00  0.00           C  
ATOM    101  O   THR     7      43.649 102.502  74.022  1.00  0.00           O  
ATOM    102  N   GLN     8      43.409 101.603  71.900  1.00  0.00           N  
ATOM    103  H   GLN     8      42.954 101.716  71.006  1.00  0.00           H  
ATOM    104  CA  GLN     8      44.488 100.622  71.934  1.00  0.00           C  
ATOM    105  HA  GLN     8      44.264  99.831  72.650  1.00  0.00           H  
ATOM    106  CB  GLN     8      44.787  99.943  70.595  1.00  0.00           C  
ATOM    107  HB2 GLN     8      44.908 100.620  69.749  1.00  0.00           H  
ATOM    108  HB3 GLN     8      45.669  99.303  70.568  1.00  0.00           H  
ATOM    109  CG  GLN     8      43.684  98.912  70.102  1.00  0.00           C  
ATOM    110  HG2 GLN     8      43.645  98.099  70.828  1.00  0.00           H  
ATOM    111  HG3 GLN     8      42.655  99.269  70.139  1.00  0.00           H  
ATOM    112  CD  GLN     8      43.938  98.472  68.648  1.00  0.00           C  
ATOM    113  OE1 GLN     8      44.997  98.564  68.127  1.00  0.00           O  
ATOM    114  NE2 GLN     8      42.910  98.086  67.913  1.00  0.00           N  
ATOM    115 HE21 GLN     8      41.947  98.111  68.216  1.00  0.00           H  
ATOM    116 HE22 GLN     8      43.086  97.961  66.926  1.00  0.00           H  
ATOM    117  C   GLN     8      45.808 101.263  72.493  1.00  0.00           C  
ATOM    118  O   GLN     8      46.263 102.338  72.063  1.00  0.00           O  
ATOM    119  N   GLN     9      46.542 100.638  73.421  1.00  0.00           N  
ATOM    120  H   GLN     9      47.439 101.054  73.630  1.00  0.00           H  
ATOM    121  CA  GLN     9      46.246  99.372  74.111  1.00  0.00           C  
ATOM    122  HA  GLN     9      47.170  99.169  74.652  1.00  0.00           H  
ATOM    123  CB  GLN     9      45.277  99.495  75.263  1.00  0.00           C  
ATOM    124  HB2 GLN     9      44.277  99.629  74.851  1.00  0.00           H  
ATOM    125  HB3 GLN     9      45.183  98.498  75.693  1.00  0.00           H  
ATOM    126  CG  GLN     9      45.637 100.590  76.327  1.00  0.00           C  
ATOM    127  HG2 GLN     9      46.644 100.458  76.723  1.00  0.00           H  
ATOM    128  HG3 GLN     9      45.510 101.607  75.956  1.00  0.00           H  
ATOM    129  CD  GLN     9      44.700 100.453  77.517  1.00  0.00           C  
ATOM    130  OE1 GLN     9      45.076 100.455  78.667  1.00  0.00           O  
ATOM    131  NE2 GLN     9      43.428 100.245  77.309  1.00  0.00           N  
ATOM    132 HE21 GLN     9      42.992 100.082  76.412  1.00  0.00           H  
ATOM    133 HE22 GLN     9      43.042  99.934  78.189  1.00  0.00           H  
ATOM    134  C   GLN     9      45.988  98.088  73.260  1.00  0.00           C  
ATOM    135  O   GLN     9      44.933  97.481  73.334  1.00  0.00           O  
ATOM    136  N   ALA    10      46.915  97.806  72.323  1.00  0.00           N  
ATOM    137  H   ALA    10      46.514  97.337  71.523  1.00  0.00           H  
ATOM    138  CA  ALA    10      48.259  98.312  72.007  1.00  0.00           C  
ATOM    139  HA  ALA    10      48.272  99.387  72.190  1.00  0.00           H  
ATOM    140  CB  ALA    10      49.246  97.702  72.938  1.00  0.00           C  
ATOM    141  HB1 ALA    10      49.194  96.617  72.845  1.00  0.00           H  
ATOM    142  HB2 ALA    10      50.258  98.089  72.824  1.00  0.00           H  
ATOM    143  HB3 ALA    10      48.899  98.039  73.914  1.00  0.00           H  
ATOM    144  C   ALA    10      48.605  97.903  70.542  1.00  0.00           C  
ATOM    145  O   ALA    10      47.824  97.070  70.028  1.00  0.00           O  
ATOM    146  N   THR    11      49.731  98.404  69.946  1.00  0.00           N  
ATOM    147  H   THR    11      50.275  99.043  70.508  1.00  0.00           H  
ATOM    148  CA  THR    11      50.332  97.930  68.686  1.00  0.00           C  
ATOM    149  HA  THR    11      49.747  97.051  68.416  1.00  0.00           H  
ATOM    150  CB  THR    11      50.172  98.932  67.510  1.00  0.00           C  
ATOM    151  HB  THR    11      49.088  99.041  67.505  1.00  0.00           H  
ATOM    152  CG2 THR    11      50.890 100.279  67.574  1.00  0.00           C  
ATOM    153 HG21 THR    11      50.594 100.828  68.468  1.00  0.00           H  
ATOM    154 HG22 THR    11      51.965 100.103  67.543  1.00  0.00           H  
ATOM    155 HG23 THR    11      50.651 100.912  66.719  1.00  0.00           H  
ATOM    156  OG1 THR    11      50.754  98.397  66.342  1.00  0.00           O  
ATOM    157  HG1 THR    11      50.098  98.138  65.690  1.00  0.00           H  
ATOM    158  C   THR    11      51.781  97.529  68.914  1.00  0.00           C  
ATOM    159  O   THR    11      52.651  98.216  69.491  1.00  0.00           O  
ATOM    160  N   GLN    12      52.160  96.275  68.614  1.00  0.00           N  
ATOM    161  H   GLN    12      53.162  96.152  68.585  1.00  0.00           H  
ATOM    162  CA  GLN    12      51.342  95.028  68.582  1.00  0.00           C  
ATOM    163  HA  GLN    12      50.692  95.132  67.713  1.00  0.00           H  
ATOM    164  CB  GLN    12      52.231  93.801  68.381  1.00  0.00           C  
ATOM    165  HB2 GLN    12      51.589  92.943  68.181  1.00  0.00           H  
ATOM    166  HB3 GLN    12      52.860  93.946  67.503  1.00  0.00           H  
ATOM    167  CG  GLN    12      53.197  93.442  69.484  1.00  0.00           C  
ATOM    168  HG2 GLN    12      53.880  94.276  69.644  1.00  0.00           H  
ATOM    169  HG3 GLN    12      52.589  93.332  70.382  1.00  0.00           H  
ATOM    170  CD  GLN    12      54.050  92.216  69.203  1.00  0.00           C  
ATOM    171  OE1 GLN    12      55.211  92.359  68.861  1.00  0.00           O  
ATOM    172  NE2 GLN    12      53.598  90.981  69.386  1.00  0.00           N  
ATOM    173 HE21 GLN    12      54.186  90.170  69.258  1.00  0.00           H  
ATOM    174 HE22 GLN    12      52.654  90.873  69.727  1.00  0.00           H  
ATOM    175  C   GLN    12      50.532  94.765  69.894  1.00  0.00           C  
ATOM    176  O   GLN    12      50.894  95.197  70.937  1.00  0.00           O  
ATOM    177  N   SER    13      49.379  94.104  69.839  1.00  0.00           N  
ATOM    178  H   SER    13      49.108  93.746  68.934  1.00  0.00           H  
ATOM    179  CA  SER    13      48.398  93.902  70.971  1.00  0.00           C  
ATOM    180  HA  SER    13      47.835  94.830  71.076  1.00  0.00           H  
ATOM    181  CB  SER    13      47.398  92.873  70.635  1.00  0.00           C  
ATOM    182  HB2 SER    13      48.004  91.983  70.465  1.00  0.00           H  
ATOM    183  HB3 SER    13      46.638  92.785  71.411  1.00  0.00           H  
ATOM    184  OG  SER    13      46.781  93.232  69.450  1.00  0.00           O  
ATOM    185  HG  SER    13      46.162  93.912  69.727  1.00  0.00           H  
ATOM    186  C   SER    13      48.991  93.539  72.318  1.00  0.00           C  
ATOM    187  O   SER    13      50.063  93.014  72.435  1.00  0.00           O  
ATOM    188  N   TYR    14      48.260  93.880  73.362  1.00  0.00           N  
ATOM    189  H   TYR    14      47.321  94.226  73.227  1.00  0.00           H  
ATOM    190  CA  TYR    14      48.782  93.680  74.692  1.00  0.00           C  
ATOM    191  HA  TYR    14      49.836  93.952  74.629  1.00  0.00           H  
ATOM    192  CB  TYR    14      48.142  94.703  75.624  1.00  0.00           C  
ATOM    193  HB2 TYR    14      48.373  95.617  75.077  1.00  0.00           H  
ATOM    194  HB3 TYR    14      47.052  94.699  75.597  1.00  0.00           H  
ATOM    195  CG  TYR    14      48.540  94.693  77.153  1.00  0.00           C  
ATOM    196  CD1 TYR    14      49.818  95.184  77.468  1.00  0.00           C  
ATOM    197  HD1 TYR    14      50.457  95.606  76.706  1.00  0.00           H  
ATOM    198  CE1 TYR    14      50.323  95.027  78.753  1.00  0.00           C  
ATOM    199  HE1 TYR    14      51.294  95.378  79.070  1.00  0.00           H  
ATOM    200  CZ  TYR    14      49.523  94.456  79.716  1.00  0.00           C  
ATOM    201  OH  TYR    14      50.010  94.239  80.995  1.00  0.00           O  
ATOM    202  HH  TYR    14      50.954  94.399  81.065  1.00  0.00           H  
ATOM    203  CE2 TYR    14      48.144  94.015  79.399  1.00  0.00           C  
ATOM    204  HE2 TYR    14      47.538  93.580  80.180  1.00  0.00           H  
ATOM    205  CD2 TYR    14      47.675  94.156  78.093  1.00  0.00           C  
ATOM    206  HD2 TYR    14      46.664  93.874  77.835  1.00  0.00           H  
ATOM    207  C   TYR    14      48.564  92.247  75.196  1.00  0.00           C  
ATOM    208  O   TYR    14      47.488  91.717  74.891  1.00  0.00           O  
ATOM    209  N   GLY    15      49.375  91.639  75.996  1.00  0.00           N  
ATOM    210  H   GLY    15      49.002  90.776  76.365  1.00  0.00           H  
ATOM    211  CA  GLY    15      50.758  92.142  76.250  1.00  0.00           C  
ATOM    212  HA2 GLY    15      51.401  91.757  75.458  1.00  0.00           H  
ATOM    213  HA3 GLY    15      50.787  93.228  76.162  1.00  0.00           H  
ATOM    214  C   GLY    15      51.295  91.813  77.688  1.00  0.00           C  
ATOM    215  O   GLY    15      52.498  92.064  77.812  1.00  0.00           O  
ATOM    216  N   ALA    16      50.587  91.342  78.711  1.00  0.00           N  
ATOM    217  H   ALA    16      49.618  91.137  78.515  1.00  0.00           H  
ATOM    218  CA  ALA    16      51.168  90.930  79.966  1.00  0.00           C  
ATOM    219  HA  ALA    16      51.740  91.754  80.394  1.00  0.00           H  
ATOM    220  CB  ALA    16      50.116  90.400  80.976  1.00  0.00           C  
ATOM    221  HB1 ALA    16      49.699  89.429  80.708  1.00  0.00           H  
ATOM    222  HB2 ALA    16      50.483  90.204  81.983  1.00  0.00           H  
ATOM    223  HB3 ALA    16      49.359  91.183  81.005  1.00  0.00           H  
ATOM    224  C   ALA    16      52.247  89.856  79.604  1.00  0.00           C  
ATOM    225  O   ALA    16      51.961  88.967  78.807  1.00  0.00           O  
ATOM    226  N   TYR    17      53.480  89.985  80.114  1.00  0.00           N  
ATOM    227  H   TYR    17      53.757  90.816  80.618  1.00  0.00           H  
ATOM    228  CA  TYR    17      54.528  88.944  79.986  1.00  0.00           C  
ATOM    229  HA  TYR    17      53.989  88.030  79.737  1.00  0.00           H  
ATOM    230  CB  TYR    17      55.420  89.191  78.707  1.00  0.00           C  
ATOM    231  HB2 TYR    17      54.697  89.497  77.952  1.00  0.00           H  
ATOM    232  HB3 TYR    17      56.225  89.919  78.801  1.00  0.00           H  
ATOM    233  CG  TYR    17      56.172  87.952  78.234  1.00  0.00           C  
ATOM    234  CD1 TYR    17      57.559  87.751  78.538  1.00  0.00           C  
ATOM    235  HD1 TYR    17      58.117  88.433  79.163  1.00  0.00           H  
ATOM    236  CE1 TYR    17      58.285  86.584  78.058  1.00  0.00           C  
ATOM    237  HE1 TYR    17      59.283  86.371  78.414  1.00  0.00           H  
ATOM    238  CZ  TYR    17      57.699  85.814  77.081  1.00  0.00           C  
ATOM    239  OH  TYR    17      58.284  84.699  76.554  1.00  0.00           O  
ATOM    240  HH  TYR    17      59.199  84.934  76.720  1.00  0.00           H  
ATOM    241  CE2 TYR    17      56.321  86.036  76.805  1.00  0.00           C  
ATOM    242  HE2 TYR    17      55.851  85.359  76.107  1.00  0.00           H  
ATOM    243  CD2 TYR    17      55.588  87.086  77.301  1.00  0.00           C  
ATOM    244  HD2 TYR    17      54.618  87.364  76.917  1.00  0.00           H  
ATOM    245  C   TYR    17      55.436  88.774  81.249  1.00  0.00           C  
ATOM    246  O   TYR    17      55.724  89.773  81.967  1.00  0.00           O  
ATOM    247  N   PRO    18      55.866  87.546  81.619  1.00  0.00           N  
ATOM    248  CD  PRO    18      55.265  86.368  81.098  1.00  0.00           C  
ATOM    249  HD2 PRO    18      55.384  86.208  80.027  1.00  0.00           H  
ATOM    250  HD3 PRO    18      54.250  86.197  81.457  1.00  0.00           H  
ATOM    251  CG  PRO    18      56.151  85.168  81.642  1.00  0.00           C  
ATOM    252  HG2 PRO    18      57.032  85.152  81.001  1.00  0.00           H  
ATOM    253  HG3 PRO    18      55.630  84.224  81.800  1.00  0.00           H  
ATOM    254  CB  PRO    18      56.537  85.756  83.011  1.00  0.00           C  
ATOM    255  HB2 PRO    18      57.426  85.273  83.416  1.00  0.00           H  
ATOM    256  HB3 PRO    18      55.780  85.630  83.785  1.00  0.00           H  
ATOM    257  CA  PRO    18      56.765  87.240  82.737  1.00  0.00           C  
ATOM    258  HA  PRO    18      56.611  87.889  83.598  1.00  0.00           H  
ATOM    259  C   PRO    18      58.286  87.530  82.388  1.00  0.00           C  
ATOM    260  O   PRO    18      59.252  86.720  82.446  1.00  0.00           O  
ATOM    261  N   THR    19      58.528  88.804  82.037  1.00  0.00           N  
ATOM    262  H   THR    19      57.732  89.416  81.929  1.00  0.00           H  
ATOM    263  CA  THR    19      59.872  89.368  81.755  1.00  0.00           C  
ATOM    264  HA  THR    19      60.281  88.864  80.879  1.00  0.00           H  
ATOM    265  CB  THR    19      59.654  90.840  81.465  1.00  0.00           C  
ATOM    266  HB  THR    19      59.254  91.357  82.338  1.00  0.00           H  
ATOM    267  CG2 THR    19      60.845  91.589  81.070  1.00  0.00           C  
ATOM    268 HG21 THR    19      61.608  91.468  81.839  1.00  0.00           H  
ATOM    269 HG22 THR    19      61.272  91.159  80.164  1.00  0.00           H  
ATOM    270 HG23 THR    19      60.683  92.667  81.033  1.00  0.00           H  
ATOM    271  OG1 THR    19      58.657  90.950  80.450  1.00  0.00           O  
ATOM    272  HG1 THR    19      58.959  91.157  79.562  1.00  0.00           H  
ATOM    273  C   THR    19      60.843  89.150  82.946  1.00  0.00           C  
ATOM    274  O   THR    19      60.549  89.523  84.056  1.00  0.00           O  
ATOM    275  N   GLN    20      62.068  88.655  82.684  1.00  0.00           N  
ATOM    276  H   GLN    20      62.220  88.499  81.698  1.00  0.00           H  
ATOM    277  CA  GLN    20      63.004  88.404  83.716  1.00  0.00           C  
ATOM    278  HA  GLN    20      62.431  87.741  84.365  1.00  0.00           H  
ATOM    279  CB  GLN    20      64.219  87.695  83.154  1.00  0.00           C  
ATOM    280  HB2 GLN    20      64.555  88.270  82.291  1.00  0.00           H  
ATOM    281  HB3 GLN    20      65.009  87.764  83.901  1.00  0.00           H  
ATOM    282  CG  GLN    20      63.865  86.217  82.814  1.00  0.00           C  
ATOM    283  HG2 GLN    20      62.946  86.308  82.235  1.00  0.00           H  
ATOM    284  HG3 GLN    20      64.681  85.759  82.256  1.00  0.00           H  
ATOM    285  CD  GLN    20      63.703  85.467  84.155  1.00  0.00           C  
ATOM    286  OE1 GLN    20      64.625  85.397  84.985  1.00  0.00           O  
ATOM    287  NE2 GLN    20      62.693  84.684  84.337  1.00  0.00           N  
ATOM    288 HE21 GLN    20      61.993  84.507  83.631  1.00  0.00           H  
ATOM    289 HE22 GLN    20      62.509  84.262  85.235  1.00  0.00           H  
ATOM    290  C   GLN    20      63.424  89.639  84.508  1.00  0.00           C  
ATOM    291  O   GLN    20      63.389  90.708  83.909  1.00  0.00           O  
ATOM    292  N   PRO    21      63.844  89.628  85.765  1.00  0.00           N  
ATOM    293  CD  PRO    21      63.607  88.472  86.577  1.00  0.00           C  
ATOM    294  HD2 PRO    21      64.257  87.651  86.275  1.00  0.00           H  
ATOM    295  HD3 PRO    21      62.616  88.056  86.403  1.00  0.00           H  
ATOM    296  CG  PRO    21      63.795  88.922  88.021  1.00  0.00           C  
ATOM    297  HG2 PRO    21      64.088  88.143  88.725  1.00  0.00           H  
ATOM    298  HG3 PRO    21      62.892  89.427  88.364  1.00  0.00           H  
ATOM    299  CB  PRO    21      64.801  90.007  87.771  1.00  0.00           C  
ATOM    300  HB2 PRO    21      65.794  89.607  87.565  1.00  0.00           H  
ATOM    301  HB3 PRO    21      64.918  90.724  88.582  1.00  0.00           H  
ATOM    302  CA  PRO    21      64.346  90.721  86.565  1.00  0.00           C  
ATOM    303  HA  PRO    21      63.570  91.465  86.749  1.00  0.00           H  
ATOM    304  C   PRO    21      65.547  91.374  85.834  1.00  0.00           C  
ATOM    305  O   PRO    21      66.142  90.842  84.906  1.00  0.00           O  
ATOM    306  N   GLY    22      66.055  92.470  86.295  1.00  0.00           N  
ATOM    307  H   GLY    22      65.505  93.039  86.923  1.00  0.00           H  
ATOM    308  CA  GLY    22      67.441  92.987  86.120  1.00  0.00           C  
ATOM    309  HA2 GLY    22      67.763  92.950  85.079  1.00  0.00           H  
ATOM    310  HA3 GLY    22      67.384  94.041  86.391  1.00  0.00           H  
ATOM    311  C   GLY    22      68.534  92.262  87.013  1.00  0.00           C  
ATOM    312  O   GLY    22      68.320  91.186  87.577  1.00  0.00           O  
ATOM    313  N   GLN    23      69.722  92.909  87.211  1.00  0.00           N  
ATOM    314  H   GLN    23      69.888  93.746  86.670  1.00  0.00           H  
ATOM    315  CA  GLN    23      70.754  92.469  88.073  1.00  0.00           C  
ATOM    316  HA  GLN    23      70.495  91.586  88.657  1.00  0.00           H  
ATOM    317  CB  GLN    23      71.978  92.073  87.219  1.00  0.00           C  
ATOM    318  HB2 GLN    23      71.648  91.241  86.595  1.00  0.00           H  
ATOM    319  HB3 GLN    23      72.236  92.930  86.597  1.00  0.00           H  
ATOM    320  CG  GLN    23      73.211  91.659  87.922  1.00  0.00           C  
ATOM    321  HG2 GLN    23      73.979  91.516  87.161  1.00  0.00           H  
ATOM    322  HG3 GLN    23      73.558  92.473  88.558  1.00  0.00           H  
ATOM    323  CD  GLN    23      73.026  90.378  88.711  1.00  0.00           C  
ATOM    324  OE1 GLN    23      72.834  90.381  89.943  1.00  0.00           O  
ATOM    325  NE2 GLN    23      73.066  89.238  87.974  1.00  0.00           N  
ATOM    326 HE21 GLN    23      73.205  89.272  86.974  1.00  0.00           H  
ATOM    327 HE22 GLN    23      72.944  88.353  88.445  1.00  0.00           H  
ATOM    328  C   GLN    23      71.131  93.569  89.147  1.00  0.00           C  
ATOM    329  O   GLN    23      71.189  94.753  88.840  1.00  0.00           O  
ATOM    330  N   GLY    24      71.447  93.135  90.387  1.00  0.00           N  
ATOM    331  H   GLY    24      71.495  92.132  90.500  1.00  0.00           H  
ATOM    332  CA  GLY    24      71.708  94.019  91.543  1.00  0.00           C  
ATOM    333  HA2 GLY    24      71.193  94.969  91.400  1.00  0.00           H  
ATOM    334  HA3 GLY    24      71.417  93.635  92.520  1.00  0.00           H  
ATOM    335  C   GLY    24      73.187  94.375  91.606  1.00  0.00           C  
ATOM    336  O   GLY    24      74.033  93.519  91.327  1.00  0.00           O  
ATOM    337  N   TYR    25      73.454  95.593  91.987  1.00  0.00           N  
ATOM    338  H   TYR    25      72.686  96.176  92.287  1.00  0.00           H  
ATOM    339  CA  TYR    25      74.636  96.359  91.621  1.00  0.00           C  
ATOM    340  HA  TYR    25      75.492  95.863  92.079  1.00  0.00           H  
ATOM    341  CB  TYR    25      74.928  96.311  90.152  1.00  0.00           C  
ATOM    342  HB2 TYR    25      75.148  95.267  89.932  1.00  0.00           H  
ATOM    343  HB3 TYR    25      74.017  96.504  89.586  1.00  0.00           H  
ATOM    344  CG  TYR    25      76.081  97.178  89.579  1.00  0.00           C  
ATOM    345  CD1 TYR    25      77.434  96.911  89.864  1.00  0.00           C  
ATOM    346  HD1 TYR    25      77.721  96.033  90.423  1.00  0.00           H  
ATOM    347  CE1 TYR    25      78.442  97.700  89.333  1.00  0.00           C  
ATOM    348  HE1 TYR    25      79.452  97.556  89.687  1.00  0.00           H  
ATOM    349  CZ  TYR    25      78.183  98.764  88.455  1.00  0.00           C  
ATOM    350  OH  TYR    25      79.109  99.639  87.942  1.00  0.00           O  
ATOM    351  HH  TYR    25      78.743 100.479  87.658  1.00  0.00           H  
ATOM    352  CE2 TYR    25      76.831  99.133  88.305  1.00  0.00           C  
ATOM    353  HE2 TYR    25      76.575  99.991  87.702  1.00  0.00           H  
ATOM    354  CD2 TYR    25      75.769  98.362  88.822  1.00  0.00           C  
ATOM    355  HD2 TYR    25      74.762  98.726  88.681  1.00  0.00           H  
ATOM    356  C   TYR    25      74.486  97.806  92.111  1.00  0.00           C  
ATOM    357  O   TYR    25      73.419  98.370  91.937  1.00  0.00           O  
ATOM    358  N   SER    26      75.487  98.297  92.800  1.00  0.00           N  
ATOM    359  H   SER    26      76.208  97.636  93.054  1.00  0.00           H  
ATOM    360  CA  SER    26      75.589  99.639  93.154  1.00  0.00           C  
ATOM    361  HA  SER    26      74.605 100.107  93.127  1.00  0.00           H  
ATOM    362  CB  SER    26      76.251  99.880  94.514  1.00  0.00           C  
ATOM    363  HB2 SER    26      75.573  99.643  95.334  1.00  0.00           H  
ATOM    364  HB3 SER    26      77.080  99.177  94.601  1.00  0.00           H  
ATOM    365  OG  SER    26      76.713 101.221  94.729  1.00  0.00           O  
ATOM    366  HG  SER    26      77.625 101.158  95.024  1.00  0.00           H  
ATOM    367  C   SER    26      76.437 100.377  92.126  1.00  0.00           C  
ATOM    368  O   SER    26      77.672 100.193  91.965  1.00  0.00           O  
ATOM    369  N   GLN    27      75.725 101.279  91.406  1.00  0.00           N  
ATOM    370  H   GLN    27      74.731 101.388  91.549  1.00  0.00           H  
ATOM    371  CA  GLN    27      76.347 102.107  90.338  1.00  0.00           C  
ATOM    372  HA  GLN    27      76.800 101.440  89.604  1.00  0.00           H  
ATOM    373  CB  GLN    27      75.281 102.973  89.669  1.00  0.00           C  
ATOM    374  HB2 GLN    27      74.721 103.462  90.466  1.00  0.00           H  
ATOM    375  HB3 GLN    27      75.850 103.688  89.075  1.00  0.00           H  
ATOM    376  CG  GLN    27      74.402 102.250  88.681  1.00  0.00           C  
ATOM    377  HG2 GLN    27      73.899 102.949  88.012  1.00  0.00           H  
ATOM    378  HG3 GLN    27      74.950 101.488  88.127  1.00  0.00           H  
ATOM    379  CD  GLN    27      73.296 101.535  89.408  1.00  0.00           C  
ATOM    380  OE1 GLN    27      72.971 101.744  90.555  1.00  0.00           O  
ATOM    381  NE2 GLN    27      72.695 100.575  88.779  1.00  0.00           N  
ATOM    382 HE21 GLN    27      73.082 100.322  87.881  1.00  0.00           H  
ATOM    383 HE22 GLN    27      71.869 100.157  89.184  1.00  0.00           H  
ATOM    384  C   GLN    27      77.459 103.021  90.931  1.00  0.00           C  
ATOM    385  O   GLN    27      78.420 103.323  90.195  1.00  0.00           O  
ATOM    386  N   GLN    28      77.475 103.280  92.239  1.00  0.00           N  
ATOM    387  H   GLN    28      76.691 102.941  92.777  1.00  0.00           H  
ATOM    388  CA  GLN    28      78.557 103.997  92.931  1.00  0.00           C  
ATOM    389  HA  GLN    28      78.944 104.737  92.230  1.00  0.00           H  
ATOM    390  CB  GLN    28      77.920 104.790  94.081  1.00  0.00           C  
ATOM    391  HB2 GLN    28      77.418 104.062  94.718  1.00  0.00           H  
ATOM    392  HB3 GLN    28      78.754 105.148  94.685  1.00  0.00           H  
ATOM    393  CG  GLN    28      77.016 105.982  93.695  1.00  0.00           C  
ATOM    394  HG2 GLN    28      77.002 106.795  94.420  1.00  0.00           H  
ATOM    395  HG3 GLN    28      77.428 106.471  92.812  1.00  0.00           H  
ATOM    396  CD  GLN    28      75.543 105.663  93.266  1.00  0.00           C  
ATOM    397  OE1 GLN    28      74.898 104.694  93.747  1.00  0.00           O  
ATOM    398  NE2 GLN    28      74.970 106.596  92.501  1.00  0.00           N  
ATOM    399 HE21 GLN    28      74.028 106.437  92.172  1.00  0.00           H  
ATOM    400 HE22 GLN    28      75.461 107.365  92.068  1.00  0.00           H  
ATOM    401  C   GLN    28      79.824 103.139  93.268  1.00  0.00           C  
ATOM    402  O   GLN    28      80.828 103.725  93.720  1.00  0.00           O  
ATOM    403  N   SER    29      79.801 101.803  92.892  1.00  0.00           N  
ATOM    404  H   SER    29      78.964 101.375  92.522  1.00  0.00           H  
ATOM    405  CA  SER    29      81.082 101.098  92.710  1.00  0.00           C  
ATOM    406  HA  SER    29      81.779 101.301  93.523  1.00  0.00           H  
ATOM    407  CB  SER    29      80.884  99.587  92.476  1.00  0.00           C  
ATOM    408  HB2 SER    29      81.775  98.961  92.516  1.00  0.00           H  
ATOM    409  HB3 SER    29      80.208  99.137  93.203  1.00  0.00           H  
ATOM    410  OG  SER    29      80.254  99.434  91.192  1.00  0.00           O  
ATOM    411  HG  SER    29      79.342  99.151  91.283  1.00  0.00           H  
ATOM    412  C   SER    29      81.868 101.736  91.532  1.00  0.00           C  
ATOM    413  O   SER    29      83.120 101.616  91.470  1.00  0.00           O  
ATOM    414  N   SER    30      81.189 102.324  90.506  1.00  0.00           N  
ATOM    415  H   SER    30      80.180 102.317  90.536  1.00  0.00           H  
ATOM    416  CA  SER    30      81.783 103.193  89.511  1.00  0.00           C  
ATOM    417  HA  SER    30      82.825 102.907  89.367  1.00  0.00           H  
ATOM    418  CB  SER    30      80.998 103.002  88.210  1.00  0.00           C  
ATOM    419  HB2 SER    30      80.931 101.921  88.088  1.00  0.00           H  
ATOM    420  HB3 SER    30      80.023 103.488  88.215  1.00  0.00           H  
ATOM    421  OG  SER    30      81.650 103.572  87.110  1.00  0.00           O  
ATOM    422  HG  SER    30      82.072 102.943  86.521  1.00  0.00           H  
ATOM    423  C   SER    30      81.823 104.741  89.819  1.00  0.00           C  
ATOM    424  O   SER    30      80.867 105.337  90.343  1.00  0.00           O  
ATOM    425  N   GLN    31      82.856 105.526  89.512  1.00  0.00           N  
ATOM    426  H   GLN    31      82.594 106.491  89.658  1.00  0.00           H  
ATOM    427  CA  GLN    31      84.163 105.099  89.136  1.00  0.00           C  
ATOM    428  HA  GLN    31      84.050 104.396  88.311  1.00  0.00           H  
ATOM    429  CB  GLN    31      84.928 106.280  88.502  1.00  0.00           C  
ATOM    430  HB2 GLN    31      85.168 106.964  89.315  1.00  0.00           H  
ATOM    431  HB3 GLN    31      85.833 105.878  88.044  1.00  0.00           H  
ATOM    432  CG  GLN    31      84.245 107.006  87.340  1.00  0.00           C  
ATOM    433  HG2 GLN    31      83.353 107.484  87.746  1.00  0.00           H  
ATOM    434  HG3 GLN    31      84.921 107.844  87.173  1.00  0.00           H  
ATOM    435  CD  GLN    31      84.008 106.276  86.016  1.00  0.00           C  
ATOM    436  OE1 GLN    31      84.412 105.125  85.828  1.00  0.00           O  
ATOM    437  NE2 GLN    31      83.332 106.927  85.031  1.00  0.00           N  
ATOM    438 HE21 GLN    31      83.460 106.483  84.133  1.00  0.00           H  
ATOM    439 HE22 GLN    31      83.038 107.883  85.168  1.00  0.00           H  
ATOM    440  C   GLN    31      85.008 104.515  90.285  1.00  0.00           C  
ATOM    441  O   GLN    31      84.769 104.877  91.463  1.00  0.00           O  
ATOM    442  N   PRO    32      85.874 103.506  90.042  1.00  0.00           N  
ATOM    443  CD  PRO    32      86.051 102.891  88.726  1.00  0.00           C  
ATOM    444  HD2 PRO    32      86.277 103.715  88.049  1.00  0.00           H  
ATOM    445  HD3 PRO    32      85.259 102.220  88.392  1.00  0.00           H  
ATOM    446  CG  PRO    32      87.217 101.988  88.992  1.00  0.00           C  
ATOM    447  HG2 PRO    32      88.143 102.547  88.861  1.00  0.00           H  
ATOM    448  HG3 PRO    32      87.183 101.072  88.403  1.00  0.00           H  
ATOM    449  CB  PRO    32      87.128 101.624  90.412  1.00  0.00           C  
ATOM    450  HB2 PRO    32      88.038 101.155  90.784  1.00  0.00           H  
ATOM    451  HB3 PRO    32      86.314 100.905  90.500  1.00  0.00           H  
ATOM    452  CA  PRO    32      86.706 102.915  91.098  1.00  0.00           C  
ATOM    453  HA  PRO    32      86.061 102.436  91.834  1.00  0.00           H  
ATOM    454  C   PRO    32      87.901 103.770  91.694  1.00  0.00           C  
ATOM    455  O   PRO    32      88.964 103.654  91.056  1.00  0.00           O  
ATOM    456  N   TYR    33      87.668 104.557  92.705  1.00  0.00           N  
ATOM    457  H   TYR    33      86.783 104.433  93.175  1.00  0.00           H  
ATOM    458  CA  TYR    33      88.654 105.411  93.392  1.00  0.00           C  
ATOM    459  HA  TYR    33      89.347 105.717  92.608  1.00  0.00           H  
ATOM    460  CB  TYR    33      87.966 106.653  94.120  1.00  0.00           C  
ATOM    461  HB2 TYR    33      87.375 106.229  94.932  1.00  0.00           H  
ATOM    462  HB3 TYR    33      88.687 107.276  94.650  1.00  0.00           H  
ATOM    463  CG  TYR    33      87.066 107.468  93.298  1.00  0.00           C  
ATOM    464  CD1 TYR    33      87.609 108.183  92.219  1.00  0.00           C  
ATOM    465  HD1 TYR    33      88.683 108.165  92.113  1.00  0.00           H  
ATOM    466  CE1 TYR    33      86.833 109.039  91.446  1.00  0.00           C  
ATOM    467  HE1 TYR    33      87.242 109.602  90.620  1.00  0.00           H  
ATOM    468  CZ  TYR    33      85.446 109.055  91.698  1.00  0.00           C  
ATOM    469  OH  TYR    33      84.674 109.870  90.945  1.00  0.00           O  
ATOM    470  HH  TYR    33      85.246 110.538  90.560  1.00  0.00           H  
ATOM    471  CE2 TYR    33      84.840 108.226  92.735  1.00  0.00           C  
ATOM    472  HE2 TYR    33      83.782 108.236  92.951  1.00  0.00           H  
ATOM    473  CD2 TYR    33      85.675 107.400  93.450  1.00  0.00           C  
ATOM    474  HD2 TYR    33      85.185 106.796  94.199  1.00  0.00           H  
ATOM    475  C   TYR    33      89.481 104.515  94.389  1.00  0.00           C  
ATOM    476  O   TYR    33      89.456 104.648  95.629  1.00  0.00           O  
ATOM    477  N   GLY    34      90.155 103.564  93.887  1.00  0.00           N  
ATOM    478  H   GLY    34      90.176 103.447  92.884  1.00  0.00           H  
ATOM    479  CA  GLY    34      90.783 102.519  94.667  1.00  0.00           C  
ATOM    480  HA2 GLY    34      91.474 101.947  94.048  1.00  0.00           H  
ATOM    481  HA3 GLY    34      91.300 102.965  95.517  1.00  0.00           H  
ATOM    482  C   GLY    34      89.781 101.476  95.230  1.00  0.00           C  
ATOM    483  O   GLY    34      88.657 101.355  94.768  1.00  0.00           O  
ATOM    484  N   GLN    35      90.135 100.761  96.333  1.00  0.00           N  
ATOM    485  H   GLN    35      90.932 101.079  96.866  1.00  0.00           H  
ATOM    486  CA  GLN    35      89.351  99.700  96.971  1.00  0.00           C  
ATOM    487  HA  GLN    35      88.312  99.966  96.781  1.00  0.00           H  
ATOM    488  CB  GLN    35      89.451  98.314  96.281  1.00  0.00           C  
ATOM    489  HB2 GLN    35      89.297  98.397  95.205  1.00  0.00           H  
ATOM    490  HB3 GLN    35      90.467  97.947  96.423  1.00  0.00           H  
ATOM    491  CG  GLN    35      88.483  97.220  96.747  1.00  0.00           C  
ATOM    492  HG2 GLN    35      87.461  97.583  96.637  1.00  0.00           H  
ATOM    493  HG3 GLN    35      88.698  96.386  96.079  1.00  0.00           H  
ATOM    494  CD  GLN    35      88.710  96.770  98.182  1.00  0.00           C  
ATOM    495  OE1 GLN    35      89.846  96.616  98.663  1.00  0.00           O  
ATOM    496  NE2 GLN    35      87.622  96.522  98.904  1.00  0.00           N  
ATOM    497 HE21 GLN    35      86.743  96.515  98.405  1.00  0.00           H  
ATOM    498 HE22 GLN    35      87.779  96.007  99.758  1.00  0.00           H  
ATOM    499  C   GLN    35      89.699  99.625  98.509  1.00  0.00           C  
ATOM    500  O   GLN    35      90.798  99.364  98.898  1.00  0.00           O  
ATOM    501  N   GLN    36      88.719  99.798  99.468  1.00  0.00           N  
ATOM    502  H   GLN    36      88.941  99.512 100.411  1.00  0.00           H  
ATOM    503  CA  GLN    36      87.337 100.199  99.244  1.00  0.00           C  
ATOM    504  HA  GLN    36      86.945  99.501  98.505  1.00  0.00           H  
ATOM    505  CB  GLN    36      86.572 100.022 100.604  1.00  0.00           C  
ATOM    506  HB2 GLN    36      86.746  99.041 101.046  1.00  0.00           H  
ATOM    507  HB3 GLN    36      86.842 100.753 101.366  1.00  0.00           H  
ATOM    508  CG  GLN    36      85.091 100.288 100.402  1.00  0.00           C  
ATOM    509  HG2 GLN    36      84.446 100.321 101.280  1.00  0.00           H  
ATOM    510  HG3 GLN    36      85.050 101.264  99.919  1.00  0.00           H  
ATOM    511  CD  GLN    36      84.427  99.389  99.393  1.00  0.00           C  
ATOM    512  OE1 GLN    36      84.828  98.243  99.284  1.00  0.00           O  
ATOM    513  NE2 GLN    36      83.384  99.759  98.621  1.00  0.00           N  
ATOM    514 HE21 GLN    36      82.928 100.660  98.620  1.00  0.00           H  
ATOM    515 HE22 GLN    36      82.999  99.041  98.024  1.00  0.00           H  
ATOM    516  C   GLN    36      87.203 101.713  98.678  1.00  0.00           C  
ATOM    517  O   GLN    36      87.949 102.637  99.061  1.00  0.00           O  
ATOM    518  N   SER    37      86.345 101.998  97.713  1.00  0.00           N  
ATOM    519  H   SER    37      85.907 101.153  97.375  1.00  0.00           H  
ATOM    520  CA  SER    37      86.263 103.206  96.921  1.00  0.00           C  
ATOM    521  HA  SER    37      87.191 103.775  96.864  1.00  0.00           H  
ATOM    522  CB  SER    37      85.768 102.796  95.491  1.00  0.00           C  
ATOM    523  HB2 SER    37      86.449 102.135  94.955  1.00  0.00           H  
ATOM    524  HB3 SER    37      84.756 102.403  95.586  1.00  0.00           H  
ATOM    525  OG  SER    37      85.804 104.039  94.775  1.00  0.00           O  
ATOM    526  HG  SER    37      84.893 104.286  94.599  1.00  0.00           H  
ATOM    527  C   SER    37      85.267 104.214  97.557  1.00  0.00           C  
ATOM    528  O   SER    37      84.183 103.775  98.009  1.00  0.00           O  
ATOM    529  N   TYR    38      85.607 105.495  97.699  1.00  0.00           N  
ATOM    530  H   TYR    38      86.552 105.774  97.476  1.00  0.00           H  
ATOM    531  CA  TYR    38      84.709 106.531  98.171  1.00  0.00           C  
ATOM    532  HA  TYR    38      83.702 106.141  98.316  1.00  0.00           H  
ATOM    533  CB  TYR    38      85.089 107.057  99.564  1.00  0.00           C  
ATOM    534  HB2 TYR    38      85.989 107.655  99.418  1.00  0.00           H  
ATOM    535  HB3 TYR    38      84.293 107.760  99.809  1.00  0.00           H  
ATOM    536  CG  TYR    38      85.382 106.018 100.617  1.00  0.00           C  
ATOM    537  CD1 TYR    38      86.510 105.197 100.596  1.00  0.00           C  
ATOM    538  HD1 TYR    38      87.346 105.359  99.932  1.00  0.00           H  
ATOM    539  CE1 TYR    38      86.654 104.186 101.530  1.00  0.00           C  
ATOM    540  HE1 TYR    38      87.558 103.594 101.527  1.00  0.00           H  
ATOM    541  CZ  TYR    38      85.615 103.910 102.446  1.00  0.00           C  
ATOM    542  OH  TYR    38      85.649 102.849 103.259  1.00  0.00           O  
ATOM    543  HH  TYR    38      84.795 102.589 103.612  1.00  0.00           H  
ATOM    544  CE2 TYR    38      84.509 104.758 102.486  1.00  0.00           C  
ATOM    545  HE2 TYR    38      83.726 104.580 103.208  1.00  0.00           H  
ATOM    546  CD2 TYR    38      84.367 105.830 101.591  1.00  0.00           C  
ATOM    547  HD2 TYR    38      83.462 106.418 101.540  1.00  0.00           H  
ATOM    548  C   TYR    38      84.636 107.631  97.146  1.00  0.00           C  
ATOM    549  O   TYR    38      83.697 107.680  96.383  1.00  0.00           O  
ATOM    550  N   SER    39      85.552 108.528  97.197  1.00  0.00           N  
ATOM    551  H   SER    39      86.336 108.440  97.829  1.00  0.00           H  
ATOM    552  CA  SER    39      85.597 109.747  96.358  1.00  0.00           C  
ATOM    553  HA  SER    39      85.124 109.571  95.392  1.00  0.00           H  
ATOM    554  CB  SER    39      84.853 110.807  97.099  1.00  0.00           C  
ATOM    555  HB2 SER    39      83.767 110.742  97.028  1.00  0.00           H  
ATOM    556  HB3 SER    39      85.032 110.766  98.173  1.00  0.00           H  
ATOM    557  OG  SER    39      85.179 112.144  96.627  1.00  0.00           O  
ATOM    558  HG  SER    39      84.773 112.782  97.218  1.00  0.00           H  
ATOM    559  C   SER    39      87.099 110.179  96.130  1.00  0.00           C  
ATOM    560  O   SER    39      87.966 110.054  97.003  1.00  0.00           O  
ATOM    561  N   GLY    40      87.294 110.812  95.031  1.00  0.00           N  
ATOM    562  H   GLY    40      86.529 110.991  94.396  1.00  0.00           H  
ATOM    563  CA  GLY    40      88.642 111.274  94.658  1.00  0.00           C  
ATOM    564  HA2 GLY    40      88.685 112.136  95.325  1.00  0.00           H  
ATOM    565  HA3 GLY    40      89.438 110.569  94.898  1.00  0.00           H  
ATOM    566  C   GLY    40      88.817 111.544  93.164  1.00  0.00           C  
ATOM    567  O   GLY    40      87.979 112.295  92.667  1.00  0.00           O  
ATOM    568  N   TYR    41      89.860 111.010  92.467  1.00  0.00           N  
ATOM    569  H   TYR    41      89.861 111.285  91.495  1.00  0.00           H  
ATOM    570  CA  TYR    41      90.924 110.046  92.875  1.00  0.00           C  
ATOM    571  HA  TYR    41      90.454 109.122  93.210  1.00  0.00           H  
ATOM    572  CB  TYR    41      91.776 109.638  91.632  1.00  0.00           C  
ATOM    573  HB2 TYR    41      92.152 110.446  91.004  1.00  0.00           H  
ATOM    574  HB3 TYR    41      92.701 109.279  92.084  1.00  0.00           H  
ATOM    575  CG  TYR    41      91.230 108.516  90.855  1.00  0.00           C  
ATOM    576  CD1 TYR    41      91.608 107.156  91.026  1.00  0.00           C  
ATOM    577  HD1 TYR    41      92.385 106.963  91.751  1.00  0.00           H  
ATOM    578  CE1 TYR    41      90.845 106.125  90.346  1.00  0.00           C  
ATOM    579  HE1 TYR    41      90.992 105.069  90.519  1.00  0.00           H  
ATOM    580  CZ  TYR    41      89.941 106.534  89.345  1.00  0.00           C  
ATOM    581  OH  TYR    41      89.321 105.484  88.747  1.00  0.00           O  
ATOM    582  HH  TYR    41      89.136 104.739  89.323  1.00  0.00           H  
ATOM    583  CE2 TYR    41      89.661 107.860  89.017  1.00  0.00           C  
ATOM    584  HE2 TYR    41      88.874 108.124  88.326  1.00  0.00           H  
ATOM    585  CD2 TYR    41      90.306 108.820  89.828  1.00  0.00           C  
ATOM    586  HD2 TYR    41      89.947 109.818  89.621  1.00  0.00           H  
ATOM    587  C   TYR    41      91.819 110.593  94.055  1.00  0.00           C  
ATOM    588  O   TYR    41      91.967 111.821  94.225  1.00  0.00           O  
ATOM    589  N   SER    42      92.370 109.746  94.947  1.00  0.00           N  
ATOM    590  H   SER    42      91.991 108.813  94.883  1.00  0.00           H  
ATOM    591  CA  SER    42      93.143 110.181  96.079  1.00  0.00           C  
ATOM    592  HA  SER    42      92.512 110.874  96.635  1.00  0.00           H  
ATOM    593  CB  SER    42      93.393 108.941  97.005  1.00  0.00           C  
ATOM    594  HB2 SER    42      94.145 108.306  96.536  1.00  0.00           H  
ATOM    595  HB3 SER    42      93.803 109.300  97.949  1.00  0.00           H  
ATOM    596  OG  SER    42      92.216 108.254  97.355  1.00  0.00           O  
ATOM    597  HG  SER    42      91.764 108.936  97.858  1.00  0.00           H  
ATOM    598  C   SER    42      94.384 111.048  95.842  1.00  0.00           C  
ATOM    599  O   SER    42      94.832 111.686  96.724  1.00  0.00           O  
ATOM    600  N   GLN    43      94.942 111.026  94.629  1.00  0.00           N  
ATOM    601  H   GLN    43      94.204 110.770  93.988  1.00  0.00           H  
ATOM    602  CA  GLN    43      96.378 111.375  94.337  1.00  0.00           C  
ATOM    603  HA  GLN    43      96.707 112.101  95.081  1.00  0.00           H  
ATOM    604  CB  GLN    43      97.315 110.197  94.341  1.00  0.00           C  
ATOM    605  HB2 GLN    43      98.350 110.541  94.349  1.00  0.00           H  
ATOM    606  HB3 GLN    43      97.221 109.633  95.269  1.00  0.00           H  
ATOM    607  CG  GLN    43      97.167 109.225  93.092  1.00  0.00           C  
ATOM    608  HG2 GLN    43      97.504 109.636  92.140  1.00  0.00           H  
ATOM    609  HG3 GLN    43      97.810 108.353  93.212  1.00  0.00           H  
ATOM    610  CD  GLN    43      95.742 108.547  92.984  1.00  0.00           C  
ATOM    611  OE1 GLN    43      95.125 108.512  91.926  1.00  0.00           O  
ATOM    612  NE2 GLN    43      95.250 107.864  94.017  1.00  0.00           N  
ATOM    613 HE21 GLN    43      95.846 107.794  94.829  1.00  0.00           H  
ATOM    614 HE22 GLN    43      94.317 107.483  93.950  1.00  0.00           H  
ATOM    615  C   GLN    43      96.420 112.178  93.035  1.00  0.00           C  
ATOM    616  O   GLN    43      95.621 111.922  92.143  1.00  0.00           O  
ATOM    617  N   SER    44      97.443 113.060  92.950  1.00  0.00           N  
ATOM    618  H   SER    44      98.136 113.026  93.684  1.00  0.00           H  
ATOM    619  CA  SER    44      97.841 113.637  91.643  1.00  0.00           C  
ATOM    620  HA  SER    44      96.950 113.942  91.094  1.00  0.00           H  
ATOM    621  CB  SER    44      98.689 114.891  91.720  1.00  0.00           C  
ATOM    622  HB2 SER    44      98.034 115.672  92.107  1.00  0.00           H  
ATOM    623  HB3 SER    44      99.563 114.856  92.371  1.00  0.00           H  
ATOM    624  OG  SER    44      99.218 115.237  90.439  1.00  0.00           O  
ATOM    625  HG  SER    44      98.584 115.767  89.951  1.00  0.00           H  
ATOM    626  C   SER    44      98.597 112.541  90.929  1.00  0.00           C  
ATOM    627  O   SER    44      99.321 111.776  91.579  1.00  0.00           O  
ATOM    628  N   THR    45      98.581 112.436  89.630  1.00  0.00           N  
ATOM    629  H   THR    45      97.877 112.979  89.151  1.00  0.00           H  
ATOM    630  CA  THR    45      99.429 111.639  88.700  1.00  0.00           C  
ATOM    631  HA  THR    45      99.700 110.747  89.266  1.00  0.00           H  
ATOM    632  CB  THR    45      98.699 111.278  87.420  1.00  0.00           C  
ATOM    633  HB  THR    45      98.506 112.238  86.941  1.00  0.00           H  
ATOM    634  CG2 THR    45      99.471 110.355  86.445  1.00  0.00           C  
ATOM    635 HG21 THR    45      98.800 109.857  85.745  1.00  0.00           H  
ATOM    636 HG22 THR    45     100.241 110.961  85.969  1.00  0.00           H  
ATOM    637 HG23 THR    45      99.915 109.558  87.043  1.00  0.00           H  
ATOM    638  OG1 THR    45      97.420 110.769  87.635  1.00  0.00           O  
ATOM    639  HG1 THR    45      96.895 111.489  87.992  1.00  0.00           H  
ATOM    640  C   THR    45     100.784 112.353  88.434  1.00  0.00           C  
ATOM    641  O   THR    45     101.733 111.636  88.147  1.00  0.00           O  
ATOM    642  N   ASP    46     100.948 113.689  88.501  1.00  0.00           N  
ATOM    643  H   ASP    46     100.184 114.060  89.047  1.00  0.00           H  
ATOM    644  CA  ASP    46     102.203 114.417  88.383  1.00  0.00           C  
ATOM    645  HA  ASP    46     102.692 114.277  87.419  1.00  0.00           H  
ATOM    646  CB  ASP    46     101.794 115.890  88.598  1.00  0.00           C  
ATOM    647  HB2 ASP    46     101.077 116.132  87.814  1.00  0.00           H  
ATOM    648  HB3 ASP    46     101.434 115.960  89.625  1.00  0.00           H  
ATOM    649  CG  ASP    46     102.964 116.854  88.520  1.00  0.00           C  
ATOM    650  OD1 ASP    46     104.034 116.435  88.072  1.00  0.00           O  
ATOM    651  OD2 ASP    46     102.791 118.013  88.833  1.00  0.00           O  
ATOM    652  C   ASP    46     103.147 114.070  89.534  1.00  0.00           C  
ATOM    653  O   ASP    46     102.777 113.819  90.645  1.00  0.00           O  
ATOM    654  N   THR    47     104.462 114.032  89.249  1.00  0.00           N  
ATOM    655  H   THR    47     104.694 113.996  88.267  1.00  0.00           H  
ATOM    656  CA  THR    47     105.577 113.729  90.188  1.00  0.00           C  
ATOM    657  HA  THR    47     105.104 113.825  91.165  1.00  0.00           H  
ATOM    658  CB  THR    47     106.203 112.295  89.921  1.00  0.00           C  
ATOM    659  HB  THR    47     107.182 112.215  90.392  1.00  0.00           H  
ATOM    660  CG2 THR    47     105.451 111.101  90.430  1.00  0.00           C  
ATOM    661 HG21 THR    47     104.441 111.092  90.019  1.00  0.00           H  
ATOM    662 HG22 THR    47     106.047 110.204  90.259  1.00  0.00           H  
ATOM    663 HG23 THR    47     105.418 111.206  91.514  1.00  0.00           H  
ATOM    664  OG1 THR    47     106.366 112.087  88.515  1.00  0.00           O  
ATOM    665  HG1 THR    47     105.463 111.904  88.246  1.00  0.00           H  
ATOM    666  C   THR    47     106.708 114.784  90.246  1.00  0.00           C  
ATOM    667  O   THR    47     107.577 114.739  91.139  1.00  0.00           O  
ATOM    668  N   SER    48     106.593 115.859  89.488  1.00  0.00           N  
ATOM    669  H   SER    48     105.771 115.939  88.907  1.00  0.00           H  
ATOM    670  CA  SER    48     107.369 117.067  89.559  1.00  0.00           C  
ATOM    671  HA  SER    48     108.367 116.723  89.289  1.00  0.00           H  
ATOM    672  CB  SER    48     106.858 118.055  88.418  1.00  0.00           C  
ATOM    673  HB2 SER    48     107.569 118.875  88.512  1.00  0.00           H  
ATOM    674  HB3 SER    48     106.777 117.560  87.450  1.00  0.00           H  
ATOM    675  OG  SER    48     105.574 118.539  88.768  1.00  0.00           O  
ATOM    676  HG  SER    48     104.966 117.859  88.467  1.00  0.00           H  
ATOM    677  C   SER    48     107.295 117.796  90.857  1.00  0.00           C  
ATOM    678  O   SER    48     106.288 117.767  91.558  1.00  0.00           O  
ATOM    679  N   GLY    49     108.281 118.676  91.027  1.00  0.00           N  
ATOM    680  H   GLY    49     108.988 118.746  90.309  1.00  0.00           H  
ATOM    681  CA  GLY    49     108.407 119.599  92.091  1.00  0.00           C  
ATOM    682  HA2 GLY    49     109.162 120.304  91.745  1.00  0.00           H  
ATOM    683  HA3 GLY    49     107.445 120.094  92.229  1.00  0.00           H  
ATOM    684  C   GLY    49     108.996 119.081  93.378  1.00  0.00           C  
ATOM    685  O   GLY    49     109.862 118.211  93.344  1.00  0.00           O  
ATOM    686  N   TYR    50     108.594 119.461  94.595  1.00  0.00           N  
ATOM    687  H   TYR    50     108.970 118.851  95.307  1.00  0.00           H  
ATOM    688  CA  TYR    50     107.641 120.486  94.935  1.00  0.00           C  
ATOM    689  HA  TYR    50     107.519 121.189  94.111  1.00  0.00           H  
ATOM    690  CB  TYR    50     106.298 119.833  95.308  1.00  0.00           C  
ATOM    691  HB2 TYR    50     106.103 119.077  94.548  1.00  0.00           H  
ATOM    692  HB3 TYR    50     106.270 119.283  96.249  1.00  0.00           H  
ATOM    693  CG  TYR    50     105.167 120.879  95.273  1.00  0.00           C  
ATOM    694  CD1 TYR    50     104.833 121.397  96.536  1.00  0.00           C  
ATOM    695  HD1 TYR    50     105.272 121.038  97.455  1.00  0.00           H  
ATOM    696  CE1 TYR    50     103.776 122.344  96.572  1.00  0.00           C  
ATOM    697  HE1 TYR    50     103.529 122.755  97.540  1.00  0.00           H  
ATOM    698  CZ  TYR    50     103.147 122.827  95.432  1.00  0.00           C  
ATOM    699  OH  TYR    50     102.177 123.772  95.408  1.00  0.00           O  
ATOM    700  HH  TYR    50     101.695 123.646  94.587  1.00  0.00           H  
ATOM    701  CE2 TYR    50     103.624 122.415  94.181  1.00  0.00           C  
ATOM    702  HE2 TYR    50     103.238 122.868  93.280  1.00  0.00           H  
ATOM    703  CD2 TYR    50     104.637 121.411  94.047  1.00  0.00           C  
ATOM    704  HD2 TYR    50     104.812 120.845  93.144  1.00  0.00           H  
ATOM    705  C   TYR    50     108.099 121.270  96.141  1.00  0.00           C  
ATOM    706  O   TYR    50     108.458 120.615  97.088  1.00  0.00           O  
ATOM    707  N   GLY    51     108.172 122.570  96.229  1.00  0.00           N  
ATOM    708  H   GLY    51     108.252 122.869  97.190  1.00  0.00           H  
ATOM    709  CA  GLY    51     107.844 123.575  95.175  1.00  0.00           C  
ATOM    710  HA2 GLY    51     106.918 123.400  94.629  1.00  0.00           H  
ATOM    711  HA3 GLY    51     107.576 124.521  95.646  1.00  0.00           H  
ATOM    712  C   GLY    51     109.023 123.845  94.223  1.00  0.00           C  
ATOM    713  O   GLY    51     109.737 122.957  93.668  1.00  0.00           O  
ATOM    714  N   GLN    52     109.285 125.207  93.923  1.00  0.00           N  
ATOM    715  H   GLN    52     108.633 125.821  94.390  1.00  0.00           H  
ATOM    716  CA  GLN    52     110.279 125.827  92.973  1.00  0.00           C  
ATOM    717  HA  GLN    52     110.101 125.515  91.943  1.00  0.00           H  
ATOM    718  CB  GLN    52     110.231 127.349  92.966  1.00  0.00           C  
ATOM    719  HB2 GLN    52     110.825 127.783  92.161  1.00  0.00           H  
ATOM    720  HB3 GLN    52     109.212 127.609  92.680  1.00  0.00           H  
ATOM    721  CG  GLN    52     110.339 128.154  94.242  1.00  0.00           C  
ATOM    722  HG2 GLN    52     109.883 129.122  94.036  1.00  0.00           H  
ATOM    723  HG3 GLN    52     109.804 127.768  95.110  1.00  0.00           H  
ATOM    724  CD  GLN    52     111.793 128.437  94.695  1.00  0.00           C  
ATOM    725  OE1 GLN    52     112.767 128.170  94.101  1.00  0.00           O  
ATOM    726  NE2 GLN    52     112.029 129.033  95.869  1.00  0.00           N  
ATOM    727 HE21 GLN    52     111.220 129.501  96.252  1.00  0.00           H  
ATOM    728 HE22 GLN    52     112.974 129.233  96.166  1.00  0.00           H  
ATOM    729  C   GLN    52     111.739 125.324  93.322  1.00  0.00           C  
ATOM    730  O   GLN    52     111.967 125.001  94.475  1.00  0.00           O  
ATOM    731  N   SER    53     112.708 125.116  92.442  1.00  0.00           N  
ATOM    732  H   SER    53     113.528 124.655  92.809  1.00  0.00           H  
ATOM    733  CA  SER    53     112.571 125.099  90.961  1.00  0.00           C  
ATOM    734  HA  SER    53     112.119 126.056  90.700  1.00  0.00           H  
ATOM    735  CB  SER    53     113.974 125.112  90.353  1.00  0.00           C  
ATOM    736  HB2 SER    53     114.343 126.004  90.859  1.00  0.00           H  
ATOM    737  HB3 SER    53     114.656 124.315  90.650  1.00  0.00           H  
ATOM    738  OG  SER    53     113.876 125.155  88.912  1.00  0.00           O  
ATOM    739  HG  SER    53     113.879 124.274  88.533  1.00  0.00           H  
ATOM    740  C   SER    53     111.725 123.895  90.410  1.00  0.00           C  
ATOM    741  O   SER    53     111.960 122.785  90.884  1.00  0.00           O  
ATOM    742  N   SER    54     110.628 124.109  89.643  1.00  0.00           N  
ATOM    743  H   SER    54     110.603 124.930  89.055  1.00  0.00           H  
ATOM    744  CA  SER    54     109.440 123.256  89.549  1.00  0.00           C  
ATOM    745  HA  SER    54     109.203 122.996  90.580  1.00  0.00           H  
ATOM    746  CB  SER    54     108.261 124.087  89.057  1.00  0.00           C  
ATOM    747  HB2 SER    54     108.337 124.353  88.003  1.00  0.00           H  
ATOM    748  HB3 SER    54     107.410 123.417  89.183  1.00  0.00           H  
ATOM    749  OG  SER    54     108.073 125.351  89.771  1.00  0.00           O  
ATOM    750  HG  SER    54     107.678 125.102  90.610  1.00  0.00           H  
ATOM    751  C   SER    54     109.631 121.924  88.819  1.00  0.00           C  
ATOM    752  O   SER    54     108.942 120.919  89.140  1.00  0.00           O  
ATOM    753  N   TYR    55     110.359 121.993  87.759  1.00  0.00           N  
ATOM    754  H   TYR    55     111.046 122.718  87.609  1.00  0.00           H  
ATOM    755  CA  TYR    55     110.300 120.982  86.722  1.00  0.00           C  
ATOM    756  HA  TYR    55     109.807 120.063  87.039  1.00  0.00           H  
ATOM    757  CB  TYR    55     109.451 121.579  85.524  1.00  0.00           C  
ATOM    758  HB2 TYR    55     109.897 122.526  85.221  1.00  0.00           H  
ATOM    759  HB3 TYR    55     109.443 120.919  84.657  1.00  0.00           H  
ATOM    760  CG  TYR    55     108.022 121.916  85.880  1.00  0.00           C  
ATOM    761  CD1 TYR    55     107.531 123.252  85.900  1.00  0.00           C  
ATOM    762  HD1 TYR    55     108.137 124.102  85.623  1.00  0.00           H  
ATOM    763  CE1 TYR    55     106.233 123.538  86.315  1.00  0.00           C  
ATOM    764  HE1 TYR    55     105.868 124.552  86.379  1.00  0.00           H  
ATOM    765  CZ  TYR    55     105.347 122.480  86.640  1.00  0.00           C  
ATOM    766  OH  TYR    55     104.044 122.637  86.958  1.00  0.00           O  
ATOM    767  HH  TYR    55     103.706 122.019  87.610  1.00  0.00           H  
ATOM    768  CE2 TYR    55     105.782 121.152  86.513  1.00  0.00           C  
ATOM    769  HE2 TYR    55     105.081 120.349  86.684  1.00  0.00           H  
ATOM    770  CD2 TYR    55     107.106 120.861  86.142  1.00  0.00           C  
ATOM    771  HD2 TYR    55     107.464 119.846  86.053  1.00  0.00           H  
ATOM    772  C   TYR    55     111.682 120.709  86.179  1.00  0.00           C  
ATOM    773  O   TYR    55     112.222 121.446  85.364  1.00  0.00           O  
ATOM    774  N   SER    56     112.356 119.608  86.558  1.00  0.00           N  
ATOM    775  H   SER    56     113.233 119.520  86.065  1.00  0.00           H  
ATOM    776  CA  SER    56     112.233 118.793  87.758  1.00  0.00           C  
ATOM    777  HA  SER    56     113.001 118.068  87.489  1.00  0.00           H  
ATOM    778  CB  SER    56     112.718 119.542  88.969  1.00  0.00           C  
ATOM    779  HB2 SER    56     111.931 120.259  89.199  1.00  0.00           H  
ATOM    780  HB3 SER    56     112.803 118.744  89.706  1.00  0.00           H  
ATOM    781  OG  SER    56     114.036 120.067  88.757  1.00  0.00           O  
ATOM    782  HG  SER    56     114.578 119.527  89.337  1.00  0.00           H  
ATOM    783  C   SER    56     110.852 118.135  87.979  1.00  0.00           C  
ATOM    784  O   SER    56     110.403 118.171  89.116  1.00  0.00           O  
ATOM    785  N   SER    57     110.273 117.404  86.965  1.00  0.00           N  
ATOM    786  H   SER    57     109.367 116.986  87.126  1.00  0.00           H  
ATOM    787  CA  SER    57     110.738 117.032  85.654  1.00  0.00           C  
ATOM    788  HA  SER    57     111.822 117.105  85.558  1.00  0.00           H  
ATOM    789  CB  SER    57     110.368 115.576  85.370  1.00  0.00           C  
ATOM    790  HB2 SER    57     110.723 115.376  84.359  1.00  0.00           H  
ATOM    791  HB3 SER    57     110.831 114.884  86.073  1.00  0.00           H  
ATOM    792  OG  SER    57     109.002 115.391  85.463  1.00  0.00           O  
ATOM    793  HG  SER    57     108.711 115.547  84.561  1.00  0.00           H  
ATOM    794  C   SER    57     110.197 117.855  84.516  1.00  0.00           C  
ATOM    795  O   SER    57     109.098 118.367  84.634  1.00  0.00           O  
ATOM    796  N   TYR    58     110.936 118.038  83.436  1.00  0.00           N  
ATOM    797  H   TYR    58     111.782 117.490  83.375  1.00  0.00           H  
ATOM    798  CA  TYR    58     110.514 119.042  82.480  1.00  0.00           C  
ATOM    799  HA  TYR    58     109.754 119.736  82.838  1.00  0.00           H  
ATOM    800  CB  TYR    58     111.731 119.979  82.115  1.00  0.00           C  
ATOM    801  HB2 TYR    58     111.995 120.456  83.058  1.00  0.00           H  
ATOM    802  HB3 TYR    58     112.630 119.500  81.726  1.00  0.00           H  
ATOM    803  CG  TYR    58     111.423 121.167  81.217  1.00  0.00           C  
ATOM    804  CD1 TYR    58     111.148 120.975  79.787  1.00  0.00           C  
ATOM    805  HD1 TYR    58     111.262 119.982  79.379  1.00  0.00           H  
ATOM    806  CE1 TYR    58     110.956 122.088  78.992  1.00  0.00           C  
ATOM    807  HE1 TYR    58     110.865 121.936  77.927  1.00  0.00           H  
ATOM    808  CZ  TYR    58     110.881 123.382  79.523  1.00  0.00           C  
ATOM    809  OH  TYR    58     110.511 124.332  78.662  1.00  0.00           O  
ATOM    810  HH  TYR    58     110.650 124.041  77.758  1.00  0.00           H  
ATOM    811  CE2 TYR    58     110.948 123.511  80.950  1.00  0.00           C  
ATOM    812  HE2 TYR    58     110.792 124.493  81.370  1.00  0.00           H  
ATOM    813  CD2 TYR    58     111.241 122.433  81.765  1.00  0.00           C  
ATOM    814  HD2 TYR    58     111.375 122.551  82.830  1.00  0.00           H  
ATOM    815  C   TYR    58     109.877 118.345  81.293  1.00  0.00           C  
ATOM    816  O   TYR    58     110.515 117.605  80.549  1.00  0.00           O  
ATOM    817  N   GLY    59     108.571 118.595  81.041  1.00  0.00           N  
ATOM    818  H   GLY    59     108.173 118.134  80.235  1.00  0.00           H  
ATOM    819  CA  GLY    59     107.690 119.589  81.647  1.00  0.00           C  
ATOM    820  HA2 GLY    59     107.304 119.216  82.596  1.00  0.00           H  
ATOM    821  HA3 GLY    59     108.306 120.470  81.829  1.00  0.00           H  
ATOM    822  C   GLY    59     106.487 119.998  80.765  1.00  0.00           C  
ATOM    823  O   GLY    59     106.513 119.993  79.511  1.00  0.00           O  
ATOM    824  N   GLN    60     105.401 120.546  81.391  1.00  0.00           N  
ATOM    825  H   GLN    60     104.648 120.790  80.763  1.00  0.00           H  
ATOM    826  CA  GLN    60     105.172 120.857  82.853  1.00  0.00           C  
ATOM    827  HA  GLN    60     105.966 120.544  83.532  1.00  0.00           H  
ATOM    828  CB  GLN    60     104.977 122.367  83.052  1.00  0.00           C  
ATOM    829  HB2 GLN    60     104.095 122.761  82.548  1.00  0.00           H  
ATOM    830  HB3 GLN    60     104.938 122.592  84.118  1.00  0.00           H  
ATOM    831  CG  GLN    60     106.124 123.190  82.533  1.00  0.00           C  
ATOM    832  HG2 GLN    60     107.081 122.956  83.000  1.00  0.00           H  
ATOM    833  HG3 GLN    60     106.194 122.907  81.483  1.00  0.00           H  
ATOM    834  CD  GLN    60     105.867 124.670  82.667  1.00  0.00           C  
ATOM    835  OE1 GLN    60     105.192 125.160  83.487  1.00  0.00           O  
ATOM    836  NE2 GLN    60     106.431 125.475  81.812  1.00  0.00           N  
ATOM    837 HE21 GLN    60     107.066 125.216  81.071  1.00  0.00           H  
ATOM    838 HE22 GLN    60     106.116 126.424  81.953  1.00  0.00           H  
ATOM    839  C   GLN    60     103.819 120.188  83.386  1.00  0.00           C  
ATOM    840  O   GLN    60     103.759 119.751  84.556  1.00  0.00           O  
ATOM    841  N   SER    61     102.871 120.132  82.441  1.00  0.00           N  
ATOM    842  H   SER    61     103.071 120.517  81.529  1.00  0.00           H  
ATOM    843  CA  SER    61     101.594 119.415  82.633  1.00  0.00           C  
ATOM    844  HA  SER    61     101.737 118.606  83.349  1.00  0.00           H  
ATOM    845  CB  SER    61     100.579 120.287  83.356  1.00  0.00           C  
ATOM    846  HB2 SER    61      99.666 119.703  83.463  1.00  0.00           H  
ATOM    847  HB3 SER    61     100.836 120.552  84.382  1.00  0.00           H  
ATOM    848  OG  SER    61     100.351 121.362  82.521  1.00  0.00           O  
ATOM    849  HG  SER    61     100.964 122.035  82.828  1.00  0.00           H  
ATOM    850  C   SER    61     100.910 118.862  81.368  1.00  0.00           C  
ATOM    851  O   SER    61     101.385 119.134  80.236  1.00  0.00           O  
ATOM    852  N   GLN    62      99.815 118.190  81.535  1.00  0.00           N  
ATOM    853  H   GLN    62      99.543 117.886  82.459  1.00  0.00           H  
ATOM    854  CA  GLN    62      98.993 117.699  80.427  1.00  0.00           C  
ATOM    855  HA  GLN    62      99.536 116.913  79.902  1.00  0.00           H  
ATOM    856  CB  GLN    62      97.833 116.867  81.049  1.00  0.00           C  
ATOM    857  HB2 GLN    62      97.175 116.430  80.298  1.00  0.00           H  
ATOM    858  HB3 GLN    62      98.343 116.025  81.518  1.00  0.00           H  
ATOM    859  CG  GLN    62      96.970 117.649  82.012  1.00  0.00           C  
ATOM    860  HG2 GLN    62      97.548 118.200  82.754  1.00  0.00           H  
ATOM    861  HG3 GLN    62      96.553 118.418  81.362  1.00  0.00           H  
ATOM    862  CD  GLN    62      95.784 116.913  82.674  1.00  0.00           C  
ATOM    863  OE1 GLN    62      95.529 115.764  82.513  1.00  0.00           O  
ATOM    864  NE2 GLN    62      94.969 117.649  83.401  1.00  0.00           N  
ATOM    865 HE21 GLN    62      94.037 117.303  83.580  1.00  0.00           H  
ATOM    866 HE22 GLN    62      95.283 118.546  83.746  1.00  0.00           H  
ATOM    867  C   GLN    62      98.425 118.842  79.517  1.00  0.00           C  
ATOM    868  O   GLN    62      97.766 118.484  78.543  1.00  0.00           O  
ATOM    869  N   ASN    63      98.508 120.118  79.906  1.00  0.00           N  
ATOM    870  H   ASN    63      98.731 120.344  80.864  1.00  0.00           H  
ATOM    871  CA  ASN    63      97.990 121.255  79.081  1.00  0.00           C  
ATOM    872  HA  ASN    63      97.861 120.920  78.052  1.00  0.00           H  
ATOM    873  CB  ASN    63      96.744 121.846  79.765  1.00  0.00           C  
ATOM    874  HB2 ASN    63      96.997 122.332  80.707  1.00  0.00           H  
ATOM    875  HB3 ASN    63      96.275 122.598  79.129  1.00  0.00           H  
ATOM    876  CG  ASN    63      95.633 120.819  80.015  1.00  0.00           C  
ATOM    877  OD1 ASN    63      95.006 120.762  81.048  1.00  0.00           O  
ATOM    878  ND2 ASN    63      95.217 120.011  79.104  1.00  0.00           N  
ATOM    879 HD21 ASN    63      94.518 119.318  79.333  1.00  0.00           H  
ATOM    880 HD22 ASN    63      95.622 120.009  78.179  1.00  0.00           H  
ATOM    881  C   ASN    63      99.052 122.321  78.915  1.00  0.00           C  
ATOM    882  O   ASN    63      98.815 123.388  78.298  1.00  0.00           O  
ATOM    883  N   THR    64     100.269 122.029  79.434  1.00  0.00           N  
ATOM    884  H   THR    64     100.365 121.126  79.876  1.00  0.00           H  
ATOM    885  CA  THR    64     101.499 122.784  79.167  1.00  0.00           C  
ATOM    886  HA  THR    64     101.269 123.442  78.330  1.00  0.00           H  
ATOM    887  CB  THR    64     101.822 123.708  80.386  1.00  0.00           C  
ATOM    888  HB  THR    64     101.883 123.112  81.297  1.00  0.00           H  
ATOM    889  CG2 THR    64     103.078 124.513  80.227  1.00  0.00           C  
ATOM    890 HG21 THR    64     103.931 123.937  79.868  1.00  0.00           H  
ATOM    891 HG22 THR    64     102.995 125.163  79.356  1.00  0.00           H  
ATOM    892 HG23 THR    64     103.185 125.094  81.143  1.00  0.00           H  
ATOM    893  OG1 THR    64     100.863 124.694  80.522  1.00  0.00           O  
ATOM    894  HG1 THR    64     100.012 124.366  80.823  1.00  0.00           H  
ATOM    895  C   THR    64     102.623 121.872  78.798  1.00  0.00           C  
ATOM    896  O   THR    64     103.286 121.428  79.743  1.00  0.00           O  
ATOM    897  N   GLY    65     102.708 121.387  77.509  1.00  0.00           N  
ATOM    898  H   GLY    65     103.524 120.825  77.313  1.00  0.00           H  
ATOM    899  CA  GLY    65     102.001 121.863  76.308  1.00  0.00           C  
ATOM    900  HA2 GLY    65     102.011 122.953  76.315  1.00  0.00           H  
ATOM    901  HA3 GLY    65     102.498 121.459  75.426  1.00  0.00           H  
ATOM    902  C   GLY    65     100.561 121.348  76.138  1.00  0.00           C  
ATOM    903  O   GLY    65     100.122 120.414  76.822  1.00  0.00           O  
ATOM    904  N   TYR    66     100.021 121.910  75.031  1.00  0.00           N  
ATOM    905  H   TYR    66     100.604 122.491  74.445  1.00  0.00           H  
ATOM    906  CA  TYR    66      98.685 121.640  74.587  1.00  0.00           C  
ATOM    907  HA  TYR    66      97.971 121.873  75.377  1.00  0.00           H  
ATOM    908  CB  TYR    66      98.260 122.486  73.398  1.00  0.00           C  
ATOM    909  HB2 TYR    66      98.430 123.481  73.809  1.00  0.00           H  
ATOM    910  HB3 TYR    66      98.824 122.152  72.528  1.00  0.00           H  
ATOM    911  CG  TYR    66      96.783 122.433  73.124  1.00  0.00           C  
ATOM    912  CD1 TYR    66      96.275 121.723  72.049  1.00  0.00           C  
ATOM    913  HD1 TYR    66      96.942 121.182  71.395  1.00  0.00           H  
ATOM    914  CE1 TYR    66      94.940 121.677  71.717  1.00  0.00           C  
ATOM    915  HE1 TYR    66      94.559 121.269  70.793  1.00  0.00           H  
ATOM    916  CZ  TYR    66      94.039 122.514  72.471  1.00  0.00           C  
ATOM    917  OH  TYR    66      92.774 122.555  72.234  1.00  0.00           O  
ATOM    918  HH  TYR    66      92.258 123.043  72.880  1.00  0.00           H  
ATOM    919  CE2 TYR    66      94.479 123.162  73.683  1.00  0.00           C  
ATOM    920  HE2 TYR    66      93.837 123.785  74.288  1.00  0.00           H  
ATOM    921  CD2 TYR    66      95.891 123.083  73.971  1.00  0.00           C  
ATOM    922  HD2 TYR    66      96.332 123.571  74.828  1.00  0.00           H  
ATOM    923  C   TYR    66      98.480 120.176  74.293  1.00  0.00           C  
ATOM    924  O   TYR    66      99.316 119.622  73.579  1.00  0.00           O  
ATOM    925  N   GLY    67      97.428 119.581  74.755  1.00  0.00           N  
ATOM    926  H   GLY    67      96.890 120.108  75.429  1.00  0.00           H  
ATOM    927  CA  GLY    67      97.230 118.167  74.854  1.00  0.00           C  
ATOM    928  HA2 GLY    67      97.944 117.632  74.227  1.00  0.00           H  
ATOM    929  HA3 GLY    67      97.494 117.918  75.882  1.00  0.00           H  
ATOM    930  C   GLY    67      95.826 117.636  74.476  1.00  0.00           C  
ATOM    931  O   GLY    67      95.236 116.839  75.205  1.00  0.00           O  
ATOM    932  N   THR    68      95.262 118.090  73.404  1.00  0.00           N  
ATOM    933  H   THR    68      95.715 118.813  72.864  1.00  0.00           H  
ATOM    934  CA  THR    68      93.907 117.724  72.876  1.00  0.00           C  
ATOM    935  HA  THR    68      93.539 116.841  73.397  1.00  0.00           H  
ATOM    936  CB  THR    68      92.861 118.716  73.489  1.00  0.00           C  
ATOM    937  HB  THR    68      92.969 119.683  72.998  1.00  0.00           H  
ATOM    938  CG2 THR    68      91.359 118.481  73.323  1.00  0.00           C  
ATOM    939 HG21 THR    68      90.754 119.388  73.353  1.00  0.00           H  
ATOM    940 HG22 THR    68      91.159 118.082  72.328  1.00  0.00           H  
ATOM    941 HG23 THR    68      90.993 117.682  73.967  1.00  0.00           H  
ATOM    942  OG1 THR    68      93.079 118.885  74.873  1.00  0.00           O  
ATOM    943  HG1 THR    68      92.437 119.556  75.118  1.00  0.00           H  
ATOM    944  C   THR    68      93.902 117.704  71.279  1.00  0.00           C  
ATOM    945  O   THR    68      94.730 118.367  70.616  1.00  0.00           O  
ATOM    946  N   GLN    69      92.887 116.996  70.786  1.00  0.00           N  
ATOM    947  H   GLN    69      92.343 116.438  71.427  1.00  0.00           H  
ATOM    948  CA  GLN    69      92.531 117.144  69.403  1.00  0.00           C  
ATOM    949  HA  GLN    69      93.400 116.953  68.774  1.00  0.00           H  
ATOM    950  CB  GLN    69      91.537 116.075  68.934  1.00  0.00           C  
ATOM    951  HB2 GLN    69      91.940 115.086  69.150  1.00  0.00           H  
ATOM    952  HB3 GLN    69      90.613 116.218  69.493  1.00  0.00           H  
ATOM    953  CG  GLN    69      91.265 116.055  67.423  1.00  0.00           C  
ATOM    954  HG2 GLN    69      90.762 116.995  67.199  1.00  0.00           H  
ATOM    955  HG3 GLN    69      92.166 116.105  66.812  1.00  0.00           H  
ATOM    956  CD  GLN    69      90.343 114.859  66.940  1.00  0.00           C  
ATOM    957  OE1 GLN    69      90.777 113.858  66.349  1.00  0.00           O  
ATOM    958  NE2 GLN    69      89.099 114.886  67.307  1.00  0.00           N  
ATOM    959 HE21 GLN    69      88.794 115.711  67.803  1.00  0.00           H  
ATOM    960 HE22 GLN    69      88.546 114.042  67.246  1.00  0.00           H  
ATOM    961  C   GLN    69      92.002 118.594  69.143  1.00  0.00           C  
ATOM    962  O   GLN    69      90.950 118.995  69.657  1.00  0.00           O  
ATOM    963  N   SER    70      92.598 119.336  68.213  1.00  0.00           N  
ATOM    964  H   SER    70      93.431 119.017  67.739  1.00  0.00           H  
ATOM    965  CA  SER    70      92.212 120.767  68.093  1.00  0.00           C  
ATOM    966  HA  SER    70      92.137 121.123  69.121  1.00  0.00           H  
ATOM    967  CB  SER    70      93.268 121.623  67.452  1.00  0.00           C  
ATOM    968  HB2 SER    70      92.940 122.660  67.529  1.00  0.00           H  
ATOM    969  HB3 SER    70      94.161 121.547  68.073  1.00  0.00           H  
ATOM    970  OG  SER    70      93.368 121.208  66.139  1.00  0.00           O  
ATOM    971  HG  SER    70      93.656 121.956  65.611  1.00  0.00           H  
ATOM    972  C   SER    70      90.829 121.032  67.467  1.00  0.00           C  
ATOM    973  O   SER    70      90.128 122.022  67.643  1.00  0.00           O  
ATOM    974  N   THR    71      90.342 119.983  66.795  1.00  0.00           N  
ATOM    975  H   THR    71      90.822 119.130  67.048  1.00  0.00           H  
ATOM    976  CA  THR    71      88.931 119.805  66.351  1.00  0.00           C  
ATOM    977  HA  THR    71      88.380 120.733  66.505  1.00  0.00           H  
ATOM    978  CB  THR    71      88.924 119.332  64.908  1.00  0.00           C  
ATOM    979  HB  THR    71      88.019 118.838  64.556  1.00  0.00           H  
ATOM    980  CG2 THR    71      89.281 120.598  64.159  1.00  0.00           C  
ATOM    981 HG21 THR    71      89.290 120.385  63.090  1.00  0.00           H  
ATOM    982 HG22 THR    71      88.618 121.411  64.454  1.00  0.00           H  
ATOM    983 HG23 THR    71      90.245 121.073  64.343  1.00  0.00           H  
ATOM    984  OG1 THR    71      89.908 118.356  64.823  1.00  0.00           O  
ATOM    985  HG1 THR    71      90.479 118.713  64.139  1.00  0.00           H  
ATOM    986  C   THR    71      88.129 118.769  67.133  1.00  0.00           C  
ATOM    987  O   THR    71      88.652 117.915  67.873  1.00  0.00           O  
ATOM    988  N   PRO    72      86.760 118.762  67.028  1.00  0.00           N  
ATOM    989  CD  PRO    72      85.872 119.757  66.387  1.00  0.00           C  
ATOM    990  HD2 PRO    72      86.037 119.707  65.310  1.00  0.00           H  
ATOM    991  HD3 PRO    72      86.028 120.758  66.789  1.00  0.00           H  
ATOM    992  CG  PRO    72      84.420 119.452  66.624  1.00  0.00           C  
ATOM    993  HG2 PRO    72      83.904 118.997  65.779  1.00  0.00           H  
ATOM    994  HG3 PRO    72      83.862 120.303  67.015  1.00  0.00           H  
ATOM    995  CB  PRO    72      84.467 118.408  67.758  1.00  0.00           C  
ATOM    996  HB2 PRO    72      83.658 117.678  67.721  1.00  0.00           H  
ATOM    997  HB3 PRO    72      84.243 118.932  68.687  1.00  0.00           H  
ATOM    998  CA  PRO    72      85.917 117.755  67.669  1.00  0.00           C  
ATOM    999  HA  PRO    72      86.398 117.475  68.606  1.00  0.00           H  
ATOM   1000  C   PRO    72      85.786 116.418  66.901  1.00  0.00           C  
ATOM   1001  O   PRO    72      85.933 116.357  65.634  1.00  0.00           O  
ATOM   1002  N   GLN    73      85.480 115.395  67.730  1.00  0.00           N  
ATOM   1003  H   GLN    73      85.433 115.597  68.718  1.00  0.00           H  
ATOM   1004  CA  GLN    73      85.184 114.055  67.307  1.00  0.00           C  
ATOM   1005  HA  GLN    73      85.823 113.737  66.484  1.00  0.00           H  
ATOM   1006  CB  GLN    73      85.636 113.094  68.432  1.00  0.00           C  
ATOM   1007  HB2 GLN    73      85.474 112.081  68.065  1.00  0.00           H  
ATOM   1008  HB3 GLN    73      86.655 113.360  68.714  1.00  0.00           H  
ATOM   1009  CG  GLN    73      84.824 113.180  69.777  1.00  0.00           C  
ATOM   1010  HG2 GLN    73      85.395 112.519  70.428  1.00  0.00           H  
ATOM   1011  HG3 GLN    73      84.785 114.184  70.199  1.00  0.00           H  
ATOM   1012  CD  GLN    73      83.419 112.589  69.807  1.00  0.00           C  
ATOM   1013  OE1 GLN    73      82.918 112.096  68.801  1.00  0.00           O  
ATOM   1014  NE2 GLN    73      82.822 112.601  70.944  1.00  0.00           N  
ATOM   1015 HE21 GLN    73      83.253 112.887  71.812  1.00  0.00           H  
ATOM   1016 HE22 GLN    73      81.963 112.069  70.953  1.00  0.00           H  
ATOM   1017  C   GLN    73      83.745 113.906  66.759  1.00  0.00           C  
ATOM   1018  O   GLN    73      82.833 114.512  67.240  1.00  0.00           O  
ATOM   1019  N   GLY    74      83.558 113.002  65.775  1.00  0.00           N  
ATOM   1020  H   GLY    74      84.379 112.547  65.402  1.00  0.00           H  
ATOM   1021  CA  GLY    74      82.251 112.682  65.065  1.00  0.00           C  
ATOM   1022  HA2 GLY    74      81.509 113.399  65.416  1.00  0.00           H  
ATOM   1023  HA3 GLY    74      82.235 112.749  63.977  1.00  0.00           H  
ATOM   1024  C   GLY    74      81.543 111.330  65.477  1.00  0.00           C  
ATOM   1025  O   GLY    74      80.652 110.867  64.764  1.00  0.00           O  
ATOM   1026  N   TYR    75      81.909 110.752  66.616  1.00  0.00           N  
ATOM   1027  H   TYR    75      82.598 111.227  67.182  1.00  0.00           H  
ATOM   1028  CA  TYR    75      81.336 109.521  67.161  1.00  0.00           C  
ATOM   1029  HA  TYR    75      80.829 108.970  66.369  1.00  0.00           H  
ATOM   1030  CB  TYR    75      82.427 108.680  67.835  1.00  0.00           C  
ATOM   1031  HB2 TYR    75      83.113 109.273  68.441  1.00  0.00           H  
ATOM   1032  HB3 TYR    75      81.969 107.874  68.410  1.00  0.00           H  
ATOM   1033  CG  TYR    75      83.296 108.076  66.798  1.00  0.00           C  
ATOM   1034  CD1 TYR    75      84.397 108.769  66.257  1.00  0.00           C  
ATOM   1035  HD1 TYR    75      84.735 109.705  66.676  1.00  0.00           H  
ATOM   1036  CE1 TYR    75      85.205 108.189  65.274  1.00  0.00           C  
ATOM   1037  HE1 TYR    75      85.986 108.821  64.877  1.00  0.00           H  
ATOM   1038  CZ  TYR    75      84.870 106.952  64.630  1.00  0.00           C  
ATOM   1039  OH  TYR    75      85.594 106.518  63.531  1.00  0.00           O  
ATOM   1040  HH  TYR    75      86.292 107.121  63.265  1.00  0.00           H  
ATOM   1041  CE2 TYR    75      83.697 106.327  65.095  1.00  0.00           C  
ATOM   1042  HE2 TYR    75      83.302 105.440  64.622  1.00  0.00           H  
ATOM   1043  CD2 TYR    75      82.962 106.806  66.224  1.00  0.00           C  
ATOM   1044  HD2 TYR    75      82.034 106.303  66.453  1.00  0.00           H  
ATOM   1045  C   TYR    75      80.242 109.785  68.149  1.00  0.00           C  
ATOM   1046  O   TYR    75      79.597 108.816  68.629  1.00  0.00           O  
ATOM   1047  N   GLY    76      79.950 111.027  68.563  1.00  0.00           N  
ATOM   1048  H   GLY    76      80.602 111.750  68.293  1.00  0.00           H  
ATOM   1049  CA  GLY    76      79.070 111.368  69.818  1.00  0.00           C  
ATOM   1050  HA2 GLY    76      78.971 112.435  70.016  1.00  0.00           H  
ATOM   1051  HA3 GLY    76      78.064 111.049  69.545  1.00  0.00           H  
ATOM   1052  C   GLY    76      79.588 110.690  71.111  1.00  0.00           C  
ATOM   1053  O   GLY    76      80.793 110.795  71.446  1.00  0.00           O  
ATOM   1054  N   SER    77      78.727 110.133  72.007  1.00  0.00           N  
ATOM   1055  H   SER    77      77.775 110.420  71.830  1.00  0.00           H  
ATOM   1056  CA  SER    77      79.036 109.757  73.396  1.00  0.00           C  
ATOM   1057  HA  SER    77      80.122 109.708  73.475  1.00  0.00           H  
ATOM   1058  CB  SER    77      78.597 110.884  74.397  1.00  0.00           C  
ATOM   1059  HB2 SER    77      78.775 110.534  75.414  1.00  0.00           H  
ATOM   1060  HB3 SER    77      79.185 111.794  74.270  1.00  0.00           H  
ATOM   1061  OG  SER    77      77.242 111.188  74.200  1.00  0.00           O  
ATOM   1062  HG  SER    77      77.122 111.728  73.414  1.00  0.00           H  
ATOM   1063  C   SER    77      78.455 108.383  73.783  1.00  0.00           C  
ATOM   1064  O   SER    77      78.005 108.166  74.905  1.00  0.00           O  
ATOM   1065  N   THR    78      78.650 107.332  72.900  1.00  0.00           N  
ATOM   1066  H   THR    78      78.259 106.465  73.238  1.00  0.00           H  
ATOM   1067  CA  THR    78      79.358 107.167  71.638  1.00  0.00           C  
ATOM   1068  HA  THR    78      79.328 108.076  71.038  1.00  0.00           H  
ATOM   1069  CB  THR    78      80.824 106.641  71.975  1.00  0.00           C  
ATOM   1070  HB  THR    78      80.730 105.970  72.829  1.00  0.00           H  
ATOM   1071  CG2 THR    78      81.480 105.927  70.825  1.00  0.00           C  
ATOM   1072 HG21 THR    78      82.533 105.676  70.953  1.00  0.00           H  
ATOM   1073 HG22 THR    78      80.939 105.011  70.589  1.00  0.00           H  
ATOM   1074 HG23 THR    78      81.386 106.595  69.968  1.00  0.00           H  
ATOM   1075  OG1 THR    78      81.727 107.712  72.291  1.00  0.00           O  
ATOM   1076  HG1 THR    78      81.358 107.965  73.140  1.00  0.00           H  
ATOM   1077  C   THR    78      78.523 106.209  70.757  1.00  0.00           C  
ATOM   1078  O   THR    78      78.048 105.222  71.240  1.00  0.00           O  
ATOM   1079  N   GLY    79      78.585 106.431  69.435  1.00  0.00           N  
ATOM   1080  H   GLY    79      78.825 107.354  69.103  1.00  0.00           H  
ATOM   1081  CA  GLY    79      78.023 105.603  68.411  1.00  0.00           C  
ATOM   1082  HA2 GLY    79      76.993 105.288  68.580  1.00  0.00           H  
ATOM   1083  HA3 GLY    79      78.132 106.297  67.577  1.00  0.00           H  
ATOM   1084  C   GLY    79      78.774 104.255  68.126  1.00  0.00           C  
ATOM   1085  O   GLY    79      79.525 103.742  68.992  1.00  0.00           O  
ATOM   1086  N   GLY    80      78.495 103.627  66.940  1.00  0.00           N  
ATOM   1087  H   GLY    80      79.107 102.855  66.717  1.00  0.00           H  
ATOM   1088  CA  GLY    80      77.445 103.826  65.903  1.00  0.00           C  
ATOM   1089  HA2 GLY    80      77.720 104.755  65.404  1.00  0.00           H  
ATOM   1090  HA3 GLY    80      77.530 103.036  65.156  1.00  0.00           H  
ATOM   1091  C   GLY    80      76.030 104.042  66.333  1.00  0.00           C  
ATOM   1092  O   GLY    80      75.585 103.271  67.203  1.00  0.00           O  
ATOM   1093  N   TYR    81      75.350 104.933  65.667  1.00  0.00           N  
ATOM   1094  H   TYR    81      75.792 105.532  64.985  1.00  0.00           H  
ATOM   1095  CA  TYR    81      74.017 105.417  65.999  1.00  0.00           C  
ATOM   1096  HA  TYR    81      73.734 104.829  66.872  1.00  0.00           H  
ATOM   1097  CB  TYR    81      74.102 106.895  66.280  1.00  0.00           C  
ATOM   1098  HB2 TYR    81      74.544 107.415  65.430  1.00  0.00           H  
ATOM   1099  HB3 TYR    81      73.078 107.237  66.434  1.00  0.00           H  
ATOM   1100  CG  TYR    81      74.687 107.380  67.632  1.00  0.00           C  
ATOM   1101  CD1 TYR    81      74.154 106.976  68.850  1.00  0.00           C  
ATOM   1102  HD1 TYR    81      73.391 106.219  68.955  1.00  0.00           H  
ATOM   1103  CE1 TYR    81      74.633 107.613  70.017  1.00  0.00           C  
ATOM   1104  HE1 TYR    81      74.156 107.410  70.965  1.00  0.00           H  
ATOM   1105  CZ  TYR    81      75.693 108.543  69.990  1.00  0.00           C  
ATOM   1106  OH  TYR    81      76.167 108.998  71.163  1.00  0.00           O  
ATOM   1107  HH  TYR    81      75.802 108.514  71.908  1.00  0.00           H  
ATOM   1108  CE2 TYR    81      76.298 108.836  68.779  1.00  0.00           C  
ATOM   1109  HE2 TYR    81      77.086 109.575  68.796  1.00  0.00           H  
ATOM   1110  CD2 TYR    81      75.757 108.290  67.602  1.00  0.00           C  
ATOM   1111  HD2 TYR    81      76.226 108.542  66.662  1.00  0.00           H  
ATOM   1112  C   TYR    81      73.114 105.195  64.739  1.00  0.00           C  
ATOM   1113  O   TYR    81      72.885 106.035  63.853  1.00  0.00           O  
ATOM   1114  N   GLY    82      72.378 104.044  64.720  1.00  0.00           N  
ATOM   1115  H   GLY    82      71.682 103.960  63.993  1.00  0.00           H  
ATOM   1116  CA  GLY    82      72.280 103.041  65.707  1.00  0.00           C  
ATOM   1117  HA2 GLY    82      71.724 102.201  65.290  1.00  0.00           H  
ATOM   1118  HA3 GLY    82      73.266 102.696  66.019  1.00  0.00           H  
ATOM   1119  C   GLY    82      71.541 103.471  66.937  1.00  0.00           C  
ATOM   1120  O   GLY    82      71.274 104.683  67.109  1.00  0.00           O  
ATOM   1121  N   SER    83      71.192 102.507  67.828  1.00  0.00           N  
ATOM   1122  H   SER    83      71.425 101.535  67.680  1.00  0.00           H  
ATOM   1123  CA  SER    83      70.467 102.726  69.124  1.00  0.00           C  
ATOM   1124  HA  SER    83      69.941 101.856  69.519  1.00  0.00           H  
ATOM   1125  CB  SER    83      71.458 103.050  70.185  1.00  0.00           C  
ATOM   1126  HB2 SER    83      71.956 103.986  69.933  1.00  0.00           H  
ATOM   1127  HB3 SER    83      70.879 103.328  71.066  1.00  0.00           H  
ATOM   1128  OG  SER    83      72.320 101.947  70.287  1.00  0.00           O  
ATOM   1129  HG  SER    83      73.147 102.264  69.916  1.00  0.00           H  
ATOM   1130  C   SER    83      69.383 103.852  69.025  1.00  0.00           C  
ATOM   1131  O   SER    83      69.409 104.816  69.723  1.00  0.00           O  
ATOM   1132  N   SER    84      68.352 103.693  68.214  1.00  0.00           N  
ATOM   1133  H   SER    84      67.806 104.530  68.071  1.00  0.00           H  
ATOM   1134  CA  SER    84      67.888 102.467  67.592  1.00  0.00           C  
ATOM   1135  HA  SER    84      68.326 101.627  68.130  1.00  0.00           H  
ATOM   1136  CB  SER    84      66.348 102.389  67.656  1.00  0.00           C  
ATOM   1137  HB2 SER    84      66.101 101.933  68.615  1.00  0.00           H  
ATOM   1138  HB3 SER    84      65.930 103.359  67.386  1.00  0.00           H  
ATOM   1139  OG  SER    84      65.756 101.410  66.804  1.00  0.00           O  
ATOM   1140  HG  SER    84      64.851 101.340  67.116  1.00  0.00           H  
ATOM   1141  C   SER    84      68.277 102.396  66.151  1.00  0.00           C  
ATOM   1142  O   SER    84      68.282 103.442  65.493  1.00  0.00           O  
ATOM   1143  N   GLN    85      68.659 101.285  65.634  1.00  0.00           N  
ATOM   1144  H   GLN    85      68.815 100.614  66.372  1.00  0.00           H  
ATOM   1145  CA  GLN    85      68.899 100.960  64.273  1.00  0.00           C  
ATOM   1146  HA  GLN    85      69.340 101.878  63.883  1.00  0.00           H  
ATOM   1147  CB  GLN    85      69.960  99.847  64.121  1.00  0.00           C  
ATOM   1148  HB2 GLN    85      70.794 100.131  64.764  1.00  0.00           H  
ATOM   1149  HB3 GLN    85      69.597  98.863  64.418  1.00  0.00           H  
ATOM   1150  CG  GLN    85      70.560  99.630  62.711  1.00  0.00           C  
ATOM   1151  HG2 GLN    85      69.689  99.369  62.109  1.00  0.00           H  
ATOM   1152  HG3 GLN    85      71.030 100.566  62.408  1.00  0.00           H  
ATOM   1153  CD  GLN    85      71.488  98.456  62.705  1.00  0.00           C  
ATOM   1154  OE1 GLN    85      71.881  97.744  63.606  1.00  0.00           O  
ATOM   1155  NE2 GLN    85      72.048  98.210  61.584  1.00  0.00           N  
ATOM   1156 HE21 GLN    85      72.677  97.420  61.555  1.00  0.00           H  
ATOM   1157 HE22 GLN    85      71.797  98.697  60.736  1.00  0.00           H  
ATOM   1158  C   GLN    85      67.632 100.722  63.433  1.00  0.00           C  
ATOM   1159  O   GLN    85      67.700 100.830  62.189  1.00  0.00           O  
ATOM   1160  N   SER    86      66.481 100.416  64.046  1.00  0.00           N  
ATOM   1161  H   SER    86      66.440 100.388  65.055  1.00  0.00           H  
ATOM   1162  CA  SER    86      65.164 100.028  63.436  1.00  0.00           C  
ATOM   1163  HA  SER    86      64.537  99.583  64.208  1.00  0.00           H  
ATOM   1164  CB  SER    86      64.496 101.209  62.778  1.00  0.00           C  
ATOM   1165  HB2 SER    86      64.839 102.164  63.175  1.00  0.00           H  
ATOM   1166  HB3 SER    86      64.673 101.168  61.703  1.00  0.00           H  
ATOM   1167  OG  SER    86      63.094 101.069  62.978  1.00  0.00           O  
ATOM   1168  HG  SER    86      62.942 100.124  62.906  1.00  0.00           H  
ATOM   1169  C   SER    86      65.401  98.961  62.390  1.00  0.00           C  
ATOM   1170  O   SER    86      64.955  99.010  61.272  1.00  0.00           O  
ATOM   1171  N   SER    87      66.148  97.963  62.793  1.00  0.00           N  
ATOM   1172  H   SER    87      66.471  98.090  63.742  1.00  0.00           H  
ATOM   1173  CA  SER    87      66.310  96.709  62.048  1.00  0.00           C  
ATOM   1174  HA  SER    87      65.976  96.903  61.029  1.00  0.00           H  
ATOM   1175  CB  SER    87      67.711  96.121  62.198  1.00  0.00           C  
ATOM   1176  HB2 SER    87      67.753  95.865  63.257  1.00  0.00           H  
ATOM   1177  HB3 SER    87      67.888  95.223  61.606  1.00  0.00           H  
ATOM   1178  OG  SER    87      68.724  97.034  62.032  1.00  0.00           O  
ATOM   1179  HG  SER    87      68.992  97.012  61.111  1.00  0.00           H  
ATOM   1180  C   SER    87      65.274  95.684  62.519  1.00  0.00           C  
ATOM   1181  O   SER    87      65.356  94.551  62.150  1.00  0.00           O  
ATOM   1182  N   GLN    88      64.340  96.046  63.419  1.00  0.00           N  
ATOM   1183  H   GLN    88      64.280  97.043  63.568  1.00  0.00           H  
ATOM   1184  CA  GLN    88      63.294  95.206  64.049  1.00  0.00           C  
ATOM   1185  HA  GLN    88      63.750  94.479  64.721  1.00  0.00           H  
ATOM   1186  CB  GLN    88      62.398  96.111  64.859  1.00  0.00           C  
ATOM   1187  HB2 GLN    88      61.990  95.597  65.730  1.00  0.00           H  
ATOM   1188  HB3 GLN    88      62.937  96.904  65.377  1.00  0.00           H  
ATOM   1189  CG  GLN    88      61.180  96.700  64.192  1.00  0.00           C  
ATOM   1190  HG2 GLN    88      60.713  95.827  63.735  1.00  0.00           H  
ATOM   1191  HG3 GLN    88      60.564  97.168  64.960  1.00  0.00           H  
ATOM   1192  CD  GLN    88      61.591  97.770  63.166  1.00  0.00           C  
ATOM   1193  OE1 GLN    88      62.766  98.085  62.867  1.00  0.00           O  
ATOM   1194  NE2 GLN    88      60.612  98.407  62.581  1.00  0.00           N  
ATOM   1195 HE21 GLN    88      59.694  98.143  62.911  1.00  0.00           H  
ATOM   1196 HE22 GLN    88      60.753  99.178  61.944  1.00  0.00           H  
ATOM   1197  C   GLN    88      62.533  94.343  63.012  1.00  0.00           C  
ATOM   1198  O   GLN    88      62.387  94.661  61.863  1.00  0.00           O  
ATOM   1199  N   SER    89      62.239  93.080  63.476  1.00  0.00           N  
ATOM   1200  H   SER    89      62.521  92.783  64.399  1.00  0.00           H  
ATOM   1201  CA  SER    89      61.597  92.016  62.590  1.00  0.00           C  
ATOM   1202  HA  SER    89      60.607  92.349  62.279  1.00  0.00           H  
ATOM   1203  CB  SER    89      62.386  91.797  61.326  1.00  0.00           C  
ATOM   1204  HB2 SER    89      62.282  92.669  60.681  1.00  0.00           H  
ATOM   1205  HB3 SER    89      63.428  91.556  61.534  1.00  0.00           H  
ATOM   1206  OG  SER    89      61.783  90.829  60.547  1.00  0.00           O  
ATOM   1207  HG  SER    89      62.200  90.826  59.683  1.00  0.00           H  
ATOM   1208  C   SER    89      61.288  90.686  63.274  1.00  0.00           C  
ATOM   1209  O   SER    89      62.163  90.087  63.919  1.00  0.00           O  
ATOM   1210  N   SER    90      60.057  90.212  63.105  1.00  0.00           N  
ATOM   1211  H   SER    90      59.444  90.670  62.446  1.00  0.00           H  
ATOM   1212  CA  SER    90      59.678  88.913  63.676  1.00  0.00           C  
ATOM   1213  HA  SER    90      60.340  88.830  64.538  1.00  0.00           H  
ATOM   1214  CB  SER    90      58.251  88.876  64.064  1.00  0.00           C  
ATOM   1215  HB2 SER    90      58.162  87.919  64.578  1.00  0.00           H  
ATOM   1216  HB3 SER    90      58.120  89.684  64.785  1.00  0.00           H  
ATOM   1217  OG  SER    90      57.393  88.978  62.997  1.00  0.00           O  
ATOM   1218  HG  SER    90      56.553  88.999  63.460  1.00  0.00           H  
ATOM   1219  C   SER    90      60.046  87.696  62.770  1.00  0.00           C  
ATOM   1220  O   SER    90      59.974  86.495  63.097  1.00  0.00           O  
ATOM   1221  N   TYR    91      60.472  87.957  61.525  1.00  0.00           N  
ATOM   1222  H   TYR    91      60.552  88.949  61.352  1.00  0.00           H  
ATOM   1223  CA  TYR    91      61.214  86.932  60.693  1.00  0.00           C  
ATOM   1224  HA  TYR    91      60.621  86.070  60.387  1.00  0.00           H  
ATOM   1225  CB  TYR    91      61.553  87.531  59.306  1.00  0.00           C  
ATOM   1226  HB2 TYR    91      60.690  88.128  59.011  1.00  0.00           H  
ATOM   1227  HB3 TYR    91      62.451  88.136  59.432  1.00  0.00           H  
ATOM   1228  CG  TYR    91      61.863  86.541  58.166  1.00  0.00           C  
ATOM   1229  CD1 TYR    91      63.217  86.132  57.956  1.00  0.00           C  
ATOM   1230  HD1 TYR    91      64.012  86.712  58.401  1.00  0.00           H  
ATOM   1231  CE1 TYR    91      63.419  85.058  57.114  1.00  0.00           C  
ATOM   1232  HE1 TYR    91      64.423  84.751  56.863  1.00  0.00           H  
ATOM   1233  CZ  TYR    91      62.387  84.341  56.489  1.00  0.00           C  
ATOM   1234  OH  TYR    91      62.650  83.317  55.625  1.00  0.00           O  
ATOM   1235  HH  TYR    91      63.572  83.052  55.640  1.00  0.00           H  
ATOM   1236  CE2 TYR    91      61.046  84.702  56.710  1.00  0.00           C  
ATOM   1237  HE2 TYR    91      60.185  84.204  56.289  1.00  0.00           H  
ATOM   1238  CD2 TYR    91      60.802  85.836  57.559  1.00  0.00           C  
ATOM   1239  HD2 TYR    91      59.775  86.129  57.722  1.00  0.00           H  
ATOM   1240  C   TYR    91      62.473  86.392  61.281  1.00  0.00           C  
ATOM   1241  O   TYR    91      63.162  87.187  61.944  1.00  0.00           O  
ATOM   1242  N   GLY    92      62.997  85.202  61.051  1.00  0.00           N  
ATOM   1243  H   GLY    92      63.954  84.992  61.295  1.00  0.00           H  
ATOM   1244  CA  GLY    92      62.168  84.045  60.541  1.00  0.00           C  
ATOM   1245  HA2 GLY    92      61.260  83.861  61.115  1.00  0.00           H  
ATOM   1246  HA3 GLY    92      61.990  84.263  59.488  1.00  0.00           H  
ATOM   1247  C   GLY    92      62.958  82.747  60.355  1.00  0.00           C  
ATOM   1248  O   GLY    92      64.161  82.706  60.057  1.00  0.00           O  
ATOM   1249  N   GLN    93      62.250  81.630  60.453  1.00  0.00           N  
ATOM   1250  H   GLN    93      61.251  81.769  60.400  1.00  0.00           H  
ATOM   1251  CA  GLN    93      62.679  80.266  60.164  1.00  0.00           C  
ATOM   1252  HA  GLN    93      63.754  80.161  60.316  1.00  0.00           H  
ATOM   1253  CB  GLN    93      61.961  79.169  60.965  1.00  0.00           C  
ATOM   1254  HB2 GLN    93      60.920  79.072  60.657  1.00  0.00           H  
ATOM   1255  HB3 GLN    93      62.437  78.207  60.772  1.00  0.00           H  
ATOM   1256  CG  GLN    93      61.873  79.423  62.439  1.00  0.00           C  
ATOM   1257  HG2 GLN    93      61.713  78.467  62.936  1.00  0.00           H  
ATOM   1258  HG3 GLN    93      62.789  79.918  62.763  1.00  0.00           H  
ATOM   1259  CD  GLN    93      60.724  80.156  62.921  1.00  0.00           C  
ATOM   1260  OE1 GLN    93      59.566  79.577  62.918  1.00  0.00           O  
ATOM   1261  NE2 GLN    93      60.937  81.361  63.382  1.00  0.00           N  
ATOM   1262 HE21 GLN    93      60.157  81.831  63.820  1.00  0.00           H  
ATOM   1263 HE22 GLN    93      61.888  81.636  63.581  1.00  0.00           H  
ATOM   1264  C   GLN    93      62.548  80.063  58.628  1.00  0.00           C  
ATOM   1265  O   GLN    93      61.545  80.293  57.976  1.00  0.00           O  
ATOM   1266  N   GLN    94      63.700  79.725  57.996  1.00  0.00           N  
ATOM   1267  H   GLN    94      64.576  79.697  58.499  1.00  0.00           H  
ATOM   1268  CA  GLN    94      63.757  79.359  56.581  1.00  0.00           C  
ATOM   1269  HA  GLN    94      63.431  80.234  56.019  1.00  0.00           H  
ATOM   1270  CB  GLN    94      65.243  78.935  56.301  1.00  0.00           C  
ATOM   1271  HB2 GLN    94      65.773  79.867  56.499  1.00  0.00           H  
ATOM   1272  HB3 GLN    94      65.548  78.134  56.975  1.00  0.00           H  
ATOM   1273  CG  GLN    94      65.461  78.585  54.803  1.00  0.00           C  
ATOM   1274  HG2 GLN    94      64.847  77.694  54.671  1.00  0.00           H  
ATOM   1275  HG3 GLN    94      65.071  79.304  54.084  1.00  0.00           H  
ATOM   1276  CD  GLN    94      66.858  78.174  54.532  1.00  0.00           C  
ATOM   1277  OE1 GLN    94      67.479  77.552  55.396  1.00  0.00           O  
ATOM   1278  NE2 GLN    94      67.445  78.331  53.398  1.00  0.00           N  
ATOM   1279 HE21 GLN    94      66.931  78.857  52.705  1.00  0.00           H  
ATOM   1280 HE22 GLN    94      68.321  77.906  53.133  1.00  0.00           H  
ATOM   1281  C   GLN    94      62.744  78.222  56.238  1.00  0.00           C  
ATOM   1282  O   GLN    94      62.636  77.310  57.067  1.00  0.00           O  
ATOM   1283  N   SER    95      62.167  78.209  55.049  1.00  0.00           N  
ATOM   1284  H   SER    95      62.260  78.985  54.409  1.00  0.00           H  
ATOM   1285  CA  SER    95      61.373  77.029  54.550  1.00  0.00           C  
ATOM   1286  HA  SER    95      60.758  76.640  55.361  1.00  0.00           H  
ATOM   1287  CB  SER    95      60.496  77.337  53.370  1.00  0.00           C  
ATOM   1288  HB2 SER    95      60.075  78.335  53.482  1.00  0.00           H  
ATOM   1289  HB3 SER    95      61.215  77.387  52.552  1.00  0.00           H  
ATOM   1290  OG  SER    95      59.524  76.354  52.999  1.00  0.00           O  
ATOM   1291  HG  SER    95      58.867  76.315  53.698  1.00  0.00           H  
ATOM   1292  C   SER    95      62.248  75.851  54.097  1.00  0.00           C  
ATOM   1293  O   SER    95      63.334  76.080  53.640  1.00  0.00           O  
ATOM   1294  N   SER    96      61.796  74.573  54.224  1.00  0.00           N  
ATOM   1295  H   SER    96      60.866  74.397  54.578  1.00  0.00           H  
ATOM   1296  CA  SER    96      62.470  73.378  53.923  1.00  0.00           C  
ATOM   1297  HA  SER    96      63.350  73.304  54.562  1.00  0.00           H  
ATOM   1298  CB  SER    96      61.542  72.212  54.278  1.00  0.00           C  
ATOM   1299  HB2 SER    96      60.537  72.382  53.892  1.00  0.00           H  
ATOM   1300  HB3 SER    96      62.041  71.282  54.004  1.00  0.00           H  
ATOM   1301  OG  SER    96      61.398  72.273  55.708  1.00  0.00           O  
ATOM   1302  HG  SER    96      62.257  72.465  56.092  1.00  0.00           H  
ATOM   1303  C   SER    96      62.945  73.344  52.520  1.00  0.00           C  
ATOM   1304  O   SER    96      62.159  73.826  51.716  1.00  0.00           O  
ATOM   1305  N   TYR    97      64.062  72.787  52.096  1.00  0.00           N  
ATOM   1306  H   TYR    97      64.151  72.714  51.093  1.00  0.00           H  
ATOM   1307  CA  TYR    97      65.128  72.077  52.896  1.00  0.00           C  
ATOM   1308  HA  TYR    97      65.625  71.611  52.045  1.00  0.00           H  
ATOM   1309  CB  TYR    97      66.007  73.040  53.616  1.00  0.00           C  
ATOM   1310  HB2 TYR    97      65.426  73.758  54.194  1.00  0.00           H  
ATOM   1311  HB3 TYR    97      66.629  72.582  54.385  1.00  0.00           H  
ATOM   1312  CG  TYR    97      66.789  73.863  52.652  1.00  0.00           C  
ATOM   1313  CD1 TYR    97      66.496  75.216  52.471  1.00  0.00           C  
ATOM   1314  HD1 TYR    97      65.722  75.695  53.052  1.00  0.00           H  
ATOM   1315  CE1 TYR    97      67.076  75.950  51.439  1.00  0.00           C  
ATOM   1316  HE1 TYR    97      66.656  76.924  51.235  1.00  0.00           H  
ATOM   1317  CZ  TYR    97      68.083  75.420  50.656  1.00  0.00           C  
ATOM   1318  OH  TYR    97      68.777  76.057  49.719  1.00  0.00           O  
ATOM   1319  HH  TYR    97      69.688  75.769  49.810  1.00  0.00           H  
ATOM   1320  CE2 TYR    97      68.532  74.092  50.957  1.00  0.00           C  
ATOM   1321  HE2 TYR    97      69.416  73.717  50.463  1.00  0.00           H  
ATOM   1322  CD2 TYR    97      67.887  73.310  51.924  1.00  0.00           C  
ATOM   1323  HD2 TYR    97      68.257  72.309  52.091  1.00  0.00           H  
ATOM   1324  C   TYR    97      64.652  70.928  53.827  1.00  0.00           C  
ATOM   1325  O   TYR    97      64.608  71.124  55.035  1.00  0.00           O  
ATOM   1326  N   PRO    98      64.171  69.788  53.238  1.00  0.00           N  
ATOM   1327  CD  PRO    98      63.849  68.564  53.967  1.00  0.00           C  
ATOM   1328  HD2 PRO    98      62.941  68.600  54.569  1.00  0.00           H  
ATOM   1329  HD3 PRO    98      64.719  68.300  54.568  1.00  0.00           H  
ATOM   1330  CG  PRO    98      63.697  67.472  52.928  1.00  0.00           C  
ATOM   1331  HG2 PRO    98      62.665  67.216  52.688  1.00  0.00           H  
ATOM   1332  HG3 PRO    98      64.298  66.634  53.280  1.00  0.00           H  
ATOM   1333  CB  PRO    98      64.335  67.948  51.714  1.00  0.00           C  
ATOM   1334  HB2 PRO    98      63.973  67.539  50.771  1.00  0.00           H  
ATOM   1335  HB3 PRO    98      65.387  67.726  51.894  1.00  0.00           H  
ATOM   1336  CA  PRO    98      64.154  69.456  51.815  1.00  0.00           C  
ATOM   1337  HA  PRO    98      65.044  69.815  51.299  1.00  0.00           H  
ATOM   1338  C   PRO    98      62.897  69.920  51.004  1.00  0.00           C  
ATOM   1339  O   PRO    98      61.894  70.462  51.550  1.00  0.00           O  
ATOM   1340  N   GLY    99      62.989  69.858  49.650  1.00  0.00           N  
ATOM   1341  H   GLY    99      63.726  69.338  49.194  1.00  0.00           H  
ATOM   1342  CA  GLY    99      61.838  70.428  48.866  1.00  0.00           C  
ATOM   1343  HA2 GLY    99      61.786  71.498  49.069  1.00  0.00           H  
ATOM   1344  HA3 GLY    99      62.105  70.363  47.811  1.00  0.00           H  
ATOM   1345  C   GLY    99      60.464  69.732  49.145  1.00  0.00           C  
ATOM   1346  O   GLY    99      60.429  68.554  49.500  1.00  0.00           O  
ATOM   1347  N   TYR   100      59.326  70.384  48.760  1.00  0.00           N  
ATOM   1348  H   TYR   100      59.428  71.280  48.304  1.00  0.00           H  
ATOM   1349  CA  TYR   100      58.038  69.704  48.878  1.00  0.00           C  
ATOM   1350  HA  TYR   100      58.139  68.626  49.009  1.00  0.00           H  
ATOM   1351  CB  TYR   100      57.315  70.223  50.103  1.00  0.00           C  
ATOM   1352  HB2 TYR   100      56.262  69.955  50.177  1.00  0.00           H  
ATOM   1353  HB3 TYR   100      57.928  69.787  50.892  1.00  0.00           H  
ATOM   1354  CG  TYR   100      57.392  71.702  50.373  1.00  0.00           C  
ATOM   1355  CD1 TYR   100      56.344  72.569  49.917  1.00  0.00           C  
ATOM   1356  HD1 TYR   100      55.429  72.261  49.431  1.00  0.00           H  
ATOM   1357  CE1 TYR   100      56.536  73.992  50.137  1.00  0.00           C  
ATOM   1358  HE1 TYR   100      55.766  74.693  49.852  1.00  0.00           H  
ATOM   1359  CZ  TYR   100      57.715  74.504  50.650  1.00  0.00           C  
ATOM   1360  OH  TYR   100      57.829  75.804  50.941  1.00  0.00           O  
ATOM   1361  HH  TYR   100      58.570  75.923  51.540  1.00  0.00           H  
ATOM   1362  CE2 TYR   100      58.691  73.573  51.142  1.00  0.00           C  
ATOM   1363  HE2 TYR   100      59.584  73.963  51.608  1.00  0.00           H  
ATOM   1364  CD2 TYR   100      58.557  72.231  51.033  1.00  0.00           C  
ATOM   1365  HD2 TYR   100      59.349  71.561  51.336  1.00  0.00           H  
ATOM   1366  C   TYR   100      57.256  69.951  47.586  1.00  0.00           C  
ATOM   1367  O   TYR   100      56.717  69.040  46.993  1.00  0.00           O  
ATOM   1368  N   GLY   101      57.172  71.225  47.183  1.00  0.00           N  
ATOM   1369  H   GLY   101      57.500  71.993  47.751  1.00  0.00           H  
ATOM   1370  CA  GLY   101      56.290  71.510  46.108  1.00  0.00           C  
ATOM   1371  HA2 GLY   101      56.471  72.573  45.949  1.00  0.00           H  
ATOM   1372  HA3 GLY   101      56.585  70.955  45.217  1.00  0.00           H  
ATOM   1373  C   GLY   101      54.803  71.227  46.278  1.00  0.00           C  
ATOM   1374  O   GLY   101      54.215  71.638  47.263  1.00  0.00           O  
ATOM   1375  N   GLN   102      54.124  70.744  45.250  1.00  0.00           N  
ATOM   1376  H   GLN   102      54.586  70.673  44.355  1.00  0.00           H  
ATOM   1377  CA  GLN   102      52.815  70.056  45.344  1.00  0.00           C  
ATOM   1378  HA  GLN   102      52.222  70.651  46.040  1.00  0.00           H  
ATOM   1379  CB  GLN   102      52.011  69.983  43.997  1.00  0.00           C  
ATOM   1380  HB2 GLN   102      52.603  69.254  43.445  1.00  0.00           H  
ATOM   1381  HB3 GLN   102      50.995  69.730  44.298  1.00  0.00           H  
ATOM   1382  CG  GLN   102      52.040  71.283  43.191  1.00  0.00           C  
ATOM   1383  HG2 GLN   102      53.072  71.528  42.941  1.00  0.00           H  
ATOM   1384  HG3 GLN   102      51.530  71.303  42.228  1.00  0.00           H  
ATOM   1385  CD  GLN   102      51.466  72.483  43.904  1.00  0.00           C  
ATOM   1386  OE1 GLN   102      50.774  72.409  44.962  1.00  0.00           O  
ATOM   1387  NE2 GLN   102      51.693  73.750  43.479  1.00  0.00           N  
ATOM   1388 HE21 GLN   102      52.013  73.830  42.524  1.00  0.00           H  
ATOM   1389 HE22 GLN   102      51.206  74.538  43.881  1.00  0.00           H  
ATOM   1390  C   GLN   102      52.778  68.667  46.049  1.00  0.00           C  
ATOM   1391  O   GLN   102      51.724  68.253  46.505  1.00  0.00           O  
ATOM   1392  N   GLN   103      53.932  68.002  46.259  1.00  0.00           N  
ATOM   1393  H   GLN   103      54.786  68.437  45.939  1.00  0.00           H  
ATOM   1394  CA  GLN   103      54.025  66.587  46.681  1.00  0.00           C  
ATOM   1395  HA  GLN   103      53.239  66.436  47.421  1.00  0.00           H  
ATOM   1396  CB  GLN   103      53.730  65.710  45.414  1.00  0.00           C  
ATOM   1397  HB2 GLN   103      52.793  65.998  44.936  1.00  0.00           H  
ATOM   1398  HB3 GLN   103      54.355  66.144  44.633  1.00  0.00           H  
ATOM   1399  CG  GLN   103      53.858  64.192  45.569  1.00  0.00           C  
ATOM   1400  HG2 GLN   103      53.864  63.741  44.576  1.00  0.00           H  
ATOM   1401  HG3 GLN   103      54.807  64.036  46.082  1.00  0.00           H  
ATOM   1402  CD  GLN   103      52.880  63.603  46.562  1.00  0.00           C  
ATOM   1403  OE1 GLN   103      52.389  64.128  47.563  1.00  0.00           O  
ATOM   1404  NE2 GLN   103      52.633  62.333  46.385  1.00  0.00           N  
ATOM   1405 HE21 GLN   103      51.989  61.845  46.992  1.00  0.00           H  
ATOM   1406 HE22 GLN   103      53.011  61.849  45.583  1.00  0.00           H  
ATOM   1407  C   GLN   103      55.407  66.281  47.255  1.00  0.00           C  
ATOM   1408  O   GLN   103      56.336  66.040  46.463  1.00  0.00           O  
ATOM   1409  N   PRO   104      55.643  66.235  48.566  1.00  0.00           N  
ATOM   1410  CD  PRO   104      54.843  66.918  49.589  1.00  0.00           C  
ATOM   1411  HD2 PRO   104      53.795  66.631  49.504  1.00  0.00           H  
ATOM   1412  HD3 PRO   104      55.018  67.991  49.507  1.00  0.00           H  
ATOM   1413  CG  PRO   104      55.414  66.623  50.873  1.00  0.00           C  
ATOM   1414  HG2 PRO   104      54.984  65.678  51.203  1.00  0.00           H  
ATOM   1415  HG3 PRO   104      55.147  67.349  51.641  1.00  0.00           H  
ATOM   1416  CB  PRO   104      56.899  66.422  50.620  1.00  0.00           C  
ATOM   1417  HB2 PRO   104      57.405  65.795  51.355  1.00  0.00           H  
ATOM   1418  HB3 PRO   104      57.444  67.356  50.482  1.00  0.00           H  
ATOM   1419  CA  PRO   104      56.941  65.889  49.202  1.00  0.00           C  
ATOM   1420  HA  PRO   104      57.641  66.568  48.714  1.00  0.00           H  
ATOM   1421  C   PRO   104      57.357  64.406  49.081  1.00  0.00           C  
ATOM   1422  O   PRO   104      56.533  63.546  49.263  1.00  0.00           O  
ATOM   1423  N   ALA   105      58.669  64.175  48.796  1.00  0.00           N  
ATOM   1424  H   ALA   105      59.318  64.947  48.744  1.00  0.00           H  
ATOM   1425  CA  ALA   105      59.166  62.831  48.557  1.00  0.00           C  
ATOM   1426  HA  ALA   105      58.433  62.479  47.830  1.00  0.00           H  
ATOM   1427  CB  ALA   105      60.505  62.972  47.938  1.00  0.00           C  
ATOM   1428  HB1 ALA   105      60.922  62.071  47.488  1.00  0.00           H  
ATOM   1429  HB2 ALA   105      60.368  63.806  47.249  1.00  0.00           H  
ATOM   1430  HB3 ALA   105      61.229  63.029  48.750  1.00  0.00           H  
ATOM   1431  C   ALA   105      59.120  61.918  49.827  1.00  0.00           C  
ATOM   1432  O   ALA   105      59.254  62.395  50.908  1.00  0.00           O  
ATOM   1433  N   PRO   106      58.785  60.613  49.643  1.00  0.00           N  
ATOM   1434  CD  PRO   106      58.617  59.968  48.320  1.00  0.00           C  
ATOM   1435  HD2 PRO   106      59.525  60.170  47.751  1.00  0.00           H  
ATOM   1436  HD3 PRO   106      57.719  60.309  47.804  1.00  0.00           H  
ATOM   1437  CG  PRO   106      58.582  58.468  48.633  1.00  0.00           C  
ATOM   1438  HG2 PRO   106      59.598  58.097  48.494  1.00  0.00           H  
ATOM   1439  HG3 PRO   106      57.945  57.966  47.905  1.00  0.00           H  
ATOM   1440  CB  PRO   106      58.008  58.320  50.051  1.00  0.00           C  
ATOM   1441  HB2 PRO   106      58.491  57.524  50.618  1.00  0.00           H  
ATOM   1442  HB3 PRO   106      56.921  58.247  50.070  1.00  0.00           H  
ATOM   1443  CA  PRO   106      58.370  59.669  50.715  1.00  0.00           C  
ATOM   1444  HA  PRO   106      57.487  59.992  51.267  1.00  0.00           H  
ATOM   1445  C   PRO   106      59.479  59.435  51.753  1.00  0.00           C  
ATOM   1446  O   PRO   106      60.699  59.519  51.509  1.00  0.00           O  
ATOM   1447  N   SER   107      59.079  59.086  52.965  1.00  0.00           N  
ATOM   1448  H   SER   107      58.124  58.806  53.139  1.00  0.00           H  
ATOM   1449  CA  SER   107      59.973  58.876  54.108  1.00  0.00           C  
ATOM   1450  HA  SER   107      60.392  59.798  54.512  1.00  0.00           H  
ATOM   1451  CB  SER   107      59.211  58.256  55.286  1.00  0.00           C  
ATOM   1452  HB2 SER   107      58.923  57.206  55.227  1.00  0.00           H  
ATOM   1453  HB3 SER   107      59.840  58.228  56.175  1.00  0.00           H  
ATOM   1454  OG  SER   107      58.168  59.122  55.653  1.00  0.00           O  
ATOM   1455  HG  SER   107      57.471  58.645  56.108  1.00  0.00           H  
ATOM   1456  C   SER   107      61.037  57.889  53.667  1.00  0.00           C  
ATOM   1457  O   SER   107      60.795  56.827  53.068  1.00  0.00           O  
ATOM   1458  N   SER   108      62.275  58.199  54.040  1.00  0.00           N  
ATOM   1459  H   SER   108      62.309  59.025  54.621  1.00  0.00           H  
ATOM   1460  CA  SER   108      63.493  57.508  53.740  1.00  0.00           C  
ATOM   1461  HA  SER   108      63.739  57.647  52.687  1.00  0.00           H  
ATOM   1462  CB  SER   108      64.617  58.110  54.559  1.00  0.00           C  
ATOM   1463  HB2 SER   108      64.546  59.191  54.679  1.00  0.00           H  
ATOM   1464  HB3 SER   108      64.532  57.667  55.551  1.00  0.00           H  
ATOM   1465  OG  SER   108      65.786  58.004  53.873  1.00  0.00           O  
ATOM   1466  HG  SER   108      65.796  58.690  53.202  1.00  0.00           H  
ATOM   1467  C   SER   108      63.471  56.025  54.166  1.00  0.00           C  
ATOM   1468  O   SER   108      62.882  55.739  55.197  1.00  0.00           O  
ATOM   1469  N   THR   109      64.115  55.187  53.386  1.00  0.00           N  
ATOM   1470  H   THR   109      64.313  55.566  52.471  1.00  0.00           H  
ATOM   1471  CA  THR   109      64.050  53.742  53.595  1.00  0.00           C  
ATOM   1472  HA  THR   109      63.454  53.610  54.498  1.00  0.00           H  
ATOM   1473  CB  THR   109      63.081  53.022  52.541  1.00  0.00           C  
ATOM   1474  HB  THR   109      63.573  53.055  51.569  1.00  0.00           H  
ATOM   1475  CG2 THR   109      62.781  51.620  52.788  1.00  0.00           C  
ATOM   1476 HG21 THR   109      63.657  51.005  52.995  1.00  0.00           H  
ATOM   1477 HG22 THR   109      62.133  51.661  53.664  1.00  0.00           H  
ATOM   1478 HG23 THR   109      62.366  51.129  51.908  1.00  0.00           H  
ATOM   1479  OG1 THR   109      61.796  53.620  52.518  1.00  0.00           O  
ATOM   1480  HG1 THR   109      62.029  54.503  52.223  1.00  0.00           H  
ATOM   1481  C   THR   109      65.471  53.110  53.648  1.00  0.00           C  
ATOM   1482  O   THR   109      66.178  53.326  52.661  1.00  0.00           O  
ATOM   1483  N   SER   110      65.814  52.420  54.741  1.00  0.00           N  
ATOM   1484  H   SER   110      65.156  52.228  55.483  1.00  0.00           H  
ATOM   1485  CA  SER   110      67.043  51.618  54.706  1.00  0.00           C  
ATOM   1486  HA  SER   110      67.859  52.242  54.341  1.00  0.00           H  
ATOM   1487  CB  SER   110      67.405  51.077  56.094  1.00  0.00           C  
ATOM   1488  HB2 SER   110      67.173  51.829  56.848  1.00  0.00           H  
ATOM   1489  HB3 SER   110      66.856  50.157  56.296  1.00  0.00           H  
ATOM   1490  OG  SER   110      68.822  50.798  56.068  1.00  0.00           O  
ATOM   1491  HG  SER   110      68.865  49.898  55.736  1.00  0.00           H  
ATOM   1492  C   SER   110      66.899  50.384  53.812  1.00  0.00           C  
ATOM   1493  O   SER   110      66.014  49.538  54.020  1.00  0.00           O  
ATOM   1494  N   GLY   111      67.846  50.284  52.860  1.00  0.00           N  
ATOM   1495  H   GLY   111      68.631  50.911  52.757  1.00  0.00           H  
ATOM   1496  CA  GLY   111      67.708  49.152  51.841  1.00  0.00           C  
ATOM   1497  HA2 GLY   111      68.681  48.921  51.406  1.00  0.00           H  
ATOM   1498  HA3 GLY   111      67.348  48.280  52.386  1.00  0.00           H  
ATOM   1499  C   GLY   111      66.757  49.410  50.699  1.00  0.00           C  
ATOM   1500  O   GLY   111      65.992  50.371  50.767  1.00  0.00           O  
ATOM   1501  N   SER   112      66.760  48.702  49.571  1.00  0.00           N  
ATOM   1502  H   SER   112      65.994  48.957  48.965  1.00  0.00           H  
ATOM   1503  CA  SER   112      67.472  47.459  49.232  1.00  0.00           C  
ATOM   1504  HA  SER   112      67.028  47.115  48.298  1.00  0.00           H  
ATOM   1505  CB  SER   112      68.967  47.628  48.847  1.00  0.00           C  
ATOM   1506  HB2 SER   112      69.506  47.876  49.762  1.00  0.00           H  
ATOM   1507  HB3 SER   112      69.329  46.637  48.572  1.00  0.00           H  
ATOM   1508  OG  SER   112      69.178  48.601  47.839  1.00  0.00           O  
ATOM   1509  HG  SER   112      69.922  49.132  48.134  1.00  0.00           H  
ATOM   1510  C   SER   112      67.349  46.400  50.305  1.00  0.00           C  
ATOM   1511  O   SER   112      68.341  46.165  50.990  1.00  0.00           O  
ATOM   1512  N   TYR   113      66.246  45.734  50.609  1.00  0.00           N  
ATOM   1513  H   TYR   113      66.440  45.107  51.376  1.00  0.00           H  
ATOM   1514  CA  TYR   113      64.979  45.410  49.935  1.00  0.00           C  
ATOM   1515  HA  TYR   113      64.691  46.172  49.210  1.00  0.00           H  
ATOM   1516  CB  TYR   113      65.193  44.143  49.037  1.00  0.00           C  
ATOM   1517  HB2 TYR   113      65.332  43.271  49.677  1.00  0.00           H  
ATOM   1518  HB3 TYR   113      64.250  44.034  48.502  1.00  0.00           H  
ATOM   1519  CG  TYR   113      66.334  44.308  48.035  1.00  0.00           C  
ATOM   1520  CD1 TYR   113      66.121  45.142  46.940  1.00  0.00           C  
ATOM   1521  HD1 TYR   113      65.187  45.666  46.801  1.00  0.00           H  
ATOM   1522  CE1 TYR   113      67.106  45.315  45.968  1.00  0.00           C  
ATOM   1523  HE1 TYR   113      66.897  45.891  45.078  1.00  0.00           H  
ATOM   1524  CZ  TYR   113      68.338  44.712  46.064  1.00  0.00           C  
ATOM   1525  OH  TYR   113      69.373  44.930  45.141  1.00  0.00           O  
ATOM   1526  HH  TYR   113      68.964  45.346  44.379  1.00  0.00           H  
ATOM   1527  CE2 TYR   113      68.649  44.041  47.273  1.00  0.00           C  
ATOM   1528  HE2 TYR   113      69.629  43.652  47.507  1.00  0.00           H  
ATOM   1529  CD2 TYR   113      67.641  43.741  48.235  1.00  0.00           C  
ATOM   1530  HD2 TYR   113      67.854  43.271  49.184  1.00  0.00           H  
ATOM   1531  C   TYR   113      63.891  45.323  50.935  1.00  0.00           C  
ATOM   1532  O   TYR   113      63.978  44.782  52.048  1.00  0.00           O  
ATOM   1533  N   GLY   114      62.723  45.661  50.423  1.00  0.00           N  
ATOM   1534  H   GLY   114      62.722  45.994  49.469  1.00  0.00           H  
ATOM   1535  CA  GLY   114      61.441  45.177  50.959  1.00  0.00           C  
ATOM   1536  HA2 GLY   114      61.354  45.426  52.016  1.00  0.00           H  
ATOM   1537  HA3 GLY   114      60.676  45.775  50.464  1.00  0.00           H  
ATOM   1538  C   GLY   114      61.217  43.659  50.689  1.00  0.00           C  
ATOM   1539  O   GLY   114      61.935  43.096  49.849  1.00  0.00           O  
ATOM   1540  N   SER   115      60.169  43.034  51.193  1.00  0.00           N  
ATOM   1541  H   SER   115      60.238  42.040  51.026  1.00  0.00           H  
ATOM   1542  CA  SER   115      59.082  43.423  52.132  1.00  0.00           C  
ATOM   1543  HA  SER   115      59.511  44.153  52.820  1.00  0.00           H  
ATOM   1544  CB  SER   115      57.893  43.999  51.346  1.00  0.00           C  
ATOM   1545  HB2 SER   115      57.409  43.273  50.692  1.00  0.00           H  
ATOM   1546  HB3 SER   115      57.098  44.193  52.066  1.00  0.00           H  
ATOM   1547  OG  SER   115      58.247  45.166  50.771  1.00  0.00           O  
ATOM   1548  HG  SER   115      58.311  45.852  51.439  1.00  0.00           H  
ATOM   1549  C   SER   115      58.693  42.297  53.040  1.00  0.00           C  
ATOM   1550  O   SER   115      59.111  41.129  52.834  1.00  0.00           O  
ATOM   1551  N   SER   116      57.965  42.586  54.112  1.00  0.00           N  
ATOM   1552  H   SER   116      57.820  43.570  54.286  1.00  0.00           H  
ATOM   1553  CA  SER   116      57.342  41.641  55.077  1.00  0.00           C  
ATOM   1554  HA  SER   116      58.073  40.981  55.544  1.00  0.00           H  
ATOM   1555  CB  SER   116      56.545  42.416  56.176  1.00  0.00           C  
ATOM   1556  HB2 SER   116      57.242  43.083  56.683  1.00  0.00           H  
ATOM   1557  HB3 SER   116      55.811  43.085  55.727  1.00  0.00           H  
ATOM   1558  OG  SER   116      55.898  41.544  57.095  1.00  0.00           O  
ATOM   1559  HG  SER   116      55.344  42.038  57.703  1.00  0.00           H  
ATOM   1560  C   SER   116      56.289  40.795  54.274  1.00  0.00           C  
ATOM   1561  O   SER   116      55.528  41.228  53.417  1.00  0.00           O  
ATOM   1562  N   SER   117      56.083  39.550  54.722  1.00  0.00           N  
ATOM   1563  H   SER   117      56.679  39.236  55.474  1.00  0.00           H  
ATOM   1564  CA  SER   117      54.983  38.554  54.361  1.00  0.00           C  
ATOM   1565  HA  SER   117      54.963  38.483  53.273  1.00  0.00           H  
ATOM   1566  CB  SER   117      55.409  37.175  54.845  1.00  0.00           C  
ATOM   1567  HB2 SER   117      55.428  37.304  55.927  1.00  0.00           H  
ATOM   1568  HB3 SER   117      54.669  36.442  54.522  1.00  0.00           H  
ATOM   1569  OG  SER   117      56.669  36.718  54.423  1.00  0.00           O  
ATOM   1570  HG  SER   117      57.210  37.511  54.441  1.00  0.00           H  
ATOM   1571  C   SER   117      53.691  39.021  55.107  1.00  0.00           C  
ATOM   1572  O   SER   117      52.603  38.471  54.763  1.00  0.00           O  
ATOM   1573  N   GLN   118      53.857  39.940  56.088  1.00  0.00           N  
ATOM   1574  H   GLN   118      54.793  40.248  56.312  1.00  0.00           H  
ATOM   1575  CA  GLN   118      52.759  40.560  56.804  1.00  0.00           C  
ATOM   1576  HA  GLN   118      53.230  41.399  57.317  1.00  0.00           H  
ATOM   1577  CB  GLN   118      51.720  41.144  55.856  1.00  0.00           C  
ATOM   1578  HB2 GLN   118      52.209  41.806  55.142  1.00  0.00           H  
ATOM   1579  HB3 GLN   118      51.057  40.397  55.420  1.00  0.00           H  
ATOM   1580  CG  GLN   118      50.693  42.120  56.511  1.00  0.00           C  
ATOM   1581  HG2 GLN   118      50.331  41.621  57.409  1.00  0.00           H  
ATOM   1582  HG3 GLN   118      51.141  43.055  56.847  1.00  0.00           H  
ATOM   1583  CD  GLN   118      49.584  42.356  55.563  1.00  0.00           C  
ATOM   1584  OE1 GLN   118      49.263  41.610  54.638  1.00  0.00           O  
ATOM   1585  NE2 GLN   118      48.763  43.320  55.821  1.00  0.00           N  
ATOM   1586 HE21 GLN   118      48.855  43.964  56.593  1.00  0.00           H  
ATOM   1587 HE22 GLN   118      47.971  43.345  55.193  1.00  0.00           H  
ATOM   1588  C   GLN   118      52.283  39.626  57.947  1.00  0.00           C  
ATOM   1589  O   GLN   118      52.050  38.443  57.727  1.00  0.00           O  
ATOM   1590  N   SER   119      52.033  40.063  59.235  1.00  0.00           N  
ATOM   1591  H   SER   119      51.895  39.363  59.949  1.00  0.00           H  
ATOM   1592  CA  SER   119      51.929  41.371  59.842  1.00  0.00           C  
ATOM   1593  HA  SER   119      50.988  41.816  59.518  1.00  0.00           H  
ATOM   1594  CB  SER   119      51.589  41.337  61.329  1.00  0.00           C  
ATOM   1595  HB2 SER   119      52.376  40.825  61.883  1.00  0.00           H  
ATOM   1596  HB3 SER   119      51.314  42.315  61.723  1.00  0.00           H  
ATOM   1597  OG  SER   119      50.457  40.434  61.527  1.00  0.00           O  
ATOM   1598  HG  SER   119      49.683  40.874  61.169  1.00  0.00           H  
ATOM   1599  C   SER   119      53.091  42.384  59.674  1.00  0.00           C  
ATOM   1600  O   SER   119      54.193  41.977  59.223  1.00  0.00           O  
ATOM   1601  N   SER   120      52.825  43.680  59.922  1.00  0.00           N  
ATOM   1602  H   SER   120      51.876  43.968  60.112  1.00  0.00           H  
ATOM   1603  CA  SER   120      53.863  44.758  59.738  1.00  0.00           C  
ATOM   1604  HA  SER   120      54.709  44.444  59.125  1.00  0.00           H  
ATOM   1605  CB  SER   120      53.300  45.972  58.976  1.00  0.00           C  
ATOM   1606  HB2 SER   120      52.304  46.269  59.306  1.00  0.00           H  
ATOM   1607  HB3 SER   120      53.998  46.804  59.067  1.00  0.00           H  
ATOM   1608  OG  SER   120      53.255  45.380  57.669  1.00  0.00           O  
ATOM   1609  HG  SER   120      54.134  45.475  57.295  1.00  0.00           H  
ATOM   1610  C   SER   120      54.384  45.075  61.176  1.00  0.00           C  
ATOM   1611  O   SER   120      53.550  45.433  62.021  1.00  0.00           O  
ATOM   1612  N   SER   121      55.669  45.004  61.574  1.00  0.00           N  
ATOM   1613  H   SER   121      55.790  45.200  62.558  1.00  0.00           H  
ATOM   1614  CA  SER   121      56.875  44.845  60.754  1.00  0.00           C  
ATOM   1615  HA  SER   121      56.778  45.373  59.805  1.00  0.00           H  
ATOM   1616  CB  SER   121      58.095  45.452  61.549  1.00  0.00           C  
ATOM   1617  HB2 SER   121      57.840  45.371  62.606  1.00  0.00           H  
ATOM   1618  HB3 SER   121      59.076  45.026  61.339  1.00  0.00           H  
ATOM   1619  OG  SER   121      58.246  46.765  61.316  1.00  0.00           O  
ATOM   1620  HG  SER   121      58.374  47.106  62.204  1.00  0.00           H  
ATOM   1621  C   SER   121      57.206  43.360  60.430  1.00  0.00           C  
ATOM   1622  O   SER   121      57.900  43.060  59.449  1.00  0.00           O  
ATOM   1623  N   TYR   122      56.653  42.377  61.123  1.00  0.00           N  
ATOM   1624  H   TYR   122      55.963  42.633  61.816  1.00  0.00           H  
ATOM   1625  CA  TYR   122      56.891  40.950  61.013  1.00  0.00           C  
ATOM   1626  HA  TYR   122      57.426  40.734  60.089  1.00  0.00           H  
ATOM   1627  CB  TYR   122      57.911  40.583  62.087  1.00  0.00           C  
ATOM   1628  HB2 TYR   122      57.522  40.869  63.065  1.00  0.00           H  
ATOM   1629  HB3 TYR   122      58.051  39.506  62.176  1.00  0.00           H  
ATOM   1630  CG  TYR   122      59.319  41.240  61.966  1.00  0.00           C  
ATOM   1631  CD1 TYR   122      59.629  42.253  62.988  1.00  0.00           C  
ATOM   1632  HD1 TYR   122      58.884  42.542  63.714  1.00  0.00           H  
ATOM   1633  CE1 TYR   122      60.799  42.922  62.875  1.00  0.00           C  
ATOM   1634  HE1 TYR   122      61.060  43.701  63.575  1.00  0.00           H  
ATOM   1635  CZ  TYR   122      61.632  42.710  61.750  1.00  0.00           C  
ATOM   1636  OH  TYR   122      62.770  43.494  61.636  1.00  0.00           O  
ATOM   1637  HH  TYR   122      62.907  43.767  60.725  1.00  0.00           H  
ATOM   1638  CE2 TYR   122      61.311  41.783  60.741  1.00  0.00           C  
ATOM   1639  HE2 TYR   122      62.034  41.651  59.949  1.00  0.00           H  
ATOM   1640  CD2 TYR   122      60.146  41.011  60.864  1.00  0.00           C  
ATOM   1641  HD2 TYR   122      59.874  40.354  60.051  1.00  0.00           H  
ATOM   1642  C   TYR   122      55.559  40.080  60.976  1.00  0.00           C  
ATOM   1643  O   TYR   122      54.635  40.407  61.723  1.00  0.00           O  
ATOM   1644  N   GLY   123      55.408  39.112  60.046  1.00  0.00           N  
ATOM   1645  H   GLY   123      54.554  38.575  60.107  1.00  0.00           H  
ATOM   1646  CA  GLY   123      56.403  38.645  59.020  1.00  0.00           C  
ATOM   1647  HA2 GLY   123      56.235  39.176  58.083  1.00  0.00           H  
ATOM   1648  HA3 GLY   123      57.464  38.875  59.112  1.00  0.00           H  
ATOM   1649  C   GLY   123      56.346  37.125  58.689  1.00  0.00           C  
ATOM   1650  O   GLY   123      55.328  36.506  58.692  1.00  0.00           O  
ATOM   1651  N   GLN   124      57.509  36.452  58.545  1.00  0.00           N  
ATOM   1652  H   GLN   124      58.344  37.019  58.552  1.00  0.00           H  
ATOM   1653  CA  GLN   124      57.623  34.985  58.416  1.00  0.00           C  
ATOM   1654  HA  GLN   124      56.780  34.537  58.943  1.00  0.00           H  
ATOM   1655  CB  GLN   124      57.618  34.638  56.927  1.00  0.00           C  
ATOM   1656  HB2 GLN   124      56.620  34.713  56.496  1.00  0.00           H  
ATOM   1657  HB3 GLN   124      58.316  35.316  56.434  1.00  0.00           H  
ATOM   1658  CG  GLN   124      58.099  33.218  56.620  1.00  0.00           C  
ATOM   1659  HG2 GLN   124      58.250  33.003  55.562  1.00  0.00           H  
ATOM   1660  HG3 GLN   124      59.111  33.044  56.986  1.00  0.00           H  
ATOM   1661  CD  GLN   124      57.158  32.119  57.212  1.00  0.00           C  
ATOM   1662  OE1 GLN   124      57.074  31.993  58.419  1.00  0.00           O  
ATOM   1663  NE2 GLN   124      56.585  31.202  56.505  1.00  0.00           N  
ATOM   1664 HE21 GLN   124      56.631  31.169  55.497  1.00  0.00           H  
ATOM   1665 HE22 GLN   124      55.964  30.587  57.012  1.00  0.00           H  
ATOM   1666  C   GLN   124      58.994  34.617  59.053  1.00  0.00           C  
ATOM   1667  O   GLN   124      60.057  34.946  58.494  1.00  0.00           O  
ATOM   1668  N   PRO   125      58.976  33.938  60.219  1.00  0.00           N  
ATOM   1669  CD  PRO   125      60.252  33.522  60.768  1.00  0.00           C  
ATOM   1670  HD2 PRO   125      60.732  34.356  61.278  1.00  0.00           H  
ATOM   1671  HD3 PRO   125      60.781  33.162  59.886  1.00  0.00           H  
ATOM   1672  CG  PRO   125      60.013  32.379  61.683  1.00  0.00           C  
ATOM   1673  HG2 PRO   125      60.703  32.203  62.508  1.00  0.00           H  
ATOM   1674  HG3 PRO   125      59.917  31.538  60.997  1.00  0.00           H  
ATOM   1675  CB  PRO   125      58.643  32.754  62.236  1.00  0.00           C  
ATOM   1676  HB2 PRO   125      58.916  33.451  63.029  1.00  0.00           H  
ATOM   1677  HB3 PRO   125      58.173  31.804  62.490  1.00  0.00           H  
ATOM   1678  CA  PRO   125      57.893  33.484  61.167  1.00  0.00           C  
ATOM   1679  HA  PRO   125      57.232  32.769  60.677  1.00  0.00           H  
ATOM   1680  C   PRO   125      57.066  34.647  61.733  1.00  0.00           C  
ATOM   1681  O   PRO   125      57.615  35.699  61.951  1.00  0.00           O  
ATOM   1682  N   GLN   126      55.793  34.495  61.924  1.00  0.00           N  
ATOM   1683  H   GLN   126      55.386  33.582  62.067  1.00  0.00           H  
ATOM   1684  CA  GLN   126      54.811  35.572  62.237  1.00  0.00           C  
ATOM   1685  HA  GLN   126      54.857  36.362  61.487  1.00  0.00           H  
ATOM   1686  CB  GLN   126      53.365  34.932  62.324  1.00  0.00           C  
ATOM   1687  HB2 GLN   126      53.213  34.525  61.324  1.00  0.00           H  
ATOM   1688  HB3 GLN   126      53.321  34.108  63.036  1.00  0.00           H  
ATOM   1689  CG  GLN   126      52.250  35.955  62.536  1.00  0.00           C  
ATOM   1690  HG2 GLN   126      51.330  35.389  62.682  1.00  0.00           H  
ATOM   1691  HG3 GLN   126      52.406  36.463  63.488  1.00  0.00           H  
ATOM   1692  CD  GLN   126      52.006  37.086  61.507  1.00  0.00           C  
ATOM   1693  OE1 GLN   126      52.971  37.723  61.142  1.00  0.00           O  
ATOM   1694  NE2 GLN   126      50.745  37.349  61.162  1.00  0.00           N  
ATOM   1695 HE21 GLN   126      50.116  36.968  61.854  1.00  0.00           H  
ATOM   1696 HE22 GLN   126      50.516  38.264  60.800  1.00  0.00           H  
ATOM   1697  C   GLN   126      55.149  36.219  63.548  1.00  0.00           C  
ATOM   1698  O   GLN   126      55.645  35.523  64.499  1.00  0.00           O  
ATOM   1699  N   SER   127      55.032  37.576  63.661  1.00  0.00           N  
ATOM   1700  H   SER   127      54.415  38.066  63.030  1.00  0.00           H  
ATOM   1701  CA  SER   127      55.313  38.350  64.964  1.00  0.00           C  
ATOM   1702  HA  SER   127      54.792  39.307  64.995  1.00  0.00           H  
ATOM   1703  CB  SER   127      54.783  37.573  66.178  1.00  0.00           C  
ATOM   1704  HB2 SER   127      53.794  37.144  66.020  1.00  0.00           H  
ATOM   1705  HB3 SER   127      55.424  36.779  66.561  1.00  0.00           H  
ATOM   1706  OG  SER   127      54.686  38.576  67.155  1.00  0.00           O  
ATOM   1707  HG  SER   127      54.224  38.267  67.937  1.00  0.00           H  
ATOM   1708  C   SER   127      56.799  38.671  65.148  1.00  0.00           C  
ATOM   1709  O   SER   127      57.198  39.797  65.494  1.00  0.00           O  
ATOM   1710  N   GLY   128      57.675  37.734  64.683  1.00  0.00           N  
ATOM   1711  H   GLY   128      57.267  37.010  64.109  1.00  0.00           H  
ATOM   1712  CA  GLY   128      59.162  37.958  64.546  1.00  0.00           C  
ATOM   1713  HA2 GLY   128      59.343  38.414  63.573  1.00  0.00           H  
ATOM   1714  HA3 GLY   128      59.518  38.611  65.343  1.00  0.00           H  
ATOM   1715  C   GLY   128      60.015  36.674  64.754  1.00  0.00           C  
ATOM   1716  O   GLY   128      59.418  35.552  64.948  1.00  0.00           O  
ATOM   1717  N   SER   129      61.365  36.630  64.716  1.00  0.00           N  
ATOM   1718  H   SER   129      61.658  35.663  64.698  1.00  0.00           H  
ATOM   1719  CA  SER   129      62.351  37.626  64.204  1.00  0.00           C  
ATOM   1720  HA  SER   129      63.292  37.077  64.171  1.00  0.00           H  
ATOM   1721  CB  SER   129      62.121  38.100  62.783  1.00  0.00           C  
ATOM   1722  HB2 SER   129      61.206  38.688  62.850  1.00  0.00           H  
ATOM   1723  HB3 SER   129      63.006  38.702  62.576  1.00  0.00           H  
ATOM   1724  OG  SER   129      62.013  36.936  61.885  1.00  0.00           O  
ATOM   1725  HG  SER   129      62.918  36.809  61.592  1.00  0.00           H  
ATOM   1726  C   SER   129      62.459  38.884  65.145  1.00  0.00           C  
ATOM   1727  O   SER   129      62.973  40.007  64.822  1.00  0.00           O  
ATOM   1728  N   TYR   130      62.078  38.732  66.453  1.00  0.00           N  
ATOM   1729  H   TYR   130      61.534  37.919  66.705  1.00  0.00           H  
ATOM   1730  CA  TYR   130      62.349  39.713  67.492  1.00  0.00           C  
ATOM   1731  HA  TYR   130      61.641  40.530  67.350  1.00  0.00           H  
ATOM   1732  CB  TYR   130      61.923  39.051  68.847  1.00  0.00           C  
ATOM   1733  HB2 TYR   130      62.594  38.223  69.074  1.00  0.00           H  
ATOM   1734  HB3 TYR   130      62.012  39.701  69.717  1.00  0.00           H  
ATOM   1735  CG  TYR   130      60.440  38.448  68.789  1.00  0.00           C  
ATOM   1736  CD1 TYR   130      60.249  37.081  69.040  1.00  0.00           C  
ATOM   1737  HD1 TYR   130      61.067  36.377  69.093  1.00  0.00           H  
ATOM   1738  CE1 TYR   130      58.990  36.550  69.071  1.00  0.00           C  
ATOM   1739  HE1 TYR   130      58.778  35.502  69.226  1.00  0.00           H  
ATOM   1740  CZ  TYR   130      57.880  37.322  68.876  1.00  0.00           C  
ATOM   1741  OH  TYR   130      56.619  36.884  68.960  1.00  0.00           O  
ATOM   1742  HH  TYR   130      56.027  37.620  69.129  1.00  0.00           H  
ATOM   1743  CE2 TYR   130      57.993  38.643  68.500  1.00  0.00           C  
ATOM   1744  HE2 TYR   130      57.084  39.215  68.392  1.00  0.00           H  
ATOM   1745  CD2 TYR   130      59.268  39.229  68.439  1.00  0.00           C  
ATOM   1746  HD2 TYR   130      59.390  40.290  68.273  1.00  0.00           H  
ATOM   1747  C   TYR   130      63.755  40.236  67.559  1.00  0.00           C  
ATOM   1748  O   TYR   130      64.668  39.421  67.506  1.00  0.00           O  
ATOM   1749  N   SER   131      64.053  41.540  67.615  1.00  0.00           N  
ATOM   1750  H   SER   131      65.038  41.767  67.627  1.00  0.00           H  
ATOM   1751  CA  SER   131      63.183  42.684  67.747  1.00  0.00           C  
ATOM   1752  HA  SER   131      63.891  43.506  67.850  1.00  0.00           H  
ATOM   1753  CB  SER   131      62.538  43.099  66.415  1.00  0.00           C  
ATOM   1754  HB2 SER   131      63.325  43.571  65.828  1.00  0.00           H  
ATOM   1755  HB3 SER   131      62.072  42.212  65.985  1.00  0.00           H  
ATOM   1756  OG  SER   131      61.477  44.112  66.576  1.00  0.00           O  
ATOM   1757  HG  SER   131      60.644  43.983  66.116  1.00  0.00           H  
ATOM   1758  C   SER   131      62.232  42.679  68.997  1.00  0.00           C  
ATOM   1759  O   SER   131      61.044  42.373  68.913  1.00  0.00           O  
ATOM   1760  N   GLN   132      62.750  42.845  70.259  1.00  0.00           N  
ATOM   1761  H   GLN   132      62.222  42.462  71.031  1.00  0.00           H  
ATOM   1762  CA  GLN   132      64.134  43.300  70.694  1.00  0.00           C  
ATOM   1763  HA  GLN   132      64.749  42.726  70.002  1.00  0.00           H  
ATOM   1764  CB  GLN   132      64.307  44.821  70.522  1.00  0.00           C  
ATOM   1765  HB2 GLN   132      65.382  44.933  70.662  1.00  0.00           H  
ATOM   1766  HB3 GLN   132      64.142  45.056  69.471  1.00  0.00           H  
ATOM   1767  CG  GLN   132      63.446  45.663  71.528  1.00  0.00           C  
ATOM   1768  HG2 GLN   132      62.451  45.865  71.130  1.00  0.00           H  
ATOM   1769  HG3 GLN   132      63.256  45.132  72.461  1.00  0.00           H  
ATOM   1770  CD  GLN   132      64.129  46.978  71.886  1.00  0.00           C  
ATOM   1771  OE1 GLN   132      65.244  47.334  71.542  1.00  0.00           O  
ATOM   1772  NE2 GLN   132      63.454  47.748  72.647  1.00  0.00           N  
ATOM   1773 HE21 GLN   132      62.450  47.777  72.756  1.00  0.00           H  
ATOM   1774 HE22 GLN   132      63.917  48.529  73.089  1.00  0.00           H  
ATOM   1775  C   GLN   132      64.495  42.753  72.080  1.00  0.00           C  
ATOM   1776  O   GLN   132      63.616  42.113  72.663  1.00  0.00           O  
ATOM   1777  N   GLN   133      65.740  42.921  72.539  1.00  0.00           N  
ATOM   1778  H   GLN   133      66.313  43.432  71.882  1.00  0.00           H  
ATOM   1779  CA  GLN   133      66.411  42.426  73.781  1.00  0.00           C  
ATOM   1780  HA  GLN   133      67.433  42.803  73.790  1.00  0.00           H  
ATOM   1781  CB  GLN   133      65.738  43.124  74.987  1.00  0.00           C  
ATOM   1782  HB2 GLN   133      64.747  42.692  75.121  1.00  0.00           H  
ATOM   1783  HB3 GLN   133      66.306  42.902  75.890  1.00  0.00           H  
ATOM   1784  CG  GLN   133      65.660  44.686  74.982  1.00  0.00           C  
ATOM   1785  HG2 GLN   133      65.258  45.115  74.064  1.00  0.00           H  
ATOM   1786  HG3 GLN   133      64.963  44.962  75.773  1.00  0.00           H  
ATOM   1787  CD  GLN   133      67.020  45.313  75.262  1.00  0.00           C  
ATOM   1788  OE1 GLN   133      67.887  45.328  74.406  1.00  0.00           O  
ATOM   1789  NE2 GLN   133      67.301  45.822  76.418  1.00  0.00           N  
ATOM   1790 HE21 GLN   133      66.527  45.725  77.060  1.00  0.00           H  
ATOM   1791 HE22 GLN   133      68.215  46.147  76.699  1.00  0.00           H  
ATOM   1792  C   GLN   133      66.570  40.901  73.871  1.00  0.00           C  
ATOM   1793  O   GLN   133      66.150  40.382  74.844  1.00  0.00           O  
ATOM   1794  N   PRO   134      67.039  40.089  72.911  1.00  0.00           N  
ATOM   1795  CD  PRO   134      67.293  38.658  73.281  1.00  0.00           C  
ATOM   1796  HD2 PRO   134      66.349  38.116  73.346  1.00  0.00           H  
ATOM   1797  HD3 PRO   134      67.823  38.571  74.229  1.00  0.00           H  
ATOM   1798  CG  PRO   134      68.271  38.126  72.142  1.00  0.00           C  
ATOM   1799  HG2 PRO   134      67.774  37.527  71.380  1.00  0.00           H  
ATOM   1800  HG3 PRO   134      69.123  37.620  72.596  1.00  0.00           H  
ATOM   1801  CB  PRO   134      68.763  39.410  71.408  1.00  0.00           C  
ATOM   1802  HB2 PRO   134      68.849  39.100  70.367  1.00  0.00           H  
ATOM   1803  HB3 PRO   134      69.696  39.711  71.886  1.00  0.00           H  
ATOM   1804  CA  PRO   134      67.638  40.486  71.606  1.00  0.00           C  
ATOM   1805  HA  PRO   134      68.084  41.480  71.644  1.00  0.00           H  
ATOM   1806  C   PRO   134      66.624  40.386  70.393  1.00  0.00           C  
ATOM   1807  O   PRO   134      65.627  39.650  70.449  1.00  0.00           O  
ATOM   1808  N   SER   135      66.813  41.058  69.262  1.00  0.00           N  
ATOM   1809  H   SER   135      66.178  40.821  68.513  1.00  0.00           H  
ATOM   1810  CA  SER   135      68.035  41.724  68.832  1.00  0.00           C  
ATOM   1811  HA  SER   135      68.885  41.113  69.134  1.00  0.00           H  
ATOM   1812  CB  SER   135      68.033  41.924  67.296  1.00  0.00           C  
ATOM   1813  HB2 SER   135      68.921  42.407  66.886  1.00  0.00           H  
ATOM   1814  HB3 SER   135      67.902  40.924  66.883  1.00  0.00           H  
ATOM   1815  OG  SER   135      66.904  42.648  66.884  1.00  0.00           O  
ATOM   1816  HG  SER   135      66.867  43.595  67.037  1.00  0.00           H  
ATOM   1817  C   SER   135      68.352  43.069  69.585  1.00  0.00           C  
ATOM   1818  O   SER   135      67.598  43.504  70.495  1.00  0.00           O  
ATOM   1819  N   TYR   136      69.501  43.612  69.198  1.00  0.00           N  
ATOM   1820  H   TYR   136      70.040  43.145  68.483  1.00  0.00           H  
ATOM   1821  CA  TYR   136      70.076  44.844  69.801  1.00  0.00           C  
ATOM   1822  HA  TYR   136      69.399  45.253  70.551  1.00  0.00           H  
ATOM   1823  CB  TYR   136      71.427  44.497  70.464  1.00  0.00           C  
ATOM   1824  HB2 TYR   136      72.048  44.066  69.678  1.00  0.00           H  
ATOM   1825  HB3 TYR   136      71.940  45.402  70.789  1.00  0.00           H  
ATOM   1826  CG  TYR   136      71.241  43.511  71.605  1.00  0.00           C  
ATOM   1827  CD1 TYR   136      70.292  43.673  72.631  1.00  0.00           C  
ATOM   1828  HD1 TYR   136      69.507  44.386  72.428  1.00  0.00           H  
ATOM   1829  CE1 TYR   136      70.184  42.740  73.687  1.00  0.00           C  
ATOM   1830  HE1 TYR   136      69.302  42.752  74.311  1.00  0.00           H  
ATOM   1831  CZ  TYR   136      70.991  41.605  73.707  1.00  0.00           C  
ATOM   1832  OH  TYR   136      70.917  40.665  74.687  1.00  0.00           O  
ATOM   1833  HH  TYR   136      71.247  39.839  74.326  1.00  0.00           H  
ATOM   1834  CE2 TYR   136      72.032  41.480  72.822  1.00  0.00           C  
ATOM   1835  HE2 TYR   136      72.810  40.766  73.050  1.00  0.00           H  
ATOM   1836  CD2 TYR   136      72.174  42.432  71.761  1.00  0.00           C  
ATOM   1837  HD2 TYR   136      72.994  42.289  71.073  1.00  0.00           H  
ATOM   1838  C   TYR   136      70.376  45.933  68.755  1.00  0.00           C  
ATOM   1839  O   TYR   136      71.152  45.627  67.762  1.00  0.00           O  
ATOM   1840  N   GLY   137      69.754  47.121  68.872  1.00  0.00           N  
ATOM   1841  H   GLY   137      69.828  47.688  68.040  1.00  0.00           H  
ATOM   1842  CA  GLY   137      68.592  47.469  69.768  1.00  0.00           C  
ATOM   1843  HA2 GLY   137      67.925  48.145  69.234  1.00  0.00           H  
ATOM   1844  HA3 GLY   137      67.977  46.629  70.094  1.00  0.00           H  
ATOM   1845  C   GLY   137      68.972  48.012  71.135  1.00  0.00           C  
ATOM   1846  O   GLY   137      70.162  48.087  71.494  1.00  0.00           O  
ATOM   1847  N   GLY   138      67.963  48.215  71.954  1.00  0.00           N  
ATOM   1848  H   GLY   138      67.009  48.095  71.643  1.00  0.00           H  
ATOM   1849  CA  GLY   138      68.186  48.637  73.349  1.00  0.00           C  
ATOM   1850  HA2 GLY   138      67.242  48.465  73.866  1.00  0.00           H  
ATOM   1851  HA3 GLY   138      68.994  48.117  73.862  1.00  0.00           H  
ATOM   1852  C   GLY   138      68.471  50.116  73.579  1.00  0.00           C  
ATOM   1853  O   GLY   138      68.007  51.038  72.975  1.00  0.00           O  
ATOM   1854  N   GLN   139      69.415  50.395  74.429  1.00  0.00           N  
ATOM   1855  H   GLN   139      69.746  51.345  74.331  1.00  0.00           H  
ATOM   1856  CA  GLN   139      69.873  49.589  75.584  1.00  0.00           C  
ATOM   1857  HA  GLN   139      70.202  48.575  75.360  1.00  0.00           H  
ATOM   1858  CB  GLN   139      71.030  50.274  76.310  1.00  0.00           C  
ATOM   1859  HB2 GLN   139      70.832  51.264  76.720  1.00  0.00           H  
ATOM   1860  HB3 GLN   139      71.231  49.696  77.212  1.00  0.00           H  
ATOM   1861  CG  GLN   139      72.339  50.269  75.584  1.00  0.00           C  
ATOM   1862  HG2 GLN   139      72.470  49.381  74.966  1.00  0.00           H  
ATOM   1863  HG3 GLN   139      72.428  51.079  74.859  1.00  0.00           H  
ATOM   1864  CD  GLN   139      73.560  50.322  76.498  1.00  0.00           C  
ATOM   1865  OE1 GLN   139      73.421  50.621  77.644  1.00  0.00           O  
ATOM   1866  NE2 GLN   139      74.768  50.136  75.961  1.00  0.00           N  
ATOM   1867 HE21 GLN   139      74.907  49.951  74.978  1.00  0.00           H  
ATOM   1868 HE22 GLN   139      75.541  50.368  76.569  1.00  0.00           H  
ATOM   1869  C   GLN   139      68.812  49.338  76.671  1.00  0.00           C  
ATOM   1870  O   GLN   139      68.995  48.424  77.466  1.00  0.00           O  
ATOM   1871  N   GLN   140      67.787  50.258  76.625  1.00  0.00           N  
ATOM   1872  H   GLN   140      67.934  51.032  75.993  1.00  0.00           H  
ATOM   1873  CA  GLN   140      66.818  50.422  77.717  1.00  0.00           C  
ATOM   1874  HA  GLN   140      66.199  51.301  77.538  1.00  0.00           H  
ATOM   1875  CB  GLN   140      65.826  49.198  77.865  1.00  0.00           C  
ATOM   1876  HB2 GLN   140      66.415  48.362  78.242  1.00  0.00           H  
ATOM   1877  HB3 GLN   140      65.123  49.433  78.664  1.00  0.00           H  
ATOM   1878  CG  GLN   140      65.145  48.889  76.513  1.00  0.00           C  
ATOM   1879  HG2 GLN   140      64.792  49.828  76.085  1.00  0.00           H  
ATOM   1880  HG3 GLN   140      65.839  48.527  75.755  1.00  0.00           H  
ATOM   1881  CD  GLN   140      64.036  47.904  76.695  1.00  0.00           C  
ATOM   1882  OE1 GLN   140      64.110  47.083  77.529  1.00  0.00           O  
ATOM   1883  NE2 GLN   140      63.055  47.988  75.849  1.00  0.00           N  
ATOM   1884 HE21 GLN   140      62.926  48.801  75.263  1.00  0.00           H  
ATOM   1885 HE22 GLN   140      62.318  47.298  75.878  1.00  0.00           H  
ATOM   1886  C   GLN   140      67.584  50.709  79.008  1.00  0.00           C  
ATOM   1887  O   GLN   140      67.365  49.992  80.021  1.00  0.00           O  
ATOM   1888  N   GLN   141      68.533  51.658  78.903  1.00  0.00           N  
ATOM   1889  H   GLN   141      68.566  52.197  78.049  1.00  0.00           H  
ATOM   1890  CA  GLN   141      69.498  52.167  79.891  1.00  0.00           C  
ATOM   1891  HA  GLN   141      68.953  52.165  80.835  1.00  0.00           H  
ATOM   1892  CB  GLN   141      70.750  51.287  79.950  1.00  0.00           C  
ATOM   1893  HB2 GLN   141      71.310  51.192  79.020  1.00  0.00           H  
ATOM   1894  HB3 GLN   141      71.364  51.858  80.647  1.00  0.00           H  
ATOM   1895  CG  GLN   141      70.535  49.888  80.588  1.00  0.00           C  
ATOM   1896  HG2 GLN   141      70.111  49.246  79.816  1.00  0.00           H  
ATOM   1897  HG3 GLN   141      71.520  49.460  80.777  1.00  0.00           H  
ATOM   1898  CD  GLN   141      69.806  49.942  81.933  1.00  0.00           C  
ATOM   1899  OE1 GLN   141      69.708  50.963  82.628  1.00  0.00           O  
ATOM   1900  NE2 GLN   141      69.216  48.870  82.375  1.00  0.00           N  
ATOM   1901 HE21 GLN   141      69.355  47.977  81.925  1.00  0.00           H  
ATOM   1902 HE22 GLN   141      68.626  48.895  83.195  1.00  0.00           H  
ATOM   1903  C   GLN   141      70.070  53.575  79.421  1.00  0.00           C  
ATOM   1904  O   GLN   141      70.908  53.635  78.510  1.00  0.00           O  
ATOM   1905  N   SER   142      69.478  54.677  79.722  1.00  0.00           N  
ATOM   1906  H   SER   142      69.795  55.505  79.239  1.00  0.00           H  
ATOM   1907  CA  SER   142      68.616  54.977  80.924  1.00  0.00           C  
ATOM   1908  HA  SER   142      68.645  56.063  81.009  1.00  0.00           H  
ATOM   1909  CB  SER   142      67.198  54.609  80.740  1.00  0.00           C  
ATOM   1910  HB2 SER   142      67.068  53.541  80.914  1.00  0.00           H  
ATOM   1911  HB3 SER   142      66.488  55.102  81.404  1.00  0.00           H  
ATOM   1912  OG  SER   142      66.855  54.902  79.415  1.00  0.00           O  
ATOM   1913  HG  SER   142      66.860  55.861  79.372  1.00  0.00           H  
ATOM   1914  C   SER   142      69.294  54.502  82.181  1.00  0.00           C  
ATOM   1915  O   SER   142      68.760  53.742  82.954  1.00  0.00           O  
ATOM   1916  N   TYR   143      70.570  54.911  82.323  1.00  0.00           N  
ATOM   1917  H   TYR   143      70.959  55.570  81.663  1.00  0.00           H  
ATOM   1918  CA  TYR   143      71.279  54.626  83.551  1.00  0.00           C  
ATOM   1919  HA  TYR   143      71.336  53.545  83.679  1.00  0.00           H  
ATOM   1920  CB  TYR   143      72.776  55.103  83.518  1.00  0.00           C  
ATOM   1921  HB2 TYR   143      72.712  56.190  83.578  1.00  0.00           H  
ATOM   1922  HB3 TYR   143      73.315  54.650  84.350  1.00  0.00           H  
ATOM   1923  CG  TYR   143      73.437  54.667  82.297  1.00  0.00           C  
ATOM   1924  CD1 TYR   143      73.754  53.313  82.072  1.00  0.00           C  
ATOM   1925  HD1 TYR   143      73.619  52.688  82.943  1.00  0.00           H  
ATOM   1926  CE1 TYR   143      74.162  52.854  80.782  1.00  0.00           C  
ATOM   1927  HE1 TYR   143      74.560  51.854  80.692  1.00  0.00           H  
ATOM   1928  CZ  TYR   143      74.216  53.802  79.708  1.00  0.00           C  
ATOM   1929  OH  TYR   143      74.398  53.388  78.401  1.00  0.00           O  
ATOM   1930  HH  TYR   143      74.114  52.473  78.455  1.00  0.00           H  
ATOM   1931  CE2 TYR   143      73.879  55.137  79.966  1.00  0.00           C  
ATOM   1932  HE2 TYR   143      73.811  55.800  79.116  1.00  0.00           H  
ATOM   1933  CD2 TYR   143      73.488  55.629  81.252  1.00  0.00           C  
ATOM   1934  HD2 TYR   143      73.044  56.611  81.315  1.00  0.00           H  
ATOM   1935  C   TYR   143      70.516  55.223  84.772  1.00  0.00           C  
ATOM   1936  O   TYR   143      70.102  56.406  84.770  1.00  0.00           O  
ATOM   1937  N   GLY   144      70.300  54.404  85.766  1.00  0.00           N  
ATOM   1938  H   GLY   144      70.516  53.420  85.697  1.00  0.00           H  
ATOM   1939  CA  GLY   144      69.723  54.745  87.079  1.00  0.00           C  
ATOM   1940  HA2 GLY   144      69.762  53.859  87.714  1.00  0.00           H  
ATOM   1941  HA3 GLY   144      70.285  55.509  87.618  1.00  0.00           H  
ATOM   1942  C   GLY   144      68.231  55.138  86.973  1.00  0.00           C  
ATOM   1943  O   GLY   144      67.524  54.788  85.981  1.00  0.00           O  
ATOM   1944  N   GLN   145      67.806  55.899  87.990  1.00  0.00           N  
ATOM   1945  H   GLN   145      68.373  56.023  88.816  1.00  0.00           H  
ATOM   1946  CA  GLN   145      66.497  56.630  87.840  1.00  0.00           C  
ATOM   1947  HA  GLN   145      65.699  55.983  87.477  1.00  0.00           H  
ATOM   1948  CB  GLN   145      65.983  56.925  89.278  1.00  0.00           C  
ATOM   1949  HB2 GLN   145      66.853  57.317  89.805  1.00  0.00           H  
ATOM   1950  HB3 GLN   145      65.207  57.688  89.218  1.00  0.00           H  
ATOM   1951  CG  GLN   145      65.350  55.680  89.957  1.00  0.00           C  
ATOM   1952  HG2 GLN   145      65.825  54.768  89.595  1.00  0.00           H  
ATOM   1953  HG3 GLN   145      65.491  55.840  91.026  1.00  0.00           H  
ATOM   1954  CD  GLN   145      63.892  55.354  89.760  1.00  0.00           C  
ATOM   1955  OE1 GLN   145      63.391  55.737  88.680  1.00  0.00           O  
ATOM   1956  NE2 GLN   145      63.184  54.707  90.686  1.00  0.00           N  
ATOM   1957 HE21 GLN   145      62.249  54.371  90.501  1.00  0.00           H  
ATOM   1958 HE22 GLN   145      63.690  54.339  91.478  1.00  0.00           H  
ATOM   1959  C   GLN   145      66.617  57.961  87.062  1.00  0.00           C  
ATOM   1960  O   GLN   145      67.487  58.746  87.397  1.00  0.00           O  
ATOM   1961  N   GLN   146      65.758  58.152  86.126  1.00  0.00           N  
ATOM   1962  H   GLN   146      65.103  57.390  86.027  1.00  0.00           H  
ATOM   1963  CA  GLN   146      65.580  59.312  85.350  1.00  0.00           C  
ATOM   1964  HA  GLN   146      66.565  59.679  85.063  1.00  0.00           H  
ATOM   1965  CB  GLN   146      64.836  58.997  84.044  1.00  0.00           C  
ATOM   1966  HB2 GLN   146      65.517  58.348  83.493  1.00  0.00           H  
ATOM   1967  HB3 GLN   146      63.887  58.541  84.323  1.00  0.00           H  
ATOM   1968  CG  GLN   146      64.676  60.322  83.219  1.00  0.00           C  
ATOM   1969  HG2 GLN   146      63.937  60.964  83.698  1.00  0.00           H  
ATOM   1970  HG3 GLN   146      65.502  61.015  83.384  1.00  0.00           H  
ATOM   1971  CD  GLN   146      64.454  59.992  81.766  1.00  0.00           C  
ATOM   1972  OE1 GLN   146      64.037  58.878  81.444  1.00  0.00           O  
ATOM   1973  NE2 GLN   146      64.681  60.895  80.849  1.00  0.00           N  
ATOM   1974 HE21 GLN   146      64.598  61.864  81.122  1.00  0.00           H  
ATOM   1975 HE22 GLN   146      64.421  60.665  79.900  1.00  0.00           H  
ATOM   1976  C   GLN   146      64.814  60.323  86.199  1.00  0.00           C  
ATOM   1977  O   GLN   146      63.669  60.166  86.491  1.00  0.00           O  
ATOM   1978  N   GLN   147      65.519  61.280  86.749  1.00  0.00           N  
ATOM   1979  H   GLN   147      66.526  61.209  86.745  1.00  0.00           H  
ATOM   1980  CA  GLN   147      64.792  62.283  87.510  1.00  0.00           C  
ATOM   1981  HA  GLN   147      64.252  61.787  88.317  1.00  0.00           H  
ATOM   1982  CB  GLN   147      65.765  63.203  88.296  1.00  0.00           C  
ATOM   1983  HB2 GLN   147      65.178  63.869  88.928  1.00  0.00           H  
ATOM   1984  HB3 GLN   147      66.522  62.696  88.894  1.00  0.00           H  
ATOM   1985  CG  GLN   147      66.618  64.205  87.490  1.00  0.00           C  
ATOM   1986  HG2 GLN   147      67.254  63.677  86.780  1.00  0.00           H  
ATOM   1987  HG3 GLN   147      65.935  64.879  86.972  1.00  0.00           H  
ATOM   1988  CD  GLN   147      67.480  65.146  88.262  1.00  0.00           C  
ATOM   1989  OE1 GLN   147      67.297  65.155  89.464  1.00  0.00           O  
ATOM   1990  NE2 GLN   147      68.369  65.845  87.596  1.00  0.00           N  
ATOM   1991 HE21 GLN   147      68.626  65.585  86.655  1.00  0.00           H  
ATOM   1992 HE22 GLN   147      69.098  66.344  88.087  1.00  0.00           H  
ATOM   1993  C   GLN   147      63.818  63.175  86.710  1.00  0.00           C  
ATOM   1994  O   GLN   147      64.059  63.472  85.567  1.00  0.00           O  
ATOM   1995  N   SER   148      62.670  63.487  87.273  1.00  0.00           N  
ATOM   1996  H   SER   148      62.570  63.317  88.264  1.00  0.00           H  
ATOM   1997  CA  SER   148      61.521  64.101  86.613  1.00  0.00           C  
ATOM   1998  HA  SER   148      61.445  63.655  85.622  1.00  0.00           H  
ATOM   1999  CB  SER   148      60.285  63.451  87.309  1.00  0.00           C  
ATOM   2000  HB2 SER   148      60.298  62.400  87.018  1.00  0.00           H  
ATOM   2001  HB3 SER   148      60.394  63.714  88.361  1.00  0.00           H  
ATOM   2002  OG  SER   148      59.000  63.954  86.910  1.00  0.00           O  
ATOM   2003  HG  SER   148      58.366  63.288  87.185  1.00  0.00           H  
ATOM   2004  C   SER   148      61.478  65.650  86.563  1.00  0.00           C  
ATOM   2005  O   SER   148      62.259  66.368  87.206  1.00  0.00           O  
ATOM   2006  N   TYR   149      60.672  66.127  85.685  1.00  0.00           N  
ATOM   2007  H   TYR   149      60.319  65.438  85.036  1.00  0.00           H  
ATOM   2008  CA  TYR   149      60.374  67.495  85.484  1.00  0.00           C  
ATOM   2009  HA  TYR   149      61.292  68.082  85.433  1.00  0.00           H  
ATOM   2010  CB  TYR   149      59.530  67.523  84.206  1.00  0.00           C  
ATOM   2011  HB2 TYR   149      60.050  66.954  83.436  1.00  0.00           H  
ATOM   2012  HB3 TYR   149      58.599  66.987  84.391  1.00  0.00           H  
ATOM   2013  CG  TYR   149      59.126  68.997  83.785  1.00  0.00           C  
ATOM   2014  CD1 TYR   149      57.690  69.221  83.776  1.00  0.00           C  
ATOM   2015  HD1 TYR   149      57.042  68.425  84.112  1.00  0.00           H  
ATOM   2016  CE1 TYR   149      57.166  70.490  83.393  1.00  0.00           C  
ATOM   2017  HE1 TYR   149      56.092  70.554  83.299  1.00  0.00           H  
ATOM   2018  CZ  TYR   149      58.067  71.570  83.080  1.00  0.00           C  
ATOM   2019  OH  TYR   149      57.681  72.775  82.604  1.00  0.00           O  
ATOM   2020  HH  TYR   149      56.762  72.964  82.401  1.00  0.00           H  
ATOM   2021  CE2 TYR   149      59.490  71.277  83.090  1.00  0.00           C  
ATOM   2022  HE2 TYR   149      60.150  72.109  82.893  1.00  0.00           H  
ATOM   2023  CD2 TYR   149      59.983  70.013  83.423  1.00  0.00           C  
ATOM   2024  HD2 TYR   149      61.041  69.800  83.416  1.00  0.00           H  
ATOM   2025  C   TYR   149      59.606  68.139  86.703  1.00  0.00           C  
ATOM   2026  O   TYR   149      58.981  67.453  87.502  1.00  0.00           O  
ATOM   2027  N   ASN   150      59.627  69.496  86.817  1.00  0.00           N  
ATOM   2028  H   ASN   150      60.119  70.013  86.103  1.00  0.00           H  
ATOM   2029  CA  ASN   150      58.957  70.269  87.845  1.00  0.00           C  
ATOM   2030  HA  ASN   150      58.084  69.751  88.242  1.00  0.00           H  
ATOM   2031  CB  ASN   150      59.874  70.330  89.072  1.00  0.00           C  
ATOM   2032  HB2 ASN   150      60.303  69.349  89.279  1.00  0.00           H  
ATOM   2033  HB3 ASN   150      60.735  70.932  88.782  1.00  0.00           H  
ATOM   2034  CG  ASN   150      59.146  70.909  90.256  1.00  0.00           C  
ATOM   2035  OD1 ASN   150      58.607  71.995  90.203  1.00  0.00           O  
ATOM   2036  ND2 ASN   150      59.210  70.209  91.374  1.00  0.00           N  
ATOM   2037 HD21 ASN   150      58.899  70.631  92.238  1.00  0.00           H  
ATOM   2038 HD22 ASN   150      59.602  69.300  91.571  1.00  0.00           H  
ATOM   2039  C   ASN   150      58.542  71.667  87.274  1.00  0.00           C  
ATOM   2040  O   ASN   150      59.395  72.609  87.151  1.00  0.00           O  
ATOM   2041  N   PRO   151      57.240  71.870  86.935  1.00  0.00           N  
ATOM   2042  CD  PRO   151      56.185  70.882  86.922  1.00  0.00           C  
ATOM   2043  HD2 PRO   151      55.819  70.767  87.942  1.00  0.00           H  
ATOM   2044  HD3 PRO   151      56.619  69.982  86.486  1.00  0.00           H  
ATOM   2045  CG  PRO   151      55.047  71.480  85.998  1.00  0.00           C  
ATOM   2046  HG2 PRO   151      54.035  71.278  86.350  1.00  0.00           H  
ATOM   2047  HG3 PRO   151      55.174  71.206  84.950  1.00  0.00           H  
ATOM   2048  CB  PRO   151      55.222  72.933  86.234  1.00  0.00           C  
ATOM   2049  HB2 PRO   151      54.730  73.253  87.152  1.00  0.00           H  
ATOM   2050  HB3 PRO   151      54.928  73.570  85.399  1.00  0.00           H  
ATOM   2051  CA  PRO   151      56.750  73.160  86.379  1.00  0.00           C  
ATOM   2052  HA  PRO   151      57.162  73.256  85.374  1.00  0.00           H  
ATOM   2053  C   PRO   151      57.079  74.392  87.211  1.00  0.00           C  
ATOM   2054  O   PRO   151      56.887  74.425  88.446  1.00  0.00           O  
ATOM   2055  N   PRO   152      57.560  75.499  86.671  1.00  0.00           N  
ATOM   2056  CD  PRO   152      58.214  75.525  85.412  1.00  0.00           C  
ATOM   2057  HD2 PRO   152      57.545  75.669  84.564  1.00  0.00           H  
ATOM   2058  HD3 PRO   152      58.802  74.620  85.262  1.00  0.00           H  
ATOM   2059  CG  PRO   152      59.184  76.712  85.533  1.00  0.00           C  
ATOM   2060  HG2 PRO   152      59.466  77.193  84.596  1.00  0.00           H  
ATOM   2061  HG3 PRO   152      60.138  76.435  85.983  1.00  0.00           H  
ATOM   2062  CB  PRO   152      58.476  77.712  86.444  1.00  0.00           C  
ATOM   2063  HB2 PRO   152      57.637  78.155  85.908  1.00  0.00           H  
ATOM   2064  HB3 PRO   152      59.150  78.391  86.965  1.00  0.00           H  
ATOM   2065  CA  PRO   152      57.793  76.729  87.407  1.00  0.00           C  
ATOM   2066  HA  PRO   152      58.402  76.528  88.288  1.00  0.00           H  
ATOM   2067  C   PRO   152      56.403  77.265  87.830  1.00  0.00           C  
ATOM   2068  O   PRO   152      55.440  77.367  87.065  1.00  0.00           O  
ATOM   2069  N   GLN   153      56.414  77.743  89.079  1.00  0.00           N  
ATOM   2070  H   GLN   153      57.323  77.591  89.493  1.00  0.00           H  
ATOM   2071  CA  GLN   153      55.396  78.439  89.826  1.00  0.00           C  
ATOM   2072  HA  GLN   153      54.594  77.717  89.982  1.00  0.00           H  
ATOM   2073  CB  GLN   153      55.826  78.878  91.227  1.00  0.00           C  
ATOM   2074  HB2 GLN   153      56.091  78.016  91.840  1.00  0.00           H  
ATOM   2075  HB3 GLN   153      56.718  79.504  91.191  1.00  0.00           H  
ATOM   2076  CG  GLN   153      54.603  79.524  91.927  1.00  0.00           C  
ATOM   2077  HG2 GLN   153      54.481  80.508  91.474  1.00  0.00           H  
ATOM   2078  HG3 GLN   153      53.688  79.029  91.602  1.00  0.00           H  
ATOM   2079  CD  GLN   153      54.748  79.682  93.441  1.00  0.00           C  
ATOM   2080  OE1 GLN   153      55.558  79.006  94.076  1.00  0.00           O  
ATOM   2081  NE2 GLN   153      54.074  80.542  94.131  1.00  0.00           N  
ATOM   2082 HE21 GLN   153      53.648  81.319  93.646  1.00  0.00           H  
ATOM   2083 HE22 GLN   153      54.310  80.571  95.113  1.00  0.00           H  
ATOM   2084  C   GLN   153      54.845  79.654  88.959  1.00  0.00           C  
ATOM   2085  O   GLN   153      55.647  80.416  88.407  1.00  0.00           O  
ATOM   2086  N   GLY   154      53.512  79.731  88.851  1.00  0.00           N  
ATOM   2087  H   GLY   154      52.898  79.050  89.275  1.00  0.00           H  
ATOM   2088  CA  GLY   154      52.897  80.815  88.144  1.00  0.00           C  
ATOM   2089  HA2 GLY   154      53.540  80.915  87.269  1.00  0.00           H  
ATOM   2090  HA3 GLY   154      51.866  80.567  87.891  1.00  0.00           H  
ATOM   2091  C   GLY   154      52.839  82.065  89.014  1.00  0.00           C  
ATOM   2092  O   GLY   154      52.635  82.078  90.218  1.00  0.00           O  
ATOM   2093  N   TYR   155      52.730  83.175  88.235  1.00  0.00           N  
ATOM   2094  H   TYR   155      52.663  83.193  87.227  1.00  0.00           H  
ATOM   2095  CA  TYR   155      52.598  84.559  88.784  1.00  0.00           C  
ATOM   2096  HA  TYR   155      51.878  84.443  89.594  1.00  0.00           H  
ATOM   2097  CB  TYR   155      53.885  85.156  89.280  1.00  0.00           C  
ATOM   2098  HB2 TYR   155      54.635  85.343  88.511  1.00  0.00           H  
ATOM   2099  HB3 TYR   155      53.571  86.133  89.647  1.00  0.00           H  
ATOM   2100  CG  TYR   155      54.632  84.325  90.346  1.00  0.00           C  
ATOM   2101  CD1 TYR   155      54.335  84.534  91.750  1.00  0.00           C  
ATOM   2102  HD1 TYR   155      53.522  85.208  91.976  1.00  0.00           H  
ATOM   2103  CE1 TYR   155      55.107  83.842  92.717  1.00  0.00           C  
ATOM   2104  HE1 TYR   155      54.942  83.870  93.784  1.00  0.00           H  
ATOM   2105  CZ  TYR   155      56.151  83.021  92.270  1.00  0.00           C  
ATOM   2106  OH  TYR   155      56.846  82.342  93.192  1.00  0.00           O  
ATOM   2107  HH  TYR   155      57.406  81.640  92.852  1.00  0.00           H  
ATOM   2108  CE2 TYR   155      56.538  82.917  90.949  1.00  0.00           C  
ATOM   2109  HE2 TYR   155      57.302  82.207  90.669  1.00  0.00           H  
ATOM   2110  CD2 TYR   155      55.718  83.485  89.958  1.00  0.00           C  
ATOM   2111  HD2 TYR   155      55.775  83.110  88.946  1.00  0.00           H  
ATOM   2112  C   TYR   155      52.057  85.585  87.755  1.00  0.00           C  
ATOM   2113  O   TYR   155      52.439  85.565  86.611  1.00  0.00           O  
ATOM   2114  N   GLY   156      51.298  86.691  88.080  1.00  0.00           N  
ATOM   2115  H   GLY   156      50.926  87.183  87.281  1.00  0.00           H  
ATOM   2116  CA  GLY   156      50.569  86.953  89.334  1.00  0.00           C  
ATOM   2117  HA2 GLY   156      49.767  86.240  89.526  1.00  0.00           H  
ATOM   2118  HA3 GLY   156      51.326  86.955  90.119  1.00  0.00           H  
ATOM   2119  C   GLY   156      49.912  88.386  89.256  1.00  0.00           C  
ATOM   2120  O   GLY   156      50.259  89.126  88.349  1.00  0.00           O  
ATOM   2121  N   GLN   157      48.888  88.709  90.063  1.00  0.00           N  
ATOM   2122  H   GLN   157      48.590  88.007  90.725  1.00  0.00           H  
ATOM   2123  CA  GLN   157      48.066  89.956  90.133  1.00  0.00           C  
ATOM   2124  HA  GLN   157      47.949  90.410  89.149  1.00  0.00           H  
ATOM   2125  CB  GLN   157      46.685  89.539  90.583  1.00  0.00           C  
ATOM   2126  HB2 GLN   157      46.223  88.750  89.990  1.00  0.00           H  
ATOM   2127  HB3 GLN   157      46.744  89.068  91.564  1.00  0.00           H  
ATOM   2128  CG  GLN   157      45.700  90.755  90.628  1.00  0.00           C  
ATOM   2129  HG2 GLN   157      44.756  90.384  91.028  1.00  0.00           H  
ATOM   2130  HG3 GLN   157      46.093  91.531  91.285  1.00  0.00           H  
ATOM   2131  CD  GLN   157      45.363  91.520  89.347  1.00  0.00           C  
ATOM   2132  OE1 GLN   157      45.859  91.298  88.201  1.00  0.00           O  
ATOM   2133  NE2 GLN   157      44.629  92.598  89.530  1.00  0.00           N  
ATOM   2134 HE21 GLN   157      44.397  92.910  90.462  1.00  0.00           H  
ATOM   2135 HE22 GLN   157      44.249  93.168  88.788  1.00  0.00           H  
ATOM   2136  C   GLN   157      48.723  91.031  91.080  1.00  0.00           C  
ATOM   2137  O   GLN   157      48.964  90.755  92.267  1.00  0.00           O  
ATOM   2138  N   GLN   158      49.160  92.159  90.580  1.00  0.00           N  
ATOM   2139  H   GLN   158      49.538  92.832  91.232  1.00  0.00           H  
ATOM   2140  CA  GLN   158      49.048  92.782  89.250  1.00  0.00           C  
ATOM   2141  HA  GLN   158      48.252  92.281  88.700  1.00  0.00           H  
ATOM   2142  CB  GLN   158      48.684  94.309  89.388  1.00  0.00           C  
ATOM   2143  HB2 GLN   158      49.110  94.808  90.258  1.00  0.00           H  
ATOM   2144  HB3 GLN   158      49.066  94.877  88.540  1.00  0.00           H  
ATOM   2145  CG  GLN   158      47.192  94.614  89.399  1.00  0.00           C  
ATOM   2146  HG2 GLN   158      46.711  94.088  88.574  1.00  0.00           H  
ATOM   2147  HG3 GLN   158      46.703  94.094  90.223  1.00  0.00           H  
ATOM   2148  CD  GLN   158      46.807  96.073  89.415  1.00  0.00           C  
ATOM   2149  OE1 GLN   158      47.381  97.000  90.011  1.00  0.00           O  
ATOM   2150  NE2 GLN   158      45.725  96.516  88.757  1.00  0.00           N  
ATOM   2151 HE21 GLN   158      45.229  95.890  88.140  1.00  0.00           H  
ATOM   2152 HE22 GLN   158      45.471  97.494  88.755  1.00  0.00           H  
ATOM   2153  C   GLN   158      50.422  92.646  88.606  1.00  0.00           C  
ATOM   2154  O   GLN   158      51.499  92.951  89.206  1.00  0.00           O  
ATOM   2155  N   ASN   159      50.397  92.461  87.319  1.00  0.00           N  
ATOM   2156  H   ASN   159      49.489  92.200  86.963  1.00  0.00           H  
ATOM   2157  CA  ASN   159      51.510  92.523  86.409  1.00  0.00           C  
ATOM   2158  HA  ASN   159      52.131  91.669  86.680  1.00  0.00           H  
ATOM   2159  CB  ASN   159      51.009  92.194  84.934  1.00  0.00           C  
ATOM   2160  HB2 ASN   159      50.608  91.187  84.823  1.00  0.00           H  
ATOM   2161  HB3 ASN   159      50.188  92.858  84.665  1.00  0.00           H  
ATOM   2162  CG  ASN   159      52.116  92.179  83.924  1.00  0.00           C  
ATOM   2163  OD1 ASN   159      52.634  93.188  83.498  1.00  0.00           O  
ATOM   2164  ND2 ASN   159      52.786  91.037  83.646  1.00  0.00           N  
ATOM   2165 HD21 ASN   159      52.534  90.185  84.127  1.00  0.00           H  
ATOM   2166 HD22 ASN   159      53.602  91.150  83.061  1.00  0.00           H  
ATOM   2167  C   ASN   159      52.153  93.874  86.385  1.00  0.00           C  
ATOM   2168  O   ASN   159      51.396  94.835  86.359  1.00  0.00           O  
ATOM   2169  N   GLN   160      53.424  94.102  86.245  1.00  0.00           N  
ATOM   2170  H   GLN   160      53.618  95.072  86.449  1.00  0.00           H  
ATOM   2171  CA  GLN   160      54.562  93.235  86.199  1.00  0.00           C  
ATOM   2172  HA  GLN   160      54.403  92.390  85.529  1.00  0.00           H  
ATOM   2173  CB  GLN   160      55.753  94.038  85.694  1.00  0.00           C  
ATOM   2174  HB2 GLN   160      55.571  94.371  84.672  1.00  0.00           H  
ATOM   2175  HB3 GLN   160      55.928  94.905  86.331  1.00  0.00           H  
ATOM   2176  CG  GLN   160      57.065  93.193  85.661  1.00  0.00           C  
ATOM   2177  HG2 GLN   160      57.830  93.859  85.261  1.00  0.00           H  
ATOM   2178  HG3 GLN   160      57.414  92.937  86.661  1.00  0.00           H  
ATOM   2179  CD  GLN   160      56.745  91.889  84.780  1.00  0.00           C  
ATOM   2180  OE1 GLN   160      56.604  90.757  85.216  1.00  0.00           O  
ATOM   2181  NE2 GLN   160      56.544  92.052  83.509  1.00  0.00           N  
ATOM   2182 HE21 GLN   160      56.710  92.985  83.160  1.00  0.00           H  
ATOM   2183 HE22 GLN   160      56.229  91.290  82.927  1.00  0.00           H  
ATOM   2184  C   GLN   160      54.873  92.688  87.611  1.00  0.00           C  
ATOM   2185  O   GLN   160      55.289  93.467  88.478  1.00  0.00           O  
ATOM   2186  N   TYR   161      54.547  91.416  87.916  1.00  0.00           N  
ATOM   2187  H   TYR   161      54.454  90.747  87.165  1.00  0.00           H  
ATOM   2188  CA  TYR   161      54.737  90.843  89.260  1.00  0.00           C  
ATOM   2189  HA  TYR   161      54.547  91.710  89.892  1.00  0.00           H  
ATOM   2190  CB  TYR   161      53.962  89.560  89.477  1.00  0.00           C  
ATOM   2191  HB2 TYR   161      52.963  89.636  89.047  1.00  0.00           H  
ATOM   2192  HB3 TYR   161      54.510  88.713  89.065  1.00  0.00           H  
ATOM   2193  CG  TYR   161      53.539  89.211  90.897  1.00  0.00           C  
ATOM   2194  CD1 TYR   161      54.448  88.592  91.729  1.00  0.00           C  
ATOM   2195  HD1 TYR   161      55.413  88.320  91.327  1.00  0.00           H  
ATOM   2196  CE1 TYR   161      53.986  88.103  92.974  1.00  0.00           C  
ATOM   2197  HE1 TYR   161      54.679  87.448  93.481  1.00  0.00           H  
ATOM   2198  CZ  TYR   161      52.671  88.250  93.424  1.00  0.00           C  
ATOM   2199  OH  TYR   161      52.277  87.860  94.698  1.00  0.00           O  
ATOM   2200  HH  TYR   161      52.997  87.784  95.328  1.00  0.00           H  
ATOM   2201  CE2 TYR   161      51.823  89.035  92.679  1.00  0.00           C  
ATOM   2202  HE2 TYR   161      50.865  89.378  93.041  1.00  0.00           H  
ATOM   2203  CD2 TYR   161      52.256  89.490  91.379  1.00  0.00           C  
ATOM   2204  HD2 TYR   161      51.594  90.063  90.746  1.00  0.00           H  
ATOM   2205  C   TYR   161      56.232  90.579  89.594  1.00  0.00           C  
ATOM   2206  O   TYR   161      56.635  90.696  90.769  1.00  0.00           O  
ATOM   2207  N   ASN   162      57.023  90.299  88.548  1.00  0.00           N  
ATOM   2208  H   ASN   162      56.677  90.385  87.603  1.00  0.00           H  
ATOM   2209  CA  ASN   162      58.448  90.275  88.745  1.00  0.00           C  
ATOM   2210  HA  ASN   162      58.551  89.507  89.512  1.00  0.00           H  
ATOM   2211  CB  ASN   162      59.064  89.721  87.464  1.00  0.00           C  
ATOM   2212  HB2 ASN   162      58.721  90.363  86.652  1.00  0.00           H  
ATOM   2213  HB3 ASN   162      60.129  89.952  87.470  1.00  0.00           H  
ATOM   2214  CG  ASN   162      58.700  88.281  87.185  1.00  0.00           C  
ATOM   2215  OD1 ASN   162      58.055  87.490  87.850  1.00  0.00           O  
ATOM   2216  ND2 ASN   162      59.059  87.916  85.955  1.00  0.00           N  
ATOM   2217 HD21 ASN   162      58.803  86.970  85.709  1.00  0.00           H  
ATOM   2218 HD22 ASN   162      59.703  88.470  85.409  1.00  0.00           H  
ATOM   2219  C   ASN   162      59.116  91.570  89.265  1.00  0.00           C  
ATOM   2220  O   ASN   162      58.676  92.715  89.037  1.00  0.00           O  
ATOM   2221  N   SER   163      60.275  91.383  89.911  1.00  0.00           N  
ATOM   2222  H   SER   163      60.522  90.420  90.088  1.00  0.00           H  
ATOM   2223  CA  SER   163      61.324  92.346  90.136  1.00  0.00           C  
ATOM   2224  HA  SER   163      60.941  93.148  90.768  1.00  0.00           H  
ATOM   2225  CB  SER   163      62.453  91.593  90.814  1.00  0.00           C  
ATOM   2226  HB2 SER   163      62.033  91.037  91.652  1.00  0.00           H  
ATOM   2227  HB3 SER   163      62.732  90.881  90.038  1.00  0.00           H  
ATOM   2228  OG  SER   163      63.599  92.383  91.053  1.00  0.00           O  
ATOM   2229  HG  SER   163      64.284  91.834  91.443  1.00  0.00           H  
ATOM   2230  C   SER   163      61.651  92.990  88.797  1.00  0.00           C  
ATOM   2231  O   SER   163      61.496  92.439  87.707  1.00  0.00           O  
ATOM   2232  N   SER   164      62.072  94.272  88.912  1.00  0.00           N  
ATOM   2233  H   SER   164      62.155  94.682  89.831  1.00  0.00           H  
ATOM   2234  CA  SER   164      62.273  95.201  87.865  1.00  0.00           C  
ATOM   2235  HA  SER   164      62.758  96.051  88.346  1.00  0.00           H  
ATOM   2236  CB  SER   164      60.824  95.625  87.297  1.00  0.00           C  
ATOM   2237  HB2 SER   164      60.315  94.759  86.875  1.00  0.00           H  
ATOM   2238  HB3 SER   164      60.214  95.962  88.135  1.00  0.00           H  
ATOM   2239  OG  SER   164      61.000  96.653  86.306  1.00  0.00           O  
ATOM   2240  HG  SER   164      61.646  97.294  86.610  1.00  0.00           H  
ATOM   2241  C   SER   164      63.239  94.665  86.788  1.00  0.00           C  
ATOM   2242  O   SER   164      64.308  94.206  87.195  1.00  0.00           O  
ATOM   2243  N   SER   165      63.125  95.001  85.498  1.00  0.00           N  
ATOM   2244  H   SER   165      62.275  95.525  85.346  1.00  0.00           H  
ATOM   2245  CA  SER   165      64.105  94.925  84.419  1.00  0.00           C  
ATOM   2246  HA  SER   165      64.641  94.011  84.678  1.00  0.00           H  
ATOM   2247  CB  SER   165      63.511  94.615  83.062  1.00  0.00           C  
ATOM   2248  HB2 SER   165      63.012  95.449  82.570  1.00  0.00           H  
ATOM   2249  HB3 SER   165      64.349  94.256  82.463  1.00  0.00           H  
ATOM   2250  OG  SER   165      62.540  93.521  83.142  1.00  0.00           O  
ATOM   2251  HG  SER   165      62.885  92.751  83.599  1.00  0.00           H  
ATOM   2252  C   SER   165      65.087  96.151  84.366  1.00  0.00           C  
ATOM   2253  O   SER   165      64.776  97.321  84.665  1.00  0.00           O  
ATOM   2254  N   GLY   166      66.341  95.933  84.024  1.00  0.00           N  
ATOM   2255  H   GLY   166      66.536  94.971  83.785  1.00  0.00           H  
ATOM   2256  CA  GLY   166      67.520  96.778  83.937  1.00  0.00           C  
ATOM   2257  HA2 GLY   166      67.936  96.578  82.949  1.00  0.00           H  
ATOM   2258  HA3 GLY   166      67.165  97.808  83.963  1.00  0.00           H  
ATOM   2259  C   GLY   166      68.663  96.489  84.882  1.00  0.00           C  
ATOM   2260  O   GLY   166      69.098  95.330  85.028  1.00  0.00           O  
ATOM   2261  N   GLY   167      69.220  97.539  85.542  1.00  0.00           N  
ATOM   2262  H   GLY   167      68.821  98.459  85.423  1.00  0.00           H  
ATOM   2263  CA  GLY   167      70.190  97.440  86.523  1.00  0.00           C  
ATOM   2264  HA2 GLY   167      70.272  98.420  86.994  1.00  0.00           H  
ATOM   2265  HA3 GLY   167      69.925  96.759  87.332  1.00  0.00           H  
ATOM   2266  C   GLY   167      71.580  96.991  85.900  1.00  0.00           C  
ATOM   2267  O   GLY   167      71.912  97.261  84.696  1.00  0.00           O  
ATOM   2268  N   GLY   168      72.516  96.458  86.694  1.00  0.00           N  
ATOM   2269  H   GLY   168      72.143  96.083  87.555  1.00  0.00           H  
ATOM   2270  CA  GLY   168      73.903  96.404  86.580  1.00  0.00           C  
ATOM   2271  HA2 GLY   168      74.222  97.404  86.286  1.00  0.00           H  
ATOM   2272  HA3 GLY   168      74.261  96.202  87.590  1.00  0.00           H  
ATOM   2273  C   GLY   168      74.417  95.390  85.546  1.00  0.00           C  
ATOM   2274  O   GLY   168      73.707  94.568  85.065  1.00  0.00           O  
ATOM   2275  N   GLY   169      75.680  95.550  85.124  1.00  0.00           N  
ATOM   2276  H   GLY   169      76.040  94.906  84.434  1.00  0.00           H  
ATOM   2277  CA  GLY   169      76.614  96.518  85.652  1.00  0.00           C  
ATOM   2278  HA2 GLY   169      76.174  97.514  85.703  1.00  0.00           H  
ATOM   2279  HA3 GLY   169      76.680  96.280  86.713  1.00  0.00           H  
ATOM   2280  C   GLY   169      78.010  96.483  85.033  1.00  0.00           C  
ATOM   2281  O   GLY   169      78.536  95.413  84.790  1.00  0.00           O  
ATOM   2282  N   GLY   170      78.563  97.709  84.956  1.00  0.00           N  
ATOM   2283  H   GLY   170      77.999  98.528  85.133  1.00  0.00           H  
ATOM   2284  CA  GLY   170      79.965  97.869  84.595  1.00  0.00           C  
ATOM   2285  HA2 GLY   170      80.008  97.502  83.569  1.00  0.00           H  
ATOM   2286  HA3 GLY   170      80.318  98.900  84.619  1.00  0.00           H  
ATOM   2287  C   GLY   170      80.925  97.035  85.438  1.00  0.00           C  
ATOM   2288  O   GLY   170      80.623  96.707  86.610  1.00  0.00           O  
ATOM   2289  N   GLY   171      82.156  96.678  84.902  1.00  0.00           N  
ATOM   2290  H   GLY   171      82.794  96.210  85.528  1.00  0.00           H  
ATOM   2291  CA  GLY   171      82.608  96.987  83.545  1.00  0.00           C  
ATOM   2292  HA2 GLY   171      83.514  96.416  83.344  1.00  0.00           H  
ATOM   2293  HA3 GLY   171      81.902  96.580  82.821  1.00  0.00           H  
ATOM   2294  C   GLY   171      82.885  98.506  83.377  1.00  0.00           C  
ATOM   2295  O   GLY   171      83.144  99.209  84.404  1.00  0.00           O  
ATOM   2296  N   GLY   172      82.873  99.108  82.192  1.00  0.00           N  
ATOM   2297  H   GLY   172      83.018 100.097  82.050  1.00  0.00           H  
ATOM   2298  CA  GLY   172      82.534  98.575  80.886  1.00  0.00           C  
ATOM   2299  HA2 GLY   172      81.739  97.839  81.001  1.00  0.00           H  
ATOM   2300  HA3 GLY   172      82.238  99.400  80.238  1.00  0.00           H  
ATOM   2301  C   GLY   172      83.710  97.757  80.287  1.00  0.00           C  
ATOM   2302  O   GLY   172      84.587  97.302  81.037  1.00  0.00           O  
ATOM   2303  N   GLY   173      83.835  97.628  78.958  1.00  0.00           N  
ATOM   2304  H   GLY   173      83.099  97.972  78.358  1.00  0.00           H  
ATOM   2305  CA  GLY   173      85.023  97.008  78.226  1.00  0.00           C  
ATOM   2306  HA2 GLY   173      85.005  97.164  77.147  1.00  0.00           H  
ATOM   2307  HA3 GLY   173      85.959  97.432  78.588  1.00  0.00           H  
ATOM   2308  C   GLY   173      85.022  95.494  78.462  1.00  0.00           C  
ATOM   2309  O   GLY   173      84.214  94.947  79.234  1.00  0.00           O  
ATOM   2310  N   GLY   174      85.780  94.695  77.706  1.00  0.00           N  
ATOM   2311  H   GLY   174      85.642  93.723  77.944  1.00  0.00           H  
ATOM   2312  CA  GLY   174      86.911  94.986  76.864  1.00  0.00           C  
ATOM   2313  HA2 GLY   174      87.002  96.070  76.798  1.00  0.00           H  
ATOM   2314  HA3 GLY   174      87.811  94.703  77.409  1.00  0.00           H  
ATOM   2315  C   GLY   174      86.899  94.364  75.411  1.00  0.00           C  
ATOM   2316  O   GLY   174      87.842  94.563  74.710  1.00  0.00           O  
ATOM   2317  N   GLY   175      85.796  93.730  74.975  1.00  0.00           N  
ATOM   2318  H   GLY   175      84.966  93.731  75.551  1.00  0.00           H  
ATOM   2319  CA  GLY   175      85.709  93.108  73.656  1.00  0.00           C  
ATOM   2320  HA2 GLY   175      86.719  92.778  73.417  1.00  0.00           H  
ATOM   2321  HA3 GLY   175      84.919  92.358  73.702  1.00  0.00           H  
ATOM   2322  C   GLY   175      85.386  94.220  72.664  1.00  0.00           C  
ATOM   2323  O   GLY   175      85.870  95.344  72.781  1.00  0.00           O  
ATOM   2324  N   ASN   176      84.618  93.974  71.616  1.00  0.00           N  
ATOM   2325  H   ASN   176      84.237  93.045  71.507  1.00  0.00           H  
ATOM   2326  CA  ASN   176      84.163  94.947  70.665  1.00  0.00           C  
ATOM   2327  HA  ASN   176      85.000  95.486  70.220  1.00  0.00           H  
ATOM   2328  CB  ASN   176      83.455  94.109  69.485  1.00  0.00           C  
ATOM   2329  HB2 ASN   176      84.081  93.389  68.959  1.00  0.00           H  
ATOM   2330  HB3 ASN   176      82.580  93.594  69.881  1.00  0.00           H  
ATOM   2331  CG  ASN   176      82.992  95.025  68.365  1.00  0.00           C  
ATOM   2332  OD1 ASN   176      83.729  95.360  67.433  1.00  0.00           O  
ATOM   2333  ND2 ASN   176      81.763  95.655  68.476  1.00  0.00           N  
ATOM   2334 HD21 ASN   176      81.550  96.215  67.662  1.00  0.00           H  
ATOM   2335 HD22 ASN   176      81.060  95.523  69.189  1.00  0.00           H  
ATOM   2336  C   ASN   176      83.262  95.976  71.364  1.00  0.00           C  
ATOM   2337  O   ASN   176      82.221  95.513  71.882  1.00  0.00           O  
ATOM   2338  N   TYR   177      83.560  97.315  71.298  1.00  0.00           N  
ATOM   2339  H   TYR   177      84.363  97.639  70.779  1.00  0.00           H  
ATOM   2340  CA  TYR   177      82.793  98.315  72.049  1.00  0.00           C  
ATOM   2341  HA  TYR   177      82.652  98.066  73.101  1.00  0.00           H  
ATOM   2342  CB  TYR   177      83.630  99.602  72.208  1.00  0.00           C  
ATOM   2343  HB2 TYR   177      84.039  99.815  71.220  1.00  0.00           H  
ATOM   2344  HB3 TYR   177      82.894 100.338  72.531  1.00  0.00           H  
ATOM   2345  CG  TYR   177      84.841  99.615  73.142  1.00  0.00           C  
ATOM   2346  CD1 TYR   177      86.124  99.217  72.672  1.00  0.00           C  
ATOM   2347  HD1 TYR   177      86.204  98.859  71.656  1.00  0.00           H  
ATOM   2348  CE1 TYR   177      87.231  99.215  73.549  1.00  0.00           C  
ATOM   2349  HE1 TYR   177      88.205  98.901  73.205  1.00  0.00           H  
ATOM   2350  CZ  TYR   177      87.117  99.766  74.863  1.00  0.00           C  
ATOM   2351  OH  TYR   177      88.225  99.927  75.672  1.00  0.00           O  
ATOM   2352  HH  TYR   177      87.936 100.474  76.406  1.00  0.00           H  
ATOM   2353  CE2 TYR   177      85.876 100.211  75.270  1.00  0.00           C  
ATOM   2354  HE2 TYR   177      85.869 100.759  76.200  1.00  0.00           H  
ATOM   2355  CD2 TYR   177      84.769 100.238  74.378  1.00  0.00           C  
ATOM   2356  HD2 TYR   177      83.860 100.690  74.748  1.00  0.00           H  
ATOM   2357  C   TYR   177      81.380  98.558  71.430  1.00  0.00           C  
ATOM   2358  O   TYR   177      81.288  98.980  70.283  1.00  0.00           O  
ATOM   2359  N   GLY   178      80.294  98.302  72.103  1.00  0.00           N  
ATOM   2360  H   GLY   178      79.445  98.313  71.556  1.00  0.00           H  
ATOM   2361  CA  GLY   178      80.216  97.873  73.525  1.00  0.00           C  
ATOM   2362  HA2 GLY   178      79.181  97.543  73.611  1.00  0.00           H  
ATOM   2363  HA3 GLY   178      80.967  97.114  73.746  1.00  0.00           H  
ATOM   2364  C   GLY   178      80.331  99.075  74.493  1.00  0.00           C  
ATOM   2365  O   GLY   178      80.997 100.025  74.211  1.00  0.00           O  
ATOM   2366  N   GLN   179      79.776  99.070  75.629  1.00  0.00           N  
ATOM   2367  H   GLN   179      79.292  98.259  75.987  1.00  0.00           H  
ATOM   2368  CA  GLN   179      79.856 100.127  76.654  1.00  0.00           C  
ATOM   2369  HA  GLN   179      79.753 101.140  76.265  1.00  0.00           H  
ATOM   2370  CB  GLN   179      78.877  99.914  77.767  1.00  0.00           C  
ATOM   2371  HB2 GLN   179      78.885 100.793  78.413  1.00  0.00           H  
ATOM   2372  HB3 GLN   179      77.886  99.868  77.315  1.00  0.00           H  
ATOM   2373  CG  GLN   179      78.989  98.755  78.696  1.00  0.00           C  
ATOM   2374  HG2 GLN   179      80.009  98.806  79.078  1.00  0.00           H  
ATOM   2375  HG3 GLN   179      78.423  99.007  79.593  1.00  0.00           H  
ATOM   2376  CD  GLN   179      78.423  97.386  78.224  1.00  0.00           C  
ATOM   2377  OE1 GLN   179      78.157  97.087  77.046  1.00  0.00           O  
ATOM   2378  NE2 GLN   179      78.215  96.459  79.115  1.00  0.00           N  
ATOM   2379 HE21 GLN   179      78.368  96.495  80.113  1.00  0.00           H  
ATOM   2380 HE22 GLN   179      78.043  95.504  78.835  1.00  0.00           H  
ATOM   2381  C   GLN   179      81.329 100.163  77.209  1.00  0.00           C  
ATOM   2382  O   GLN   179      81.931  99.124  77.515  1.00  0.00           O  
ATOM   2383  N   ASP   180      81.934 101.316  77.316  1.00  0.00           N  
ATOM   2384  H   ASP   180      82.854 101.213  77.720  1.00  0.00           H  
ATOM   2385  CA  ASP   180      81.627 102.659  76.777  1.00  0.00           C  
ATOM   2386  HA  ASP   180      81.101 102.584  75.825  1.00  0.00           H  
ATOM   2387  CB  ASP   180      80.737 103.504  77.707  1.00  0.00           C  
ATOM   2388  HB2 ASP   180      79.793 102.991  77.891  1.00  0.00           H  
ATOM   2389  HB3 ASP   180      81.233 103.698  78.658  1.00  0.00           H  
ATOM   2390  CG  ASP   180      80.391 104.944  77.252  1.00  0.00           C  
ATOM   2391  OD1 ASP   180      79.820 105.686  78.025  1.00  0.00           O  
ATOM   2392  OD2 ASP   180      80.544 105.301  76.066  1.00  0.00           O  
ATOM   2393  C   ASP   180      82.908 103.359  76.445  1.00  0.00           C  
ATOM   2394  O   ASP   180      83.730 103.612  77.343  1.00  0.00           O  
ATOM   2395  N   GLN   181      83.161 103.694  75.213  1.00  0.00           N  
ATOM   2396  H   GLN   181      82.464 103.462  74.520  1.00  0.00           H  
ATOM   2397  CA  GLN   181      84.405 104.256  74.737  1.00  0.00           C  
ATOM   2398  HA  GLN   181      85.216 103.727  75.238  1.00  0.00           H  
ATOM   2399  CB  GLN   181      84.369 103.885  73.231  1.00  0.00           C  
ATOM   2400  HB2 GLN   181      84.418 102.796  73.236  1.00  0.00           H  
ATOM   2401  HB3 GLN   181      83.431 104.232  72.799  1.00  0.00           H  
ATOM   2402  CG  GLN   181      85.552 104.276  72.357  1.00  0.00           C  
ATOM   2403  HG2 GLN   181      85.519 105.365  72.384  1.00  0.00           H  
ATOM   2404  HG3 GLN   181      86.427 104.018  72.954  1.00  0.00           H  
ATOM   2405  CD  GLN   181      85.513 103.651  70.920  1.00  0.00           C  
ATOM   2406  OE1 GLN   181      86.533 103.625  70.218  1.00  0.00           O  
ATOM   2407  NE2 GLN   181      84.409 103.080  70.421  1.00  0.00           N  
ATOM   2408 HE21 GLN   181      83.506 103.061  70.873  1.00  0.00           H  
ATOM   2409 HE22 GLN   181      84.394 102.772  69.459  1.00  0.00           H  
ATOM   2410  C   GLN   181      84.528 105.789  74.975  1.00  0.00           C  
ATOM   2411  O   GLN   181      85.588 106.371  74.798  1.00  0.00           O  
ATOM   2412  N   SER   182      83.487 106.368  75.456  1.00  0.00           N  
ATOM   2413  H   SER   182      82.682 105.821  75.727  1.00  0.00           H  
ATOM   2414  CA  SER   182      83.472 107.850  75.786  1.00  0.00           C  
ATOM   2415  HA  SER   182      83.922 108.431  74.981  1.00  0.00           H  
ATOM   2416  CB  SER   182      82.059 108.335  75.980  1.00  0.00           C  
ATOM   2417  HB2 SER   182      81.753 108.175  77.014  1.00  0.00           H  
ATOM   2418  HB3 SER   182      82.028 109.422  75.904  1.00  0.00           H  
ATOM   2419  OG  SER   182      81.161 107.754  75.065  1.00  0.00           O  
ATOM   2420  HG  SER   182      81.077 106.817  75.259  1.00  0.00           H  
ATOM   2421  C   SER   182      84.334 108.187  77.059  1.00  0.00           C  
ATOM   2422  O   SER   182      84.349 107.432  77.986  1.00  0.00           O  
ATOM   2423  N   SER   183      84.901 109.379  77.193  1.00  0.00           N  
ATOM   2424  H   SER   183      85.592 109.445  77.926  1.00  0.00           H  
ATOM   2425  CA  SER   183      84.727 110.564  76.281  1.00  0.00           C  
ATOM   2426  HA  SER   183      83.885 110.492  75.593  1.00  0.00           H  
ATOM   2427  CB  SER   183      84.352 111.819  77.118  1.00  0.00           C  
ATOM   2428  HB2 SER   183      83.485 111.684  77.765  1.00  0.00           H  
ATOM   2429  HB3 SER   183      85.181 112.158  77.740  1.00  0.00           H  
ATOM   2430  OG  SER   183      84.091 112.884  76.242  1.00  0.00           O  
ATOM   2431  HG  SER   183      83.228 112.755  75.843  1.00  0.00           H  
ATOM   2432  C   SER   183      86.086 110.682  75.475  1.00  0.00           C  
ATOM   2433  O   SER   183      87.146 110.892  76.054  1.00  0.00           O  
ATOM   2434  N   MET   184      86.138 110.462  74.167  1.00  0.00           N  
ATOM   2435  H   MET   184      85.261 110.334  73.682  1.00  0.00           H  
ATOM   2436  CA  MET   184      87.392 110.538  73.382  1.00  0.00           C  
ATOM   2437  HA  MET   184      88.085 110.042  74.062  1.00  0.00           H  
ATOM   2438  CB  MET   184      87.338 109.799  72.010  1.00  0.00           C  
ATOM   2439  HB2 MET   184      86.515 110.179  71.406  1.00  0.00           H  
ATOM   2440  HB3 MET   184      88.269 109.897  71.451  1.00  0.00           H  
ATOM   2441  CG  MET   184      87.172 108.311  72.060  1.00  0.00           C  
ATOM   2442  HG2 MET   184      88.094 107.961  72.523  1.00  0.00           H  
ATOM   2443  HG3 MET   184      86.334 108.009  72.689  1.00  0.00           H  
ATOM   2444  SD  MET   184      86.976 107.475  70.440  1.00  0.00           S  
ATOM   2445  CE  MET   184      85.156 107.678  70.022  1.00  0.00           C  
ATOM   2446  HE1 MET   184      84.571 107.311  70.865  1.00  0.00           H  
ATOM   2447  HE2 MET   184      84.853 108.724  69.972  1.00  0.00           H  
ATOM   2448  HE3 MET   184      84.828 107.067  69.180  1.00  0.00           H  
ATOM   2449  C   MET   184      87.814 112.009  73.087  1.00  0.00           C  
ATOM   2450  O   MET   184      86.954 112.895  73.147  1.00  0.00           O  
ATOM   2451  N   SER   185      89.112 112.297  72.727  1.00  0.00           N  
ATOM   2452  H   SER   185      89.768 111.535  72.636  1.00  0.00           H  
ATOM   2453  CA  SER   185      89.598 113.580  72.754  1.00  0.00           C  
ATOM   2454  HA  SER   185      89.408 113.979  73.751  1.00  0.00           H  
ATOM   2455  CB  SER   185      91.088 113.533  72.414  1.00  0.00           C  
ATOM   2456  HB2 SER   185      91.656 112.756  72.925  1.00  0.00           H  
ATOM   2457  HB3 SER   185      91.245 113.312  71.358  1.00  0.00           H  
ATOM   2458  OG  SER   185      91.649 114.794  72.636  1.00  0.00           O  
ATOM   2459  HG  SER   185      92.281 114.649  73.344  1.00  0.00           H  
ATOM   2460  C   SER   185      88.854 114.629  71.934  1.00  0.00           C  
ATOM   2461  O   SER   185      88.331 114.387  70.855  1.00  0.00           O  
ATOM   2462  N   SER   186      88.862 115.940  72.400  1.00  0.00           N  
ATOM   2463  H   SER   186      89.375 116.064  73.261  1.00  0.00           H  
ATOM   2464  CA  SER   186      88.059 117.040  71.887  1.00  0.00           C  
ATOM   2465  HA  SER   186      88.474 117.252  70.902  1.00  0.00           H  
ATOM   2466  CB  SER   186      86.558 116.695  71.664  1.00  0.00           C  
ATOM   2467  HB2 SER   186      86.576 115.929  70.889  1.00  0.00           H  
ATOM   2468  HB3 SER   186      86.279 116.238  72.613  1.00  0.00           H  
ATOM   2469  OG  SER   186      85.635 117.699  71.151  1.00  0.00           O  
ATOM   2470  HG  SER   186      84.799 117.232  71.078  1.00  0.00           H  
ATOM   2471  C   SER   186      88.100 118.286  72.693  1.00  0.00           C  
ATOM   2472  O   SER   186      88.034 118.179  73.913  1.00  0.00           O  
ATOM   2473  N   GLY   187      87.923 119.493  72.063  1.00  0.00           N  
ATOM   2474  H   GLY   187      87.822 120.274  72.696  1.00  0.00           H  
ATOM   2475  CA  GLY   187      88.247 119.996  70.755  1.00  0.00           C  
ATOM   2476  HA2 GLY   187      89.172 120.568  70.835  1.00  0.00           H  
ATOM   2477  HA3 GLY   187      88.444 119.137  70.114  1.00  0.00           H  
ATOM   2478  C   GLY   187      87.162 120.903  70.097  1.00  0.00           C  
ATOM   2479  O   GLY   187      87.379 121.585  69.117  1.00  0.00           O  
ATOM   2480  N   GLY   188      85.960 120.901  70.685  1.00  0.00           N  
ATOM   2481  H   GLY   188      85.754 120.168  71.349  1.00  0.00           H  
ATOM   2482  CA  GLY   188      84.880 121.760  70.264  1.00  0.00           C  
ATOM   2483  HA2 GLY   188      84.826 121.776  69.176  1.00  0.00           H  
ATOM   2484  HA3 GLY   188      84.021 121.201  70.634  1.00  0.00           H  
ATOM   2485  C   GLY   188      84.890 123.200  70.968  1.00  0.00           C  
ATOM   2486  O   GLY   188      85.518 123.317  72.069  1.00  0.00           O  
ATOM   2487  N   GLY   189      84.235 124.242  70.361  1.00  0.00           N  
ATOM   2488  H   GLY   189      84.296 125.132  70.833  1.00  0.00           H  
ATOM   2489  CA  GLY   189      83.261 124.206  69.235  1.00  0.00           C  
ATOM   2490  HA2 GLY   189      83.783 124.017  68.297  1.00  0.00           H  
ATOM   2491  HA3 GLY   189      82.494 123.445  69.382  1.00  0.00           H  
ATOM   2492  C   GLY   189      82.564 125.551  68.936  1.00  0.00           C  
ATOM   2493  O   GLY   189      82.072 126.218  69.915  1.00  0.00           O  
ATOM   2494  N   SER   190      82.429 125.951  67.678  1.00  0.00           N  
ATOM   2495  H   SER   190      82.985 125.584  66.918  1.00  0.00           H  
ATOM   2496  CA  SER   190      81.445 126.969  67.156  1.00  0.00           C  
ATOM   2497  HA  SER   190      81.836 127.368  66.220  1.00  0.00           H  
ATOM   2498  CB  SER   190      80.146 126.230  66.759  1.00  0.00           C  
ATOM   2499  HB2 SER   190      79.808 125.870  67.731  1.00  0.00           H  
ATOM   2500  HB3 SER   190      79.514 126.954  66.245  1.00  0.00           H  
ATOM   2501  OG  SER   190      80.279 125.163  65.884  1.00  0.00           O  
ATOM   2502  HG  SER   190      80.309 125.567  65.014  1.00  0.00           H  
ATOM   2503  C   SER   190      81.155 128.193  68.065  1.00  0.00           C  
ATOM   2504  O   SER   190      80.136 128.319  68.684  1.00  0.00           O  
ATOM   2505  N   GLY   191      82.087 129.101  68.179  1.00  0.00           N  
ATOM   2506  H   GLY   191      81.881 129.921  68.730  1.00  0.00           H  
ATOM   2507  CA  GLY   191      83.317 129.203  67.376  1.00  0.00           C  
ATOM   2508  HA2 GLY   191      84.130 129.647  67.950  1.00  0.00           H  
ATOM   2509  HA3 GLY   191      83.528 128.152  67.179  1.00  0.00           H  
ATOM   2510  C   GLY   191      83.113 129.952  66.001  1.00  0.00           C  
ATOM   2511  O   GLY   191      81.935 130.095  65.595  1.00  0.00           O  
ATOM   2512  N   GLY   192      84.198 130.337  65.352  1.00  0.00           N  
ATOM   2513  H   GLY   192      85.132 130.220  65.718  1.00  0.00           H  
ATOM   2514  CA  GLY   192      83.985 131.020  64.066  1.00  0.00           C  
ATOM   2515  HA2 GLY   192      83.394 131.922  64.226  1.00  0.00           H  
ATOM   2516  HA3 GLY   192      84.891 131.449  63.639  1.00  0.00           H  
ATOM   2517  C   GLY   192      83.348 130.194  62.976  1.00  0.00           C  
ATOM   2518  O   GLY   192      83.837 129.138  62.595  1.00  0.00           O  
ATOM   2519  N   GLY   193      82.373 130.733  62.232  1.00  0.00           N  
ATOM   2520  H   GLY   193      82.101 131.691  62.401  1.00  0.00           H  
ATOM   2521  CA  GLY   193      81.863 130.057  60.988  1.00  0.00           C  
ATOM   2522  HA2 GLY   193      82.465 130.331  60.122  1.00  0.00           H  
ATOM   2523  HA3 GLY   193      81.955 128.973  61.059  1.00  0.00           H  
ATOM   2524  C   GLY   193      80.418 130.508  60.802  1.00  0.00           C  
ATOM   2525  O   GLY   193      79.939 131.482  61.361  1.00  0.00           O  
ATOM   2526  N   TYR   194      79.660 129.788  59.954  1.00  0.00           N  
ATOM   2527  H   TYR   194      80.068 128.911  59.661  1.00  0.00           H  
ATOM   2528  CA  TYR   194      78.313 130.091  59.526  1.00  0.00           C  
ATOM   2529  HA  TYR   194      78.325 131.077  59.062  1.00  0.00           H  
ATOM   2530  CB  TYR   194      77.861 129.064  58.462  1.00  0.00           C  
ATOM   2531  HB2 TYR   194      77.889 128.137  59.035  1.00  0.00           H  
ATOM   2532  HB3 TYR   194      76.839 129.260  58.138  1.00  0.00           H  
ATOM   2533  CG  TYR   194      78.714 128.996  57.270  1.00  0.00           C  
ATOM   2534  CD1 TYR   194      78.576 129.944  56.251  1.00  0.00           C  
ATOM   2535  HD1 TYR   194      77.997 130.848  56.366  1.00  0.00           H  
ATOM   2536  CE1 TYR   194      79.353 129.936  55.079  1.00  0.00           C  
ATOM   2537  HE1 TYR   194      79.360 130.780  54.405  1.00  0.00           H  
ATOM   2538  CZ  TYR   194      80.262 128.895  54.856  1.00  0.00           C  
ATOM   2539  OH  TYR   194      81.213 129.105  53.895  1.00  0.00           O  
ATOM   2540  HH  TYR   194      81.776 128.331  53.829  1.00  0.00           H  
ATOM   2541  CE2 TYR   194      80.500 127.985  55.894  1.00  0.00           C  
ATOM   2542  HE2 TYR   194      81.336 127.301  55.888  1.00  0.00           H  
ATOM   2543  CD2 TYR   194      79.655 127.985  57.055  1.00  0.00           C  
ATOM   2544  HD2 TYR   194      79.724 127.135  57.717  1.00  0.00           H  
ATOM   2545  C   TYR   194      77.275 130.022  60.728  1.00  0.00           C  
ATOM   2546  O   TYR   194      77.515 129.249  61.715  1.00  0.00           O  
ATOM   2547  N   GLY   195      76.114 130.704  60.655  1.00  0.00           N  
ATOM   2548  H   GLY   195      75.537 130.788  61.479  1.00  0.00           H  
ATOM   2549  CA  GLY   195      75.738 131.607  59.572  1.00  0.00           C  
ATOM   2550  HA2 GLY   195      76.277 132.552  59.638  1.00  0.00           H  
ATOM   2551  HA3 GLY   195      75.950 130.995  58.695  1.00  0.00           H  
ATOM   2552  C   GLY   195      74.292 132.054  59.673  1.00  0.00           C  
ATOM   2553  O   GLY   195      73.555 131.560  60.531  1.00  0.00           O  
ATOM   2554  N   ASN   196      73.977 133.150  58.898  1.00  0.00           N  
ATOM   2555  H   ASN   196      74.662 133.591  58.301  1.00  0.00           H  
ATOM   2556  CA  ASN   196      72.659 133.721  58.810  1.00  0.00           C  
ATOM   2557  HA  ASN   196      72.252 133.647  59.819  1.00  0.00           H  
ATOM   2558  CB  ASN   196      72.715 135.198  58.481  1.00  0.00           C  
ATOM   2559  HB2 ASN   196      73.285 135.607  59.315  1.00  0.00           H  
ATOM   2560  HB3 ASN   196      73.443 135.373  57.689  1.00  0.00           H  
ATOM   2561  CG  ASN   196      71.373 135.834  58.258  1.00  0.00           C  
ATOM   2562  OD1 ASN   196      71.004 136.395  57.216  1.00  0.00           O  
ATOM   2563  ND2 ASN   196      70.550 135.808  59.249  1.00  0.00           N  
ATOM   2564 HD21 ASN   196      69.680 136.321  59.235  1.00  0.00           H  
ATOM   2565 HD22 ASN   196      70.788 135.445  60.161  1.00  0.00           H  
ATOM   2566  C   ASN   196      71.788 132.886  57.849  1.00  0.00           C  
ATOM   2567  O   ASN   196      72.092 132.696  56.672  1.00  0.00           O  
ATOM   2568  N   GLN   197      70.701 132.336  58.392  1.00  0.00           N  
ATOM   2569  H   GLN   197      70.496 132.394  59.379  1.00  0.00           H  
ATOM   2570  CA  GLN   197      69.804 131.538  57.508  1.00  0.00           C  
ATOM   2571  HA  GLN   197      70.359 130.813  56.913  1.00  0.00           H  
ATOM   2572  CB  GLN   197      68.903 130.667  58.397  1.00  0.00           C  
ATOM   2573  HB2 GLN   197      69.632 129.968  58.807  1.00  0.00           H  
ATOM   2574  HB3 GLN   197      68.349 131.187  59.178  1.00  0.00           H  
ATOM   2575  CG  GLN   197      67.881 129.727  57.692  1.00  0.00           C  
ATOM   2576  HG2 GLN   197      67.085 130.340  57.267  1.00  0.00           H  
ATOM   2577  HG3 GLN   197      68.394 129.252  56.856  1.00  0.00           H  
ATOM   2578  CD  GLN   197      67.096 128.754  58.625  1.00  0.00           C  
ATOM   2579  OE1 GLN   197      67.033 128.935  59.849  1.00  0.00           O  
ATOM   2580  NE2 GLN   197      66.381 127.823  58.030  1.00  0.00           N  
ATOM   2581 HE21 GLN   197      66.495 127.701  57.034  1.00  0.00           H  
ATOM   2582 HE22 GLN   197      66.113 127.066  58.642  1.00  0.00           H  
ATOM   2583  C   GLN   197      68.948 132.407  56.548  1.00  0.00           C  
ATOM   2584  O   GLN   197      68.318 133.377  57.043  1.00  0.00           O  
ATOM   2585  N   ASP   198      68.938 132.154  55.256  1.00  0.00           N  
ATOM   2586  H   ASP   198      69.530 131.419  54.895  1.00  0.00           H  
ATOM   2587  CA  ASP   198      68.079 132.788  54.289  1.00  0.00           C  
ATOM   2588  HA  ASP   198      68.142 133.876  54.293  1.00  0.00           H  
ATOM   2589  CB  ASP   198      68.586 132.286  52.905  1.00  0.00           C  
ATOM   2590  HB2 ASP   198      68.690 131.206  52.801  1.00  0.00           H  
ATOM   2591  HB3 ASP   198      67.815 132.546  52.180  1.00  0.00           H  
ATOM   2592  CG  ASP   198      69.960 132.914  52.496  1.00  0.00           C  
ATOM   2593  OD1 ASP   198      70.395 132.660  51.365  1.00  0.00           O  
ATOM   2594  OD2 ASP   198      70.649 133.547  53.304  1.00  0.00           O  
ATOM   2595  C   ASP   198      66.623 132.336  54.506  1.00  0.00           C  
ATOM   2596  O   ASP   198      66.346 131.167  54.795  1.00  0.00           O  
ATOM   2597  N   GLN   199      65.714 133.259  54.218  1.00  0.00           N  
ATOM   2598  H   GLN   199      66.020 134.185  53.958  1.00  0.00           H  
ATOM   2599  CA  GLN   199      64.230 133.161  54.354  1.00  0.00           C  
ATOM   2600  HA  GLN   199      63.907 132.120  54.354  1.00  0.00           H  
ATOM   2601  CB  GLN   199      63.841 133.633  55.784  1.00  0.00           C  
ATOM   2602  HB2 GLN   199      64.341 134.577  55.998  1.00  0.00           H  
ATOM   2603  HB3 GLN   199      62.754 133.702  55.823  1.00  0.00           H  
ATOM   2604  CG  GLN   199      64.259 132.694  56.884  1.00  0.00           C  
ATOM   2605  HG2 GLN   199      63.744 131.747  56.724  1.00  0.00           H  
ATOM   2606  HG3 GLN   199      65.312 132.465  56.722  1.00  0.00           H  
ATOM   2607  CD  GLN   199      64.204 133.242  58.228  1.00  0.00           C  
ATOM   2608  OE1 GLN   199      64.720 132.705  59.177  1.00  0.00           O  
ATOM   2609  NE2 GLN   199      63.518 134.321  58.484  1.00  0.00           N  
ATOM   2610 HE21 GLN   199      63.074 134.770  57.696  1.00  0.00           H  
ATOM   2611 HE22 GLN   199      63.535 134.657  59.437  1.00  0.00           H  
ATOM   2612  C   GLN   199      63.427 133.825  53.230  1.00  0.00           C  
ATOM   2613  O   GLN   199      63.714 134.991  52.984  1.00  0.00           O  
ATOM   2614  N   SER   200      62.454 133.172  52.550  1.00  0.00           N  
ATOM   2615  H   SER   200      61.830 133.741  51.996  1.00  0.00           H  
ATOM   2616  CA  SER   200      62.356 131.741  52.292  1.00  0.00           C  
ATOM   2617  HA  SER   200      62.174 131.240  53.243  1.00  0.00           H  
ATOM   2618  CB  SER   200      61.124 131.405  51.509  1.00  0.00           C  
ATOM   2619  HB2 SER   200      60.146 131.764  51.829  1.00  0.00           H  
ATOM   2620  HB3 SER   200      61.335 131.776  50.506  1.00  0.00           H  
ATOM   2621  OG  SER   200      61.119 129.975  51.493  1.00  0.00           O  
ATOM   2622  HG  SER   200      61.108 129.703  50.572  1.00  0.00           H  
ATOM   2623  C   SER   200      63.657 131.208  51.770  1.00  0.00           C  
ATOM   2624  O   SER   200      64.436 131.833  51.031  1.00  0.00           O  
ATOM   2625  N   GLY   201      63.914 129.938  52.089  1.00  0.00           N  
ATOM   2626  H   GLY   201      63.276 129.597  52.795  1.00  0.00           H  
ATOM   2627  CA  GLY   201      65.047 129.115  51.601  1.00  0.00           C  
ATOM   2628  HA2 GLY   201      65.935 129.677  51.891  1.00  0.00           H  
ATOM   2629  HA3 GLY   201      65.022 128.172  52.147  1.00  0.00           H  
ATOM   2630  C   GLY   201      65.066 128.960  50.051  1.00  0.00           C  
ATOM   2631  O   GLY   201      64.057 129.217  49.434  1.00  0.00           O  
ATOM   2632  N   GLY   202      66.151 128.503  49.462  1.00  0.00           N  
ATOM   2633  H   GLY   202      66.188 128.529  48.453  1.00  0.00           H  
ATOM   2634  CA  GLY   202      67.325 127.913  50.205  1.00  0.00           C  
ATOM   2635  HA2 GLY   202      67.720 128.784  50.728  1.00  0.00           H  
ATOM   2636  HA3 GLY   202      66.955 127.144  50.883  1.00  0.00           H  
ATOM   2637  C   GLY   202      68.428 127.366  49.286  1.00  0.00           C  
ATOM   2638  O   GLY   202      68.450 127.449  48.097  1.00  0.00           O  
ATOM   2639  N   GLY   203      69.324 126.600  49.823  1.00  0.00           N  
ATOM   2640  H   GLY   203      69.960 126.134  49.192  1.00  0.00           H  
ATOM   2641  CA  GLY   203      69.649 126.493  51.282  1.00  0.00           C  
ATOM   2642  HA2 GLY   203      68.714 126.299  51.808  1.00  0.00           H  
ATOM   2643  HA3 GLY   203      70.210 125.582  51.491  1.00  0.00           H  
ATOM   2644  C   GLY   203      70.442 127.587  51.958  1.00  0.00           C  
ATOM   2645  O   GLY   203      70.473 128.736  51.447  1.00  0.00           O  
ATOM   2646  N   GLY   204      71.086 127.195  53.051  1.00  0.00           N  
ATOM   2647  H   GLY   204      70.937 126.238  53.340  1.00  0.00           H  
ATOM   2648  CA  GLY   204      72.057 127.921  53.883  1.00  0.00           C  
ATOM   2649  HA2 GLY   204      72.379 127.224  54.656  1.00  0.00           H  
ATOM   2650  HA3 GLY   204      72.771 128.160  53.095  1.00  0.00           H  
ATOM   2651  C   GLY   204      71.488 129.195  54.442  1.00  0.00           C  
ATOM   2652  O   GLY   204      70.271 129.395  54.691  1.00  0.00           O  
ATOM   2653  N   SER   205      72.378 130.108  54.656  1.00  0.00           N  
ATOM   2654  H   SER   205      71.979 130.939  55.069  1.00  0.00           H  
ATOM   2655  CA  SER   205      73.842 130.186  54.323  1.00  0.00           C  
ATOM   2656  HA  SER   205      73.973 130.173  53.241  1.00  0.00           H  
ATOM   2657  CB  SER   205      74.395 131.553  54.775  1.00  0.00           C  
ATOM   2658  HB2 SER   205      75.356 131.797  54.322  1.00  0.00           H  
ATOM   2659  HB3 SER   205      73.735 132.315  54.361  1.00  0.00           H  
ATOM   2660  OG  SER   205      74.565 131.722  56.174  1.00  0.00           O  
ATOM   2661  HG  SER   205      73.708 132.002  56.501  1.00  0.00           H  
ATOM   2662  C   SER   205      74.617 128.976  54.956  1.00  0.00           C  
ATOM   2663  O   SER   205      74.319 128.523  56.058  1.00  0.00           O  
ATOM   2664  N   GLY   206      75.715 128.552  54.285  1.00  0.00           N  
ATOM   2665  H   GLY   206      75.906 128.988  53.395  1.00  0.00           H  
ATOM   2666  CA  GLY   206      76.495 127.442  54.801  1.00  0.00           C  
ATOM   2667  HA2 GLY   206      77.394 127.337  54.193  1.00  0.00           H  
ATOM   2668  HA3 GLY   206      76.866 127.652  55.804  1.00  0.00           H  
ATOM   2669  C   GLY   206      75.772 126.084  54.861  1.00  0.00           C  
ATOM   2670  O   GLY   206      74.609 125.937  54.485  1.00  0.00           O  
ATOM   2671  N   GLY   207      76.412 125.028  55.335  1.00  0.00           N  
ATOM   2672  H   GLY   207      75.890 124.163  55.348  1.00  0.00           H  
ATOM   2673  CA  GLY   207      77.768 125.012  55.913  1.00  0.00           C  
ATOM   2674  HA2 GLY   207      78.060 125.868  56.522  1.00  0.00           H  
ATOM   2675  HA3 GLY   207      77.648 124.110  56.513  1.00  0.00           H  
ATOM   2676  C   GLY   207      78.910 124.566  54.871  1.00  0.00           C  
ATOM   2677  O   GLY   207      78.732 124.652  53.662  1.00  0.00           O  
ATOM   2678  N   TYR   208      79.988 123.999  55.400  1.00  0.00           N  
ATOM   2679  H   TYR   208      80.149 123.974  56.397  1.00  0.00           H  
ATOM   2680  CA  TYR   208      81.042 123.491  54.603  1.00  0.00           C  
ATOM   2681  HA  TYR   208      81.190 124.285  53.872  1.00  0.00           H  
ATOM   2682  CB  TYR   208      82.286 123.386  55.509  1.00  0.00           C  
ATOM   2683  HB2 TYR   208      82.593 124.404  55.749  1.00  0.00           H  
ATOM   2684  HB3 TYR   208      82.053 122.803  56.400  1.00  0.00           H  
ATOM   2685  CG  TYR   208      83.501 122.728  54.827  1.00  0.00           C  
ATOM   2686  CD1 TYR   208      84.311 123.622  54.086  1.00  0.00           C  
ATOM   2687  HD1 TYR   208      84.026 124.609  53.755  1.00  0.00           H  
ATOM   2688  CE1 TYR   208      85.492 123.158  53.495  1.00  0.00           C  
ATOM   2689  HE1 TYR   208      86.048 123.863  52.896  1.00  0.00           H  
ATOM   2690  CZ  TYR   208      85.921 121.796  53.717  1.00  0.00           C  
ATOM   2691  OH  TYR   208      87.055 121.249  53.121  1.00  0.00           O  
ATOM   2692  HH  TYR   208      87.220 120.320  53.298  1.00  0.00           H  
ATOM   2693  CE2 TYR   208      85.163 121.021  54.621  1.00  0.00           C  
ATOM   2694  HE2 TYR   208      85.407 119.987  54.815  1.00  0.00           H  
ATOM   2695  CD2 TYR   208      83.937 121.389  55.126  1.00  0.00           C  
ATOM   2696  HD2 TYR   208      83.382 120.802  55.842  1.00  0.00           H  
ATOM   2697  C   TYR   208      80.699 122.147  53.914  1.00  0.00           C  
ATOM   2698  O   TYR   208      80.145 121.185  54.548  1.00  0.00           O  
ATOM   2699  N   GLY   209      81.170 121.933  52.646  1.00  0.00           N  
ATOM   2700  H   GLY   209      81.680 122.706  52.243  1.00  0.00           H  
ATOM   2701  CA  GLY   209      81.338 120.537  52.197  1.00  0.00           C  
ATOM   2702  HA2 GLY   209      81.015 119.775  52.906  1.00  0.00           H  
ATOM   2703  HA3 GLY   209      80.667 120.533  51.338  1.00  0.00           H  
ATOM   2704  C   GLY   209      82.778 120.198  51.633  1.00  0.00           C  
ATOM   2705  O   GLY   209      83.544 121.116  51.375  1.00  0.00           O  
ATOM   2706  N   GLN   210      83.145 118.929  51.444  1.00  0.00           N  
ATOM   2707  H   GLN   210      84.126 118.812  51.236  1.00  0.00           H  
ATOM   2708  CA  GLN   210      82.577 117.537  51.777  1.00  0.00           C  
ATOM   2709  HA  GLN   210      83.269 116.798  51.375  1.00  0.00           H  
ATOM   2710  CB  GLN   210      82.625 117.088  53.296  1.00  0.00           C  
ATOM   2711  HB2 GLN   210      81.772 117.522  53.818  1.00  0.00           H  
ATOM   2712  HB3 GLN   210      82.497 116.007  53.341  1.00  0.00           H  
ATOM   2713  CG  GLN   210      83.926 117.312  54.052  1.00  0.00           C  
ATOM   2714  HG2 GLN   210      84.736 117.127  53.347  1.00  0.00           H  
ATOM   2715  HG3 GLN   210      83.922 118.378  54.281  1.00  0.00           H  
ATOM   2716  CD  GLN   210      84.043 116.523  55.348  1.00  0.00           C  
ATOM   2717  OE1 GLN   210      83.091 115.879  55.799  1.00  0.00           O  
ATOM   2718  NE2 GLN   210      85.161 116.623  56.014  1.00  0.00           N  
ATOM   2719 HE21 GLN   210      85.315 116.276  56.950  1.00  0.00           H  
ATOM   2720 HE22 GLN   210      85.945 117.154  55.662  1.00  0.00           H  
ATOM   2721  C   GLN   210      81.205 117.225  51.191  1.00  0.00           C  
ATOM   2722  O   GLN   210      80.363 116.546  51.784  1.00  0.00           O  
ATOM   2723  N   GLN   211      80.967 117.546  49.893  1.00  0.00           N  
ATOM   2724  H   GLN   211      81.739 118.004  49.429  1.00  0.00           H  
ATOM   2725  CA  GLN   211      79.631 117.409  49.332  1.00  0.00           C  
ATOM   2726  HA  GLN   211      78.986 118.049  49.934  1.00  0.00           H  
ATOM   2727  CB  GLN   211      79.831 118.022  47.906  1.00  0.00           C  
ATOM   2728  HB2 GLN   211      80.620 117.559  47.314  1.00  0.00           H  
ATOM   2729  HB3 GLN   211      78.900 117.751  47.409  1.00  0.00           H  
ATOM   2730  CG  GLN   211      79.937 119.529  47.860  1.00  0.00           C  
ATOM   2731  HG2 GLN   211      79.669 119.846  46.852  1.00  0.00           H  
ATOM   2732  HG3 GLN   211      79.209 119.955  48.550  1.00  0.00           H  
ATOM   2733  CD  GLN   211      81.306 120.057  48.218  1.00  0.00           C  
ATOM   2734  OE1 GLN   211      82.314 119.394  48.102  1.00  0.00           O  
ATOM   2735  NE2 GLN   211      81.416 121.158  48.914  1.00  0.00           N  
ATOM   2736 HE21 GLN   211      80.657 121.766  49.187  1.00  0.00           H  
ATOM   2737 HE22 GLN   211      82.351 121.460  49.149  1.00  0.00           H  
ATOM   2738  C   GLN   211      78.969 115.984  49.238  1.00  0.00           C  
ATOM   2739  O   GLN   211      77.762 115.873  49.181  1.00  0.00           O  
ATOM   2740  N   ASP   212      79.809 114.950  49.233  1.00  0.00           N  
ATOM   2741  H   ASP   212      80.779 115.201  49.105  1.00  0.00           H  
ATOM   2742  CA  ASP   212      79.477 113.492  48.935  1.00  0.00           C  
ATOM   2743  HA  ASP   212      78.403 113.311  48.943  1.00  0.00           H  
ATOM   2744  CB  ASP   212      80.011 113.106  47.506  1.00  0.00           C  
ATOM   2745  HB2 ASP   212      81.093 113.094  47.639  1.00  0.00           H  
ATOM   2746  HB3 ASP   212      79.797 112.061  47.285  1.00  0.00           H  
ATOM   2747  CG  ASP   212      79.566 113.894  46.265  1.00  0.00           C  
ATOM   2748  OD1 ASP   212      80.502 114.142  45.438  1.00  0.00           O  
ATOM   2749  OD2 ASP   212      78.329 114.304  46.118  1.00  0.00           O  
ATOM   2750  C   ASP   212      79.919 112.534  50.092  1.00  0.00           C  
ATOM   2751  O   ASP   212      80.333 111.429  49.822  1.00  0.00           O  
ATOM   2752  N   ARG   213      79.757 113.047  51.330  1.00  0.00           N  
ATOM   2753  H   ARG   213      79.732 114.056  51.375  1.00  0.00           H  
ATOM   2754  CA  ARG   213      80.164 112.323  52.543  1.00  0.00           C  
ATOM   2755  HA  ARG   213      80.882 111.572  52.213  1.00  0.00           H  
ATOM   2756  CB  ARG   213      80.888 113.344  53.477  1.00  0.00           C  
ATOM   2757  HB2 ARG   213      81.661 113.787  52.849  1.00  0.00           H  
ATOM   2758  HB3 ARG   213      80.081 114.033  53.726  1.00  0.00           H  
ATOM   2759  CG  ARG   213      81.536 112.862  54.781  1.00  0.00           C  
ATOM   2760  HG2 ARG   213      81.529 113.544  55.630  1.00  0.00           H  
ATOM   2761  HG3 ARG   213      81.008 112.055  55.289  1.00  0.00           H  
ATOM   2762  CD  ARG   213      83.017 112.580  54.554  1.00  0.00           C  
ATOM   2763  HD2 ARG   213      83.121 111.677  53.952  1.00  0.00           H  
ATOM   2764  HD3 ARG   213      83.489 113.416  54.037  1.00  0.00           H  
ATOM   2765  NE  ARG   213      83.632 112.301  55.886  1.00  0.00           N  
ATOM   2766  HE  ARG   213      83.081 111.830  56.590  1.00  0.00           H  
ATOM   2767  CZ  ARG   213      84.887 112.535  56.254  1.00  0.00           C  
ATOM   2768  NH1 ARG   213      85.826 112.875  55.420  1.00  0.00           N  
ATOM   2769 HH11 ARG   213      86.742 112.947  55.840  1.00  0.00           H  
ATOM   2770 HH12 ARG   213      85.637 112.890  54.428  1.00  0.00           H  
ATOM   2771  NH2 ARG   213      85.281 112.287  57.483  1.00  0.00           N  
ATOM   2772 HH21 ARG   213      86.142 112.647  57.868  1.00  0.00           H  
ATOM   2773 HH22 ARG   213      84.637 111.840  58.119  1.00  0.00           H  
ATOM   2774  C   ARG   213      78.949 111.651  53.239  1.00  0.00           C  
ATOM   2775  O   ARG   213      78.120 112.258  53.921  1.00  0.00           O  
ATOM   2776  N   GLY   214      78.713 110.377  52.996  1.00  0.00           N  
ATOM   2777  H   GLY   214      77.822 110.095  53.379  1.00  0.00           H  
ATOM   2778  CA  GLY   214      79.463 109.287  52.311  1.00  0.00           C  
ATOM   2779  HA2 GLY   214      79.209 109.153  51.260  1.00  0.00           H  
ATOM   2780  HA3 GLY   214      80.533 109.491  52.268  1.00  0.00           H  
ATOM   2781  C   GLY   214      79.156 107.955  53.021  1.00  0.00           C  
ATOM   2782  O   GLY   214      79.233 108.000  54.247  1.00  0.00           O  
ATOM   2783  OXT GLY   214      78.949 106.914  52.374  1.00  0.00           O  
TER    2784      GLY   214 
END   
