# Supplementary material for: Visualization of oligomerization, clustering, and density transition of intrinsically disordered proteins
Source: Natl Sci Rev. 2026 Feb 14;13(7):nwag107. doi: 10.1093/nsr/nwag107 (PMC13114874; doi:10.1093/nsr/nwag107)
Supplement: nwag107_Supplemental_Files [file nwag107_supplemental_files.zip › SI-MD-Structures/MD-Sturctures/frame203.pdb]

CRYST1  135.159  149.328  136.923  90.00  90.00  90.00               1
ATOM      1  N   MET     1      37.047 105.730  89.499  1.00  0.00           N  
ATOM      2  H1  MET     1      36.945 106.228  88.626  1.00  0.00           H  
ATOM      3  H2  MET     1      36.469 106.122  90.229  1.00  0.00           H  
ATOM      4  H3  MET     1      38.019 105.861  89.740  1.00  0.00           H  
ATOM      5  CA  MET     1      36.822 104.294  89.322  1.00  0.00           C  
ATOM      6  HA  MET     1      37.173 104.182  88.296  1.00  0.00           H  
ATOM      7  CB  MET     1      37.600 103.433  90.353  1.00  0.00           C  
ATOM      8  HB2 MET     1      37.172 103.728  91.311  1.00  0.00           H  
ATOM      9  HB3 MET     1      37.247 102.414  90.196  1.00  0.00           H  
ATOM     10  CG  MET     1      39.148 103.483  90.316  1.00  0.00           C  
ATOM     11  HG2 MET     1      39.533 102.663  90.921  1.00  0.00           H  
ATOM     12  HG3 MET     1      39.503 103.360  89.293  1.00  0.00           H  
ATOM     13  SD  MET     1      39.823 104.873  91.176  1.00  0.00           S  
ATOM     14  CE  MET     1      41.330 105.169  90.298  1.00  0.00           C  
ATOM     15  HE1 MET     1      41.171 105.117  89.221  1.00  0.00           H  
ATOM     16  HE2 MET     1      41.737 106.130  90.613  1.00  0.00           H  
ATOM     17  HE3 MET     1      42.024 104.389  90.612  1.00  0.00           H  
ATOM     18  C   MET     1      35.303 104.061  89.289  1.00  0.00           C  
ATOM     19  O   MET     1      34.695 104.300  90.318  1.00  0.00           O  
ATOM     20  N   ALA     2      34.640 103.607  88.275  1.00  0.00           N  
ATOM     21  H   ALA     2      33.701 103.309  88.497  1.00  0.00           H  
ATOM     22  CA  ALA     2      34.890 103.686  86.825  1.00  0.00           C  
ATOM     23  HA  ALA     2      33.931 103.541  86.327  1.00  0.00           H  
ATOM     24  CB  ALA     2      35.497 105.017  86.402  1.00  0.00           C  
ATOM     25  HB1 ALA     2      36.581 105.016  86.516  1.00  0.00           H  
ATOM     26  HB2 ALA     2      35.291 105.158  85.341  1.00  0.00           H  
ATOM     27  HB3 ALA     2      35.199 105.894  86.976  1.00  0.00           H  
ATOM     28  C   ALA     2      35.859 102.536  86.428  1.00  0.00           C  
ATOM     29  O   ALA     2      36.760 102.168  87.184  1.00  0.00           O  
ATOM     30  N   SER     3      35.617 101.826  85.289  1.00  0.00           N  
ATOM     31  H   SER     3      35.972 100.882  85.246  1.00  0.00           H  
ATOM     32  CA  SER     3      34.948 102.327  84.091  1.00  0.00           C  
ATOM     33  HA  SER     3      34.176 103.078  84.257  1.00  0.00           H  
ATOM     34  CB  SER     3      36.002 103.046  83.250  1.00  0.00           C  
ATOM     35  HB2 SER     3      36.453 103.844  83.840  1.00  0.00           H  
ATOM     36  HB3 SER     3      36.753 102.327  82.922  1.00  0.00           H  
ATOM     37  OG  SER     3      35.348 103.631  82.074  1.00  0.00           O  
ATOM     38  HG  SER     3      36.078 103.794  81.474  1.00  0.00           H  
ATOM     39  C   SER     3      34.459 101.216  83.230  1.00  0.00           C  
ATOM     40  O   SER     3      35.247 100.337  82.913  1.00  0.00           O  
ATOM     41  N   ASN     4      33.176 101.250  82.800  1.00  0.00           N  
ATOM     42  H   ASN     4      32.553 101.865  83.304  1.00  0.00           H  
ATOM     43  CA  ASN     4      32.640 100.354  81.843  1.00  0.00           C  
ATOM     44  HA  ASN     4      33.262  99.463  81.750  1.00  0.00           H  
ATOM     45  CB  ASN     4      31.263  99.802  82.370  1.00  0.00           C  
ATOM     46  HB2 ASN     4      30.659 100.642  82.714  1.00  0.00           H  
ATOM     47  HB3 ASN     4      30.799  99.346  81.496  1.00  0.00           H  
ATOM     48  CG  ASN     4      31.418  98.711  83.447  1.00  0.00           C  
ATOM     49  OD1 ASN     4      32.450  98.147  83.786  1.00  0.00           O  
ATOM     50  ND2 ASN     4      30.412  98.421  84.165  1.00  0.00           N  
ATOM     51 HD21 ASN     4      30.538  97.701  84.862  1.00  0.00           H  
ATOM     52 HD22 ASN     4      29.519  98.872  84.026  1.00  0.00           H  
ATOM     53  C   ASN     4      32.601 101.148  80.454  1.00  0.00           C  
ATOM     54  O   ASN     4      31.670 101.965  80.267  1.00  0.00           O  
ATOM     55  N   ASP     5      33.551 100.960  79.544  1.00  0.00           N  
ATOM     56  H   ASP     5      33.352 101.485  78.705  1.00  0.00           H  
ATOM     57  CA  ASP     5      34.643  99.963  79.455  1.00  0.00           C  
ATOM     58  HA  ASP     5      34.877  99.748  80.498  1.00  0.00           H  
ATOM     59  CB  ASP     5      34.045  98.754  78.740  1.00  0.00           C  
ATOM     60  HB2 ASP     5      33.470  99.046  77.861  1.00  0.00           H  
ATOM     61  HB3 ASP     5      34.906  98.153  78.447  1.00  0.00           H  
ATOM     62  CG  ASP     5      33.138  97.825  79.603  1.00  0.00           C  
ATOM     63  OD1 ASP     5      33.679  97.130  80.511  1.00  0.00           O  
ATOM     64  OD2 ASP     5      31.947  97.765  79.323  1.00  0.00           O  
ATOM     65  C   ASP     5      35.915 100.524  78.788  1.00  0.00           C  
ATOM     66  O   ASP     5      35.857 101.226  77.762  1.00  0.00           O  
ATOM     67  N   TYR     6      37.052 100.075  79.326  1.00  0.00           N  
ATOM     68  H   TYR     6      37.006  99.537  80.179  1.00  0.00           H  
ATOM     69  CA  TYR     6      38.396 100.710  78.981  1.00  0.00           C  
ATOM     70  HA  TYR     6      38.291 101.768  79.224  1.00  0.00           H  
ATOM     71  CB  TYR     6      39.401 100.217  79.972  1.00  0.00           C  
ATOM     72  HB2 TYR     6      39.499  99.131  79.986  1.00  0.00           H  
ATOM     73  HB3 TYR     6      40.395 100.541  79.663  1.00  0.00           H  
ATOM     74  CG  TYR     6      39.270 100.713  81.397  1.00  0.00           C  
ATOM     75  CD1 TYR     6      39.298  99.763  82.436  1.00  0.00           C  
ATOM     76  HD1 TYR     6      39.410  98.728  82.152  1.00  0.00           H  
ATOM     77  CE1 TYR     6      39.339 100.119  83.824  1.00  0.00           C  
ATOM     78  HE1 TYR     6      39.202  99.388  84.607  1.00  0.00           H  
ATOM     79  CZ  TYR     6      39.515 101.451  84.208  1.00  0.00           C  
ATOM     80  OH  TYR     6      39.531 101.877  85.529  1.00  0.00           O  
ATOM     81  HH  TYR     6      39.423 101.195  86.196  1.00  0.00           H  
ATOM     82  CE2 TYR     6      39.631 102.398  83.153  1.00  0.00           C  
ATOM     83  HE2 TYR     6      39.875 103.432  83.342  1.00  0.00           H  
ATOM     84  CD2 TYR     6      39.490 102.062  81.777  1.00  0.00           C  
ATOM     85  HD2 TYR     6      39.633 102.811  81.013  1.00  0.00           H  
ATOM     86  C   TYR     6      38.787 100.404  77.549  1.00  0.00           C  
ATOM     87  O   TYR     6      38.678  99.242  77.160  1.00  0.00           O  
ATOM     88  N   THR     7      39.337 101.417  76.821  1.00  0.00           N  
ATOM     89  H   THR     7      39.325 102.355  77.196  1.00  0.00           H  
ATOM     90  CA  THR     7      39.888 101.317  75.447  1.00  0.00           C  
ATOM     91  HA  THR     7      39.083 100.997  74.785  1.00  0.00           H  
ATOM     92  CB  THR     7      40.368 102.619  74.863  1.00  0.00           C  
ATOM     93  HB  THR     7      39.628 103.384  75.095  1.00  0.00           H  
ATOM     94  CG2 THR     7      41.818 102.968  75.282  1.00  0.00           C  
ATOM     95 HG21 THR     7      41.855 104.056  75.336  1.00  0.00           H  
ATOM     96 HG22 THR     7      41.902 102.698  76.335  1.00  0.00           H  
ATOM     97 HG23 THR     7      42.668 102.665  74.670  1.00  0.00           H  
ATOM     98  OG1 THR     7      40.371 102.590  73.441  1.00  0.00           O  
ATOM     99  HG1 THR     7      39.446 102.524  73.193  1.00  0.00           H  
ATOM    100  C   THR     7      41.000 100.308  75.394  1.00  0.00           C  
ATOM    101  O   THR     7      41.473  99.766  76.432  1.00  0.00           O  
ATOM    102  N   GLN     8      41.365  99.968  74.172  1.00  0.00           N  
ATOM    103  H   GLN     8      41.053 100.561  73.417  1.00  0.00           H  
ATOM    104  CA  GLN     8      42.289  98.873  73.861  1.00  0.00           C  
ATOM    105  HA  GLN     8      41.926  97.974  74.358  1.00  0.00           H  
ATOM    106  CB  GLN     8      42.343  98.626  72.335  1.00  0.00           C  
ATOM    107  HB2 GLN     8      42.381  99.534  71.734  1.00  0.00           H  
ATOM    108  HB3 GLN     8      43.278  98.146  72.047  1.00  0.00           H  
ATOM    109  CG  GLN     8      41.202  97.685  71.797  1.00  0.00           C  
ATOM    110  HG2 GLN     8      41.327  97.405  70.751  1.00  0.00           H  
ATOM    111  HG3 GLN     8      41.198  96.791  72.421  1.00  0.00           H  
ATOM    112  CD  GLN     8      39.914  98.475  71.865  1.00  0.00           C  
ATOM    113  OE1 GLN     8      39.890  99.495  71.149  1.00  0.00           O  
ATOM    114  NE2 GLN     8      39.089  98.159  72.770  1.00  0.00           N  
ATOM    115 HE21 GLN     8      39.216  97.364  73.380  1.00  0.00           H  
ATOM    116 HE22 GLN     8      38.238  98.694  72.868  1.00  0.00           H  
ATOM    117  C   GLN     8      43.637  99.180  74.431  1.00  0.00           C  
ATOM    118  O   GLN     8      43.966 100.335  74.407  1.00  0.00           O  
ATOM    119  N   GLN     9      44.566  98.271  74.792  1.00  0.00           N  
ATOM    120  H   GLN     9      45.508  98.634  74.824  1.00  0.00           H  
ATOM    121  CA  GLN     9      44.350  96.855  75.174  1.00  0.00           C  
ATOM    122  HA  GLN     9      45.329  96.444  75.419  1.00  0.00           H  
ATOM    123  CB  GLN     9      43.439  96.812  76.409  1.00  0.00           C  
ATOM    124  HB2 GLN     9      42.510  97.355  76.235  1.00  0.00           H  
ATOM    125  HB3 GLN     9      43.234  95.756  76.584  1.00  0.00           H  
ATOM    126  CG  GLN     9      44.112  97.371  77.585  1.00  0.00           C  
ATOM    127  HG2 GLN     9      45.178  97.146  77.546  1.00  0.00           H  
ATOM    128  HG3 GLN     9      44.027  98.457  77.606  1.00  0.00           H  
ATOM    129  CD  GLN     9      43.604  96.806  78.890  1.00  0.00           C  
ATOM    130  OE1 GLN     9      44.394  96.208  79.598  1.00  0.00           O  
ATOM    131  NE2 GLN     9      42.397  97.060  79.263  1.00  0.00           N  
ATOM    132 HE21 GLN     9      41.697  97.435  78.639  1.00  0.00           H  
ATOM    133 HE22 GLN     9      42.202  96.755  80.206  1.00  0.00           H  
ATOM    134  C   GLN     9      43.944  95.828  74.120  1.00  0.00           C  
ATOM    135  O   GLN     9      42.933  95.183  74.214  1.00  0.00           O  
ATOM    136  N   ALA    10      44.665  95.707  73.000  1.00  0.00           N  
ATOM    137  H   ALA    10      44.286  95.208  72.208  1.00  0.00           H  
ATOM    138  CA  ALA    10      46.060  96.134  72.710  1.00  0.00           C  
ATOM    139  HA  ALA    10      46.250  97.155  73.041  1.00  0.00           H  
ATOM    140  CB  ALA    10      46.996  95.135  73.361  1.00  0.00           C  
ATOM    141  HB1 ALA    10      46.878  95.319  74.429  1.00  0.00           H  
ATOM    142  HB2 ALA    10      46.725  94.159  72.959  1.00  0.00           H  
ATOM    143  HB3 ALA    10      48.061  95.157  73.129  1.00  0.00           H  
ATOM    144  C   ALA    10      46.347  96.249  71.156  1.00  0.00           C  
ATOM    145  O   ALA    10      45.397  96.035  70.398  1.00  0.00           O  
ATOM    146  N   THR    11      47.553  96.597  70.715  1.00  0.00           N  
ATOM    147  H   THR    11      48.232  96.998  71.346  1.00  0.00           H  
ATOM    148  CA  THR    11      47.940  96.644  69.279  1.00  0.00           C  
ATOM    149  HA  THR    11      47.916  95.611  68.935  1.00  0.00           H  
ATOM    150  CB  THR    11      47.029  97.469  68.352  1.00  0.00           C  
ATOM    151  HB  THR    11      46.099  96.983  68.059  1.00  0.00           H  
ATOM    152  CG2 THR    11      46.660  98.824  68.873  1.00  0.00           C  
ATOM    153 HG21 THR    11      46.067  98.782  69.786  1.00  0.00           H  
ATOM    154 HG22 THR    11      47.545  99.388  69.164  1.00  0.00           H  
ATOM    155 HG23 THR    11      46.072  99.443  68.194  1.00  0.00           H  
ATOM    156  OG1 THR    11      47.651  97.571  67.103  1.00  0.00           O  
ATOM    157  HG1 THR    11      47.513  96.724  66.673  1.00  0.00           H  
ATOM    158  C   THR    11      49.401  97.165  69.164  1.00  0.00           C  
ATOM    159  O   THR    11      49.746  98.313  69.290  1.00  0.00           O  
ATOM    160  N   GLN    12      50.393  96.267  68.920  1.00  0.00           N  
ATOM    161  H   GLN    12      51.291  96.729  68.944  1.00  0.00           H  
ATOM    162  CA  GLN    12      50.323  94.848  68.546  1.00  0.00           C  
ATOM    163  HA  GLN    12      49.578  94.657  67.774  1.00  0.00           H  
ATOM    164  CB  GLN    12      51.671  94.381  67.905  1.00  0.00           C  
ATOM    165  HB2 GLN    12      51.352  93.663  67.149  1.00  0.00           H  
ATOM    166  HB3 GLN    12      52.045  95.281  67.418  1.00  0.00           H  
ATOM    167  CG  GLN    12      52.741  93.804  68.972  1.00  0.00           C  
ATOM    168  HG2 GLN    12      52.838  94.630  69.676  1.00  0.00           H  
ATOM    169  HG3 GLN    12      52.386  92.911  69.487  1.00  0.00           H  
ATOM    170  CD  GLN    12      54.064  93.530  68.345  1.00  0.00           C  
ATOM    171  OE1 GLN    12      54.288  93.714  67.170  1.00  0.00           O  
ATOM    172  NE2 GLN    12      54.900  92.888  69.139  1.00  0.00           N  
ATOM    173 HE21 GLN    12      55.787  92.549  68.796  1.00  0.00           H  
ATOM    174 HE22 GLN    12      54.546  92.613  70.044  1.00  0.00           H  
ATOM    175  C   GLN    12      49.688  94.054  69.775  1.00  0.00           C  
ATOM    176  O   GLN    12      49.657  94.542  70.931  1.00  0.00           O  
ATOM    177  N   SER    13      49.174  92.825  69.552  1.00  0.00           N  
ATOM    178  H   SER    13      49.193  92.531  68.586  1.00  0.00           H  
ATOM    179  CA  SER    13      48.513  91.996  70.614  1.00  0.00           C  
ATOM    180  HA  SER    13      47.800  92.666  71.094  1.00  0.00           H  
ATOM    181  CB  SER    13      47.713  90.888  69.910  1.00  0.00           C  
ATOM    182  HB2 SER    13      48.407  90.281  69.330  1.00  0.00           H  
ATOM    183  HB3 SER    13      47.287  90.270  70.701  1.00  0.00           H  
ATOM    184  OG  SER    13      46.761  91.477  68.984  1.00  0.00           O  
ATOM    185  HG  SER    13      46.114  91.874  69.572  1.00  0.00           H  
ATOM    186  C   SER    13      49.382  91.408  71.672  1.00  0.00           C  
ATOM    187  O   SER    13      50.509  91.072  71.369  1.00  0.00           O  
ATOM    188  N   TYR    14      48.898  91.495  72.929  1.00  0.00           N  
ATOM    189  H   TYR    14      47.933  91.774  73.032  1.00  0.00           H  
ATOM    190  CA  TYR    14      49.652  91.273  74.138  1.00  0.00           C  
ATOM    191  HA  TYR    14      50.673  91.023  73.850  1.00  0.00           H  
ATOM    192  CB  TYR    14      49.673  92.588  74.934  1.00  0.00           C  
ATOM    193  HB2 TYR    14      50.212  93.309  74.319  1.00  0.00           H  
ATOM    194  HB3 TYR    14      48.645  92.940  75.022  1.00  0.00           H  
ATOM    195  CG  TYR    14      50.275  92.470  76.299  1.00  0.00           C  
ATOM    196  CD1 TYR    14      51.637  92.546  76.461  1.00  0.00           C  
ATOM    197  HD1 TYR    14      52.319  92.582  75.625  1.00  0.00           H  
ATOM    198  CE1 TYR    14      52.294  92.490  77.771  1.00  0.00           C  
ATOM    199  HE1 TYR    14      53.363  92.417  77.906  1.00  0.00           H  
ATOM    200  CZ  TYR    14      51.429  92.461  78.852  1.00  0.00           C  
ATOM    201  OH  TYR    14      51.967  92.689  80.107  1.00  0.00           O  
ATOM    202  HH  TYR    14      52.579  93.422  80.008  1.00  0.00           H  
ATOM    203  CE2 TYR    14      50.060  92.300  78.719  1.00  0.00           C  
ATOM    204  HE2 TYR    14      49.422  92.163  79.580  1.00  0.00           H  
ATOM    205  CD2 TYR    14      49.482  92.384  77.449  1.00  0.00           C  
ATOM    206  HD2 TYR    14      48.420  92.271  77.293  1.00  0.00           H  
ATOM    207  C   TYR    14      48.881  90.157  74.898  1.00  0.00           C  
ATOM    208  O   TYR    14      47.718  90.372  75.412  1.00  0.00           O  
ATOM    209  N   GLY    15      49.467  88.997  75.229  1.00  0.00           N  
ATOM    210  H   GLY    15      48.934  88.442  75.884  1.00  0.00           H  
ATOM    211  CA  GLY    15      50.709  88.334  74.689  1.00  0.00           C  
ATOM    212  HA2 GLY    15      50.278  87.361  74.452  1.00  0.00           H  
ATOM    213  HA3 GLY    15      51.126  88.786  73.789  1.00  0.00           H  
ATOM    214  C   GLY    15      51.883  88.315  75.781  1.00  0.00           C  
ATOM    215  O   GLY    15      53.009  88.408  75.368  1.00  0.00           O  
ATOM    216  N   ALA    16      51.510  88.304  77.063  1.00  0.00           N  
ATOM    217  H   ALA    16      50.527  88.326  77.294  1.00  0.00           H  
ATOM    218  CA  ALA    16      52.476  88.335  78.166  1.00  0.00           C  
ATOM    219  HA  ALA    16      53.072  89.238  78.036  1.00  0.00           H  
ATOM    220  CB  ALA    16      51.646  88.345  79.446  1.00  0.00           C  
ATOM    221  HB1 ALA    16      52.329  88.474  80.286  1.00  0.00           H  
ATOM    222  HB2 ALA    16      50.810  89.036  79.343  1.00  0.00           H  
ATOM    223  HB3 ALA    16      51.210  87.376  79.690  1.00  0.00           H  
ATOM    224  C   ALA    16      53.463  87.167  78.181  1.00  0.00           C  
ATOM    225  O   ALA    16      52.983  86.023  78.070  1.00  0.00           O  
ATOM    226  N   TYR    17      54.760  87.292  78.499  1.00  0.00           N  
ATOM    227  H   TYR    17      55.170  88.194  78.700  1.00  0.00           H  
ATOM    228  CA  TYR    17      55.690  86.156  78.445  1.00  0.00           C  
ATOM    229  HA  TYR    17      55.205  85.220  78.721  1.00  0.00           H  
ATOM    230  CB  TYR    17      56.252  85.949  77.004  1.00  0.00           C  
ATOM    231  HB2 TYR    17      55.441  86.046  76.282  1.00  0.00           H  
ATOM    232  HB3 TYR    17      56.859  86.850  76.915  1.00  0.00           H  
ATOM    233  CG  TYR    17      57.050  84.712  76.765  1.00  0.00           C  
ATOM    234  CD1 TYR    17      58.424  84.647  77.129  1.00  0.00           C  
ATOM    235  HD1 TYR    17      58.934  85.549  77.434  1.00  0.00           H  
ATOM    236  CE1 TYR    17      59.200  83.430  77.177  1.00  0.00           C  
ATOM    237  HE1 TYR    17      60.188  83.364  77.608  1.00  0.00           H  
ATOM    238  CZ  TYR    17      58.545  82.248  76.842  1.00  0.00           C  
ATOM    239  OH  TYR    17      59.252  81.071  76.822  1.00  0.00           O  
ATOM    240  HH  TYR    17      59.061  80.531  76.051  1.00  0.00           H  
ATOM    241  CE2 TYR    17      57.228  82.334  76.311  1.00  0.00           C  
ATOM    242  HE2 TYR    17      56.736  81.422  76.010  1.00  0.00           H  
ATOM    243  CD2 TYR    17      56.507  83.571  76.319  1.00  0.00           C  
ATOM    244  HD2 TYR    17      55.463  83.515  76.048  1.00  0.00           H  
ATOM    245  C   TYR    17      56.782  86.398  79.580  1.00  0.00           C  
ATOM    246  O   TYR    17      57.233  87.567  79.687  1.00  0.00           O  
ATOM    247  N   PRO    18      57.157  85.439  80.401  1.00  0.00           N  
ATOM    248  CD  PRO    18      56.691  84.030  80.483  1.00  0.00           C  
ATOM    249  HD2 PRO    18      56.776  83.483  79.545  1.00  0.00           H  
ATOM    250  HD3 PRO    18      55.629  84.050  80.727  1.00  0.00           H  
ATOM    251  CG  PRO    18      57.465  83.441  81.615  1.00  0.00           C  
ATOM    252  HG2 PRO    18      58.371  83.028  81.171  1.00  0.00           H  
ATOM    253  HG3 PRO    18      56.941  82.636  82.130  1.00  0.00           H  
ATOM    254  CB  PRO    18      57.637  84.566  82.599  1.00  0.00           C  
ATOM    255  HB2 PRO    18      58.377  84.300  83.353  1.00  0.00           H  
ATOM    256  HB3 PRO    18      56.719  84.806  83.134  1.00  0.00           H  
ATOM    257  CA  PRO    18      58.014  85.672  81.612  1.00  0.00           C  
ATOM    258  HA  PRO    18      57.771  86.595  82.137  1.00  0.00           H  
ATOM    259  C   PRO    18      59.512  85.689  81.262  1.00  0.00           C  
ATOM    260  O   PRO    18      60.231  84.688  81.349  1.00  0.00           O  
ATOM    261  N   THR    19      60.004  86.878  80.947  1.00  0.00           N  
ATOM    262  H   THR    19      59.302  87.601  80.877  1.00  0.00           H  
ATOM    263  CA  THR    19      61.386  87.143  80.533  1.00  0.00           C  
ATOM    264  HA  THR    19      61.653  86.301  79.895  1.00  0.00           H  
ATOM    265  CB  THR    19      61.375  88.443  79.651  1.00  0.00           C  
ATOM    266  HB  THR    19      61.035  89.239  80.314  1.00  0.00           H  
ATOM    267  CG2 THR    19      62.877  88.711  79.239  1.00  0.00           C  
ATOM    268 HG21 THR    19      63.344  87.730  79.152  1.00  0.00           H  
ATOM    269 HG22 THR    19      62.901  89.274  78.307  1.00  0.00           H  
ATOM    270 HG23 THR    19      63.334  89.324  80.016  1.00  0.00           H  
ATOM    271  OG1 THR    19      60.432  88.320  78.591  1.00  0.00           O  
ATOM    272  HG1 THR    19      60.806  87.664  77.999  1.00  0.00           H  
ATOM    273  C   THR    19      62.241  87.197  81.805  1.00  0.00           C  
ATOM    274  O   THR    19      62.079  88.022  82.679  1.00  0.00           O  
ATOM    275  N   GLN    20      63.284  86.398  81.834  1.00  0.00           N  
ATOM    276  H   GLN    20      63.622  85.962  80.988  1.00  0.00           H  
ATOM    277  CA  GLN    20      64.221  86.286  83.040  1.00  0.00           C  
ATOM    278  HA  GLN    20      63.659  85.756  83.810  1.00  0.00           H  
ATOM    279  CB  GLN    20      65.439  85.472  82.654  1.00  0.00           C  
ATOM    280  HB2 GLN    20      65.904  85.980  81.809  1.00  0.00           H  
ATOM    281  HB3 GLN    20      66.198  85.352  83.427  1.00  0.00           H  
ATOM    282  CG  GLN    20      65.051  84.078  82.172  1.00  0.00           C  
ATOM    283  HG2 GLN    20      64.281  84.159  81.405  1.00  0.00           H  
ATOM    284  HG3 GLN    20      65.870  83.463  81.799  1.00  0.00           H  
ATOM    285  CD  GLN    20      64.395  83.289  83.237  1.00  0.00           C  
ATOM    286  OE1 GLN    20      64.755  83.272  84.400  1.00  0.00           O  
ATOM    287  NE2 GLN    20      63.505  82.396  82.939  1.00  0.00           N  
ATOM    288 HE21 GLN    20      63.315  82.086  81.997  1.00  0.00           H  
ATOM    289 HE22 GLN    20      63.180  81.844  83.720  1.00  0.00           H  
ATOM    290  C   GLN    20      64.784  87.536  83.640  1.00  0.00           C  
ATOM    291  O   GLN    20      64.983  88.533  82.912  1.00  0.00           O  
ATOM    292  N   PRO    21      65.209  87.512  84.930  1.00  0.00           N  
ATOM    293  CD  PRO    21      64.919  86.488  85.967  1.00  0.00           C  
ATOM    294  HD2 PRO    21      65.588  85.628  85.949  1.00  0.00           H  
ATOM    295  HD3 PRO    21      63.851  86.271  85.967  1.00  0.00           H  
ATOM    296  CG  PRO    21      65.326  87.063  87.314  1.00  0.00           C  
ATOM    297  HG2 PRO    21      66.257  86.557  87.569  1.00  0.00           H  
ATOM    298  HG3 PRO    21      64.516  86.856  88.013  1.00  0.00           H  
ATOM    299  CB  PRO    21      65.526  88.528  87.094  1.00  0.00           C  
ATOM    300  HB2 PRO    21      66.382  88.870  87.676  1.00  0.00           H  
ATOM    301  HB3 PRO    21      64.605  89.074  87.298  1.00  0.00           H  
ATOM    302  CA  PRO    21      65.881  88.633  85.582  1.00  0.00           C  
ATOM    303  HA  PRO    21      65.513  89.575  85.174  1.00  0.00           H  
ATOM    304  C   PRO    21      67.324  88.594  85.271  1.00  0.00           C  
ATOM    305  O   PRO    21      67.938  87.526  85.233  1.00  0.00           O  
ATOM    306  N   GLY    22      67.906  89.773  85.057  1.00  0.00           N  
ATOM    307  H   GLY    22      67.307  90.587  85.070  1.00  0.00           H  
ATOM    308  CA  GLY    22      69.348  89.952  84.909  1.00  0.00           C  
ATOM    309  HA2 GLY    22      69.658  89.460  83.987  1.00  0.00           H  
ATOM    310  HA3 GLY    22      69.574  91.018  84.928  1.00  0.00           H  
ATOM    311  C   GLY    22      70.218  89.349  85.940  1.00  0.00           C  
ATOM    312  O   GLY    22      69.758  89.181  87.128  1.00  0.00           O  
ATOM    313  N   GLN    23      71.444  89.008  85.583  1.00  0.00           N  
ATOM    314  H   GLN    23      71.811  89.265  84.678  1.00  0.00           H  
ATOM    315  CA  GLN    23      72.483  88.650  86.570  1.00  0.00           C  
ATOM    316  HA  GLN    23      72.170  87.689  86.976  1.00  0.00           H  
ATOM    317  CB  GLN    23      73.803  88.418  85.870  1.00  0.00           C  
ATOM    318  HB2 GLN    23      73.750  87.706  85.046  1.00  0.00           H  
ATOM    319  HB3 GLN    23      73.997  89.382  85.399  1.00  0.00           H  
ATOM    320  CG  GLN    23      75.024  88.087  86.769  1.00  0.00           C  
ATOM    321  HG2 GLN    23      75.810  87.798  86.071  1.00  0.00           H  
ATOM    322  HG3 GLN    23      75.317  89.049  87.189  1.00  0.00           H  
ATOM    323  CD  GLN    23      74.987  86.918  87.766  1.00  0.00           C  
ATOM    324  OE1 GLN    23      73.962  86.702  88.439  1.00  0.00           O  
ATOM    325  NE2 GLN    23      76.023  86.118  87.737  1.00  0.00           N  
ATOM    326 HE21 GLN    23      76.740  86.177  87.028  1.00  0.00           H  
ATOM    327 HE22 GLN    23      76.032  85.384  88.430  1.00  0.00           H  
ATOM    328  C   GLN    23      72.636  89.820  87.610  1.00  0.00           C  
ATOM    329  O   GLN    23      72.663  91.000  87.167  1.00  0.00           O  
ATOM    330  N   GLY    24      72.651  89.506  88.871  1.00  0.00           N  
ATOM    331  H   GLY    24      72.423  88.545  89.084  1.00  0.00           H  
ATOM    332  CA  GLY    24      72.874  90.552  89.808  1.00  0.00           C  
ATOM    333  HA2 GLY    24      72.037  91.247  89.745  1.00  0.00           H  
ATOM    334  HA3 GLY    24      72.951  90.188  90.833  1.00  0.00           H  
ATOM    335  C   GLY    24      74.263  91.203  89.670  1.00  0.00           C  
ATOM    336  O   GLY    24      75.258  90.567  89.356  1.00  0.00           O  
ATOM    337  N   TYR    25      74.272  92.497  89.689  1.00  0.00           N  
ATOM    338  H   TYR    25      73.456  92.992  90.017  1.00  0.00           H  
ATOM    339  CA  TYR    25      75.370  93.352  89.098  1.00  0.00           C  
ATOM    340  HA  TYR    25      76.349  92.873  89.133  1.00  0.00           H  
ATOM    341  CB  TYR    25      75.175  93.553  87.594  1.00  0.00           C  
ATOM    342  HB2 TYR    25      75.021  92.598  87.092  1.00  0.00           H  
ATOM    343  HB3 TYR    25      74.266  94.043  87.243  1.00  0.00           H  
ATOM    344  CG  TYR    25      76.342  94.274  87.032  1.00  0.00           C  
ATOM    345  CD1 TYR    25      77.633  93.718  86.883  1.00  0.00           C  
ATOM    346  HD1 TYR    25      77.685  92.666  87.123  1.00  0.00           H  
ATOM    347  CE1 TYR    25      78.653  94.434  86.252  1.00  0.00           C  
ATOM    348  HE1 TYR    25      79.619  93.965  86.133  1.00  0.00           H  
ATOM    349  CZ  TYR    25      78.493  95.756  85.820  1.00  0.00           C  
ATOM    350  OH  TYR    25      79.513  96.455  85.253  1.00  0.00           O  
ATOM    351  HH  TYR    25      79.195  97.268  84.852  1.00  0.00           H  
ATOM    352  CE2 TYR    25      77.198  96.270  85.846  1.00  0.00           C  
ATOM    353  HE2 TYR    25      76.947  97.232  85.426  1.00  0.00           H  
ATOM    354  CD2 TYR    25      76.188  95.514  86.459  1.00  0.00           C  
ATOM    355  HD2 TYR    25      75.231  95.991  86.614  1.00  0.00           H  
ATOM    356  C   TYR    25      75.376  94.648  89.798  1.00  0.00           C  
ATOM    357  O   TYR    25      74.315  95.146  90.069  1.00  0.00           O  
ATOM    358  N   SER    26      76.533  95.168  90.169  1.00  0.00           N  
ATOM    359  H   SER    26      77.362  94.625  89.973  1.00  0.00           H  
ATOM    360  CA  SER    26      76.734  96.534  90.732  1.00  0.00           C  
ATOM    361  HA  SER    26      75.877  97.136  91.033  1.00  0.00           H  
ATOM    362  CB  SER    26      77.638  96.355  91.981  1.00  0.00           C  
ATOM    363  HB2 SER    26      77.043  95.645  92.555  1.00  0.00           H  
ATOM    364  HB3 SER    26      78.587  95.927  91.657  1.00  0.00           H  
ATOM    365  OG  SER    26      77.897  97.556  92.639  1.00  0.00           O  
ATOM    366  HG  SER    26      78.559  97.339  93.300  1.00  0.00           H  
ATOM    367  C   SER    26      77.483  97.463  89.783  1.00  0.00           C  
ATOM    368  O   SER    26      78.597  97.108  89.396  1.00  0.00           O  
ATOM    369  N   GLN    27      76.912  98.603  89.278  1.00  0.00           N  
ATOM    370  H   GLN    27      75.930  98.802  89.410  1.00  0.00           H  
ATOM    371  CA  GLN    27      77.614  99.651  88.578  1.00  0.00           C  
ATOM    372  HA  GLN    27      78.162  99.290  87.708  1.00  0.00           H  
ATOM    373  CB  GLN    27      76.622 100.805  88.119  1.00  0.00           C  
ATOM    374  HB2 GLN    27      75.953 101.069  88.939  1.00  0.00           H  
ATOM    375  HB3 GLN    27      77.156 101.713  87.838  1.00  0.00           H  
ATOM    376  CG  GLN    27      75.800 100.479  86.906  1.00  0.00           C  
ATOM    377  HG2 GLN    27      75.293 101.398  86.611  1.00  0.00           H  
ATOM    378  HG3 GLN    27      76.442 100.189  86.075  1.00  0.00           H  
ATOM    379  CD  GLN    27      74.722  99.376  87.129  1.00  0.00           C  
ATOM    380  OE1 GLN    27      74.317  99.074  88.211  1.00  0.00           O  
ATOM    381  NE2 GLN    27      74.293  98.679  86.144  1.00  0.00           N  
ATOM    382 HE21 GLN    27      74.526  99.084  85.248  1.00  0.00           H  
ATOM    383 HE22 GLN    27      73.407  98.211  86.276  1.00  0.00           H  
ATOM    384  C   GLN    27      78.620 100.423  89.487  1.00  0.00           C  
ATOM    385  O   GLN    27      79.445 101.091  88.920  1.00  0.00           O  
ATOM    386  N   GLN    28      78.609 100.186  90.809  1.00  0.00           N  
ATOM    387  H   GLN    28      78.013  99.455  91.171  1.00  0.00           H  
ATOM    388  CA  GLN    28      79.592 100.773  91.650  1.00  0.00           C  
ATOM    389  HA  GLN    28      79.716 101.843  91.484  1.00  0.00           H  
ATOM    390  CB  GLN    28      79.074 100.645  93.115  1.00  0.00           C  
ATOM    391  HB2 GLN    28      78.757  99.650  93.426  1.00  0.00           H  
ATOM    392  HB3 GLN    28      79.988 100.829  93.680  1.00  0.00           H  
ATOM    393  CG  GLN    28      77.999 101.695  93.573  1.00  0.00           C  
ATOM    394  HG2 GLN    28      78.119 101.967  94.621  1.00  0.00           H  
ATOM    395  HG3 GLN    28      78.087 102.612  92.990  1.00  0.00           H  
ATOM    396  CD  GLN    28      76.556 101.104  93.386  1.00  0.00           C  
ATOM    397  OE1 GLN    28      76.065 100.372  94.259  1.00  0.00           O  
ATOM    398  NE2 GLN    28      75.965 101.133  92.161  1.00  0.00           N  
ATOM    399 HE21 GLN    28      75.092 100.628  92.108  1.00  0.00           H  
ATOM    400 HE22 GLN    28      76.211 101.913  91.568  1.00  0.00           H  
ATOM    401  C   GLN    28      81.013 100.160  91.584  1.00  0.00           C  
ATOM    402  O   GLN    28      81.986 100.712  92.042  1.00  0.00           O  
ATOM    403  N   SER    29      81.185  98.975  91.022  1.00  0.00           N  
ATOM    404  H   SER    29      80.300  98.708  90.616  1.00  0.00           H  
ATOM    405  CA  SER    29      82.457  98.209  90.825  1.00  0.00           C  
ATOM    406  HA  SER    29      83.057  98.217  91.735  1.00  0.00           H  
ATOM    407  CB  SER    29      82.073  96.717  90.662  1.00  0.00           C  
ATOM    408  HB2 SER    29      83.025  96.201  90.538  1.00  0.00           H  
ATOM    409  HB3 SER    29      81.522  96.342  91.524  1.00  0.00           H  
ATOM    410  OG  SER    29      81.365  96.492  89.514  1.00  0.00           O  
ATOM    411  HG  SER    29      80.427  96.641  89.656  1.00  0.00           H  
ATOM    412  C   SER    29      83.348  98.702  89.652  1.00  0.00           C  
ATOM    413  O   SER    29      84.543  98.422  89.555  1.00  0.00           O  
ATOM    414  N   SER    30      82.733  99.610  88.835  1.00  0.00           N  
ATOM    415  H   SER    30      81.738  99.743  88.950  1.00  0.00           H  
ATOM    416  CA  SER    30      83.345 100.200  87.663  1.00  0.00           C  
ATOM    417  HA  SER    30      84.416 100.008  87.720  1.00  0.00           H  
ATOM    418  CB  SER    30      82.799  99.524  86.385  1.00  0.00           C  
ATOM    419  HB2 SER    30      83.111  98.482  86.443  1.00  0.00           H  
ATOM    420  HB3 SER    30      81.716  99.607  86.476  1.00  0.00           H  
ATOM    421  OG  SER    30      83.317 100.135  85.217  1.00  0.00           O  
ATOM    422  HG  SER    30      84.277 100.153  85.219  1.00  0.00           H  
ATOM    423  C   SER    30      82.984 101.713  87.789  1.00  0.00           C  
ATOM    424  O   SER    30      81.824 102.076  87.504  1.00  0.00           O  
ATOM    425  N   GLN    31      83.854 102.629  88.086  1.00  0.00           N  
ATOM    426  H   GLN    31      83.389 103.526  88.079  1.00  0.00           H  
ATOM    427  CA  GLN    31      85.231 102.423  88.580  1.00  0.00           C  
ATOM    428  HA  GLN    31      85.835 101.896  87.842  1.00  0.00           H  
ATOM    429  CB  GLN    31      85.972 103.795  88.717  1.00  0.00           C  
ATOM    430  HB2 GLN    31      85.783 104.266  89.682  1.00  0.00           H  
ATOM    431  HB3 GLN    31      87.039 103.583  88.780  1.00  0.00           H  
ATOM    432  CG  GLN    31      85.743 104.838  87.564  1.00  0.00           C  
ATOM    433  HG2 GLN    31      84.790 105.347  87.705  1.00  0.00           H  
ATOM    434  HG3 GLN    31      86.409 105.680  87.757  1.00  0.00           H  
ATOM    435  CD  GLN    31      85.701 104.263  86.151  1.00  0.00           C  
ATOM    436  OE1 GLN    31      86.720 103.891  85.552  1.00  0.00           O  
ATOM    437  NE2 GLN    31      84.662 104.068  85.468  1.00  0.00           N  
ATOM    438 HE21 GLN    31      84.681 103.377  84.732  1.00  0.00           H  
ATOM    439 HE22 GLN    31      83.838 104.348  85.980  1.00  0.00           H  
ATOM    440  C   GLN    31      85.352 101.651  89.937  1.00  0.00           C  
ATOM    441  O   GLN    31      84.526 101.858  90.819  1.00  0.00           O  
ATOM    442  N   PRO    32      86.441 100.909  90.211  1.00  0.00           N  
ATOM    443  CD  PRO    32      87.497 100.507  89.293  1.00  0.00           C  
ATOM    444  HD2 PRO    32      87.992 101.416  88.953  1.00  0.00           H  
ATOM    445  HD3 PRO    32      87.005  99.950  88.496  1.00  0.00           H  
ATOM    446  CG  PRO    32      88.412  99.515  90.009  1.00  0.00           C  
ATOM    447  HG2 PRO    32      89.219 100.059  90.502  1.00  0.00           H  
ATOM    448  HG3 PRO    32      88.891  98.739  89.412  1.00  0.00           H  
ATOM    449  CB  PRO    32      87.483  98.927  91.107  1.00  0.00           C  
ATOM    450  HB2 PRO    32      87.993  98.403  91.915  1.00  0.00           H  
ATOM    451  HB3 PRO    32      86.864  98.169  90.626  1.00  0.00           H  
ATOM    452  CA  PRO    32      86.564 100.135  91.471  1.00  0.00           C  
ATOM    453  HA  PRO    32      85.619  99.733  91.834  1.00  0.00           H  
ATOM    454  C   PRO    32      87.185 101.112  92.528  1.00  0.00           C  
ATOM    455  O   PRO    32      88.395 101.164  92.786  1.00  0.00           O  
ATOM    456  N   TYR    33      86.338 101.856  93.211  1.00  0.00           N  
ATOM    457  H   TYR    33      85.364 101.617  93.093  1.00  0.00           H  
ATOM    458  CA  TYR    33      86.702 102.946  94.132  1.00  0.00           C  
ATOM    459  HA  TYR    33      87.634 103.306  93.695  1.00  0.00           H  
ATOM    460  CB  TYR    33      85.709 104.101  94.103  1.00  0.00           C  
ATOM    461  HB2 TYR    33      84.746 103.741  94.466  1.00  0.00           H  
ATOM    462  HB3 TYR    33      86.017 104.867  94.814  1.00  0.00           H  
ATOM    463  CG  TYR    33      85.594 104.889  92.818  1.00  0.00           C  
ATOM    464  CD1 TYR    33      86.706 105.458  92.248  1.00  0.00           C  
ATOM    465  HD1 TYR    33      87.701 105.241  92.606  1.00  0.00           H  
ATOM    466  CE1 TYR    33      86.620 106.401  91.260  1.00  0.00           C  
ATOM    467  HE1 TYR    33      87.555 106.697  90.809  1.00  0.00           H  
ATOM    468  CZ  TYR    33      85.381 106.854  90.803  1.00  0.00           C  
ATOM    469  OH  TYR    33      85.273 107.725  89.820  1.00  0.00           O  
ATOM    470  HH  TYR    33      85.919 107.647  89.114  1.00  0.00           H  
ATOM    471  CE2 TYR    33      84.234 106.388  91.438  1.00  0.00           C  
ATOM    472  HE2 TYR    33      83.277 106.851  91.250  1.00  0.00           H  
ATOM    473  CD2 TYR    33      84.347 105.454  92.459  1.00  0.00           C  
ATOM    474  HD2 TYR    33      83.494 105.254  93.089  1.00  0.00           H  
ATOM    475  C   TYR    33      87.070 102.435  95.579  1.00  0.00           C  
ATOM    476  O   TYR    33      86.485 102.969  96.504  1.00  0.00           O  
ATOM    477  N   GLY    34      87.997 101.464  95.687  1.00  0.00           N  
ATOM    478  H   GLY    34      88.287 101.072  94.803  1.00  0.00           H  
ATOM    479  CA  GLY    34      88.428 100.801  96.916  1.00  0.00           C  
ATOM    480  HA2 GLY    34      89.375 100.294  96.734  1.00  0.00           H  
ATOM    481  HA3 GLY    34      88.518 101.572  97.681  1.00  0.00           H  
ATOM    482  C   GLY    34      87.428  99.729  97.303  1.00  0.00           C  
ATOM    483  O   GLY    34      86.779  99.130  96.458  1.00  0.00           O  
ATOM    484  N   GLN    35      87.227  99.537  98.608  1.00  0.00           N  
ATOM    485  H   GLN    35      87.757 100.129  99.232  1.00  0.00           H  
ATOM    486  CA  GLN    35      86.390  98.486  99.200  1.00  0.00           C  
ATOM    487  HA  GLN    35      85.622  98.360  98.437  1.00  0.00           H  
ATOM    488  CB  GLN    35      87.189  97.198  99.127  1.00  0.00           C  
ATOM    489  HB2 GLN    35      87.717  97.138  98.175  1.00  0.00           H  
ATOM    490  HB3 GLN    35      87.870  97.396  99.954  1.00  0.00           H  
ATOM    491  CG  GLN    35      86.370  95.853  99.331  1.00  0.00           C  
ATOM    492  HG2 GLN    35      85.435  95.966  98.783  1.00  0.00           H  
ATOM    493  HG3 GLN    35      86.939  95.031  98.896  1.00  0.00           H  
ATOM    494  CD  GLN    35      86.095  95.526 100.827  1.00  0.00           C  
ATOM    495  OE1 GLN    35      86.936  95.697 101.697  1.00  0.00           O  
ATOM    496  NE2 GLN    35      84.846  95.108 101.074  1.00  0.00           N  
ATOM    497 HE21 GLN    35      84.216  95.031 100.288  1.00  0.00           H  
ATOM    498 HE22 GLN    35      84.634  94.989 102.055  1.00  0.00           H  
ATOM    499  C   GLN    35      85.889  98.695 100.624  1.00  0.00           C  
ATOM    500  O   GLN    35      86.620  99.060 101.567  1.00  0.00           O  
ATOM    501  N   GLN    36      84.553  98.725 100.832  1.00  0.00           N  
ATOM    502  H   GLN    36      84.197  98.784 101.775  1.00  0.00           H  
ATOM    503  CA  GLN    36      83.525  98.823  99.782  1.00  0.00           C  
ATOM    504  HA  GLN    36      83.449  97.937  99.151  1.00  0.00           H  
ATOM    505  CB  GLN    36      82.239  99.061 100.533  1.00  0.00           C  
ATOM    506  HB2 GLN    36      82.013  98.133 101.059  1.00  0.00           H  
ATOM    507  HB3 GLN    36      82.344  99.871 101.255  1.00  0.00           H  
ATOM    508  CG  GLN    36      81.077  99.440  99.728  1.00  0.00           C  
ATOM    509  HG2 GLN    36      80.259  99.416 100.448  1.00  0.00           H  
ATOM    510  HG3 GLN    36      81.244 100.489  99.483  1.00  0.00           H  
ATOM    511  CD  GLN    36      80.670  98.522  98.523  1.00  0.00           C  
ATOM    512  OE1 GLN    36      80.812  97.342  98.487  1.00  0.00           O  
ATOM    513  NE2 GLN    36      80.307  99.144  97.443  1.00  0.00           N  
ATOM    514 HE21 GLN    36      80.265 100.148  97.348  1.00  0.00           H  
ATOM    515 HE22 GLN    36      79.921  98.515  96.753  1.00  0.00           H  
ATOM    516  C   GLN    36      83.822 100.011  98.834  1.00  0.00           C  
ATOM    517  O   GLN    36      84.374 100.967  99.285  1.00  0.00           O  
ATOM    518  N   SER    37      83.379  99.912  97.514  1.00  0.00           N  
ATOM    519  H   SER    37      82.900  99.063  97.251  1.00  0.00           H  
ATOM    520  CA  SER    37      83.593 100.971  96.542  1.00  0.00           C  
ATOM    521  HA  SER    37      84.653 101.212  96.626  1.00  0.00           H  
ATOM    522  CB  SER    37      83.478 100.350  95.093  1.00  0.00           C  
ATOM    523  HB2 SER    37      84.262  99.594  95.138  1.00  0.00           H  
ATOM    524  HB3 SER    37      82.541  99.798  95.167  1.00  0.00           H  
ATOM    525  OG  SER    37      83.602 101.308  94.073  1.00  0.00           O  
ATOM    526  HG  SER    37      83.139 100.947  93.313  1.00  0.00           H  
ATOM    527  C   SER    37      82.633 102.109  96.803  1.00  0.00           C  
ATOM    528  O   SER    37      81.397 101.925  96.979  1.00  0.00           O  
ATOM    529  N   TYR    38      83.163 103.339  96.801  1.00  0.00           N  
ATOM    530  H   TYR    38      84.153 103.494  96.678  1.00  0.00           H  
ATOM    531  CA  TYR    38      82.418 104.595  97.094  1.00  0.00           C  
ATOM    532  HA  TYR    38      81.380 104.263  97.097  1.00  0.00           H  
ATOM    533  CB  TYR    38      82.807 105.126  98.501  1.00  0.00           C  
ATOM    534  HB2 TYR    38      83.877 105.002  98.666  1.00  0.00           H  
ATOM    535  HB3 TYR    38      82.672 106.205  98.581  1.00  0.00           H  
ATOM    536  CG  TYR    38      81.945 104.379  99.545  1.00  0.00           C  
ATOM    537  CD1 TYR    38      82.650 103.712 100.552  1.00  0.00           C  
ATOM    538  HD1 TYR    38      83.724 103.705 100.444  1.00  0.00           H  
ATOM    539  CE1 TYR    38      82.015 103.052 101.651  1.00  0.00           C  
ATOM    540  HE1 TYR    38      82.638 102.527 102.360  1.00  0.00           H  
ATOM    541  CZ  TYR    38      80.604 102.951 101.524  1.00  0.00           C  
ATOM    542  OH  TYR    38      79.918 102.199 102.443  1.00  0.00           O  
ATOM    543  HH  TYR    38      79.071 102.068 102.010  1.00  0.00           H  
ATOM    544  CE2 TYR    38      79.869 103.583 100.475  1.00  0.00           C  
ATOM    545  HE2 TYR    38      78.828 103.394 100.256  1.00  0.00           H  
ATOM    546  CD2 TYR    38      80.599 104.298  99.515  1.00  0.00           C  
ATOM    547  HD2 TYR    38      80.127 104.738  98.648  1.00  0.00           H  
ATOM    548  C   TYR    38      82.638 105.681  96.009  1.00  0.00           C  
ATOM    549  O   TYR    38      81.806 105.912  95.183  1.00  0.00           O  
ATOM    550  N   SER    39      83.717 106.374  96.134  1.00  0.00           N  
ATOM    551  H   SER    39      84.315 106.221  96.934  1.00  0.00           H  
ATOM    552  CA  SER    39      84.099 107.555  95.265  1.00  0.00           C  
ATOM    553  HA  SER    39      83.701 107.369  94.268  1.00  0.00           H  
ATOM    554  CB  SER    39      83.396 108.787  95.740  1.00  0.00           C  
ATOM    555  HB2 SER    39      82.393 108.597  96.122  1.00  0.00           H  
ATOM    556  HB3 SER    39      83.939 109.166  96.606  1.00  0.00           H  
ATOM    557  OG  SER    39      83.352 109.706  94.690  1.00  0.00           O  
ATOM    558  HG  SER    39      82.560 110.221  94.860  1.00  0.00           H  
ATOM    559  C   SER    39      85.614 107.707  95.032  1.00  0.00           C  
ATOM    560  O   SER    39      86.381 107.145  95.819  1.00  0.00           O  
ATOM    561  N   GLY    40      86.004 108.510  94.064  1.00  0.00           N  
ATOM    562  H   GLY    40      85.329 109.082  93.577  1.00  0.00           H  
ATOM    563  CA  GLY    40      87.469 108.768  93.816  1.00  0.00           C  
ATOM    564  HA2 GLY    40      87.813 109.519  94.527  1.00  0.00           H  
ATOM    565  HA3 GLY    40      88.082 107.894  94.038  1.00  0.00           H  
ATOM    566  C   GLY    40      87.754 109.387  92.397  1.00  0.00           C  
ATOM    567  O   GLY    40      86.866 110.014  91.862  1.00  0.00           O  
ATOM    568  N   TYR    41      88.885 109.215  91.796  1.00  0.00           N  
ATOM    569  H   TYR    41      89.045 109.817  91.001  1.00  0.00           H  
ATOM    570  CA  TYR    41      90.074 108.415  92.326  1.00  0.00           C  
ATOM    571  HA  TYR    41      89.844 107.383  92.591  1.00  0.00           H  
ATOM    572  CB  TYR    41      91.144 108.445  91.210  1.00  0.00           C  
ATOM    573  HB2 TYR    41      91.379 109.437  90.826  1.00  0.00           H  
ATOM    574  HB3 TYR    41      92.098 108.144  91.643  1.00  0.00           H  
ATOM    575  CG  TYR    41      90.836 107.461  90.089  1.00  0.00           C  
ATOM    576  CD1 TYR    41      90.439 106.157  90.371  1.00  0.00           C  
ATOM    577  HD1 TYR    41      90.520 105.781  91.380  1.00  0.00           H  
ATOM    578  CE1 TYR    41      89.929 105.302  89.421  1.00  0.00           C  
ATOM    579  HE1 TYR    41      89.647 104.296  89.694  1.00  0.00           H  
ATOM    580  CZ  TYR    41      89.739 105.750  88.166  1.00  0.00           C  
ATOM    581  OH  TYR    41      89.167 104.875  87.293  1.00  0.00           O  
ATOM    582  HH  TYR    41      88.954 105.300  86.459  1.00  0.00           H  
ATOM    583  CE2 TYR    41      90.165 107.024  87.773  1.00  0.00           C  
ATOM    584  HE2 TYR    41      90.112 107.366  86.750  1.00  0.00           H  
ATOM    585  CD2 TYR    41      90.678 107.915  88.730  1.00  0.00           C  
ATOM    586  HD2 TYR    41      90.945 108.942  88.529  1.00  0.00           H  
ATOM    587  C   TYR    41      90.761 108.986  93.574  1.00  0.00           C  
ATOM    588  O   TYR    41      90.844 110.172  93.874  1.00  0.00           O  
ATOM    589  N   SER    42      91.221 108.133  94.452  1.00  0.00           N  
ATOM    590  H   SER    42      91.146 107.160  94.190  1.00  0.00           H  
ATOM    591  CA  SER    42      91.958 108.415  95.721  1.00  0.00           C  
ATOM    592  HA  SER    42      91.827 109.468  95.971  1.00  0.00           H  
ATOM    593  CB  SER    42      91.364 107.593  96.839  1.00  0.00           C  
ATOM    594  HB2 SER    42      91.604 106.562  96.583  1.00  0.00           H  
ATOM    595  HB3 SER    42      91.759 107.941  97.793  1.00  0.00           H  
ATOM    596  OG  SER    42      89.922 107.733  96.861  1.00  0.00           O  
ATOM    597  HG  SER    42      89.776 108.681  96.885  1.00  0.00           H  
ATOM    598  C   SER    42      93.535 108.178  95.744  1.00  0.00           C  
ATOM    599  O   SER    42      94.091 107.889  96.807  1.00  0.00           O  
ATOM    600  N   GLN    43      94.205 108.265  94.611  1.00  0.00           N  
ATOM    601  H   GLN    43      93.790 108.471  93.713  1.00  0.00           H  
ATOM    602  CA  GLN    43      95.656 107.984  94.520  1.00  0.00           C  
ATOM    603  HA  GLN    43      96.158 108.439  95.374  1.00  0.00           H  
ATOM    604  CB  GLN    43      95.992 106.421  94.546  1.00  0.00           C  
ATOM    605  HB2 GLN    43      97.063 106.325  94.729  1.00  0.00           H  
ATOM    606  HB3 GLN    43      95.513 105.989  95.425  1.00  0.00           H  
ATOM    607  CG  GLN    43      95.614 105.557  93.350  1.00  0.00           C  
ATOM    608  HG2 GLN    43      96.150 106.019  92.521  1.00  0.00           H  
ATOM    609  HG3 GLN    43      95.896 104.525  93.562  1.00  0.00           H  
ATOM    610  CD  GLN    43      94.113 105.559  92.996  1.00  0.00           C  
ATOM    611  OE1 GLN    43      93.707 105.863  91.857  1.00  0.00           O  
ATOM    612  NE2 GLN    43      93.169 105.099  93.826  1.00  0.00           N  
ATOM    613 HE21 GLN    43      93.368 104.817  94.775  1.00  0.00           H  
ATOM    614 HE22 GLN    43      92.300 104.832  93.387  1.00  0.00           H  
ATOM    615  C   GLN    43      96.219 108.632  93.277  1.00  0.00           C  
ATOM    616  O   GLN    43      95.647 108.641  92.222  1.00  0.00           O  
ATOM    617  N   SER    44      97.484 109.138  93.429  1.00  0.00           N  
ATOM    618  H   SER    44      98.052 109.028  94.257  1.00  0.00           H  
ATOM    619  CA  SER    44      98.185 109.935  92.341  1.00  0.00           C  
ATOM    620  HA  SER    44      97.440 110.411  91.704  1.00  0.00           H  
ATOM    621  CB  SER    44      99.010 110.978  93.102  1.00  0.00           C  
ATOM    622  HB2 SER    44      98.375 111.538  93.790  1.00  0.00           H  
ATOM    623  HB3 SER    44      99.899 110.554  93.568  1.00  0.00           H  
ATOM    624  OG  SER    44      99.506 111.822  92.123  1.00  0.00           O  
ATOM    625  HG  SER    44      99.368 112.738  92.375  1.00  0.00           H  
ATOM    626  C   SER    44      99.067 108.994  91.485  1.00  0.00           C  
ATOM    627  O   SER    44      99.736 108.153  91.985  1.00  0.00           O  
ATOM    628  N   THR    45      99.215 109.333  90.201  1.00  0.00           N  
ATOM    629  H   THR    45      98.762 110.172  89.866  1.00  0.00           H  
ATOM    630  CA  THR    45     100.257 108.802  89.311  1.00  0.00           C  
ATOM    631  HA  THR    45     100.756 107.946  89.765  1.00  0.00           H  
ATOM    632  CB  THR    45      99.635 108.485  87.907  1.00  0.00           C  
ATOM    633  HB  THR    45      99.524 109.411  87.344  1.00  0.00           H  
ATOM    634  CG2 THR    45     100.314 107.409  87.074  1.00  0.00           C  
ATOM    635 HG21 THR    45     101.259 107.856  86.766  1.00  0.00           H  
ATOM    636 HG22 THR    45     100.574 106.518  87.646  1.00  0.00           H  
ATOM    637 HG23 THR    45      99.799 107.115  86.159  1.00  0.00           H  
ATOM    638  OG1 THR    45      98.385 107.822  88.021  1.00  0.00           O  
ATOM    639  HG1 THR    45      98.030 107.916  88.908  1.00  0.00           H  
ATOM    640  C   THR    45     101.462 109.788  89.169  1.00  0.00           C  
ATOM    641  O   THR    45     102.380 109.589  88.361  1.00  0.00           O  
ATOM    642  N   ASP    46     101.525 110.761  90.050  1.00  0.00           N  
ATOM    643  H   ASP    46     100.839 111.048  90.733  1.00  0.00           H  
ATOM    644  CA  ASP    46     102.655 111.650  89.951  1.00  0.00           C  
ATOM    645  HA  ASP    46     102.783 112.001  88.927  1.00  0.00           H  
ATOM    646  CB  ASP    46     102.356 112.906  90.786  1.00  0.00           C  
ATOM    647  HB2 ASP    46     101.445 113.321  90.355  1.00  0.00           H  
ATOM    648  HB3 ASP    46     102.156 112.551  91.797  1.00  0.00           H  
ATOM    649  CG  ASP    46     103.494 113.924  90.780  1.00  0.00           C  
ATOM    650  OD1 ASP    46     103.538 114.639  91.797  1.00  0.00           O  
ATOM    651  OD2 ASP    46     104.118 114.270  89.787  1.00  0.00           O  
ATOM    652  C   ASP    46     104.061 111.086  90.306  1.00  0.00           C  
ATOM    653  O   ASP    46     104.254 110.527  91.404  1.00  0.00           O  
ATOM    654  N   THR    47     105.015 111.317  89.405  1.00  0.00           N  
ATOM    655  H   THR    47     104.714 111.692  88.517  1.00  0.00           H  
ATOM    656  CA  THR    47     106.415 110.860  89.592  1.00  0.00           C  
ATOM    657  HA  THR    47     106.507 110.468  90.605  1.00  0.00           H  
ATOM    658  CB  THR    47     106.865 109.730  88.676  1.00  0.00           C  
ATOM    659  HB  THR    47     107.740 109.189  89.036  1.00  0.00           H  
ATOM    660  CG2 THR    47     105.895 108.558  88.683  1.00  0.00           C  
ATOM    661 HG21 THR    47     106.537 107.743  88.349  1.00  0.00           H  
ATOM    662 HG22 THR    47     105.613 108.307  89.706  1.00  0.00           H  
ATOM    663 HG23 THR    47     105.053 108.580  87.990  1.00  0.00           H  
ATOM    664  OG1 THR    47     107.028 110.118  87.304  1.00  0.00           O  
ATOM    665  HG1 THR    47     107.398 109.329  86.902  1.00  0.00           H  
ATOM    666  C   THR    47     107.513 112.018  89.635  1.00  0.00           C  
ATOM    667  O   THR    47     108.662 111.727  89.813  1.00  0.00           O  
ATOM    668  N   SER    48     107.051 113.278  89.461  1.00  0.00           N  
ATOM    669  H   SER    48     106.055 113.440  89.500  1.00  0.00           H  
ATOM    670  CA  SER    48     107.916 114.548  89.279  1.00  0.00           C  
ATOM    671  HA  SER    48     108.540 114.385  88.400  1.00  0.00           H  
ATOM    672  CB  SER    48     106.981 115.647  88.860  1.00  0.00           C  
ATOM    673  HB2 SER    48     107.537 116.569  88.692  1.00  0.00           H  
ATOM    674  HB3 SER    48     106.494 115.361  87.928  1.00  0.00           H  
ATOM    675  OG  SER    48     106.071 115.941  89.893  1.00  0.00           O  
ATOM    676  HG  SER    48     105.369 115.292  89.985  1.00  0.00           H  
ATOM    677  C   SER    48     108.774 114.910  90.554  1.00  0.00           C  
ATOM    678  O   SER    48     108.687 114.290  91.623  1.00  0.00           O  
ATOM    679  N   GLY    49     109.554 115.954  90.445  1.00  0.00           N  
ATOM    680  H   GLY    49     109.615 116.432  89.557  1.00  0.00           H  
ATOM    681  CA  GLY    49     110.500 116.401  91.422  1.00  0.00           C  
ATOM    682  HA2 GLY    49     110.940 117.229  90.866  1.00  0.00           H  
ATOM    683  HA3 GLY    49     110.034 116.938  92.248  1.00  0.00           H  
ATOM    684  C   GLY    49     111.569 115.477  91.837  1.00  0.00           C  
ATOM    685  O   GLY    49     112.104 114.733  91.036  1.00  0.00           O  
ATOM    686  N   TYR    50     111.931 115.357  93.121  1.00  0.00           N  
ATOM    687  H   TYR    50     112.831 114.902  93.185  1.00  0.00           H  
ATOM    688  CA  TYR    50     111.389 116.230  94.273  1.00  0.00           C  
ATOM    689  HA  TYR    50     111.215 117.197  93.801  1.00  0.00           H  
ATOM    690  CB  TYR    50     110.077 115.689  94.799  1.00  0.00           C  
ATOM    691  HB2 TYR    50     109.448 115.316  93.991  1.00  0.00           H  
ATOM    692  HB3 TYR    50     110.258 114.821  95.433  1.00  0.00           H  
ATOM    693  CG  TYR    50     109.246 116.761  95.485  1.00  0.00           C  
ATOM    694  CD1 TYR    50     109.537 117.127  96.791  1.00  0.00           C  
ATOM    695  HD1 TYR    50     110.299 116.635  97.378  1.00  0.00           H  
ATOM    696  CE1 TYR    50     108.799 118.178  97.368  1.00  0.00           C  
ATOM    697  HE1 TYR    50     108.919 118.431  98.411  1.00  0.00           H  
ATOM    698  CZ  TYR    50     107.742 118.849  96.604  1.00  0.00           C  
ATOM    699  OH  TYR    50     106.997 119.848  97.147  1.00  0.00           O  
ATOM    700  HH  TYR    50     106.814 120.429  96.404  1.00  0.00           H  
ATOM    701  CE2 TYR    50     107.613 118.503  95.271  1.00  0.00           C  
ATOM    702  HE2 TYR    50     106.911 119.059  94.667  1.00  0.00           H  
ATOM    703  CD2 TYR    50     108.293 117.435  94.767  1.00  0.00           C  
ATOM    704  HD2 TYR    50     108.144 117.253  93.713  1.00  0.00           H  
ATOM    705  C   TYR    50     112.479 116.433  95.368  1.00  0.00           C  
ATOM    706  O   TYR    50     112.983 115.502  95.978  1.00  0.00           O  
ATOM    707  N   GLY    51     112.863 117.675  95.720  1.00  0.00           N  
ATOM    708  H   GLY    51     113.753 117.693  96.196  1.00  0.00           H  
ATOM    709  CA  GLY    51     112.219 118.953  95.483  1.00  0.00           C  
ATOM    710  HA2 GLY    51     111.165 118.742  95.303  1.00  0.00           H  
ATOM    711  HA3 GLY    51     112.216 119.520  96.413  1.00  0.00           H  
ATOM    712  C   GLY    51     112.751 119.787  94.308  1.00  0.00           C  
ATOM    713  O   GLY    51     112.695 119.306  93.201  1.00  0.00           O  
ATOM    714  N   GLN    52     113.213 121.017  94.569  1.00  0.00           N  
ATOM    715  H   GLN    52     113.171 121.315  95.533  1.00  0.00           H  
ATOM    716  CA  GLN    52     113.462 122.045  93.551  1.00  0.00           C  
ATOM    717  HA  GLN    52     112.542 122.074  92.967  1.00  0.00           H  
ATOM    718  CB  GLN    52     113.737 123.357  94.366  1.00  0.00           C  
ATOM    719  HB2 GLN    52     113.543 124.226  93.737  1.00  0.00           H  
ATOM    720  HB3 GLN    52     112.920 123.476  95.078  1.00  0.00           H  
ATOM    721  CG  GLN    52     115.067 123.514  94.964  1.00  0.00           C  
ATOM    722  HG2 GLN    52     114.889 124.274  95.725  1.00  0.00           H  
ATOM    723  HG3 GLN    52     115.510 122.609  95.381  1.00  0.00           H  
ATOM    724  CD  GLN    52     116.131 123.963  93.991  1.00  0.00           C  
ATOM    725  OE1 GLN    52     115.920 124.394  92.833  1.00  0.00           O  
ATOM    726  NE2 GLN    52     117.346 124.059  94.429  1.00  0.00           N  
ATOM    727 HE21 GLN    52     117.549 123.710  95.354  1.00  0.00           H  
ATOM    728 HE22 GLN    52     118.121 124.353  93.851  1.00  0.00           H  
ATOM    729  C   GLN    52     114.627 121.627  92.608  1.00  0.00           C  
ATOM    730  O   GLN    52     115.602 121.028  93.077  1.00  0.00           O  
ATOM    731  N   SER    53     114.655 122.009  91.336  1.00  0.00           N  
ATOM    732  H   SER    53     115.550 121.808  90.914  1.00  0.00           H  
ATOM    733  CA  SER    53     113.573 122.493  90.481  1.00  0.00           C  
ATOM    734  HA  SER    53     113.053 123.326  90.954  1.00  0.00           H  
ATOM    735  CB  SER    53     114.121 122.977  89.163  1.00  0.00           C  
ATOM    736  HB2 SER    53     114.592 123.938  89.368  1.00  0.00           H  
ATOM    737  HB3 SER    53     114.815 122.240  88.760  1.00  0.00           H  
ATOM    738  OG  SER    53     113.146 123.218  88.201  1.00  0.00           O  
ATOM    739  HG  SER    53     112.551 123.880  88.560  1.00  0.00           H  
ATOM    740  C   SER    53     112.482 121.457  90.339  1.00  0.00           C  
ATOM    741  O   SER    53     112.768 120.295  90.110  1.00  0.00           O  
ATOM    742  N   SER    54     111.226 121.829  90.294  1.00  0.00           N  
ATOM    743  H   SER    54     111.032 122.820  90.327  1.00  0.00           H  
ATOM    744  CA  SER    54     110.068 120.956  90.557  1.00  0.00           C  
ATOM    745  HA  SER    54     110.371 120.222  91.304  1.00  0.00           H  
ATOM    746  CB  SER    54     108.943 121.801  91.090  1.00  0.00           C  
ATOM    747  HB2 SER    54     108.604 122.490  90.316  1.00  0.00           H  
ATOM    748  HB3 SER    54     108.115 121.152  91.377  1.00  0.00           H  
ATOM    749  OG  SER    54     109.337 122.607  92.217  1.00  0.00           O  
ATOM    750  HG  SER    54     109.437 122.008  92.960  1.00  0.00           H  
ATOM    751  C   SER    54     109.561 120.171  89.312  1.00  0.00           C  
ATOM    752  O   SER    54     108.872 119.147  89.493  1.00  0.00           O  
ATOM    753  N   TYR    55     109.910 120.619  88.123  1.00  0.00           N  
ATOM    754  H   TYR    55     110.218 121.580  88.073  1.00  0.00           H  
ATOM    755  CA  TYR    55     109.645 119.812  86.940  1.00  0.00           C  
ATOM    756  HA  TYR    55     109.535 118.767  87.231  1.00  0.00           H  
ATOM    757  CB  TYR    55     108.326 120.116  86.279  1.00  0.00           C  
ATOM    758  HB2 TYR    55     108.423 121.140  85.917  1.00  0.00           H  
ATOM    759  HB3 TYR    55     108.222 119.400  85.464  1.00  0.00           H  
ATOM    760  CG  TYR    55     107.132 119.992  87.228  1.00  0.00           C  
ATOM    761  CD1 TYR    55     106.518 121.164  87.815  1.00  0.00           C  
ATOM    762  HD1 TYR    55     106.832 122.189  87.680  1.00  0.00           H  
ATOM    763  CE1 TYR    55     105.241 121.012  88.447  1.00  0.00           C  
ATOM    764  HE1 TYR    55     104.685 121.891  88.738  1.00  0.00           H  
ATOM    765  CZ  TYR    55     104.624 119.740  88.603  1.00  0.00           C  
ATOM    766  OH  TYR    55     103.379 119.498  89.108  1.00  0.00           O  
ATOM    767  HH  TYR    55     103.184 118.559  89.142  1.00  0.00           H  
ATOM    768  CE2 TYR    55     105.284 118.624  88.165  1.00  0.00           C  
ATOM    769  HE2 TYR    55     104.964 117.597  88.265  1.00  0.00           H  
ATOM    770  CD2 TYR    55     106.546 118.707  87.474  1.00  0.00           C  
ATOM    771  HD2 TYR    55     106.956 117.827  87.000  1.00  0.00           H  
ATOM    772  C   TYR    55     110.832 120.027  85.881  1.00  0.00           C  
ATOM    773  O   TYR    55     111.010 121.073  85.268  1.00  0.00           O  
ATOM    774  N   SER    56     111.705 119.038  85.542  1.00  0.00           N  
ATOM    775  H   SER    56     112.406 119.421  84.925  1.00  0.00           H  
ATOM    776  CA  SER    56     111.882 117.807  86.226  1.00  0.00           C  
ATOM    777  HA  SER    56     112.661 117.271  85.684  1.00  0.00           H  
ATOM    778  CB  SER    56     112.523 118.220  87.551  1.00  0.00           C  
ATOM    779  HB2 SER    56     111.860 118.938  88.033  1.00  0.00           H  
ATOM    780  HB3 SER    56     112.594 117.412  88.278  1.00  0.00           H  
ATOM    781  OG  SER    56     113.742 118.879  87.369  1.00  0.00           O  
ATOM    782  HG  SER    56     113.544 119.609  86.778  1.00  0.00           H  
ATOM    783  C   SER    56     110.760 116.818  86.411  1.00  0.00           C  
ATOM    784  O   SER    56     110.268 116.569  87.480  1.00  0.00           O  
ATOM    785  N   SER    57     110.354 116.154  85.360  1.00  0.00           N  
ATOM    786  H   SER    57     109.644 115.459  85.543  1.00  0.00           H  
ATOM    787  CA  SER    57     110.821 116.335  83.973  1.00  0.00           C  
ATOM    788  HA  SER    57     111.789 116.795  83.775  1.00  0.00           H  
ATOM    789  CB  SER    57     110.953 115.026  83.134  1.00  0.00           C  
ATOM    790  HB2 SER    57     111.078 115.172  82.061  1.00  0.00           H  
ATOM    791  HB3 SER    57     111.797 114.441  83.500  1.00  0.00           H  
ATOM    792  OG  SER    57     109.805 114.259  83.368  1.00  0.00           O  
ATOM    793  HG  SER    57     109.612 113.623  82.675  1.00  0.00           H  
ATOM    794  C   SER    57     109.859 117.261  83.239  1.00  0.00           C  
ATOM    795  O   SER    57     108.653 117.403  83.677  1.00  0.00           O  
ATOM    796  N   TYR    58     110.192 117.831  82.042  1.00  0.00           N  
ATOM    797  H   TYR    58     111.053 117.525  81.611  1.00  0.00           H  
ATOM    798  CA  TYR    58     109.285 118.737  81.300  1.00  0.00           C  
ATOM    799  HA  TYR    58     108.349 118.875  81.842  1.00  0.00           H  
ATOM    800  CB  TYR    58     109.988 120.154  81.292  1.00  0.00           C  
ATOM    801  HB2 TYR    58     110.340 120.297  82.314  1.00  0.00           H  
ATOM    802  HB3 TYR    58     110.790 120.140  80.554  1.00  0.00           H  
ATOM    803  CG  TYR    58     109.086 121.329  80.981  1.00  0.00           C  
ATOM    804  CD1 TYR    58     108.566 121.410  79.668  1.00  0.00           C  
ATOM    805  HD1 TYR    58     108.943 120.758  78.894  1.00  0.00           H  
ATOM    806  CE1 TYR    58     107.635 122.403  79.369  1.00  0.00           C  
ATOM    807  HE1 TYR    58     107.173 122.519  78.399  1.00  0.00           H  
ATOM    808  CZ  TYR    58     107.282 123.395  80.353  1.00  0.00           C  
ATOM    809  OH  TYR    58     106.349 124.337  80.065  1.00  0.00           O  
ATOM    810  HH  TYR    58     106.166 124.443  79.128  1.00  0.00           H  
ATOM    811  CE2 TYR    58     107.734 123.259  81.695  1.00  0.00           C  
ATOM    812  HE2 TYR    58     107.376 123.982  82.413  1.00  0.00           H  
ATOM    813  CD2 TYR    58     108.622 122.240  82.003  1.00  0.00           C  
ATOM    814  HD2 TYR    58     109.034 122.113  82.993  1.00  0.00           H  
ATOM    815  C   TYR    58     109.127 118.142  79.837  1.00  0.00           C  
ATOM    816  O   TYR    58     110.120 117.960  79.115  1.00  0.00           O  
ATOM    817  N   GLY    59     107.931 117.886  79.323  1.00  0.00           N  
ATOM    818  H   GLY    59     107.815 117.457  78.416  1.00  0.00           H  
ATOM    819  CA  GLY    59     106.645 118.014  80.017  1.00  0.00           C  
ATOM    820  HA2 GLY    59     105.944 117.289  79.602  1.00  0.00           H  
ATOM    821  HA3 GLY    59     106.832 117.823  81.074  1.00  0.00           H  
ATOM    822  C   GLY    59     105.983 119.379  79.741  1.00  0.00           C  
ATOM    823  O   GLY    59     105.972 119.938  78.623  1.00  0.00           O  
ATOM    824  N   GLN    60     105.364 120.096  80.626  1.00  0.00           N  
ATOM    825  H   GLN    60     104.879 120.887  80.227  1.00  0.00           H  
ATOM    826  CA  GLN    60     105.058 119.785  81.997  1.00  0.00           C  
ATOM    827  HA  GLN    60     105.894 119.292  82.494  1.00  0.00           H  
ATOM    828  CB  GLN    60     104.688 121.069  82.744  1.00  0.00           C  
ATOM    829  HB2 GLN    60     105.430 121.828  82.493  1.00  0.00           H  
ATOM    830  HB3 GLN    60     103.818 121.560  82.308  1.00  0.00           H  
ATOM    831  CG  GLN    60     104.452 120.999  84.313  1.00  0.00           C  
ATOM    832  HG2 GLN    60     103.559 120.385  84.424  1.00  0.00           H  
ATOM    833  HG3 GLN    60     105.211 120.493  84.910  1.00  0.00           H  
ATOM    834  CD  GLN    60     104.203 122.328  84.929  1.00  0.00           C  
ATOM    835  OE1 GLN    60     104.776 123.359  84.537  1.00  0.00           O  
ATOM    836  NE2 GLN    60     103.239 122.304  85.830  1.00  0.00           N  
ATOM    837 HE21 GLN    60     102.964 121.429  86.252  1.00  0.00           H  
ATOM    838 HE22 GLN    60     103.050 123.153  86.345  1.00  0.00           H  
ATOM    839  C   GLN    60     103.920 118.750  82.210  1.00  0.00           C  
ATOM    840  O   GLN    60     104.087 117.962  83.184  1.00  0.00           O  
ATOM    841  N   SER    61     102.923 118.682  81.363  1.00  0.00           N  
ATOM    842  H   SER    61     102.915 119.337  80.594  1.00  0.00           H  
ATOM    843  CA  SER    61     101.919 117.651  81.446  1.00  0.00           C  
ATOM    844  HA  SER    61     102.458 116.762  81.774  1.00  0.00           H  
ATOM    845  CB  SER    61     100.802 117.953  82.485  1.00  0.00           C  
ATOM    846  HB2 SER    61     100.230 117.062  82.745  1.00  0.00           H  
ATOM    847  HB3 SER    61     101.261 118.368  83.383  1.00  0.00           H  
ATOM    848  OG  SER    61      99.876 118.822  81.761  1.00  0.00           O  
ATOM    849  HG  SER    61      99.316 119.196  82.444  1.00  0.00           H  
ATOM    850  C   SER    61     101.368 117.309  79.944  1.00  0.00           C  
ATOM    851  O   SER    61     101.636 118.048  79.008  1.00  0.00           O  
ATOM    852  N   GLN    62     100.505 116.286  79.928  1.00  0.00           N  
ATOM    853  H   GLN    62     100.427 115.818  80.819  1.00  0.00           H  
ATOM    854  CA  GLN    62      99.541 115.960  78.810  1.00  0.00           C  
ATOM    855  HA  GLN    62     100.125 115.768  77.910  1.00  0.00           H  
ATOM    856  CB  GLN    62      98.712 114.651  79.284  1.00  0.00           C  
ATOM    857  HB2 GLN    62      98.176 114.207  78.446  1.00  0.00           H  
ATOM    858  HB3 GLN    62      99.493 113.976  79.636  1.00  0.00           H  
ATOM    859  CG  GLN    62      97.638 114.926  80.356  1.00  0.00           C  
ATOM    860  HG2 GLN    62      97.938 115.769  80.979  1.00  0.00           H  
ATOM    861  HG3 GLN    62      96.769 115.314  79.823  1.00  0.00           H  
ATOM    862  CD  GLN    62      97.233 113.816  81.345  1.00  0.00           C  
ATOM    863  OE1 GLN    62      97.699 112.705  81.255  1.00  0.00           O  
ATOM    864  NE2 GLN    62      96.367 113.865  82.336  1.00  0.00           N  
ATOM    865 HE21 GLN    62      96.100 113.017  82.815  1.00  0.00           H  
ATOM    866 HE22 GLN    62      95.714 114.635  82.342  1.00  0.00           H  
ATOM    867  C   GLN    62      98.686 117.093  78.377  1.00  0.00           C  
ATOM    868  O   GLN    62      98.056 117.020  77.367  1.00  0.00           O  
ATOM    869  N   ASN    63      98.593 118.155  79.114  1.00  0.00           N  
ATOM    870  H   ASN    63      99.189 118.166  79.929  1.00  0.00           H  
ATOM    871  CA  ASN    63      97.926 119.464  78.879  1.00  0.00           C  
ATOM    872  HA  ASN    63      97.401 119.554  77.929  1.00  0.00           H  
ATOM    873  CB  ASN    63      96.697 119.619  79.840  1.00  0.00           C  
ATOM    874  HB2 ASN    63      97.101 119.958  80.794  1.00  0.00           H  
ATOM    875  HB3 ASN    63      96.014 120.425  79.572  1.00  0.00           H  
ATOM    876  CG  ASN    63      95.928 118.329  80.009  1.00  0.00           C  
ATOM    877  OD1 ASN    63      95.994 117.737  81.078  1.00  0.00           O  
ATOM    878  ND2 ASN    63      95.231 117.832  79.067  1.00  0.00           N  
ATOM    879 HD21 ASN    63      94.674 117.015  79.271  1.00  0.00           H  
ATOM    880 HD22 ASN    63      95.111 118.238  78.150  1.00  0.00           H  
ATOM    881  C   ASN    63      98.808 120.751  78.892  1.00  0.00           C  
ATOM    882  O   ASN    63      98.260 121.836  78.813  1.00  0.00           O  
ATOM    883  N   THR    64     100.177 120.622  78.975  1.00  0.00           N  
ATOM    884  H   THR    64     100.591 119.703  78.914  1.00  0.00           H  
ATOM    885  CA  THR    64     101.064 121.775  78.969  1.00  0.00           C  
ATOM    886  HA  THR    64     100.536 122.631  78.547  1.00  0.00           H  
ATOM    887  CB  THR    64     101.712 122.087  80.357  1.00  0.00           C  
ATOM    888  HB  THR    64     102.292 121.216  80.661  1.00  0.00           H  
ATOM    889  CG2 THR    64     102.452 123.479  80.362  1.00  0.00           C  
ATOM    890 HG21 THR    64     102.807 123.709  79.357  1.00  0.00           H  
ATOM    891 HG22 THR    64     101.784 124.281  80.676  1.00  0.00           H  
ATOM    892 HG23 THR    64     103.229 123.370  81.119  1.00  0.00           H  
ATOM    893  OG1 THR    64     100.648 122.305  81.200  1.00  0.00           O  
ATOM    894  HG1 THR    64     100.789 121.912  82.065  1.00  0.00           H  
ATOM    895  C   THR    64     102.224 121.316  78.017  1.00  0.00           C  
ATOM    896  O   THR    64     103.178 120.643  78.385  1.00  0.00           O  
ATOM    897  N   GLY    65     102.270 121.650  76.676  1.00  0.00           N  
ATOM    898  H   GLY    65     103.027 121.211  76.173  1.00  0.00           H  
ATOM    899  CA  GLY    65     101.167 122.434  75.909  1.00  0.00           C  
ATOM    900  HA2 GLY    65     101.120 123.416  76.380  1.00  0.00           H  
ATOM    901  HA3 GLY    65     101.420 122.699  74.882  1.00  0.00           H  
ATOM    902  C   GLY    65      99.745 121.793  75.802  1.00  0.00           C  
ATOM    903  O   GLY    65      99.596 120.607  76.076  1.00  0.00           O  
ATOM    904  N   TYR    66      98.760 122.635  75.495  1.00  0.00           N  
ATOM    905  H   TYR    66      98.996 123.617  75.498  1.00  0.00           H  
ATOM    906  CA  TYR    66      97.356 122.277  75.430  1.00  0.00           C  
ATOM    907  HA  TYR    66      97.054 121.833  76.378  1.00  0.00           H  
ATOM    908  CB  TYR    66      96.542 123.563  75.342  1.00  0.00           C  
ATOM    909  HB2 TYR    66      96.897 124.219  76.136  1.00  0.00           H  
ATOM    910  HB3 TYR    66      96.871 124.065  74.433  1.00  0.00           H  
ATOM    911  CG  TYR    66      95.047 123.327  75.426  1.00  0.00           C  
ATOM    912  CD1 TYR    66      94.347 123.417  74.269  1.00  0.00           C  
ATOM    913  HD1 TYR    66      94.843 123.508  73.314  1.00  0.00           H  
ATOM    914  CE1 TYR    66      92.948 123.236  74.276  1.00  0.00           C  
ATOM    915  HE1 TYR    66      92.448 123.263  73.320  1.00  0.00           H  
ATOM    916  CZ  TYR    66      92.224 123.025  75.452  1.00  0.00           C  
ATOM    917  OH  TYR    66      90.851 122.900  75.343  1.00  0.00           O  
ATOM    918  HH  TYR    66      90.369 123.294  74.613  1.00  0.00           H  
ATOM    919  CE2 TYR    66      92.931 123.065  76.698  1.00  0.00           C  
ATOM    920  HE2 TYR    66      92.361 122.962  77.610  1.00  0.00           H  
ATOM    921  CD2 TYR    66      94.350 123.216  76.706  1.00  0.00           C  
ATOM    922  HD2 TYR    66      94.912 123.134  77.624  1.00  0.00           H  
ATOM    923  C   TYR    66      97.102 121.228  74.261  1.00  0.00           C  
ATOM    924  O   TYR    66      97.842 121.321  73.269  1.00  0.00           O  
ATOM    925  N   GLY    67      96.151 120.314  74.516  1.00  0.00           N  
ATOM    926  H   GLY    67      95.653 120.364  75.394  1.00  0.00           H  
ATOM    927  CA  GLY    67      95.667 119.290  73.546  1.00  0.00           C  
ATOM    928  HA2 GLY    67      95.939 119.569  72.528  1.00  0.00           H  
ATOM    929  HA3 GLY    67      96.168 118.334  73.697  1.00  0.00           H  
ATOM    930  C   GLY    67      94.181 118.970  73.661  1.00  0.00           C  
ATOM    931  O   GLY    67      93.587 118.570  74.718  1.00  0.00           O  
ATOM    932  N   THR    68      93.498 119.013  72.546  1.00  0.00           N  
ATOM    933  H   THR    68      94.010 119.013  71.676  1.00  0.00           H  
ATOM    934  CA  THR    68      92.007 118.905  72.459  1.00  0.00           C  
ATOM    935  HA  THR    68      91.785 117.910  72.844  1.00  0.00           H  
ATOM    936  CB  THR    68      91.088 119.770  73.375  1.00  0.00           C  
ATOM    937  HB  THR    68      91.459 120.783  73.531  1.00  0.00           H  
ATOM    938  CG2 THR    68      89.619 119.707  73.045  1.00  0.00           C  
ATOM    939 HG21 THR    68      89.227 120.392  73.797  1.00  0.00           H  
ATOM    940 HG22 THR    68      89.376 120.019  72.030  1.00  0.00           H  
ATOM    941 HG23 THR    68      89.266 118.687  73.196  1.00  0.00           H  
ATOM    942  OG1 THR    68      91.091 119.201  74.641  1.00  0.00           O  
ATOM    943  HG1 THR    68      92.017 119.174  74.896  1.00  0.00           H  
ATOM    944  C   THR    68      91.597 118.992  70.936  1.00  0.00           C  
ATOM    945  O   THR    68      92.050 119.882  70.189  1.00  0.00           O  
ATOM    946  N   GLN    69      90.865 117.991  70.494  1.00  0.00           N  
ATOM    947  H   GLN    69      90.625 117.224  71.105  1.00  0.00           H  
ATOM    948  CA  GLN    69      90.648 117.881  69.057  1.00  0.00           C  
ATOM    949  HA  GLN    69      91.618 117.754  68.576  1.00  0.00           H  
ATOM    950  CB  GLN    69      89.636 116.677  68.840  1.00  0.00           C  
ATOM    951  HB2 GLN    69      90.122 115.703  68.890  1.00  0.00           H  
ATOM    952  HB3 GLN    69      88.933 116.779  69.667  1.00  0.00           H  
ATOM    953  CG  GLN    69      89.020 116.712  67.406  1.00  0.00           C  
ATOM    954  HG2 GLN    69      88.253 117.486  67.415  1.00  0.00           H  
ATOM    955  HG3 GLN    69      89.728 117.024  66.639  1.00  0.00           H  
ATOM    956  CD  GLN    69      88.218 115.421  67.098  1.00  0.00           C  
ATOM    957  OE1 GLN    69      88.633 114.305  67.458  1.00  0.00           O  
ATOM    958  NE2 GLN    69      87.051 115.544  66.471  1.00  0.00           N  
ATOM    959 HE21 GLN    69      86.759 116.486  66.251  1.00  0.00           H  
ATOM    960 HE22 GLN    69      86.459 114.726  66.490  1.00  0.00           H  
ATOM    961  C   GLN    69      89.918 119.136  68.471  1.00  0.00           C  
ATOM    962  O   GLN    69      88.885 119.578  68.974  1.00  0.00           O  
ATOM    963  N   SER    70      90.473 119.638  67.388  1.00  0.00           N  
ATOM    964  H   SER    70      91.281 119.220  66.949  1.00  0.00           H  
ATOM    965  CA  SER    70      89.974 120.873  66.822  1.00  0.00           C  
ATOM    966  HA  SER    70      89.799 121.471  67.717  1.00  0.00           H  
ATOM    967  CB  SER    70      91.111 121.541  66.016  1.00  0.00           C  
ATOM    968  HB2 SER    70      90.702 122.447  65.569  1.00  0.00           H  
ATOM    969  HB3 SER    70      91.901 121.766  66.733  1.00  0.00           H  
ATOM    970  OG  SER    70      91.689 120.809  64.949  1.00  0.00           O  
ATOM    971  HG  SER    70      92.453 120.294  65.219  1.00  0.00           H  
ATOM    972  C   SER    70      88.743 120.946  65.890  1.00  0.00           C  
ATOM    973  O   SER    70      88.240 121.967  65.457  1.00  0.00           O  
ATOM    974  N   THR    71      88.152 119.788  65.620  1.00  0.00           N  
ATOM    975  H   THR    71      88.573 118.931  65.950  1.00  0.00           H  
ATOM    976  CA  THR    71      86.976 119.523  64.733  1.00  0.00           C  
ATOM    977  HA  THR    71      86.558 120.508  64.526  1.00  0.00           H  
ATOM    978  CB  THR    71      87.527 118.753  63.535  1.00  0.00           C  
ATOM    979  HB  THR    71      86.688 118.493  62.889  1.00  0.00           H  
ATOM    980  CG2 THR    71      88.610 119.401  62.691  1.00  0.00           C  
ATOM    981 HG21 THR    71      89.348 119.785  63.395  1.00  0.00           H  
ATOM    982 HG22 THR    71      89.064 118.666  62.026  1.00  0.00           H  
ATOM    983 HG23 THR    71      88.259 120.233  62.080  1.00  0.00           H  
ATOM    984  OG1 THR    71      88.139 117.493  63.890  1.00  0.00           O  
ATOM    985  HG1 THR    71      89.081 117.624  63.761  1.00  0.00           H  
ATOM    986  C   THR    71      85.811 118.760  65.500  1.00  0.00           C  
ATOM    987  O   THR    71      86.096 118.187  66.524  1.00  0.00           O  
ATOM    988  N   PRO    72      84.642 118.670  64.975  1.00  0.00           N  
ATOM    989  CD  PRO    72      84.282 119.467  63.722  1.00  0.00           C  
ATOM    990  HD2 PRO    72      84.095 118.727  62.944  1.00  0.00           H  
ATOM    991  HD3 PRO    72      85.045 120.129  63.313  1.00  0.00           H  
ATOM    992  CG  PRO    72      83.039 120.232  64.186  1.00  0.00           C  
ATOM    993  HG2 PRO    72      82.417 120.459  63.320  1.00  0.00           H  
ATOM    994  HG3 PRO    72      83.257 121.104  64.802  1.00  0.00           H  
ATOM    995  CB  PRO    72      82.323 119.079  65.050  1.00  0.00           C  
ATOM    996  HB2 PRO    72      81.674 118.604  64.314  1.00  0.00           H  
ATOM    997  HB3 PRO    72      81.698 119.581  65.789  1.00  0.00           H  
ATOM    998  CA  PRO    72      83.401 118.249  65.647  1.00  0.00           C  
ATOM    999  HA  PRO    72      83.525 118.530  66.693  1.00  0.00           H  
ATOM   1000  C   PRO    72      83.087 116.804  65.588  1.00  0.00           C  
ATOM   1001  O   PRO    72      82.492 116.335  64.616  1.00  0.00           O  
ATOM   1002  N   GLN    73      83.600 116.150  66.650  1.00  0.00           N  
ATOM   1003  H   GLN    73      84.302 116.626  67.198  1.00  0.00           H  
ATOM   1004  CA  GLN    73      83.372 114.702  66.818  1.00  0.00           C  
ATOM   1005  HA  GLN    73      83.757 114.302  65.880  1.00  0.00           H  
ATOM   1006  CB  GLN    73      84.086 114.128  68.010  1.00  0.00           C  
ATOM   1007  HB2 GLN    73      84.475 113.164  67.680  1.00  0.00           H  
ATOM   1008  HB3 GLN    73      84.962 114.733  68.244  1.00  0.00           H  
ATOM   1009  CG  GLN    73      83.345 113.701  69.273  1.00  0.00           C  
ATOM   1010  HG2 GLN    73      84.135 113.589  70.015  1.00  0.00           H  
ATOM   1011  HG3 GLN    73      82.654 114.484  69.584  1.00  0.00           H  
ATOM   1012  CD  GLN    73      82.531 112.354  69.159  1.00  0.00           C  
ATOM   1013  OE1 GLN    73      82.749 111.625  68.252  1.00  0.00           O  
ATOM   1014  NE2 GLN    73      81.678 112.085  70.150  1.00  0.00           N  
ATOM   1015 HE21 GLN    73      81.455 112.882  70.728  1.00  0.00           H  
ATOM   1016 HE22 GLN    73      81.055 111.292  70.084  1.00  0.00           H  
ATOM   1017  C   GLN    73      81.853 114.409  66.823  1.00  0.00           C  
ATOM   1018  O   GLN    73      81.087 115.057  67.516  1.00  0.00           O  
ATOM   1019  N   GLY    74      81.460 113.371  66.079  1.00  0.00           N  
ATOM   1020  H   GLY    74      82.194 112.837  65.636  1.00  0.00           H  
ATOM   1021  CA  GLY    74      80.115 113.117  65.537  1.00  0.00           C  
ATOM   1022  HA2 GLY    74      79.378 113.883  65.778  1.00  0.00           H  
ATOM   1023  HA3 GLY    74      80.196 113.107  64.450  1.00  0.00           H  
ATOM   1024  C   GLY    74      79.622 111.762  65.955  1.00  0.00           C  
ATOM   1025  O   GLY    74      78.502 111.394  65.689  1.00  0.00           O  
ATOM   1026  N   TYR    75      80.399 110.962  66.742  1.00  0.00           N  
ATOM   1027  H   TYR    75      81.264 111.329  67.113  1.00  0.00           H  
ATOM   1028  CA  TYR    75      80.024 109.594  67.006  1.00  0.00           C  
ATOM   1029  HA  TYR    75      79.439 109.213  66.169  1.00  0.00           H  
ATOM   1030  CB  TYR    75      81.386 108.710  66.965  1.00  0.00           C  
ATOM   1031  HB2 TYR    75      82.102 109.003  67.732  1.00  0.00           H  
ATOM   1032  HB3 TYR    75      81.156 107.649  67.067  1.00  0.00           H  
ATOM   1033  CG  TYR    75      82.106 108.721  65.626  1.00  0.00           C  
ATOM   1034  CD1 TYR    75      83.405 108.113  65.613  1.00  0.00           C  
ATOM   1035  HD1 TYR    75      83.850 107.728  66.519  1.00  0.00           H  
ATOM   1036  CE1 TYR    75      84.017 107.781  64.383  1.00  0.00           C  
ATOM   1037  HE1 TYR    75      84.989 107.311  64.393  1.00  0.00           H  
ATOM   1038  CZ  TYR    75      83.346 108.182  63.191  1.00  0.00           C  
ATOM   1039  OH  TYR    75      83.942 108.011  62.040  1.00  0.00           O  
ATOM   1040  HH  TYR    75      84.639 107.371  62.198  1.00  0.00           H  
ATOM   1041  CE2 TYR    75      82.089 108.845  63.186  1.00  0.00           C  
ATOM   1042  HE2 TYR    75      81.634 109.244  62.292  1.00  0.00           H  
ATOM   1043  CD2 TYR    75      81.415 108.973  64.432  1.00  0.00           C  
ATOM   1044  HD2 TYR    75      80.457 109.471  64.397  1.00  0.00           H  
ATOM   1045  C   TYR    75      79.159 109.407  68.322  1.00  0.00           C  
ATOM   1046  O   TYR    75      78.770 108.268  68.631  1.00  0.00           O  
ATOM   1047  N   GLY    76      78.846 110.396  69.032  1.00  0.00           N  
ATOM   1048  H   GLY    76      79.167 111.320  68.784  1.00  0.00           H  
ATOM   1049  CA  GLY    76      78.199 110.205  70.314  1.00  0.00           C  
ATOM   1050  HA2 GLY    76      77.945 111.171  70.751  1.00  0.00           H  
ATOM   1051  HA3 GLY    76      77.225 109.747  70.139  1.00  0.00           H  
ATOM   1052  C   GLY    76      79.036 109.399  71.304  1.00  0.00           C  
ATOM   1053  O   GLY    76      80.228 109.700  71.527  1.00  0.00           O  
ATOM   1054  N   SER    77      78.378 108.413  71.957  1.00  0.00           N  
ATOM   1055  H   SER    77      77.427 108.281  71.644  1.00  0.00           H  
ATOM   1056  CA  SER    77      79.054 107.409  72.847  1.00  0.00           C  
ATOM   1057  HA  SER    77      80.090 107.230  72.561  1.00  0.00           H  
ATOM   1058  CB  SER    77      79.077 108.110  74.220  1.00  0.00           C  
ATOM   1059  HB2 SER    77      79.586 107.447  74.920  1.00  0.00           H  
ATOM   1060  HB3 SER    77      79.712 108.963  73.982  1.00  0.00           H  
ATOM   1061  OG  SER    77      77.852 108.516  74.736  1.00  0.00           O  
ATOM   1062  HG  SER    77      78.068 108.518  75.672  1.00  0.00           H  
ATOM   1063  C   SER    77      78.330 106.065  72.940  1.00  0.00           C  
ATOM   1064  O   SER    77      77.706 105.803  73.935  1.00  0.00           O  
ATOM   1065  N   THR    78      78.249 105.195  71.908  1.00  0.00           N  
ATOM   1066  H   THR    78      77.932 104.243  72.023  1.00  0.00           H  
ATOM   1067  CA  THR    78      78.679 105.391  70.515  1.00  0.00           C  
ATOM   1068  HA  THR    78      78.874 106.448  70.333  1.00  0.00           H  
ATOM   1069  CB  THR    78      79.968 104.652  70.164  1.00  0.00           C  
ATOM   1070  HB  THR    78      80.007 103.624  70.524  1.00  0.00           H  
ATOM   1071  CG2 THR    78      80.316 104.701  68.680  1.00  0.00           C  
ATOM   1072 HG21 THR    78      81.392 104.728  68.506  1.00  0.00           H  
ATOM   1073 HG22 THR    78      80.031 103.724  68.288  1.00  0.00           H  
ATOM   1074 HG23 THR    78      79.882 105.547  68.148  1.00  0.00           H  
ATOM   1075  OG1 THR    78      81.125 105.347  70.610  1.00  0.00           O  
ATOM   1076  HG1 THR    78      81.182 104.993  71.501  1.00  0.00           H  
ATOM   1077  C   THR    78      77.543 105.072  69.624  1.00  0.00           C  
ATOM   1078  O   THR    78      76.724 104.141  69.880  1.00  0.00           O  
ATOM   1079  N   GLY    79      77.416 105.753  68.509  1.00  0.00           N  
ATOM   1080  H   GLY    79      77.927 106.624  68.509  1.00  0.00           H  
ATOM   1081  CA  GLY    79      76.326 105.478  67.513  1.00  0.00           C  
ATOM   1082  HA2 GLY    79      75.401 105.292  68.059  1.00  0.00           H  
ATOM   1083  HA3 GLY    79      76.212 106.258  66.760  1.00  0.00           H  
ATOM   1084  C   GLY    79      76.560 104.166  66.726  1.00  0.00           C  
ATOM   1085  O   GLY    79      77.558 103.455  66.911  1.00  0.00           O  
ATOM   1086  N   GLY    80      75.636 103.756  65.858  1.00  0.00           N  
ATOM   1087  H   GLY    80      75.806 102.821  65.515  1.00  0.00           H  
ATOM   1088  CA  GLY    80      74.622 104.659  65.238  1.00  0.00           C  
ATOM   1089  HA2 GLY    80      75.007 105.672  65.114  1.00  0.00           H  
ATOM   1090  HA3 GLY    80      74.251 104.313  64.274  1.00  0.00           H  
ATOM   1091  C   GLY    80      73.471 104.906  66.231  1.00  0.00           C  
ATOM   1092  O   GLY    80      73.435 104.290  67.360  1.00  0.00           O  
ATOM   1093  N   TYR    81      72.573 105.808  65.812  1.00  0.00           N  
ATOM   1094  H   TYR    81      72.682 106.191  64.884  1.00  0.00           H  
ATOM   1095  CA  TYR    81      71.299 106.198  66.465  1.00  0.00           C  
ATOM   1096  HA  TYR    81      71.161 105.413  67.208  1.00  0.00           H  
ATOM   1097  CB  TYR    81      71.348 107.534  67.151  1.00  0.00           C  
ATOM   1098  HB2 TYR    81      71.722 108.171  66.349  1.00  0.00           H  
ATOM   1099  HB3 TYR    81      70.399 107.907  67.537  1.00  0.00           H  
ATOM   1100  CG  TYR    81      72.476 107.661  68.256  1.00  0.00           C  
ATOM   1101  CD1 TYR    81      72.104 107.322  69.549  1.00  0.00           C  
ATOM   1102  HD1 TYR    81      71.050 107.148  69.710  1.00  0.00           H  
ATOM   1103  CE1 TYR    81      72.965 107.485  70.601  1.00  0.00           C  
ATOM   1104  HE1 TYR    81      72.640 107.501  71.630  1.00  0.00           H  
ATOM   1105  CZ  TYR    81      74.336 107.719  70.361  1.00  0.00           C  
ATOM   1106  OH  TYR    81      75.241 107.691  71.425  1.00  0.00           O  
ATOM   1107  HH  TYR    81      74.822 108.106  72.183  1.00  0.00           H  
ATOM   1108  CE2 TYR    81      74.762 107.912  68.999  1.00  0.00           C  
ATOM   1109  HE2 TYR    81      75.749 108.286  68.771  1.00  0.00           H  
ATOM   1110  CD2 TYR    81      73.807 107.968  67.945  1.00  0.00           C  
ATOM   1111  HD2 TYR    81      74.097 108.191  66.929  1.00  0.00           H  
ATOM   1112  C   TYR    81      70.131 106.184  65.477  1.00  0.00           C  
ATOM   1113  O   TYR    81      70.194 106.934  64.525  1.00  0.00           O  
ATOM   1114  N   GLY    82      69.150 105.335  65.670  1.00  0.00           N  
ATOM   1115  H   GLY    82      68.350 105.399  65.056  1.00  0.00           H  
ATOM   1116  CA  GLY    82      68.745 104.565  66.907  1.00  0.00           C  
ATOM   1117  HA2 GLY    82      67.924 103.970  66.507  1.00  0.00           H  
ATOM   1118  HA3 GLY    82      69.551 103.954  67.314  1.00  0.00           H  
ATOM   1119  C   GLY    82      68.039 105.341  68.017  1.00  0.00           C  
ATOM   1120  O   GLY    82      67.658 106.539  67.768  1.00  0.00           O  
ATOM   1121  N   SER    83      67.926 104.737  69.223  1.00  0.00           N  
ATOM   1122  H   SER    83      68.363 103.842  69.392  1.00  0.00           H  
ATOM   1123  CA  SER    83      67.498 105.409  70.471  1.00  0.00           C  
ATOM   1124  HA  SER    83      67.380 104.690  71.281  1.00  0.00           H  
ATOM   1125  CB  SER    83      68.678 106.272  71.056  1.00  0.00           C  
ATOM   1126  HB2 SER    83      68.985 107.120  70.444  1.00  0.00           H  
ATOM   1127  HB3 SER    83      68.428 106.494  72.094  1.00  0.00           H  
ATOM   1128  OG  SER    83      69.803 105.386  71.061  1.00  0.00           O  
ATOM   1129  HG  SER    83      70.236 105.631  71.881  1.00  0.00           H  
ATOM   1130  C   SER    83      66.104 106.097  70.493  1.00  0.00           C  
ATOM   1131  O   SER    83      65.955 107.234  70.837  1.00  0.00           O  
ATOM   1132  N   SER    84      64.950 105.475  70.238  1.00  0.00           N  
ATOM   1133  H   SER    84      64.166 106.094  70.088  1.00  0.00           H  
ATOM   1134  CA  SER    84      64.692 104.075  69.990  1.00  0.00           C  
ATOM   1135  HA  SER    84      65.385 103.471  70.576  1.00  0.00           H  
ATOM   1136  CB  SER    84      63.286 103.654  70.528  1.00  0.00           C  
ATOM   1137  HB2 SER    84      63.355 103.876  71.593  1.00  0.00           H  
ATOM   1138  HB3 SER    84      62.539 104.148  69.907  1.00  0.00           H  
ATOM   1139  OG  SER    84      63.116 102.247  70.329  1.00  0.00           O  
ATOM   1140  HG  SER    84      62.166 102.110  70.325  1.00  0.00           H  
ATOM   1141  C   SER    84      64.915 103.641  68.481  1.00  0.00           C  
ATOM   1142  O   SER    84      64.499 104.357  67.584  1.00  0.00           O  
ATOM   1143  N   GLN    85      65.474 102.403  68.366  1.00  0.00           N  
ATOM   1144  H   GLN    85      65.901 102.000  69.187  1.00  0.00           H  
ATOM   1145  CA  GLN    85      65.729 101.876  67.020  1.00  0.00           C  
ATOM   1146  HA  GLN    85      65.809 102.749  66.372  1.00  0.00           H  
ATOM   1147  CB  GLN    85      67.012 101.011  66.960  1.00  0.00           C  
ATOM   1148  HB2 GLN    85      67.693 101.689  67.475  1.00  0.00           H  
ATOM   1149  HB3 GLN    85      66.994 100.076  67.521  1.00  0.00           H  
ATOM   1150  CG  GLN    85      67.373 100.784  65.476  1.00  0.00           C  
ATOM   1151  HG2 GLN    85      66.735  99.985  65.098  1.00  0.00           H  
ATOM   1152  HG3 GLN    85      67.255 101.750  64.986  1.00  0.00           H  
ATOM   1153  CD  GLN    85      68.881 100.260  65.424  1.00  0.00           C  
ATOM   1154  OE1 GLN    85      69.795 100.486  66.242  1.00  0.00           O  
ATOM   1155  NE2 GLN    85      69.268  99.638  64.333  1.00  0.00           N  
ATOM   1156 HE21 GLN    85      70.224  99.331  64.216  1.00  0.00           H  
ATOM   1157 HE22 GLN    85      68.641  99.696  63.543  1.00  0.00           H  
ATOM   1158  C   GLN    85      64.436 101.134  66.431  1.00  0.00           C  
ATOM   1159  O   GLN    85      64.193 101.203  65.205  1.00  0.00           O  
ATOM   1160  N   SER    86      63.685 100.402  67.269  1.00  0.00           N  
ATOM   1161  H   SER    86      64.167 100.198  68.133  1.00  0.00           H  
ATOM   1162  CA  SER    86      62.414  99.912  66.863  1.00  0.00           C  
ATOM   1163  HA  SER    86      62.194  99.200  67.659  1.00  0.00           H  
ATOM   1164  CB  SER    86      61.332 101.079  66.905  1.00  0.00           C  
ATOM   1165  HB2 SER    86      61.659 101.782  67.671  1.00  0.00           H  
ATOM   1166  HB3 SER    86      61.358 101.593  65.944  1.00  0.00           H  
ATOM   1167  OG  SER    86      60.077 100.463  67.225  1.00  0.00           O  
ATOM   1168  HG  SER    86      59.580 100.892  67.925  1.00  0.00           H  
ATOM   1169  C   SER    86      62.313  99.003  65.580  1.00  0.00           C  
ATOM   1170  O   SER    86      61.323  98.824  64.929  1.00  0.00           O  
ATOM   1171  N   SER    87      63.471  98.434  65.142  1.00  0.00           N  
ATOM   1172  H   SER    87      64.293  98.665  65.681  1.00  0.00           H  
ATOM   1173  CA  SER    87      63.688  97.651  63.928  1.00  0.00           C  
ATOM   1174  HA  SER    87      62.825  97.826  63.286  1.00  0.00           H  
ATOM   1175  CB  SER    87      65.046  98.069  63.330  1.00  0.00           C  
ATOM   1176  HB2 SER    87      65.810  97.888  64.086  1.00  0.00           H  
ATOM   1177  HB3 SER    87      65.079  97.476  62.417  1.00  0.00           H  
ATOM   1178  OG  SER    87      64.914  99.479  63.147  1.00  0.00           O  
ATOM   1179  HG  SER    87      64.981  99.929  63.992  1.00  0.00           H  
ATOM   1180  C   SER    87      63.624  96.148  64.227  1.00  0.00           C  
ATOM   1181  O   SER    87      63.901  95.396  63.242  1.00  0.00           O  
ATOM   1182  N   GLN    88      63.278  95.707  65.439  1.00  0.00           N  
ATOM   1183  H   GLN    88      63.004  96.344  66.173  1.00  0.00           H  
ATOM   1184  CA  GLN    88      63.292  94.331  65.895  1.00  0.00           C  
ATOM   1185  HA  GLN    88      64.319  93.964  65.897  1.00  0.00           H  
ATOM   1186  CB  GLN    88      62.738  94.269  67.343  1.00  0.00           C  
ATOM   1187  HB2 GLN    88      62.810  93.226  67.653  1.00  0.00           H  
ATOM   1188  HB3 GLN    88      63.326  94.958  67.949  1.00  0.00           H  
ATOM   1189  CG  GLN    88      61.244  94.725  67.476  1.00  0.00           C  
ATOM   1190  HG2 GLN    88      60.597  94.396  66.663  1.00  0.00           H  
ATOM   1191  HG3 GLN    88      60.923  94.477  68.487  1.00  0.00           H  
ATOM   1192  CD  GLN    88      61.181  96.244  67.521  1.00  0.00           C  
ATOM   1193  OE1 GLN    88      62.024  96.902  68.172  1.00  0.00           O  
ATOM   1194  NE2 GLN    88      60.312  96.772  66.715  1.00  0.00           N  
ATOM   1195 HE21 GLN    88      59.618  96.305  66.148  1.00  0.00           H  
ATOM   1196 HE22 GLN    88      60.357  97.762  66.524  1.00  0.00           H  
ATOM   1197  C   GLN    88      62.554  93.392  64.990  1.00  0.00           C  
ATOM   1198  O   GLN    88      61.557  93.756  64.385  1.00  0.00           O  
ATOM   1199  N   SER    89      63.101  92.204  64.738  1.00  0.00           N  
ATOM   1200  H   SER    89      63.957  91.979  65.224  1.00  0.00           H  
ATOM   1201  CA  SER    89      62.445  91.124  63.943  1.00  0.00           C  
ATOM   1202  HA  SER    89      61.476  91.529  63.650  1.00  0.00           H  
ATOM   1203  CB  SER    89      63.329  90.845  62.696  1.00  0.00           C  
ATOM   1204  HB2 SER    89      63.210  91.606  61.925  1.00  0.00           H  
ATOM   1205  HB3 SER    89      64.362  90.760  63.032  1.00  0.00           H  
ATOM   1206  OG  SER    89      63.015  89.597  62.077  1.00  0.00           O  
ATOM   1207  HG  SER    89      62.325  89.749  61.428  1.00  0.00           H  
ATOM   1208  C   SER    89      62.226  89.805  64.630  1.00  0.00           C  
ATOM   1209  O   SER    89      63.250  89.373  65.256  1.00  0.00           O  
ATOM   1210  N   SER    90      61.056  89.139  64.568  1.00  0.00           N  
ATOM   1211  H   SER    90      60.295  89.635  64.126  1.00  0.00           H  
ATOM   1212  CA  SER    90      60.846  87.823  65.172  1.00  0.00           C  
ATOM   1213  HA  SER    90      61.201  87.960  66.193  1.00  0.00           H  
ATOM   1214  CB  SER    90      59.410  87.466  65.418  1.00  0.00           C  
ATOM   1215  HB2 SER    90      59.261  86.610  66.076  1.00  0.00           H  
ATOM   1216  HB3 SER    90      58.816  88.328  65.722  1.00  0.00           H  
ATOM   1217  OG  SER    90      58.803  87.020  64.267  1.00  0.00           O  
ATOM   1218  HG  SER    90      58.707  87.713  63.610  1.00  0.00           H  
ATOM   1219  C   SER    90      61.499  86.636  64.308  1.00  0.00           C  
ATOM   1220  O   SER    90      61.555  85.494  64.758  1.00  0.00           O  
ATOM   1221  N   TYR    91      62.016  86.813  63.126  1.00  0.00           N  
ATOM   1222  H   TYR    91      62.001  87.776  62.821  1.00  0.00           H  
ATOM   1223  CA  TYR    91      62.515  85.764  62.145  1.00  0.00           C  
ATOM   1224  HA  TYR    91      61.732  85.005  62.156  1.00  0.00           H  
ATOM   1225  CB  TYR    91      62.462  86.343  60.680  1.00  0.00           C  
ATOM   1226  HB2 TYR    91      61.412  86.535  60.459  1.00  0.00           H  
ATOM   1227  HB3 TYR    91      63.014  87.282  60.619  1.00  0.00           H  
ATOM   1228  CG  TYR    91      63.035  85.378  59.625  1.00  0.00           C  
ATOM   1229  CD1 TYR    91      64.383  85.135  59.578  1.00  0.00           C  
ATOM   1230  HD1 TYR    91      64.909  85.619  60.388  1.00  0.00           H  
ATOM   1231  CE1 TYR    91      64.998  84.376  58.646  1.00  0.00           C  
ATOM   1232  HE1 TYR    91      66.030  84.081  58.770  1.00  0.00           H  
ATOM   1233  CZ  TYR    91      64.225  83.848  57.620  1.00  0.00           C  
ATOM   1234  OH  TYR    91      64.817  82.954  56.759  1.00  0.00           O  
ATOM   1235  HH  TYR    91      65.765  82.829  56.843  1.00  0.00           H  
ATOM   1236  CE2 TYR    91      62.766  84.047  57.609  1.00  0.00           C  
ATOM   1237  HE2 TYR    91      62.099  83.548  56.922  1.00  0.00           H  
ATOM   1238  CD2 TYR    91      62.194  84.801  58.673  1.00  0.00           C  
ATOM   1239  HD2 TYR    91      61.126  84.840  58.830  1.00  0.00           H  
ATOM   1240  C   TYR    91      63.821  85.070  62.559  1.00  0.00           C  
ATOM   1241  O   TYR    91      64.728  85.712  63.113  1.00  0.00           O  
ATOM   1242  N   GLY    92      63.979  83.749  62.345  1.00  0.00           N  
ATOM   1243  H   GLY    92      64.896  83.424  62.617  1.00  0.00           H  
ATOM   1244  CA  GLY    92      63.120  82.778  61.699  1.00  0.00           C  
ATOM   1245  HA2 GLY    92      62.708  82.197  62.524  1.00  0.00           H  
ATOM   1246  HA3 GLY    92      62.381  83.284  61.077  1.00  0.00           H  
ATOM   1247  C   GLY    92      63.853  81.812  60.762  1.00  0.00           C  
ATOM   1248  O   GLY    92      65.078  81.589  60.904  1.00  0.00           O  
ATOM   1249  N   GLN    93      63.125  81.255  59.852  1.00  0.00           N  
ATOM   1250  H   GLN    93      62.124  81.393  59.845  1.00  0.00           H  
ATOM   1251  CA  GLN    93      63.684  80.291  58.916  1.00  0.00           C  
ATOM   1252  HA  GLN    93      64.738  80.500  58.733  1.00  0.00           H  
ATOM   1253  CB  GLN    93      63.637  78.869  59.371  1.00  0.00           C  
ATOM   1254  HB2 GLN    93      62.576  78.630  59.433  1.00  0.00           H  
ATOM   1255  HB3 GLN    93      64.075  78.191  58.638  1.00  0.00           H  
ATOM   1256  CG  GLN    93      64.358  78.601  60.696  1.00  0.00           C  
ATOM   1257  HG2 GLN    93      64.519  77.525  60.754  1.00  0.00           H  
ATOM   1258  HG3 GLN    93      65.322  79.108  60.637  1.00  0.00           H  
ATOM   1259  CD  GLN    93      63.553  79.103  61.931  1.00  0.00           C  
ATOM   1260  OE1 GLN    93      62.338  79.189  61.842  1.00  0.00           O  
ATOM   1261  NE2 GLN    93      64.239  79.349  63.047  1.00  0.00           N  
ATOM   1262 HE21 GLN    93      63.706  79.634  63.856  1.00  0.00           H  
ATOM   1263 HE22 GLN    93      65.246  79.432  63.066  1.00  0.00           H  
ATOM   1264  C   GLN    93      62.922  80.340  57.575  1.00  0.00           C  
ATOM   1265  O   GLN    93      61.767  80.706  57.522  1.00  0.00           O  
ATOM   1266  N   GLN    94      63.519  79.766  56.585  1.00  0.00           N  
ATOM   1267  H   GLN    94      64.507  79.562  56.619  1.00  0.00           H  
ATOM   1268  CA  GLN    94      62.871  79.589  55.263  1.00  0.00           C  
ATOM   1269  HA  GLN    94      62.337  80.505  55.010  1.00  0.00           H  
ATOM   1270  CB  GLN    94      63.984  79.411  54.199  1.00  0.00           C  
ATOM   1271  HB2 GLN    94      64.550  80.329  54.353  1.00  0.00           H  
ATOM   1272  HB3 GLN    94      64.617  78.543  54.386  1.00  0.00           H  
ATOM   1273  CG  GLN    94      63.422  79.374  52.733  1.00  0.00           C  
ATOM   1274  HG2 GLN    94      63.284  78.334  52.436  1.00  0.00           H  
ATOM   1275  HG3 GLN    94      62.455  79.854  52.585  1.00  0.00           H  
ATOM   1276  CD  GLN    94      64.367  79.968  51.652  1.00  0.00           C  
ATOM   1277  OE1 GLN    94      65.201  79.331  50.961  1.00  0.00           O  
ATOM   1278  NE2 GLN    94      64.367  81.299  51.614  1.00  0.00           N  
ATOM   1279 HE21 GLN    94      63.840  81.763  52.340  1.00  0.00           H  
ATOM   1280 HE22 GLN    94      65.030  81.733  50.987  1.00  0.00           H  
ATOM   1281  C   GLN    94      61.903  78.390  55.204  1.00  0.00           C  
ATOM   1282  O   GLN    94      62.130  77.436  55.937  1.00  0.00           O  
ATOM   1283  N   SER    95      60.974  78.310  54.204  1.00  0.00           N  
ATOM   1284  H   SER    95      60.807  79.094  53.590  1.00  0.00           H  
ATOM   1285  CA  SER    95      60.120  77.085  54.068  1.00  0.00           C  
ATOM   1286  HA  SER    95      59.506  77.017  54.966  1.00  0.00           H  
ATOM   1287  CB  SER    95      59.094  77.235  52.937  1.00  0.00           C  
ATOM   1288  HB2 SER    95      58.499  78.141  53.053  1.00  0.00           H  
ATOM   1289  HB3 SER    95      59.589  77.211  51.966  1.00  0.00           H  
ATOM   1290  OG  SER    95      58.159  76.168  53.121  1.00  0.00           O  
ATOM   1291  HG  SER    95      57.766  76.219  53.995  1.00  0.00           H  
ATOM   1292  C   SER    95      61.038  75.812  53.873  1.00  0.00           C  
ATOM   1293  O   SER    95      62.147  75.854  53.353  1.00  0.00           O  
ATOM   1294  N   SER    96      60.577  74.663  54.409  1.00  0.00           N  
ATOM   1295  H   SER    96      59.808  74.680  55.063  1.00  0.00           H  
ATOM   1296  CA  SER    96      61.326  73.406  54.391  1.00  0.00           C  
ATOM   1297  HA  SER    96      62.273  73.439  54.929  1.00  0.00           H  
ATOM   1298  CB  SER    96      60.544  72.318  55.046  1.00  0.00           C  
ATOM   1299  HB2 SER    96      59.567  72.264  54.568  1.00  0.00           H  
ATOM   1300  HB3 SER    96      61.166  71.430  54.932  1.00  0.00           H  
ATOM   1301  OG  SER    96      60.353  72.595  56.472  1.00  0.00           O  
ATOM   1302  HG  SER    96      60.415  71.696  56.804  1.00  0.00           H  
ATOM   1303  C   SER    96      61.646  72.981  52.894  1.00  0.00           C  
ATOM   1304  O   SER    96      60.769  73.203  51.999  1.00  0.00           O  
ATOM   1305  N   TYR    97      62.787  72.334  52.581  1.00  0.00           N  
ATOM   1306  H   TYR    97      62.772  72.275  51.573  1.00  0.00           H  
ATOM   1307  CA  TYR    97      63.939  71.812  53.368  1.00  0.00           C  
ATOM   1308  HA  TYR    97      64.585  71.264  52.681  1.00  0.00           H  
ATOM   1309  CB  TYR    97      64.804  72.927  54.032  1.00  0.00           C  
ATOM   1310  HB2 TYR    97      64.157  73.429  54.751  1.00  0.00           H  
ATOM   1311  HB3 TYR    97      65.674  72.579  54.589  1.00  0.00           H  
ATOM   1312  CG  TYR    97      65.461  73.892  53.133  1.00  0.00           C  
ATOM   1313  CD1 TYR    97      65.098  75.248  53.176  1.00  0.00           C  
ATOM   1314  HD1 TYR    97      64.483  75.624  53.981  1.00  0.00           H  
ATOM   1315  CE1 TYR    97      65.617  76.141  52.177  1.00  0.00           C  
ATOM   1316  HE1 TYR    97      65.366  77.185  52.296  1.00  0.00           H  
ATOM   1317  CZ  TYR    97      66.539  75.679  51.193  1.00  0.00           C  
ATOM   1318  OH  TYR    97      67.010  76.430  50.138  1.00  0.00           O  
ATOM   1319  HH  TYR    97      67.302  75.875  49.410  1.00  0.00           H  
ATOM   1320  CE2 TYR    97      66.979  74.303  51.231  1.00  0.00           C  
ATOM   1321  HE2 TYR    97      67.653  73.900  50.488  1.00  0.00           H  
ATOM   1322  CD2 TYR    97      66.424  73.428  52.184  1.00  0.00           C  
ATOM   1323  HD2 TYR    97      66.839  72.444  52.029  1.00  0.00           H  
ATOM   1324  C   TYR    97      63.486  70.745  54.413  1.00  0.00           C  
ATOM   1325  O   TYR    97      63.726  70.876  55.624  1.00  0.00           O  
ATOM   1326  N   PRO    98      63.073  69.557  53.888  1.00  0.00           N  
ATOM   1327  CD  PRO    98      62.493  68.615  54.808  1.00  0.00           C  
ATOM   1328  HD2 PRO    98      61.673  69.023  55.400  1.00  0.00           H  
ATOM   1329  HD3 PRO    98      63.149  68.264  55.604  1.00  0.00           H  
ATOM   1330  CG  PRO    98      61.998  67.429  53.955  1.00  0.00           C  
ATOM   1331  HG2 PRO    98      60.912  67.411  53.870  1.00  0.00           H  
ATOM   1332  HG3 PRO    98      62.329  66.556  54.517  1.00  0.00           H  
ATOM   1333  CB  PRO    98      62.730  67.607  52.664  1.00  0.00           C  
ATOM   1334  HB2 PRO    98      62.179  67.185  51.824  1.00  0.00           H  
ATOM   1335  HB3 PRO    98      63.771  67.295  52.739  1.00  0.00           H  
ATOM   1336  CA  PRO    98      62.733  69.130  52.510  1.00  0.00           C  
ATOM   1337  HA  PRO    98      63.486  69.395  51.768  1.00  0.00           H  
ATOM   1338  C   PRO    98      61.386  69.612  52.047  1.00  0.00           C  
ATOM   1339  O   PRO    98      60.464  69.726  52.813  1.00  0.00           O  
ATOM   1340  N   GLY    99      61.314  70.054  50.827  1.00  0.00           N  
ATOM   1341  H   GLY    99      62.173  70.113  50.298  1.00  0.00           H  
ATOM   1342  CA  GLY    99      60.117  70.503  50.135  1.00  0.00           C  
ATOM   1343  HA2 GLY    99      59.415  71.116  50.700  1.00  0.00           H  
ATOM   1344  HA3 GLY    99      60.401  71.109  49.275  1.00  0.00           H  
ATOM   1345  C   GLY    99      59.303  69.383  49.550  1.00  0.00           C  
ATOM   1346  O   GLY    99      59.684  68.241  49.649  1.00  0.00           O  
ATOM   1347  N   TYR   100      58.185  69.681  48.943  1.00  0.00           N  
ATOM   1348  H   TYR   100      57.901  70.645  49.044  1.00  0.00           H  
ATOM   1349  CA  TYR   100      57.195  68.608  48.615  1.00  0.00           C  
ATOM   1350  HA  TYR   100      57.692  67.715  48.236  1.00  0.00           H  
ATOM   1351  CB  TYR   100      56.430  68.156  49.830  1.00  0.00           C  
ATOM   1352  HB2 TYR   100      56.015  67.164  49.651  1.00  0.00           H  
ATOM   1353  HB3 TYR   100      57.134  67.925  50.630  1.00  0.00           H  
ATOM   1354  CG  TYR   100      55.351  69.045  50.409  1.00  0.00           C  
ATOM   1355  CD1 TYR   100      54.134  69.299  49.759  1.00  0.00           C  
ATOM   1356  HD1 TYR   100      54.015  68.913  48.757  1.00  0.00           H  
ATOM   1357  CE1 TYR   100      53.125  69.999  50.423  1.00  0.00           C  
ATOM   1358  HE1 TYR   100      52.178  70.172  49.934  1.00  0.00           H  
ATOM   1359  CZ  TYR   100      53.294  70.370  51.735  1.00  0.00           C  
ATOM   1360  OH  TYR   100      52.252  70.984  52.365  1.00  0.00           O  
ATOM   1361  HH  TYR   100      52.082  70.785  53.289  1.00  0.00           H  
ATOM   1362  CE2 TYR   100      54.536  70.195  52.440  1.00  0.00           C  
ATOM   1363  HE2 TYR   100      54.614  70.299  53.512  1.00  0.00           H  
ATOM   1364  CD2 TYR   100      55.551  69.509  51.733  1.00  0.00           C  
ATOM   1365  HD2 TYR   100      56.513  69.255  52.154  1.00  0.00           H  
ATOM   1366  C   TYR   100      56.329  69.005  47.505  1.00  0.00           C  
ATOM   1367  O   TYR   100      55.678  68.136  46.871  1.00  0.00           O  
ATOM   1368  N   GLY   101      56.324  70.281  47.065  1.00  0.00           N  
ATOM   1369  H   GLY   101      56.968  70.970  47.427  1.00  0.00           H  
ATOM   1370  CA  GLY   101      55.503  70.788  45.894  1.00  0.00           C  
ATOM   1371  HA2 GLY   101      55.848  71.812  45.746  1.00  0.00           H  
ATOM   1372  HA3 GLY   101      55.688  70.167  45.018  1.00  0.00           H  
ATOM   1373  C   GLY   101      54.024  70.804  46.247  1.00  0.00           C  
ATOM   1374  O   GLY   101      53.674  71.252  47.370  1.00  0.00           O  
ATOM   1375  N   GLN   102      53.155  70.502  45.277  1.00  0.00           N  
ATOM   1376  H   GLN   102      53.534  70.083  44.440  1.00  0.00           H  
ATOM   1377  CA  GLN   102      51.766  70.429  45.509  1.00  0.00           C  
ATOM   1378  HA  GLN   102      51.424  71.393  45.887  1.00  0.00           H  
ATOM   1379  CB  GLN   102      50.992  70.097  44.147  1.00  0.00           C  
ATOM   1380  HB2 GLN   102      51.435  69.271  43.591  1.00  0.00           H  
ATOM   1381  HB3 GLN   102      49.972  69.853  44.445  1.00  0.00           H  
ATOM   1382  CG  GLN   102      50.768  71.337  43.247  1.00  0.00           C  
ATOM   1383  HG2 GLN   102      51.740  71.650  42.866  1.00  0.00           H  
ATOM   1384  HG3 GLN   102      50.117  71.175  42.388  1.00  0.00           H  
ATOM   1385  CD  GLN   102      50.164  72.436  44.074  1.00  0.00           C  
ATOM   1386  OE1 GLN   102      49.210  72.249  44.905  1.00  0.00           O  
ATOM   1387  NE2 GLN   102      50.644  73.607  43.879  1.00  0.00           N  
ATOM   1388 HE21 GLN   102      51.344  73.714  43.159  1.00  0.00           H  
ATOM   1389 HE22 GLN   102      50.133  74.315  44.385  1.00  0.00           H  
ATOM   1390  C   GLN   102      51.396  69.363  46.562  1.00  0.00           C  
ATOM   1391  O   GLN   102      50.614  69.635  47.496  1.00  0.00           O  
ATOM   1392  N   GLN   103      51.851  68.065  46.408  1.00  0.00           N  
ATOM   1393  H   GLN   103      52.489  67.937  45.635  1.00  0.00           H  
ATOM   1394  CA  GLN   103      51.376  66.868  47.101  1.00  0.00           C  
ATOM   1395  HA  GLN   103      50.536  67.103  47.754  1.00  0.00           H  
ATOM   1396  CB  GLN   103      50.675  66.055  46.045  1.00  0.00           C  
ATOM   1397  HB2 GLN   103      49.854  66.625  45.610  1.00  0.00           H  
ATOM   1398  HB3 GLN   103      51.416  65.910  45.259  1.00  0.00           H  
ATOM   1399  CG  GLN   103      50.173  64.639  46.441  1.00  0.00           C  
ATOM   1400  HG2 GLN   103      49.573  64.356  45.576  1.00  0.00           H  
ATOM   1401  HG3 GLN   103      51.011  63.967  46.627  1.00  0.00           H  
ATOM   1402  CD  GLN   103      49.225  64.674  47.664  1.00  0.00           C  
ATOM   1403  OE1 GLN   103      48.602  65.672  47.979  1.00  0.00           O  
ATOM   1404  NE2 GLN   103      49.338  63.812  48.626  1.00  0.00           N  
ATOM   1405 HE21 GLN   103      48.741  63.970  49.425  1.00  0.00           H  
ATOM   1406 HE22 GLN   103      49.734  62.909  48.407  1.00  0.00           H  
ATOM   1407  C   GLN   103      52.537  66.158  47.855  1.00  0.00           C  
ATOM   1408  O   GLN   103      53.503  65.725  47.207  1.00  0.00           O  
ATOM   1409  N   PRO   104      52.482  66.075  49.209  1.00  0.00           N  
ATOM   1410  CD  PRO   104      51.392  66.401  50.140  1.00  0.00           C  
ATOM   1411  HD2 PRO   104      50.362  66.280  49.805  1.00  0.00           H  
ATOM   1412  HD3 PRO   104      51.502  67.346  50.673  1.00  0.00           H  
ATOM   1413  CG  PRO   104      51.514  65.332  51.273  1.00  0.00           C  
ATOM   1414  HG2 PRO   104      51.155  64.396  50.846  1.00  0.00           H  
ATOM   1415  HG3 PRO   104      50.964  65.631  52.166  1.00  0.00           H  
ATOM   1416  CB  PRO   104      53.073  65.227  51.440  1.00  0.00           C  
ATOM   1417  HB2 PRO   104      53.434  64.403  52.054  1.00  0.00           H  
ATOM   1418  HB3 PRO   104      53.510  66.109  51.909  1.00  0.00           H  
ATOM   1419  CA  PRO   104      53.488  65.300  49.984  1.00  0.00           C  
ATOM   1420  HA  PRO   104      54.475  65.728  49.811  1.00  0.00           H  
ATOM   1421  C   PRO   104      53.635  63.835  49.388  1.00  0.00           C  
ATOM   1422  O   PRO   104      52.674  63.156  49.075  1.00  0.00           O  
ATOM   1423  N   ALA   105      54.887  63.460  49.222  1.00  0.00           N  
ATOM   1424  H   ALA   105      55.719  64.015  49.364  1.00  0.00           H  
ATOM   1425  CA  ALA   105      55.201  62.143  48.565  1.00  0.00           C  
ATOM   1426  HA  ALA   105      54.493  61.965  47.755  1.00  0.00           H  
ATOM   1427  CB  ALA   105      56.684  62.164  48.053  1.00  0.00           C  
ATOM   1428  HB1 ALA   105      57.090  61.250  47.619  1.00  0.00           H  
ATOM   1429  HB2 ALA   105      56.877  62.991  47.370  1.00  0.00           H  
ATOM   1430  HB3 ALA   105      57.365  62.321  48.890  1.00  0.00           H  
ATOM   1431  C   ALA   105      54.928  60.979  49.542  1.00  0.00           C  
ATOM   1432  O   ALA   105      55.062  61.214  50.790  1.00  0.00           O  
ATOM   1433  N   PRO   106      54.662  59.706  49.113  1.00  0.00           N  
ATOM   1434  CD  PRO   106      54.451  59.430  47.694  1.00  0.00           C  
ATOM   1435  HD2 PRO   106      55.436  59.615  47.265  1.00  0.00           H  
ATOM   1436  HD3 PRO   106      53.589  59.962  47.292  1.00  0.00           H  
ATOM   1437  CG  PRO   106      54.029  57.942  47.642  1.00  0.00           C  
ATOM   1438  HG2 PRO   106      54.860  57.355  47.252  1.00  0.00           H  
ATOM   1439  HG3 PRO   106      53.168  57.850  46.980  1.00  0.00           H  
ATOM   1440  CB  PRO   106      53.649  57.595  49.084  1.00  0.00           C  
ATOM   1441  HB2 PRO   106      53.840  56.561  49.372  1.00  0.00           H  
ATOM   1442  HB3 PRO   106      52.599  57.796  49.297  1.00  0.00           H  
ATOM   1443  CA  PRO   106      54.569  58.510  49.926  1.00  0.00           C  
ATOM   1444  HA  PRO   106      54.053  58.805  50.840  1.00  0.00           H  
ATOM   1445  C   PRO   106      55.918  57.913  50.323  1.00  0.00           C  
ATOM   1446  O   PRO   106      56.827  57.809  49.494  1.00  0.00           O  
ATOM   1447  N   SER   107      56.029  57.589  51.565  1.00  0.00           N  
ATOM   1448  H   SER   107      55.233  57.681  52.180  1.00  0.00           H  
ATOM   1449  CA  SER   107      57.278  57.231  52.267  1.00  0.00           C  
ATOM   1450  HA  SER   107      57.959  58.081  52.218  1.00  0.00           H  
ATOM   1451  CB  SER   107      56.924  57.042  53.777  1.00  0.00           C  
ATOM   1452  HB2 SER   107      56.347  56.130  53.929  1.00  0.00           H  
ATOM   1453  HB3 SER   107      57.858  57.005  54.337  1.00  0.00           H  
ATOM   1454  OG  SER   107      56.193  58.223  54.173  1.00  0.00           O  
ATOM   1455  HG  SER   107      56.254  58.242  55.131  1.00  0.00           H  
ATOM   1456  C   SER   107      58.018  55.986  51.726  1.00  0.00           C  
ATOM   1457  O   SER   107      57.428  54.912  51.489  1.00  0.00           O  
ATOM   1458  N   SER   108      59.338  56.110  51.449  1.00  0.00           N  
ATOM   1459  H   SER   108      59.761  57.021  51.561  1.00  0.00           H  
ATOM   1460  CA  SER   108      60.108  54.930  51.088  1.00  0.00           C  
ATOM   1461  HA  SER   108      59.618  54.580  50.179  1.00  0.00           H  
ATOM   1462  CB  SER   108      61.554  55.397  50.673  1.00  0.00           C  
ATOM   1463  HB2 SER   108      61.553  56.080  49.824  1.00  0.00           H  
ATOM   1464  HB3 SER   108      62.038  56.005  51.437  1.00  0.00           H  
ATOM   1465  OG  SER   108      62.386  54.280  50.342  1.00  0.00           O  
ATOM   1466  HG  SER   108      63.207  54.331  50.837  1.00  0.00           H  
ATOM   1467  C   SER   108      60.080  53.999  52.326  1.00  0.00           C  
ATOM   1468  O   SER   108      59.735  54.527  53.466  1.00  0.00           O  
ATOM   1469  N   THR   109      60.535  52.755  52.086  1.00  0.00           N  
ATOM   1470  H   THR   109      60.829  52.599  51.132  1.00  0.00           H  
ATOM   1471  CA  THR   109      60.590  51.676  53.100  1.00  0.00           C  
ATOM   1472  HA  THR   109      60.762  52.214  54.032  1.00  0.00           H  
ATOM   1473  CB  THR   109      59.271  50.923  53.279  1.00  0.00           C  
ATOM   1474  HB  THR   109      59.068  50.390  52.350  1.00  0.00           H  
ATOM   1475  CG2 THR   109      59.249  49.958  54.452  1.00  0.00           C  
ATOM   1476 HG21 THR   109      59.307  50.423  55.436  1.00  0.00           H  
ATOM   1477 HG22 THR   109      58.313  49.400  54.443  1.00  0.00           H  
ATOM   1478 HG23 THR   109      60.043  49.215  54.388  1.00  0.00           H  
ATOM   1479  OG1 THR   109      58.232  51.936  53.432  1.00  0.00           O  
ATOM   1480  HG1 THR   109      58.268  52.459  52.628  1.00  0.00           H  
ATOM   1481  C   THR   109      61.758  50.733  52.877  1.00  0.00           C  
ATOM   1482  O   THR   109      62.070  50.368  51.742  1.00  0.00           O  
ATOM   1483  N   SER   110      62.458  50.284  53.890  1.00  0.00           N  
ATOM   1484  H   SER   110      62.254  50.564  54.839  1.00  0.00           H  
ATOM   1485  CA  SER   110      63.437  49.251  53.727  1.00  0.00           C  
ATOM   1486  HA  SER   110      64.363  49.606  53.274  1.00  0.00           H  
ATOM   1487  CB  SER   110      63.835  48.777  55.083  1.00  0.00           C  
ATOM   1488  HB2 SER   110      64.057  49.591  55.773  1.00  0.00           H  
ATOM   1489  HB3 SER   110      63.013  48.192  55.495  1.00  0.00           H  
ATOM   1490  OG  SER   110      64.910  47.856  55.048  1.00  0.00           O  
ATOM   1491  HG  SER   110      65.711  48.276  54.726  1.00  0.00           H  
ATOM   1492  C   SER   110      62.998  48.086  52.870  1.00  0.00           C  
ATOM   1493  O   SER   110      61.852  47.632  52.978  1.00  0.00           O  
ATOM   1494  N   GLY   111      63.922  47.463  52.134  1.00  0.00           N  
ATOM   1495  H   GLY   111      64.844  47.871  52.188  1.00  0.00           H  
ATOM   1496  CA  GLY   111      63.780  46.226  51.365  1.00  0.00           C  
ATOM   1497  HA2 GLY   111      64.641  45.559  51.361  1.00  0.00           H  
ATOM   1498  HA3 GLY   111      63.026  45.648  51.900  1.00  0.00           H  
ATOM   1499  C   GLY   111      63.323  46.350  49.907  1.00  0.00           C  
ATOM   1500  O   GLY   111      62.605  47.265  49.543  1.00  0.00           O  
ATOM   1501  N   SER   112      63.757  45.497  49.010  1.00  0.00           N  
ATOM   1502  H   SER   112      63.565  45.870  48.091  1.00  0.00           H  
ATOM   1503  CA  SER   112      64.612  44.278  49.072  1.00  0.00           C  
ATOM   1504  HA  SER   112      64.551  43.864  48.066  1.00  0.00           H  
ATOM   1505  CB  SER   112      66.137  44.565  49.364  1.00  0.00           C  
ATOM   1506  HB2 SER   112      66.204  44.563  50.452  1.00  0.00           H  
ATOM   1507  HB3 SER   112      66.697  43.659  49.133  1.00  0.00           H  
ATOM   1508  OG  SER   112      66.638  45.682  48.687  1.00  0.00           O  
ATOM   1509  HG  SER   112      66.534  45.728  47.734  1.00  0.00           H  
ATOM   1510  C   SER   112      64.037  43.146  49.997  1.00  0.00           C  
ATOM   1511  O   SER   112      64.760  42.430  50.699  1.00  0.00           O  
ATOM   1512  N   TYR   113      62.727  42.885  49.980  1.00  0.00           N  
ATOM   1513  H   TYR   113      62.459  42.113  50.574  1.00  0.00           H  
ATOM   1514  CA  TYR   113      61.645  43.339  49.080  1.00  0.00           C  
ATOM   1515  HA  TYR   113      61.809  44.253  48.509  1.00  0.00           H  
ATOM   1516  CB  TYR   113      61.272  42.256  48.003  1.00  0.00           C  
ATOM   1517  HB2 TYR   113      61.146  41.333  48.571  1.00  0.00           H  
ATOM   1518  HB3 TYR   113      60.389  42.407  47.383  1.00  0.00           H  
ATOM   1519  CG  TYR   113      62.460  42.083  47.083  1.00  0.00           C  
ATOM   1520  CD1 TYR   113      62.591  42.799  45.853  1.00  0.00           C  
ATOM   1521  HD1 TYR   113      61.864  43.555  45.597  1.00  0.00           H  
ATOM   1522  CE1 TYR   113      63.735  42.640  45.100  1.00  0.00           C  
ATOM   1523  HE1 TYR   113      63.806  43.236  44.203  1.00  0.00           H  
ATOM   1524  CZ  TYR   113      64.701  41.666  45.402  1.00  0.00           C  
ATOM   1525  OH  TYR   113      65.765  41.532  44.600  1.00  0.00           O  
ATOM   1526  HH  TYR   113      66.573  41.199  44.997  1.00  0.00           H  
ATOM   1527  CE2 TYR   113      64.595  40.997  46.627  1.00  0.00           C  
ATOM   1528  HE2 TYR   113      65.452  40.443  46.979  1.00  0.00           H  
ATOM   1529  CD2 TYR   113      63.420  41.089  47.391  1.00  0.00           C  
ATOM   1530  HD2 TYR   113      63.270  40.625  48.354  1.00  0.00           H  
ATOM   1531  C   TYR   113      60.412  43.726  49.929  1.00  0.00           C  
ATOM   1532  O   TYR   113      59.927  42.934  50.769  1.00  0.00           O  
ATOM   1533  N   GLY   114      59.871  44.882  49.588  1.00  0.00           N  
ATOM   1534  H   GLY   114      60.147  45.412  48.774  1.00  0.00           H  
ATOM   1535  CA  GLY   114      58.423  45.147  50.003  1.00  0.00           C  
ATOM   1536  HA2 GLY   114      58.327  44.957  51.071  1.00  0.00           H  
ATOM   1537  HA3 GLY   114      58.171  46.176  49.746  1.00  0.00           H  
ATOM   1538  C   GLY   114      57.402  44.205  49.257  1.00  0.00           C  
ATOM   1539  O   GLY   114      57.842  43.454  48.415  1.00  0.00           O  
ATOM   1540  N   SER   115      56.110  44.099  49.522  1.00  0.00           N  
ATOM   1541  H   SER   115      55.548  43.618  48.835  1.00  0.00           H  
ATOM   1542  CA  SER   115      55.455  44.740  50.672  1.00  0.00           C  
ATOM   1543  HA  SER   115      55.887  45.739  50.735  1.00  0.00           H  
ATOM   1544  CB  SER   115      54.008  44.985  50.418  1.00  0.00           C  
ATOM   1545  HB2 SER   115      53.815  45.426  49.440  1.00  0.00           H  
ATOM   1546  HB3 SER   115      53.453  44.050  50.495  1.00  0.00           H  
ATOM   1547  OG  SER   115      53.492  45.753  51.504  1.00  0.00           O  
ATOM   1548  HG  SER   115      52.958  46.461  51.137  1.00  0.00           H  
ATOM   1549  C   SER   115      55.622  43.788  51.893  1.00  0.00           C  
ATOM   1550  O   SER   115      55.910  42.581  51.827  1.00  0.00           O  
ATOM   1551  N   SER   116      55.321  44.386  53.046  1.00  0.00           N  
ATOM   1552  H   SER   116      55.107  45.372  53.033  1.00  0.00           H  
ATOM   1553  CA  SER   116      55.274  43.777  54.356  1.00  0.00           C  
ATOM   1554  HA  SER   116      56.231  43.326  54.617  1.00  0.00           H  
ATOM   1555  CB  SER   116      54.902  44.788  55.477  1.00  0.00           C  
ATOM   1556  HB2 SER   116      55.456  45.712  55.308  1.00  0.00           H  
ATOM   1557  HB3 SER   116      53.834  45.001  55.440  1.00  0.00           H  
ATOM   1558  OG  SER   116      55.305  44.217  56.754  1.00  0.00           O  
ATOM   1559  HG  SER   116      56.251  44.370  56.701  1.00  0.00           H  
ATOM   1560  C   SER   116      54.287  42.561  54.385  1.00  0.00           C  
ATOM   1561  O   SER   116      53.293  42.621  53.699  1.00  0.00           O  
ATOM   1562  N   SER   117      54.437  41.536  55.209  1.00  0.00           N  
ATOM   1563  H   SER   117      55.075  41.686  55.978  1.00  0.00           H  
ATOM   1564  CA  SER   117      53.579  40.376  55.252  1.00  0.00           C  
ATOM   1565  HA  SER   117      53.037  40.285  54.311  1.00  0.00           H  
ATOM   1566  CB  SER   117      54.399  39.112  55.443  1.00  0.00           C  
ATOM   1567  HB2 SER   117      55.096  39.232  56.273  1.00  0.00           H  
ATOM   1568  HB3 SER   117      53.750  38.260  55.646  1.00  0.00           H  
ATOM   1569  OG  SER   117      55.026  38.770  54.239  1.00  0.00           O  
ATOM   1570  HG  SER   117      55.679  39.444  54.036  1.00  0.00           H  
ATOM   1571  C   SER   117      52.478  40.413  56.304  1.00  0.00           C  
ATOM   1572  O   SER   117      51.613  39.592  56.340  1.00  0.00           O  
ATOM   1573  N   GLN   118      52.365  41.429  57.141  1.00  0.00           N  
ATOM   1574  H   GLN   118      53.017  42.188  57.006  1.00  0.00           H  
ATOM   1575  CA  GLN   118      51.218  41.766  57.947  1.00  0.00           C  
ATOM   1576  HA  GLN   118      51.388  42.836  58.070  1.00  0.00           H  
ATOM   1577  CB  GLN   118      49.827  41.671  57.219  1.00  0.00           C  
ATOM   1578  HB2 GLN   118      50.023  42.021  56.206  1.00  0.00           H  
ATOM   1579  HB3 GLN   118      49.523  40.625  57.158  1.00  0.00           H  
ATOM   1580  CG  GLN   118      48.744  42.514  57.817  1.00  0.00           C  
ATOM   1581  HG2 GLN   118      48.373  42.218  58.798  1.00  0.00           H  
ATOM   1582  HG3 GLN   118      49.097  43.539  57.932  1.00  0.00           H  
ATOM   1583  CD  GLN   118      47.508  42.648  56.892  1.00  0.00           C  
ATOM   1584  OE1 GLN   118      47.566  42.625  55.675  1.00  0.00           O  
ATOM   1585  NE2 GLN   118      46.329  42.753  57.538  1.00  0.00           N  
ATOM   1586 HE21 GLN   118      46.238  42.580  58.529  1.00  0.00           H  
ATOM   1587 HE22 GLN   118      45.548  42.895  56.914  1.00  0.00           H  
ATOM   1588  C   GLN   118      51.301  41.102  59.288  1.00  0.00           C  
ATOM   1589  O   GLN   118      51.578  39.891  59.417  1.00  0.00           O  
ATOM   1590  N   SER   119      51.144  41.837  60.386  1.00  0.00           N  
ATOM   1591  H   SER   119      51.221  41.303  61.240  1.00  0.00           H  
ATOM   1592  CA  SER   119      50.975  43.284  60.570  1.00  0.00           C  
ATOM   1593  HA  SER   119      50.528  43.799  59.720  1.00  0.00           H  
ATOM   1594  CB  SER   119      50.135  43.503  61.794  1.00  0.00           C  
ATOM   1595  HB2 SER   119      50.393  42.828  62.609  1.00  0.00           H  
ATOM   1596  HB3 SER   119      50.249  44.537  62.119  1.00  0.00           H  
ATOM   1597  OG  SER   119      48.802  43.349  61.570  1.00  0.00           O  
ATOM   1598  HG  SER   119      48.582  42.420  61.671  1.00  0.00           H  
ATOM   1599  C   SER   119      52.386  43.887  60.624  1.00  0.00           C  
ATOM   1600  O   SER   119      53.272  43.257  61.164  1.00  0.00           O  
ATOM   1601  N   SER   120      52.658  45.067  60.040  1.00  0.00           N  
ATOM   1602  H   SER   120      51.857  45.568  59.684  1.00  0.00           H  
ATOM   1603  CA  SER   120      53.986  45.749  59.892  1.00  0.00           C  
ATOM   1604  HA  SER   120      54.573  45.060  59.286  1.00  0.00           H  
ATOM   1605  CB  SER   120      53.845  47.064  59.130  1.00  0.00           C  
ATOM   1606  HB2 SER   120      53.124  47.746  59.580  1.00  0.00           H  
ATOM   1607  HB3 SER   120      54.810  47.570  59.122  1.00  0.00           H  
ATOM   1608  OG  SER   120      53.482  46.717  57.824  1.00  0.00           O  
ATOM   1609  HG  SER   120      52.800  46.044  57.888  1.00  0.00           H  
ATOM   1610  C   SER   120      54.642  45.998  61.224  1.00  0.00           C  
ATOM   1611  O   SER   120      53.984  46.222  62.231  1.00  0.00           O  
ATOM   1612  N   SER   121      55.996  45.944  61.276  1.00  0.00           N  
ATOM   1613  H   SER   121      56.433  46.031  62.182  1.00  0.00           H  
ATOM   1614  CA  SER   121      57.017  45.370  60.301  1.00  0.00           C  
ATOM   1615  HA  SER   121      56.726  45.779  59.333  1.00  0.00           H  
ATOM   1616  CB  SER   121      58.388  45.872  60.657  1.00  0.00           C  
ATOM   1617  HB2 SER   121      58.480  45.701  61.729  1.00  0.00           H  
ATOM   1618  HB3 SER   121      59.141  45.243  60.182  1.00  0.00           H  
ATOM   1619  OG  SER   121      58.369  47.306  60.448  1.00  0.00           O  
ATOM   1620  HG  SER   121      58.174  47.540  59.538  1.00  0.00           H  
ATOM   1621  C   SER   121      57.032  43.851  60.373  1.00  0.00           C  
ATOM   1622  O   SER   121      57.632  43.267  59.483  1.00  0.00           O  
ATOM   1623  N   TYR   122      56.405  43.278  61.446  1.00  0.00           N  
ATOM   1624  H   TYR   122      55.775  43.790  62.047  1.00  0.00           H  
ATOM   1625  CA  TYR   122      56.537  41.800  61.726  1.00  0.00           C  
ATOM   1626  HA  TYR   122      57.026  41.429  60.826  1.00  0.00           H  
ATOM   1627  CB  TYR   122      57.470  41.682  62.857  1.00  0.00           C  
ATOM   1628  HB2 TYR   122      56.957  41.997  63.765  1.00  0.00           H  
ATOM   1629  HB3 TYR   122      57.813  40.662  63.031  1.00  0.00           H  
ATOM   1630  CG  TYR   122      58.775  42.453  62.764  1.00  0.00           C  
ATOM   1631  CD1 TYR   122      59.110  43.277  63.869  1.00  0.00           C  
ATOM   1632  HD1 TYR   122      58.408  43.309  64.689  1.00  0.00           H  
ATOM   1633  CE1 TYR   122      60.292  44.119  63.842  1.00  0.00           C  
ATOM   1634  HE1 TYR   122      60.520  44.907  64.544  1.00  0.00           H  
ATOM   1635  CZ  TYR   122      61.149  44.107  62.759  1.00  0.00           C  
ATOM   1636  OH  TYR   122      62.157  44.953  62.712  1.00  0.00           O  
ATOM   1637  HH  TYR   122      62.374  45.271  63.592  1.00  0.00           H  
ATOM   1638  CE2 TYR   122      60.843  43.196  61.736  1.00  0.00           C  
ATOM   1639  HE2 TYR   122      61.458  43.198  60.848  1.00  0.00           H  
ATOM   1640  CD2 TYR   122      59.717  42.362  61.733  1.00  0.00           C  
ATOM   1641  HD2 TYR   122      59.502  41.664  60.937  1.00  0.00           H  
ATOM   1642  C   TYR   122      55.190  41.193  62.013  1.00  0.00           C  
ATOM   1643  O   TYR   122      54.674  41.546  63.094  1.00  0.00           O  
ATOM   1644  N   GLY   123      54.742  40.236  61.239  1.00  0.00           N  
ATOM   1645  H   GLY   123      53.920  39.790  61.618  1.00  0.00           H  
ATOM   1646  CA  GLY   123      55.205  39.603  59.981  1.00  0.00           C  
ATOM   1647  HA2 GLY   123      54.638  40.030  59.154  1.00  0.00           H  
ATOM   1648  HA3 GLY   123      56.264  39.764  59.778  1.00  0.00           H  
ATOM   1649  C   GLY   123      54.951  38.090  59.957  1.00  0.00           C  
ATOM   1650  O   GLY   123      53.903  37.595  60.254  1.00  0.00           O  
ATOM   1651  N   GLN   124      55.969  37.435  59.359  1.00  0.00           N  
ATOM   1652  H   GLN   124      56.804  37.934  59.088  1.00  0.00           H  
ATOM   1653  CA  GLN   124      56.170  36.011  59.352  1.00  0.00           C  
ATOM   1654  HA  GLN   124      55.598  35.525  60.142  1.00  0.00           H  
ATOM   1655  CB  GLN   124      55.490  35.350  58.116  1.00  0.00           C  
ATOM   1656  HB2 GLN   124      54.402  35.337  58.050  1.00  0.00           H  
ATOM   1657  HB3 GLN   124      55.879  35.873  57.242  1.00  0.00           H  
ATOM   1658  CG  GLN   124      55.999  33.876  57.896  1.00  0.00           C  
ATOM   1659  HG2 GLN   124      55.583  33.692  56.905  1.00  0.00           H  
ATOM   1660  HG3 GLN   124      57.078  33.760  57.798  1.00  0.00           H  
ATOM   1661  CD  GLN   124      55.398  32.950  58.927  1.00  0.00           C  
ATOM   1662  OE1 GLN   124      54.671  33.272  59.866  1.00  0.00           O  
ATOM   1663  NE2 GLN   124      55.560  31.706  58.784  1.00  0.00           N  
ATOM   1664 HE21 GLN   124      56.215  31.264  58.156  1.00  0.00           H  
ATOM   1665 HE22 GLN   124      55.031  31.127  59.421  1.00  0.00           H  
ATOM   1666  C   GLN   124      57.632  35.640  59.747  1.00  0.00           C  
ATOM   1667  O   GLN   124      58.447  36.112  58.939  1.00  0.00           O  
ATOM   1668  N   PRO   125      57.936  34.986  60.894  1.00  0.00           N  
ATOM   1669  CD  PRO   125      59.283  34.592  61.248  1.00  0.00           C  
ATOM   1670  HD2 PRO   125      59.731  35.468  61.716  1.00  0.00           H  
ATOM   1671  HD3 PRO   125      59.870  34.285  60.382  1.00  0.00           H  
ATOM   1672  CG  PRO   125      59.019  33.505  62.327  1.00  0.00           C  
ATOM   1673  HG2 PRO   125      59.888  33.305  62.954  1.00  0.00           H  
ATOM   1674  HG3 PRO   125      58.720  32.584  61.827  1.00  0.00           H  
ATOM   1675  CB  PRO   125      57.866  34.144  63.163  1.00  0.00           C  
ATOM   1676  HB2 PRO   125      58.249  34.905  63.843  1.00  0.00           H  
ATOM   1677  HB3 PRO   125      57.337  33.329  63.657  1.00  0.00           H  
ATOM   1678  CA  PRO   125      57.020  34.851  62.070  1.00  0.00           C  
ATOM   1679  HA  PRO   125      56.185  34.179  61.874  1.00  0.00           H  
ATOM   1680  C   PRO   125      56.381  36.204  62.553  1.00  0.00           C  
ATOM   1681  O   PRO   125      56.962  37.258  62.388  1.00  0.00           O  
ATOM   1682  N   GLN   126      55.149  36.155  62.965  1.00  0.00           N  
ATOM   1683  H   GLN   126      54.712  35.245  63.005  1.00  0.00           H  
ATOM   1684  CA  GLN   126      54.384  37.257  63.570  1.00  0.00           C  
ATOM   1685  HA  GLN   126      54.332  38.039  62.812  1.00  0.00           H  
ATOM   1686  CB  GLN   126      52.936  36.827  63.919  1.00  0.00           C  
ATOM   1687  HB2 GLN   126      52.578  36.295  63.037  1.00  0.00           H  
ATOM   1688  HB3 GLN   126      52.960  36.162  64.782  1.00  0.00           H  
ATOM   1689  CG  GLN   126      52.034  37.981  64.222  1.00  0.00           C  
ATOM   1690  HG2 GLN   126      51.085  37.638  64.633  1.00  0.00           H  
ATOM   1691  HG3 GLN   126      52.452  38.412  65.132  1.00  0.00           H  
ATOM   1692  CD  GLN   126      51.763  39.045  63.099  1.00  0.00           C  
ATOM   1693  OE1 GLN   126      51.461  40.194  63.403  1.00  0.00           O  
ATOM   1694  NE2 GLN   126      51.716  38.694  61.872  1.00  0.00           N  
ATOM   1695 HE21 GLN   126      52.108  37.788  61.657  1.00  0.00           H  
ATOM   1696 HE22 GLN   126      51.437  39.218  61.056  1.00  0.00           H  
ATOM   1697  C   GLN   126      55.246  37.817  64.766  1.00  0.00           C  
ATOM   1698  O   GLN   126      55.823  37.033  65.520  1.00  0.00           O  
ATOM   1699  N   SER   127      55.307  39.095  64.902  1.00  0.00           N  
ATOM   1700  H   SER   127      54.903  39.705  64.206  1.00  0.00           H  
ATOM   1701  CA  SER   127      55.879  39.827  66.109  1.00  0.00           C  
ATOM   1702  HA  SER   127      55.484  40.843  66.103  1.00  0.00           H  
ATOM   1703  CB  SER   127      55.415  39.376  67.449  1.00  0.00           C  
ATOM   1704  HB2 SER   127      55.984  38.514  67.797  1.00  0.00           H  
ATOM   1705  HB3 SER   127      55.623  40.177  68.157  1.00  0.00           H  
ATOM   1706  OG  SER   127      54.043  39.025  67.497  1.00  0.00           O  
ATOM   1707  HG  SER   127      53.549  39.773  67.154  1.00  0.00           H  
ATOM   1708  C   SER   127      57.376  39.935  66.046  1.00  0.00           C  
ATOM   1709  O   SER   127      57.901  40.667  66.839  1.00  0.00           O  
ATOM   1710  N   GLY   128      58.050  39.223  65.170  1.00  0.00           N  
ATOM   1711  H   GLY   128      57.552  38.506  64.662  1.00  0.00           H  
ATOM   1712  CA  GLY   128      59.547  39.302  65.024  1.00  0.00           C  
ATOM   1713  HA2 GLY   128      59.652  39.956  64.159  1.00  0.00           H  
ATOM   1714  HA3 GLY   128      60.011  39.740  65.908  1.00  0.00           H  
ATOM   1715  C   GLY   128      60.100  37.944  64.731  1.00  0.00           C  
ATOM   1716  O   GLY   128      59.371  36.959  64.934  1.00  0.00           O  
ATOM   1717  N   SER   129      61.325  37.811  64.227  1.00  0.00           N  
ATOM   1718  H   SER   129      61.654  36.868  64.076  1.00  0.00           H  
ATOM   1719  CA  SER   129      62.342  38.776  63.839  1.00  0.00           C  
ATOM   1720  HA  SER   129      63.254  38.213  63.639  1.00  0.00           H  
ATOM   1721  CB  SER   129      61.963  39.427  62.496  1.00  0.00           C  
ATOM   1722  HB2 SER   129      61.273  40.270  62.498  1.00  0.00           H  
ATOM   1723  HB3 SER   129      62.858  39.903  62.095  1.00  0.00           H  
ATOM   1724  OG  SER   129      61.587  38.387  61.552  1.00  0.00           O  
ATOM   1725  HG  SER   129      62.267  38.140  60.921  1.00  0.00           H  
ATOM   1726  C   SER   129      62.635  39.752  65.042  1.00  0.00           C  
ATOM   1727  O   SER   129      62.442  40.939  64.721  1.00  0.00           O  
ATOM   1728  N   TYR   130      62.987  39.345  66.243  1.00  0.00           N  
ATOM   1729  H   TYR   130      63.293  38.392  66.383  1.00  0.00           H  
ATOM   1730  CA  TYR   130      63.267  40.264  67.361  1.00  0.00           C  
ATOM   1731  HA  TYR   130      62.451  40.985  67.376  1.00  0.00           H  
ATOM   1732  CB  TYR   130      63.108  39.359  68.609  1.00  0.00           C  
ATOM   1733  HB2 TYR   130      63.581  38.383  68.502  1.00  0.00           H  
ATOM   1734  HB3 TYR   130      63.494  39.851  69.502  1.00  0.00           H  
ATOM   1735  CG  TYR   130      61.652  39.172  69.014  1.00  0.00           C  
ATOM   1736  CD1 TYR   130      60.889  38.166  68.388  1.00  0.00           C  
ATOM   1737  HD1 TYR   130      61.238  37.617  67.527  1.00  0.00           H  
ATOM   1738  CE1 TYR   130      59.581  37.870  68.828  1.00  0.00           C  
ATOM   1739  HE1 TYR   130      59.102  36.965  68.485  1.00  0.00           H  
ATOM   1740  CZ  TYR   130      59.012  38.637  69.862  1.00  0.00           C  
ATOM   1741  OH  TYR   130      57.806  38.277  70.363  1.00  0.00           O  
ATOM   1742  HH  TYR   130      57.414  38.947  70.927  1.00  0.00           H  
ATOM   1743  CE2 TYR   130      59.771  39.718  70.419  1.00  0.00           C  
ATOM   1744  HE2 TYR   130      59.321  40.254  71.242  1.00  0.00           H  
ATOM   1745  CD2 TYR   130      61.098  39.970  69.942  1.00  0.00           C  
ATOM   1746  HD2 TYR   130      61.625  40.736  70.492  1.00  0.00           H  
ATOM   1747  C   TYR   130      64.635  40.924  67.215  1.00  0.00           C  
ATOM   1748  O   TYR   130      65.681  40.297  66.946  1.00  0.00           O  
ATOM   1749  N   SER   131      64.700  42.244  67.439  1.00  0.00           N  
ATOM   1750  H   SER   131      65.615  42.666  67.366  1.00  0.00           H  
ATOM   1751  CA  SER   131      63.770  43.194  67.915  1.00  0.00           C  
ATOM   1752  HA  SER   131      64.489  43.984  68.132  1.00  0.00           H  
ATOM   1753  CB  SER   131      63.039  43.654  66.650  1.00  0.00           C  
ATOM   1754  HB2 SER   131      63.835  43.780  65.917  1.00  0.00           H  
ATOM   1755  HB3 SER   131      62.270  42.957  66.314  1.00  0.00           H  
ATOM   1756  OG  SER   131      62.460  44.847  66.972  1.00  0.00           O  
ATOM   1757  HG  SER   131      62.207  45.302  66.166  1.00  0.00           H  
ATOM   1758  C   SER   131      62.920  42.840  69.146  1.00  0.00           C  
ATOM   1759  O   SER   131      61.707  42.709  69.011  1.00  0.00           O  
ATOM   1760  N   GLN   132      63.538  42.644  70.367  1.00  0.00           N  
ATOM   1761  H   GLN   132      62.965  42.217  71.081  1.00  0.00           H  
ATOM   1762  CA  GLN   132      64.933  43.120  70.733  1.00  0.00           C  
ATOM   1763  HA  GLN   132      65.676  42.822  69.994  1.00  0.00           H  
ATOM   1764  CB  GLN   132      64.922  44.686  71.000  1.00  0.00           C  
ATOM   1765  HB2 GLN   132      65.887  45.010  71.388  1.00  0.00           H  
ATOM   1766  HB3 GLN   132      64.620  45.283  70.140  1.00  0.00           H  
ATOM   1767  CG  GLN   132      63.921  45.122  72.039  1.00  0.00           C  
ATOM   1768  HG2 GLN   132      62.853  45.045  71.833  1.00  0.00           H  
ATOM   1769  HG3 GLN   132      64.078  44.559  72.958  1.00  0.00           H  
ATOM   1770  CD  GLN   132      64.040  46.535  72.476  1.00  0.00           C  
ATOM   1771  OE1 GLN   132      65.061  47.179  72.390  1.00  0.00           O  
ATOM   1772  NE2 GLN   132      62.990  47.151  72.980  1.00  0.00           N  
ATOM   1773 HE21 GLN   132      62.114  46.663  73.102  1.00  0.00           H  
ATOM   1774 HE22 GLN   132      63.132  47.995  73.517  1.00  0.00           H  
ATOM   1775  C   GLN   132      65.412  42.282  71.894  1.00  0.00           C  
ATOM   1776  O   GLN   132      64.637  41.526  72.462  1.00  0.00           O  
ATOM   1777  N   GLN   133      66.719  42.375  72.191  1.00  0.00           N  
ATOM   1778  H   GLN   133      67.325  42.882  71.562  1.00  0.00           H  
ATOM   1779  CA  GLN   133      67.260  41.767  73.331  1.00  0.00           C  
ATOM   1780  HA  GLN   133      68.340  41.894  73.257  1.00  0.00           H  
ATOM   1781  CB  GLN   133      66.689  42.525  74.677  1.00  0.00           C  
ATOM   1782  HB2 GLN   133      65.638  42.296  74.857  1.00  0.00           H  
ATOM   1783  HB3 GLN   133      67.286  42.148  75.508  1.00  0.00           H  
ATOM   1784  CG  GLN   133      66.790  44.078  74.560  1.00  0.00           C  
ATOM   1785  HG2 GLN   133      66.878  44.536  73.575  1.00  0.00           H  
ATOM   1786  HG3 GLN   133      65.885  44.535  74.963  1.00  0.00           H  
ATOM   1787  CD  GLN   133      67.995  44.578  75.387  1.00  0.00           C  
ATOM   1788  OE1 GLN   133      68.166  44.370  76.587  1.00  0.00           O  
ATOM   1789  NE2 GLN   133      68.809  45.304  74.711  1.00  0.00           N  
ATOM   1790 HE21 GLN   133      68.506  45.701  73.833  1.00  0.00           H  
ATOM   1791 HE22 GLN   133      69.438  45.706  75.391  1.00  0.00           H  
ATOM   1792  C   GLN   133      66.991  40.268  73.455  1.00  0.00           C  
ATOM   1793  O   GLN   133      66.424  39.894  74.431  1.00  0.00           O  
ATOM   1794  N   PRO   134      67.382  39.369  72.522  1.00  0.00           N  
ATOM   1795  CD  PRO   134      67.428  37.936  72.667  1.00  0.00           C  
ATOM   1796  HD2 PRO   134      66.581  37.618  72.059  1.00  0.00           H  
ATOM   1797  HD3 PRO   134      67.363  37.802  73.746  1.00  0.00           H  
ATOM   1798  CG  PRO   134      68.749  37.558  72.059  1.00  0.00           C  
ATOM   1799  HG2 PRO   134      68.589  36.557  71.657  1.00  0.00           H  
ATOM   1800  HG3 PRO   134      69.539  37.462  72.803  1.00  0.00           H  
ATOM   1801  CB  PRO   134      69.037  38.676  70.962  1.00  0.00           C  
ATOM   1802  HB2 PRO   134      68.907  38.340  69.933  1.00  0.00           H  
ATOM   1803  HB3 PRO   134      70.087  38.923  71.121  1.00  0.00           H  
ATOM   1804  CA  PRO   134      68.086  39.795  71.295  1.00  0.00           C  
ATOM   1805  HA  PRO   134      68.632  40.718  71.491  1.00  0.00           H  
ATOM   1806  C   PRO   134      67.093  40.048  70.149  1.00  0.00           C  
ATOM   1807  O   PRO   134      65.961  39.626  70.131  1.00  0.00           O  
ATOM   1808  N   SER   135      67.404  40.767  69.059  1.00  0.00           N  
ATOM   1809  H   SER   135      66.660  40.904  68.390  1.00  0.00           H  
ATOM   1810  CA  SER   135      68.703  41.253  68.600  1.00  0.00           C  
ATOM   1811  HA  SER   135      69.404  40.418  68.606  1.00  0.00           H  
ATOM   1812  CB  SER   135      68.566  41.794  67.120  1.00  0.00           C  
ATOM   1813  HB2 SER   135      69.533  42.252  66.909  1.00  0.00           H  
ATOM   1814  HB3 SER   135      68.425  41.008  66.378  1.00  0.00           H  
ATOM   1815  OG  SER   135      67.494  42.656  67.068  1.00  0.00           O  
ATOM   1816  HG  SER   135      67.758  43.207  66.327  1.00  0.00           H  
ATOM   1817  C   SER   135      69.260  42.329  69.488  1.00  0.00           C  
ATOM   1818  O   SER   135      68.479  43.075  70.079  1.00  0.00           O  
ATOM   1819  N   TYR   136      70.578  42.427  69.657  1.00  0.00           N  
ATOM   1820  H   TYR   136      71.151  41.938  68.984  1.00  0.00           H  
ATOM   1821  CA  TYR   136      71.382  43.428  70.357  1.00  0.00           C  
ATOM   1822  HA  TYR   136      70.800  44.092  70.996  1.00  0.00           H  
ATOM   1823  CB  TYR   136      72.383  42.768  71.197  1.00  0.00           C  
ATOM   1824  HB2 TYR   136      73.032  42.050  70.696  1.00  0.00           H  
ATOM   1825  HB3 TYR   136      73.071  43.561  71.491  1.00  0.00           H  
ATOM   1826  CG  TYR   136      71.828  42.058  72.393  1.00  0.00           C  
ATOM   1827  CD1 TYR   136      71.306  42.798  73.434  1.00  0.00           C  
ATOM   1828  HD1 TYR   136      71.382  43.865  73.283  1.00  0.00           H  
ATOM   1829  CE1 TYR   136      70.777  42.152  74.599  1.00  0.00           C  
ATOM   1830  HE1 TYR   136      70.238  42.750  75.319  1.00  0.00           H  
ATOM   1831  CZ  TYR   136      70.799  40.704  74.619  1.00  0.00           C  
ATOM   1832  OH  TYR   136      70.288  40.108  75.713  1.00  0.00           O  
ATOM   1833  HH  TYR   136      70.272  39.156  75.591  1.00  0.00           H  
ATOM   1834  CE2 TYR   136      71.256  39.984  73.580  1.00  0.00           C  
ATOM   1835  HE2 TYR   136      71.230  38.922  73.777  1.00  0.00           H  
ATOM   1836  CD2 TYR   136      71.820  40.629  72.434  1.00  0.00           C  
ATOM   1837  HD2 TYR   136      72.109  40.070  71.557  1.00  0.00           H  
ATOM   1838  C   TYR   136      72.152  44.330  69.416  1.00  0.00           C  
ATOM   1839  O   TYR   136      72.885  43.774  68.666  1.00  0.00           O  
ATOM   1840  N   GLY   137      71.928  45.648  69.256  1.00  0.00           N  
ATOM   1841  H   GLY   137      72.442  46.055  68.488  1.00  0.00           H  
ATOM   1842  CA  GLY   137      71.041  46.533  69.994  1.00  0.00           C  
ATOM   1843  HA2 GLY   137      71.125  47.476  69.454  1.00  0.00           H  
ATOM   1844  HA3 GLY   137      70.046  46.087  70.030  1.00  0.00           H  
ATOM   1845  C   GLY   137      71.447  46.886  71.487  1.00  0.00           C  
ATOM   1846  O   GLY   137      72.145  46.098  72.090  1.00  0.00           O  
ATOM   1847  N   GLY   138      71.062  48.045  72.105  1.00  0.00           N  
ATOM   1848  H   GLY   138      70.516  48.661  71.519  1.00  0.00           H  
ATOM   1849  CA  GLY   138      71.092  48.253  73.567  1.00  0.00           C  
ATOM   1850  HA2 GLY   138      70.304  47.749  74.127  1.00  0.00           H  
ATOM   1851  HA3 GLY   138      72.036  47.953  74.021  1.00  0.00           H  
ATOM   1852  C   GLY   138      70.831  49.719  73.865  1.00  0.00           C  
ATOM   1853  O   GLY   138      70.592  50.471  72.957  1.00  0.00           O  
ATOM   1854  N   GLN   139      70.952  50.163  75.110  1.00  0.00           N  
ATOM   1855  H   GLN   139      71.057  51.165  75.038  1.00  0.00           H  
ATOM   1856  CA  GLN   139      71.016  49.370  76.367  1.00  0.00           C  
ATOM   1857  HA  GLN   139      70.987  48.311  76.113  1.00  0.00           H  
ATOM   1858  CB  GLN   139      72.371  49.654  76.957  1.00  0.00           C  
ATOM   1859  HB2 GLN   139      72.584  50.681  76.663  1.00  0.00           H  
ATOM   1860  HB3 GLN   139      72.380  49.414  78.020  1.00  0.00           H  
ATOM   1861  CG  GLN   139      73.480  48.784  76.336  1.00  0.00           C  
ATOM   1862  HG2 GLN   139      73.062  47.780  76.262  1.00  0.00           H  
ATOM   1863  HG3 GLN   139      73.685  49.109  75.316  1.00  0.00           H  
ATOM   1864  CD  GLN   139      74.793  48.518  77.104  1.00  0.00           C  
ATOM   1865  OE1 GLN   139      75.435  49.413  77.649  1.00  0.00           O  
ATOM   1866  NE2 GLN   139      75.262  47.341  77.064  1.00  0.00           N  
ATOM   1867 HE21 GLN   139      74.728  46.574  76.681  1.00  0.00           H  
ATOM   1868 HE22 GLN   139      75.977  47.205  77.764  1.00  0.00           H  
ATOM   1869  C   GLN   139      69.813  49.549  77.368  1.00  0.00           C  
ATOM   1870  O   GLN   139      69.946  49.044  78.546  1.00  0.00           O  
ATOM   1871  N   GLN   140      68.682  50.079  76.869  1.00  0.00           N  
ATOM   1872  H   GLN   140      68.722  50.301  75.884  1.00  0.00           H  
ATOM   1873  CA  GLN   140      67.406  50.363  77.565  1.00  0.00           C  
ATOM   1874  HA  GLN   140      66.771  51.019  76.970  1.00  0.00           H  
ATOM   1875  CB  GLN   140      66.637  49.068  77.853  1.00  0.00           C  
ATOM   1876  HB2 GLN   140      67.050  48.559  78.724  1.00  0.00           H  
ATOM   1877  HB3 GLN   140      65.600  49.349  78.037  1.00  0.00           H  
ATOM   1878  CG  GLN   140      66.719  48.112  76.624  1.00  0.00           C  
ATOM   1879  HG2 GLN   140      66.473  48.682  75.728  1.00  0.00           H  
ATOM   1880  HG3 GLN   140      67.657  47.581  76.463  1.00  0.00           H  
ATOM   1881  CD  GLN   140      65.594  47.109  76.762  1.00  0.00           C  
ATOM   1882  OE1 GLN   140      65.548  46.339  77.746  1.00  0.00           O  
ATOM   1883  NE2 GLN   140      64.626  47.160  75.846  1.00  0.00           N  
ATOM   1884 HE21 GLN   140      64.669  47.900  75.160  1.00  0.00           H  
ATOM   1885 HE22 GLN   140      63.810  46.586  76.003  1.00  0.00           H  
ATOM   1886  C   GLN   140      67.640  51.189  78.939  1.00  0.00           C  
ATOM   1887  O   GLN   140      67.140  50.956  80.021  1.00  0.00           O  
ATOM   1888  N   GLN   141      68.397  52.288  78.773  1.00  0.00           N  
ATOM   1889  H   GLN   141      68.822  52.219  77.859  1.00  0.00           H  
ATOM   1890  CA  GLN   141      68.830  53.200  79.855  1.00  0.00           C  
ATOM   1891  HA  GLN   141      68.146  53.055  80.691  1.00  0.00           H  
ATOM   1892  CB  GLN   141      70.301  52.794  80.242  1.00  0.00           C  
ATOM   1893  HB2 GLN   141      70.845  52.661  79.307  1.00  0.00           H  
ATOM   1894  HB3 GLN   141      70.750  53.634  80.773  1.00  0.00           H  
ATOM   1895  CG  GLN   141      70.396  51.510  80.993  1.00  0.00           C  
ATOM   1896  HG2 GLN   141      69.820  51.565  81.916  1.00  0.00           H  
ATOM   1897  HG3 GLN   141      69.950  50.718  80.391  1.00  0.00           H  
ATOM   1898  CD  GLN   141      71.813  51.075  81.341  1.00  0.00           C  
ATOM   1899  OE1 GLN   141      72.750  51.264  80.587  1.00  0.00           O  
ATOM   1900  NE2 GLN   141      71.969  50.296  82.389  1.00  0.00           N  
ATOM   1901 HE21 GLN   141      71.192  50.106  83.006  1.00  0.00           H  
ATOM   1902 HE22 GLN   141      72.897  49.925  82.537  1.00  0.00           H  
ATOM   1903  C   GLN   141      68.910  54.684  79.448  1.00  0.00           C  
ATOM   1904  O   GLN   141      69.294  54.870  78.353  1.00  0.00           O  
ATOM   1905  N   SER   142      68.478  55.748  80.241  1.00  0.00           N  
ATOM   1906  H   SER   142      68.637  56.670  79.861  1.00  0.00           H  
ATOM   1907  CA  SER   142      67.813  55.577  81.580  1.00  0.00           C  
ATOM   1908  HA  SER   142      67.540  56.569  81.938  1.00  0.00           H  
ATOM   1909  CB  SER   142      66.378  55.054  81.475  1.00  0.00           C  
ATOM   1910  HB2 SER   142      66.312  54.039  81.085  1.00  0.00           H  
ATOM   1911  HB3 SER   142      66.005  54.822  82.473  1.00  0.00           H  
ATOM   1912  OG  SER   142      65.524  55.948  80.730  1.00  0.00           O  
ATOM   1913  HG  SER   142      65.001  56.441  81.367  1.00  0.00           H  
ATOM   1914  C   SER   142      68.618  54.909  82.668  1.00  0.00           C  
ATOM   1915  O   SER   142      68.265  53.799  83.133  1.00  0.00           O  
ATOM   1916  N   TYR   143      69.736  55.515  83.012  1.00  0.00           N  
ATOM   1917  H   TYR   143      69.972  56.430  82.655  1.00  0.00           H  
ATOM   1918  CA  TYR   143      70.478  55.106  84.166  1.00  0.00           C  
ATOM   1919  HA  TYR   143      70.664  54.042  84.025  1.00  0.00           H  
ATOM   1920  CB  TYR   143      71.867  55.682  84.236  1.00  0.00           C  
ATOM   1921  HB2 TYR   143      71.822  56.703  84.615  1.00  0.00           H  
ATOM   1922  HB3 TYR   143      72.435  55.284  85.076  1.00  0.00           H  
ATOM   1923  CG  TYR   143      72.659  55.626  82.943  1.00  0.00           C  
ATOM   1924  CD1 TYR   143      72.826  54.411  82.178  1.00  0.00           C  
ATOM   1925  HD1 TYR   143      72.253  53.536  82.446  1.00  0.00           H  
ATOM   1926  CE1 TYR   143      73.565  54.473  80.973  1.00  0.00           C  
ATOM   1927  HE1 TYR   143      73.742  53.612  80.346  1.00  0.00           H  
ATOM   1928  CZ  TYR   143      74.179  55.644  80.631  1.00  0.00           C  
ATOM   1929  OH  TYR   143      74.813  55.772  79.425  1.00  0.00           O  
ATOM   1930  HH  TYR   143      75.080  54.907  79.106  1.00  0.00           H  
ATOM   1931  CE2 TYR   143      74.150  56.839  81.432  1.00  0.00           C  
ATOM   1932  HE2 TYR   143      74.550  57.758  81.031  1.00  0.00           H  
ATOM   1933  CD2 TYR   143      73.332  56.836  82.550  1.00  0.00           C  
ATOM   1934  HD2 TYR   143      73.335  57.637  83.275  1.00  0.00           H  
ATOM   1935  C   TYR   143      69.857  55.293  85.587  1.00  0.00           C  
ATOM   1936  O   TYR   143      68.999  56.140  85.784  1.00  0.00           O  
ATOM   1937  N   GLY   144      70.215  54.469  86.590  1.00  0.00           N  
ATOM   1938  H   GLY   144      70.845  53.684  86.504  1.00  0.00           H  
ATOM   1939  CA  GLY   144      69.734  54.647  87.923  1.00  0.00           C  
ATOM   1940  HA2 GLY   144      70.285  53.917  88.516  1.00  0.00           H  
ATOM   1941  HA3 GLY   144      69.918  55.704  88.115  1.00  0.00           H  
ATOM   1942  C   GLY   144      68.242  54.421  88.044  1.00  0.00           C  
ATOM   1943  O   GLY   144      67.670  53.558  87.232  1.00  0.00           O  
ATOM   1944  N   GLN   145      67.565  55.125  88.952  1.00  0.00           N  
ATOM   1945  H   GLN   145      68.018  55.777  89.577  1.00  0.00           H  
ATOM   1946  CA  GLN   145      66.127  55.084  89.016  1.00  0.00           C  
ATOM   1947  HA  GLN   145      65.756  54.257  88.411  1.00  0.00           H  
ATOM   1948  CB  GLN   145      65.776  54.777  90.510  1.00  0.00           C  
ATOM   1949  HB2 GLN   145      66.293  55.353  91.277  1.00  0.00           H  
ATOM   1950  HB3 GLN   145      64.732  55.071  90.617  1.00  0.00           H  
ATOM   1951  CG  GLN   145      66.067  53.197  90.748  1.00  0.00           C  
ATOM   1952  HG2 GLN   145      65.527  52.601  90.011  1.00  0.00           H  
ATOM   1953  HG3 GLN   145      67.128  52.950  90.701  1.00  0.00           H  
ATOM   1954  CD  GLN   145      65.447  52.851  92.126  1.00  0.00           C  
ATOM   1955  OE1 GLN   145      66.125  52.306  92.949  1.00  0.00           O  
ATOM   1956  NE2 GLN   145      64.238  53.097  92.319  1.00  0.00           N  
ATOM   1957 HE21 GLN   145      63.887  52.825  93.226  1.00  0.00           H  
ATOM   1958 HE22 GLN   145      63.637  53.490  91.609  1.00  0.00           H  
ATOM   1959  C   GLN   145      65.429  56.352  88.531  1.00  0.00           C  
ATOM   1960  O   GLN   145      66.016  57.434  88.495  1.00  0.00           O  
ATOM   1961  N   GLN   146      64.172  56.163  87.995  1.00  0.00           N  
ATOM   1962  H   GLN   146      63.844  55.212  87.910  1.00  0.00           H  
ATOM   1963  CA  GLN   146      63.230  57.208  87.614  1.00  0.00           C  
ATOM   1964  HA  GLN   146      63.756  57.941  87.002  1.00  0.00           H  
ATOM   1965  CB  GLN   146      62.184  56.579  86.657  1.00  0.00           C  
ATOM   1966  HB2 GLN   146      62.651  55.944  85.904  1.00  0.00           H  
ATOM   1967  HB3 GLN   146      61.487  55.942  87.201  1.00  0.00           H  
ATOM   1968  CG  GLN   146      61.275  57.562  85.980  1.00  0.00           C  
ATOM   1969  HG2 GLN   146      60.504  57.996  86.617  1.00  0.00           H  
ATOM   1970  HG3 GLN   146      61.970  58.343  85.671  1.00  0.00           H  
ATOM   1971  CD  GLN   146      60.674  56.929  84.685  1.00  0.00           C  
ATOM   1972  OE1 GLN   146      60.181  55.802  84.662  1.00  0.00           O  
ATOM   1973  NE2 GLN   146      60.569  57.723  83.599  1.00  0.00           N  
ATOM   1974 HE21 GLN   146      60.966  58.647  83.688  1.00  0.00           H  
ATOM   1975 HE22 GLN   146      59.911  57.509  82.863  1.00  0.00           H  
ATOM   1976  C   GLN   146      62.453  57.715  88.853  1.00  0.00           C  
ATOM   1977  O   GLN   146      62.017  56.945  89.718  1.00  0.00           O  
ATOM   1978  N   GLN   147      62.161  59.025  88.840  1.00  0.00           N  
ATOM   1979  H   GLN   147      62.410  59.605  88.052  1.00  0.00           H  
ATOM   1980  CA  GLN   147      61.309  59.719  89.787  1.00  0.00           C  
ATOM   1981  HA  GLN   147      60.703  58.906  90.188  1.00  0.00           H  
ATOM   1982  CB  GLN   147      62.234  60.339  90.877  1.00  0.00           C  
ATOM   1983  HB2 GLN   147      61.587  60.701  91.677  1.00  0.00           H  
ATOM   1984  HB3 GLN   147      62.695  59.452  91.311  1.00  0.00           H  
ATOM   1985  CG  GLN   147      63.268  61.350  90.245  1.00  0.00           C  
ATOM   1986  HG2 GLN   147      63.822  60.868  89.440  1.00  0.00           H  
ATOM   1987  HG3 GLN   147      62.673  62.230  90.000  1.00  0.00           H  
ATOM   1988  CD  GLN   147      64.433  61.693  91.198  1.00  0.00           C  
ATOM   1989  OE1 GLN   147      64.740  61.207  92.285  1.00  0.00           O  
ATOM   1990  NE2 GLN   147      65.157  62.750  90.919  1.00  0.00           N  
ATOM   1991 HE21 GLN   147      65.114  63.225  90.028  1.00  0.00           H  
ATOM   1992 HE22 GLN   147      65.836  63.119  91.569  1.00  0.00           H  
ATOM   1993  C   GLN   147      60.464  60.698  89.059  1.00  0.00           C  
ATOM   1994  O   GLN   147      60.797  61.315  88.005  1.00  0.00           O  
ATOM   1995  N   SER   148      59.304  61.006  89.642  1.00  0.00           N  
ATOM   1996  H   SER   148      59.041  60.480  90.463  1.00  0.00           H  
ATOM   1997  CA  SER   148      58.470  62.138  89.240  1.00  0.00           C  
ATOM   1998  HA  SER   148      57.927  61.883  88.330  1.00  0.00           H  
ATOM   1999  CB  SER   148      57.298  62.331  90.261  1.00  0.00           C  
ATOM   2000  HB2 SER   148      56.669  61.441  90.243  1.00  0.00           H  
ATOM   2001  HB3 SER   148      57.622  62.444  91.295  1.00  0.00           H  
ATOM   2002  OG  SER   148      56.324  63.320  89.930  1.00  0.00           O  
ATOM   2003  HG  SER   148      55.495  63.223  90.405  1.00  0.00           H  
ATOM   2004  C   SER   148      59.209  63.489  89.011  1.00  0.00           C  
ATOM   2005  O   SER   148      60.292  63.599  89.588  1.00  0.00           O  
ATOM   2006  N   TYR   149      58.696  64.468  88.247  1.00  0.00           N  
ATOM   2007  H   TYR   149      57.733  64.332  87.972  1.00  0.00           H  
ATOM   2008  CA  TYR   149      59.323  65.787  87.995  1.00  0.00           C  
ATOM   2009  HA  TYR   149      60.403  65.648  87.934  1.00  0.00           H  
ATOM   2010  CB  TYR   149      58.913  66.295  86.589  1.00  0.00           C  
ATOM   2011  HB2 TYR   149      59.237  65.557  85.855  1.00  0.00           H  
ATOM   2012  HB3 TYR   149      57.839  66.192  86.435  1.00  0.00           H  
ATOM   2013  CG  TYR   149      59.399  67.663  86.238  1.00  0.00           C  
ATOM   2014  CD1 TYR   149      58.430  68.697  86.196  1.00  0.00           C  
ATOM   2015  HD1 TYR   149      57.372  68.529  86.338  1.00  0.00           H  
ATOM   2016  CE1 TYR   149      58.760  70.010  86.011  1.00  0.00           C  
ATOM   2017  HE1 TYR   149      58.008  70.785  86.022  1.00  0.00           H  
ATOM   2018  CZ  TYR   149      60.141  70.307  85.706  1.00  0.00           C  
ATOM   2019  OH  TYR   149      60.541  71.586  85.443  1.00  0.00           O  
ATOM   2020  HH  TYR   149      59.780  72.147  85.278  1.00  0.00           H  
ATOM   2021  CE2 TYR   149      61.090  69.248  85.632  1.00  0.00           C  
ATOM   2022  HE2 TYR   149      62.130  69.419  85.398  1.00  0.00           H  
ATOM   2023  CD2 TYR   149      60.718  67.904  85.938  1.00  0.00           C  
ATOM   2024  HD2 TYR   149      61.318  67.007  85.892  1.00  0.00           H  
ATOM   2025  C   TYR   149      59.062  66.842  89.125  1.00  0.00           C  
ATOM   2026  O   TYR   149      57.944  67.111  89.505  1.00  0.00           O  
ATOM   2027  N   ASN   150      60.151  67.309  89.697  1.00  0.00           N  
ATOM   2028  H   ASN   150      61.029  67.031  89.284  1.00  0.00           H  
ATOM   2029  CA  ASN   150      60.043  68.210  90.846  1.00  0.00           C  
ATOM   2030  HA  ASN   150      59.108  67.978  91.355  1.00  0.00           H  
ATOM   2031  CB  ASN   150      61.173  68.091  91.851  1.00  0.00           C  
ATOM   2032  HB2 ASN   150      60.951  67.226  92.477  1.00  0.00           H  
ATOM   2033  HB3 ASN   150      62.139  68.075  91.346  1.00  0.00           H  
ATOM   2034  CG  ASN   150      61.232  69.296  92.795  1.00  0.00           C  
ATOM   2035  OD1 ASN   150      60.348  70.107  92.808  1.00  0.00           O  
ATOM   2036  ND2 ASN   150      62.319  69.393  93.553  1.00  0.00           N  
ATOM   2037 HD21 ASN   150      62.286  70.125  94.248  1.00  0.00           H  
ATOM   2038 HD22 ASN   150      63.010  68.657  93.525  1.00  0.00           H  
ATOM   2039  C   ASN   150      59.945  69.634  90.146  1.00  0.00           C  
ATOM   2040  O   ASN   150      60.940  70.109  89.583  1.00  0.00           O  
ATOM   2041  N   PRO   151      58.741  70.339  90.090  1.00  0.00           N  
ATOM   2042  CD  PRO   151      57.578  70.253  90.940  1.00  0.00           C  
ATOM   2043  HD2 PRO   151      57.837  70.722  91.889  1.00  0.00           H  
ATOM   2044  HD3 PRO   151      57.268  69.212  91.034  1.00  0.00           H  
ATOM   2045  CG  PRO   151      56.428  71.032  90.277  1.00  0.00           C  
ATOM   2046  HG2 PRO   151      55.824  71.645  90.946  1.00  0.00           H  
ATOM   2047  HG3 PRO   151      55.758  70.330  89.780  1.00  0.00           H  
ATOM   2048  CB  PRO   151      57.130  71.790  89.126  1.00  0.00           C  
ATOM   2049  HB2 PRO   151      56.802  72.829  89.125  1.00  0.00           H  
ATOM   2050  HB3 PRO   151      56.878  71.364  88.155  1.00  0.00           H  
ATOM   2051  CA  PRO   151      58.595  71.618  89.401  1.00  0.00           C  
ATOM   2052  HA  PRO   151      59.030  71.415  88.422  1.00  0.00           H  
ATOM   2053  C   PRO   151      59.170  72.870  90.021  1.00  0.00           C  
ATOM   2054  O   PRO   151      58.838  73.223  91.128  1.00  0.00           O  
ATOM   2055  N   PRO   152      60.035  73.610  89.313  1.00  0.00           N  
ATOM   2056  CD  PRO   152      60.764  73.226  88.080  1.00  0.00           C  
ATOM   2057  HD2 PRO   152      60.048  73.437  87.285  1.00  0.00           H  
ATOM   2058  HD3 PRO   152      61.024  72.169  88.026  1.00  0.00           H  
ATOM   2059  CG  PRO   152      61.927  74.150  87.995  1.00  0.00           C  
ATOM   2060  HG2 PRO   152      62.095  74.379  86.942  1.00  0.00           H  
ATOM   2061  HG3 PRO   152      62.745  73.703  88.560  1.00  0.00           H  
ATOM   2062  CB  PRO   152      61.369  75.490  88.613  1.00  0.00           C  
ATOM   2063  HB2 PRO   152      60.780  75.923  87.806  1.00  0.00           H  
ATOM   2064  HB3 PRO   152      62.217  76.085  88.954  1.00  0.00           H  
ATOM   2065  CA  PRO   152      60.490  74.936  89.708  1.00  0.00           C  
ATOM   2066  HA  PRO   152      61.161  74.756  90.548  1.00  0.00           H  
ATOM   2067  C   PRO   152      59.372  75.904  90.107  1.00  0.00           C  
ATOM   2068  O   PRO   152      58.305  75.879  89.484  1.00  0.00           O  
ATOM   2069  N   GLN   153      59.543  76.765  91.067  1.00  0.00           N  
ATOM   2070  H   GLN   153      60.471  76.800  91.463  1.00  0.00           H  
ATOM   2071  CA  GLN   153      58.708  77.932  91.252  1.00  0.00           C  
ATOM   2072  HA  GLN   153      57.764  77.411  91.410  1.00  0.00           H  
ATOM   2073  CB  GLN   153      59.360  78.821  92.314  1.00  0.00           C  
ATOM   2074  HB2 GLN   153      59.890  78.174  93.013  1.00  0.00           H  
ATOM   2075  HB3 GLN   153      60.169  79.465  91.970  1.00  0.00           H  
ATOM   2076  CG  GLN   153      58.459  79.714  93.110  1.00  0.00           C  
ATOM   2077  HG2 GLN   153      59.052  80.357  93.761  1.00  0.00           H  
ATOM   2078  HG3 GLN   153      58.013  80.477  92.473  1.00  0.00           H  
ATOM   2079  CD  GLN   153      57.468  79.104  93.981  1.00  0.00           C  
ATOM   2080  OE1 GLN   153      57.467  77.944  94.273  1.00  0.00           O  
ATOM   2081  NE2 GLN   153      56.538  79.902  94.470  1.00  0.00           N  
ATOM   2082 HE21 GLN   153      56.425  80.861  94.172  1.00  0.00           H  
ATOM   2083 HE22 GLN   153      55.850  79.467  95.068  1.00  0.00           H  
ATOM   2084  C   GLN   153      58.605  78.863  90.086  1.00  0.00           C  
ATOM   2085  O   GLN   153      59.592  79.084  89.358  1.00  0.00           O  
ATOM   2086  N   GLY   154      57.394  79.363  89.898  1.00  0.00           N  
ATOM   2087  H   GLY   154      56.671  79.153  90.571  1.00  0.00           H  
ATOM   2088  CA  GLY   154      57.041  80.270  88.783  1.00  0.00           C  
ATOM   2089  HA2 GLY   154      57.732  80.160  87.948  1.00  0.00           H  
ATOM   2090  HA3 GLY   154      56.017  79.998  88.525  1.00  0.00           H  
ATOM   2091  C   GLY   154      56.943  81.709  89.180  1.00  0.00           C  
ATOM   2092  O   GLY   154      56.563  82.126  90.272  1.00  0.00           O  
ATOM   2093  N   TYR   155      57.352  82.580  88.241  1.00  0.00           N  
ATOM   2094  H   TYR   155      57.706  82.161  87.393  1.00  0.00           H  
ATOM   2095  CA  TYR   155      57.876  83.909  88.314  1.00  0.00           C  
ATOM   2096  HA  TYR   155      57.316  84.432  89.088  1.00  0.00           H  
ATOM   2097  CB  TYR   155      59.383  83.799  88.634  1.00  0.00           C  
ATOM   2098  HB2 TYR   155      59.887  83.319  87.795  1.00  0.00           H  
ATOM   2099  HB3 TYR   155      59.787  84.806  88.540  1.00  0.00           H  
ATOM   2100  CG  TYR   155      59.801  83.245  89.963  1.00  0.00           C  
ATOM   2101  CD1 TYR   155      59.622  83.900  91.140  1.00  0.00           C  
ATOM   2102  HD1 TYR   155      59.162  84.876  91.181  1.00  0.00           H  
ATOM   2103  CE1 TYR   155      60.279  83.382  92.361  1.00  0.00           C  
ATOM   2104  HE1 TYR   155      60.041  83.898  93.280  1.00  0.00           H  
ATOM   2105  CZ  TYR   155      61.029  82.220  92.291  1.00  0.00           C  
ATOM   2106  OH  TYR   155      61.592  81.692  93.386  1.00  0.00           O  
ATOM   2107  HH  TYR   155      62.157  80.927  93.256  1.00  0.00           H  
ATOM   2108  CE2 TYR   155      61.290  81.644  91.056  1.00  0.00           C  
ATOM   2109  HE2 TYR   155      61.927  80.781  90.934  1.00  0.00           H  
ATOM   2110  CD2 TYR   155      60.692  82.147  89.913  1.00  0.00           C  
ATOM   2111  HD2 TYR   155      60.867  81.692  88.949  1.00  0.00           H  
ATOM   2112  C   TYR   155      57.655  84.765  87.059  1.00  0.00           C  
ATOM   2113  O   TYR   155      58.549  84.878  86.209  1.00  0.00           O  
ATOM   2114  N   GLY   156      56.555  85.493  86.975  1.00  0.00           N  
ATOM   2115  H   GLY   156      56.551  86.170  86.224  1.00  0.00           H  
ATOM   2116  CA  GLY   156      55.344  85.472  87.890  1.00  0.00           C  
ATOM   2117  HA2 GLY   156      54.928  84.468  87.979  1.00  0.00           H  
ATOM   2118  HA3 GLY   156      55.712  85.806  88.860  1.00  0.00           H  
ATOM   2119  C   GLY   156      54.147  86.293  87.440  1.00  0.00           C  
ATOM   2120  O   GLY   156      53.725  86.269  86.292  1.00  0.00           O  
ATOM   2121  N   GLN   157      53.655  87.064  88.402  1.00  0.00           N  
ATOM   2122  H   GLN   157      54.090  86.902  89.299  1.00  0.00           H  
ATOM   2123  CA  GLN   157      52.306  87.629  88.427  1.00  0.00           C  
ATOM   2124  HA  GLN   157      52.003  87.756  87.387  1.00  0.00           H  
ATOM   2125  CB  GLN   157      51.317  86.678  88.997  1.00  0.00           C  
ATOM   2126  HB2 GLN   157      51.174  85.779  88.398  1.00  0.00           H  
ATOM   2127  HB3 GLN   157      51.601  86.390  90.009  1.00  0.00           H  
ATOM   2128  CG  GLN   157      49.876  87.206  89.227  1.00  0.00           C  
ATOM   2129  HG2 GLN   157      49.312  86.634  89.964  1.00  0.00           H  
ATOM   2130  HG3 GLN   157      49.778  88.228  89.595  1.00  0.00           H  
ATOM   2131  CD  GLN   157      49.023  87.211  87.980  1.00  0.00           C  
ATOM   2132  OE1 GLN   157      49.467  86.983  86.863  1.00  0.00           O  
ATOM   2133  NE2 GLN   157      47.773  87.530  88.050  1.00  0.00           N  
ATOM   2134 HE21 GLN   157      47.343  87.575  88.963  1.00  0.00           H  
ATOM   2135 HE22 GLN   157      47.183  87.270  87.273  1.00  0.00           H  
ATOM   2136  C   GLN   157      52.300  88.895  89.251  1.00  0.00           C  
ATOM   2137  O   GLN   157      52.654  88.863  90.454  1.00  0.00           O  
ATOM   2138  N   GLN   158      51.709  89.996  88.742  1.00  0.00           N  
ATOM   2139  H   GLN   158      51.769  90.734  89.428  1.00  0.00           H  
ATOM   2140  CA  GLN   158      51.621  90.261  87.292  1.00  0.00           C  
ATOM   2141  HA  GLN   158      50.999  89.504  86.814  1.00  0.00           H  
ATOM   2142  CB  GLN   158      50.846  91.606  87.160  1.00  0.00           C  
ATOM   2143  HB2 GLN   158      50.100  91.693  87.949  1.00  0.00           H  
ATOM   2144  HB3 GLN   158      51.523  92.425  87.400  1.00  0.00           H  
ATOM   2145  CG  GLN   158      50.205  91.959  85.803  1.00  0.00           C  
ATOM   2146  HG2 GLN   158      49.808  92.958  85.986  1.00  0.00           H  
ATOM   2147  HG3 GLN   158      51.014  91.986  85.073  1.00  0.00           H  
ATOM   2148  CD  GLN   158      49.101  90.985  85.289  1.00  0.00           C  
ATOM   2149  OE1 GLN   158      48.460  90.223  86.011  1.00  0.00           O  
ATOM   2150  NE2 GLN   158      48.930  91.007  84.012  1.00  0.00           N  
ATOM   2151 HE21 GLN   158      49.247  91.843  83.541  1.00  0.00           H  
ATOM   2152 HE22 GLN   158      48.106  90.581  83.612  1.00  0.00           H  
ATOM   2153  C   GLN   158      52.931  90.466  86.510  1.00  0.00           C  
ATOM   2154  O   GLN   158      53.858  91.103  86.974  1.00  0.00           O  
ATOM   2155  N   ASN   159      52.896  89.958  85.277  1.00  0.00           N  
ATOM   2156  H   ASN   159      52.104  89.371  85.056  1.00  0.00           H  
ATOM   2157  CA  ASN   159      53.987  90.090  84.279  1.00  0.00           C  
ATOM   2158  HA  ASN   159      54.836  89.496  84.617  1.00  0.00           H  
ATOM   2159  CB  ASN   159      53.550  89.548  82.852  1.00  0.00           C  
ATOM   2160  HB2 ASN   159      53.271  88.497  82.924  1.00  0.00           H  
ATOM   2161  HB3 ASN   159      52.708  90.137  82.488  1.00  0.00           H  
ATOM   2162  CG  ASN   159      54.638  89.694  81.816  1.00  0.00           C  
ATOM   2163  OD1 ASN   159      54.820  90.786  81.230  1.00  0.00           O  
ATOM   2164  ND2 ASN   159      55.276  88.580  81.416  1.00  0.00           N  
ATOM   2165 HD21 ASN   159      55.049  87.676  81.805  1.00  0.00           H  
ATOM   2166 HD22 ASN   159      55.969  88.533  80.682  1.00  0.00           H  
ATOM   2167  C   ASN   159      54.365  91.622  84.151  1.00  0.00           C  
ATOM   2168  O   ASN   159      53.460  92.479  83.962  1.00  0.00           O  
ATOM   2169  N   GLN   160      55.608  92.059  84.098  1.00  0.00           N  
ATOM   2170  H   GLN   160      55.690  93.025  83.814  1.00  0.00           H  
ATOM   2171  CA  GLN   160      56.935  91.323  84.129  1.00  0.00           C  
ATOM   2172  HA  GLN   160      56.742  90.285  83.859  1.00  0.00           H  
ATOM   2173  CB  GLN   160      57.892  91.957  83.117  1.00  0.00           C  
ATOM   2174  HB2 GLN   160      57.393  92.113  82.161  1.00  0.00           H  
ATOM   2175  HB3 GLN   160      58.244  92.950  83.398  1.00  0.00           H  
ATOM   2176  CG  GLN   160      59.159  91.151  82.893  1.00  0.00           C  
ATOM   2177  HG2 GLN   160      59.719  91.625  82.087  1.00  0.00           H  
ATOM   2178  HG3 GLN   160      59.796  91.051  83.772  1.00  0.00           H  
ATOM   2179  CD  GLN   160      58.801  89.741  82.336  1.00  0.00           C  
ATOM   2180  OE1 GLN   160      58.716  88.758  83.041  1.00  0.00           O  
ATOM   2181  NE2 GLN   160      58.398  89.700  81.110  1.00  0.00           N  
ATOM   2182 HE21 GLN   160      58.561  90.537  80.569  1.00  0.00           H  
ATOM   2183 HE22 GLN   160      58.080  88.836  80.695  1.00  0.00           H  
ATOM   2184  C   GLN   160      57.375  91.339  85.603  1.00  0.00           C  
ATOM   2185  O   GLN   160      57.923  92.320  86.060  1.00  0.00           O  
ATOM   2186  N   TYR   161      57.075  90.347  86.398  1.00  0.00           N  
ATOM   2187  H   TYR   161      56.799  89.486  85.948  1.00  0.00           H  
ATOM   2188  CA  TYR   161      57.444  90.238  87.844  1.00  0.00           C  
ATOM   2189  HA  TYR   161      57.296  91.160  88.408  1.00  0.00           H  
ATOM   2190  CB  TYR   161      56.433  89.217  88.526  1.00  0.00           C  
ATOM   2191  HB2 TYR   161      55.404  89.543  88.376  1.00  0.00           H  
ATOM   2192  HB3 TYR   161      56.473  88.335  87.887  1.00  0.00           H  
ATOM   2193  CG  TYR   161      56.687  88.803  89.934  1.00  0.00           C  
ATOM   2194  CD1 TYR   161      57.617  87.851  90.324  1.00  0.00           C  
ATOM   2195  HD1 TYR   161      58.266  87.246  89.708  1.00  0.00           H  
ATOM   2196  CE1 TYR   161      58.024  87.751  91.695  1.00  0.00           C  
ATOM   2197  HE1 TYR   161      58.954  87.210  91.787  1.00  0.00           H  
ATOM   2198  CZ  TYR   161      57.250  88.441  92.705  1.00  0.00           C  
ATOM   2199  OH  TYR   161      57.606  88.325  94.055  1.00  0.00           O  
ATOM   2200  HH  TYR   161      58.313  87.701  94.231  1.00  0.00           H  
ATOM   2201  CE2 TYR   161      56.191  89.256  92.329  1.00  0.00           C  
ATOM   2202  HE2 TYR   161      55.642  89.764  93.108  1.00  0.00           H  
ATOM   2203  CD2 TYR   161      55.947  89.471  90.936  1.00  0.00           C  
ATOM   2204  HD2 TYR   161      55.179  90.166  90.628  1.00  0.00           H  
ATOM   2205  C   TYR   161      58.928  89.908  88.111  1.00  0.00           C  
ATOM   2206  O   TYR   161      59.466  90.024  89.201  1.00  0.00           O  
ATOM   2207  N   ASN   162      59.622  89.339  87.125  1.00  0.00           N  
ATOM   2208  H   ASN   162      59.232  89.067  86.235  1.00  0.00           H  
ATOM   2209  CA  ASN   162      61.064  89.347  87.052  1.00  0.00           C  
ATOM   2210  HA  ASN   162      61.507  88.701  87.810  1.00  0.00           H  
ATOM   2211  CB  ASN   162      61.525  88.761  85.723  1.00  0.00           C  
ATOM   2212  HB2 ASN   162      61.073  89.225  84.846  1.00  0.00           H  
ATOM   2213  HB3 ASN   162      62.600  88.930  85.666  1.00  0.00           H  
ATOM   2214  CG  ASN   162      61.229  87.246  85.669  1.00  0.00           C  
ATOM   2215  OD1 ASN   162      61.553  86.566  86.649  1.00  0.00           O  
ATOM   2216  ND2 ASN   162      60.739  86.644  84.597  1.00  0.00           N  
ATOM   2217 HD21 ASN   162      60.637  85.640  84.558  1.00  0.00           H  
ATOM   2218 HD22 ASN   162      60.576  87.278  83.827  1.00  0.00           H  
ATOM   2219  C   ASN   162      61.655  90.760  87.225  1.00  0.00           C  
ATOM   2220  O   ASN   162      61.152  91.724  86.587  1.00  0.00           O  
ATOM   2221  N   SER   163      62.728  90.815  87.941  1.00  0.00           N  
ATOM   2222  H   SER   163      62.931  90.064  88.586  1.00  0.00           H  
ATOM   2223  CA  SER   163      63.637  91.969  87.940  1.00  0.00           C  
ATOM   2224  HA  SER   163      63.004  92.788  88.282  1.00  0.00           H  
ATOM   2225  CB  SER   163      64.860  91.705  88.771  1.00  0.00           C  
ATOM   2226  HB2 SER   163      64.580  91.149  89.666  1.00  0.00           H  
ATOM   2227  HB3 SER   163      65.451  90.986  88.204  1.00  0.00           H  
ATOM   2228  OG  SER   163      65.556  92.879  89.005  1.00  0.00           O  
ATOM   2229  HG  SER   163      64.985  93.446  89.528  1.00  0.00           H  
ATOM   2230  C   SER   163      64.108  92.289  86.491  1.00  0.00           C  
ATOM   2231  O   SER   163      64.009  91.438  85.632  1.00  0.00           O  
ATOM   2232  N   SER   164      64.507  93.557  86.237  1.00  0.00           N  
ATOM   2233  H   SER   164      64.664  94.176  87.019  1.00  0.00           H  
ATOM   2234  CA  SER   164      64.917  94.054  84.892  1.00  0.00           C  
ATOM   2235  HA  SER   164      65.497  94.974  84.966  1.00  0.00           H  
ATOM   2236  CB  SER   164      63.724  94.506  83.983  1.00  0.00           C  
ATOM   2237  HB2 SER   164      63.193  93.635  83.597  1.00  0.00           H  
ATOM   2238  HB3 SER   164      63.015  95.081  84.580  1.00  0.00           H  
ATOM   2239  OG  SER   164      64.258  95.292  82.924  1.00  0.00           O  
ATOM   2240  HG  SER   164      64.028  96.179  83.210  1.00  0.00           H  
ATOM   2241  C   SER   164      65.900  93.017  84.275  1.00  0.00           C  
ATOM   2242  O   SER   164      66.655  92.278  84.964  1.00  0.00           O  
ATOM   2243  N   SER   165      65.884  92.961  82.917  1.00  0.00           N  
ATOM   2244  H   SER   165      65.295  93.654  82.478  1.00  0.00           H  
ATOM   2245  CA  SER   165      66.853  92.246  82.042  1.00  0.00           C  
ATOM   2246  HA  SER   165      66.810  91.173  82.230  1.00  0.00           H  
ATOM   2247  CB  SER   165      66.469  92.438  80.559  1.00  0.00           C  
ATOM   2248  HB2 SER   165      66.343  93.516  80.457  1.00  0.00           H  
ATOM   2249  HB3 SER   165      67.281  92.118  79.906  1.00  0.00           H  
ATOM   2250  OG  SER   165      65.233  91.784  80.296  1.00  0.00           O  
ATOM   2251  HG  SER   165      65.339  90.844  80.128  1.00  0.00           H  
ATOM   2252  C   SER   165      68.235  92.726  82.268  1.00  0.00           C  
ATOM   2253  O   SER   165      68.432  93.979  82.528  1.00  0.00           O  
ATOM   2254  N   GLY   166      69.152  91.786  82.055  1.00  0.00           N  
ATOM   2255  H   GLY   166      68.810  90.848  81.909  1.00  0.00           H  
ATOM   2256  CA  GLY   166      70.611  92.034  81.898  1.00  0.00           C  
ATOM   2257  HA2 GLY   166      71.139  91.144  81.556  1.00  0.00           H  
ATOM   2258  HA3 GLY   166      70.747  92.910  81.265  1.00  0.00           H  
ATOM   2259  C   GLY   166      71.367  92.520  83.151  1.00  0.00           C  
ATOM   2260  O   GLY   166      70.748  92.905  84.103  1.00  0.00           O  
ATOM   2261  N   GLY   167      72.666  92.301  83.102  1.00  0.00           N  
ATOM   2262  H   GLY   167      73.055  91.791  82.322  1.00  0.00           H  
ATOM   2263  CA  GLY   167      73.730  92.596  84.107  1.00  0.00           C  
ATOM   2264  HA2 GLY   167      73.271  93.076  84.971  1.00  0.00           H  
ATOM   2265  HA3 GLY   167      74.218  91.659  84.375  1.00  0.00           H  
ATOM   2266  C   GLY   167      74.677  93.702  83.603  1.00  0.00           C  
ATOM   2267  O   GLY   167      74.209  94.769  83.174  1.00  0.00           O  
ATOM   2268  N   GLY   168      75.936  93.444  83.454  1.00  0.00           N  
ATOM   2269  H   GLY   168      76.247  92.532  83.755  1.00  0.00           H  
ATOM   2270  CA  GLY   168      76.931  94.338  82.839  1.00  0.00           C  
ATOM   2271  HA2 GLY   168      76.600  95.376  82.883  1.00  0.00           H  
ATOM   2272  HA3 GLY   168      77.893  94.262  83.345  1.00  0.00           H  
ATOM   2273  C   GLY   168      77.241  94.205  81.398  1.00  0.00           C  
ATOM   2274  O   GLY   168      76.616  93.416  80.651  1.00  0.00           O  
ATOM   2275  N   GLY   169      78.086  95.049  80.817  1.00  0.00           N  
ATOM   2276  H   GLY   169      78.264  94.908  79.832  1.00  0.00           H  
ATOM   2277  CA  GLY   169      79.071  95.854  81.626  1.00  0.00           C  
ATOM   2278  HA2 GLY   169      78.876  96.927  81.630  1.00  0.00           H  
ATOM   2279  HA3 GLY   169      79.197  95.500  82.650  1.00  0.00           H  
ATOM   2280  C   GLY   169      80.483  95.801  80.967  1.00  0.00           C  
ATOM   2281  O   GLY   169      80.768  94.908  80.119  1.00  0.00           O  
ATOM   2282  N   GLY   170      81.450  96.575  81.431  1.00  0.00           N  
ATOM   2283  H   GLY   170      81.242  97.269  82.135  1.00  0.00           H  
ATOM   2284  CA  GLY   170      82.886  96.448  81.077  1.00  0.00           C  
ATOM   2285  HA2 GLY   170      82.938  96.452  79.989  1.00  0.00           H  
ATOM   2286  HA3 GLY   170      83.405  97.365  81.355  1.00  0.00           H  
ATOM   2287  C   GLY   170      83.477  95.151  81.636  1.00  0.00           C  
ATOM   2288  O   GLY   170      82.878  94.424  82.403  1.00  0.00           O  
ATOM   2289  N   GLY   171      84.695  94.789  81.272  1.00  0.00           N  
ATOM   2290  H   GLY   171      85.104  93.952  81.662  1.00  0.00           H  
ATOM   2291  CA  GLY   171      85.646  95.416  80.341  1.00  0.00           C  
ATOM   2292  HA2 GLY   171      86.450  94.685  80.248  1.00  0.00           H  
ATOM   2293  HA3 GLY   171      85.113  95.499  79.394  1.00  0.00           H  
ATOM   2294  C   GLY   171      86.126  96.774  80.874  1.00  0.00           C  
ATOM   2295  O   GLY   171      86.196  97.018  82.092  1.00  0.00           O  
ATOM   2296  N   GLY   172      86.462  97.843  80.115  1.00  0.00           N  
ATOM   2297  H   GLY   172      86.788  98.661  80.608  1.00  0.00           H  
ATOM   2298  CA  GLY   172      86.569  97.999  78.700  1.00  0.00           C  
ATOM   2299  HA2 GLY   172      85.648  97.569  78.305  1.00  0.00           H  
ATOM   2300  HA3 GLY   172      86.672  99.060  78.477  1.00  0.00           H  
ATOM   2301  C   GLY   172      87.695  97.145  78.119  1.00  0.00           C  
ATOM   2302  O   GLY   172      88.780  97.012  78.679  1.00  0.00           O  
ATOM   2303  N   GLY   173      87.570  96.851  76.803  1.00  0.00           N  
ATOM   2304  H   GLY   173      86.766  97.252  76.342  1.00  0.00           H  
ATOM   2305  CA  GLY   173      88.447  96.069  76.042  1.00  0.00           C  
ATOM   2306  HA2 GLY   173      88.109  96.189  75.012  1.00  0.00           H  
ATOM   2307  HA3 GLY   173      89.470  96.419  76.179  1.00  0.00           H  
ATOM   2308  C   GLY   173      88.361  94.538  76.406  1.00  0.00           C  
ATOM   2309  O   GLY   173      87.395  94.114  76.998  1.00  0.00           O  
ATOM   2310  N   GLY   174      89.321  93.715  76.041  1.00  0.00           N  
ATOM   2311  H   GLY   174      89.216  92.772  76.388  1.00  0.00           H  
ATOM   2312  CA  GLY   174      90.648  94.113  75.542  1.00  0.00           C  
ATOM   2313  HA2 GLY   174      90.992  95.081  75.906  1.00  0.00           H  
ATOM   2314  HA3 GLY   174      91.399  93.366  75.801  1.00  0.00           H  
ATOM   2315  C   GLY   174      90.655  94.076  74.001  1.00  0.00           C  
ATOM   2316  O   GLY   174      91.601  94.565  73.340  1.00  0.00           O  
ATOM   2317  N   GLY   175      89.753  93.281  73.414  1.00  0.00           N  
ATOM   2318  H   GLY   175      88.924  93.086  73.957  1.00  0.00           H  
ATOM   2319  CA  GLY   175      89.745  93.096  71.952  1.00  0.00           C  
ATOM   2320  HA2 GLY   175      90.755  93.080  71.543  1.00  0.00           H  
ATOM   2321  HA3 GLY   175      89.231  92.198  71.608  1.00  0.00           H  
ATOM   2322  C   GLY   175      88.952  94.239  71.296  1.00  0.00           C  
ATOM   2323  O   GLY   175      88.612  95.226  71.969  1.00  0.00           O  
ATOM   2324  N   ASN   176      88.579  93.997  70.074  1.00  0.00           N  
ATOM   2325  H   ASN   176      88.791  93.113  69.633  1.00  0.00           H  
ATOM   2326  CA  ASN   176      87.813  94.997  69.306  1.00  0.00           C  
ATOM   2327  HA  ASN   176      88.332  95.940  69.477  1.00  0.00           H  
ATOM   2328  CB  ASN   176      87.993  94.664  67.820  1.00  0.00           C  
ATOM   2329  HB2 ASN   176      89.052  94.708  67.566  1.00  0.00           H  
ATOM   2330  HB3 ASN   176      87.704  93.632  67.619  1.00  0.00           H  
ATOM   2331  CG  ASN   176      87.300  95.659  66.939  1.00  0.00           C  
ATOM   2332  OD1 ASN   176      87.378  96.912  67.089  1.00  0.00           O  
ATOM   2333  ND2 ASN   176      86.552  95.169  65.983  1.00  0.00           N  
ATOM   2334 HD21 ASN   176      86.056  95.908  65.505  1.00  0.00           H  
ATOM   2335 HD22 ASN   176      86.378  94.194  65.786  1.00  0.00           H  
ATOM   2336  C   ASN   176      86.360  95.085  69.808  1.00  0.00           C  
ATOM   2337  O   ASN   176      85.775  94.075  70.158  1.00  0.00           O  
ATOM   2338  N   TYR   177      85.885  96.312  69.934  1.00  0.00           N  
ATOM   2339  H   TYR   177      86.348  97.093  69.491  1.00  0.00           H  
ATOM   2340  CA  TYR   177      84.661  96.674  70.616  1.00  0.00           C  
ATOM   2341  HA  TYR   177      84.739  96.302  71.638  1.00  0.00           H  
ATOM   2342  CB  TYR   177      84.512  98.202  70.460  1.00  0.00           C  
ATOM   2343  HB2 TYR   177      84.751  98.438  69.423  1.00  0.00           H  
ATOM   2344  HB3 TYR   177      83.486  98.490  70.687  1.00  0.00           H  
ATOM   2345  CG  TYR   177      85.619  98.989  71.203  1.00  0.00           C  
ATOM   2346  CD1 TYR   177      86.242 100.098  70.715  1.00  0.00           C  
ATOM   2347  HD1 TYR   177      86.189 100.341  69.664  1.00  0.00           H  
ATOM   2348  CE1 TYR   177      87.125 100.824  71.477  1.00  0.00           C  
ATOM   2349  HE1 TYR   177      87.593 101.685  71.025  1.00  0.00           H  
ATOM   2350  CZ  TYR   177      87.436 100.422  72.792  1.00  0.00           C  
ATOM   2351  OH  TYR   177      88.334 101.142  73.500  1.00  0.00           O  
ATOM   2352  HH  TYR   177      88.505 101.958  73.024  1.00  0.00           H  
ATOM   2353  CE2 TYR   177      86.824  99.271  73.296  1.00  0.00           C  
ATOM   2354  HE2 TYR   177      87.015  98.845  74.270  1.00  0.00           H  
ATOM   2355  CD2 TYR   177      85.929  98.519  72.470  1.00  0.00           C  
ATOM   2356  HD2 TYR   177      85.474  97.622  72.862  1.00  0.00           H  
ATOM   2357  C   TYR   177      83.365  96.062  69.977  1.00  0.00           C  
ATOM   2358  O   TYR   177      83.229  96.130  68.747  1.00  0.00           O  
ATOM   2359  N   GLY   178      82.474  95.475  70.717  1.00  0.00           N  
ATOM   2360  H   GLY   178      81.602  95.195  70.291  1.00  0.00           H  
ATOM   2361  CA  GLY   178      82.523  95.281  72.135  1.00  0.00           C  
ATOM   2362  HA2 GLY   178      81.773  94.537  72.404  1.00  0.00           H  
ATOM   2363  HA3 GLY   178      83.481  94.855  72.433  1.00  0.00           H  
ATOM   2364  C   GLY   178      82.340  96.598  72.965  1.00  0.00           C  
ATOM   2365  O   GLY   178      81.495  97.362  72.540  1.00  0.00           O  
ATOM   2366  N   GLN   179      83.061  96.829  74.010  1.00  0.00           N  
ATOM   2367  H   GLN   179      83.810  96.203  74.270  1.00  0.00           H  
ATOM   2368  CA  GLN   179      82.996  98.070  74.820  1.00  0.00           C  
ATOM   2369  HA  GLN   179      82.525  98.855  74.228  1.00  0.00           H  
ATOM   2370  CB  GLN   179      81.932  97.830  75.932  1.00  0.00           C  
ATOM   2371  HB2 GLN   179      82.073  98.634  76.654  1.00  0.00           H  
ATOM   2372  HB3 GLN   179      80.931  97.902  75.506  1.00  0.00           H  
ATOM   2373  CG  GLN   179      82.012  96.572  76.757  1.00  0.00           C  
ATOM   2374  HG2 GLN   179      82.982  96.074  76.749  1.00  0.00           H  
ATOM   2375  HG3 GLN   179      81.752  96.909  77.760  1.00  0.00           H  
ATOM   2376  CD  GLN   179      81.007  95.516  76.332  1.00  0.00           C  
ATOM   2377  OE1 GLN   179      81.312  94.560  75.641  1.00  0.00           O  
ATOM   2378  NE2 GLN   179      79.710  95.726  76.524  1.00  0.00           N  
ATOM   2379 HE21 GLN   179      79.345  96.609  76.850  1.00  0.00           H  
ATOM   2380 HE22 GLN   179      78.933  95.132  76.269  1.00  0.00           H  
ATOM   2381  C   GLN   179      84.336  98.585  75.401  1.00  0.00           C  
ATOM   2382  O   GLN   179      85.189  97.745  75.662  1.00  0.00           O  
ATOM   2383  N   ASP   180      84.694  99.880  75.603  1.00  0.00           N  
ATOM   2384  H   ASP   180      85.646  99.982  75.923  1.00  0.00           H  
ATOM   2385  CA  ASP   180      83.883 101.054  75.410  1.00  0.00           C  
ATOM   2386  HA  ASP   180      83.025 100.861  74.766  1.00  0.00           H  
ATOM   2387  CB  ASP   180      83.348 101.495  76.792  1.00  0.00           C  
ATOM   2388  HB2 ASP   180      82.493 100.861  77.028  1.00  0.00           H  
ATOM   2389  HB3 ASP   180      84.060 101.314  77.598  1.00  0.00           H  
ATOM   2390  CG  ASP   180      82.771 102.872  76.925  1.00  0.00           C  
ATOM   2391  OD1 ASP   180      82.812 103.524  78.034  1.00  0.00           O  
ATOM   2392  OD2 ASP   180      82.242 103.556  75.947  1.00  0.00           O  
ATOM   2393  C   ASP   180      84.859 102.114  74.812  1.00  0.00           C  
ATOM   2394  O   ASP   180      85.798 102.502  75.491  1.00  0.00           O  
ATOM   2395  N   GLN   181      84.482 102.739  73.699  1.00  0.00           N  
ATOM   2396  H   GLN   181      83.631 102.456  73.235  1.00  0.00           H  
ATOM   2397  CA  GLN   181      85.276 103.660  72.887  1.00  0.00           C  
ATOM   2398  HA  GLN   181      86.243 103.157  72.885  1.00  0.00           H  
ATOM   2399  CB  GLN   181      84.662 103.768  71.495  1.00  0.00           C  
ATOM   2400  HB2 GLN   181      84.395 102.737  71.263  1.00  0.00           H  
ATOM   2401  HB3 GLN   181      83.771 104.394  71.442  1.00  0.00           H  
ATOM   2402  CG  GLN   181      85.782 104.249  70.549  1.00  0.00           C  
ATOM   2403  HG2 GLN   181      85.770 105.339  70.522  1.00  0.00           H  
ATOM   2404  HG3 GLN   181      86.769 103.908  70.861  1.00  0.00           H  
ATOM   2405  CD  GLN   181      85.603 103.742  69.103  1.00  0.00           C  
ATOM   2406  OE1 GLN   181      86.527 103.572  68.294  1.00  0.00           O  
ATOM   2407  NE2 GLN   181      84.464 103.523  68.599  1.00  0.00           N  
ATOM   2408 HE21 GLN   181      83.565 103.695  69.025  1.00  0.00           H  
ATOM   2409 HE22 GLN   181      84.412 103.106  67.680  1.00  0.00           H  
ATOM   2410  C   GLN   181      85.513 105.077  73.598  1.00  0.00           C  
ATOM   2411  O   GLN   181      86.515 105.738  73.458  1.00  0.00           O  
ATOM   2412  N   SER   182      84.448 105.441  74.325  1.00  0.00           N  
ATOM   2413  H   SER   182      83.548 104.985  74.280  1.00  0.00           H  
ATOM   2414  CA  SER   182      84.366 106.784  74.972  1.00  0.00           C  
ATOM   2415  HA  SER   182      84.595 107.486  74.171  1.00  0.00           H  
ATOM   2416  CB  SER   182      82.940 107.067  75.368  1.00  0.00           C  
ATOM   2417  HB2 SER   182      82.555 106.311  76.053  1.00  0.00           H  
ATOM   2418  HB3 SER   182      82.805 107.985  75.940  1.00  0.00           H  
ATOM   2419  OG  SER   182      82.135 107.130  74.194  1.00  0.00           O  
ATOM   2420  HG  SER   182      82.204 108.018  73.835  1.00  0.00           H  
ATOM   2421  C   SER   182      85.293 106.992  76.161  1.00  0.00           C  
ATOM   2422  O   SER   182      85.587 106.103  77.036  1.00  0.00           O  
ATOM   2423  N   SER   183      85.649 108.209  76.525  1.00  0.00           N  
ATOM   2424  H   SER   183      86.266 108.219  77.325  1.00  0.00           H  
ATOM   2425  CA  SER   183      85.526 109.556  75.805  1.00  0.00           C  
ATOM   2426  HA  SER   183      84.495 109.615  75.457  1.00  0.00           H  
ATOM   2427  CB  SER   183      85.812 110.578  76.817  1.00  0.00           C  
ATOM   2428  HB2 SER   183      85.022 110.622  77.567  1.00  0.00           H  
ATOM   2429  HB3 SER   183      86.747 110.369  77.338  1.00  0.00           H  
ATOM   2430  OG  SER   183      85.927 111.838  76.169  1.00  0.00           O  
ATOM   2431  HG  SER   183      85.120 112.312  76.381  1.00  0.00           H  
ATOM   2432  C   SER   183      86.351 109.599  74.523  1.00  0.00           C  
ATOM   2433  O   SER   183      87.443 109.061  74.440  1.00  0.00           O  
ATOM   2434  N   MET   184      85.852 110.356  73.540  1.00  0.00           N  
ATOM   2435  H   MET   184      84.947 110.778  73.691  1.00  0.00           H  
ATOM   2436  CA  MET   184      86.542 110.841  72.367  1.00  0.00           C  
ATOM   2437  HA  MET   184      87.567 110.487  72.486  1.00  0.00           H  
ATOM   2438  CB  MET   184      85.805 110.352  71.060  1.00  0.00           C  
ATOM   2439  HB2 MET   184      84.745 110.608  71.055  1.00  0.00           H  
ATOM   2440  HB3 MET   184      86.300 110.771  70.184  1.00  0.00           H  
ATOM   2441  CG  MET   184      85.887 108.804  70.890  1.00  0.00           C  
ATOM   2442  HG2 MET   184      86.934 108.576  70.687  1.00  0.00           H  
ATOM   2443  HG3 MET   184      85.702 108.317  71.848  1.00  0.00           H  
ATOM   2444  SD  MET   184      84.813 107.994  69.712  1.00  0.00           S  
ATOM   2445  CE  MET   184      83.179 108.144  70.468  1.00  0.00           C  
ATOM   2446  HE1 MET   184      83.127 107.539  71.373  1.00  0.00           H  
ATOM   2447  HE2 MET   184      82.930 109.176  70.714  1.00  0.00           H  
ATOM   2448  HE3 MET   184      82.497 107.956  69.639  1.00  0.00           H  
ATOM   2449  C   MET   184      86.694 112.444  72.275  1.00  0.00           C  
ATOM   2450  O   MET   184      85.728 113.188  72.076  1.00  0.00           O  
ATOM   2451  N   SER   185      87.938 112.960  72.509  1.00  0.00           N  
ATOM   2452  H   SER   185      88.713 112.346  72.717  1.00  0.00           H  
ATOM   2453  CA  SER   185      88.206 114.428  72.618  1.00  0.00           C  
ATOM   2454  HA  SER   185      88.017 114.821  73.617  1.00  0.00           H  
ATOM   2455  CB  SER   185      89.695 114.706  72.339  1.00  0.00           C  
ATOM   2456  HB2 SER   185      90.403 114.065  72.865  1.00  0.00           H  
ATOM   2457  HB3 SER   185      89.859 114.456  71.291  1.00  0.00           H  
ATOM   2458  OG  SER   185      89.854 116.023  72.669  1.00  0.00           O  
ATOM   2459  HG  SER   185      90.113 116.185  73.579  1.00  0.00           H  
ATOM   2460  C   SER   185      87.321 115.278  71.627  1.00  0.00           C  
ATOM   2461  O   SER   185      87.175 114.903  70.466  1.00  0.00           O  
ATOM   2462  N   SER   186      86.852 116.450  71.983  1.00  0.00           N  
ATOM   2463  H   SER   186      86.990 116.809  72.917  1.00  0.00           H  
ATOM   2464  CA  SER   186      86.084 117.279  71.002  1.00  0.00           C  
ATOM   2465  HA  SER   186      86.504 117.219  69.998  1.00  0.00           H  
ATOM   2466  CB  SER   186      84.689 116.709  70.956  1.00  0.00           C  
ATOM   2467  HB2 SER   186      84.654 115.626  70.836  1.00  0.00           H  
ATOM   2468  HB3 SER   186      84.296 117.077  71.903  1.00  0.00           H  
ATOM   2469  OG  SER   186      83.843 117.102  69.926  1.00  0.00           O  
ATOM   2470  HG  SER   186      82.943 116.943  70.219  1.00  0.00           H  
ATOM   2471  C   SER   186      86.088 118.722  71.604  1.00  0.00           C  
ATOM   2472  O   SER   186      85.977 118.917  72.824  1.00  0.00           O  
ATOM   2473  N   GLY   187      85.842 119.755  70.708  1.00  0.00           N  
ATOM   2474  H   GLY   187      85.787 120.690  71.087  1.00  0.00           H  
ATOM   2475  CA  GLY   187      85.704 119.758  69.237  1.00  0.00           C  
ATOM   2476  HA2 GLY   187      86.642 120.255  68.992  1.00  0.00           H  
ATOM   2477  HA3 GLY   187      85.763 118.785  68.749  1.00  0.00           H  
ATOM   2478  C   GLY   187      84.571 120.532  68.666  1.00  0.00           C  
ATOM   2479  O   GLY   187      84.690 120.917  67.497  1.00  0.00           O  
ATOM   2480  N   GLY   188      83.524 120.790  69.465  1.00  0.00           N  
ATOM   2481  H   GLY   188      83.574 120.502  70.432  1.00  0.00           H  
ATOM   2482  CA  GLY   188      82.206 121.325  69.026  1.00  0.00           C  
ATOM   2483  HA2 GLY   188      82.421 122.238  68.470  1.00  0.00           H  
ATOM   2484  HA3 GLY   188      81.754 120.581  68.370  1.00  0.00           H  
ATOM   2485  C   GLY   188      81.337 121.571  70.231  1.00  0.00           C  
ATOM   2486  O   GLY   188      81.757 121.492  71.359  1.00  0.00           O  
ATOM   2487  N   GLY   189      80.120 121.938  70.007  1.00  0.00           N  
ATOM   2488  H   GLY   189      79.560 121.976  70.847  1.00  0.00           H  
ATOM   2489  CA  GLY   189      79.314 121.959  68.804  1.00  0.00           C  
ATOM   2490  HA2 GLY   189      79.935 122.047  67.912  1.00  0.00           H  
ATOM   2491  HA3 GLY   189      78.688 121.068  68.763  1.00  0.00           H  
ATOM   2492  C   GLY   189      78.264 123.106  68.840  1.00  0.00           C  
ATOM   2493  O   GLY   189      77.719 123.464  69.856  1.00  0.00           O  
ATOM   2494  N   SER   190      78.109 123.791  67.717  1.00  0.00           N  
ATOM   2495  H   SER   190      78.831 123.615  67.034  1.00  0.00           H  
ATOM   2496  CA  SER   190      77.274 124.905  67.525  1.00  0.00           C  
ATOM   2497  HA  SER   190      77.349 125.171  66.471  1.00  0.00           H  
ATOM   2498  CB  SER   190      75.778 124.480  67.798  1.00  0.00           C  
ATOM   2499  HB2 SER   190      75.442 123.624  67.214  1.00  0.00           H  
ATOM   2500  HB3 SER   190      75.745 124.158  68.839  1.00  0.00           H  
ATOM   2501  OG  SER   190      74.921 125.583  67.592  1.00  0.00           O  
ATOM   2502  HG  SER   190      74.258 125.256  66.980  1.00  0.00           H  
ATOM   2503  C   SER   190      77.641 126.118  68.465  1.00  0.00           C  
ATOM   2504  O   SER   190      76.956 126.520  69.401  1.00  0.00           O  
ATOM   2505  N   GLY   191      78.723 126.900  68.137  1.00  0.00           N  
ATOM   2506  H   GLY   191      78.892 127.651  68.791  1.00  0.00           H  
ATOM   2507  CA  GLY   191      79.805 126.632  67.216  1.00  0.00           C  
ATOM   2508  HA2 GLY   191      80.716 126.684  67.811  1.00  0.00           H  
ATOM   2509  HA3 GLY   191      79.783 125.630  66.788  1.00  0.00           H  
ATOM   2510  C   GLY   191      79.977 127.714  66.139  1.00  0.00           C  
ATOM   2511  O   GLY   191      78.977 128.357  65.794  1.00  0.00           O  
ATOM   2512  N   GLY   192      81.222 128.017  65.779  1.00  0.00           N  
ATOM   2513  H   GLY   192      81.945 127.443  66.189  1.00  0.00           H  
ATOM   2514  CA  GLY   192      81.455 128.989  64.672  1.00  0.00           C  
ATOM   2515  HA2 GLY   192      80.869 129.872  64.925  1.00  0.00           H  
ATOM   2516  HA3 GLY   192      82.477 129.311  64.871  1.00  0.00           H  
ATOM   2517  C   GLY   192      81.185 128.457  63.349  1.00  0.00           C  
ATOM   2518  O   GLY   192      81.813 127.442  62.989  1.00  0.00           O  
ATOM   2519  N   GLY   193      80.399 129.123  62.538  1.00  0.00           N  
ATOM   2520  H   GLY   193      80.163 130.062  62.824  1.00  0.00           H  
ATOM   2521  CA  GLY   193      79.926 128.637  61.257  1.00  0.00           C  
ATOM   2522  HA2 GLY   193      80.701 128.413  60.524  1.00  0.00           H  
ATOM   2523  HA3 GLY   193      79.465 127.661  61.412  1.00  0.00           H  
ATOM   2524  C   GLY   193      78.963 129.557  60.485  1.00  0.00           C  
ATOM   2525  O   GLY   193      78.706 130.707  60.864  1.00  0.00           O  
ATOM   2526  N   TYR   194      78.346 129.077  59.407  1.00  0.00           N  
ATOM   2527  H   TYR   194      78.524 128.114  59.160  1.00  0.00           H  
ATOM   2528  CA  TYR   194      77.030 129.574  58.917  1.00  0.00           C  
ATOM   2529  HA  TYR   194      77.141 130.623  58.640  1.00  0.00           H  
ATOM   2530  CB  TYR   194      76.482 128.756  57.771  1.00  0.00           C  
ATOM   2531  HB2 TYR   194      76.640 127.699  57.984  1.00  0.00           H  
ATOM   2532  HB3 TYR   194      75.427 128.970  57.600  1.00  0.00           H  
ATOM   2533  CG  TYR   194      77.197 129.031  56.425  1.00  0.00           C  
ATOM   2534  CD1 TYR   194      76.657 129.901  55.508  1.00  0.00           C  
ATOM   2535  HD1 TYR   194      75.802 130.463  55.854  1.00  0.00           H  
ATOM   2536  CE1 TYR   194      77.242 130.091  54.229  1.00  0.00           C  
ATOM   2537  HE1 TYR   194      76.857 130.826  53.537  1.00  0.00           H  
ATOM   2538  CZ  TYR   194      78.372 129.409  53.890  1.00  0.00           C  
ATOM   2539  OH  TYR   194      78.954 129.545  52.636  1.00  0.00           O  
ATOM   2540  HH  TYR   194      78.601 130.359  52.270  1.00  0.00           H  
ATOM   2541  CE2 TYR   194      78.912 128.464  54.778  1.00  0.00           C  
ATOM   2542  HE2 TYR   194      79.764 127.844  54.542  1.00  0.00           H  
ATOM   2543  CD2 TYR   194      78.306 128.266  56.037  1.00  0.00           C  
ATOM   2544  HD2 TYR   194      78.704 127.524  56.714  1.00  0.00           H  
ATOM   2545  C   TYR   194      75.989 129.582  60.014  1.00  0.00           C  
ATOM   2546  O   TYR   194      76.084 128.671  60.903  1.00  0.00           O  
ATOM   2547  N   GLY   195      74.940 130.396  60.022  1.00  0.00           N  
ATOM   2548  H   GLY   195      74.159 130.094  60.586  1.00  0.00           H  
ATOM   2549  CA  GLY   195      74.641 131.457  58.987  1.00  0.00           C  
ATOM   2550  HA2 GLY   195      75.422 132.196  58.809  1.00  0.00           H  
ATOM   2551  HA3 GLY   195      74.700 130.871  58.070  1.00  0.00           H  
ATOM   2552  C   GLY   195      73.255 132.108  59.266  1.00  0.00           C  
ATOM   2553  O   GLY   195      72.351 131.564  59.884  1.00  0.00           O  
ATOM   2554  N   ASN   196      73.048 133.332  58.703  1.00  0.00           N  
ATOM   2555  H   ASN   196      73.843 133.677  58.186  1.00  0.00           H  
ATOM   2556  CA  ASN   196      71.801 134.054  58.704  1.00  0.00           C  
ATOM   2557  HA  ASN   196      71.416 134.175  59.717  1.00  0.00           H  
ATOM   2558  CB  ASN   196      71.995 135.453  58.155  1.00  0.00           C  
ATOM   2559  HB2 ASN   196      72.668 135.955  58.850  1.00  0.00           H  
ATOM   2560  HB3 ASN   196      72.442 135.344  57.167  1.00  0.00           H  
ATOM   2561  CG  ASN   196      70.678 136.198  58.172  1.00  0.00           C  
ATOM   2562  OD1 ASN   196      69.905 136.170  57.190  1.00  0.00           O  
ATOM   2563  ND2 ASN   196      70.327 136.914  59.192  1.00  0.00           N  
ATOM   2564 HD21 ASN   196      69.486 137.471  59.236  1.00  0.00           H  
ATOM   2565 HD22 ASN   196      70.944 137.008  59.987  1.00  0.00           H  
ATOM   2566  C   ASN   196      70.675 133.356  57.996  1.00  0.00           C  
ATOM   2567  O   ASN   196      70.758 133.162  56.805  1.00  0.00           O  
ATOM   2568  N   GLN   197      69.600 132.922  58.689  1.00  0.00           N  
ATOM   2569  H   GLN   197      69.556 133.074  59.687  1.00  0.00           H  
ATOM   2570  CA  GLN   197      68.633 131.989  58.176  1.00  0.00           C  
ATOM   2571  HA  GLN   197      69.153 131.279  57.533  1.00  0.00           H  
ATOM   2572  CB  GLN   197      67.798 131.240  59.303  1.00  0.00           C  
ATOM   2573  HB2 GLN   197      68.528 130.761  59.955  1.00  0.00           H  
ATOM   2574  HB3 GLN   197      67.311 132.006  59.907  1.00  0.00           H  
ATOM   2575  CG  GLN   197      66.750 130.212  58.846  1.00  0.00           C  
ATOM   2576  HG2 GLN   197      66.050 130.537  58.075  1.00  0.00           H  
ATOM   2577  HG3 GLN   197      67.381 129.460  58.373  1.00  0.00           H  
ATOM   2578  CD  GLN   197      65.961 129.724  60.103  1.00  0.00           C  
ATOM   2579  OE1 GLN   197      66.401 129.717  61.230  1.00  0.00           O  
ATOM   2580  NE2 GLN   197      64.793 129.144  59.933  1.00  0.00           N  
ATOM   2581 HE21 GLN   197      64.391 129.154  59.006  1.00  0.00           H  
ATOM   2582 HE22 GLN   197      64.330 128.628  60.668  1.00  0.00           H  
ATOM   2583  C   GLN   197      67.686 132.796  57.335  1.00  0.00           C  
ATOM   2584  O   GLN   197      67.067 133.737  57.766  1.00  0.00           O  
ATOM   2585  N   ASP   198      67.499 132.325  56.097  1.00  0.00           N  
ATOM   2586  H   ASP   198      68.114 131.560  55.860  1.00  0.00           H  
ATOM   2587  CA  ASP   198      66.501 132.791  55.195  1.00  0.00           C  
ATOM   2588  HA  ASP   198      66.642 133.868  55.112  1.00  0.00           H  
ATOM   2589  CB  ASP   198      66.650 132.087  53.815  1.00  0.00           C  
ATOM   2590  HB2 ASP   198      66.914 131.050  54.024  1.00  0.00           H  
ATOM   2591  HB3 ASP   198      65.737 132.123  53.221  1.00  0.00           H  
ATOM   2592  CG  ASP   198      67.811 132.616  52.965  1.00  0.00           C  
ATOM   2593  OD1 ASP   198      68.197 131.948  51.991  1.00  0.00           O  
ATOM   2594  OD2 ASP   198      68.285 133.747  53.185  1.00  0.00           O  
ATOM   2595  C   ASP   198      65.084 132.610  55.783  1.00  0.00           C  
ATOM   2596  O   ASP   198      64.828 131.509  56.205  1.00  0.00           O  
ATOM   2597  N   GLN   199      64.257 133.644  55.757  1.00  0.00           N  
ATOM   2598  H   GLN   199      64.645 134.494  55.371  1.00  0.00           H  
ATOM   2599  CA  GLN   199      63.028 133.931  56.477  1.00  0.00           C  
ATOM   2600  HA  GLN   199      62.316 133.108  56.536  1.00  0.00           H  
ATOM   2601  CB  GLN   199      63.276 134.385  57.868  1.00  0.00           C  
ATOM   2602  HB2 GLN   199      64.069 135.132  57.898  1.00  0.00           H  
ATOM   2603  HB3 GLN   199      62.337 134.728  58.303  1.00  0.00           H  
ATOM   2604  CG  GLN   199      63.888 133.320  58.791  1.00  0.00           C  
ATOM   2605  HG2 GLN   199      63.205 132.512  59.053  1.00  0.00           H  
ATOM   2606  HG3 GLN   199      64.696 132.740  58.345  1.00  0.00           H  
ATOM   2607  CD  GLN   199      64.305 133.984  60.123  1.00  0.00           C  
ATOM   2608  OE1 GLN   199      63.447 134.255  60.969  1.00  0.00           O  
ATOM   2609  NE2 GLN   199      65.567 134.106  60.369  1.00  0.00           N  
ATOM   2610 HE21 GLN   199      66.177 133.743  59.651  1.00  0.00           H  
ATOM   2611 HE22 GLN   199      65.896 134.662  61.145  1.00  0.00           H  
ATOM   2612  C   GLN   199      62.215 134.982  55.704  1.00  0.00           C  
ATOM   2613  O   GLN   199      62.393 136.199  55.757  1.00  0.00           O  
ATOM   2614  N   SER   200      61.175 134.542  54.908  1.00  0.00           N  
ATOM   2615  H   SER   200      60.653 135.256  54.420  1.00  0.00           H  
ATOM   2616  CA  SER   200      60.626 133.242  54.603  1.00  0.00           C  
ATOM   2617  HA  SER   200      60.266 132.687  55.470  1.00  0.00           H  
ATOM   2618  CB  SER   200      59.436 133.567  53.733  1.00  0.00           C  
ATOM   2619  HB2 SER   200      58.835 134.251  54.331  1.00  0.00           H  
ATOM   2620  HB3 SER   200      59.822 133.903  52.770  1.00  0.00           H  
ATOM   2621  OG  SER   200      58.694 132.378  53.386  1.00  0.00           O  
ATOM   2622  HG  SER   200      58.858 132.066  52.493  1.00  0.00           H  
ATOM   2623  C   SER   200      61.700 132.398  53.867  1.00  0.00           C  
ATOM   2624  O   SER   200      62.329 132.819  52.861  1.00  0.00           O  
ATOM   2625  N   GLY   201      61.914 131.163  54.291  1.00  0.00           N  
ATOM   2626  H   GLY   201      61.215 130.723  54.873  1.00  0.00           H  
ATOM   2627  CA  GLY   201      62.935 130.175  53.816  1.00  0.00           C  
ATOM   2628  HA2 GLY   201      63.759 130.754  53.398  1.00  0.00           H  
ATOM   2629  HA3 GLY   201      63.397 129.668  54.663  1.00  0.00           H  
ATOM   2630  C   GLY   201      62.451 129.203  52.660  1.00  0.00           C  
ATOM   2631  O   GLY   201      61.431 129.357  52.057  1.00  0.00           O  
ATOM   2632  N   GLY   202      63.180 128.153  52.548  1.00  0.00           N  
ATOM   2633  H   GLY   202      62.637 127.444  52.076  1.00  0.00           H  
ATOM   2634  CA  GLY   202      64.552 127.819  52.942  1.00  0.00           C  
ATOM   2635  HA2 GLY   202      65.314 128.517  52.597  1.00  0.00           H  
ATOM   2636  HA3 GLY   202      64.629 127.817  54.029  1.00  0.00           H  
ATOM   2637  C   GLY   202      64.925 126.522  52.376  1.00  0.00           C  
ATOM   2638  O   GLY   202      64.394 125.996  51.386  1.00  0.00           O  
ATOM   2639  N   GLY   203      65.917 125.883  52.938  1.00  0.00           N  
ATOM   2640  H   GLY   203      66.346 125.289  52.244  1.00  0.00           H  
ATOM   2641  CA  GLY   203      66.794 126.267  54.048  1.00  0.00           C  
ATOM   2642  HA2 GLY   203      66.162 126.596  54.873  1.00  0.00           H  
ATOM   2643  HA3 GLY   203      67.330 125.349  54.288  1.00  0.00           H  
ATOM   2644  C   GLY   203      67.873 127.312  53.731  1.00  0.00           C  
ATOM   2645  O   GLY   203      67.553 128.187  52.970  1.00  0.00           O  
ATOM   2646  N   GLY   204      69.085 127.194  54.379  1.00  0.00           N  
ATOM   2647  H   GLY   204      69.240 126.416  55.004  1.00  0.00           H  
ATOM   2648  CA  GLY   204      70.179 128.156  54.275  1.00  0.00           C  
ATOM   2649  HA2 GLY   204      71.074 127.566  54.473  1.00  0.00           H  
ATOM   2650  HA3 GLY   204      70.172 128.626  53.292  1.00  0.00           H  
ATOM   2651  C   GLY   204      70.092 129.409  55.137  1.00  0.00           C  
ATOM   2652  O   GLY   204      69.018 129.779  55.597  1.00  0.00           O  
ATOM   2653  N   SER   205      71.111 130.270  55.224  1.00  0.00           N  
ATOM   2654  H   SER   205      70.963 131.112  55.763  1.00  0.00           H  
ATOM   2655  CA  SER   205      72.400 130.092  54.539  1.00  0.00           C  
ATOM   2656  HA  SER   205      72.210 130.006  53.469  1.00  0.00           H  
ATOM   2657  CB  SER   205      73.227 131.342  54.671  1.00  0.00           C  
ATOM   2658  HB2 SER   205      74.262 131.165  54.379  1.00  0.00           H  
ATOM   2659  HB3 SER   205      72.865 132.079  53.954  1.00  0.00           H  
ATOM   2660  OG  SER   205      73.249 131.826  56.033  1.00  0.00           O  
ATOM   2661  HG  SER   205      73.474 132.759  56.032  1.00  0.00           H  
ATOM   2662  C   SER   205      73.166 128.981  55.173  1.00  0.00           C  
ATOM   2663  O   SER   205      73.132 128.836  56.442  1.00  0.00           O  
ATOM   2664  N   GLY   206      73.791 128.135  54.418  1.00  0.00           N  
ATOM   2665  H   GLY   206      73.723 128.295  53.423  1.00  0.00           H  
ATOM   2666  CA  GLY   206      74.467 126.983  54.900  1.00  0.00           C  
ATOM   2667  HA2 GLY   206      75.097 126.555  54.121  1.00  0.00           H  
ATOM   2668  HA3 GLY   206      75.046 127.303  55.766  1.00  0.00           H  
ATOM   2669  C   GLY   206      73.632 125.841  55.484  1.00  0.00           C  
ATOM   2670  O   GLY   206      72.429 125.684  55.065  1.00  0.00           O  
ATOM   2671  N   GLY   207      74.194 124.916  56.315  1.00  0.00           N  
ATOM   2672  H   GLY   207      73.522 124.295  56.744  1.00  0.00           H  
ATOM   2673  CA  GLY   207      75.572 124.825  56.770  1.00  0.00           C  
ATOM   2674  HA2 GLY   207      75.897 125.769  57.205  1.00  0.00           H  
ATOM   2675  HA3 GLY   207      75.663 124.129  57.604  1.00  0.00           H  
ATOM   2676  C   GLY   207      76.489 124.551  55.496  1.00  0.00           C  
ATOM   2677  O   GLY   207      76.035 124.177  54.413  1.00  0.00           O  
ATOM   2678  N   TYR   208      77.847 124.566  55.756  1.00  0.00           N  
ATOM   2679  H   TYR   208      78.122 124.800  56.700  1.00  0.00           H  
ATOM   2680  CA  TYR   208      78.975 124.266  54.826  1.00  0.00           C  
ATOM   2681  HA  TYR   208      78.678 124.712  53.878  1.00  0.00           H  
ATOM   2682  CB  TYR   208      80.153 124.955  55.544  1.00  0.00           C  
ATOM   2683  HB2 TYR   208      79.938 125.949  55.934  1.00  0.00           H  
ATOM   2684  HB3 TYR   208      80.561 124.434  56.410  1.00  0.00           H  
ATOM   2685  CG  TYR   208      81.322 125.175  54.496  1.00  0.00           C  
ATOM   2686  CD1 TYR   208      81.127 125.829  53.249  1.00  0.00           C  
ATOM   2687  HD1 TYR   208      80.196 126.331  53.032  1.00  0.00           H  
ATOM   2688  CE1 TYR   208      82.119 125.851  52.265  1.00  0.00           C  
ATOM   2689  HE1 TYR   208      82.017 126.392  51.336  1.00  0.00           H  
ATOM   2690  CZ  TYR   208      83.308 125.187  52.473  1.00  0.00           C  
ATOM   2691  OH  TYR   208      84.260 125.132  51.445  1.00  0.00           O  
ATOM   2692  HH  TYR   208      85.155 125.019  51.774  1.00  0.00           H  
ATOM   2693  CE2 TYR   208      83.573 124.571  53.703  1.00  0.00           C  
ATOM   2694  HE2 TYR   208      84.494 124.009  53.753  1.00  0.00           H  
ATOM   2695  CD2 TYR   208      82.611 124.577  54.739  1.00  0.00           C  
ATOM   2696  HD2 TYR   208      82.831 124.077  55.671  1.00  0.00           H  
ATOM   2697  C   TYR   208      79.117 122.736  54.581  1.00  0.00           C  
ATOM   2698  O   TYR   208      78.612 121.941  55.405  1.00  0.00           O  
ATOM   2699  N   GLY   209      79.899 122.391  53.631  1.00  0.00           N  
ATOM   2700  H   GLY   209      80.295 123.098  53.029  1.00  0.00           H  
ATOM   2701  CA  GLY   209      80.326 121.038  53.222  1.00  0.00           C  
ATOM   2702  HA2 GLY   209      80.418 120.514  54.174  1.00  0.00           H  
ATOM   2703  HA3 GLY   209      79.433 120.580  52.797  1.00  0.00           H  
ATOM   2704  C   GLY   209      81.608 121.002  52.421  1.00  0.00           C  
ATOM   2705  O   GLY   209      81.916 122.075  51.945  1.00  0.00           O  
ATOM   2706  N   GLN   210      82.188 119.839  52.190  1.00  0.00           N  
ATOM   2707  H   GLN   210      83.059 119.986  51.700  1.00  0.00           H  
ATOM   2708  CA  GLN   210      82.015 118.420  52.662  1.00  0.00           C  
ATOM   2709  HA  GLN   210      82.834 117.873  52.197  1.00  0.00           H  
ATOM   2710  CB  GLN   210      82.272 118.351  54.193  1.00  0.00           C  
ATOM   2711  HB2 GLN   210      81.469 118.869  54.718  1.00  0.00           H  
ATOM   2712  HB3 GLN   210      82.417 117.284  54.357  1.00  0.00           H  
ATOM   2713  CG  GLN   210      83.537 119.028  54.644  1.00  0.00           C  
ATOM   2714  HG2 GLN   210      84.404 118.608  54.135  1.00  0.00           H  
ATOM   2715  HG3 GLN   210      83.434 120.096  54.450  1.00  0.00           H  
ATOM   2716  CD  GLN   210      83.757 118.737  56.148  1.00  0.00           C  
ATOM   2717  OE1 GLN   210      83.085 117.985  56.807  1.00  0.00           O  
ATOM   2718  NE2 GLN   210      84.772 119.315  56.655  1.00  0.00           N  
ATOM   2719 HE21 GLN   210      85.141 119.147  57.580  1.00  0.00           H  
ATOM   2720 HE22 GLN   210      85.165 120.057  56.095  1.00  0.00           H  
ATOM   2721  C   GLN   210      80.780 117.720  52.153  1.00  0.00           C  
ATOM   2722  O   GLN   210      80.126 116.945  52.884  1.00  0.00           O  
ATOM   2723  N   GLN   211      80.433 118.025  50.911  1.00  0.00           N  
ATOM   2724  H   GLN   211      80.912 118.835  50.542  1.00  0.00           H  
ATOM   2725  CA  GLN   211      79.443 117.375  50.006  1.00  0.00           C  
ATOM   2726  HA  GLN   211      78.565 117.206  50.630  1.00  0.00           H  
ATOM   2727  CB  GLN   211      78.995 118.372  48.949  1.00  0.00           C  
ATOM   2728  HB2 GLN   211      79.803 118.710  48.300  1.00  0.00           H  
ATOM   2729  HB3 GLN   211      78.287 117.932  48.246  1.00  0.00           H  
ATOM   2730  CG  GLN   211      78.283 119.693  49.318  1.00  0.00           C  
ATOM   2731  HG2 GLN   211      77.796 119.951  48.377  1.00  0.00           H  
ATOM   2732  HG3 GLN   211      77.533 119.631  50.106  1.00  0.00           H  
ATOM   2733  CD  GLN   211      79.331 120.801  49.604  1.00  0.00           C  
ATOM   2734  OE1 GLN   211      80.510 120.752  49.320  1.00  0.00           O  
ATOM   2735  NE2 GLN   211      78.930 121.964  50.147  1.00  0.00           N  
ATOM   2736 HE21 GLN   211      77.936 122.112  50.247  1.00  0.00           H  
ATOM   2737 HE22 GLN   211      79.602 122.674  50.400  1.00  0.00           H  
ATOM   2738  C   GLN   211      79.847 115.986  49.509  1.00  0.00           C  
ATOM   2739  O   GLN   211      79.004 115.018  49.578  1.00  0.00           O  
ATOM   2740  N   ASP   212      81.122 115.746  49.218  1.00  0.00           N  
ATOM   2741  H   ASP   212      81.796 116.497  49.183  1.00  0.00           H  
ATOM   2742  CA  ASP   212      81.663 114.420  49.101  1.00  0.00           C  
ATOM   2743  HA  ASP   212      80.857 113.689  49.039  1.00  0.00           H  
ATOM   2744  CB  ASP   212      82.548 114.294  47.787  1.00  0.00           C  
ATOM   2745  HB2 ASP   212      83.175 115.184  47.738  1.00  0.00           H  
ATOM   2746  HB3 ASP   212      83.271 113.494  47.944  1.00  0.00           H  
ATOM   2747  CG  ASP   212      81.706 114.321  46.484  1.00  0.00           C  
ATOM   2748  OD1 ASP   212      80.586 113.757  46.530  1.00  0.00           O  
ATOM   2749  OD2 ASP   212      82.243 114.812  45.476  1.00  0.00           O  
ATOM   2750  C   ASP   212      82.654 114.251  50.363  1.00  0.00           C  
ATOM   2751  O   ASP   212      83.660 114.938  50.552  1.00  0.00           O  
ATOM   2752  N   ARG   213      82.375 113.335  51.273  1.00  0.00           N  
ATOM   2753  H   ARG   213      81.640 112.678  51.054  1.00  0.00           H  
ATOM   2754  CA  ARG   213      82.911 113.157  52.665  1.00  0.00           C  
ATOM   2755  HA  ARG   213      83.762 113.818  52.831  1.00  0.00           H  
ATOM   2756  CB  ARG   213      81.797 113.689  53.548  1.00  0.00           C  
ATOM   2757  HB2 ARG   213      81.664 114.764  53.430  1.00  0.00           H  
ATOM   2758  HB3 ARG   213      80.949 113.084  53.227  1.00  0.00           H  
ATOM   2759  CG  ARG   213      81.878 113.528  55.043  1.00  0.00           C  
ATOM   2760  HG2 ARG   213      80.839 113.661  55.346  1.00  0.00           H  
ATOM   2761  HG3 ARG   213      81.996 112.469  55.274  1.00  0.00           H  
ATOM   2762  CD  ARG   213      82.795 114.464  55.823  1.00  0.00           C  
ATOM   2763  HD2 ARG   213      83.780 114.003  55.742  1.00  0.00           H  
ATOM   2764  HD3 ARG   213      82.746 115.463  55.390  1.00  0.00           H  
ATOM   2765  NE  ARG   213      82.313 114.597  57.200  1.00  0.00           N  
ATOM   2766  HE  ARG   213      81.305 114.580  57.265  1.00  0.00           H  
ATOM   2767  CZ  ARG   213      83.053 114.995  58.282  1.00  0.00           C  
ATOM   2768  NH1 ARG   213      84.340 115.056  58.346  1.00  0.00           N  
ATOM   2769 HH11 ARG   213      84.736 115.503  59.160  1.00  0.00           H  
ATOM   2770 HH12 ARG   213      84.946 115.002  57.539  1.00  0.00           H  
ATOM   2771  NH2 ARG   213      82.470 115.169  59.448  1.00  0.00           N  
ATOM   2772 HH21 ARG   213      83.072 115.230  60.257  1.00  0.00           H  
ATOM   2773 HH22 ARG   213      81.479 115.301  59.592  1.00  0.00           H  
ATOM   2774  C   ARG   213      83.376 111.723  52.996  1.00  0.00           C  
ATOM   2775  O   ARG   213      82.650 110.786  53.343  1.00  0.00           O  
ATOM   2776  N   GLY   214      84.650 111.476  53.005  1.00  0.00           N  
ATOM   2777  H   GLY   214      84.848 110.505  53.201  1.00  0.00           H  
ATOM   2778  CA  GLY   214      85.811 112.308  52.455  1.00  0.00           C  
ATOM   2779  HA2 GLY   214      86.559 111.694  51.955  1.00  0.00           H  
ATOM   2780  HA3 GLY   214      85.421 112.952  51.666  1.00  0.00           H  
ATOM   2781  C   GLY   214      86.421 113.099  53.605  1.00  0.00           C  
ATOM   2782  O   GLY   214      87.130 112.397  54.385  1.00  0.00           O  
ATOM   2783  OXT GLY   214      86.270 114.344  53.840  1.00  0.00           O  
TER    2784      GLY   214 
END   
