# Supplementary material for: Visualization of oligomerization, clustering, and density transition of intrinsically disordered proteins
Source: Natl Sci Rev. 2026 Feb 14;13(7):nwag107. doi: 10.1093/nsr/nwag107 (PMC13114874; doi:10.1093/nsr/nwag107)
Supplement: nwag107_Supplemental_Files [file nwag107_supplemental_files.zip › SI-MD-Structures/MD-Sturctures/frame204.pdb]

CRYST1  135.096  149.259  136.859  90.00  90.00  90.00               1
ATOM      1  N   MET     1      35.662 104.618  89.617  1.00  0.00           N  
ATOM      2  H1  MET     1      34.993 104.750  90.362  1.00  0.00           H  
ATOM      3  H2  MET     1      36.609 104.823  89.900  1.00  0.00           H  
ATOM      4  H3  MET     1      35.409 105.274  88.892  1.00  0.00           H  
ATOM      5  CA  MET     1      35.471 103.228  89.240  1.00  0.00           C  
ATOM      6  HA  MET     1      35.994 102.973  88.318  1.00  0.00           H  
ATOM      7  CB  MET     1      35.904 102.293  90.329  1.00  0.00           C  
ATOM      8  HB2 MET     1      35.463 102.745  91.218  1.00  0.00           H  
ATOM      9  HB3 MET     1      35.517 101.283  90.189  1.00  0.00           H  
ATOM     10  CG  MET     1      37.420 102.294  90.577  1.00  0.00           C  
ATOM     11  HG2 MET     1      37.644 101.627  91.410  1.00  0.00           H  
ATOM     12  HG3 MET     1      37.911 101.895  89.690  1.00  0.00           H  
ATOM     13  SD  MET     1      38.198 103.902  90.962  1.00  0.00           S  
ATOM     14  CE  MET     1      38.031 104.000  92.792  1.00  0.00           C  
ATOM     15  HE1 MET     1      38.856 103.404  93.181  1.00  0.00           H  
ATOM     16  HE2 MET     1      38.137 105.041  93.098  1.00  0.00           H  
ATOM     17  HE3 MET     1      37.062 103.641  93.139  1.00  0.00           H  
ATOM     18  C   MET     1      33.915 102.967  88.945  1.00  0.00           C  
ATOM     19  O   MET     1      33.104 103.233  89.908  1.00  0.00           O  
ATOM     20  N   ALA     2      33.446 102.368  87.829  1.00  0.00           N  
ATOM     21  H   ALA     2      32.438 102.410  87.869  1.00  0.00           H  
ATOM     22  CA  ALA     2      34.053 102.166  86.534  1.00  0.00           C  
ATOM     23  HA  ALA     2      33.248 101.944  85.833  1.00  0.00           H  
ATOM     24  CB  ALA     2      34.612 103.472  85.948  1.00  0.00           C  
ATOM     25  HB1 ALA     2      35.037 103.144  84.999  1.00  0.00           H  
ATOM     26  HB2 ALA     2      33.770 104.142  85.769  1.00  0.00           H  
ATOM     27  HB3 ALA     2      35.361 103.924  86.598  1.00  0.00           H  
ATOM     28  C   ALA     2      35.015 100.938  86.592  1.00  0.00           C  
ATOM     29  O   ALA     2      36.055 100.917  87.314  1.00  0.00           O  
ATOM     30  N   SER     3      34.684  99.735  86.001  1.00  0.00           N  
ATOM     31  H   SER     3      35.334  98.988  86.197  1.00  0.00           H  
ATOM     32  CA  SER     3      33.542  99.420  85.162  1.00  0.00           C  
ATOM     33  HA  SER     3      32.663  99.805  85.680  1.00  0.00           H  
ATOM     34  CB  SER     3      33.756 100.073  83.736  1.00  0.00           C  
ATOM     35  HB2 SER     3      33.895 101.132  83.953  1.00  0.00           H  
ATOM     36  HB3 SER     3      34.663  99.675  83.279  1.00  0.00           H  
ATOM     37  OG  SER     3      32.599  99.806  82.922  1.00  0.00           O  
ATOM     38  HG  SER     3      32.933  99.755  82.024  1.00  0.00           H  
ATOM     39  C   SER     3      33.410  97.873  84.906  1.00  0.00           C  
ATOM     40  O   SER     3      34.412  97.133  84.957  1.00  0.00           O  
ATOM     41  N   ASN     4      32.156  97.452  84.611  1.00  0.00           N  
ATOM     42  H   ASN     4      31.401  98.084  84.386  1.00  0.00           H  
ATOM     43  CA  ASN     4      31.833  96.049  84.510  1.00  0.00           C  
ATOM     44  HA  ASN     4      32.725  95.440  84.660  1.00  0.00           H  
ATOM     45  CB  ASN     4      30.787  95.644  85.555  1.00  0.00           C  
ATOM     46  HB2 ASN     4      29.934  96.320  85.500  1.00  0.00           H  
ATOM     47  HB3 ASN     4      30.500  94.615  85.339  1.00  0.00           H  
ATOM     48  CG  ASN     4      31.322  95.634  86.981  1.00  0.00           C  
ATOM     49  OD1 ASN     4      32.470  96.032  87.253  1.00  0.00           O  
ATOM     50  ND2 ASN     4      30.664  95.023  87.893  1.00  0.00           N  
ATOM     51 HD21 ASN     4      30.930  95.069  88.866  1.00  0.00           H  
ATOM     52 HD22 ASN     4      29.815  94.504  87.716  1.00  0.00           H  
ATOM     53  C   ASN     4      31.394  95.646  83.028  1.00  0.00           C  
ATOM     54  O   ASN     4      30.209  95.639  82.847  1.00  0.00           O  
ATOM     55  N   ASP     5      32.248  95.337  82.067  1.00  0.00           N  
ATOM     56  H   ASP     5      31.902  95.122  81.142  1.00  0.00           H  
ATOM     57  CA  ASP     5      33.805  95.302  82.171  1.00  0.00           C  
ATOM     58  HA  ASP     5      34.189  95.624  83.139  1.00  0.00           H  
ATOM     59  CB  ASP     5      34.385  93.863  82.156  1.00  0.00           C  
ATOM     60  HB2 ASP     5      34.502  93.509  81.132  1.00  0.00           H  
ATOM     61  HB3 ASP     5      35.387  93.800  82.580  1.00  0.00           H  
ATOM     62  CG  ASP     5      33.504  92.820  82.848  1.00  0.00           C  
ATOM     63  OD1 ASP     5      33.383  92.825  84.110  1.00  0.00           O  
ATOM     64  OD2 ASP     5      33.147  91.819  82.237  1.00  0.00           O  
ATOM     65  C   ASP     5      34.457  96.077  81.001  1.00  0.00           C  
ATOM     66  O   ASP     5      33.856  96.150  79.915  1.00  0.00           O  
ATOM     67  N   TYR     6      35.679  96.590  81.165  1.00  0.00           N  
ATOM     68  H   TYR     6      36.206  96.472  82.019  1.00  0.00           H  
ATOM     69  CA  TYR     6      36.415  97.377  80.155  1.00  0.00           C  
ATOM     70  HA  TYR     6      35.701  98.141  79.846  1.00  0.00           H  
ATOM     71  CB  TYR     6      37.795  97.919  80.751  1.00  0.00           C  
ATOM     72  HB2 TYR     6      38.427  97.135  81.169  1.00  0.00           H  
ATOM     73  HB3 TYR     6      38.340  98.294  79.885  1.00  0.00           H  
ATOM     74  CG  TYR     6      37.538  99.044  81.733  1.00  0.00           C  
ATOM     75  CD1 TYR     6      38.016  99.014  83.073  1.00  0.00           C  
ATOM     76  HD1 TYR     6      38.487  98.189  83.588  1.00  0.00           H  
ATOM     77  CE1 TYR     6      37.952 100.128  83.836  1.00  0.00           C  
ATOM     78  HE1 TYR     6      38.364 100.123  84.834  1.00  0.00           H  
ATOM     79  CZ  TYR     6      37.392 101.315  83.315  1.00  0.00           C  
ATOM     80  OH  TYR     6      37.257 102.327  84.230  1.00  0.00           O  
ATOM     81  HH  TYR     6      36.917 103.105  83.781  1.00  0.00           H  
ATOM     82  CE2 TYR     6      36.939 101.387  82.029  1.00  0.00           C  
ATOM     83  HE2 TYR     6      36.643 102.296  81.526  1.00  0.00           H  
ATOM     84  CD2 TYR     6      37.101 100.230  81.211  1.00  0.00           C  
ATOM     85  HD2 TYR     6      36.773 100.286  80.183  1.00  0.00           H  
ATOM     86  C   TYR     6      36.658  96.595  78.856  1.00  0.00           C  
ATOM     87  O   TYR     6      36.926  95.370  78.935  1.00  0.00           O  
ATOM     88  N   THR     7      36.730  97.329  77.717  1.00  0.00           N  
ATOM     89  H   THR     7      36.719  98.335  77.813  1.00  0.00           H  
ATOM     90  CA  THR     7      37.019  96.829  76.399  1.00  0.00           C  
ATOM     91  HA  THR     7      36.198  96.124  76.268  1.00  0.00           H  
ATOM     92  CB  THR     7      36.945  97.971  75.367  1.00  0.00           C  
ATOM     93  HB  THR     7      36.008  98.511  75.502  1.00  0.00           H  
ATOM     94  CG2 THR     7      38.033  99.051  75.536  1.00  0.00           C  
ATOM     95 HG21 THR     7      38.054  99.544  76.508  1.00  0.00           H  
ATOM     96 HG22 THR     7      38.996  98.564  75.385  1.00  0.00           H  
ATOM     97 HG23 THR     7      37.907  99.828  74.782  1.00  0.00           H  
ATOM     98  OG1 THR     7      36.984  97.422  74.064  1.00  0.00           O  
ATOM     99  HG1 THR     7      36.082  97.377  73.739  1.00  0.00           H  
ATOM    100  C   THR     7      38.379  96.146  76.302  1.00  0.00           C  
ATOM    101  O   THR     7      39.220  96.153  77.226  1.00  0.00           O  
ATOM    102  N   GLN     8      38.599  95.485  75.128  1.00  0.00           N  
ATOM    103  H   GLN     8      37.863  95.730  74.482  1.00  0.00           H  
ATOM    104  CA  GLN     8      39.812  94.746  74.744  1.00  0.00           C  
ATOM    105  HA  GLN     8      39.765  93.903  75.433  1.00  0.00           H  
ATOM    106  CB  GLN     8      39.728  94.264  73.285  1.00  0.00           C  
ATOM    107  HB2 GLN     8      39.524  95.079  72.590  1.00  0.00           H  
ATOM    108  HB3 GLN     8      40.729  93.887  73.076  1.00  0.00           H  
ATOM    109  CG  GLN     8      38.665  93.137  73.030  1.00  0.00           C  
ATOM    110  HG2 GLN     8      38.624  92.496  73.910  1.00  0.00           H  
ATOM    111  HG3 GLN     8      37.645  93.492  72.884  1.00  0.00           H  
ATOM    112  CD  GLN     8      39.112  92.291  71.839  1.00  0.00           C  
ATOM    113  OE1 GLN     8      40.153  91.751  71.808  1.00  0.00           O  
ATOM    114  NE2 GLN     8      38.295  91.966  70.859  1.00  0.00           N  
ATOM    115 HE21 GLN     8      37.471  92.531  70.709  1.00  0.00           H  
ATOM    116 HE22 GLN     8      38.495  91.280  70.146  1.00  0.00           H  
ATOM    117  C   GLN     8      41.140  95.555  74.892  1.00  0.00           C  
ATOM    118  O   GLN     8      41.128  96.652  74.364  1.00  0.00           O  
ATOM    119  N   GLN     9      42.215  95.085  75.487  1.00  0.00           N  
ATOM    120  H   GLN     9      42.952  95.766  75.599  1.00  0.00           H  
ATOM    121  CA  GLN     9      42.380  93.705  75.997  1.00  0.00           C  
ATOM    122  HA  GLN     9      43.418  93.491  76.251  1.00  0.00           H  
ATOM    123  CB  GLN     9      41.613  93.570  77.356  1.00  0.00           C  
ATOM    124  HB2 GLN     9      40.524  93.563  77.293  1.00  0.00           H  
ATOM    125  HB3 GLN     9      41.885  92.597  77.765  1.00  0.00           H  
ATOM    126  CG  GLN     9      42.030  94.606  78.414  1.00  0.00           C  
ATOM    127  HG2 GLN     9      43.095  94.463  78.596  1.00  0.00           H  
ATOM    128  HG3 GLN     9      41.977  95.607  77.984  1.00  0.00           H  
ATOM    129  CD  GLN     9      41.229  94.533  79.689  1.00  0.00           C  
ATOM    130  OE1 GLN     9      41.678  93.952  80.642  1.00  0.00           O  
ATOM    131  NE2 GLN     9      40.036  95.086  79.851  1.00  0.00           N  
ATOM    132 HE21 GLN     9      39.532  95.531  79.097  1.00  0.00           H  
ATOM    133 HE22 GLN     9      39.676  95.159  80.791  1.00  0.00           H  
ATOM    134  C   GLN     9      42.091  92.599  74.904  1.00  0.00           C  
ATOM    135  O   GLN     9      41.189  91.776  75.059  1.00  0.00           O  
ATOM    136  N   ALA    10      42.994  92.443  73.895  1.00  0.00           N  
ATOM    137  H   ALA    10      42.849  91.632  73.310  1.00  0.00           H  
ATOM    138  CA  ALA    10      44.196  93.188  73.581  1.00  0.00           C  
ATOM    139  HA  ALA    10      44.129  94.201  73.977  1.00  0.00           H  
ATOM    140  CB  ALA    10      45.391  92.520  74.280  1.00  0.00           C  
ATOM    141  HB1 ALA    10      45.306  91.456  74.059  1.00  0.00           H  
ATOM    142  HB2 ALA    10      46.299  92.988  73.901  1.00  0.00           H  
ATOM    143  HB3 ALA    10      45.331  92.661  75.359  1.00  0.00           H  
ATOM    144  C   ALA    10      44.435  93.122  72.014  1.00  0.00           C  
ATOM    145  O   ALA    10      43.788  92.329  71.369  1.00  0.00           O  
ATOM    146  N   THR    11      45.450  93.853  71.481  1.00  0.00           N  
ATOM    147  H   THR    11      45.857  94.644  71.959  1.00  0.00           H  
ATOM    148  CA  THR    11      45.973  93.468  70.175  1.00  0.00           C  
ATOM    149  HA  THR    11      45.931  92.382  70.252  1.00  0.00           H  
ATOM    150  CB  THR    11      45.226  94.013  68.931  1.00  0.00           C  
ATOM    151  HB  THR    11      44.173  93.918  69.196  1.00  0.00           H  
ATOM    152  CG2 THR    11      45.458  95.451  68.493  1.00  0.00           C  
ATOM    153 HG21 THR    11      46.447  95.568  68.049  1.00  0.00           H  
ATOM    154 HG22 THR    11      44.739  95.680  67.707  1.00  0.00           H  
ATOM    155 HG23 THR    11      45.346  96.092  69.367  1.00  0.00           H  
ATOM    156  OG1 THR    11      45.557  93.187  67.829  1.00  0.00           O  
ATOM    157  HG1 THR    11      45.366  93.741  67.068  1.00  0.00           H  
ATOM    158  C   THR    11      47.509  93.752  70.188  1.00  0.00           C  
ATOM    159  O   THR    11      47.958  94.815  70.494  1.00  0.00           O  
ATOM    160  N   GLN    12      48.335  92.839  69.672  1.00  0.00           N  
ATOM    161  H   GLN    12      49.299  93.133  69.607  1.00  0.00           H  
ATOM    162  CA  GLN    12      48.154  91.382  69.275  1.00  0.00           C  
ATOM    163  HA  GLN    12      47.283  91.393  68.619  1.00  0.00           H  
ATOM    164  CB  GLN    12      49.450  90.780  68.567  1.00  0.00           C  
ATOM    165  HB2 GLN    12      49.128  89.879  68.046  1.00  0.00           H  
ATOM    166  HB3 GLN    12      49.715  91.596  67.894  1.00  0.00           H  
ATOM    167  CG  GLN    12      50.733  90.397  69.388  1.00  0.00           C  
ATOM    168  HG2 GLN    12      50.440  89.628  70.103  1.00  0.00           H  
ATOM    169  HG3 GLN    12      51.485  89.998  68.707  1.00  0.00           H  
ATOM    170  CD  GLN    12      51.438  91.487  70.065  1.00  0.00           C  
ATOM    171  OE1 GLN    12      51.215  92.656  69.795  1.00  0.00           O  
ATOM    172  NE2 GLN    12      52.244  91.196  71.088  1.00  0.00           N  
ATOM    173 HE21 GLN    12      52.557  91.924  71.714  1.00  0.00           H  
ATOM    174 HE22 GLN    12      52.240  90.210  71.307  1.00  0.00           H  
ATOM    175  C   GLN    12      47.722  90.593  70.589  1.00  0.00           C  
ATOM    176  O   GLN    12      48.056  91.005  71.694  1.00  0.00           O  
ATOM    177  N   SER    13      47.065  89.429  70.437  1.00  0.00           N  
ATOM    178  H   SER    13      46.593  89.275  69.557  1.00  0.00           H  
ATOM    179  CA  SER    13      46.524  88.656  71.572  1.00  0.00           C  
ATOM    180  HA  SER    13      45.659  89.259  71.845  1.00  0.00           H  
ATOM    181  CB  SER    13      46.222  87.252  71.091  1.00  0.00           C  
ATOM    182  HB2 SER    13      47.121  86.721  70.777  1.00  0.00           H  
ATOM    183  HB3 SER    13      45.650  86.620  71.770  1.00  0.00           H  
ATOM    184  OG  SER    13      45.402  87.261  69.871  1.00  0.00           O  
ATOM    185  HG  SER    13      45.919  87.276  69.062  1.00  0.00           H  
ATOM    186  C   SER    13      47.554  88.531  72.664  1.00  0.00           C  
ATOM    187  O   SER    13      48.651  88.034  72.439  1.00  0.00           O  
ATOM    188  N   TYR    14      47.161  88.729  73.912  1.00  0.00           N  
ATOM    189  H   TYR    14      46.188  88.934  74.093  1.00  0.00           H  
ATOM    190  CA  TYR    14      48.006  88.713  75.102  1.00  0.00           C  
ATOM    191  HA  TYR    14      48.889  89.273  74.794  1.00  0.00           H  
ATOM    192  CB  TYR    14      47.432  89.519  76.211  1.00  0.00           C  
ATOM    193  HB2 TYR    14      47.343  90.534  75.824  1.00  0.00           H  
ATOM    194  HB3 TYR    14      46.436  89.098  76.352  1.00  0.00           H  
ATOM    195  CG  TYR    14      48.185  89.494  77.504  1.00  0.00           C  
ATOM    196  CD1 TYR    14      49.118  90.458  77.788  1.00  0.00           C  
ATOM    197  HD1 TYR    14      49.287  91.232  77.053  1.00  0.00           H  
ATOM    198  CE1 TYR    14      49.786  90.497  79.057  1.00  0.00           C  
ATOM    199  HE1 TYR    14      50.573  91.219  79.216  1.00  0.00           H  
ATOM    200  CZ  TYR    14      49.524  89.457  79.972  1.00  0.00           C  
ATOM    201  OH  TYR    14      50.292  89.403  81.079  1.00  0.00           O  
ATOM    202  HH  TYR    14      50.758  90.217  81.285  1.00  0.00           H  
ATOM    203  CE2 TYR    14      48.688  88.418  79.626  1.00  0.00           C  
ATOM    204  HE2 TYR    14      48.517  87.635  80.350  1.00  0.00           H  
ATOM    205  CD2 TYR    14      48.084  88.395  78.353  1.00  0.00           C  
ATOM    206  HD2 TYR    14      47.379  87.642  78.032  1.00  0.00           H  
ATOM    207  C   TYR    14      48.439  87.324  75.496  1.00  0.00           C  
ATOM    208  O   TYR    14      47.837  86.319  75.147  1.00  0.00           O  
ATOM    209  N   GLY    15      49.659  87.075  75.992  1.00  0.00           N  
ATOM    210  H   GLY    15      49.908  86.096  75.989  1.00  0.00           H  
ATOM    211  CA  GLY    15      50.874  87.979  75.973  1.00  0.00           C  
ATOM    212  HA2 GLY    15      51.371  87.988  75.003  1.00  0.00           H  
ATOM    213  HA3 GLY    15      50.628  89.028  76.140  1.00  0.00           H  
ATOM    214  C   GLY    15      51.925  87.645  77.048  1.00  0.00           C  
ATOM    215  O   GLY    15      53.133  87.757  76.956  1.00  0.00           O  
ATOM    216  N   ALA    16      51.454  87.146  78.211  1.00  0.00           N  
ATOM    217  H   ALA    16      50.455  87.135  78.359  1.00  0.00           H  
ATOM    218  CA  ALA    16      52.214  86.582  79.234  1.00  0.00           C  
ATOM    219  HA  ALA    16      52.690  87.457  79.676  1.00  0.00           H  
ATOM    220  CB  ALA    16      51.316  86.139  80.396  1.00  0.00           C  
ATOM    221  HB1 ALA    16      50.752  86.977  80.805  1.00  0.00           H  
ATOM    222  HB2 ALA    16      50.586  85.377  80.126  1.00  0.00           H  
ATOM    223  HB3 ALA    16      51.913  85.714  81.203  1.00  0.00           H  
ATOM    224  C   ALA    16      53.149  85.415  78.805  1.00  0.00           C  
ATOM    225  O   ALA    16      52.834  84.683  77.872  1.00  0.00           O  
ATOM    226  N   TYR    17      54.252  85.371  79.575  1.00  0.00           N  
ATOM    227  H   TYR    17      54.297  85.905  80.430  1.00  0.00           H  
ATOM    228  CA  TYR    17      55.307  84.364  79.498  1.00  0.00           C  
ATOM    229  HA  TYR    17      54.951  83.407  79.880  1.00  0.00           H  
ATOM    230  CB  TYR    17      55.978  84.296  78.135  1.00  0.00           C  
ATOM    231  HB2 TYR    17      55.143  84.054  77.477  1.00  0.00           H  
ATOM    232  HB3 TYR    17      56.212  85.343  77.941  1.00  0.00           H  
ATOM    233  CG  TYR    17      57.158  83.371  77.925  1.00  0.00           C  
ATOM    234  CD1 TYR    17      58.449  83.925  78.120  1.00  0.00           C  
ATOM    235  HD1 TYR    17      58.565  84.983  78.301  1.00  0.00           H  
ATOM    236  CE1 TYR    17      59.567  82.997  78.082  1.00  0.00           C  
ATOM    237  HE1 TYR    17      60.587  83.353  78.089  1.00  0.00           H  
ATOM    238  CZ  TYR    17      59.408  81.650  77.775  1.00  0.00           C  
ATOM    239  OH  TYR    17      60.459  80.723  77.608  1.00  0.00           O  
ATOM    240  HH  TYR    17      61.206  80.941  78.171  1.00  0.00           H  
ATOM    241  CE2 TYR    17      58.096  81.161  77.457  1.00  0.00           C  
ATOM    242  HE2 TYR    17      58.030  80.154  77.072  1.00  0.00           H  
ATOM    243  CD2 TYR    17      57.000  82.022  77.533  1.00  0.00           C  
ATOM    244  HD2 TYR    17      56.003  81.632  77.390  1.00  0.00           H  
ATOM    245  C   TYR    17      56.409  84.806  80.493  1.00  0.00           C  
ATOM    246  O   TYR    17      56.702  86.037  80.643  1.00  0.00           O  
ATOM    247  N   PRO    18      57.117  83.885  81.161  1.00  0.00           N  
ATOM    248  CD  PRO    18      56.836  82.487  81.246  1.00  0.00           C  
ATOM    249  HD2 PRO    18      56.960  82.020  80.268  1.00  0.00           H  
ATOM    250  HD3 PRO    18      55.826  82.332  81.626  1.00  0.00           H  
ATOM    251  CG  PRO    18      57.868  81.894  82.235  1.00  0.00           C  
ATOM    252  HG2 PRO    18      58.764  81.638  81.669  1.00  0.00           H  
ATOM    253  HG3 PRO    18      57.499  81.057  82.827  1.00  0.00           H  
ATOM    254  CB  PRO    18      58.229  83.072  83.089  1.00  0.00           C  
ATOM    255  HB2 PRO    18      59.174  82.931  83.613  1.00  0.00           H  
ATOM    256  HB3 PRO    18      57.421  83.341  83.769  1.00  0.00           H  
ATOM    257  CA  PRO    18      58.253  84.275  82.037  1.00  0.00           C  
ATOM    258  HA  PRO    18      58.155  85.229  82.556  1.00  0.00           H  
ATOM    259  C   PRO    18      59.664  84.400  81.409  1.00  0.00           C  
ATOM    260  O   PRO    18      60.353  83.445  81.189  1.00  0.00           O  
ATOM    261  N   THR    19      60.131  85.613  81.042  1.00  0.00           N  
ATOM    262  H   THR    19      59.523  86.420  81.064  1.00  0.00           H  
ATOM    263  CA  THR    19      61.594  85.926  80.983  1.00  0.00           C  
ATOM    264  HA  THR    19      62.034  85.263  80.238  1.00  0.00           H  
ATOM    265  CB  THR    19      61.733  87.364  80.417  1.00  0.00           C  
ATOM    266  HB  THR    19      61.246  88.084  81.075  1.00  0.00           H  
ATOM    267  CG2 THR    19      63.152  87.772  80.310  1.00  0.00           C  
ATOM    268 HG21 THR    19      63.513  88.142  81.270  1.00  0.00           H  
ATOM    269 HG22 THR    19      63.780  86.956  79.953  1.00  0.00           H  
ATOM    270 HG23 THR    19      63.194  88.656  79.673  1.00  0.00           H  
ATOM    271  OG1 THR    19      61.081  87.463  79.101  1.00  0.00           O  
ATOM    272  HG1 THR    19      60.162  87.603  79.343  1.00  0.00           H  
ATOM    273  C   THR    19      62.332  85.673  82.340  1.00  0.00           C  
ATOM    274  O   THR    19      61.720  85.803  83.443  1.00  0.00           O  
ATOM    275  N   GLN    20      63.580  85.253  82.302  1.00  0.00           N  
ATOM    276  H   GLN    20      64.045  85.004  81.440  1.00  0.00           H  
ATOM    277  CA  GLN    20      64.416  85.025  83.529  1.00  0.00           C  
ATOM    278  HA  GLN    20      63.808  84.665  84.359  1.00  0.00           H  
ATOM    279  CB  GLN    20      65.532  84.026  83.255  1.00  0.00           C  
ATOM    280  HB2 GLN    20      66.057  84.356  82.359  1.00  0.00           H  
ATOM    281  HB3 GLN    20      66.245  84.140  84.072  1.00  0.00           H  
ATOM    282  CG  GLN    20      64.997  82.605  83.168  1.00  0.00           C  
ATOM    283  HG2 GLN    20      64.412  82.510  82.254  1.00  0.00           H  
ATOM    284  HG3 GLN    20      65.844  81.918  83.151  1.00  0.00           H  
ATOM    285  CD  GLN    20      64.124  82.233  84.348  1.00  0.00           C  
ATOM    286  OE1 GLN    20      62.904  82.017  84.240  1.00  0.00           O  
ATOM    287  NE2 GLN    20      64.628  82.194  85.579  1.00  0.00           N  
ATOM    288 HE21 GLN    20      65.626  82.295  85.696  1.00  0.00           H  
ATOM    289 HE22 GLN    20      64.004  82.128  86.370  1.00  0.00           H  
ATOM    290  C   GLN    20      65.027  86.399  84.036  1.00  0.00           C  
ATOM    291  O   GLN    20      65.403  87.275  83.259  1.00  0.00           O  
ATOM    292  N   PRO    21      65.211  86.566  85.371  1.00  0.00           N  
ATOM    293  CD  PRO    21      65.011  85.489  86.383  1.00  0.00           C  
ATOM    294  HD2 PRO    21      65.692  84.667  86.165  1.00  0.00           H  
ATOM    295  HD3 PRO    21      64.009  85.065  86.315  1.00  0.00           H  
ATOM    296  CG  PRO    21      65.049  86.138  87.747  1.00  0.00           C  
ATOM    297  HG2 PRO    21      65.830  85.680  88.354  1.00  0.00           H  
ATOM    298  HG3 PRO    21      64.097  86.020  88.265  1.00  0.00           H  
ATOM    299  CB  PRO    21      65.293  87.679  87.486  1.00  0.00           C  
ATOM    300  HB2 PRO    21      66.083  88.034  88.148  1.00  0.00           H  
ATOM    301  HB3 PRO    21      64.460  88.379  87.551  1.00  0.00           H  
ATOM    302  CA  PRO    21      65.730  87.749  86.017  1.00  0.00           C  
ATOM    303  HA  PRO    21      65.328  88.667  85.589  1.00  0.00           H  
ATOM    304  C   PRO    21      67.272  87.781  85.815  1.00  0.00           C  
ATOM    305  O   PRO    21      67.931  86.781  85.712  1.00  0.00           O  
ATOM    306  N   GLY    22      67.853  89.014  85.764  1.00  0.00           N  
ATOM    307  H   GLY    22      67.260  89.823  85.888  1.00  0.00           H  
ATOM    308  CA  GLY    22      69.294  89.185  85.621  1.00  0.00           C  
ATOM    309  HA2 GLY    22      69.529  88.613  84.723  1.00  0.00           H  
ATOM    310  HA3 GLY    22      69.418  90.263  85.520  1.00  0.00           H  
ATOM    311  C   GLY    22      70.145  88.755  86.847  1.00  0.00           C  
ATOM    312  O   GLY    22      69.571  88.800  87.933  1.00  0.00           O  
ATOM    313  N   GLN    23      71.370  88.315  86.625  1.00  0.00           N  
ATOM    314  H   GLN    23      71.896  88.499  85.782  1.00  0.00           H  
ATOM    315  CA  GLN    23      72.105  87.799  87.780  1.00  0.00           C  
ATOM    316  HA  GLN    23      71.407  87.103  88.245  1.00  0.00           H  
ATOM    317  CB  GLN    23      73.448  87.089  87.278  1.00  0.00           C  
ATOM    318  HB2 GLN    23      73.099  86.318  86.591  1.00  0.00           H  
ATOM    319  HB3 GLN    23      73.968  87.892  86.755  1.00  0.00           H  
ATOM    320  CG  GLN    23      74.339  86.651  88.419  1.00  0.00           C  
ATOM    321  HG2 GLN    23      75.190  86.320  87.823  1.00  0.00           H  
ATOM    322  HG3 GLN    23      74.685  87.357  89.174  1.00  0.00           H  
ATOM    323  CD  GLN    23      73.847  85.533  89.280  1.00  0.00           C  
ATOM    324  OE1 GLN    23      72.816  85.714  89.848  1.00  0.00           O  
ATOM    325  NE2 GLN    23      74.482  84.315  89.429  1.00  0.00           N  
ATOM    326 HE21 GLN    23      75.432  84.093  89.170  1.00  0.00           H  
ATOM    327 HE22 GLN    23      74.018  83.555  89.906  1.00  0.00           H  
ATOM    328  C   GLN    23      72.366  88.852  88.858  1.00  0.00           C  
ATOM    329  O   GLN    23      72.642  90.022  88.472  1.00  0.00           O  
ATOM    330  N   GLY    24      72.434  88.493  90.107  1.00  0.00           N  
ATOM    331  H   GLY    24      72.401  87.498  90.278  1.00  0.00           H  
ATOM    332  CA  GLY    24      72.830  89.500  91.083  1.00  0.00           C  
ATOM    333  HA2 GLY    24      72.046  90.219  91.318  1.00  0.00           H  
ATOM    334  HA3 GLY    24      72.825  88.936  92.016  1.00  0.00           H  
ATOM    335  C   GLY    24      74.142  90.235  90.833  1.00  0.00           C  
ATOM    336  O   GLY    24      75.149  89.551  90.756  1.00  0.00           O  
ATOM    337  N   TYR    25      74.140  91.559  91.118  1.00  0.00           N  
ATOM    338  H   TYR    25      73.294  92.110  91.130  1.00  0.00           H  
ATOM    339  CA  TYR    25      75.349  92.356  91.118  1.00  0.00           C  
ATOM    340  HA  TYR    25      76.157  91.833  91.630  1.00  0.00           H  
ATOM    341  CB  TYR    25      75.916  92.374  89.691  1.00  0.00           C  
ATOM    342  HB2 TYR    25      76.431  91.434  89.492  1.00  0.00           H  
ATOM    343  HB3 TYR    25      75.117  92.423  88.951  1.00  0.00           H  
ATOM    344  CG  TYR    25      76.953  93.476  89.430  1.00  0.00           C  
ATOM    345  CD1 TYR    25      78.356  93.222  89.645  1.00  0.00           C  
ATOM    346  HD1 TYR    25      78.606  92.238  90.013  1.00  0.00           H  
ATOM    347  CE1 TYR    25      79.338  94.178  89.298  1.00  0.00           C  
ATOM    348  HE1 TYR    25      80.408  94.032  89.311  1.00  0.00           H  
ATOM    349  CZ  TYR    25      78.944  95.414  88.798  1.00  0.00           C  
ATOM    350  OH  TYR    25      79.791  96.381  88.342  1.00  0.00           O  
ATOM    351  HH  TYR    25      79.373  96.856  87.620  1.00  0.00           H  
ATOM    352  CE2 TYR    25      77.529  95.713  88.634  1.00  0.00           C  
ATOM    353  HE2 TYR    25      77.232  96.667  88.224  1.00  0.00           H  
ATOM    354  CD2 TYR    25      76.570  94.713  88.887  1.00  0.00           C  
ATOM    355  HD2 TYR    25      75.523  94.946  88.766  1.00  0.00           H  
ATOM    356  C   TYR    25      75.151  93.779  91.630  1.00  0.00           C  
ATOM    357  O   TYR    25      74.146  94.437  91.374  1.00  0.00           O  
ATOM    358  N   SER    26      76.121  94.228  92.410  1.00  0.00           N  
ATOM    359  H   SER    26      76.951  93.658  92.339  1.00  0.00           H  
ATOM    360  CA  SER    26      76.083  95.542  93.090  1.00  0.00           C  
ATOM    361  HA  SER    26      75.030  95.811  93.165  1.00  0.00           H  
ATOM    362  CB  SER    26      76.738  95.444  94.506  1.00  0.00           C  
ATOM    363  HB2 SER    26      76.369  94.560  95.025  1.00  0.00           H  
ATOM    364  HB3 SER    26      77.822  95.332  94.464  1.00  0.00           H  
ATOM    365  OG  SER    26      76.475  96.663  95.174  1.00  0.00           O  
ATOM    366  HG  SER    26      76.935  96.553  96.009  1.00  0.00           H  
ATOM    367  C   SER    26      76.764  96.549  92.236  1.00  0.00           C  
ATOM    368  O   SER    26      77.966  96.502  92.088  1.00  0.00           O  
ATOM    369  N   GLN    27      75.956  97.440  91.560  1.00  0.00           N  
ATOM    370  H   GLN    27      74.997  97.467  91.875  1.00  0.00           H  
ATOM    371  CA  GLN    27      76.394  98.487  90.598  1.00  0.00           C  
ATOM    372  HA  GLN    27      77.026  97.960  89.883  1.00  0.00           H  
ATOM    373  CB  GLN    27      75.206  99.062  89.827  1.00  0.00           C  
ATOM    374  HB2 GLN    27      74.698  99.687  90.561  1.00  0.00           H  
ATOM    375  HB3 GLN    27      75.517  99.630  88.950  1.00  0.00           H  
ATOM    376  CG  GLN    27      74.279  97.932  89.381  1.00  0.00           C  
ATOM    377  HG2 GLN    27      74.905  97.218  88.846  1.00  0.00           H  
ATOM    378  HG3 GLN    27      73.924  97.395  90.260  1.00  0.00           H  
ATOM    379  CD  GLN    27      73.221  98.476  88.442  1.00  0.00           C  
ATOM    380  OE1 GLN    27      73.005  99.732  88.309  1.00  0.00           O  
ATOM    381  NE2 GLN    27      72.719  97.587  87.581  1.00  0.00           N  
ATOM    382 HE21 GLN    27      72.802  96.591  87.729  1.00  0.00           H  
ATOM    383 HE22 GLN    27      72.110  97.973  86.874  1.00  0.00           H  
ATOM    384  C   GLN    27      77.282  99.606  91.272  1.00  0.00           C  
ATOM    385  O   GLN    27      78.015 100.341  90.582  1.00  0.00           O  
ATOM    386  N   GLN    28      77.193  99.770  92.557  1.00  0.00           N  
ATOM    387  H   GLN    28      76.388  99.393  93.036  1.00  0.00           H  
ATOM    388  CA  GLN    28      78.199 100.459  93.348  1.00  0.00           C  
ATOM    389  HA  GLN    28      78.171 101.526  93.127  1.00  0.00           H  
ATOM    390  CB  GLN    28      77.751 100.350  94.829  1.00  0.00           C  
ATOM    391  HB2 GLN    28      77.722  99.290  95.084  1.00  0.00           H  
ATOM    392  HB3 GLN    28      78.536 100.829  95.414  1.00  0.00           H  
ATOM    393  CG  GLN    28      76.443 101.135  95.029  1.00  0.00           C  
ATOM    394  HG2 GLN    28      76.533 101.243  96.110  1.00  0.00           H  
ATOM    395  HG3 GLN    28      76.490 102.058  94.452  1.00  0.00           H  
ATOM    396  CD  GLN    28      75.110 100.416  94.789  1.00  0.00           C  
ATOM    397  OE1 GLN    28      75.052  99.131  94.747  1.00  0.00           O  
ATOM    398  NE2 GLN    28      73.970 101.085  94.830  1.00  0.00           N  
ATOM    399 HE21 GLN    28      73.087 100.595  94.876  1.00  0.00           H  
ATOM    400 HE22 GLN    28      73.946 102.039  95.159  1.00  0.00           H  
ATOM    401  C   GLN    28      79.652 100.029  93.300  1.00  0.00           C  
ATOM    402  O   GLN    28      80.505 100.885  93.450  1.00  0.00           O  
ATOM    403  N   SER    29      79.925  98.718  93.084  1.00  0.00           N  
ATOM    404  H   SER    29      79.145  98.153  92.780  1.00  0.00           H  
ATOM    405  CA  SER    29      81.248  98.173  92.853  1.00  0.00           C  
ATOM    406  HA  SER    29      81.980  98.404  93.627  1.00  0.00           H  
ATOM    407  CB  SER    29      81.188  96.664  92.954  1.00  0.00           C  
ATOM    408  HB2 SER    29      82.189  96.234  93.001  1.00  0.00           H  
ATOM    409  HB3 SER    29      80.623  96.359  93.834  1.00  0.00           H  
ATOM    410  OG  SER    29      80.576  96.061  91.780  1.00  0.00           O  
ATOM    411  HG  SER    29      79.631  96.215  91.854  1.00  0.00           H  
ATOM    412  C   SER    29      81.890  98.624  91.550  1.00  0.00           C  
ATOM    413  O   SER    29      83.089  98.361  91.300  1.00  0.00           O  
ATOM    414  N   SER    30      81.163  99.389  90.714  1.00  0.00           N  
ATOM    415  H   SER    30      80.228  99.552  91.059  1.00  0.00           H  
ATOM    416  CA  SER    30      81.653 100.142  89.562  1.00  0.00           C  
ATOM    417  HA  SER    30      82.723 100.028  89.385  1.00  0.00           H  
ATOM    418  CB  SER    30      80.835  99.663  88.336  1.00  0.00           C  
ATOM    419  HB2 SER    30      81.022  98.592  88.255  1.00  0.00           H  
ATOM    420  HB3 SER    30      79.811  99.913  88.612  1.00  0.00           H  
ATOM    421  OG  SER    30      81.129 100.278  87.150  1.00  0.00           O  
ATOM    422  HG  SER    30      81.866  99.912  86.656  1.00  0.00           H  
ATOM    423  C   SER    30      81.322 101.623  89.778  1.00  0.00           C  
ATOM    424  O   SER    30      80.262 102.025  90.234  1.00  0.00           O  
ATOM    425  N   GLN    31      82.225 102.567  89.503  1.00  0.00           N  
ATOM    426  H   GLN    31      81.800 103.460  89.706  1.00  0.00           H  
ATOM    427  CA  GLN    31      83.641 102.246  89.319  1.00  0.00           C  
ATOM    428  HA  GLN    31      83.722 101.533  88.497  1.00  0.00           H  
ATOM    429  CB  GLN    31      84.393 103.522  89.000  1.00  0.00           C  
ATOM    430  HB2 GLN    31      84.174 104.252  89.779  1.00  0.00           H  
ATOM    431  HB3 GLN    31      85.458 103.312  89.094  1.00  0.00           H  
ATOM    432  CG  GLN    31      84.200 104.047  87.548  1.00  0.00           C  
ATOM    433  HG2 GLN    31      83.229 104.533  87.454  1.00  0.00           H  
ATOM    434  HG3 GLN    31      85.063 104.695  87.396  1.00  0.00           H  
ATOM    435  CD  GLN    31      84.390 102.961  86.538  1.00  0.00           C  
ATOM    436  OE1 GLN    31      83.501 102.385  85.999  1.00  0.00           O  
ATOM    437  NE2 GLN    31      85.674 102.788  86.261  1.00  0.00           N  
ATOM    438 HE21 GLN    31      85.794 101.991  85.653  1.00  0.00           H  
ATOM    439 HE22 GLN    31      86.313 103.514  86.554  1.00  0.00           H  
ATOM    440  C   GLN    31      84.322 101.639  90.533  1.00  0.00           C  
ATOM    441  O   GLN    31      83.890 101.977  91.633  1.00  0.00           O  
ATOM    442  N   PRO    32      85.346 100.760  90.341  1.00  0.00           N  
ATOM    443  CD  PRO    32      85.920 100.382  89.075  1.00  0.00           C  
ATOM    444  HD2 PRO    32      86.325 101.285  88.618  1.00  0.00           H  
ATOM    445  HD3 PRO    32      85.093  99.991  88.483  1.00  0.00           H  
ATOM    446  CG  PRO    32      86.945  99.313  89.383  1.00  0.00           C  
ATOM    447  HG2 PRO    32      87.907  99.812  89.501  1.00  0.00           H  
ATOM    448  HG3 PRO    32      86.910  98.633  88.531  1.00  0.00           H  
ATOM    449  CB  PRO    32      86.473  98.707  90.703  1.00  0.00           C  
ATOM    450  HB2 PRO    32      87.231  98.301  91.372  1.00  0.00           H  
ATOM    451  HB3 PRO    32      85.584  98.091  90.571  1.00  0.00           H  
ATOM    452  CA  PRO    32      85.962  99.950  91.391  1.00  0.00           C  
ATOM    453  HA  PRO    32      85.201  99.594  92.085  1.00  0.00           H  
ATOM    454  C   PRO    32      87.021 100.718  92.235  1.00  0.00           C  
ATOM    455  O   PRO    32      88.224 100.497  92.194  1.00  0.00           O  
ATOM    456  N   TYR    33      86.668 101.675  93.130  1.00  0.00           N  
ATOM    457  H   TYR    33      85.686 101.848  93.295  1.00  0.00           H  
ATOM    458  CA  TYR    33      87.638 102.606  93.794  1.00  0.00           C  
ATOM    459  HA  TYR    33      88.462 102.850  93.123  1.00  0.00           H  
ATOM    460  CB  TYR    33      86.976 103.929  94.146  1.00  0.00           C  
ATOM    461  HB2 TYR    33      86.189 103.718  94.869  1.00  0.00           H  
ATOM    462  HB3 TYR    33      87.610 104.612  94.712  1.00  0.00           H  
ATOM    463  CG  TYR    33      86.490 104.624  92.856  1.00  0.00           C  
ATOM    464  CD1 TYR    33      87.275 104.888  91.733  1.00  0.00           C  
ATOM    465  HD1 TYR    33      88.139 104.268  91.547  1.00  0.00           H  
ATOM    466  CE1 TYR    33      86.853 105.772  90.717  1.00  0.00           C  
ATOM    467  HE1 TYR    33      87.500 105.924  89.866  1.00  0.00           H  
ATOM    468  CZ  TYR    33      85.570 106.413  90.829  1.00  0.00           C  
ATOM    469  OH  TYR    33      85.245 107.245  89.797  1.00  0.00           O  
ATOM    470  HH  TYR    33      86.025 107.447  89.276  1.00  0.00           H  
ATOM    471  CE2 TYR    33      84.765 106.082  91.972  1.00  0.00           C  
ATOM    472  HE2 TYR    33      83.786 106.537  91.965  1.00  0.00           H  
ATOM    473  CD2 TYR    33      85.164 105.129  92.955  1.00  0.00           C  
ATOM    474  HD2 TYR    33      84.513 104.881  93.780  1.00  0.00           H  
ATOM    475  C   TYR    33      88.239 101.902  95.085  1.00  0.00           C  
ATOM    476  O   TYR    33      89.454 101.831  95.233  1.00  0.00           O  
ATOM    477  N   GLY    34      87.421 101.467  96.063  1.00  0.00           N  
ATOM    478  H   GLY    34      86.432 101.522  95.864  1.00  0.00           H  
ATOM    479  CA  GLY    34      87.898 100.854  97.362  1.00  0.00           C  
ATOM    480  HA2 GLY    34      88.683 100.119  97.184  1.00  0.00           H  
ATOM    481  HA3 GLY    34      88.299 101.599  98.050  1.00  0.00           H  
ATOM    482  C   GLY    34      86.821 100.279  98.236  1.00  0.00           C  
ATOM    483  O   GLY    34      85.874  99.804  97.646  1.00  0.00           O  
ATOM    484  N   GLN    35      86.852 100.330  99.541  1.00  0.00           N  
ATOM    485  H   GLN    35      87.719 100.529 100.019  1.00  0.00           H  
ATOM    486  CA  GLN    35      85.749  99.676 100.397  1.00  0.00           C  
ATOM    487  HA  GLN    35      84.918  99.263  99.825  1.00  0.00           H  
ATOM    488  CB  GLN    35      86.387  98.368 100.934  1.00  0.00           C  
ATOM    489  HB2 GLN    35      86.408  97.683 100.086  1.00  0.00           H  
ATOM    490  HB3 GLN    35      87.434  98.550 101.174  1.00  0.00           H  
ATOM    491  CG  GLN    35      85.603  97.702 102.050  1.00  0.00           C  
ATOM    492  HG2 GLN    35      85.776  98.001 103.083  1.00  0.00           H  
ATOM    493  HG3 GLN    35      84.572  98.011 101.880  1.00  0.00           H  
ATOM    494  CD  GLN    35      85.671  96.131 102.069  1.00  0.00           C  
ATOM    495  OE1 GLN    35      84.771  95.410 101.674  1.00  0.00           O  
ATOM    496  NE2 GLN    35      86.781  95.609 102.594  1.00  0.00           N  
ATOM    497 HE21 GLN    35      87.559  96.203 102.846  1.00  0.00           H  
ATOM    498 HE22 GLN    35      86.877  94.619 102.768  1.00  0.00           H  
ATOM    499  C   GLN    35      85.145 100.657 101.559  1.00  0.00           C  
ATOM    500  O   GLN    35      85.935 101.122 102.378  1.00  0.00           O  
ATOM    501  N   GLN    36      83.965 101.290 101.462  1.00  0.00           N  
ATOM    502  H   GLN    36      83.641 101.785 102.281  1.00  0.00           H  
ATOM    503  CA  GLN    36      83.044 101.247 100.329  1.00  0.00           C  
ATOM    504  HA  GLN    36      82.942 100.197 100.052  1.00  0.00           H  
ATOM    505  CB  GLN    36      81.649 101.676 100.918  1.00  0.00           C  
ATOM    506  HB2 GLN    36      81.404 101.030 101.762  1.00  0.00           H  
ATOM    507  HB3 GLN    36      81.873 102.635 101.386  1.00  0.00           H  
ATOM    508  CG  GLN    36      80.446 101.892  99.886  1.00  0.00           C  
ATOM    509  HG2 GLN    36      79.613 102.217 100.510  1.00  0.00           H  
ATOM    510  HG3 GLN    36      80.699 102.607  99.103  1.00  0.00           H  
ATOM    511  CD  GLN    36      80.000 100.543  99.293  1.00  0.00           C  
ATOM    512  OE1 GLN    36      80.762  99.614  99.100  1.00  0.00           O  
ATOM    513  NE2 GLN    36      78.773 100.350  98.909  1.00  0.00           N  
ATOM    514 HE21 GLN    36      78.190 101.166  98.785  1.00  0.00           H  
ATOM    515 HE22 GLN    36      78.596  99.420  98.558  1.00  0.00           H  
ATOM    516  C   GLN    36      83.483 102.082  99.170  1.00  0.00           C  
ATOM    517  O   GLN    36      84.369 102.935  99.334  1.00  0.00           O  
ATOM    518  N   SER    37      82.938 101.847  97.999  1.00  0.00           N  
ATOM    519  H   SER    37      82.156 101.221  97.874  1.00  0.00           H  
ATOM    520  CA  SER    37      83.409 102.633  96.802  1.00  0.00           C  
ATOM    521  HA  SER    37      84.341 103.126  97.079  1.00  0.00           H  
ATOM    522  CB  SER    37      83.636 101.556  95.748  1.00  0.00           C  
ATOM    523  HB2 SER    37      84.172 100.659  96.060  1.00  0.00           H  
ATOM    524  HB3 SER    37      82.706 101.179  95.321  1.00  0.00           H  
ATOM    525  OG  SER    37      84.275 102.147  94.672  1.00  0.00           O  
ATOM    526  HG  SER    37      83.633 102.563  94.093  1.00  0.00           H  
ATOM    527  C   SER    37      82.355 103.732  96.414  1.00  0.00           C  
ATOM    528  O   SER    37      81.200 103.402  96.179  1.00  0.00           O  
ATOM    529  N   TYR    38      82.743 105.010  96.286  1.00  0.00           N  
ATOM    530  H   TYR    38      83.711 105.265  96.416  1.00  0.00           H  
ATOM    531  CA  TYR    38      81.841 106.190  96.078  1.00  0.00           C  
ATOM    532  HA  TYR    38      80.887 105.812  95.711  1.00  0.00           H  
ATOM    533  CB  TYR    38      81.660 107.002  97.384  1.00  0.00           C  
ATOM    534  HB2 TYR    38      82.450 107.700  97.662  1.00  0.00           H  
ATOM    535  HB3 TYR    38      80.817 107.665  97.190  1.00  0.00           H  
ATOM    536  CG  TYR    38      81.223 106.209  98.606  1.00  0.00           C  
ATOM    537  CD1 TYR    38      82.152 106.170  99.697  1.00  0.00           C  
ATOM    538  HD1 TYR    38      83.121 106.597  99.488  1.00  0.00           H  
ATOM    539  CE1 TYR    38      81.780 105.480 100.901  1.00  0.00           C  
ATOM    540  HE1 TYR    38      82.404 105.408 101.780  1.00  0.00           H  
ATOM    541  CZ  TYR    38      80.448 105.052 100.944  1.00  0.00           C  
ATOM    542  OH  TYR    38      80.155 104.435 102.107  1.00  0.00           O  
ATOM    543  HH  TYR    38      79.238 104.157 102.158  1.00  0.00           H  
ATOM    544  CE2 TYR    38      79.525 105.213  99.916  1.00  0.00           C  
ATOM    545  HE2 TYR    38      78.601 104.656  99.960  1.00  0.00           H  
ATOM    546  CD2 TYR    38      79.939 105.693  98.670  1.00  0.00           C  
ATOM    547  HD2 TYR    38      79.267 105.690  97.825  1.00  0.00           H  
ATOM    548  C   TYR    38      82.454 107.138  95.035  1.00  0.00           C  
ATOM    549  O   TYR    38      81.794 107.627  94.140  1.00  0.00           O  
ATOM    550  N   SER    39      83.727 107.518  95.107  1.00  0.00           N  
ATOM    551  H   SER    39      84.214 107.418  95.986  1.00  0.00           H  
ATOM    552  CA  SER    39      84.417 108.573  94.296  1.00  0.00           C  
ATOM    553  HA  SER    39      84.056 108.596  93.268  1.00  0.00           H  
ATOM    554  CB  SER    39      84.051 109.893  94.964  1.00  0.00           C  
ATOM    555  HB2 SER    39      82.980 110.038  94.821  1.00  0.00           H  
ATOM    556  HB3 SER    39      84.326 110.006  96.013  1.00  0.00           H  
ATOM    557  OG  SER    39      84.697 110.942  94.261  1.00  0.00           O  
ATOM    558  HG  SER    39      84.034 111.310  93.673  1.00  0.00           H  
ATOM    559  C   SER    39      85.919 108.415  94.350  1.00  0.00           C  
ATOM    560  O   SER    39      86.374 107.795  95.350  1.00  0.00           O  
ATOM    561  N   GLY    40      86.688 108.855  93.314  1.00  0.00           N  
ATOM    562  H   GLY    40      86.177 109.433  92.662  1.00  0.00           H  
ATOM    563  CA  GLY    40      88.171 108.508  93.169  1.00  0.00           C  
ATOM    564  HA2 GLY    40      88.714 109.191  93.822  1.00  0.00           H  
ATOM    565  HA3 GLY    40      88.303 107.514  93.597  1.00  0.00           H  
ATOM    566  C   GLY    40      88.746 108.569  91.805  1.00  0.00           C  
ATOM    567  O   GLY    40      88.159 109.275  90.957  1.00  0.00           O  
ATOM    568  N   TYR    41      89.718 107.731  91.384  1.00  0.00           N  
ATOM    569  H   TYR    41      89.851 107.733  90.383  1.00  0.00           H  
ATOM    570  CA  TYR    41      90.355 106.752  92.275  1.00  0.00           C  
ATOM    571  HA  TYR    41      89.688 105.942  92.569  1.00  0.00           H  
ATOM    572  CB  TYR    41      91.391 106.020  91.439  1.00  0.00           C  
ATOM    573  HB2 TYR    41      91.986 106.726  90.860  1.00  0.00           H  
ATOM    574  HB3 TYR    41      91.947 105.432  92.169  1.00  0.00           H  
ATOM    575  CG  TYR    41      90.841 105.060  90.328  1.00  0.00           C  
ATOM    576  CD1 TYR    41      90.553 103.729  90.560  1.00  0.00           C  
ATOM    577  HD1 TYR    41      90.694 103.246  91.516  1.00  0.00           H  
ATOM    578  CE1 TYR    41      89.918 102.934  89.582  1.00  0.00           C  
ATOM    579  HE1 TYR    41      89.571 101.932  89.785  1.00  0.00           H  
ATOM    580  CZ  TYR    41      89.545 103.592  88.331  1.00  0.00           C  
ATOM    581  OH  TYR    41      88.736 102.853  87.531  1.00  0.00           O  
ATOM    582  HH  TYR    41      88.874 102.951  86.586  1.00  0.00           H  
ATOM    583  CE2 TYR    41      89.906 104.925  88.104  1.00  0.00           C  
ATOM    584  HE2 TYR    41      89.557 105.346  87.173  1.00  0.00           H  
ATOM    585  CD2 TYR    41      90.498 105.652  89.119  1.00  0.00           C  
ATOM    586  HD2 TYR    41      90.656 106.711  88.983  1.00  0.00           H  
ATOM    587  C   TYR    41      90.965 107.450  93.504  1.00  0.00           C  
ATOM    588  O   TYR    41      91.201 108.683  93.494  1.00  0.00           O  
ATOM    589  N   SER    42      91.128 106.637  94.591  1.00  0.00           N  
ATOM    590  H   SER    42      90.909 105.656  94.491  1.00  0.00           H  
ATOM    591  CA  SER    42      91.309 107.257  95.950  1.00  0.00           C  
ATOM    592  HA  SER    42      90.533 108.005  96.110  1.00  0.00           H  
ATOM    593  CB  SER    42      91.148 106.166  97.047  1.00  0.00           C  
ATOM    594  HB2 SER    42      91.879 105.374  96.890  1.00  0.00           H  
ATOM    595  HB3 SER    42      91.457 106.571  98.011  1.00  0.00           H  
ATOM    596  OG  SER    42      89.778 105.652  96.996  1.00  0.00           O  
ATOM    597  HG  SER    42      89.227 106.302  97.439  1.00  0.00           H  
ATOM    598  C   SER    42      92.637 108.013  96.155  1.00  0.00           C  
ATOM    599  O   SER    42      92.726 108.859  97.044  1.00  0.00           O  
ATOM    600  N   GLN    43      93.651 107.736  95.318  1.00  0.00           N  
ATOM    601  H   GLN    43      93.347 107.295  94.462  1.00  0.00           H  
ATOM    602  CA  GLN    43      94.994 108.309  95.336  1.00  0.00           C  
ATOM    603  HA  GLN    43      94.965 109.170  96.005  1.00  0.00           H  
ATOM    604  CB  GLN    43      95.976 107.253  95.834  1.00  0.00           C  
ATOM    605  HB2 GLN    43      96.870 107.854  96.001  1.00  0.00           H  
ATOM    606  HB3 GLN    43      95.565 106.879  96.772  1.00  0.00           H  
ATOM    607  CG  GLN    43      96.221 106.041  94.902  1.00  0.00           C  
ATOM    608  HG2 GLN    43      96.743 106.370  94.003  1.00  0.00           H  
ATOM    609  HG3 GLN    43      96.870 105.394  95.492  1.00  0.00           H  
ATOM    610  CD  GLN    43      94.839 105.341  94.502  1.00  0.00           C  
ATOM    611  OE1 GLN    43      94.417 105.379  93.368  1.00  0.00           O  
ATOM    612  NE2 GLN    43      94.118 104.696  95.458  1.00  0.00           N  
ATOM    613 HE21 GLN    43      94.496 104.629  96.393  1.00  0.00           H  
ATOM    614 HE22 GLN    43      93.250 104.254  95.192  1.00  0.00           H  
ATOM    615  C   GLN    43      95.361 108.823  93.933  1.00  0.00           C  
ATOM    616  O   GLN    43      94.590 108.549  92.989  1.00  0.00           O  
ATOM    617  N   SER    44      96.359 109.604  93.710  1.00  0.00           N  
ATOM    618  H   SER    44      96.960 109.801  94.497  1.00  0.00           H  
ATOM    619  CA  SER    44      96.951 109.926  92.371  1.00  0.00           C  
ATOM    620  HA  SER    44      96.694 109.117  91.687  1.00  0.00           H  
ATOM    621  CB  SER    44      96.204 111.119  91.725  1.00  0.00           C  
ATOM    622  HB2 SER    44      95.195 110.744  91.553  1.00  0.00           H  
ATOM    623  HB3 SER    44      96.311 112.048  92.285  1.00  0.00           H  
ATOM    624  OG  SER    44      96.765 111.395  90.511  1.00  0.00           O  
ATOM    625  HG  SER    44      96.971 112.333  90.486  1.00  0.00           H  
ATOM    626  C   SER    44      98.515 110.065  92.411  1.00  0.00           C  
ATOM    627  O   SER    44      99.095 110.970  93.075  1.00  0.00           O  
ATOM    628  N   THR    45      99.259 109.243  91.679  1.00  0.00           N  
ATOM    629  H   THR    45      98.694 108.595  91.149  1.00  0.00           H  
ATOM    630  CA  THR    45     100.706 109.106  91.693  1.00  0.00           C  
ATOM    631  HA  THR    45     101.070 108.858  92.690  1.00  0.00           H  
ATOM    632  CB  THR    45     101.107 107.959  90.775  1.00  0.00           C  
ATOM    633  HB  THR    45     100.723 108.081  89.762  1.00  0.00           H  
ATOM    634  CG2 THR    45     102.584 107.757  90.673  1.00  0.00           C  
ATOM    635 HG21 THR    45     102.965 108.140  91.620  1.00  0.00           H  
ATOM    636 HG22 THR    45     102.815 106.693  90.719  1.00  0.00           H  
ATOM    637 HG23 THR    45     103.229 108.253  89.948  1.00  0.00           H  
ATOM    638  OG1 THR    45     100.569 106.689  91.126  1.00  0.00           O  
ATOM    639  HG1 THR    45      99.792 106.581  90.573  1.00  0.00           H  
ATOM    640  C   THR    45     101.292 110.439  91.220  1.00  0.00           C  
ATOM    641  O   THR    45     100.853 111.248  90.366  1.00  0.00           O  
ATOM    642  N   ASP    46     102.339 110.867  91.928  1.00  0.00           N  
ATOM    643  H   ASP    46     102.492 110.379  92.799  1.00  0.00           H  
ATOM    644  CA  ASP    46     103.255 112.015  91.602  1.00  0.00           C  
ATOM    645  HA  ASP    46     103.102 112.378  90.586  1.00  0.00           H  
ATOM    646  CB  ASP    46     102.949 113.246  92.474  1.00  0.00           C  
ATOM    647  HB2 ASP    46     101.886 113.457  92.355  1.00  0.00           H  
ATOM    648  HB3 ASP    46     103.112 113.028  93.530  1.00  0.00           H  
ATOM    649  CG  ASP    46     103.692 114.602  92.150  1.00  0.00           C  
ATOM    650  OD1 ASP    46     103.396 115.617  92.777  1.00  0.00           O  
ATOM    651  OD2 ASP    46     104.603 114.648  91.316  1.00  0.00           O  
ATOM    652  C   ASP    46     104.694 111.509  91.815  1.00  0.00           C  
ATOM    653  O   ASP    46     105.007 110.885  92.854  1.00  0.00           O  
ATOM    654  N   THR    47     105.559 111.867  90.858  1.00  0.00           N  
ATOM    655  H   THR    47     105.196 112.363  90.057  1.00  0.00           H  
ATOM    656  CA  THR    47     106.904 111.447  90.705  1.00  0.00           C  
ATOM    657  HA  THR    47     107.264 110.954  91.608  1.00  0.00           H  
ATOM    658  CB  THR    47     106.984 110.548  89.474  1.00  0.00           C  
ATOM    659  HB  THR    47     108.034 110.265  89.534  1.00  0.00           H  
ATOM    660  CG2 THR    47     106.009 109.369  89.491  1.00  0.00           C  
ATOM    661 HG21 THR    47     106.465 108.549  88.935  1.00  0.00           H  
ATOM    662 HG22 THR    47     105.896 108.915  90.475  1.00  0.00           H  
ATOM    663 HG23 THR    47     105.000 109.628  89.172  1.00  0.00           H  
ATOM    664  OG1 THR    47     106.824 111.292  88.240  1.00  0.00           O  
ATOM    665  HG1 THR    47     106.803 110.737  87.456  1.00  0.00           H  
ATOM    666  C   THR    47     107.907 112.552  90.637  1.00  0.00           C  
ATOM    667  O   THR    47     109.147 112.351  90.607  1.00  0.00           O  
ATOM    668  N   SER    48     107.427 113.842  90.837  1.00  0.00           N  
ATOM    669  H   SER    48     106.484 113.983  91.169  1.00  0.00           H  
ATOM    670  CA  SER    48     108.276 115.077  90.603  1.00  0.00           C  
ATOM    671  HA  SER    48     108.828 115.064  89.663  1.00  0.00           H  
ATOM    672  CB  SER    48     107.393 116.283  90.561  1.00  0.00           C  
ATOM    673  HB2 SER    48     107.975 117.189  90.393  1.00  0.00           H  
ATOM    674  HB3 SER    48     106.662 116.037  89.791  1.00  0.00           H  
ATOM    675  OG  SER    48     106.517 116.561  91.642  1.00  0.00           O  
ATOM    676  HG  SER    48     105.764 115.974  91.539  1.00  0.00           H  
ATOM    677  C   SER    48     109.295 115.161  91.765  1.00  0.00           C  
ATOM    678  O   SER    48     109.259 114.528  92.829  1.00  0.00           O  
ATOM    679  N   GLY    49     110.280 116.013  91.611  1.00  0.00           N  
ATOM    680  H   GLY    49     110.527 116.407  90.715  1.00  0.00           H  
ATOM    681  CA  GLY    49     111.236 116.237  92.698  1.00  0.00           C  
ATOM    682  HA2 GLY    49     111.844 117.085  92.383  1.00  0.00           H  
ATOM    683  HA3 GLY    49     110.775 116.522  93.643  1.00  0.00           H  
ATOM    684  C   GLY    49     112.167 115.046  92.906  1.00  0.00           C  
ATOM    685  O   GLY    49     112.292 114.125  92.065  1.00  0.00           O  
ATOM    686  N   TYR    50     112.842 114.987  94.013  1.00  0.00           N  
ATOM    687  H   TYR    50     113.483 114.210  94.082  1.00  0.00           H  
ATOM    688  CA  TYR    50     112.551 115.720  95.350  1.00  0.00           C  
ATOM    689  HA  TYR    50     112.300 116.751  95.102  1.00  0.00           H  
ATOM    690  CB  TYR    50     111.436 114.996  96.044  1.00  0.00           C  
ATOM    691  HB2 TYR    50     110.558 115.013  95.398  1.00  0.00           H  
ATOM    692  HB3 TYR    50     111.672 113.936  96.138  1.00  0.00           H  
ATOM    693  CG  TYR    50     111.107 115.306  97.506  1.00  0.00           C  
ATOM    694  CD1 TYR    50     111.782 114.613  98.530  1.00  0.00           C  
ATOM    695  HD1 TYR    50     112.300 113.692  98.305  1.00  0.00           H  
ATOM    696  CE1 TYR    50     111.710 115.117  99.854  1.00  0.00           C  
ATOM    697  HE1 TYR    50     112.150 114.649 100.723  1.00  0.00           H  
ATOM    698  CZ  TYR    50     110.687 116.085 100.135  1.00  0.00           C  
ATOM    699  OH  TYR    50     110.473 116.489 101.426  1.00  0.00           O  
ATOM    700  HH  TYR    50     109.795 117.167 101.479  1.00  0.00           H  
ATOM    701  CE2 TYR    50     109.968 116.691  99.078  1.00  0.00           C  
ATOM    702  HE2 TYR    50     109.251 117.461  99.320  1.00  0.00           H  
ATOM    703  CD2 TYR    50     110.258 116.365  97.804  1.00  0.00           C  
ATOM    704  HD2 TYR    50     109.761 116.936  97.033  1.00  0.00           H  
ATOM    705  C   TYR    50     113.839 115.773  96.176  1.00  0.00           C  
ATOM    706  O   TYR    50     114.677 114.892  96.266  1.00  0.00           O  
ATOM    707  N   GLY    51     114.200 116.883  96.801  1.00  0.00           N  
ATOM    708  H   GLY    51     115.105 116.874  97.249  1.00  0.00           H  
ATOM    709  CA  GLY    51     113.611 118.245  96.737  1.00  0.00           C  
ATOM    710  HA2 GLY    51     112.525 118.188  96.674  1.00  0.00           H  
ATOM    711  HA3 GLY    51     113.815 118.847  97.622  1.00  0.00           H  
ATOM    712  C   GLY    51     114.134 119.000  95.475  1.00  0.00           C  
ATOM    713  O   GLY    51     114.036 118.352  94.385  1.00  0.00           O  
ATOM    714  N   GLN    52     114.575 120.240  95.560  1.00  0.00           N  
ATOM    715  H   GLN    52     114.568 120.631  96.491  1.00  0.00           H  
ATOM    716  CA  GLN    52     114.931 121.048  94.387  1.00  0.00           C  
ATOM    717  HA  GLN    52     113.970 121.446  94.061  1.00  0.00           H  
ATOM    718  CB  GLN    52     115.672 122.336  94.859  1.00  0.00           C  
ATOM    719  HB2 GLN    52     115.699 123.058  94.043  1.00  0.00           H  
ATOM    720  HB3 GLN    52     115.042 122.834  95.596  1.00  0.00           H  
ATOM    721  CG  GLN    52     117.073 122.162  95.482  1.00  0.00           C  
ATOM    722  HG2 GLN    52     117.073 121.251  96.080  1.00  0.00           H  
ATOM    723  HG3 GLN    52     117.755 121.952  94.658  1.00  0.00           H  
ATOM    724  CD  GLN    52     117.467 123.408  96.285  1.00  0.00           C  
ATOM    725  OE1 GLN    52     117.267 123.551  97.472  1.00  0.00           O  
ATOM    726  NE2 GLN    52     117.841 124.443  95.525  1.00  0.00           N  
ATOM    727 HE21 GLN    52     117.910 124.476  94.518  1.00  0.00           H  
ATOM    728 HE22 GLN    52     118.010 125.294  96.041  1.00  0.00           H  
ATOM    729  C   GLN    52     115.700 120.289  93.318  1.00  0.00           C  
ATOM    730  O   GLN    52     116.723 119.692  93.582  1.00  0.00           O  
ATOM    731  N   SER    53     115.417 120.431  92.019  1.00  0.00           N  
ATOM    732  H   SER    53     116.022 119.931  91.383  1.00  0.00           H  
ATOM    733  CA  SER    53     114.390 121.367  91.450  1.00  0.00           C  
ATOM    734  HA  SER    53     114.480 122.387  91.824  1.00  0.00           H  
ATOM    735  CB  SER    53     114.515 121.359  89.947  1.00  0.00           C  
ATOM    736  HB2 SER    53     115.540 121.667  89.741  1.00  0.00           H  
ATOM    737  HB3 SER    53     114.315 120.378  89.515  1.00  0.00           H  
ATOM    738  OG  SER    53     113.765 122.254  89.221  1.00  0.00           O  
ATOM    739  HG  SER    53     113.988 122.078  88.304  1.00  0.00           H  
ATOM    740  C   SER    53     112.915 120.851  91.754  1.00  0.00           C  
ATOM    741  O   SER    53     112.705 119.720  92.172  1.00  0.00           O  
ATOM    742  N   SER    54     111.900 121.664  91.381  1.00  0.00           N  
ATOM    743  H   SER    54     112.127 122.582  91.027  1.00  0.00           H  
ATOM    744  CA  SER    54     110.434 121.345  91.112  1.00  0.00           C  
ATOM    745  HA  SER    54     109.900 121.144  92.041  1.00  0.00           H  
ATOM    746  CB  SER    54     109.678 122.610  90.710  1.00  0.00           C  
ATOM    747  HB2 SER    54     110.036 122.880  89.716  1.00  0.00           H  
ATOM    748  HB3 SER    54     108.596 122.496  90.657  1.00  0.00           H  
ATOM    749  OG  SER    54     109.920 123.559  91.721  1.00  0.00           O  
ATOM    750  HG  SER    54     110.566 124.197  91.411  1.00  0.00           H  
ATOM    751  C   SER    54     110.377 120.181  90.164  1.00  0.00           C  
ATOM    752  O   SER    54     109.756 119.174  90.467  1.00  0.00           O  
ATOM    753  N   TYR    55     110.912 120.343  88.942  1.00  0.00           N  
ATOM    754  H   TYR    55     111.474 121.169  88.798  1.00  0.00           H  
ATOM    755  CA  TYR    55     110.813 119.382  87.844  1.00  0.00           C  
ATOM    756  HA  TYR    55     110.725 118.413  88.336  1.00  0.00           H  
ATOM    757  CB  TYR    55     109.591 119.649  86.931  1.00  0.00           C  
ATOM    758  HB2 TYR    55     109.725 120.578  86.376  1.00  0.00           H  
ATOM    759  HB3 TYR    55     109.537 118.852  86.190  1.00  0.00           H  
ATOM    760  CG  TYR    55     108.210 119.626  87.629  1.00  0.00           C  
ATOM    761  CD1 TYR    55     107.653 120.873  88.041  1.00  0.00           C  
ATOM    762  HD1 TYR    55     108.212 121.797  88.077  1.00  0.00           H  
ATOM    763  CE1 TYR    55     106.294 120.856  88.572  1.00  0.00           C  
ATOM    764  HE1 TYR    55     105.892 121.742  89.040  1.00  0.00           H  
ATOM    765  CZ  TYR    55     105.533 119.683  88.784  1.00  0.00           C  
ATOM    766  OH  TYR    55     104.292 119.689  89.247  1.00  0.00           O  
ATOM    767  HH  TYR    55     103.664 119.104  88.818  1.00  0.00           H  
ATOM    768  CE2 TYR    55     106.070 118.495  88.237  1.00  0.00           C  
ATOM    769  HE2 TYR    55     105.463 117.602  88.252  1.00  0.00           H  
ATOM    770  CD2 TYR    55     107.450 118.463  87.789  1.00  0.00           C  
ATOM    771  HD2 TYR    55     107.838 117.513  87.453  1.00  0.00           H  
ATOM    772  C   TYR    55     112.162 119.325  87.045  1.00  0.00           C  
ATOM    773  O   TYR    55     112.455 120.233  86.296  1.00  0.00           O  
ATOM    774  N   SER    56     112.926 118.203  87.173  1.00  0.00           N  
ATOM    775  H   SER    56     113.834 118.302  86.742  1.00  0.00           H  
ATOM    776  CA  SER    56     112.645 116.897  87.705  1.00  0.00           C  
ATOM    777  HA  SER    56     113.364 116.289  87.156  1.00  0.00           H  
ATOM    778  CB  SER    56     112.933 116.885  89.265  1.00  0.00           C  
ATOM    779  HB2 SER    56     112.326 117.632  89.777  1.00  0.00           H  
ATOM    780  HB3 SER    56     112.779 115.892  89.687  1.00  0.00           H  
ATOM    781  OG  SER    56     114.290 117.260  89.502  1.00  0.00           O  
ATOM    782  HG  SER    56     114.386 117.265  90.457  1.00  0.00           H  
ATOM    783  C   SER    56     111.399 116.153  87.196  1.00  0.00           C  
ATOM    784  O   SER    56     110.631 115.820  88.054  1.00  0.00           O  
ATOM    785  N   SER    57     111.284 115.770  85.975  1.00  0.00           N  
ATOM    786  H   SER    57     110.464 115.266  85.669  1.00  0.00           H  
ATOM    787  CA  SER    57     111.974 116.315  84.751  1.00  0.00           C  
ATOM    788  HA  SER    57     112.810 116.884  85.158  1.00  0.00           H  
ATOM    789  CB  SER    57     112.503 115.132  83.891  1.00  0.00           C  
ATOM    790  HB2 SER    57     113.138 115.471  83.073  1.00  0.00           H  
ATOM    791  HB3 SER    57     113.108 114.511  84.552  1.00  0.00           H  
ATOM    792  OG  SER    57     111.455 114.387  83.394  1.00  0.00           O  
ATOM    793  HG  SER    57     110.940 113.989  84.099  1.00  0.00           H  
ATOM    794  C   SER    57     111.021 117.220  83.923  1.00  0.00           C  
ATOM    795  O   SER    57     109.808 117.006  83.970  1.00  0.00           O  
ATOM    796  N   TYR    58     111.548 118.256  83.267  1.00  0.00           N  
ATOM    797  H   TYR    58     112.505 118.471  83.511  1.00  0.00           H  
ATOM    798  CA  TYR    58     110.738 119.041  82.345  1.00  0.00           C  
ATOM    799  HA  TYR    58     109.717 119.098  82.722  1.00  0.00           H  
ATOM    800  CB  TYR    58     111.337 120.472  82.355  1.00  0.00           C  
ATOM    801  HB2 TYR    58     111.519 120.777  83.385  1.00  0.00           H  
ATOM    802  HB3 TYR    58     112.310 120.540  81.867  1.00  0.00           H  
ATOM    803  CG  TYR    58     110.456 121.473  81.595  1.00  0.00           C  
ATOM    804  CD1 TYR    58     110.451 121.482  80.213  1.00  0.00           C  
ATOM    805  HD1 TYR    58     111.188 121.048  79.553  1.00  0.00           H  
ATOM    806  CE1 TYR    58     109.486 122.176  79.507  1.00  0.00           C  
ATOM    807  HE1 TYR    58     109.417 122.100  78.432  1.00  0.00           H  
ATOM    808  CZ  TYR    58     108.439 122.893  80.168  1.00  0.00           C  
ATOM    809  OH  TYR    58     107.536 123.594  79.446  1.00  0.00           O  
ATOM    810  HH  TYR    58     107.283 124.381  79.934  1.00  0.00           H  
ATOM    811  CE2 TYR    58     108.558 122.985  81.525  1.00  0.00           C  
ATOM    812  HE2 TYR    58     107.825 123.564  82.067  1.00  0.00           H  
ATOM    813  CD2 TYR    58     109.534 122.265  82.291  1.00  0.00           C  
ATOM    814  HD2 TYR    58     109.585 122.417  83.360  1.00  0.00           H  
ATOM    815  C   TYR    58     110.761 118.425  80.895  1.00  0.00           C  
ATOM    816  O   TYR    58     111.801 118.167  80.306  1.00  0.00           O  
ATOM    817  N   GLY    59     109.605 118.128  80.233  1.00  0.00           N  
ATOM    818  H   GLY    59     109.785 117.807  79.292  1.00  0.00           H  
ATOM    819  CA  GLY    59     108.259 118.117  80.664  1.00  0.00           C  
ATOM    820  HA2 GLY    59     107.733 117.330  80.123  1.00  0.00           H  
ATOM    821  HA3 GLY    59     107.971 118.029  81.712  1.00  0.00           H  
ATOM    822  C   GLY    59     107.600 119.398  80.257  1.00  0.00           C  
ATOM    823  O   GLY    59     107.728 119.734  79.094  1.00  0.00           O  
ATOM    824  N   GLN    60     106.712 119.987  81.107  1.00  0.00           N  
ATOM    825  H   GLN    60     106.185 120.661  80.570  1.00  0.00           H  
ATOM    826  CA  GLN    60     106.253 119.404  82.410  1.00  0.00           C  
ATOM    827  HA  GLN    60     107.071 118.916  82.939  1.00  0.00           H  
ATOM    828  CB  GLN    60     105.886 120.551  83.384  1.00  0.00           C  
ATOM    829  HB2 GLN    60     106.724 121.156  83.731  1.00  0.00           H  
ATOM    830  HB3 GLN    60     105.186 121.156  82.808  1.00  0.00           H  
ATOM    831  CG  GLN    60     105.119 120.221  84.601  1.00  0.00           C  
ATOM    832  HG2 GLN    60     104.110 120.030  84.236  1.00  0.00           H  
ATOM    833  HG3 GLN    60     105.615 119.442  85.180  1.00  0.00           H  
ATOM    834  CD  GLN    60     104.790 121.280  85.619  1.00  0.00           C  
ATOM    835  OE1 GLN    60     105.460 122.332  85.630  1.00  0.00           O  
ATOM    836  NE2 GLN    60     103.849 121.101  86.511  1.00  0.00           N  
ATOM    837 HE21 GLN    60     103.332 120.240  86.627  1.00  0.00           H  
ATOM    838 HE22 GLN    60     103.636 121.829  87.177  1.00  0.00           H  
ATOM    839  C   GLN    60     105.196 118.264  82.239  1.00  0.00           C  
ATOM    840  O   GLN    60     105.338 117.279  82.945  1.00  0.00           O  
ATOM    841  N   SER    61     104.281 118.437  81.355  1.00  0.00           N  
ATOM    842  H   SER    61     104.264 119.297  80.824  1.00  0.00           H  
ATOM    843  CA  SER    61     103.194 117.421  81.067  1.00  0.00           C  
ATOM    844  HA  SER    61     103.693 116.455  80.977  1.00  0.00           H  
ATOM    845  CB  SER    61     102.096 117.395  82.205  1.00  0.00           C  
ATOM    846  HB2 SER    61     101.392 116.566  82.129  1.00  0.00           H  
ATOM    847  HB3 SER    61     102.555 117.231  83.180  1.00  0.00           H  
ATOM    848  OG  SER    61     101.381 118.652  82.159  1.00  0.00           O  
ATOM    849  HG  SER    61     100.931 118.656  83.007  1.00  0.00           H  
ATOM    850  C   SER    61     102.442 117.601  79.765  1.00  0.00           C  
ATOM    851  O   SER    61     102.804 118.553  79.029  1.00  0.00           O  
ATOM    852  N   GLN    62     101.412 116.836  79.487  1.00  0.00           N  
ATOM    853  H   GLN    62     101.342 115.920  79.906  1.00  0.00           H  
ATOM    854  CA  GLN    62     100.584 117.171  78.301  1.00  0.00           C  
ATOM    855  HA  GLN    62     101.275 117.327  77.473  1.00  0.00           H  
ATOM    856  CB  GLN    62      99.753 115.973  77.954  1.00  0.00           C  
ATOM    857  HB2 GLN    62      99.316 116.177  76.977  1.00  0.00           H  
ATOM    858  HB3 GLN    62     100.393 115.091  77.978  1.00  0.00           H  
ATOM    859  CG  GLN    62      98.628 115.668  78.957  1.00  0.00           C  
ATOM    860  HG2 GLN    62      99.009 115.708  79.977  1.00  0.00           H  
ATOM    861  HG3 GLN    62      97.811 116.385  78.879  1.00  0.00           H  
ATOM    862  CD  GLN    62      97.990 114.251  78.914  1.00  0.00           C  
ATOM    863  OE1 GLN    62      98.560 113.284  78.368  1.00  0.00           O  
ATOM    864  NE2 GLN    62      96.801 114.049  79.457  1.00  0.00           N  
ATOM    865 HE21 GLN    62      96.506 113.085  79.388  1.00  0.00           H  
ATOM    866 HE22 GLN    62      96.347 114.867  79.837  1.00  0.00           H  
ATOM    867  C   GLN    62      99.717 118.455  78.399  1.00  0.00           C  
ATOM    868  O   GLN    62      99.126 118.781  77.358  1.00  0.00           O  
ATOM    869  N   ASN    63      99.657 119.059  79.597  1.00  0.00           N  
ATOM    870  H   ASN    63     100.078 118.640  80.414  1.00  0.00           H  
ATOM    871  CA  ASN    63      99.054 120.368  79.841  1.00  0.00           C  
ATOM    872  HA  ASN    63      98.305 120.550  79.070  1.00  0.00           H  
ATOM    873  CB  ASN    63      98.436 120.586  81.206  1.00  0.00           C  
ATOM    874  HB2 ASN    63      99.215 120.513  81.965  1.00  0.00           H  
ATOM    875  HB3 ASN    63      98.072 121.613  81.243  1.00  0.00           H  
ATOM    876  CG  ASN    63      97.231 119.727  81.468  1.00  0.00           C  
ATOM    877  OD1 ASN    63      97.326 118.568  81.891  1.00  0.00           O  
ATOM    878  ND2 ASN    63      96.126 120.214  80.999  1.00  0.00           N  
ATOM    879 HD21 ASN    63      95.411 119.507  80.900  1.00  0.00           H  
ATOM    880 HD22 ASN    63      95.957 121.173  80.731  1.00  0.00           H  
ATOM    881  C   ASN    63     100.015 121.509  79.671  1.00  0.00           C  
ATOM    882  O   ASN    63      99.639 122.694  79.510  1.00  0.00           O  
ATOM    883  N   THR    64     101.317 121.249  79.727  1.00  0.00           N  
ATOM    884  H   THR    64     101.639 120.293  79.782  1.00  0.00           H  
ATOM    885  CA  THR    64     102.396 122.223  79.870  1.00  0.00           C  
ATOM    886  HA  THR    64     102.190 123.103  79.261  1.00  0.00           H  
ATOM    887  CB  THR    64     102.618 122.725  81.307  1.00  0.00           C  
ATOM    888  HB  THR    64     102.930 121.825  81.837  1.00  0.00           H  
ATOM    889  CG2 THR    64     103.720 123.774  81.323  1.00  0.00           C  
ATOM    890 HG21 THR    64     103.432 124.555  80.620  1.00  0.00           H  
ATOM    891 HG22 THR    64     103.794 124.276  82.288  1.00  0.00           H  
ATOM    892 HG23 THR    64     104.695 123.385  81.031  1.00  0.00           H  
ATOM    893  OG1 THR    64     101.507 123.293  81.918  1.00  0.00           O  
ATOM    894  HG1 THR    64     101.563 124.204  81.620  1.00  0.00           H  
ATOM    895  C   THR    64     103.712 121.698  79.270  1.00  0.00           C  
ATOM    896  O   THR    64     104.384 121.068  80.082  1.00  0.00           O  
ATOM    897  N   GLY    65     104.153 122.027  78.070  1.00  0.00           N  
ATOM    898  H   GLY    65     105.071 121.732  77.768  1.00  0.00           H  
ATOM    899  CA  GLY    65     103.483 122.803  77.094  1.00  0.00           C  
ATOM    900  HA2 GLY    65     103.477 123.865  77.342  1.00  0.00           H  
ATOM    901  HA3 GLY    65     104.037 122.866  76.157  1.00  0.00           H  
ATOM    902  C   GLY    65     102.107 122.354  76.770  1.00  0.00           C  
ATOM    903  O   GLY    65     101.857 121.131  76.703  1.00  0.00           O  
ATOM    904  N   TYR    66     101.228 123.298  76.472  1.00  0.00           N  
ATOM    905  H   TYR    66     101.398 124.236  76.807  1.00  0.00           H  
ATOM    906  CA  TYR    66      99.806 123.038  76.151  1.00  0.00           C  
ATOM    907  HA  TYR    66      99.275 122.671  77.029  1.00  0.00           H  
ATOM    908  CB  TYR    66      99.166 124.424  75.818  1.00  0.00           C  
ATOM    909  HB2 TYR    66      99.329 125.078  76.674  1.00  0.00           H  
ATOM    910  HB3 TYR    66      99.640 124.852  74.934  1.00  0.00           H  
ATOM    911  CG  TYR    66      97.651 124.366  75.552  1.00  0.00           C  
ATOM    912  CD1 TYR    66      97.243 124.467  74.186  1.00  0.00           C  
ATOM    913  HD1 TYR    66      97.914 124.666  73.363  1.00  0.00           H  
ATOM    914  CE1 TYR    66      95.807 124.369  73.959  1.00  0.00           C  
ATOM    915  HE1 TYR    66      95.441 124.250  72.950  1.00  0.00           H  
ATOM    916  CZ  TYR    66      94.884 124.272  75.037  1.00  0.00           C  
ATOM    917  OH  TYR    66      93.527 124.029  74.887  1.00  0.00           O  
ATOM    918  HH  TYR    66      93.329 124.132  73.953  1.00  0.00           H  
ATOM    919  CE2 TYR    66      95.351 124.214  76.348  1.00  0.00           C  
ATOM    920  HE2 TYR    66      94.667 124.060  77.170  1.00  0.00           H  
ATOM    921  CD2 TYR    66      96.700 124.294  76.642  1.00  0.00           C  
ATOM    922  HD2 TYR    66      97.094 124.259  77.647  1.00  0.00           H  
ATOM    923  C   TYR    66      99.532 122.053  75.011  1.00  0.00           C  
ATOM    924  O   TYR    66     100.211 121.972  73.970  1.00  0.00           O  
ATOM    925  N   GLY    67      98.446 121.270  75.203  1.00  0.00           N  
ATOM    926  H   GLY    67      98.085 121.237  76.146  1.00  0.00           H  
ATOM    927  CA  GLY    67      97.959 120.309  74.145  1.00  0.00           C  
ATOM    928  HA2 GLY    67      98.346 120.578  73.162  1.00  0.00           H  
ATOM    929  HA3 GLY    67      98.438 119.379  74.452  1.00  0.00           H  
ATOM    930  C   GLY    67      96.459 120.146  74.132  1.00  0.00           C  
ATOM    931  O   GLY    67      95.813 120.405  75.055  1.00  0.00           O  
ATOM    932  N   THR    68      95.939 119.793  72.951  1.00  0.00           N  
ATOM    933  H   THR    68      96.647 119.346  72.386  1.00  0.00           H  
ATOM    934  CA  THR    68      94.503 119.529  72.690  1.00  0.00           C  
ATOM    935  HA  THR    68      94.299 118.510  73.017  1.00  0.00           H  
ATOM    936  CB  THR    68      93.533 120.397  73.474  1.00  0.00           C  
ATOM    937  HB  THR    68      93.910 121.417  73.553  1.00  0.00           H  
ATOM    938  CG2 THR    68      92.160 120.460  72.897  1.00  0.00           C  
ATOM    939 HG21 THR    68      91.463 120.741  73.686  1.00  0.00           H  
ATOM    940 HG22 THR    68      92.085 121.251  72.151  1.00  0.00           H  
ATOM    941 HG23 THR    68      91.720 119.493  72.653  1.00  0.00           H  
ATOM    942  OG1 THR    68      93.299 119.894  74.784  1.00  0.00           O  
ATOM    943  HG1 THR    68      94.157 119.938  75.212  1.00  0.00           H  
ATOM    944  C   THR    68      94.201 119.666  71.136  1.00  0.00           C  
ATOM    945  O   THR    68      94.438 120.770  70.594  1.00  0.00           O  
ATOM    946  N   GLN    69      93.826 118.552  70.438  1.00  0.00           N  
ATOM    947  H   GLN    69      93.821 117.671  70.932  1.00  0.00           H  
ATOM    948  CA  GLN    69      93.519 118.626  69.022  1.00  0.00           C  
ATOM    949  HA  GLN    69      94.456 118.796  68.491  1.00  0.00           H  
ATOM    950  CB  GLN    69      92.929 117.275  68.545  1.00  0.00           C  
ATOM    951  HB2 GLN    69      92.699 117.371  67.484  1.00  0.00           H  
ATOM    952  HB3 GLN    69      93.804 116.636  68.665  1.00  0.00           H  
ATOM    953  CG  GLN    69      91.738 116.833  69.351  1.00  0.00           C  
ATOM    954  HG2 GLN    69      92.072 116.581  70.358  1.00  0.00           H  
ATOM    955  HG3 GLN    69      90.926 117.543  69.503  1.00  0.00           H  
ATOM    956  CD  GLN    69      91.131 115.634  68.641  1.00  0.00           C  
ATOM    957  OE1 GLN    69      91.816 114.613  68.524  1.00  0.00           O  
ATOM    958  NE2 GLN    69      89.887 115.619  68.227  1.00  0.00           N  
ATOM    959 HE21 GLN    69      89.238 116.393  68.196  1.00  0.00           H  
ATOM    960 HE22 GLN    69      89.595 114.749  67.805  1.00  0.00           H  
ATOM    961  C   GLN    69      92.548 119.824  68.574  1.00  0.00           C  
ATOM    962  O   GLN    69      91.699 120.246  69.340  1.00  0.00           O  
ATOM    963  N   SER    70      92.633 120.400  67.361  1.00  0.00           N  
ATOM    964  H   SER    70      93.328 120.031  66.729  1.00  0.00           H  
ATOM    965  CA  SER    70      91.832 121.486  66.835  1.00  0.00           C  
ATOM    966  HA  SER    70      91.708 122.195  67.653  1.00  0.00           H  
ATOM    967  CB  SER    70      92.756 122.098  65.791  1.00  0.00           C  
ATOM    968  HB2 SER    70      92.573 123.124  65.469  1.00  0.00           H  
ATOM    969  HB3 SER    70      93.788 121.956  66.112  1.00  0.00           H  
ATOM    970  OG  SER    70      92.724 121.300  64.572  1.00  0.00           O  
ATOM    971  HG  SER    70      93.519 121.566  64.104  1.00  0.00           H  
ATOM    972  C   SER    70      90.447 121.162  66.218  1.00  0.00           C  
ATOM    973  O   SER    70      89.925 121.829  65.392  1.00  0.00           O  
ATOM    974  N   THR    71      89.853 120.063  66.710  1.00  0.00           N  
ATOM    975  H   THR    71      90.147 119.730  67.617  1.00  0.00           H  
ATOM    976  CA  THR    71      88.678 119.446  66.049  1.00  0.00           C  
ATOM    977  HA  THR    71      88.101 120.273  65.635  1.00  0.00           H  
ATOM    978  CB  THR    71      89.065 118.544  64.859  1.00  0.00           C  
ATOM    979  HB  THR    71      88.149 118.224  64.362  1.00  0.00           H  
ATOM    980  CG2 THR    71      90.013 119.050  63.670  1.00  0.00           C  
ATOM    981 HG21 THR    71      90.896 119.486  64.138  1.00  0.00           H  
ATOM    982 HG22 THR    71      90.409 118.284  63.004  1.00  0.00           H  
ATOM    983 HG23 THR    71      89.528 119.812  63.061  1.00  0.00           H  
ATOM    984  OG1 THR    71      89.664 117.423  65.430  1.00  0.00           O  
ATOM    985  HG1 THR    71      88.991 116.739  65.452  1.00  0.00           H  
ATOM    986  C   THR    71      87.797 118.728  67.100  1.00  0.00           C  
ATOM    987  O   THR    71      88.325 118.184  68.069  1.00  0.00           O  
ATOM    988  N   PRO    72      86.472 118.807  66.996  1.00  0.00           N  
ATOM    989  CD  PRO    72      85.723 119.489  65.971  1.00  0.00           C  
ATOM    990  HD2 PRO    72      86.133 119.252  64.990  1.00  0.00           H  
ATOM    991  HD3 PRO    72      85.679 120.574  66.072  1.00  0.00           H  
ATOM    992  CG  PRO    72      84.335 118.869  65.953  1.00  0.00           C  
ATOM    993  HG2 PRO    72      84.439 117.896  65.472  1.00  0.00           H  
ATOM    994  HG3 PRO    72      83.566 119.536  65.564  1.00  0.00           H  
ATOM    995  CB  PRO    72      84.128 118.614  67.406  1.00  0.00           C  
ATOM    996  HB2 PRO    72      83.330 117.916  67.657  1.00  0.00           H  
ATOM    997  HB3 PRO    72      83.819 119.590  67.782  1.00  0.00           H  
ATOM    998  CA  PRO    72      85.467 118.106  67.850  1.00  0.00           C  
ATOM    999  HA  PRO    72      85.703 118.356  68.885  1.00  0.00           H  
ATOM   1000  C   PRO    72      85.523 116.558  67.808  1.00  0.00           C  
ATOM   1001  O   PRO    72      85.313 115.939  66.718  1.00  0.00           O  
ATOM   1002  N   GLN    73      85.839 115.801  68.877  1.00  0.00           N  
ATOM   1003  H   GLN    73      86.201 116.199  69.731  1.00  0.00           H  
ATOM   1004  CA  GLN    73      85.588 114.306  68.927  1.00  0.00           C  
ATOM   1005  HA  GLN    73      85.988 113.867  68.013  1.00  0.00           H  
ATOM   1006  CB  GLN    73      86.316 113.687  70.078  1.00  0.00           C  
ATOM   1007  HB2 GLN    73      86.449 112.610  69.982  1.00  0.00           H  
ATOM   1008  HB3 GLN    73      87.302 114.146  70.150  1.00  0.00           H  
ATOM   1009  CG  GLN    73      85.696 113.939  71.517  1.00  0.00           C  
ATOM   1010  HG2 GLN    73      86.478 113.737  72.250  1.00  0.00           H  
ATOM   1011  HG3 GLN    73      85.277 114.945  71.498  1.00  0.00           H  
ATOM   1012  CD  GLN    73      84.523 112.982  71.846  1.00  0.00           C  
ATOM   1013  OE1 GLN    73      84.000 112.274  71.009  1.00  0.00           O  
ATOM   1014  NE2 GLN    73      84.115 112.904  73.097  1.00  0.00           N  
ATOM   1015 HE21 GLN    73      84.465 113.548  73.792  1.00  0.00           H  
ATOM   1016 HE22 GLN    73      83.233 112.421  73.194  1.00  0.00           H  
ATOM   1017  C   GLN    73      84.067 114.131  68.725  1.00  0.00           C  
ATOM   1018  O   GLN    73      83.201 114.908  69.196  1.00  0.00           O  
ATOM   1019  N   GLY    74      83.773 113.092  67.916  1.00  0.00           N  
ATOM   1020  H   GLY    74      84.457 112.461  67.524  1.00  0.00           H  
ATOM   1021  CA  GLY    74      82.409 112.853  67.498  1.00  0.00           C  
ATOM   1022  HA2 GLY    74      81.876 113.781  67.708  1.00  0.00           H  
ATOM   1023  HA3 GLY    74      82.459 112.795  66.411  1.00  0.00           H  
ATOM   1024  C   GLY    74      81.745 111.667  68.221  1.00  0.00           C  
ATOM   1025  O   GLY    74      80.562 111.560  68.026  1.00  0.00           O  
ATOM   1026  N   TYR    75      82.435 110.906  68.954  1.00  0.00           N  
ATOM   1027  H   TYR    75      83.377 111.202  69.165  1.00  0.00           H  
ATOM   1028  CA  TYR    75      81.978 109.657  69.626  1.00  0.00           C  
ATOM   1029  HA  TYR    75      81.509 109.002  68.891  1.00  0.00           H  
ATOM   1030  CB  TYR    75      83.256 108.965  70.033  1.00  0.00           C  
ATOM   1031  HB2 TYR    75      83.743 109.614  70.761  1.00  0.00           H  
ATOM   1032  HB3 TYR    75      83.105 108.017  70.550  1.00  0.00           H  
ATOM   1033  CG  TYR    75      84.175 108.694  68.836  1.00  0.00           C  
ATOM   1034  CD1 TYR    75      85.463 109.333  68.786  1.00  0.00           C  
ATOM   1035  HD1 TYR    75      85.819 109.937  69.607  1.00  0.00           H  
ATOM   1036  CE1 TYR    75      86.355 109.069  67.712  1.00  0.00           C  
ATOM   1037  HE1 TYR    75      87.368 109.438  67.773  1.00  0.00           H  
ATOM   1038  CZ  TYR    75      86.016 108.208  66.693  1.00  0.00           C  
ATOM   1039  OH  TYR    75      86.846 107.944  65.612  1.00  0.00           O  
ATOM   1040  HH  TYR    75      86.594 107.114  65.201  1.00  0.00           H  
ATOM   1041  CE2 TYR    75      84.726 107.564  66.701  1.00  0.00           C  
ATOM   1042  HE2 TYR    75      84.569 106.860  65.897  1.00  0.00           H  
ATOM   1043  CD2 TYR    75      83.789 107.879  67.775  1.00  0.00           C  
ATOM   1044  HD2 TYR    75      82.768 107.536  67.703  1.00  0.00           H  
ATOM   1045  C   TYR    75      81.108 109.888  70.885  1.00  0.00           C  
ATOM   1046  O   TYR    75      80.292 108.992  71.255  1.00  0.00           O  
ATOM   1047  N   GLY    76      81.086 111.122  71.450  1.00  0.00           N  
ATOM   1048  H   GLY    76      81.675 111.813  71.008  1.00  0.00           H  
ATOM   1049  CA  GLY    76      80.323 111.614  72.624  1.00  0.00           C  
ATOM   1050  HA2 GLY    76      80.327 112.704  72.619  1.00  0.00           H  
ATOM   1051  HA3 GLY    76      79.296 111.252  72.569  1.00  0.00           H  
ATOM   1052  C   GLY    76      80.939 111.082  73.905  1.00  0.00           C  
ATOM   1053  O   GLY    76      82.174 110.864  74.019  1.00  0.00           O  
ATOM   1054  N   SER    77      80.065 110.710  74.908  1.00  0.00           N  
ATOM   1055  H   SER    77      79.101 111.004  74.847  1.00  0.00           H  
ATOM   1056  CA  SER    77      80.424 110.110  76.129  1.00  0.00           C  
ATOM   1057  HA  SER    77      81.339 109.550  75.934  1.00  0.00           H  
ATOM   1058  CB  SER    77      80.812 111.153  77.250  1.00  0.00           C  
ATOM   1059  HB2 SER    77      81.043 110.656  78.192  1.00  0.00           H  
ATOM   1060  HB3 SER    77      81.639 111.731  76.837  1.00  0.00           H  
ATOM   1061  OG  SER    77      79.776 112.152  77.337  1.00  0.00           O  
ATOM   1062  HG  SER    77      78.988 111.618  77.460  1.00  0.00           H  
ATOM   1063  C   SER    77      79.498 109.049  76.775  1.00  0.00           C  
ATOM   1064  O   SER    77      78.909 109.256  77.870  1.00  0.00           O  
ATOM   1065  N   THR    78      79.357 107.798  76.148  1.00  0.00           N  
ATOM   1066  H   THR    78      78.753 107.122  76.594  1.00  0.00           H  
ATOM   1067  CA  THR    78      79.774 107.548  74.806  1.00  0.00           C  
ATOM   1068  HA  THR    78      80.094 108.416  74.230  1.00  0.00           H  
ATOM   1069  CB  THR    78      81.147 106.811  74.662  1.00  0.00           C  
ATOM   1070  HB  THR    78      80.939 105.748  74.790  1.00  0.00           H  
ATOM   1071  CG2 THR    78      81.721 106.929  73.244  1.00  0.00           C  
ATOM   1072 HG21 THR    78      81.909 107.955  72.930  1.00  0.00           H  
ATOM   1073 HG22 THR    78      82.655 106.374  73.156  1.00  0.00           H  
ATOM   1074 HG23 THR    78      81.063 106.501  72.487  1.00  0.00           H  
ATOM   1075  OG1 THR    78      82.194 107.260  75.415  1.00  0.00           O  
ATOM   1076  HG1 THR    78      81.812 107.203  76.294  1.00  0.00           H  
ATOM   1077  C   THR    78      78.604 106.850  74.025  1.00  0.00           C  
ATOM   1078  O   THR    78      77.904 106.058  74.636  1.00  0.00           O  
ATOM   1079  N   GLY    79      78.546 107.070  72.693  1.00  0.00           N  
ATOM   1080  H   GLY    79      79.206 107.687  72.240  1.00  0.00           H  
ATOM   1081  CA  GLY    79      77.656 106.406  71.733  1.00  0.00           C  
ATOM   1082  HA2 GLY    79      76.680 106.790  72.031  1.00  0.00           H  
ATOM   1083  HA3 GLY    79      77.771 106.906  70.771  1.00  0.00           H  
ATOM   1084  C   GLY    79      77.654 104.853  71.792  1.00  0.00           C  
ATOM   1085  O   GLY    79      78.337 104.183  72.564  1.00  0.00           O  
ATOM   1086  N   GLY    80      76.934 104.055  70.972  1.00  0.00           N  
ATOM   1087  H   GLY    80      77.095 103.060  71.035  1.00  0.00           H  
ATOM   1088  CA  GLY    80      76.128 104.539  69.870  1.00  0.00           C  
ATOM   1089  HA2 GLY    80      76.757 105.117  69.193  1.00  0.00           H  
ATOM   1090  HA3 GLY    80      75.638 103.788  69.251  1.00  0.00           H  
ATOM   1091  C   GLY    80      74.939 105.370  70.267  1.00  0.00           C  
ATOM   1092  O   GLY    80      74.420 105.151  71.368  1.00  0.00           O  
ATOM   1093  N   TYR    81      74.505 106.294  69.364  1.00  0.00           N  
ATOM   1094  H   TYR    81      74.931 106.213  68.452  1.00  0.00           H  
ATOM   1095  CA  TYR    81      73.325 107.173  69.474  1.00  0.00           C  
ATOM   1096  HA  TYR    81      72.559 106.772  70.138  1.00  0.00           H  
ATOM   1097  CB  TYR    81      73.724 108.613  69.831  1.00  0.00           C  
ATOM   1098  HB2 TYR    81      74.260 108.970  68.952  1.00  0.00           H  
ATOM   1099  HB3 TYR    81      72.841 109.244  69.930  1.00  0.00           H  
ATOM   1100  CG  TYR    81      74.556 108.808  71.075  1.00  0.00           C  
ATOM   1101  CD1 TYR    81      73.916 108.842  72.324  1.00  0.00           C  
ATOM   1102  HD1 TYR    81      72.889 108.512  72.372  1.00  0.00           H  
ATOM   1103  CE1 TYR    81      74.589 109.224  73.457  1.00  0.00           C  
ATOM   1104  HE1 TYR    81      74.085 109.162  74.410  1.00  0.00           H  
ATOM   1105  CZ  TYR    81      75.944 109.562  73.403  1.00  0.00           C  
ATOM   1106  OH  TYR    81      76.657 109.888  74.512  1.00  0.00           O  
ATOM   1107  HH  TYR    81      76.088 109.949  75.283  1.00  0.00           H  
ATOM   1108  CE2 TYR    81      76.597 109.623  72.112  1.00  0.00           C  
ATOM   1109  HE2 TYR    81      77.647 109.877  72.132  1.00  0.00           H  
ATOM   1110  CD2 TYR    81      75.914 109.084  71.007  1.00  0.00           C  
ATOM   1111  HD2 TYR    81      76.439 109.136  70.064  1.00  0.00           H  
ATOM   1112  C   TYR    81      72.536 107.071  68.115  1.00  0.00           C  
ATOM   1113  O   TYR    81      72.731 107.860  67.192  1.00  0.00           O  
ATOM   1114  N   GLY    82      71.684 106.076  67.876  1.00  0.00           N  
ATOM   1115  H   GLY    82      71.522 105.909  66.893  1.00  0.00           H  
ATOM   1116  CA  GLY    82      71.240 105.107  68.917  1.00  0.00           C  
ATOM   1117  HA2 GLY    82      70.776 104.244  68.441  1.00  0.00           H  
ATOM   1118  HA3 GLY    82      72.150 104.814  69.441  1.00  0.00           H  
ATOM   1119  C   GLY    82      70.151 105.596  69.929  1.00  0.00           C  
ATOM   1120  O   GLY    82      69.887 106.768  69.947  1.00  0.00           O  
ATOM   1121  N   SER    83      69.612 104.652  70.757  1.00  0.00           N  
ATOM   1122  H   SER    83      69.988 103.714  70.751  1.00  0.00           H  
ATOM   1123  CA  SER    83      68.724 104.904  71.871  1.00  0.00           C  
ATOM   1124  HA  SER    83      68.365 103.938  72.225  1.00  0.00           H  
ATOM   1125  CB  SER    83      69.516 105.519  73.051  1.00  0.00           C  
ATOM   1126  HB2 SER    83      69.905 106.480  72.715  1.00  0.00           H  
ATOM   1127  HB3 SER    83      68.980 105.801  73.958  1.00  0.00           H  
ATOM   1128  OG  SER    83      70.583 104.689  73.363  1.00  0.00           O  
ATOM   1129  HG  SER    83      70.228 103.893  73.767  1.00  0.00           H  
ATOM   1130  C   SER    83      67.513 105.724  71.399  1.00  0.00           C  
ATOM   1131  O   SER    83      67.189 106.848  71.823  1.00  0.00           O  
ATOM   1132  N   SER    84      66.762 105.297  70.395  1.00  0.00           N  
ATOM   1133  H   SER    84      65.992 105.906  70.158  1.00  0.00           H  
ATOM   1134  CA  SER    84      66.650 103.947  69.774  1.00  0.00           C  
ATOM   1135  HA  SER    84      67.427 103.325  70.220  1.00  0.00           H  
ATOM   1136  CB  SER    84      65.261 103.339  69.953  1.00  0.00           C  
ATOM   1137  HB2 SER    84      65.191 103.169  71.027  1.00  0.00           H  
ATOM   1138  HB3 SER    84      64.531 104.118  69.735  1.00  0.00           H  
ATOM   1139  OG  SER    84      65.118 102.147  69.157  1.00  0.00           O  
ATOM   1140  HG  SER    84      64.374 101.585  69.386  1.00  0.00           H  
ATOM   1141  C   SER    84      66.981 104.075  68.309  1.00  0.00           C  
ATOM   1142  O   SER    84      66.786 105.118  67.710  1.00  0.00           O  
ATOM   1143  N   GLN    85      67.520 102.964  67.743  1.00  0.00           N  
ATOM   1144  H   GLN    85      67.459 102.152  68.339  1.00  0.00           H  
ATOM   1145  CA  GLN    85      67.660 102.781  66.285  1.00  0.00           C  
ATOM   1146  HA  GLN    85      68.026 103.742  65.924  1.00  0.00           H  
ATOM   1147  CB  GLN    85      68.750 101.750  65.961  1.00  0.00           C  
ATOM   1148  HB2 GLN    85      68.429 100.796  66.377  1.00  0.00           H  
ATOM   1149  HB3 GLN    85      68.742 101.518  64.896  1.00  0.00           H  
ATOM   1150  CG  GLN    85      70.195 101.958  66.499  1.00  0.00           C  
ATOM   1151  HG2 GLN    85      70.648 102.679  65.818  1.00  0.00           H  
ATOM   1152  HG3 GLN    85      70.151 102.390  67.499  1.00  0.00           H  
ATOM   1153  CD  GLN    85      71.072 100.675  66.642  1.00  0.00           C  
ATOM   1154  OE1 GLN    85      70.620  99.683  67.213  1.00  0.00           O  
ATOM   1155  NE2 GLN    85      72.324 100.634  66.231  1.00  0.00           N  
ATOM   1156 HE21 GLN    85      72.773  99.736  66.340  1.00  0.00           H  
ATOM   1157 HE22 GLN    85      72.667 101.319  65.573  1.00  0.00           H  
ATOM   1158  C   GLN    85      66.376 102.278  65.600  1.00  0.00           C  
ATOM   1159  O   GLN    85      66.297 102.401  64.349  1.00  0.00           O  
ATOM   1160  N   SER    86      65.417 101.664  66.280  1.00  0.00           N  
ATOM   1161  H   SER    86      65.591 101.707  67.274  1.00  0.00           H  
ATOM   1162  CA  SER    86      64.157 101.027  65.725  1.00  0.00           C  
ATOM   1163  HA  SER    86      63.856 100.252  66.430  1.00  0.00           H  
ATOM   1164  CB  SER    86      63.121 102.112  65.658  1.00  0.00           C  
ATOM   1165  HB2 SER    86      63.238 102.765  66.523  1.00  0.00           H  
ATOM   1166  HB3 SER    86      63.348 102.604  64.713  1.00  0.00           H  
ATOM   1167  OG  SER    86      61.886 101.524  65.697  1.00  0.00           O  
ATOM   1168  HG  SER    86      61.223 102.218  65.720  1.00  0.00           H  
ATOM   1169  C   SER    86      64.365 100.308  64.400  1.00  0.00           C  
ATOM   1170  O   SER    86      63.697 100.565  63.386  1.00  0.00           O  
ATOM   1171  N   SER    87      65.182  99.264  64.407  1.00  0.00           N  
ATOM   1172  H   SER    87      65.668  99.175  65.288  1.00  0.00           H  
ATOM   1173  CA  SER    87      65.389  98.397  63.199  1.00  0.00           C  
ATOM   1174  HA  SER    87      64.561  98.471  62.493  1.00  0.00           H  
ATOM   1175  CB  SER    87      66.638  98.875  62.505  1.00  0.00           C  
ATOM   1176  HB2 SER    87      67.408  99.101  63.242  1.00  0.00           H  
ATOM   1177  HB3 SER    87      67.009  98.070  61.870  1.00  0.00           H  
ATOM   1178  OG  SER    87      66.355 100.071  61.869  1.00  0.00           O  
ATOM   1179  HG  SER    87      66.408  99.826  60.942  1.00  0.00           H  
ATOM   1180  C   SER    87      65.535  96.917  63.524  1.00  0.00           C  
ATOM   1181  O   SER    87      65.944  96.155  62.694  1.00  0.00           O  
ATOM   1182  N   GLN    88      65.213  96.517  64.737  1.00  0.00           N  
ATOM   1183  H   GLN    88      65.021  97.299  65.346  1.00  0.00           H  
ATOM   1184  CA  GLN    88      65.071  95.097  65.168  1.00  0.00           C  
ATOM   1185  HA  GLN    88      66.061  94.645  65.231  1.00  0.00           H  
ATOM   1186  CB  GLN    88      64.472  95.105  66.639  1.00  0.00           C  
ATOM   1187  HB2 GLN    88      64.335  94.058  66.910  1.00  0.00           H  
ATOM   1188  HB3 GLN    88      65.255  95.464  67.306  1.00  0.00           H  
ATOM   1189  CG  GLN    88      63.227  95.997  66.811  1.00  0.00           C  
ATOM   1190  HG2 GLN    88      62.542  96.149  65.978  1.00  0.00           H  
ATOM   1191  HG3 GLN    88      62.732  95.458  67.619  1.00  0.00           H  
ATOM   1192  CD  GLN    88      63.431  97.353  67.414  1.00  0.00           C  
ATOM   1193  OE1 GLN    88      64.489  97.912  67.310  1.00  0.00           O  
ATOM   1194  NE2 GLN    88      62.440  97.967  68.041  1.00  0.00           N  
ATOM   1195 HE21 GLN    88      61.592  97.458  68.245  1.00  0.00           H  
ATOM   1196 HE22 GLN    88      62.630  98.812  68.561  1.00  0.00           H  
ATOM   1197  C   GLN    88      64.215  94.221  64.214  1.00  0.00           C  
ATOM   1198  O   GLN    88      63.409  94.723  63.441  1.00  0.00           O  
ATOM   1199  N   SER    89      64.334  92.882  64.368  1.00  0.00           N  
ATOM   1200  H   SER    89      64.966  92.443  65.023  1.00  0.00           H  
ATOM   1201  CA  SER    89      63.360  91.963  63.807  1.00  0.00           C  
ATOM   1202  HA  SER    89      62.408  92.470  63.650  1.00  0.00           H  
ATOM   1203  CB  SER    89      63.787  91.630  62.295  1.00  0.00           C  
ATOM   1204  HB2 SER    89      63.487  92.462  61.658  1.00  0.00           H  
ATOM   1205  HB3 SER    89      64.872  91.576  62.205  1.00  0.00           H  
ATOM   1206  OG  SER    89      63.324  90.357  61.854  1.00  0.00           O  
ATOM   1207  HG  SER    89      62.405  90.444  61.592  1.00  0.00           H  
ATOM   1208  C   SER    89      63.225  90.746  64.771  1.00  0.00           C  
ATOM   1209  O   SER    89      64.233  90.444  65.440  1.00  0.00           O  
ATOM   1210  N   SER    90      62.067  90.030  64.823  1.00  0.00           N  
ATOM   1211  H   SER    90      61.239  90.251  64.288  1.00  0.00           H  
ATOM   1212  CA  SER    90      61.970  88.752  65.572  1.00  0.00           C  
ATOM   1213  HA  SER    90      62.642  88.848  66.424  1.00  0.00           H  
ATOM   1214  CB  SER    90      60.538  88.498  66.105  1.00  0.00           C  
ATOM   1215  HB2 SER    90      60.481  87.429  66.308  1.00  0.00           H  
ATOM   1216  HB3 SER    90      60.239  89.045  67.000  1.00  0.00           H  
ATOM   1217  OG  SER    90      59.548  88.823  65.150  1.00  0.00           O  
ATOM   1218  HG  SER    90      59.407  88.004  64.669  1.00  0.00           H  
ATOM   1219  C   SER    90      62.513  87.550  64.802  1.00  0.00           C  
ATOM   1220  O   SER    90      62.715  86.539  65.478  1.00  0.00           O  
ATOM   1221  N   TYR    91      62.894  87.683  63.544  1.00  0.00           N  
ATOM   1222  H   TYR    91      62.822  88.566  63.058  1.00  0.00           H  
ATOM   1223  CA  TYR    91      63.265  86.569  62.667  1.00  0.00           C  
ATOM   1224  HA  TYR    91      62.316  86.037  62.597  1.00  0.00           H  
ATOM   1225  CB  TYR    91      63.624  87.052  61.233  1.00  0.00           C  
ATOM   1226  HB2 TYR    91      62.770  87.664  60.945  1.00  0.00           H  
ATOM   1227  HB3 TYR    91      64.479  87.728  61.260  1.00  0.00           H  
ATOM   1228  CG  TYR    91      63.837  85.950  60.184  1.00  0.00           C  
ATOM   1229  CD1 TYR    91      65.072  85.382  60.092  1.00  0.00           C  
ATOM   1230  HD1 TYR    91      65.860  85.702  60.758  1.00  0.00           H  
ATOM   1231  CE1 TYR    91      65.295  84.325  59.248  1.00  0.00           C  
ATOM   1232  HE1 TYR    91      66.286  83.902  59.176  1.00  0.00           H  
ATOM   1233  CZ  TYR    91      64.309  83.781  58.389  1.00  0.00           C  
ATOM   1234  OH  TYR    91      64.678  82.817  57.504  1.00  0.00           O  
ATOM   1235  HH  TYR    91      65.418  82.366  57.916  1.00  0.00           H  
ATOM   1236  CE2 TYR    91      62.972  84.283  58.507  1.00  0.00           C  
ATOM   1237  HE2 TYR    91      62.109  83.844  58.028  1.00  0.00           H  
ATOM   1238  CD2 TYR    91      62.759  85.376  59.424  1.00  0.00           C  
ATOM   1239  HD2 TYR    91      61.766  85.786  59.529  1.00  0.00           H  
ATOM   1240  C   TYR    91      64.409  85.752  63.301  1.00  0.00           C  
ATOM   1241  O   TYR    91      65.349  86.324  63.838  1.00  0.00           O  
ATOM   1242  N   GLY    92      64.390  84.387  63.195  1.00  0.00           N  
ATOM   1243  H   GLY    92      65.163  83.897  63.622  1.00  0.00           H  
ATOM   1244  CA  GLY    92      63.470  83.477  62.487  1.00  0.00           C  
ATOM   1245  HA2 GLY    92      62.679  83.098  63.134  1.00  0.00           H  
ATOM   1246  HA3 GLY    92      63.032  84.017  61.647  1.00  0.00           H  
ATOM   1247  C   GLY    92      64.105  82.287  61.898  1.00  0.00           C  
ATOM   1248  O   GLY    92      65.313  82.099  61.969  1.00  0.00           O  
ATOM   1249  N   GLN    93      63.260  81.427  61.292  1.00  0.00           N  
ATOM   1250  H   GLN    93      62.278  81.548  61.496  1.00  0.00           H  
ATOM   1251  CA  GLN    93      63.561  80.337  60.343  1.00  0.00           C  
ATOM   1252  HA  GLN    93      64.598  80.439  60.023  1.00  0.00           H  
ATOM   1253  CB  GLN    93      63.446  79.001  61.073  1.00  0.00           C  
ATOM   1254  HB2 GLN    93      62.410  78.900  61.396  1.00  0.00           H  
ATOM   1255  HB3 GLN    93      63.650  78.156  60.415  1.00  0.00           H  
ATOM   1256  CG  GLN    93      64.424  78.909  62.273  1.00  0.00           C  
ATOM   1257  HG2 GLN    93      65.417  79.176  61.912  1.00  0.00           H  
ATOM   1258  HG3 GLN    93      64.101  79.657  62.997  1.00  0.00           H  
ATOM   1259  CD  GLN    93      64.438  77.580  63.026  1.00  0.00           C  
ATOM   1260  OE1 GLN    93      63.937  76.559  62.502  1.00  0.00           O  
ATOM   1261  NE2 GLN    93      65.042  77.384  64.216  1.00  0.00           N  
ATOM   1262 HE21 GLN    93      64.985  76.453  64.603  1.00  0.00           H  
ATOM   1263 HE22 GLN    93      65.451  78.177  64.689  1.00  0.00           H  
ATOM   1264  C   GLN    93      62.509  80.328  59.132  1.00  0.00           C  
ATOM   1265  O   GLN    93      61.315  80.441  59.325  1.00  0.00           O  
ATOM   1266  N   GLN    94      63.068  80.299  57.832  1.00  0.00           N  
ATOM   1267  H   GLN    94      64.076  80.360  57.794  1.00  0.00           H  
ATOM   1268  CA  GLN    94      62.374  80.096  56.547  1.00  0.00           C  
ATOM   1269  HA  GLN    94      61.905  81.016  56.198  1.00  0.00           H  
ATOM   1270  CB  GLN    94      63.510  79.637  55.608  1.00  0.00           C  
ATOM   1271  HB2 GLN    94      64.196  80.484  55.624  1.00  0.00           H  
ATOM   1272  HB3 GLN    94      63.936  78.753  56.083  1.00  0.00           H  
ATOM   1273  CG  GLN    94      63.018  79.490  54.125  1.00  0.00           C  
ATOM   1274  HG2 GLN    94      62.331  78.659  53.963  1.00  0.00           H  
ATOM   1275  HG3 GLN    94      62.465  80.379  53.824  1.00  0.00           H  
ATOM   1276  CD  GLN    94      64.132  79.507  53.077  1.00  0.00           C  
ATOM   1277  OE1 GLN    94      65.155  80.143  53.304  1.00  0.00           O  
ATOM   1278  NE2 GLN    94      63.975  78.880  51.943  1.00  0.00           N  
ATOM   1279 HE21 GLN    94      63.052  78.584  51.660  1.00  0.00           H  
ATOM   1280 HE22 GLN    94      64.702  78.877  51.242  1.00  0.00           H  
ATOM   1281  C   GLN    94      61.273  79.009  56.635  1.00  0.00           C  
ATOM   1282  O   GLN    94      61.474  78.073  57.426  1.00  0.00           O  
ATOM   1283  N   SER    95      60.131  79.100  55.954  1.00  0.00           N  
ATOM   1284  H   SER    95      59.915  79.958  55.466  1.00  0.00           H  
ATOM   1285  CA  SER    95      59.117  77.969  55.775  1.00  0.00           C  
ATOM   1286  HA  SER    95      58.543  77.751  56.676  1.00  0.00           H  
ATOM   1287  CB  SER    95      57.976  78.398  54.789  1.00  0.00           C  
ATOM   1288  HB2 SER    95      57.530  79.318  55.169  1.00  0.00           H  
ATOM   1289  HB3 SER    95      58.340  78.641  53.792  1.00  0.00           H  
ATOM   1290  OG  SER    95      56.937  77.500  54.644  1.00  0.00           O  
ATOM   1291  HG  SER    95      56.578  77.560  53.756  1.00  0.00           H  
ATOM   1292  C   SER    95      59.809  76.626  55.300  1.00  0.00           C  
ATOM   1293  O   SER    95      60.846  76.643  54.684  1.00  0.00           O  
ATOM   1294  N   SER    96      59.185  75.479  55.561  1.00  0.00           N  
ATOM   1295  H   SER    96      58.260  75.563  55.959  1.00  0.00           H  
ATOM   1296  CA  SER    96      59.843  74.140  55.517  1.00  0.00           C  
ATOM   1297  HA  SER    96      60.757  74.150  56.109  1.00  0.00           H  
ATOM   1298  CB  SER    96      58.970  72.953  56.024  1.00  0.00           C  
ATOM   1299  HB2 SER    96      58.078  72.935  55.397  1.00  0.00           H  
ATOM   1300  HB3 SER    96      59.373  71.957  55.841  1.00  0.00           H  
ATOM   1301  OG  SER    96      58.786  73.133  57.411  1.00  0.00           O  
ATOM   1302  HG  SER    96      57.856  72.917  57.512  1.00  0.00           H  
ATOM   1303  C   SER    96      60.197  73.811  54.098  1.00  0.00           C  
ATOM   1304  O   SER    96      59.335  73.997  53.218  1.00  0.00           O  
ATOM   1305  N   TYR    97      61.342  73.200  53.794  1.00  0.00           N  
ATOM   1306  H   TYR    97      61.420  73.059  52.796  1.00  0.00           H  
ATOM   1307  CA  TYR    97      62.454  72.591  54.626  1.00  0.00           C  
ATOM   1308  HA  TYR    97      63.099  72.111  53.890  1.00  0.00           H  
ATOM   1309  CB  TYR    97      63.372  73.571  55.392  1.00  0.00           C  
ATOM   1310  HB2 TYR    97      62.772  74.306  55.929  1.00  0.00           H  
ATOM   1311  HB3 TYR    97      63.919  72.930  56.082  1.00  0.00           H  
ATOM   1312  CG  TYR    97      64.438  74.306  54.607  1.00  0.00           C  
ATOM   1313  CD1 TYR    97      64.023  75.235  53.616  1.00  0.00           C  
ATOM   1314  HD1 TYR    97      62.960  75.372  53.487  1.00  0.00           H  
ATOM   1315  CE1 TYR    97      64.965  75.794  52.728  1.00  0.00           C  
ATOM   1316  HE1 TYR    97      64.567  76.470  51.986  1.00  0.00           H  
ATOM   1317  CZ  TYR    97      66.303  75.383  52.776  1.00  0.00           C  
ATOM   1318  OH  TYR    97      67.207  75.829  51.825  1.00  0.00           O  
ATOM   1319  HH  TYR    97      66.806  76.372  51.143  1.00  0.00           H  
ATOM   1320  CE2 TYR    97      66.743  74.595  53.821  1.00  0.00           C  
ATOM   1321  HE2 TYR    97      67.783  74.330  53.942  1.00  0.00           H  
ATOM   1322  CD2 TYR    97      65.806  74.005  54.734  1.00  0.00           C  
ATOM   1323  HD2 TYR    97      66.148  73.331  55.505  1.00  0.00           H  
ATOM   1324  C   TYR    97      61.899  71.544  55.617  1.00  0.00           C  
ATOM   1325  O   TYR    97      61.804  71.758  56.816  1.00  0.00           O  
ATOM   1326  N   PRO    98      61.296  70.422  55.234  1.00  0.00           N  
ATOM   1327  CD  PRO    98      60.748  69.360  56.139  1.00  0.00           C  
ATOM   1328  HD2 PRO    98      60.008  69.609  56.899  1.00  0.00           H  
ATOM   1329  HD3 PRO    98      61.528  68.865  56.718  1.00  0.00           H  
ATOM   1330  CG  PRO    98      59.943  68.507  55.178  1.00  0.00           C  
ATOM   1331  HG2 PRO    98      59.039  68.993  54.813  1.00  0.00           H  
ATOM   1332  HG3 PRO    98      59.735  67.566  55.686  1.00  0.00           H  
ATOM   1333  CB  PRO    98      60.903  68.521  54.017  1.00  0.00           C  
ATOM   1334  HB2 PRO    98      60.438  68.064  53.143  1.00  0.00           H  
ATOM   1335  HB3 PRO    98      61.855  68.074  54.303  1.00  0.00           H  
ATOM   1336  CA  PRO    98      61.221  69.984  53.827  1.00  0.00           C  
ATOM   1337  HA  PRO    98      62.224  70.088  53.412  1.00  0.00           H  
ATOM   1338  C   PRO    98      60.131  70.625  52.913  1.00  0.00           C  
ATOM   1339  O   PRO    98      59.172  71.134  53.519  1.00  0.00           O  
ATOM   1340  N   GLY    99      60.240  70.703  51.612  1.00  0.00           N  
ATOM   1341  H   GLY    99      60.960  70.171  51.143  1.00  0.00           H  
ATOM   1342  CA  GLY    99      59.178  71.215  50.737  1.00  0.00           C  
ATOM   1343  HA2 GLY    99      58.922  72.240  51.007  1.00  0.00           H  
ATOM   1344  HA3 GLY    99      59.575  71.456  49.750  1.00  0.00           H  
ATOM   1345  C   GLY    99      58.011  70.249  50.565  1.00  0.00           C  
ATOM   1346  O   GLY    99      58.278  69.086  50.764  1.00  0.00           O  
ATOM   1347  N   TYR   100      56.710  70.721  50.311  1.00  0.00           N  
ATOM   1348  H   TYR   100      56.646  71.726  50.388  1.00  0.00           H  
ATOM   1349  CA  TYR   100      55.503  70.014  50.587  1.00  0.00           C  
ATOM   1350  HA  TYR   100      55.643  68.942  50.454  1.00  0.00           H  
ATOM   1351  CB  TYR   100      55.029  70.212  52.007  1.00  0.00           C  
ATOM   1352  HB2 TYR   100      54.184  69.550  52.197  1.00  0.00           H  
ATOM   1353  HB3 TYR   100      55.808  69.822  52.663  1.00  0.00           H  
ATOM   1354  CG  TYR   100      54.663  71.680  52.341  1.00  0.00           C  
ATOM   1355  CD1 TYR   100      53.306  72.178  52.143  1.00  0.00           C  
ATOM   1356  HD1 TYR   100      52.484  71.552  51.830  1.00  0.00           H  
ATOM   1357  CE1 TYR   100      53.054  73.557  52.280  1.00  0.00           C  
ATOM   1358  HE1 TYR   100      52.030  73.807  52.048  1.00  0.00           H  
ATOM   1359  CZ  TYR   100      54.035  74.510  52.679  1.00  0.00           C  
ATOM   1360  OH  TYR   100      53.788  75.840  52.535  1.00  0.00           O  
ATOM   1361  HH  TYR   100      54.621  76.259  52.306  1.00  0.00           H  
ATOM   1362  CE2 TYR   100      55.329  73.970  52.948  1.00  0.00           C  
ATOM   1363  HE2 TYR   100      56.101  74.718  53.053  1.00  0.00           H  
ATOM   1364  CD2 TYR   100      55.689  72.625  52.759  1.00  0.00           C  
ATOM   1365  HD2 TYR   100      56.723  72.316  52.727  1.00  0.00           H  
ATOM   1366  C   TYR   100      54.360  70.339  49.599  1.00  0.00           C  
ATOM   1367  O   TYR   100      53.549  69.444  49.275  1.00  0.00           O  
ATOM   1368  N   GLY   101      54.334  71.491  48.897  1.00  0.00           N  
ATOM   1369  H   GLY   101      55.068  72.142  49.138  1.00  0.00           H  
ATOM   1370  CA  GLY   101      53.188  71.890  48.045  1.00  0.00           C  
ATOM   1371  HA2 GLY   101      53.136  72.972  48.171  1.00  0.00           H  
ATOM   1372  HA3 GLY   101      53.383  71.528  47.035  1.00  0.00           H  
ATOM   1373  C   GLY   101      51.722  71.492  48.366  1.00  0.00           C  
ATOM   1374  O   GLY   101      51.265  71.786  49.473  1.00  0.00           O  
ATOM   1375  N   GLN   102      51.037  70.900  47.390  1.00  0.00           N  
ATOM   1376  H   GLN   102      51.404  70.915  46.449  1.00  0.00           H  
ATOM   1377  CA  GLN   102      49.717  70.301  47.537  1.00  0.00           C  
ATOM   1378  HA  GLN   102      49.085  71.010  48.071  1.00  0.00           H  
ATOM   1379  CB  GLN   102      49.120  70.131  46.105  1.00  0.00           C  
ATOM   1380  HB2 GLN   102      49.907  69.478  45.729  1.00  0.00           H  
ATOM   1381  HB3 GLN   102      48.103  69.746  46.185  1.00  0.00           H  
ATOM   1382  CG  GLN   102      49.040  71.407  45.153  1.00  0.00           C  
ATOM   1383  HG2 GLN   102      48.602  72.206  45.751  1.00  0.00           H  
ATOM   1384  HG3 GLN   102      50.016  71.733  44.794  1.00  0.00           H  
ATOM   1385  CD  GLN   102      48.081  71.241  43.920  1.00  0.00           C  
ATOM   1386  OE1 GLN   102      47.231  70.397  43.715  1.00  0.00           O  
ATOM   1387  NE2 GLN   102      48.209  72.109  42.975  1.00  0.00           N  
ATOM   1388 HE21 GLN   102      48.912  72.825  43.091  1.00  0.00           H  
ATOM   1389 HE22 GLN   102      47.602  72.168  42.170  1.00  0.00           H  
ATOM   1390  C   GLN   102      49.587  69.002  48.354  1.00  0.00           C  
ATOM   1391  O   GLN   102      48.422  68.711  48.709  1.00  0.00           O  
ATOM   1392  N   GLN   103      50.665  68.314  48.834  1.00  0.00           N  
ATOM   1393  H   GLN   103      51.542  68.756  48.596  1.00  0.00           H  
ATOM   1394  CA  GLN   103      50.627  67.074  49.724  1.00  0.00           C  
ATOM   1395  HA  GLN   103      49.923  67.313  50.521  1.00  0.00           H  
ATOM   1396  CB  GLN   103      50.149  65.919  48.895  1.00  0.00           C  
ATOM   1397  HB2 GLN   103      49.187  66.207  48.471  1.00  0.00           H  
ATOM   1398  HB3 GLN   103      50.811  65.870  48.030  1.00  0.00           H  
ATOM   1399  CG  GLN   103      50.142  64.555  49.588  1.00  0.00           C  
ATOM   1400  HG2 GLN   103      49.487  63.850  49.077  1.00  0.00           H  
ATOM   1401  HG3 GLN   103      51.129  64.105  49.697  1.00  0.00           H  
ATOM   1402  CD  GLN   103      49.686  64.608  51.067  1.00  0.00           C  
ATOM   1403  OE1 GLN   103      48.772  65.326  51.336  1.00  0.00           O  
ATOM   1404  NE2 GLN   103      50.128  63.646  51.885  1.00  0.00           N  
ATOM   1405 HE21 GLN   103      49.690  63.565  52.792  1.00  0.00           H  
ATOM   1406 HE22 GLN   103      50.878  63.040  51.584  1.00  0.00           H  
ATOM   1407  C   GLN   103      52.077  66.821  50.261  1.00  0.00           C  
ATOM   1408  O   GLN   103      53.004  66.782  49.494  1.00  0.00           O  
ATOM   1409  N   PRO   104      52.293  66.668  51.598  1.00  0.00           N  
ATOM   1410  CD  PRO   104      51.448  67.137  52.710  1.00  0.00           C  
ATOM   1411  HD2 PRO   104      50.533  66.556  52.600  1.00  0.00           H  
ATOM   1412  HD3 PRO   104      51.420  68.223  52.620  1.00  0.00           H  
ATOM   1413  CG  PRO   104      52.048  66.778  54.051  1.00  0.00           C  
ATOM   1414  HG2 PRO   104      51.328  66.391  54.772  1.00  0.00           H  
ATOM   1415  HG3 PRO   104      52.558  67.651  54.459  1.00  0.00           H  
ATOM   1416  CB  PRO   104      53.153  65.801  53.643  1.00  0.00           C  
ATOM   1417  HB2 PRO   104      52.777  64.782  53.733  1.00  0.00           H  
ATOM   1418  HB3 PRO   104      54.001  65.909  54.320  1.00  0.00           H  
ATOM   1419  CA  PRO   104      53.522  66.294  52.192  1.00  0.00           C  
ATOM   1420  HA  PRO   104      54.210  67.139  52.218  1.00  0.00           H  
ATOM   1421  C   PRO   104      54.197  65.199  51.391  1.00  0.00           C  
ATOM   1422  O   PRO   104      53.493  64.253  51.012  1.00  0.00           O  
ATOM   1423  N   ALA   105      55.520  65.274  51.129  1.00  0.00           N  
ATOM   1424  H   ALA   105      56.064  65.982  51.602  1.00  0.00           H  
ATOM   1425  CA  ALA   105      56.088  64.547  50.013  1.00  0.00           C  
ATOM   1426  HA  ALA   105      55.447  64.767  49.159  1.00  0.00           H  
ATOM   1427  CB  ALA   105      57.471  65.193  49.706  1.00  0.00           C  
ATOM   1428  HB1 ALA   105      57.796  64.683  48.799  1.00  0.00           H  
ATOM   1429  HB2 ALA   105      57.363  66.275  49.624  1.00  0.00           H  
ATOM   1430  HB3 ALA   105      58.208  65.012  50.488  1.00  0.00           H  
ATOM   1431  C   ALA   105      56.109  63.034  50.407  1.00  0.00           C  
ATOM   1432  O   ALA   105      56.243  62.675  51.559  1.00  0.00           O  
ATOM   1433  N   PRO   106      55.945  62.136  49.434  1.00  0.00           N  
ATOM   1434  CD  PRO   106      55.589  62.410  48.049  1.00  0.00           C  
ATOM   1435  HD2 PRO   106      56.175  63.132  47.480  1.00  0.00           H  
ATOM   1436  HD3 PRO   106      54.571  62.801  48.033  1.00  0.00           H  
ATOM   1437  CG  PRO   106      55.690  61.071  47.301  1.00  0.00           C  
ATOM   1438  HG2 PRO   106      56.733  60.961  47.004  1.00  0.00           H  
ATOM   1439  HG3 PRO   106      55.036  60.917  46.443  1.00  0.00           H  
ATOM   1440  CB  PRO   106      55.379  59.986  48.384  1.00  0.00           C  
ATOM   1441  HB2 PRO   106      55.863  59.049  48.111  1.00  0.00           H  
ATOM   1442  HB3 PRO   106      54.300  59.860  48.482  1.00  0.00           H  
ATOM   1443  CA  PRO   106      55.922  60.664  49.664  1.00  0.00           C  
ATOM   1444  HA  PRO   106      55.270  60.466  50.514  1.00  0.00           H  
ATOM   1445  C   PRO   106      57.376  60.074  50.032  1.00  0.00           C  
ATOM   1446  O   PRO   106      58.359  60.581  49.502  1.00  0.00           O  
ATOM   1447  N   SER   107      57.472  59.201  51.054  1.00  0.00           N  
ATOM   1448  H   SER   107      56.624  59.088  51.590  1.00  0.00           H  
ATOM   1449  CA  SER   107      58.655  58.703  51.534  1.00  0.00           C  
ATOM   1450  HA  SER   107      59.380  59.495  51.342  1.00  0.00           H  
ATOM   1451  CB  SER   107      58.613  58.330  53.019  1.00  0.00           C  
ATOM   1452  HB2 SER   107      58.417  59.260  53.554  1.00  0.00           H  
ATOM   1453  HB3 SER   107      57.800  57.644  53.254  1.00  0.00           H  
ATOM   1454  OG  SER   107      59.872  57.851  53.518  1.00  0.00           O  
ATOM   1455  HG  SER   107      59.787  56.920  53.737  1.00  0.00           H  
ATOM   1456  C   SER   107      59.352  57.689  50.582  1.00  0.00           C  
ATOM   1457  O   SER   107      58.692  57.244  49.649  1.00  0.00           O  
ATOM   1458  N   SER   108      60.657  57.445  50.824  1.00  0.00           N  
ATOM   1459  H   SER   108      61.127  58.012  51.514  1.00  0.00           H  
ATOM   1460  CA  SER   108      61.175  56.211  50.197  1.00  0.00           C  
ATOM   1461  HA  SER   108      60.346  55.510  50.102  1.00  0.00           H  
ATOM   1462  CB  SER   108      61.772  56.501  48.841  1.00  0.00           C  
ATOM   1463  HB2 SER   108      61.017  57.095  48.327  1.00  0.00           H  
ATOM   1464  HB3 SER   108      62.690  57.067  48.996  1.00  0.00           H  
ATOM   1465  OG  SER   108      62.027  55.309  48.175  1.00  0.00           O  
ATOM   1466  HG  SER   108      62.984  55.245  48.152  1.00  0.00           H  
ATOM   1467  C   SER   108      62.174  55.508  51.145  1.00  0.00           C  
ATOM   1468  O   SER   108      62.774  56.168  51.996  1.00  0.00           O  
ATOM   1469  N   THR   109      62.400  54.242  50.945  1.00  0.00           N  
ATOM   1470  H   THR   109      61.770  53.752  50.325  1.00  0.00           H  
ATOM   1471  CA  THR   109      63.650  53.570  51.363  1.00  0.00           C  
ATOM   1472  HA  THR   109      64.435  54.318  51.473  1.00  0.00           H  
ATOM   1473  CB  THR   109      63.559  52.807  52.685  1.00  0.00           C  
ATOM   1474  HB  THR   109      64.414  52.131  52.684  1.00  0.00           H  
ATOM   1475  CG2 THR   109      63.720  53.652  53.943  1.00  0.00           C  
ATOM   1476 HG21 THR   109      64.497  54.398  53.774  1.00  0.00           H  
ATOM   1477 HG22 THR   109      62.816  54.219  54.165  1.00  0.00           H  
ATOM   1478 HG23 THR   109      63.995  52.974  54.751  1.00  0.00           H  
ATOM   1479  OG1 THR   109      62.288  52.131  52.740  1.00  0.00           O  
ATOM   1480  HG1 THR   109      62.193  51.583  51.958  1.00  0.00           H  
ATOM   1481  C   THR   109      64.085  52.609  50.308  1.00  0.00           C  
ATOM   1482  O   THR   109      63.261  52.092  49.559  1.00  0.00           O  
ATOM   1483  N   SER   110      65.370  52.503  50.119  1.00  0.00           N  
ATOM   1484  H   SER   110      65.995  53.003  50.734  1.00  0.00           H  
ATOM   1485  CA  SER   110      65.903  51.647  49.087  1.00  0.00           C  
ATOM   1486  HA  SER   110      65.889  52.092  48.092  1.00  0.00           H  
ATOM   1487  CB  SER   110      67.336  51.552  49.374  1.00  0.00           C  
ATOM   1488  HB2 SER   110      67.684  52.583  49.432  1.00  0.00           H  
ATOM   1489  HB3 SER   110      67.475  50.903  50.240  1.00  0.00           H  
ATOM   1490  OG  SER   110      67.957  51.000  48.250  1.00  0.00           O  
ATOM   1491  HG  SER   110      68.910  50.966  48.355  1.00  0.00           H  
ATOM   1492  C   SER   110      65.254  50.287  49.037  1.00  0.00           C  
ATOM   1493  O   SER   110      65.184  49.573  50.088  1.00  0.00           O  
ATOM   1494  N   GLY   111      64.845  49.812  47.877  1.00  0.00           N  
ATOM   1495  H   GLY   111      64.874  50.423  47.073  1.00  0.00           H  
ATOM   1496  CA  GLY   111      64.096  48.606  47.625  1.00  0.00           C  
ATOM   1497  HA2 GLY   111      64.352  48.280  46.617  1.00  0.00           H  
ATOM   1498  HA3 GLY   111      64.344  47.930  48.444  1.00  0.00           H  
ATOM   1499  C   GLY   111      62.596  48.774  47.671  1.00  0.00           C  
ATOM   1500  O   GLY   111      62.080  49.899  47.837  1.00  0.00           O  
ATOM   1501  N   SER   112      61.722  47.742  47.584  1.00  0.00           N  
ATOM   1502  H   SER   112      60.775  48.079  47.485  1.00  0.00           H  
ATOM   1503  CA  SER   112      61.807  46.213  47.629  1.00  0.00           C  
ATOM   1504  HA  SER   112      60.887  46.009  47.081  1.00  0.00           H  
ATOM   1505  CB  SER   112      62.916  45.588  46.675  1.00  0.00           C  
ATOM   1506  HB2 SER   112      63.892  45.756  47.130  1.00  0.00           H  
ATOM   1507  HB3 SER   112      62.743  44.517  46.568  1.00  0.00           H  
ATOM   1508  OG  SER   112      62.768  46.150  45.375  1.00  0.00           O  
ATOM   1509  HG  SER   112      62.088  45.625  44.946  1.00  0.00           H  
ATOM   1510  C   SER   112      61.782  45.604  49.007  1.00  0.00           C  
ATOM   1511  O   SER   112      62.509  46.188  49.859  1.00  0.00           O  
ATOM   1512  N   TYR   113      61.103  44.465  49.275  1.00  0.00           N  
ATOM   1513  H   TYR   113      61.306  44.079  50.187  1.00  0.00           H  
ATOM   1514  CA  TYR   113      60.243  43.654  48.399  1.00  0.00           C  
ATOM   1515  HA  TYR   113      60.390  44.058  47.397  1.00  0.00           H  
ATOM   1516  CB  TYR   113      60.871  42.282  48.445  1.00  0.00           C  
ATOM   1517  HB2 TYR   113      61.071  41.968  49.469  1.00  0.00           H  
ATOM   1518  HB3 TYR   113      60.202  41.515  48.056  1.00  0.00           H  
ATOM   1519  CG  TYR   113      62.168  42.176  47.610  1.00  0.00           C  
ATOM   1520  CD1 TYR   113      62.131  41.596  46.351  1.00  0.00           C  
ATOM   1521  HD1 TYR   113      61.251  41.094  45.978  1.00  0.00           H  
ATOM   1522  CE1 TYR   113      63.202  41.519  45.527  1.00  0.00           C  
ATOM   1523  HE1 TYR   113      63.267  40.994  44.585  1.00  0.00           H  
ATOM   1524  CZ  TYR   113      64.443  42.090  45.949  1.00  0.00           C  
ATOM   1525  OH  TYR   113      65.560  42.005  45.191  1.00  0.00           O  
ATOM   1526  HH  TYR   113      66.429  42.202  45.546  1.00  0.00           H  
ATOM   1527  CE2 TYR   113      64.554  42.567  47.323  1.00  0.00           C  
ATOM   1528  HE2 TYR   113      65.508  42.842  47.749  1.00  0.00           H  
ATOM   1529  CD2 TYR   113      63.386  42.463  48.169  1.00  0.00           C  
ATOM   1530  HD2 TYR   113      63.459  42.866  49.168  1.00  0.00           H  
ATOM   1531  C   TYR   113      58.777  43.614  48.791  1.00  0.00           C  
ATOM   1532  O   TYR   113      58.077  42.640  48.551  1.00  0.00           O  
ATOM   1533  N   GLY   114      58.307  44.781  49.251  1.00  0.00           N  
ATOM   1534  H   GLY   114      58.972  45.530  49.383  1.00  0.00           H  
ATOM   1535  CA  GLY   114      56.989  45.103  49.644  1.00  0.00           C  
ATOM   1536  HA2 GLY   114      56.817  44.442  50.494  1.00  0.00           H  
ATOM   1537  HA3 GLY   114      56.998  46.089  50.107  1.00  0.00           H  
ATOM   1538  C   GLY   114      55.898  44.782  48.622  1.00  0.00           C  
ATOM   1539  O   GLY   114      56.130  44.870  47.409  1.00  0.00           O  
ATOM   1540  N   SER   115      54.764  44.399  49.123  1.00  0.00           N  
ATOM   1541  H   SER   115      54.063  44.111  48.454  1.00  0.00           H  
ATOM   1542  CA  SER   115      54.202  44.581  50.522  1.00  0.00           C  
ATOM   1543  HA  SER   115      54.574  45.469  51.034  1.00  0.00           H  
ATOM   1544  CB  SER   115      52.672  44.941  50.393  1.00  0.00           C  
ATOM   1545  HB2 SER   115      52.485  45.472  49.460  1.00  0.00           H  
ATOM   1546  HB3 SER   115      52.110  44.010  50.469  1.00  0.00           H  
ATOM   1547  OG  SER   115      52.277  45.873  51.360  1.00  0.00           O  
ATOM   1548  HG  SER   115      51.839  46.545  50.832  1.00  0.00           H  
ATOM   1549  C   SER   115      54.507  43.468  51.498  1.00  0.00           C  
ATOM   1550  O   SER   115      55.100  42.440  51.167  1.00  0.00           O  
ATOM   1551  N   SER   116      54.009  43.700  52.728  1.00  0.00           N  
ATOM   1552  H   SER   116      53.681  44.636  52.922  1.00  0.00           H  
ATOM   1553  CA  SER   116      54.102  42.809  53.873  1.00  0.00           C  
ATOM   1554  HA  SER   116      55.105  42.507  54.175  1.00  0.00           H  
ATOM   1555  CB  SER   116      53.463  43.604  54.971  1.00  0.00           C  
ATOM   1556  HB2 SER   116      52.406  43.639  54.706  1.00  0.00           H  
ATOM   1557  HB3 SER   116      53.602  43.183  55.966  1.00  0.00           H  
ATOM   1558  OG  SER   116      53.712  45.005  54.961  1.00  0.00           O  
ATOM   1559  HG  SER   116      53.452  45.154  55.873  1.00  0.00           H  
ATOM   1560  C   SER   116      53.213  41.520  53.645  1.00  0.00           C  
ATOM   1561  O   SER   116      52.263  41.562  52.800  1.00  0.00           O  
ATOM   1562  N   SER   117      53.519  40.474  54.423  1.00  0.00           N  
ATOM   1563  H   SER   117      54.331  40.633  55.002  1.00  0.00           H  
ATOM   1564  CA  SER   117      52.873  39.138  54.384  1.00  0.00           C  
ATOM   1565  HA  SER   117      52.382  39.107  53.411  1.00  0.00           H  
ATOM   1566  CB  SER   117      53.880  37.976  54.363  1.00  0.00           C  
ATOM   1567  HB2 SER   117      54.375  38.022  55.333  1.00  0.00           H  
ATOM   1568  HB3 SER   117      53.396  37.006  54.252  1.00  0.00           H  
ATOM   1569  OG  SER   117      54.936  37.986  53.349  1.00  0.00           O  
ATOM   1570  HG  SER   117      55.686  38.517  53.627  1.00  0.00           H  
ATOM   1571  C   SER   117      51.948  38.898  55.601  1.00  0.00           C  
ATOM   1572  O   SER   117      51.946  37.787  56.123  1.00  0.00           O  
ATOM   1573  N   GLN   118      51.186  39.907  56.031  1.00  0.00           N  
ATOM   1574  H   GLN   118      51.270  40.804  55.575  1.00  0.00           H  
ATOM   1575  CA  GLN   118      50.091  39.685  56.984  1.00  0.00           C  
ATOM   1576  HA  GLN   118      49.523  40.610  57.087  1.00  0.00           H  
ATOM   1577  CB  GLN   118      48.948  38.827  56.281  1.00  0.00           C  
ATOM   1578  HB2 GLN   118      48.806  39.373  55.348  1.00  0.00           H  
ATOM   1579  HB3 GLN   118      49.377  37.883  55.945  1.00  0.00           H  
ATOM   1580  CG  GLN   118      47.690  38.736  57.088  1.00  0.00           C  
ATOM   1581  HG2 GLN   118      48.039  38.515  58.097  1.00  0.00           H  
ATOM   1582  HG3 GLN   118      47.204  39.708  57.012  1.00  0.00           H  
ATOM   1583  CD  GLN   118      46.614  37.770  56.631  1.00  0.00           C  
ATOM   1584  OE1 GLN   118      46.708  36.852  55.841  1.00  0.00           O  
ATOM   1585  NE2 GLN   118      45.423  37.986  57.182  1.00  0.00           N  
ATOM   1586 HE21 GLN   118      45.465  38.690  57.905  1.00  0.00           H  
ATOM   1587 HE22 GLN   118      44.586  37.457  56.986  1.00  0.00           H  
ATOM   1588  C   GLN   118      50.534  39.337  58.449  1.00  0.00           C  
ATOM   1589  O   GLN   118      50.554  38.169  58.767  1.00  0.00           O  
ATOM   1590  N   SER   119      50.835  40.244  59.353  1.00  0.00           N  
ATOM   1591  H   SER   119      51.360  39.911  60.148  1.00  0.00           H  
ATOM   1592  CA  SER   119      50.721  41.737  59.227  1.00  0.00           C  
ATOM   1593  HA  SER   119      50.022  42.047  58.451  1.00  0.00           H  
ATOM   1594  CB  SER   119      49.983  42.207  60.515  1.00  0.00           C  
ATOM   1595  HB2 SER   119      50.721  42.235  61.317  1.00  0.00           H  
ATOM   1596  HB3 SER   119      49.638  43.171  60.140  1.00  0.00           H  
ATOM   1597  OG  SER   119      48.843  41.439  60.744  1.00  0.00           O  
ATOM   1598  HG  SER   119      48.258  41.899  61.350  1.00  0.00           H  
ATOM   1599  C   SER   119      52.107  42.381  59.026  1.00  0.00           C  
ATOM   1600  O   SER   119      53.188  41.775  58.756  1.00  0.00           O  
ATOM   1601  N   SER   120      52.043  43.757  59.114  1.00  0.00           N  
ATOM   1602  H   SER   120      51.102  44.062  59.320  1.00  0.00           H  
ATOM   1603  CA  SER   120      53.209  44.695  59.354  1.00  0.00           C  
ATOM   1604  HA  SER   120      54.072  44.341  58.791  1.00  0.00           H  
ATOM   1605  CB  SER   120      52.815  46.130  58.933  1.00  0.00           C  
ATOM   1606  HB2 SER   120      52.071  46.634  59.550  1.00  0.00           H  
ATOM   1607  HB3 SER   120      53.773  46.650  58.921  1.00  0.00           H  
ATOM   1608  OG  SER   120      52.410  46.075  57.558  1.00  0.00           O  
ATOM   1609  HG  SER   120      51.581  45.594  57.606  1.00  0.00           H  
ATOM   1610  C   SER   120      53.556  44.646  60.861  1.00  0.00           C  
ATOM   1611  O   SER   120      52.631  44.585  61.685  1.00  0.00           O  
ATOM   1612  N   SER   121      54.843  44.567  61.279  1.00  0.00           N  
ATOM   1613  H   SER   121      54.906  44.477  62.283  1.00  0.00           H  
ATOM   1614  CA  SER   121      56.009  44.243  60.470  1.00  0.00           C  
ATOM   1615  HA  SER   121      55.913  44.749  59.509  1.00  0.00           H  
ATOM   1616  CB  SER   121      57.293  44.687  61.078  1.00  0.00           C  
ATOM   1617  HB2 SER   121      57.602  44.135  61.965  1.00  0.00           H  
ATOM   1618  HB3 SER   121      58.084  44.584  60.335  1.00  0.00           H  
ATOM   1619  OG  SER   121      57.080  46.030  61.386  1.00  0.00           O  
ATOM   1620  HG  SER   121      56.778  46.085  62.295  1.00  0.00           H  
ATOM   1621  C   SER   121      56.013  42.739  59.963  1.00  0.00           C  
ATOM   1622  O   SER   121      56.558  42.463  58.869  1.00  0.00           O  
ATOM   1623  N   TYR   122      55.401  41.872  60.773  1.00  0.00           N  
ATOM   1624  H   TYR   122      54.933  42.247  61.586  1.00  0.00           H  
ATOM   1625  CA  TYR   122      55.407  40.429  60.565  1.00  0.00           C  
ATOM   1626  HA  TYR   122      55.593  40.298  59.499  1.00  0.00           H  
ATOM   1627  CB  TYR   122      56.565  39.814  61.346  1.00  0.00           C  
ATOM   1628  HB2 TYR   122      56.324  39.851  62.408  1.00  0.00           H  
ATOM   1629  HB3 TYR   122      56.556  38.765  61.048  1.00  0.00           H  
ATOM   1630  CG  TYR   122      57.946  40.317  61.089  1.00  0.00           C  
ATOM   1631  CD1 TYR   122      58.688  40.841  62.090  1.00  0.00           C  
ATOM   1632  HD1 TYR   122      58.204  40.858  63.056  1.00  0.00           H  
ATOM   1633  CE1 TYR   122      59.920  41.487  61.877  1.00  0.00           C  
ATOM   1634  HE1 TYR   122      60.492  41.946  62.669  1.00  0.00           H  
ATOM   1635  CZ  TYR   122      60.434  41.408  60.481  1.00  0.00           C  
ATOM   1636  OH  TYR   122      61.584  41.994  60.081  1.00  0.00           O  
ATOM   1637  HH  TYR   122      62.257  41.843  60.748  1.00  0.00           H  
ATOM   1638  CE2 TYR   122      59.713  40.670  59.542  1.00  0.00           C  
ATOM   1639  HE2 TYR   122      60.242  40.453  58.626  1.00  0.00           H  
ATOM   1640  CD2 TYR   122      58.489  40.193  59.807  1.00  0.00           C  
ATOM   1641  HD2 TYR   122      57.879  39.583  59.157  1.00  0.00           H  
ATOM   1642  C   TYR   122      54.107  39.660  60.925  1.00  0.00           C  
ATOM   1643  O   TYR   122      53.491  39.918  61.965  1.00  0.00           O  
ATOM   1644  N   GLY   123      53.600  38.743  60.126  1.00  0.00           N  
ATOM   1645  H   GLY   123      52.811  38.258  60.528  1.00  0.00           H  
ATOM   1646  CA  GLY   123      54.189  38.411  58.801  1.00  0.00           C  
ATOM   1647  HA2 GLY   123      53.717  39.001  58.015  1.00  0.00           H  
ATOM   1648  HA3 GLY   123      55.270  38.540  58.748  1.00  0.00           H  
ATOM   1649  C   GLY   123      53.988  36.957  58.380  1.00  0.00           C  
ATOM   1650  O   GLY   123      52.922  36.319  58.525  1.00  0.00           O  
ATOM   1651  N   GLN   124      55.040  36.329  57.845  1.00  0.00           N  
ATOM   1652  H   GLN   124      55.736  36.989  57.527  1.00  0.00           H  
ATOM   1653  CA  GLN   124      55.300  34.906  57.582  1.00  0.00           C  
ATOM   1654  HA  GLN   124      54.840  34.403  58.433  1.00  0.00           H  
ATOM   1655  CB  GLN   124      54.609  34.380  56.293  1.00  0.00           C  
ATOM   1656  HB2 GLN   124      53.561  34.668  56.384  1.00  0.00           H  
ATOM   1657  HB3 GLN   124      54.994  35.023  55.501  1.00  0.00           H  
ATOM   1658  CG  GLN   124      54.748  32.888  55.898  1.00  0.00           C  
ATOM   1659  HG2 GLN   124      54.072  32.765  55.052  1.00  0.00           H  
ATOM   1660  HG3 GLN   124      55.696  32.768  55.375  1.00  0.00           H  
ATOM   1661  CD  GLN   124      54.618  31.968  57.124  1.00  0.00           C  
ATOM   1662  OE1 GLN   124      53.934  32.335  58.109  1.00  0.00           O  
ATOM   1663  NE2 GLN   124      55.252  30.833  57.159  1.00  0.00           N  
ATOM   1664 HE21 GLN   124      55.929  30.547  56.466  1.00  0.00           H  
ATOM   1665 HE22 GLN   124      55.198  30.307  58.019  1.00  0.00           H  
ATOM   1666  C   GLN   124      56.843  34.547  57.640  1.00  0.00           C  
ATOM   1667  O   GLN   124      57.546  35.037  56.739  1.00  0.00           O  
ATOM   1668  N   PRO   125      57.368  33.913  58.735  1.00  0.00           N  
ATOM   1669  CD  PRO   125      58.761  33.523  58.817  1.00  0.00           C  
ATOM   1670  HD2 PRO   125      59.418  34.232  59.320  1.00  0.00           H  
ATOM   1671  HD3 PRO   125      59.247  33.347  57.858  1.00  0.00           H  
ATOM   1672  CG  PRO   125      58.871  32.317  59.735  1.00  0.00           C  
ATOM   1673  HG2 PRO   125      59.731  32.243  60.401  1.00  0.00           H  
ATOM   1674  HG3 PRO   125      58.650  31.421  59.155  1.00  0.00           H  
ATOM   1675  CB  PRO   125      57.696  32.433  60.687  1.00  0.00           C  
ATOM   1676  HB2 PRO   125      57.927  33.052  61.554  1.00  0.00           H  
ATOM   1677  HB3 PRO   125      57.243  31.487  60.983  1.00  0.00           H  
ATOM   1678  CA  PRO   125      56.629  33.301  59.846  1.00  0.00           C  
ATOM   1679  HA  PRO   125      55.882  32.609  59.458  1.00  0.00           H  
ATOM   1680  C   PRO   125      55.966  34.418  60.723  1.00  0.00           C  
ATOM   1681  O   PRO   125      56.577  35.523  60.881  1.00  0.00           O  
ATOM   1682  N   GLN   126      54.747  34.171  61.107  1.00  0.00           N  
ATOM   1683  H   GLN   126      54.464  33.201  61.086  1.00  0.00           H  
ATOM   1684  CA  GLN   126      53.753  35.099  61.715  1.00  0.00           C  
ATOM   1685  HA  GLN   126      53.611  35.880  60.968  1.00  0.00           H  
ATOM   1686  CB  GLN   126      52.434  34.432  61.926  1.00  0.00           C  
ATOM   1687  HB2 GLN   126      51.988  34.224  60.953  1.00  0.00           H  
ATOM   1688  HB3 GLN   126      52.685  33.458  62.345  1.00  0.00           H  
ATOM   1689  CG  GLN   126      51.411  35.183  62.782  1.00  0.00           C  
ATOM   1690  HG2 GLN   126      50.633  34.459  63.025  1.00  0.00           H  
ATOM   1691  HG3 GLN   126      51.917  35.506  63.692  1.00  0.00           H  
ATOM   1692  CD  GLN   126      50.889  36.413  61.991  1.00  0.00           C  
ATOM   1693  OE1 GLN   126      51.499  37.456  62.034  1.00  0.00           O  
ATOM   1694  NE2 GLN   126      49.940  36.238  61.110  1.00  0.00           N  
ATOM   1695 HE21 GLN   126      49.358  35.413  61.085  1.00  0.00           H  
ATOM   1696 HE22 GLN   126      49.684  37.053  60.570  1.00  0.00           H  
ATOM   1697  C   GLN   126      54.360  35.674  63.065  1.00  0.00           C  
ATOM   1698  O   GLN   126      54.781  34.946  63.986  1.00  0.00           O  
ATOM   1699  N   SER   127      54.484  36.991  63.119  1.00  0.00           N  
ATOM   1700  H   SER   127      54.144  37.531  62.336  1.00  0.00           H  
ATOM   1701  CA  SER   127      54.961  37.892  64.270  1.00  0.00           C  
ATOM   1702  HA  SER   127      54.521  38.859  64.027  1.00  0.00           H  
ATOM   1703  CB  SER   127      54.365  37.401  65.609  1.00  0.00           C  
ATOM   1704  HB2 SER   127      55.050  36.631  65.962  1.00  0.00           H  
ATOM   1705  HB3 SER   127      54.392  38.241  66.302  1.00  0.00           H  
ATOM   1706  OG  SER   127      52.973  36.922  65.486  1.00  0.00           O  
ATOM   1707  HG  SER   127      52.590  37.668  65.019  1.00  0.00           H  
ATOM   1708  C   SER   127      56.462  38.074  64.476  1.00  0.00           C  
ATOM   1709  O   SER   127      56.882  38.994  65.172  1.00  0.00           O  
ATOM   1710  N   GLY   128      57.300  37.321  63.758  1.00  0.00           N  
ATOM   1711  H   GLY   128      56.898  36.569  63.217  1.00  0.00           H  
ATOM   1712  CA  GLY   128      58.777  37.460  63.686  1.00  0.00           C  
ATOM   1713  HA2 GLY   128      58.937  38.283  62.989  1.00  0.00           H  
ATOM   1714  HA3 GLY   128      59.204  37.655  64.670  1.00  0.00           H  
ATOM   1715  C   GLY   128      59.350  36.166  63.057  1.00  0.00           C  
ATOM   1716  O   GLY   128      58.702  35.146  63.048  1.00  0.00           O  
ATOM   1717  N   SER   129      60.546  36.220  62.545  1.00  0.00           N  
ATOM   1718  H   SER   129      60.859  35.286  62.321  1.00  0.00           H  
ATOM   1719  CA  SER   129      61.551  37.241  62.329  1.00  0.00           C  
ATOM   1720  HA  SER   129      62.483  36.690  62.209  1.00  0.00           H  
ATOM   1721  CB  SER   129      61.252  37.909  60.980  1.00  0.00           C  
ATOM   1722  HB2 SER   129      60.215  38.234  60.894  1.00  0.00           H  
ATOM   1723  HB3 SER   129      61.889  38.788  60.883  1.00  0.00           H  
ATOM   1724  OG  SER   129      61.411  36.922  60.030  1.00  0.00           O  
ATOM   1725  HG  SER   129      62.338  36.909  59.779  1.00  0.00           H  
ATOM   1726  C   SER   129      61.878  38.251  63.452  1.00  0.00           C  
ATOM   1727  O   SER   129      61.857  39.468  63.243  1.00  0.00           O  
ATOM   1728  N   TYR   130      62.056  37.715  64.620  1.00  0.00           N  
ATOM   1729  H   TYR   130      62.040  36.717  64.775  1.00  0.00           H  
ATOM   1730  CA  TYR   130      62.139  38.520  65.814  1.00  0.00           C  
ATOM   1731  HA  TYR   130      61.197  39.044  65.979  1.00  0.00           H  
ATOM   1732  CB  TYR   130      62.005  37.604  67.016  1.00  0.00           C  
ATOM   1733  HB2 TYR   130      62.868  36.939  67.013  1.00  0.00           H  
ATOM   1734  HB3 TYR   130      61.885  38.122  67.967  1.00  0.00           H  
ATOM   1735  CG  TYR   130      60.777  36.676  66.985  1.00  0.00           C  
ATOM   1736  CD1 TYR   130      60.727  35.430  66.277  1.00  0.00           C  
ATOM   1737  HD1 TYR   130      61.655  34.965  65.978  1.00  0.00           H  
ATOM   1738  CE1 TYR   130      59.564  34.715  66.196  1.00  0.00           C  
ATOM   1739  HE1 TYR   130      59.537  33.734  65.745  1.00  0.00           H  
ATOM   1740  CZ  TYR   130      58.365  35.338  66.720  1.00  0.00           C  
ATOM   1741  OH  TYR   130      57.197  34.557  66.650  1.00  0.00           O  
ATOM   1742  HH  TYR   130      57.301  33.849  66.011  1.00  0.00           H  
ATOM   1743  CE2 TYR   130      58.393  36.540  67.388  1.00  0.00           C  
ATOM   1744  HE2 TYR   130      57.490  36.839  67.900  1.00  0.00           H  
ATOM   1745  CD2 TYR   130      59.623  37.145  67.600  1.00  0.00           C  
ATOM   1746  HD2 TYR   130      59.627  37.929  68.342  1.00  0.00           H  
ATOM   1747  C   TYR   130      63.413  39.440  65.812  1.00  0.00           C  
ATOM   1748  O   TYR   130      64.522  38.993  65.522  1.00  0.00           O  
ATOM   1749  N   SER   131      63.307  40.747  66.205  1.00  0.00           N  
ATOM   1750  H   SER   131      64.199  41.211  66.106  1.00  0.00           H  
ATOM   1751  CA  SER   131      62.124  41.634  66.514  1.00  0.00           C  
ATOM   1752  HA  SER   131      62.604  42.608  66.602  1.00  0.00           H  
ATOM   1753  CB  SER   131      61.234  41.917  65.309  1.00  0.00           C  
ATOM   1754  HB2 SER   131      61.858  42.315  64.509  1.00  0.00           H  
ATOM   1755  HB3 SER   131      60.825  40.970  64.958  1.00  0.00           H  
ATOM   1756  OG  SER   131      60.106  42.788  65.545  1.00  0.00           O  
ATOM   1757  HG  SER   131      60.184  43.593  65.028  1.00  0.00           H  
ATOM   1758  C   SER   131      61.408  41.414  67.909  1.00  0.00           C  
ATOM   1759  O   SER   131      60.460  40.677  67.982  1.00  0.00           O  
ATOM   1760  N   GLN   132      61.745  41.909  69.093  1.00  0.00           N  
ATOM   1761  H   GLN   132      61.288  41.460  69.873  1.00  0.00           H  
ATOM   1762  CA  GLN   132      62.827  42.803  69.453  1.00  0.00           C  
ATOM   1763  HA  GLN   132      63.683  42.674  68.790  1.00  0.00           H  
ATOM   1764  CB  GLN   132      62.449  44.325  69.497  1.00  0.00           C  
ATOM   1765  HB2 GLN   132      63.375  44.877  69.661  1.00  0.00           H  
ATOM   1766  HB3 GLN   132      62.041  44.645  68.538  1.00  0.00           H  
ATOM   1767  CG  GLN   132      61.324  44.782  70.523  1.00  0.00           C  
ATOM   1768  HG2 GLN   132      60.353  44.337  70.306  1.00  0.00           H  
ATOM   1769  HG3 GLN   132      61.685  44.457  71.500  1.00  0.00           H  
ATOM   1770  CD  GLN   132      61.298  46.353  70.522  1.00  0.00           C  
ATOM   1771  OE1 GLN   132      62.137  47.074  70.017  1.00  0.00           O  
ATOM   1772  NE2 GLN   132      60.252  46.979  71.083  1.00  0.00           N  
ATOM   1773 HE21 GLN   132      59.493  46.390  71.394  1.00  0.00           H  
ATOM   1774 HE22 GLN   132      60.150  47.918  70.724  1.00  0.00           H  
ATOM   1775  C   GLN   132      63.285  42.350  70.814  1.00  0.00           C  
ATOM   1776  O   GLN   132      62.437  42.112  71.706  1.00  0.00           O  
ATOM   1777  N   GLN   133      64.587  42.150  71.012  1.00  0.00           N  
ATOM   1778  H   GLN   133      65.171  42.446  70.243  1.00  0.00           H  
ATOM   1779  CA  GLN   133      65.359  41.798  72.185  1.00  0.00           C  
ATOM   1780  HA  GLN   133      66.379  41.920  71.822  1.00  0.00           H  
ATOM   1781  CB  GLN   133      65.062  42.816  73.388  1.00  0.00           C  
ATOM   1782  HB2 GLN   133      64.065  42.671  73.803  1.00  0.00           H  
ATOM   1783  HB3 GLN   133      65.848  42.710  74.136  1.00  0.00           H  
ATOM   1784  CG  GLN   133      65.279  44.249  72.994  1.00  0.00           C  
ATOM   1785  HG2 GLN   133      66.165  44.342  72.367  1.00  0.00           H  
ATOM   1786  HG3 GLN   133      64.412  44.697  72.508  1.00  0.00           H  
ATOM   1787  CD  GLN   133      65.590  45.070  74.272  1.00  0.00           C  
ATOM   1788  OE1 GLN   133      66.743  45.142  74.642  1.00  0.00           O  
ATOM   1789  NE2 GLN   133      64.615  45.664  74.878  1.00  0.00           N  
ATOM   1790 HE21 GLN   133      63.666  45.455  74.602  1.00  0.00           H  
ATOM   1791 HE22 GLN   133      64.727  46.127  75.769  1.00  0.00           H  
ATOM   1792  C   GLN   133      65.096  40.332  72.492  1.00  0.00           C  
ATOM   1793  O   GLN   133      64.336  40.071  73.421  1.00  0.00           O  
ATOM   1794  N   PRO   134      65.655  39.357  71.714  1.00  0.00           N  
ATOM   1795  CD  PRO   134      65.619  37.943  72.112  1.00  0.00           C  
ATOM   1796  HD2 PRO   134      64.601  37.552  72.128  1.00  0.00           H  
ATOM   1797  HD3 PRO   134      66.039  37.848  73.114  1.00  0.00           H  
ATOM   1798  CG  PRO   134      66.417  37.157  71.048  1.00  0.00           C  
ATOM   1799  HG2 PRO   134      65.751  36.824  70.252  1.00  0.00           H  
ATOM   1800  HG3 PRO   134      66.991  36.341  71.486  1.00  0.00           H  
ATOM   1801  CB  PRO   134      67.357  38.235  70.401  1.00  0.00           C  
ATOM   1802  HB2 PRO   134      67.537  37.964  69.361  1.00  0.00           H  
ATOM   1803  HB3 PRO   134      68.166  38.445  71.102  1.00  0.00           H  
ATOM   1804  CA  PRO   134      66.390  39.466  70.470  1.00  0.00           C  
ATOM   1805  HA  PRO   134      67.055  40.327  70.533  1.00  0.00           H  
ATOM   1806  C   PRO   134      65.510  39.597  69.228  1.00  0.00           C  
ATOM   1807  O   PRO   134      64.349  39.152  69.346  1.00  0.00           O  
ATOM   1808  N   SER   135      66.097  40.207  68.114  1.00  0.00           N  
ATOM   1809  H   SER   135      65.600  40.222  67.235  1.00  0.00           H  
ATOM   1810  CA  SER   135      67.427  40.851  68.025  1.00  0.00           C  
ATOM   1811  HA  SER   135      68.192  40.205  68.458  1.00  0.00           H  
ATOM   1812  CB  SER   135      67.736  41.099  66.526  1.00  0.00           C  
ATOM   1813  HB2 SER   135      68.617  41.715  66.347  1.00  0.00           H  
ATOM   1814  HB3 SER   135      67.861  40.158  65.990  1.00  0.00           H  
ATOM   1815  OG  SER   135      66.634  41.712  65.888  1.00  0.00           O  
ATOM   1816  HG  SER   135      66.916  42.591  65.626  1.00  0.00           H  
ATOM   1817  C   SER   135      67.558  42.187  68.801  1.00  0.00           C  
ATOM   1818  O   SER   135      66.525  42.765  69.165  1.00  0.00           O  
ATOM   1819  N   TYR   136      68.800  42.704  69.021  1.00  0.00           N  
ATOM   1820  H   TYR   136      69.557  42.206  68.576  1.00  0.00           H  
ATOM   1821  CA  TYR   136      69.189  43.940  69.784  1.00  0.00           C  
ATOM   1822  HA  TYR   136      68.348  44.344  70.347  1.00  0.00           H  
ATOM   1823  CB  TYR   136      70.327  43.526  70.807  1.00  0.00           C  
ATOM   1824  HB2 TYR   136      71.236  43.219  70.289  1.00  0.00           H  
ATOM   1825  HB3 TYR   136      70.707  44.435  71.274  1.00  0.00           H  
ATOM   1826  CG  TYR   136      69.894  42.418  71.860  1.00  0.00           C  
ATOM   1827  CD1 TYR   136      69.090  42.801  72.945  1.00  0.00           C  
ATOM   1828  HD1 TYR   136      68.913  43.846  73.149  1.00  0.00           H  
ATOM   1829  CE1 TYR   136      68.608  41.873  73.876  1.00  0.00           C  
ATOM   1830  HE1 TYR   136      68.092  42.053  74.807  1.00  0.00           H  
ATOM   1831  CZ  TYR   136      68.964  40.539  73.747  1.00  0.00           C  
ATOM   1832  OH  TYR   136      68.585  39.542  74.588  1.00  0.00           O  
ATOM   1833  HH  TYR   136      68.995  38.693  74.407  1.00  0.00           H  
ATOM   1834  CE2 TYR   136      69.805  40.162  72.658  1.00  0.00           C  
ATOM   1835  HE2 TYR   136      69.961  39.121  72.416  1.00  0.00           H  
ATOM   1836  CD2 TYR   136      70.294  41.074  71.755  1.00  0.00           C  
ATOM   1837  HD2 TYR   136      70.943  40.697  70.978  1.00  0.00           H  
ATOM   1838  C   TYR   136      69.692  45.091  68.949  1.00  0.00           C  
ATOM   1839  O   TYR   136      70.682  44.832  68.237  1.00  0.00           O  
ATOM   1840  N   GLY   137      69.148  46.302  68.914  1.00  0.00           N  
ATOM   1841  H   GLY   137      69.638  47.028  68.410  1.00  0.00           H  
ATOM   1842  CA  GLY   137      68.011  46.784  69.783  1.00  0.00           C  
ATOM   1843  HA2 GLY   137      67.336  47.540  69.380  1.00  0.00           H  
ATOM   1844  HA3 GLY   137      67.357  45.925  69.932  1.00  0.00           H  
ATOM   1845  C   GLY   137      68.391  47.249  71.204  1.00  0.00           C  
ATOM   1846  O   GLY   137      69.543  47.018  71.639  1.00  0.00           O  
ATOM   1847  N   GLY   138      67.504  47.831  71.990  1.00  0.00           N  
ATOM   1848  H   GLY   138      66.524  47.835  71.742  1.00  0.00           H  
ATOM   1849  CA  GLY   138      67.735  48.301  73.335  1.00  0.00           C  
ATOM   1850  HA2 GLY   138      66.809  48.767  73.672  1.00  0.00           H  
ATOM   1851  HA3 GLY   138      67.982  47.518  74.052  1.00  0.00           H  
ATOM   1852  C   GLY   138      68.863  49.320  73.502  1.00  0.00           C  
ATOM   1853  O   GLY   138      69.349  49.833  72.502  1.00  0.00           O  
ATOM   1854  N   GLN   139      69.378  49.715  74.667  1.00  0.00           N  
ATOM   1855  H   GLN   139      70.071  50.440  74.541  1.00  0.00           H  
ATOM   1856  CA  GLN   139      69.114  49.130  75.988  1.00  0.00           C  
ATOM   1857  HA  GLN   139      69.152  48.041  76.021  1.00  0.00           H  
ATOM   1858  CB  GLN   139      70.153  49.737  76.930  1.00  0.00           C  
ATOM   1859  HB2 GLN   139      70.079  50.824  76.965  1.00  0.00           H  
ATOM   1860  HB3 GLN   139      70.122  49.294  77.925  1.00  0.00           H  
ATOM   1861  CG  GLN   139      71.587  49.677  76.533  1.00  0.00           C  
ATOM   1862  HG2 GLN   139      71.887  48.672  76.235  1.00  0.00           H  
ATOM   1863  HG3 GLN   139      71.742  50.251  75.620  1.00  0.00           H  
ATOM   1864  CD  GLN   139      72.557  49.986  77.614  1.00  0.00           C  
ATOM   1865  OE1 GLN   139      72.855  49.139  78.506  1.00  0.00           O  
ATOM   1866  NE2 GLN   139      73.223  51.132  77.573  1.00  0.00           N  
ATOM   1867 HE21 GLN   139      73.081  51.886  76.916  1.00  0.00           H  
ATOM   1868 HE22 GLN   139      73.987  51.277  78.217  1.00  0.00           H  
ATOM   1869  C   GLN   139      67.742  49.430  76.471  1.00  0.00           C  
ATOM   1870  O   GLN   139      67.176  48.647  77.247  1.00  0.00           O  
ATOM   1871  N   GLN   140      67.014  50.398  75.910  1.00  0.00           N  
ATOM   1872  H   GLN   140      67.318  51.104  75.256  1.00  0.00           H  
ATOM   1873  CA  GLN   140      65.726  50.932  76.509  1.00  0.00           C  
ATOM   1874  HA  GLN   140      65.598  51.886  75.999  1.00  0.00           H  
ATOM   1875  CB  GLN   140      64.527  49.973  76.315  1.00  0.00           C  
ATOM   1876  HB2 GLN   140      64.769  48.958  76.629  1.00  0.00           H  
ATOM   1877  HB3 GLN   140      63.746  50.356  76.971  1.00  0.00           H  
ATOM   1878  CG  GLN   140      63.970  49.842  74.838  1.00  0.00           C  
ATOM   1879  HG2 GLN   140      63.899  50.829  74.381  1.00  0.00           H  
ATOM   1880  HG3 GLN   140      64.660  49.180  74.316  1.00  0.00           H  
ATOM   1881  CD  GLN   140      62.594  49.202  74.752  1.00  0.00           C  
ATOM   1882  OE1 GLN   140      62.099  48.589  75.697  1.00  0.00           O  
ATOM   1883  NE2 GLN   140      61.918  49.338  73.707  1.00  0.00           N  
ATOM   1884 HE21 GLN   140      62.200  49.857  72.888  1.00  0.00           H  
ATOM   1885 HE22 GLN   140      61.019  48.877  73.693  1.00  0.00           H  
ATOM   1886  C   GLN   140      65.974  51.330  77.978  1.00  0.00           C  
ATOM   1887  O   GLN   140      65.239  50.897  78.854  1.00  0.00           O  
ATOM   1888  N   GLN   141      67.053  52.128  78.279  1.00  0.00           N  
ATOM   1889  H   GLN   141      67.689  52.403  77.544  1.00  0.00           H  
ATOM   1890  CA  GLN   141      67.346  52.656  79.645  1.00  0.00           C  
ATOM   1891  HA  GLN   141      66.597  52.440  80.407  1.00  0.00           H  
ATOM   1892  CB  GLN   141      68.669  51.978  80.065  1.00  0.00           C  
ATOM   1893  HB2 GLN   141      69.355  52.033  79.220  1.00  0.00           H  
ATOM   1894  HB3 GLN   141      69.077  52.379  80.993  1.00  0.00           H  
ATOM   1895  CG  GLN   141      68.375  50.488  80.307  1.00  0.00           C  
ATOM   1896  HG2 GLN   141      67.831  49.994  79.503  1.00  0.00           H  
ATOM   1897  HG3 GLN   141      69.302  49.915  80.309  1.00  0.00           H  
ATOM   1898  CD  GLN   141      67.636  50.213  81.568  1.00  0.00           C  
ATOM   1899  OE1 GLN   141      68.130  50.224  82.718  1.00  0.00           O  
ATOM   1900  NE2 GLN   141      66.370  50.125  81.430  1.00  0.00           N  
ATOM   1901 HE21 GLN   141      65.988  50.113  80.495  1.00  0.00           H  
ATOM   1902 HE22 GLN   141      65.728  49.921  82.183  1.00  0.00           H  
ATOM   1903  C   GLN   141      67.527  54.169  79.650  1.00  0.00           C  
ATOM   1904  O   GLN   141      68.423  54.627  78.929  1.00  0.00           O  
ATOM   1905  N   SER   142      66.722  55.014  80.366  1.00  0.00           N  
ATOM   1906  H   SER   142      66.937  56.000  80.311  1.00  0.00           H  
ATOM   1907  CA  SER   142      65.470  54.736  81.180  1.00  0.00           C  
ATOM   1908  HA  SER   142      65.041  55.662  81.564  1.00  0.00           H  
ATOM   1909  CB  SER   142      64.401  54.111  80.281  1.00  0.00           C  
ATOM   1910  HB2 SER   142      64.771  53.283  79.675  1.00  0.00           H  
ATOM   1911  HB3 SER   142      63.584  53.693  80.869  1.00  0.00           H  
ATOM   1912  OG  SER   142      63.888  55.112  79.404  1.00  0.00           O  
ATOM   1913  HG  SER   142      63.698  55.906  79.908  1.00  0.00           H  
ATOM   1914  C   SER   142      65.738  53.956  82.453  1.00  0.00           C  
ATOM   1915  O   SER   142      65.071  52.962  82.796  1.00  0.00           O  
ATOM   1916  N   TYR   143      66.842  54.388  83.095  1.00  0.00           N  
ATOM   1917  H   TYR   143      67.407  55.159  82.768  1.00  0.00           H  
ATOM   1918  CA  TYR   143      67.371  53.731  84.274  1.00  0.00           C  
ATOM   1919  HA  TYR   143      67.455  52.652  84.146  1.00  0.00           H  
ATOM   1920  CB  TYR   143      68.760  54.331  84.583  1.00  0.00           C  
ATOM   1921  HB2 TYR   143      68.616  55.382  84.834  1.00  0.00           H  
ATOM   1922  HB3 TYR   143      69.174  53.741  85.401  1.00  0.00           H  
ATOM   1923  CG  TYR   143      69.834  54.205  83.492  1.00  0.00           C  
ATOM   1924  CD1 TYR   143      70.623  53.029  83.275  1.00  0.00           C  
ATOM   1925  HD1 TYR   143      70.590  52.309  84.079  1.00  0.00           H  
ATOM   1926  CE1 TYR   143      71.385  52.962  82.092  1.00  0.00           C  
ATOM   1927  HE1 TYR   143      71.980  52.094  81.849  1.00  0.00           H  
ATOM   1928  CZ  TYR   143      71.404  54.018  81.126  1.00  0.00           C  
ATOM   1929  OH  TYR   143      72.098  53.896  79.940  1.00  0.00           O  
ATOM   1930  HH  TYR   143      72.966  53.554  80.166  1.00  0.00           H  
ATOM   1931  CE2 TYR   143      70.751  55.219  81.391  1.00  0.00           C  
ATOM   1932  HE2 TYR   143      70.544  55.968  80.640  1.00  0.00           H  
ATOM   1933  CD2 TYR   143      69.941  55.300  82.555  1.00  0.00           C  
ATOM   1934  HD2 TYR   143      69.412  56.226  82.722  1.00  0.00           H  
ATOM   1935  C   TYR   143      66.388  54.053  85.469  1.00  0.00           C  
ATOM   1936  O   TYR   143      65.496  54.966  85.378  1.00  0.00           O  
ATOM   1937  N   GLY   144      66.629  53.514  86.692  1.00  0.00           N  
ATOM   1938  H   GLY   144      67.329  52.795  86.802  1.00  0.00           H  
ATOM   1939  CA  GLY   144      65.875  53.967  87.912  1.00  0.00           C  
ATOM   1940  HA2 GLY   144      66.517  53.819  88.780  1.00  0.00           H  
ATOM   1941  HA3 GLY   144      65.751  55.044  87.791  1.00  0.00           H  
ATOM   1942  C   GLY   144      64.502  53.183  88.046  1.00  0.00           C  
ATOM   1943  O   GLY   144      64.339  52.079  87.566  1.00  0.00           O  
ATOM   1944  N   GLN   145      63.597  53.839  88.718  1.00  0.00           N  
ATOM   1945  H   GLN   145      63.830  54.752  89.082  1.00  0.00           H  
ATOM   1946  CA  GLN   145      62.239  53.418  88.923  1.00  0.00           C  
ATOM   1947  HA  GLN   145      62.008  52.561  88.290  1.00  0.00           H  
ATOM   1948  CB  GLN   145      62.015  53.253  90.413  1.00  0.00           C  
ATOM   1949  HB2 GLN   145      62.352  54.152  90.929  1.00  0.00           H  
ATOM   1950  HB3 GLN   145      60.940  53.139  90.553  1.00  0.00           H  
ATOM   1951  CG  GLN   145      62.725  51.981  91.012  1.00  0.00           C  
ATOM   1952  HG2 GLN   145      62.016  51.330  91.524  1.00  0.00           H  
ATOM   1953  HG3 GLN   145      63.224  51.377  90.254  1.00  0.00           H  
ATOM   1954  CD  GLN   145      63.872  52.355  92.030  1.00  0.00           C  
ATOM   1955  OE1 GLN   145      64.766  53.165  91.690  1.00  0.00           O  
ATOM   1956  NE2 GLN   145      63.920  51.836  93.239  1.00  0.00           N  
ATOM   1957 HE21 GLN   145      64.744  52.010  93.797  1.00  0.00           H  
ATOM   1958 HE22 GLN   145      63.188  51.184  93.481  1.00  0.00           H  
ATOM   1959  C   GLN   145      61.485  54.630  88.489  1.00  0.00           C  
ATOM   1960  O   GLN   145      61.577  55.714  89.028  1.00  0.00           O  
ATOM   1961  N   GLN   146      60.584  54.339  87.525  1.00  0.00           N  
ATOM   1962  H   GLN   146      60.696  53.444  87.071  1.00  0.00           H  
ATOM   1963  CA  GLN   146      59.650  55.287  87.044  1.00  0.00           C  
ATOM   1964  HA  GLN   146      60.310  56.085  86.703  1.00  0.00           H  
ATOM   1965  CB  GLN   146      58.930  54.786  85.759  1.00  0.00           C  
ATOM   1966  HB2 GLN   146      59.635  54.750  84.928  1.00  0.00           H  
ATOM   1967  HB3 GLN   146      58.515  53.810  86.008  1.00  0.00           H  
ATOM   1968  CG  GLN   146      57.755  55.688  85.444  1.00  0.00           C  
ATOM   1969  HG2 GLN   146      57.167  55.673  86.361  1.00  0.00           H  
ATOM   1970  HG3 GLN   146      58.011  56.740  85.311  1.00  0.00           H  
ATOM   1971  CD  GLN   146      56.891  55.152  84.253  1.00  0.00           C  
ATOM   1972  OE1 GLN   146      57.262  54.330  83.478  1.00  0.00           O  
ATOM   1973  NE2 GLN   146      55.690  55.665  84.085  1.00  0.00           N  
ATOM   1974 HE21 GLN   146      55.329  56.311  84.772  1.00  0.00           H  
ATOM   1975 HE22 GLN   146      55.200  55.453  83.227  1.00  0.00           H  
ATOM   1976  C   GLN   146      58.855  56.015  88.170  1.00  0.00           C  
ATOM   1977  O   GLN   146      58.276  55.296  89.005  1.00  0.00           O  
ATOM   1978  N   GLN   147      58.891  57.343  88.174  1.00  0.00           N  
ATOM   1979  H   GLN   147      59.359  57.782  87.394  1.00  0.00           H  
ATOM   1980  CA  GLN   147      58.161  58.052  89.246  1.00  0.00           C  
ATOM   1981  HA  GLN   147      57.301  57.413  89.446  1.00  0.00           H  
ATOM   1982  CB  GLN   147      59.040  58.249  90.525  1.00  0.00           C  
ATOM   1983  HB2 GLN   147      58.389  58.710  91.268  1.00  0.00           H  
ATOM   1984  HB3 GLN   147      59.314  57.225  90.776  1.00  0.00           H  
ATOM   1985  CG  GLN   147      60.302  59.136  90.343  1.00  0.00           C  
ATOM   1986  HG2 GLN   147      60.713  59.120  89.334  1.00  0.00           H  
ATOM   1987  HG3 GLN   147      60.067  60.168  90.601  1.00  0.00           H  
ATOM   1988  CD  GLN   147      61.393  58.784  91.307  1.00  0.00           C  
ATOM   1989  OE1 GLN   147      61.686  59.476  92.266  1.00  0.00           O  
ATOM   1990  NE2 GLN   147      62.049  57.663  91.152  1.00  0.00           N  
ATOM   1991 HE21 GLN   147      61.834  56.973  90.447  1.00  0.00           H  
ATOM   1992 HE22 GLN   147      62.815  57.521  91.795  1.00  0.00           H  
ATOM   1993  C   GLN   147      57.682  59.432  88.825  1.00  0.00           C  
ATOM   1994  O   GLN   147      58.433  60.075  88.118  1.00  0.00           O  
ATOM   1995  N   SER   148      56.481  59.917  89.171  1.00  0.00           N  
ATOM   1996  H   SER   148      55.825  59.438  89.772  1.00  0.00           H  
ATOM   1997  CA  SER   148      56.055  61.210  88.602  1.00  0.00           C  
ATOM   1998  HA  SER   148      55.895  61.122  87.527  1.00  0.00           H  
ATOM   1999  CB  SER   148      54.654  61.557  89.185  1.00  0.00           C  
ATOM   2000  HB2 SER   148      53.983  60.699  89.135  1.00  0.00           H  
ATOM   2001  HB3 SER   148      54.795  61.781  90.243  1.00  0.00           H  
ATOM   2002  OG  SER   148      54.009  62.565  88.646  1.00  0.00           O  
ATOM   2003  HG  SER   148      53.204  62.243  88.232  1.00  0.00           H  
ATOM   2004  C   SER   148      57.035  62.443  88.779  1.00  0.00           C  
ATOM   2005  O   SER   148      57.660  62.664  89.785  1.00  0.00           O  
ATOM   2006  N   TYR   149      57.158  63.200  87.717  1.00  0.00           N  
ATOM   2007  H   TYR   149      56.588  62.998  86.908  1.00  0.00           H  
ATOM   2008  CA  TYR   149      57.892  64.466  87.615  1.00  0.00           C  
ATOM   2009  HA  TYR   149      58.969  64.297  87.629  1.00  0.00           H  
ATOM   2010  CB  TYR   149      57.619  64.983  86.194  1.00  0.00           C  
ATOM   2011  HB2 TYR   149      58.033  64.198  85.562  1.00  0.00           H  
ATOM   2012  HB3 TYR   149      56.541  65.030  86.038  1.00  0.00           H  
ATOM   2013  CG  TYR   149      58.285  66.261  85.834  1.00  0.00           C  
ATOM   2014  CD1 TYR   149      57.460  67.377  85.459  1.00  0.00           C  
ATOM   2015  HD1 TYR   149      56.415  67.209  85.241  1.00  0.00           H  
ATOM   2016  CE1 TYR   149      57.924  68.641  85.151  1.00  0.00           C  
ATOM   2017  HE1 TYR   149      57.247  69.419  84.827  1.00  0.00           H  
ATOM   2018  CZ  TYR   149      59.315  68.929  85.255  1.00  0.00           C  
ATOM   2019  OH  TYR   149      59.753  70.180  85.074  1.00  0.00           O  
ATOM   2020  HH  TYR   149      59.052  70.764  84.776  1.00  0.00           H  
ATOM   2021  CE2 TYR   149      60.183  67.899  85.586  1.00  0.00           C  
ATOM   2022  HE2 TYR   149      61.245  68.094  85.601  1.00  0.00           H  
ATOM   2023  CD2 TYR   149      59.662  66.592  85.842  1.00  0.00           C  
ATOM   2024  HD2 TYR   149      60.359  65.794  86.053  1.00  0.00           H  
ATOM   2025  C   TYR   149      57.460  65.487  88.746  1.00  0.00           C  
ATOM   2026  O   TYR   149      56.242  65.678  88.978  1.00  0.00           O  
ATOM   2027  N   ASN   150      58.383  66.245  89.365  1.00  0.00           N  
ATOM   2028  H   ASN   150      59.341  66.076  89.095  1.00  0.00           H  
ATOM   2029  CA  ASN   150      58.066  67.359  90.256  1.00  0.00           C  
ATOM   2030  HA  ASN   150      56.985  67.431  90.373  1.00  0.00           H  
ATOM   2031  CB  ASN   150      58.712  67.154  91.599  1.00  0.00           C  
ATOM   2032  HB2 ASN   150      58.594  66.131  91.955  1.00  0.00           H  
ATOM   2033  HB3 ASN   150      59.771  67.363  91.443  1.00  0.00           H  
ATOM   2034  CG  ASN   150      58.150  68.184  92.609  1.00  0.00           C  
ATOM   2035  OD1 ASN   150      57.396  69.084  92.292  1.00  0.00           O  
ATOM   2036  ND2 ASN   150      58.439  67.990  93.871  1.00  0.00           N  
ATOM   2037 HD21 ASN   150      58.034  68.601  94.566  1.00  0.00           H  
ATOM   2038 HD22 ASN   150      59.128  67.300  94.134  1.00  0.00           H  
ATOM   2039  C   ASN   150      58.499  68.699  89.566  1.00  0.00           C  
ATOM   2040  O   ASN   150      59.633  69.080  89.793  1.00  0.00           O  
ATOM   2041  N   PRO   151      57.597  69.425  88.954  1.00  0.00           N  
ATOM   2042  CD  PRO   151      56.220  69.119  88.595  1.00  0.00           C  
ATOM   2043  HD2 PRO   151      55.743  68.575  89.411  1.00  0.00           H  
ATOM   2044  HD3 PRO   151      56.162  68.545  87.671  1.00  0.00           H  
ATOM   2045  CG  PRO   151      55.528  70.408  88.256  1.00  0.00           C  
ATOM   2046  HG2 PRO   151      55.296  70.826  89.236  1.00  0.00           H  
ATOM   2047  HG3 PRO   151      54.638  70.337  87.630  1.00  0.00           H  
ATOM   2048  CB  PRO   151      56.636  71.185  87.517  1.00  0.00           C  
ATOM   2049  HB2 PRO   151      56.523  72.267  87.596  1.00  0.00           H  
ATOM   2050  HB3 PRO   151      56.594  70.935  86.457  1.00  0.00           H  
ATOM   2051  CA  PRO   151      57.959  70.696  88.247  1.00  0.00           C  
ATOM   2052  HA  PRO   151      58.816  70.438  87.625  1.00  0.00           H  
ATOM   2053  C   PRO   151      58.394  71.794  89.201  1.00  0.00           C  
ATOM   2054  O   PRO   151      57.977  71.710  90.328  1.00  0.00           O  
ATOM   2055  N   PRO   152      59.399  72.656  88.850  1.00  0.00           N  
ATOM   2056  CD  PRO   152      60.255  72.581  87.628  1.00  0.00           C  
ATOM   2057  HD2 PRO   152      59.528  72.577  86.816  1.00  0.00           H  
ATOM   2058  HD3 PRO   152      61.007  71.794  87.573  1.00  0.00           H  
ATOM   2059  CG  PRO   152      61.003  73.890  87.571  1.00  0.00           C  
ATOM   2060  HG2 PRO   152      60.404  74.657  87.081  1.00  0.00           H  
ATOM   2061  HG3 PRO   152      62.033  73.853  87.216  1.00  0.00           H  
ATOM   2062  CB  PRO   152      61.152  74.222  89.072  1.00  0.00           C  
ATOM   2063  HB2 PRO   152      61.090  75.310  89.048  1.00  0.00           H  
ATOM   2064  HB3 PRO   152      62.077  73.849  89.512  1.00  0.00           H  
ATOM   2065  CA  PRO   152      59.861  73.732  89.710  1.00  0.00           C  
ATOM   2066  HA  PRO   152      59.963  73.288  90.700  1.00  0.00           H  
ATOM   2067  C   PRO   152      58.820  74.857  89.730  1.00  0.00           C  
ATOM   2068  O   PRO   152      57.891  74.895  88.888  1.00  0.00           O  
ATOM   2069  N   GLN   153      58.862  75.645  90.798  1.00  0.00           N  
ATOM   2070  H   GLN   153      59.665  75.551  91.403  1.00  0.00           H  
ATOM   2071  CA  GLN   153      57.935  76.755  91.030  1.00  0.00           C  
ATOM   2072  HA  GLN   153      56.976  76.309  91.291  1.00  0.00           H  
ATOM   2073  CB  GLN   153      58.486  77.571  92.199  1.00  0.00           C  
ATOM   2074  HB2 GLN   153      58.846  76.935  93.008  1.00  0.00           H  
ATOM   2075  HB3 GLN   153      59.311  78.142  91.773  1.00  0.00           H  
ATOM   2076  CG  GLN   153      57.439  78.533  92.835  1.00  0.00           C  
ATOM   2077  HG2 GLN   153      58.039  79.267  93.374  1.00  0.00           H  
ATOM   2078  HG3 GLN   153      56.959  79.125  92.056  1.00  0.00           H  
ATOM   2079  CD  GLN   153      56.356  77.988  93.753  1.00  0.00           C  
ATOM   2080  OE1 GLN   153      55.608  77.128  93.330  1.00  0.00           O  
ATOM   2081  NE2 GLN   153      56.083  78.537  94.909  1.00  0.00           N  
ATOM   2082 HE21 GLN   153      56.728  79.170  95.360  1.00  0.00           H  
ATOM   2083 HE22 GLN   153      55.494  78.006  95.535  1.00  0.00           H  
ATOM   2084  C   GLN   153      57.847  77.691  89.852  1.00  0.00           C  
ATOM   2085  O   GLN   153      58.718  77.843  89.005  1.00  0.00           O  
ATOM   2086  N   GLY   154      56.710  78.335  89.719  1.00  0.00           N  
ATOM   2087  H   GLY   154      55.916  78.038  90.268  1.00  0.00           H  
ATOM   2088  CA  GLY   154      56.424  79.306  88.639  1.00  0.00           C  
ATOM   2089  HA2 GLY   154      57.235  79.322  87.911  1.00  0.00           H  
ATOM   2090  HA3 GLY   154      55.529  79.009  88.092  1.00  0.00           H  
ATOM   2091  C   GLY   154      56.314  80.762  89.190  1.00  0.00           C  
ATOM   2092  O   GLY   154      55.938  80.921  90.367  1.00  0.00           O  
ATOM   2093  N   TYR   155      56.692  81.751  88.413  1.00  0.00           N  
ATOM   2094  H   TYR   155      56.945  81.613  87.445  1.00  0.00           H  
ATOM   2095  CA  TYR   155      57.021  83.119  88.849  1.00  0.00           C  
ATOM   2096  HA  TYR   155      56.505  83.253  89.799  1.00  0.00           H  
ATOM   2097  CB  TYR   155      58.506  83.245  89.191  1.00  0.00           C  
ATOM   2098  HB2 TYR   155      59.094  83.145  88.279  1.00  0.00           H  
ATOM   2099  HB3 TYR   155      58.728  84.211  89.645  1.00  0.00           H  
ATOM   2100  CG  TYR   155      59.107  82.224  90.130  1.00  0.00           C  
ATOM   2101  CD1 TYR   155      59.036  82.416  91.484  1.00  0.00           C  
ATOM   2102  HD1 TYR   155      58.565  83.286  91.918  1.00  0.00           H  
ATOM   2103  CE1 TYR   155      59.699  81.538  92.337  1.00  0.00           C  
ATOM   2104  HE1 TYR   155      59.750  81.609  93.413  1.00  0.00           H  
ATOM   2105  CZ  TYR   155      60.442  80.489  91.789  1.00  0.00           C  
ATOM   2106  OH  TYR   155      61.110  79.736  92.709  1.00  0.00           O  
ATOM   2107  HH  TYR   155      61.535  78.984  92.291  1.00  0.00           H  
ATOM   2108  CE2 TYR   155      60.484  80.191  90.453  1.00  0.00           C  
ATOM   2109  HE2 TYR   155      60.877  79.267  90.055  1.00  0.00           H  
ATOM   2110  CD2 TYR   155      59.770  81.081  89.565  1.00  0.00           C  
ATOM   2111  HD2 TYR   155      59.859  80.853  88.513  1.00  0.00           H  
ATOM   2112  C   TYR   155      56.642  84.043  87.700  1.00  0.00           C  
ATOM   2113  O   TYR   155      57.356  84.154  86.730  1.00  0.00           O  
ATOM   2114  N   GLY   156      55.500  84.610  87.648  1.00  0.00           N  
ATOM   2115  H   GLY   156      55.245  85.087  86.795  1.00  0.00           H  
ATOM   2116  CA  GLY   156      54.478  84.545  88.698  1.00  0.00           C  
ATOM   2117  HA2 GLY   156      54.063  83.542  88.798  1.00  0.00           H  
ATOM   2118  HA3 GLY   156      54.867  84.911  89.648  1.00  0.00           H  
ATOM   2119  C   GLY   156      53.293  85.461  88.385  1.00  0.00           C  
ATOM   2120  O   GLY   156      52.859  85.642  87.295  1.00  0.00           O  
ATOM   2121  N   GLN   157      52.763  86.028  89.476  1.00  0.00           N  
ATOM   2122  H   GLN   157      53.020  85.717  90.402  1.00  0.00           H  
ATOM   2123  CA  GLN   157      51.544  86.819  89.422  1.00  0.00           C  
ATOM   2124  HA  GLN   157      51.289  87.010  88.380  1.00  0.00           H  
ATOM   2125  CB  GLN   157      50.372  86.063  90.064  1.00  0.00           C  
ATOM   2126  HB2 GLN   157      49.938  85.315  89.400  1.00  0.00           H  
ATOM   2127  HB3 GLN   157      50.839  85.430  90.818  1.00  0.00           H  
ATOM   2128  CG  GLN   157      49.165  86.850  90.650  1.00  0.00           C  
ATOM   2129  HG2 GLN   157      48.471  86.246  91.234  1.00  0.00           H  
ATOM   2130  HG3 GLN   157      49.553  87.603  91.336  1.00  0.00           H  
ATOM   2131  CD  GLN   157      48.490  87.573  89.438  1.00  0.00           C  
ATOM   2132  OE1 GLN   157      48.534  87.207  88.271  1.00  0.00           O  
ATOM   2133  NE2 GLN   157      47.836  88.736  89.772  1.00  0.00           N  
ATOM   2134 HE21 GLN   157      47.967  89.132  90.692  1.00  0.00           H  
ATOM   2135 HE22 GLN   157      47.581  89.300  88.973  1.00  0.00           H  
ATOM   2136  C   GLN   157      51.801  88.163  90.087  1.00  0.00           C  
ATOM   2137  O   GLN   157      52.210  88.206  91.273  1.00  0.00           O  
ATOM   2138  N   GLN   158      51.507  89.352  89.458  1.00  0.00           N  
ATOM   2139  H   GLN   158      51.568  90.107  90.126  1.00  0.00           H  
ATOM   2140  CA  GLN   158      51.233  89.557  88.050  1.00  0.00           C  
ATOM   2141  HA  GLN   158      50.391  88.916  87.789  1.00  0.00           H  
ATOM   2142  CB  GLN   158      50.679  91.000  87.981  1.00  0.00           C  
ATOM   2143  HB2 GLN   158      49.700  91.152  88.435  1.00  0.00           H  
ATOM   2144  HB3 GLN   158      51.374  91.587  88.582  1.00  0.00           H  
ATOM   2145  CG  GLN   158      50.471  91.505  86.568  1.00  0.00           C  
ATOM   2146  HG2 GLN   158      50.072  92.517  86.501  1.00  0.00           H  
ATOM   2147  HG3 GLN   158      51.417  91.589  86.034  1.00  0.00           H  
ATOM   2148  CD  GLN   158      49.457  90.672  85.764  1.00  0.00           C  
ATOM   2149  OE1 GLN   158      48.597  89.888  86.264  1.00  0.00           O  
ATOM   2150  NE2 GLN   158      49.584  90.758  84.462  1.00  0.00           N  
ATOM   2151 HE21 GLN   158      50.266  91.335  83.990  1.00  0.00           H  
ATOM   2152 HE22 GLN   158      48.790  90.392  83.955  1.00  0.00           H  
ATOM   2153  C   GLN   158      52.395  89.203  87.098  1.00  0.00           C  
ATOM   2154  O   GLN   158      53.569  89.397  87.502  1.00  0.00           O  
ATOM   2155  N   ASN   159      52.225  88.566  85.893  1.00  0.00           N  
ATOM   2156  H   ASN   159      51.249  88.514  85.640  1.00  0.00           H  
ATOM   2157  CA  ASN   159      53.207  88.553  84.717  1.00  0.00           C  
ATOM   2158  HA  ASN   159      54.115  88.122  85.140  1.00  0.00           H  
ATOM   2159  CB  ASN   159      52.697  87.541  83.665  1.00  0.00           C  
ATOM   2160  HB2 ASN   159      52.634  86.574  84.164  1.00  0.00           H  
ATOM   2161  HB3 ASN   159      51.792  87.934  83.202  1.00  0.00           H  
ATOM   2162  CG  ASN   159      53.683  87.442  82.490  1.00  0.00           C  
ATOM   2163  OD1 ASN   159      53.705  88.254  81.594  1.00  0.00           O  
ATOM   2164  ND2 ASN   159      54.567  86.418  82.507  1.00  0.00           N  
ATOM   2165 HD21 ASN   159      54.548  85.665  83.181  1.00  0.00           H  
ATOM   2166 HD22 ASN   159      55.305  86.390  81.818  1.00  0.00           H  
ATOM   2167  C   ASN   159      53.408  89.924  84.125  1.00  0.00           C  
ATOM   2168  O   ASN   159      52.516  90.675  83.997  1.00  0.00           O  
ATOM   2169  N   GLN   160      54.667  90.358  83.940  1.00  0.00           N  
ATOM   2170  H   GLN   160      54.685  91.326  83.652  1.00  0.00           H  
ATOM   2171  CA  GLN   160      55.942  89.724  84.226  1.00  0.00           C  
ATOM   2172  HA  GLN   160      55.900  88.647  84.062  1.00  0.00           H  
ATOM   2173  CB  GLN   160      57.105  90.231  83.250  1.00  0.00           C  
ATOM   2174  HB2 GLN   160      56.876  89.830  82.263  1.00  0.00           H  
ATOM   2175  HB3 GLN   160      56.996  91.315  83.215  1.00  0.00           H  
ATOM   2176  CG  GLN   160      58.581  89.808  83.468  1.00  0.00           C  
ATOM   2177  HG2 GLN   160      59.297  90.326  82.831  1.00  0.00           H  
ATOM   2178  HG3 GLN   160      58.766  90.174  84.478  1.00  0.00           H  
ATOM   2179  CD  GLN   160      58.892  88.334  83.480  1.00  0.00           C  
ATOM   2180  OE1 GLN   160      58.093  87.385  83.565  1.00  0.00           O  
ATOM   2181  NE2 GLN   160      60.173  88.050  83.437  1.00  0.00           N  
ATOM   2182 HE21 GLN   160      60.778  88.856  83.503  1.00  0.00           H  
ATOM   2183 HE22 GLN   160      60.607  87.138  83.404  1.00  0.00           H  
ATOM   2184  C   GLN   160      56.327  89.999  85.733  1.00  0.00           C  
ATOM   2185  O   GLN   160      56.471  91.210  86.045  1.00  0.00           O  
ATOM   2186  N   TYR   161      56.384  88.919  86.564  1.00  0.00           N  
ATOM   2187  H   TYR   161      56.381  88.019  86.106  1.00  0.00           H  
ATOM   2188  CA  TYR   161      56.670  88.916  87.958  1.00  0.00           C  
ATOM   2189  HA  TYR   161      55.975  89.623  88.411  1.00  0.00           H  
ATOM   2190  CB  TYR   161      56.281  87.605  88.595  1.00  0.00           C  
ATOM   2191  HB2 TYR   161      55.207  87.454  88.489  1.00  0.00           H  
ATOM   2192  HB3 TYR   161      56.729  86.781  88.040  1.00  0.00           H  
ATOM   2193  CG  TYR   161      56.521  87.552  90.089  1.00  0.00           C  
ATOM   2194  CD1 TYR   161      57.615  86.850  90.646  1.00  0.00           C  
ATOM   2195  HD1 TYR   161      58.369  86.593  89.916  1.00  0.00           H  
ATOM   2196  CE1 TYR   161      57.781  86.522  91.956  1.00  0.00           C  
ATOM   2197  HE1 TYR   161      58.608  85.950  92.350  1.00  0.00           H  
ATOM   2198  CZ  TYR   161      56.777  86.982  92.805  1.00  0.00           C  
ATOM   2199  OH  TYR   161      56.724  86.726  94.153  1.00  0.00           O  
ATOM   2200  HH  TYR   161      55.868  86.817  94.577  1.00  0.00           H  
ATOM   2201  CE2 TYR   161      55.696  87.792  92.345  1.00  0.00           C  
ATOM   2202  HE2 TYR   161      54.950  88.117  93.055  1.00  0.00           H  
ATOM   2203  CD2 TYR   161      55.545  88.050  90.980  1.00  0.00           C  
ATOM   2204  HD2 TYR   161      54.725  88.641  90.599  1.00  0.00           H  
ATOM   2205  C   TYR   161      58.128  89.184  88.248  1.00  0.00           C  
ATOM   2206  O   TYR   161      58.448  89.800  89.280  1.00  0.00           O  
ATOM   2207  N   ASN   162      59.099  88.734  87.464  1.00  0.00           N  
ATOM   2208  H   ASN   162      58.795  88.383  86.567  1.00  0.00           H  
ATOM   2209  CA  ASN   162      60.581  88.702  87.689  1.00  0.00           C  
ATOM   2210  HA  ASN   162      60.693  88.432  88.739  1.00  0.00           H  
ATOM   2211  CB  ASN   162      61.179  87.599  86.814  1.00  0.00           C  
ATOM   2212  HB2 ASN   162      61.157  87.977  85.792  1.00  0.00           H  
ATOM   2213  HB3 ASN   162      62.235  87.546  87.081  1.00  0.00           H  
ATOM   2214  CG  ASN   162      60.507  86.222  86.959  1.00  0.00           C  
ATOM   2215  OD1 ASN   162      59.904  85.821  87.950  1.00  0.00           O  
ATOM   2216  ND2 ASN   162      60.473  85.404  85.934  1.00  0.00           N  
ATOM   2217 HD21 ASN   162      60.021  84.515  86.094  1.00  0.00           H  
ATOM   2218 HD22 ASN   162      60.772  85.651  85.001  1.00  0.00           H  
ATOM   2219  C   ASN   162      61.285  90.077  87.462  1.00  0.00           C  
ATOM   2220  O   ASN   162      60.805  90.801  86.573  1.00  0.00           O  
ATOM   2221  N   SER   163      62.294  90.407  88.246  1.00  0.00           N  
ATOM   2222  H   SER   163      62.493  89.781  89.013  1.00  0.00           H  
ATOM   2223  CA  SER   163      63.293  91.499  88.063  1.00  0.00           C  
ATOM   2224  HA  SER   163      62.708  92.408  88.203  1.00  0.00           H  
ATOM   2225  CB  SER   163      64.269  91.481  89.348  1.00  0.00           C  
ATOM   2226  HB2 SER   163      63.748  91.396  90.302  1.00  0.00           H  
ATOM   2227  HB3 SER   163      64.831  90.548  89.311  1.00  0.00           H  
ATOM   2228  OG  SER   163      65.121  92.641  89.253  1.00  0.00           O  
ATOM   2229  HG  SER   163      64.568  93.310  89.663  1.00  0.00           H  
ATOM   2230  C   SER   163      64.040  91.481  86.692  1.00  0.00           C  
ATOM   2231  O   SER   163      63.907  90.532  85.971  1.00  0.00           O  
ATOM   2232  N   SER   164      64.519  92.641  86.371  1.00  0.00           N  
ATOM   2233  H   SER   164      64.686  93.266  87.147  1.00  0.00           H  
ATOM   2234  CA  SER   164      65.021  93.106  85.055  1.00  0.00           C  
ATOM   2235  HA  SER   164      65.248  94.161  85.207  1.00  0.00           H  
ATOM   2236  CB  SER   164      63.963  93.117  83.998  1.00  0.00           C  
ATOM   2237  HB2 SER   164      63.612  92.133  83.689  1.00  0.00           H  
ATOM   2238  HB3 SER   164      63.057  93.593  84.375  1.00  0.00           H  
ATOM   2239  OG  SER   164      64.397  93.746  82.797  1.00  0.00           O  
ATOM   2240  HG  SER   164      64.407  94.692  82.960  1.00  0.00           H  
ATOM   2241  C   SER   164      66.337  92.369  84.733  1.00  0.00           C  
ATOM   2242  O   SER   164      66.901  91.645  85.550  1.00  0.00           O  
ATOM   2243  N   SER   165      66.806  92.505  83.481  1.00  0.00           N  
ATOM   2244  H   SER   165      66.233  93.070  82.869  1.00  0.00           H  
ATOM   2245  CA  SER   165      68.029  91.931  82.879  1.00  0.00           C  
ATOM   2246  HA  SER   165      67.783  90.878  83.018  1.00  0.00           H  
ATOM   2247  CB  SER   165      68.019  92.332  81.350  1.00  0.00           C  
ATOM   2248  HB2 SER   165      67.974  93.420  81.305  1.00  0.00           H  
ATOM   2249  HB3 SER   165      69.005  92.010  81.014  1.00  0.00           H  
ATOM   2250  OG  SER   165      66.890  91.843  80.700  1.00  0.00           O  
ATOM   2251  HG  SER   165      67.138  91.548  79.821  1.00  0.00           H  
ATOM   2252  C   SER   165      69.379  92.188  83.543  1.00  0.00           C  
ATOM   2253  O   SER   165      69.617  93.305  84.044  1.00  0.00           O  
ATOM   2254  N   GLY   166      70.302  91.192  83.433  1.00  0.00           N  
ATOM   2255  H   GLY   166      70.004  90.309  83.044  1.00  0.00           H  
ATOM   2256  CA  GLY   166      71.713  91.173  83.661  1.00  0.00           C  
ATOM   2257  HA2 GLY   166      72.200  90.198  83.635  1.00  0.00           H  
ATOM   2258  HA3 GLY   166      72.118  91.702  82.799  1.00  0.00           H  
ATOM   2259  C   GLY   166      72.200  91.909  84.899  1.00  0.00           C  
ATOM   2260  O   GLY   166      71.611  91.748  85.950  1.00  0.00           O  
ATOM   2261  N   GLY   167      73.352  92.622  84.739  1.00  0.00           N  
ATOM   2262  H   GLY   167      73.821  92.729  83.851  1.00  0.00           H  
ATOM   2263  CA  GLY   167      73.933  93.274  85.937  1.00  0.00           C  
ATOM   2264  HA2 GLY   167      73.352  94.182  86.099  1.00  0.00           H  
ATOM   2265  HA3 GLY   167      73.853  92.621  86.806  1.00  0.00           H  
ATOM   2266  C   GLY   167      75.384  93.711  85.821  1.00  0.00           C  
ATOM   2267  O   GLY   167      75.694  94.803  85.299  1.00  0.00           O  
ATOM   2268  N   GLY   168      76.341  92.870  86.245  1.00  0.00           N  
ATOM   2269  H   GLY   168      75.908  91.993  86.498  1.00  0.00           H  
ATOM   2270  CA  GLY   168      77.781  92.989  86.019  1.00  0.00           C  
ATOM   2271  HA2 GLY   168      78.091  93.878  86.569  1.00  0.00           H  
ATOM   2272  HA3 GLY   168      78.354  92.164  86.441  1.00  0.00           H  
ATOM   2273  C   GLY   168      78.178  93.114  84.555  1.00  0.00           C  
ATOM   2274  O   GLY   168      77.540  92.626  83.619  1.00  0.00           O  
ATOM   2275  N   GLY   169      79.232  93.836  84.293  1.00  0.00           N  
ATOM   2276  H   GLY   169      79.428  93.946  83.308  1.00  0.00           H  
ATOM   2277  CA  GLY   169      80.322  94.351  85.164  1.00  0.00           C  
ATOM   2278  HA2 GLY   169      80.053  95.380  85.399  1.00  0.00           H  
ATOM   2279  HA3 GLY   169      80.475  93.762  86.068  1.00  0.00           H  
ATOM   2280  C   GLY   169      81.611  94.484  84.303  1.00  0.00           C  
ATOM   2281  O   GLY   169      81.718  93.801  83.296  1.00  0.00           O  
ATOM   2282  N   GLY   170      82.540  95.272  84.739  1.00  0.00           N  
ATOM   2283  H   GLY   170      82.363  95.741  85.616  1.00  0.00           H  
ATOM   2284  CA  GLY   170      83.751  95.561  83.948  1.00  0.00           C  
ATOM   2285  HA2 GLY   170      83.568  95.545  82.873  1.00  0.00           H  
ATOM   2286  HA3 GLY   170      84.231  96.505  84.208  1.00  0.00           H  
ATOM   2287  C   GLY   170      84.856  94.583  84.115  1.00  0.00           C  
ATOM   2288  O   GLY   170      84.800  93.626  84.889  1.00  0.00           O  
ATOM   2289  N   GLY   171      86.056  94.874  83.598  1.00  0.00           N  
ATOM   2290  H   GLY   171      86.796  94.327  84.014  1.00  0.00           H  
ATOM   2291  CA  GLY   171      86.568  95.899  82.754  1.00  0.00           C  
ATOM   2292  HA2 GLY   171      87.517  95.601  82.307  1.00  0.00           H  
ATOM   2293  HA3 GLY   171      85.779  96.095  82.028  1.00  0.00           H  
ATOM   2294  C   GLY   171      86.815  97.279  83.392  1.00  0.00           C  
ATOM   2295  O   GLY   171      86.900  97.334  84.624  1.00  0.00           O  
ATOM   2296  N   GLY   172      86.969  98.405  82.698  1.00  0.00           N  
ATOM   2297  H   GLY   172      87.110  99.224  83.273  1.00  0.00           H  
ATOM   2298  CA  GLY   172      86.864  98.489  81.245  1.00  0.00           C  
ATOM   2299  HA2 GLY   172      86.020  97.883  80.914  1.00  0.00           H  
ATOM   2300  HA3 GLY   172      86.695  99.494  80.859  1.00  0.00           H  
ATOM   2301  C   GLY   172      88.134  97.969  80.587  1.00  0.00           C  
ATOM   2302  O   GLY   172      89.207  97.749  81.192  1.00  0.00           O  
ATOM   2303  N   GLY   173      88.057  97.810  79.239  1.00  0.00           N  
ATOM   2304  H   GLY   173      87.162  97.952  78.792  1.00  0.00           H  
ATOM   2305  CA  GLY   173      89.139  97.323  78.280  1.00  0.00           C  
ATOM   2306  HA2 GLY   173      88.607  97.387  77.331  1.00  0.00           H  
ATOM   2307  HA3 GLY   173      90.010  97.978  78.278  1.00  0.00           H  
ATOM   2308  C   GLY   173      89.513  95.839  78.544  1.00  0.00           C  
ATOM   2309  O   GLY   173      89.159  95.243  79.563  1.00  0.00           O  
ATOM   2310  N   GLY   174      90.362  95.201  77.692  1.00  0.00           N  
ATOM   2311  H   GLY   174      90.506  94.228  77.923  1.00  0.00           H  
ATOM   2312  CA  GLY   174      91.113  95.632  76.531  1.00  0.00           C  
ATOM   2313  HA2 GLY   174      91.251  96.713  76.506  1.00  0.00           H  
ATOM   2314  HA3 GLY   174      92.045  95.097  76.343  1.00  0.00           H  
ATOM   2315  C   GLY   174      90.353  95.226  75.210  1.00  0.00           C  
ATOM   2316  O   GLY   174      91.010  95.319  74.178  1.00  0.00           O  
ATOM   2317  N   GLY   175      89.053  94.838  75.218  1.00  0.00           N  
ATOM   2318  H   GLY   175      88.533  94.849  76.084  1.00  0.00           H  
ATOM   2319  CA  GLY   175      88.286  94.560  73.987  1.00  0.00           C  
ATOM   2320  HA2 GLY   175      88.982  93.950  73.412  1.00  0.00           H  
ATOM   2321  HA3 GLY   175      87.406  93.934  74.136  1.00  0.00           H  
ATOM   2322  C   GLY   175      87.881  95.739  73.117  1.00  0.00           C  
ATOM   2323  O   GLY   175      88.006  96.865  73.599  1.00  0.00           O  
ATOM   2324  N   ASN   176      87.324  95.445  71.980  1.00  0.00           N  
ATOM   2325  H   ASN   176      87.226  94.469  71.736  1.00  0.00           H  
ATOM   2326  CA  ASN   176      86.594  96.419  71.264  1.00  0.00           C  
ATOM   2327  HA  ASN   176      87.247  97.277  71.098  1.00  0.00           H  
ATOM   2328  CB  ASN   176      86.249  95.874  69.903  1.00  0.00           C  
ATOM   2329  HB2 ASN   176      87.080  95.246  69.584  1.00  0.00           H  
ATOM   2330  HB3 ASN   176      85.314  95.314  69.898  1.00  0.00           H  
ATOM   2331  CG  ASN   176      86.145  96.942  68.801  1.00  0.00           C  
ATOM   2332  OD1 ASN   176      85.924  98.142  68.952  1.00  0.00           O  
ATOM   2333  ND2 ASN   176      86.429  96.500  67.548  1.00  0.00           N  
ATOM   2334 HD21 ASN   176      86.596  97.174  66.815  1.00  0.00           H  
ATOM   2335 HD22 ASN   176      86.468  95.494  67.472  1.00  0.00           H  
ATOM   2336  C   ASN   176      85.403  96.962  72.095  1.00  0.00           C  
ATOM   2337  O   ASN   176      84.890  96.271  72.980  1.00  0.00           O  
ATOM   2338  N   TYR   177      84.948  98.198  71.813  1.00  0.00           N  
ATOM   2339  H   TYR   177      85.345  98.717  71.043  1.00  0.00           H  
ATOM   2340  CA  TYR   177      83.838  98.703  72.591  1.00  0.00           C  
ATOM   2341  HA  TYR   177      84.011  98.519  73.652  1.00  0.00           H  
ATOM   2342  CB  TYR   177      83.620 100.192  72.398  1.00  0.00           C  
ATOM   2343  HB2 TYR   177      83.266 100.470  71.406  1.00  0.00           H  
ATOM   2344  HB3 TYR   177      82.877 100.589  73.091  1.00  0.00           H  
ATOM   2345  CG  TYR   177      84.914 100.976  72.579  1.00  0.00           C  
ATOM   2346  CD1 TYR   177      85.520 101.612  71.460  1.00  0.00           C  
ATOM   2347  HD1 TYR   177      85.056 101.548  70.487  1.00  0.00           H  
ATOM   2348  CE1 TYR   177      86.837 102.170  71.569  1.00  0.00           C  
ATOM   2349  HE1 TYR   177      87.360 102.528  70.694  1.00  0.00           H  
ATOM   2350  CZ  TYR   177      87.448 102.139  72.869  1.00  0.00           C  
ATOM   2351  OH  TYR   177      88.700 102.605  72.829  1.00  0.00           O  
ATOM   2352  HH  TYR   177      89.106 102.305  73.645  1.00  0.00           H  
ATOM   2353  CE2 TYR   177      86.757 101.673  73.984  1.00  0.00           C  
ATOM   2354  HE2 TYR   177      87.312 101.578  74.906  1.00  0.00           H  
ATOM   2355  CD2 TYR   177      85.511 101.063  73.876  1.00  0.00           C  
ATOM   2356  HD2 TYR   177      85.066 100.686  74.785  1.00  0.00           H  
ATOM   2357  C   TYR   177      82.546  97.920  72.346  1.00  0.00           C  
ATOM   2358  O   TYR   177      82.058  97.843  71.224  1.00  0.00           O  
ATOM   2359  N   GLY   178      81.890  97.309  73.295  1.00  0.00           N  
ATOM   2360  H   GLY   178      80.946  97.077  73.021  1.00  0.00           H  
ATOM   2361  CA  GLY   178      82.173  97.261  74.762  1.00  0.00           C  
ATOM   2362  HA2 GLY   178      81.402  96.645  75.225  1.00  0.00           H  
ATOM   2363  HA3 GLY   178      83.035  96.604  74.880  1.00  0.00           H  
ATOM   2364  C   GLY   178      82.304  98.623  75.532  1.00  0.00           C  
ATOM   2365  O   GLY   178      81.384  99.435  75.452  1.00  0.00           O  
ATOM   2366  N   GLN   179      83.349  98.769  76.362  1.00  0.00           N  
ATOM   2367  H   GLN   179      84.059  98.051  76.388  1.00  0.00           H  
ATOM   2368  CA  GLN   179      83.463  99.836  77.330  1.00  0.00           C  
ATOM   2369  HA  GLN   179      83.354 100.787  76.809  1.00  0.00           H  
ATOM   2370  CB  GLN   179      82.381  99.760  78.474  1.00  0.00           C  
ATOM   2371  HB2 GLN   179      82.375 100.798  78.808  1.00  0.00           H  
ATOM   2372  HB3 GLN   179      81.351  99.601  78.154  1.00  0.00           H  
ATOM   2373  CG  GLN   179      82.735  98.651  79.577  1.00  0.00           C  
ATOM   2374  HG2 GLN   179      83.749  98.789  79.952  1.00  0.00           H  
ATOM   2375  HG3 GLN   179      82.040  98.768  80.409  1.00  0.00           H  
ATOM   2376  CD  GLN   179      82.409  97.272  79.063  1.00  0.00           C  
ATOM   2377  OE1 GLN   179      81.299  96.848  78.856  1.00  0.00           O  
ATOM   2378  NE2 GLN   179      83.397  96.510  78.650  1.00  0.00           N  
ATOM   2379 HE21 GLN   179      84.316  96.929  78.681  1.00  0.00           H  
ATOM   2380 HE22 GLN   179      83.293  95.647  78.137  1.00  0.00           H  
ATOM   2381  C   GLN   179      84.921  99.777  77.939  1.00  0.00           C  
ATOM   2382  O   GLN   179      85.502  98.798  78.274  1.00  0.00           O  
ATOM   2383  N   ASP   180      85.648 100.938  78.156  1.00  0.00           N  
ATOM   2384  H   ASP   180      86.593 100.850  78.502  1.00  0.00           H  
ATOM   2385  CA  ASP   180      85.148 102.270  78.091  1.00  0.00           C  
ATOM   2386  HA  ASP   180      84.145 102.282  77.665  1.00  0.00           H  
ATOM   2387  CB  ASP   180      85.014 102.828  79.512  1.00  0.00           C  
ATOM   2388  HB2 ASP   180      84.483 102.077  80.098  1.00  0.00           H  
ATOM   2389  HB3 ASP   180      86.035 103.027  79.837  1.00  0.00           H  
ATOM   2390  CG  ASP   180      84.192 104.149  79.688  1.00  0.00           C  
ATOM   2391  OD1 ASP   180      84.278 104.712  80.790  1.00  0.00           O  
ATOM   2392  OD2 ASP   180      83.406 104.457  78.803  1.00  0.00           O  
ATOM   2393  C   ASP   180      85.999 103.196  77.184  1.00  0.00           C  
ATOM   2394  O   ASP   180      87.234 103.120  77.232  1.00  0.00           O  
ATOM   2395  N   GLN   181      85.350 103.985  76.284  1.00  0.00           N  
ATOM   2396  H   GLN   181      84.354 104.122  76.378  1.00  0.00           H  
ATOM   2397  CA  GLN   181      86.042 104.849  75.290  1.00  0.00           C  
ATOM   2398  HA  GLN   181      86.950 104.373  74.919  1.00  0.00           H  
ATOM   2399  CB  GLN   181      85.187 105.028  74.015  1.00  0.00           C  
ATOM   2400  HB2 GLN   181      84.822 104.104  73.567  1.00  0.00           H  
ATOM   2401  HB3 GLN   181      84.370 105.708  74.256  1.00  0.00           H  
ATOM   2402  CG  GLN   181      85.845 105.644  72.789  1.00  0.00           C  
ATOM   2403  HG2 GLN   181      86.145 106.661  73.043  1.00  0.00           H  
ATOM   2404  HG3 GLN   181      86.730 105.032  72.617  1.00  0.00           H  
ATOM   2405  CD  GLN   181      85.155 105.631  71.437  1.00  0.00           C  
ATOM   2406  OE1 GLN   181      84.019 105.104  71.335  1.00  0.00           O  
ATOM   2407  NE2 GLN   181      85.782 106.036  70.415  1.00  0.00           N  
ATOM   2408 HE21 GLN   181      86.647 106.554  70.478  1.00  0.00           H  
ATOM   2409 HE22 GLN   181      85.350 106.254  69.528  1.00  0.00           H  
ATOM   2410  C   GLN   181      86.470 106.232  75.777  1.00  0.00           C  
ATOM   2411  O   GLN   181      87.528 106.644  75.337  1.00  0.00           O  
ATOM   2412  N   SER   182      85.809 106.987  76.630  1.00  0.00           N  
ATOM   2413  H   SER   182      84.878 106.686  76.878  1.00  0.00           H  
ATOM   2414  CA  SER   182      86.308 108.105  77.425  1.00  0.00           C  
ATOM   2415  HA  SER   182      86.486 108.863  76.662  1.00  0.00           H  
ATOM   2416  CB  SER   182      85.213 108.461  78.517  1.00  0.00           C  
ATOM   2417  HB2 SER   182      85.024 107.758  79.329  1.00  0.00           H  
ATOM   2418  HB3 SER   182      85.532 109.415  78.938  1.00  0.00           H  
ATOM   2419  OG  SER   182      83.914 108.680  77.909  1.00  0.00           O  
ATOM   2420  HG  SER   182      84.001 109.543  77.500  1.00  0.00           H  
ATOM   2421  C   SER   182      87.665 107.875  78.137  1.00  0.00           C  
ATOM   2422  O   SER   182      87.990 106.757  78.535  1.00  0.00           O  
ATOM   2423  N   SER   183      88.518 108.808  78.323  1.00  0.00           N  
ATOM   2424  H   SER   183      89.320 108.489  78.848  1.00  0.00           H  
ATOM   2425  CA  SER   183      88.454 110.217  77.847  1.00  0.00           C  
ATOM   2426  HA  SER   183      87.400 110.423  77.659  1.00  0.00           H  
ATOM   2427  CB  SER   183      89.063 111.117  78.883  1.00  0.00           C  
ATOM   2428  HB2 SER   183      88.682 110.871  79.874  1.00  0.00           H  
ATOM   2429  HB3 SER   183      90.151 111.053  78.906  1.00  0.00           H  
ATOM   2430  OG  SER   183      88.639 112.467  78.809  1.00  0.00           O  
ATOM   2431  HG  SER   183      87.776 112.531  79.225  1.00  0.00           H  
ATOM   2432  C   SER   183      89.056 110.385  76.385  1.00  0.00           C  
ATOM   2433  O   SER   183      89.891 109.588  75.917  1.00  0.00           O  
ATOM   2434  N   MET   184      88.658 111.431  75.674  1.00  0.00           N  
ATOM   2435  H   MET   184      88.020 112.056  76.146  1.00  0.00           H  
ATOM   2436  CA  MET   184      89.106 111.674  74.378  1.00  0.00           C  
ATOM   2437  HA  MET   184      89.960 111.017  74.210  1.00  0.00           H  
ATOM   2438  CB  MET   184      87.971 111.374  73.386  1.00  0.00           C  
ATOM   2439  HB2 MET   184      86.982 111.687  73.722  1.00  0.00           H  
ATOM   2440  HB3 MET   184      88.105 112.005  72.507  1.00  0.00           H  
ATOM   2441  CG  MET   184      87.920 109.863  73.132  1.00  0.00           C  
ATOM   2442  HG2 MET   184      88.803 109.627  72.537  1.00  0.00           H  
ATOM   2443  HG3 MET   184      87.852 109.208  74.000  1.00  0.00           H  
ATOM   2444  SD  MET   184      86.372 109.472  72.261  1.00  0.00           S  
ATOM   2445  CE  MET   184      85.215 109.158  73.618  1.00  0.00           C  
ATOM   2446  HE1 MET   184      85.020 108.090  73.719  1.00  0.00           H  
ATOM   2447  HE2 MET   184      85.544 109.633  74.542  1.00  0.00           H  
ATOM   2448  HE3 MET   184      84.270 109.663  73.422  1.00  0.00           H  
ATOM   2449  C   MET   184      89.479 113.188  74.187  1.00  0.00           C  
ATOM   2450  O   MET   184      88.663 114.067  74.461  1.00  0.00           O  
ATOM   2451  N   SER   185      90.735 113.472  73.804  1.00  0.00           N  
ATOM   2452  H   SER   185      91.354 112.712  73.559  1.00  0.00           H  
ATOM   2453  CA  SER   185      91.145 114.860  73.516  1.00  0.00           C  
ATOM   2454  HA  SER   185      91.310 115.485  74.393  1.00  0.00           H  
ATOM   2455  CB  SER   185      92.630 114.817  72.961  1.00  0.00           C  
ATOM   2456  HB2 SER   185      93.376 114.234  73.500  1.00  0.00           H  
ATOM   2457  HB3 SER   185      92.506 114.354  71.982  1.00  0.00           H  
ATOM   2458  OG  SER   185      93.277 116.033  72.681  1.00  0.00           O  
ATOM   2459  HG  SER   185      93.514 116.452  73.512  1.00  0.00           H  
ATOM   2460  C   SER   185      90.256 115.630  72.473  1.00  0.00           C  
ATOM   2461  O   SER   185      90.117 115.109  71.348  1.00  0.00           O  
ATOM   2462  N   SER   186      89.741 116.822  72.884  1.00  0.00           N  
ATOM   2463  H   SER   186      89.884 117.139  73.832  1.00  0.00           H  
ATOM   2464  CA  SER   186      88.808 117.725  72.083  1.00  0.00           C  
ATOM   2465  HA  SER   186      89.263 117.689  71.093  1.00  0.00           H  
ATOM   2466  CB  SER   186      87.511 116.954  72.076  1.00  0.00           C  
ATOM   2467  HB2 SER   186      87.689 115.932  71.739  1.00  0.00           H  
ATOM   2468  HB3 SER   186      87.141 116.908  73.100  1.00  0.00           H  
ATOM   2469  OG  SER   186      86.584 117.708  71.200  1.00  0.00           O  
ATOM   2470  HG  SER   186      85.740 117.298  71.403  1.00  0.00           H  
ATOM   2471  C   SER   186      88.731 119.197  72.690  1.00  0.00           C  
ATOM   2472  O   SER   186      88.770 119.340  73.874  1.00  0.00           O  
ATOM   2473  N   GLY   187      88.608 120.308  71.946  1.00  0.00           N  
ATOM   2474  H   GLY   187      88.536 121.175  72.458  1.00  0.00           H  
ATOM   2475  CA  GLY   187      88.435 120.236  70.520  1.00  0.00           C  
ATOM   2476  HA2 GLY   187      89.316 120.720  70.098  1.00  0.00           H  
ATOM   2477  HA3 GLY   187      88.454 119.208  70.157  1.00  0.00           H  
ATOM   2478  C   GLY   187      87.105 120.871  70.077  1.00  0.00           C  
ATOM   2479  O   GLY   187      86.935 121.527  69.079  1.00  0.00           O  
ATOM   2480  N   GLY   188      86.097 120.782  70.938  1.00  0.00           N  
ATOM   2481  H   GLY   188      86.210 120.182  71.743  1.00  0.00           H  
ATOM   2482  CA  GLY   188      84.681 121.297  70.725  1.00  0.00           C  
ATOM   2483  HA2 GLY   188      84.341 121.083  69.712  1.00  0.00           H  
ATOM   2484  HA3 GLY   188      84.001 120.763  71.389  1.00  0.00           H  
ATOM   2485  C   GLY   188      84.632 122.804  70.975  1.00  0.00           C  
ATOM   2486  O   GLY   188      85.545 123.607  70.637  1.00  0.00           O  
ATOM   2487  N   GLY   189      83.554 123.319  71.575  1.00  0.00           N  
ATOM   2488  H   GLY   189      83.772 124.210  71.997  1.00  0.00           H  
ATOM   2489  CA  GLY   189      82.208 122.697  71.702  1.00  0.00           C  
ATOM   2490  HA2 GLY   189      82.037 121.716  71.257  1.00  0.00           H  
ATOM   2491  HA3 GLY   189      81.997 122.574  72.764  1.00  0.00           H  
ATOM   2492  C   GLY   189      81.142 123.635  71.244  1.00  0.00           C  
ATOM   2493  O   GLY   189      80.196 123.854  71.979  1.00  0.00           O  
ATOM   2494  N   SER   190      81.342 124.239  70.067  1.00  0.00           N  
ATOM   2495  H   SER   190      82.219 124.102  69.584  1.00  0.00           H  
ATOM   2496  CA  SER   190      80.401 125.197  69.398  1.00  0.00           C  
ATOM   2497  HA  SER   190      80.792 125.405  68.402  1.00  0.00           H  
ATOM   2498  CB  SER   190      78.963 124.640  69.229  1.00  0.00           C  
ATOM   2499  HB2 SER   190      79.017 123.746  68.608  1.00  0.00           H  
ATOM   2500  HB3 SER   190      78.439 124.475  70.170  1.00  0.00           H  
ATOM   2501  OG  SER   190      78.197 125.540  68.411  1.00  0.00           O  
ATOM   2502  HG  SER   190      78.490 125.446  67.502  1.00  0.00           H  
ATOM   2503  C   SER   190      80.385 126.623  70.141  1.00  0.00           C  
ATOM   2504  O   SER   190      79.454 126.856  70.894  1.00  0.00           O  
ATOM   2505  N   GLY   191      81.466 127.429  70.099  1.00  0.00           N  
ATOM   2506  H   GLY   191      81.395 128.354  70.499  1.00  0.00           H  
ATOM   2507  CA  GLY   191      82.643 127.236  69.182  1.00  0.00           C  
ATOM   2508  HA2 GLY   191      83.412 127.920  69.543  1.00  0.00           H  
ATOM   2509  HA3 GLY   191      82.962 126.202  69.308  1.00  0.00           H  
ATOM   2510  C   GLY   191      82.285 127.670  67.781  1.00  0.00           C  
ATOM   2511  O   GLY   191      81.121 127.654  67.465  1.00  0.00           O  
ATOM   2512  N   GLY   192      83.255 128.082  67.021  1.00  0.00           N  
ATOM   2513  H   GLY   192      84.211 128.075  67.345  1.00  0.00           H  
ATOM   2514  CA  GLY   192      83.081 128.639  65.672  1.00  0.00           C  
ATOM   2515  HA2 GLY   192      82.319 129.418  65.661  1.00  0.00           H  
ATOM   2516  HA3 GLY   192      83.997 129.021  65.222  1.00  0.00           H  
ATOM   2517  C   GLY   192      82.438 127.693  64.665  1.00  0.00           C  
ATOM   2518  O   GLY   192      81.553 126.921  65.064  1.00  0.00           O  
ATOM   2519  N   GLY   193      82.783 127.893  63.426  1.00  0.00           N  
ATOM   2520  H   GLY   193      83.068 128.837  63.211  1.00  0.00           H  
ATOM   2521  CA  GLY   193      82.069 127.180  62.347  1.00  0.00           C  
ATOM   2522  HA2 GLY   193      82.587 127.507  61.445  1.00  0.00           H  
ATOM   2523  HA3 GLY   193      82.152 126.104  62.502  1.00  0.00           H  
ATOM   2524  C   GLY   193      80.599 127.558  62.166  1.00  0.00           C  
ATOM   2525  O   GLY   193      80.124 128.564  62.699  1.00  0.00           O  
ATOM   2526  N   TYR   194      79.948 126.804  61.305  1.00  0.00           N  
ATOM   2527  H   TYR   194      80.484 126.060  60.880  1.00  0.00           H  
ATOM   2528  CA  TYR   194      78.515 126.894  61.042  1.00  0.00           C  
ATOM   2529  HA  TYR   194      78.299 127.909  60.708  1.00  0.00           H  
ATOM   2530  CB  TYR   194      78.089 125.865  59.969  1.00  0.00           C  
ATOM   2531  HB2 TYR   194      78.299 124.851  60.306  1.00  0.00           H  
ATOM   2532  HB3 TYR   194      77.015 126.048  59.926  1.00  0.00           H  
ATOM   2533  CG  TYR   194      78.734 126.143  58.589  1.00  0.00           C  
ATOM   2534  CD1 TYR   194      78.030 126.916  57.596  1.00  0.00           C  
ATOM   2535  HD1 TYR   194      77.056 127.254  57.918  1.00  0.00           H  
ATOM   2536  CE1 TYR   194      78.725 127.282  56.433  1.00  0.00           C  
ATOM   2537  HE1 TYR   194      78.321 127.983  55.718  1.00  0.00           H  
ATOM   2538  CZ  TYR   194      79.947 126.693  56.104  1.00  0.00           C  
ATOM   2539  OH  TYR   194      80.457 126.846  54.898  1.00  0.00           O  
ATOM   2540  HH  TYR   194      80.160 127.603  54.387  1.00  0.00           H  
ATOM   2541  CE2 TYR   194      80.574 125.861  57.032  1.00  0.00           C  
ATOM   2542  HE2 TYR   194      81.579 125.482  56.915  1.00  0.00           H  
ATOM   2543  CD2 TYR   194      79.993 125.628  58.320  1.00  0.00           C  
ATOM   2544  HD2 TYR   194      80.436 125.083  59.140  1.00  0.00           H  
ATOM   2545  C   TYR   194      77.713 126.583  62.314  1.00  0.00           C  
ATOM   2546  O   TYR   194      78.083 125.755  63.168  1.00  0.00           O  
ATOM   2547  N   GLY   195      76.667 127.337  62.618  1.00  0.00           N  
ATOM   2548  H   GLY   195      76.158 127.021  63.431  1.00  0.00           H  
ATOM   2549  CA  GLY   195      76.244 128.548  61.993  1.00  0.00           C  
ATOM   2550  HA2 GLY   195      76.983 129.340  62.110  1.00  0.00           H  
ATOM   2551  HA3 GLY   195      76.243 128.265  60.940  1.00  0.00           H  
ATOM   2552  C   GLY   195      74.789 129.013  62.171  1.00  0.00           C  
ATOM   2553  O   GLY   195      73.950 128.248  62.590  1.00  0.00           O  
ATOM   2554  N   ASN   196      74.478 130.244  61.866  1.00  0.00           N  
ATOM   2555  H   ASN   196      75.287 130.819  61.680  1.00  0.00           H  
ATOM   2556  CA  ASN   196      73.204 130.851  62.238  1.00  0.00           C  
ATOM   2557  HA  ASN   196      72.830 130.631  63.238  1.00  0.00           H  
ATOM   2558  CB  ASN   196      73.378 132.420  62.230  1.00  0.00           C  
ATOM   2559  HB2 ASN   196      74.209 132.670  62.889  1.00  0.00           H  
ATOM   2560  HB3 ASN   196      73.575 132.732  61.204  1.00  0.00           H  
ATOM   2561  CG  ASN   196      72.161 133.222  62.821  1.00  0.00           C  
ATOM   2562  OD1 ASN   196      71.871 133.241  63.999  1.00  0.00           O  
ATOM   2563  ND2 ASN   196      71.449 133.870  61.888  1.00  0.00           N  
ATOM   2564 HD21 ASN   196      70.680 134.438  62.213  1.00  0.00           H  
ATOM   2565 HD22 ASN   196      71.672 133.845  60.903  1.00  0.00           H  
ATOM   2566  C   ASN   196      72.111 130.334  61.295  1.00  0.00           C  
ATOM   2567  O   ASN   196      72.374 130.045  60.111  1.00  0.00           O  
ATOM   2568  N   GLN   197      70.876 130.190  61.817  1.00  0.00           N  
ATOM   2569  H   GLN   197      70.674 130.425  62.778  1.00  0.00           H  
ATOM   2570  CA  GLN   197      69.842 129.413  61.161  1.00  0.00           C  
ATOM   2571  HA  GLN   197      70.407 128.754  60.501  1.00  0.00           H  
ATOM   2572  CB  GLN   197      69.063 128.754  62.277  1.00  0.00           C  
ATOM   2573  HB2 GLN   197      69.770 128.224  62.914  1.00  0.00           H  
ATOM   2574  HB3 GLN   197      68.507 129.471  62.881  1.00  0.00           H  
ATOM   2575  CG  GLN   197      67.998 127.695  61.868  1.00  0.00           C  
ATOM   2576  HG2 GLN   197      67.249 128.129  61.204  1.00  0.00           H  
ATOM   2577  HG3 GLN   197      68.486 126.980  61.206  1.00  0.00           H  
ATOM   2578  CD  GLN   197      67.340 126.903  62.981  1.00  0.00           C  
ATOM   2579  OE1 GLN   197      67.939 126.437  63.955  1.00  0.00           O  
ATOM   2580  NE2 GLN   197      66.015 126.873  62.971  1.00  0.00           N  
ATOM   2581 HE21 GLN   197      65.567 127.378  62.220  1.00  0.00           H  
ATOM   2582 HE22 GLN   197      65.587 126.458  63.786  1.00  0.00           H  
ATOM   2583  C   GLN   197      68.876 130.266  60.281  1.00  0.00           C  
ATOM   2584  O   GLN   197      68.266 131.224  60.846  1.00  0.00           O  
ATOM   2585  N   ASP   198      68.810 129.893  59.021  1.00  0.00           N  
ATOM   2586  H   ASP   198      69.319 129.054  58.784  1.00  0.00           H  
ATOM   2587  CA  ASP   198      67.872 130.445  58.009  1.00  0.00           C  
ATOM   2588  HA  ASP   198      68.023 131.515  57.864  1.00  0.00           H  
ATOM   2589  CB  ASP   198      68.045 129.826  56.603  1.00  0.00           C  
ATOM   2590  HB2 ASP   198      67.814 128.762  56.644  1.00  0.00           H  
ATOM   2591  HB3 ASP   198      67.460 130.332  55.835  1.00  0.00           H  
ATOM   2592  CG  ASP   198      69.529 129.887  56.188  1.00  0.00           C  
ATOM   2593  OD1 ASP   198      69.926 128.901  55.551  1.00  0.00           O  
ATOM   2594  OD2 ASP   198      70.197 130.857  56.592  1.00  0.00           O  
ATOM   2595  C   ASP   198      66.414 130.305  58.340  1.00  0.00           C  
ATOM   2596  O   ASP   198      65.944 129.294  58.907  1.00  0.00           O  
ATOM   2597  N   GLN   199      65.598 131.300  57.929  1.00  0.00           N  
ATOM   2598  H   GLN   199      66.067 132.124  57.581  1.00  0.00           H  
ATOM   2599  CA  GLN   199      64.154 131.298  58.051  1.00  0.00           C  
ATOM   2600  HA  GLN   199      63.797 130.447  58.630  1.00  0.00           H  
ATOM   2601  CB  GLN   199      63.750 132.528  58.934  1.00  0.00           C  
ATOM   2602  HB2 GLN   199      64.031 133.447  58.419  1.00  0.00           H  
ATOM   2603  HB3 GLN   199      62.664 132.574  59.013  1.00  0.00           H  
ATOM   2604  CG  GLN   199      64.357 132.567  60.304  1.00  0.00           C  
ATOM   2605  HG2 GLN   199      64.630 131.565  60.636  1.00  0.00           H  
ATOM   2606  HG3 GLN   199      65.293 133.123  60.245  1.00  0.00           H  
ATOM   2607  CD  GLN   199      63.504 133.255  61.380  1.00  0.00           C  
ATOM   2608  OE1 GLN   199      62.457 133.864  61.148  1.00  0.00           O  
ATOM   2609  NE2 GLN   199      63.901 133.170  62.603  1.00  0.00           N  
ATOM   2610 HE21 GLN   199      64.741 132.640  62.792  1.00  0.00           H  
ATOM   2611 HE22 GLN   199      63.340 133.593  63.328  1.00  0.00           H  
ATOM   2612  C   GLN   199      63.516 131.351  56.684  1.00  0.00           C  
ATOM   2613  O   GLN   199      63.978 132.083  55.857  1.00  0.00           O  
ATOM   2614  N   SER   200      62.505 130.489  56.318  1.00  0.00           N  
ATOM   2615  H   SER   200      62.104 130.534  55.392  1.00  0.00           H  
ATOM   2616  CA  SER   200      62.007 129.389  57.084  1.00  0.00           C  
ATOM   2617  HA  SER   200      61.736 129.713  58.089  1.00  0.00           H  
ATOM   2618  CB  SER   200      60.708 128.892  56.298  1.00  0.00           C  
ATOM   2619  HB2 SER   200      60.017 129.710  56.096  1.00  0.00           H  
ATOM   2620  HB3 SER   200      61.049 128.539  55.324  1.00  0.00           H  
ATOM   2621  OG  SER   200      60.154 127.897  57.026  1.00  0.00           O  
ATOM   2622  HG  SER   200      59.741 128.317  57.784  1.00  0.00           H  
ATOM   2623  C   SER   200      63.018 128.279  57.114  1.00  0.00           C  
ATOM   2624  O   SER   200      64.002 128.287  56.410  1.00  0.00           O  
ATOM   2625  N   GLY   201      62.772 127.159  57.864  1.00  0.00           N  
ATOM   2626  H   GLY   201      61.864 127.034  58.288  1.00  0.00           H  
ATOM   2627  CA  GLY   201      63.474 125.893  57.642  1.00  0.00           C  
ATOM   2628  HA2 GLY   201      64.524 125.932  57.929  1.00  0.00           H  
ATOM   2629  HA3 GLY   201      63.104 125.240  58.433  1.00  0.00           H  
ATOM   2630  C   GLY   201      63.259 125.344  56.249  1.00  0.00           C  
ATOM   2631  O   GLY   201      62.278 125.652  55.623  1.00  0.00           O  
ATOM   2632  N   GLY   202      64.191 124.536  55.707  1.00  0.00           N  
ATOM   2633  H   GLY   202      64.126 124.335  54.720  1.00  0.00           H  
ATOM   2634  CA  GLY   202      65.387 124.114  56.389  1.00  0.00           C  
ATOM   2635  HA2 GLY   202      66.108 124.931  56.372  1.00  0.00           H  
ATOM   2636  HA3 GLY   202      65.164 123.830  57.418  1.00  0.00           H  
ATOM   2637  C   GLY   202      66.001 122.861  55.670  1.00  0.00           C  
ATOM   2638  O   GLY   202      65.314 122.164  54.852  1.00  0.00           O  
ATOM   2639  N   GLY   203      67.243 122.481  55.956  1.00  0.00           N  
ATOM   2640  H   GLY   203      67.573 121.815  55.272  1.00  0.00           H  
ATOM   2641  CA  GLY   203      68.087 123.137  56.984  1.00  0.00           C  
ATOM   2642  HA2 GLY   203      67.486 123.263  57.884  1.00  0.00           H  
ATOM   2643  HA3 GLY   203      68.763 122.305  57.182  1.00  0.00           H  
ATOM   2644  C   GLY   203      68.809 124.380  56.472  1.00  0.00           C  
ATOM   2645  O   GLY   203      68.300 125.127  55.639  1.00  0.00           O  
ATOM   2646  N   GLY   204      69.956 124.691  57.058  1.00  0.00           N  
ATOM   2647  H   GLY   204      70.287 124.081  57.792  1.00  0.00           H  
ATOM   2648  CA  GLY   204      70.787 125.809  56.621  1.00  0.00           C  
ATOM   2649  HA2 GLY   204      71.819 125.564  56.370  1.00  0.00           H  
ATOM   2650  HA3 GLY   204      70.326 126.263  55.744  1.00  0.00           H  
ATOM   2651  C   GLY   204      70.918 126.895  57.768  1.00  0.00           C  
ATOM   2652  O   GLY   204      69.917 127.291  58.359  1.00  0.00           O  
ATOM   2653  N   SER   205      72.048 127.538  58.045  1.00  0.00           N  
ATOM   2654  H   SER   205      71.963 128.137  58.854  1.00  0.00           H  
ATOM   2655  CA  SER   205      73.371 127.282  57.444  1.00  0.00           C  
ATOM   2656  HA  SER   205      73.218 127.146  56.373  1.00  0.00           H  
ATOM   2657  CB  SER   205      74.241 128.519  57.631  1.00  0.00           C  
ATOM   2658  HB2 SER   205      75.207 128.298  57.177  1.00  0.00           H  
ATOM   2659  HB3 SER   205      73.765 129.428  57.261  1.00  0.00           H  
ATOM   2660  OG  SER   205      74.353 128.814  59.061  1.00  0.00           O  
ATOM   2661  HG  SER   205      73.566 129.233  59.417  1.00  0.00           H  
ATOM   2662  C   SER   205      74.044 125.992  57.950  1.00  0.00           C  
ATOM   2663  O   SER   205      73.816 125.545  59.078  1.00  0.00           O  
ATOM   2664  N   GLY   206      75.006 125.575  57.165  1.00  0.00           N  
ATOM   2665  H   GLY   206      75.087 126.051  56.278  1.00  0.00           H  
ATOM   2666  CA  GLY   206      75.909 124.467  57.449  1.00  0.00           C  
ATOM   2667  HA2 GLY   206      76.673 124.434  56.673  1.00  0.00           H  
ATOM   2668  HA3 GLY   206      76.346 124.681  58.425  1.00  0.00           H  
ATOM   2669  C   GLY   206      75.355 123.087  57.473  1.00  0.00           C  
ATOM   2670  O   GLY   206      74.164 122.906  57.205  1.00  0.00           O  
ATOM   2671  N   GLY   207      76.095 122.081  57.963  1.00  0.00           N  
ATOM   2672  H   GLY   207      75.543 121.246  58.091  1.00  0.00           H  
ATOM   2673  CA  GLY   207      77.446 122.287  58.441  1.00  0.00           C  
ATOM   2674  HA2 GLY   207      77.578 123.197  59.026  1.00  0.00           H  
ATOM   2675  HA3 GLY   207      77.758 121.445  59.060  1.00  0.00           H  
ATOM   2676  C   GLY   207      78.378 122.405  57.255  1.00  0.00           C  
ATOM   2677  O   GLY   207      78.050 122.501  56.054  1.00  0.00           O  
ATOM   2678  N   TYR   208      79.632 122.383  57.610  1.00  0.00           N  
ATOM   2679  H   TYR   208      79.836 122.157  58.573  1.00  0.00           H  
ATOM   2680  CA  TYR   208      80.696 122.342  56.575  1.00  0.00           C  
ATOM   2681  HA  TYR   208      80.450 123.103  55.834  1.00  0.00           H  
ATOM   2682  CB  TYR   208      82.129 122.683  57.169  1.00  0.00           C  
ATOM   2683  HB2 TYR   208      82.195 123.688  57.586  1.00  0.00           H  
ATOM   2684  HB3 TYR   208      82.324 121.975  57.974  1.00  0.00           H  
ATOM   2685  CG  TYR   208      83.343 122.551  56.276  1.00  0.00           C  
ATOM   2686  CD1 TYR   208      83.466 123.441  55.171  1.00  0.00           C  
ATOM   2687  HD1 TYR   208      82.746 124.241  55.086  1.00  0.00           H  
ATOM   2688  CE1 TYR   208      84.484 123.213  54.249  1.00  0.00           C  
ATOM   2689  HE1 TYR   208      84.544 123.823  53.360  1.00  0.00           H  
ATOM   2690  CZ  TYR   208      85.438 122.150  54.430  1.00  0.00           C  
ATOM   2691  OH  TYR   208      86.279 121.883  53.398  1.00  0.00           O  
ATOM   2692  HH  TYR   208      86.155 122.550  52.718  1.00  0.00           H  
ATOM   2693  CE2 TYR   208      85.362 121.333  55.624  1.00  0.00           C  
ATOM   2694  HE2 TYR   208      86.079 120.537  55.763  1.00  0.00           H  
ATOM   2695  CD2 TYR   208      84.231 121.459  56.466  1.00  0.00           C  
ATOM   2696  HD2 TYR   208      84.023 120.718  57.224  1.00  0.00           H  
ATOM   2697  C   TYR   208      80.608 120.995  55.716  1.00  0.00           C  
ATOM   2698  O   TYR   208      80.276 119.889  56.128  1.00  0.00           O  
ATOM   2699  N   GLY   209      80.964 121.198  54.466  1.00  0.00           N  
ATOM   2700  H   GLY   209      81.150 122.155  54.203  1.00  0.00           H  
ATOM   2701  CA  GLY   209      81.134 120.175  53.425  1.00  0.00           C  
ATOM   2702  HA2 GLY   209      81.681 119.328  53.839  1.00  0.00           H  
ATOM   2703  HA3 GLY   209      80.225 119.772  52.978  1.00  0.00           H  
ATOM   2704  C   GLY   209      81.976 120.715  52.246  1.00  0.00           C  
ATOM   2705  O   GLY   209      81.808 121.925  51.930  1.00  0.00           O  
ATOM   2706  N   GLN   210      82.865 119.969  51.553  1.00  0.00           N  
ATOM   2707  H   GLN   210      83.383 120.493  50.862  1.00  0.00           H  
ATOM   2708  CA  GLN   210      83.146 118.475  51.719  1.00  0.00           C  
ATOM   2709  HA  GLN   210      83.580 118.267  50.741  1.00  0.00           H  
ATOM   2710  CB  GLN   210      84.243 118.168  52.736  1.00  0.00           C  
ATOM   2711  HB2 GLN   210      83.989 118.683  53.662  1.00  0.00           H  
ATOM   2712  HB3 GLN   210      84.355 117.112  52.985  1.00  0.00           H  
ATOM   2713  CG  GLN   210      85.604 118.693  52.345  1.00  0.00           C  
ATOM   2714  HG2 GLN   210      86.077 118.191  51.501  1.00  0.00           H  
ATOM   2715  HG3 GLN   210      85.435 119.752  52.150  1.00  0.00           H  
ATOM   2716  CD  GLN   210      86.599 118.405  53.549  1.00  0.00           C  
ATOM   2717  OE1 GLN   210      86.662 117.372  54.253  1.00  0.00           O  
ATOM   2718  NE2 GLN   210      87.483 119.316  53.787  1.00  0.00           N  
ATOM   2719 HE21 GLN   210      88.254 119.073  54.393  1.00  0.00           H  
ATOM   2720 HE22 GLN   210      87.532 120.157  53.230  1.00  0.00           H  
ATOM   2721  C   GLN   210      81.942 117.571  51.686  1.00  0.00           C  
ATOM   2722  O   GLN   210      81.883 116.580  52.442  1.00  0.00           O  
ATOM   2723  N   GLN   211      81.010 117.778  50.722  1.00  0.00           N  
ATOM   2724  H   GLN   211      81.301 118.441  50.019  1.00  0.00           H  
ATOM   2725  CA  GLN   211      80.151 116.679  50.218  1.00  0.00           C  
ATOM   2726  HA  GLN   211      79.537 116.228  50.998  1.00  0.00           H  
ATOM   2727  CB  GLN   211      79.249 117.120  49.055  1.00  0.00           C  
ATOM   2728  HB2 GLN   211      79.699 117.453  48.120  1.00  0.00           H  
ATOM   2729  HB3 GLN   211      78.546 116.339  48.765  1.00  0.00           H  
ATOM   2730  CG  GLN   211      78.419 118.289  49.499  1.00  0.00           C  
ATOM   2731  HG2 GLN   211      77.479 118.367  48.951  1.00  0.00           H  
ATOM   2732  HG3 GLN   211      78.101 118.060  50.516  1.00  0.00           H  
ATOM   2733  CD  GLN   211      79.118 119.647  49.474  1.00  0.00           C  
ATOM   2734  OE1 GLN   211      79.983 119.910  48.655  1.00  0.00           O  
ATOM   2735  NE2 GLN   211      78.755 120.523  50.423  1.00  0.00           N  
ATOM   2736 HE21 GLN   211      78.146 120.217  51.168  1.00  0.00           H  
ATOM   2737 HE22 GLN   211      79.325 121.353  50.504  1.00  0.00           H  
ATOM   2738  C   GLN   211      81.090 115.482  49.749  1.00  0.00           C  
ATOM   2739  O   GLN   211      80.855 114.362  50.163  1.00  0.00           O  
ATOM   2740  N   ASP   212      82.084 115.798  48.973  1.00  0.00           N  
ATOM   2741  H   ASP   212      82.261 116.743  48.664  1.00  0.00           H  
ATOM   2742  CA  ASP   212      83.158 114.848  48.655  1.00  0.00           C  
ATOM   2743  HA  ASP   212      82.873 113.997  48.038  1.00  0.00           H  
ATOM   2744  CB  ASP   212      84.245 115.565  47.797  1.00  0.00           C  
ATOM   2745  HB2 ASP   212      84.634 116.424  48.343  1.00  0.00           H  
ATOM   2746  HB3 ASP   212      85.056 114.843  47.696  1.00  0.00           H  
ATOM   2747  CG  ASP   212      83.825 116.186  46.426  1.00  0.00           C  
ATOM   2748  OD1 ASP   212      82.828 115.799  45.817  1.00  0.00           O  
ATOM   2749  OD2 ASP   212      84.528 117.107  46.007  1.00  0.00           O  
ATOM   2750  C   ASP   212      83.752 114.261  49.925  1.00  0.00           C  
ATOM   2751  O   ASP   212      84.015 114.989  50.862  1.00  0.00           O  
ATOM   2752  N   ARG   213      84.038 112.972  49.961  1.00  0.00           N  
ATOM   2753  H   ARG   213      83.619 112.442  49.210  1.00  0.00           H  
ATOM   2754  CA  ARG   213      84.396 112.238  51.145  1.00  0.00           C  
ATOM   2755  HA  ARG   213      85.250 112.729  51.612  1.00  0.00           H  
ATOM   2756  CB  ARG   213      83.256 112.323  52.219  1.00  0.00           C  
ATOM   2757  HB2 ARG   213      83.039 113.364  52.460  1.00  0.00           H  
ATOM   2758  HB3 ARG   213      82.385 111.842  51.775  1.00  0.00           H  
ATOM   2759  CG  ARG   213      83.505 111.577  53.503  1.00  0.00           C  
ATOM   2760  HG2 ARG   213      82.694 111.876  54.168  1.00  0.00           H  
ATOM   2761  HG3 ARG   213      83.491 110.491  53.419  1.00  0.00           H  
ATOM   2762  CD  ARG   213      84.762 111.933  54.274  1.00  0.00           C  
ATOM   2763  HD2 ARG   213      84.979 111.150  55.001  1.00  0.00           H  
ATOM   2764  HD3 ARG   213      85.587 111.963  53.562  1.00  0.00           H  
ATOM   2765  NE  ARG   213      84.556 113.291  54.812  1.00  0.00           N  
ATOM   2766  HE  ARG   213      83.659 113.451  55.249  1.00  0.00           H  
ATOM   2767  CZ  ARG   213      85.377 114.334  54.925  1.00  0.00           C  
ATOM   2768  NH1 ARG   213      86.612 114.267  54.437  1.00  0.00           N  
ATOM   2769 HH11 ARG   213      87.153 115.120  54.440  1.00  0.00           H  
ATOM   2770 HH12 ARG   213      87.048 113.404  54.146  1.00  0.00           H  
ATOM   2771  NH2 ARG   213      85.148 115.449  55.572  1.00  0.00           N  
ATOM   2772 HH21 ARG   213      85.770 116.238  55.470  1.00  0.00           H  
ATOM   2773 HH22 ARG   213      84.207 115.529  55.931  1.00  0.00           H  
ATOM   2774  C   ARG   213      84.833 110.808  50.837  1.00  0.00           C  
ATOM   2775  O   ARG   213      83.962 109.938  51.021  1.00  0.00           O  
ATOM   2776  N   GLY   214      86.147 110.478  50.572  1.00  0.00           N  
ATOM   2777  H   GLY   214      86.412 109.505  50.632  1.00  0.00           H  
ATOM   2778  CA  GLY   214      87.226 111.457  50.309  1.00  0.00           C  
ATOM   2779  HA2 GLY   214      87.945 111.026  49.612  1.00  0.00           H  
ATOM   2780  HA3 GLY   214      87.029 112.366  49.741  1.00  0.00           H  
ATOM   2781  C   GLY   214      87.920 111.852  51.605  1.00  0.00           C  
ATOM   2782  O   GLY   214      88.710 111.116  52.204  1.00  0.00           O  
ATOM   2783  OXT GLY   214      87.786 113.018  52.053  1.00  0.00           O  
TER    2784      GLY   214 
END   
