# Supplementary material for: Visualization of oligomerization, clustering, and density transition of intrinsically disordered proteins
Source: Natl Sci Rev. 2026 Feb 14;13(7):nwag107. doi: 10.1093/nsr/nwag107 (PMC13114874; doi:10.1093/nsr/nwag107)
Supplement: nwag107_Supplemental_Files [file nwag107_supplemental_files.zip › SI-MD-Structures/MD-Sturctures/frame205.pdb]

CRYST1  135.107  149.271  136.871  90.00  90.00  90.00               1
ATOM      1  N   MET     1      35.822 102.908  87.913  1.00  0.00           N  
ATOM      2  H1  MET     1      35.468 102.950  88.858  1.00  0.00           H  
ATOM      3  H2  MET     1      36.776 103.226  87.823  1.00  0.00           H  
ATOM      4  H3  MET     1      35.160 103.453  87.380  1.00  0.00           H  
ATOM      5  CA  MET     1      35.741 101.498  87.614  1.00  0.00           C  
ATOM      6  HA  MET     1      36.152 101.276  86.629  1.00  0.00           H  
ATOM      7  CB  MET     1      36.432 100.678  88.675  1.00  0.00           C  
ATOM      8  HB2 MET     1      36.097 101.115  89.616  1.00  0.00           H  
ATOM      9  HB3 MET     1      36.083  99.651  88.563  1.00  0.00           H  
ATOM     10  CG  MET     1      37.974 100.595  88.540  1.00  0.00           C  
ATOM     11  HG2 MET     1      38.418 100.016  89.351  1.00  0.00           H  
ATOM     12  HG3 MET     1      38.109 100.117  87.570  1.00  0.00           H  
ATOM     13  SD  MET     1      38.926 102.152  88.584  1.00  0.00           S  
ATOM     14  CE  MET     1      40.663 101.549  88.578  1.00  0.00           C  
ATOM     15  HE1 MET     1      40.937 101.548  87.523  1.00  0.00           H  
ATOM     16  HE2 MET     1      41.309 102.167  89.202  1.00  0.00           H  
ATOM     17  HE3 MET     1      40.671 100.503  88.882  1.00  0.00           H  
ATOM     18  C   MET     1      34.276 101.013  87.550  1.00  0.00           C  
ATOM     19  O   MET     1      33.504 101.232  88.460  1.00  0.00           O  
ATOM     20  N   ALA     2      33.809 100.348  86.532  1.00  0.00           N  
ATOM     21  H   ALA     2      32.927  99.944  86.815  1.00  0.00           H  
ATOM     22  CA  ALA     2      34.329  99.982  85.181  1.00  0.00           C  
ATOM     23  HA  ALA     2      33.524  99.608  84.547  1.00  0.00           H  
ATOM     24  CB  ALA     2      34.743 101.249  84.397  1.00  0.00           C  
ATOM     25  HB1 ALA     2      35.722 101.587  84.737  1.00  0.00           H  
ATOM     26  HB2 ALA     2      34.912 100.959  83.360  1.00  0.00           H  
ATOM     27  HB3 ALA     2      34.011 102.053  84.476  1.00  0.00           H  
ATOM     28  C   ALA     2      35.402  98.844  85.306  1.00  0.00           C  
ATOM     29  O   ALA     2      36.437  99.099  85.933  1.00  0.00           O  
ATOM     30  N   SER     3      35.315  97.672  84.653  1.00  0.00           N  
ATOM     31  H   SER     3      36.052  96.990  84.768  1.00  0.00           H  
ATOM     32  CA  SER     3      34.175  97.134  83.934  1.00  0.00           C  
ATOM     33  HA  SER     3      33.245  97.655  84.166  1.00  0.00           H  
ATOM     34  CB  SER     3      34.331  97.287  82.439  1.00  0.00           C  
ATOM     35  HB2 SER     3      33.953  98.241  82.071  1.00  0.00           H  
ATOM     36  HB3 SER     3      35.400  97.317  82.227  1.00  0.00           H  
ATOM     37  OG  SER     3      33.614  96.412  81.596  1.00  0.00           O  
ATOM     38  HG  SER     3      33.615  96.766  80.704  1.00  0.00           H  
ATOM     39  C   SER     3      34.008  95.665  84.294  1.00  0.00           C  
ATOM     40  O   SER     3      34.923  94.905  84.204  1.00  0.00           O  
ATOM     41  N   ASN     4      32.807  95.207  84.614  1.00  0.00           N  
ATOM     42  H   ASN     4      32.013  95.818  84.493  1.00  0.00           H  
ATOM     43  CA  ASN     4      32.426  93.910  84.903  1.00  0.00           C  
ATOM     44  HA  ASN     4      33.218  93.177  85.055  1.00  0.00           H  
ATOM     45  CB  ASN     4      31.595  93.881  86.269  1.00  0.00           C  
ATOM     46  HB2 ASN     4      30.795  94.619  86.211  1.00  0.00           H  
ATOM     47  HB3 ASN     4      31.079  92.936  86.439  1.00  0.00           H  
ATOM     48  CG  ASN     4      32.404  94.272  87.505  1.00  0.00           C  
ATOM     49  OD1 ASN     4      32.053  95.066  88.266  1.00  0.00           O  
ATOM     50  ND2 ASN     4      33.565  93.705  87.558  1.00  0.00           N  
ATOM     51 HD21 ASN     4      34.178  93.986  88.311  1.00  0.00           H  
ATOM     52 HD22 ASN     4      33.814  93.047  86.834  1.00  0.00           H  
ATOM     53  C   ASN     4      31.658  93.175  83.740  1.00  0.00           C  
ATOM     54  O   ASN     4      30.424  93.219  83.603  1.00  0.00           O  
ATOM     55  N   ASP     5      32.305  92.466  82.820  1.00  0.00           N  
ATOM     56  H   ASP     5      31.754  92.219  82.010  1.00  0.00           H  
ATOM     57  CA  ASP     5      33.695  92.079  82.696  1.00  0.00           C  
ATOM     58  HA  ASP     5      34.273  92.549  83.492  1.00  0.00           H  
ATOM     59  CB  ASP     5      33.910  90.564  82.902  1.00  0.00           C  
ATOM     60  HB2 ASP     5      33.209  90.168  82.168  1.00  0.00           H  
ATOM     61  HB3 ASP     5      34.929  90.364  82.573  1.00  0.00           H  
ATOM     62  CG  ASP     5      33.599  89.859  84.218  1.00  0.00           C  
ATOM     63  OD1 ASP     5      33.551  90.494  85.249  1.00  0.00           O  
ATOM     64  OD2 ASP     5      33.583  88.602  84.245  1.00  0.00           O  
ATOM     65  C   ASP     5      34.279  92.605  81.390  1.00  0.00           C  
ATOM     66  O   ASP     5      33.698  92.504  80.291  1.00  0.00           O  
ATOM     67  N   TYR     6      35.541  93.212  81.438  1.00  0.00           N  
ATOM     68  H   TYR     6      35.972  93.295  82.348  1.00  0.00           H  
ATOM     69  CA  TYR     6      36.190  93.881  80.271  1.00  0.00           C  
ATOM     70  HA  TYR     6      35.526  94.700  79.994  1.00  0.00           H  
ATOM     71  CB  TYR     6      37.547  94.444  80.615  1.00  0.00           C  
ATOM     72  HB2 TYR     6      38.029  93.718  81.270  1.00  0.00           H  
ATOM     73  HB3 TYR     6      38.151  94.419  79.708  1.00  0.00           H  
ATOM     74  CG  TYR     6      37.611  95.814  81.245  1.00  0.00           C  
ATOM     75  CD1 TYR     6      37.909  95.931  82.573  1.00  0.00           C  
ATOM     76  HD1 TYR     6      38.101  95.041  83.154  1.00  0.00           H  
ATOM     77  CE1 TYR     6      38.063  97.252  83.159  1.00  0.00           C  
ATOM     78  HE1 TYR     6      38.292  97.430  84.199  1.00  0.00           H  
ATOM     79  CZ  TYR     6      37.789  98.357  82.304  1.00  0.00           C  
ATOM     80  OH  TYR     6      37.678  99.540  82.862  1.00  0.00           O  
ATOM     81  HH  TYR     6      37.139 100.075  82.275  1.00  0.00           H  
ATOM     82  CE2 TYR     6      37.433  98.177  80.923  1.00  0.00           C  
ATOM     83  HE2 TYR     6      37.297  98.990  80.226  1.00  0.00           H  
ATOM     84  CD2 TYR     6      37.352  96.891  80.404  1.00  0.00           C  
ATOM     85  HD2 TYR     6      37.217  96.730  79.345  1.00  0.00           H  
ATOM     86  C   TYR     6      36.363  92.864  79.147  1.00  0.00           C  
ATOM     87  O   TYR     6      36.785  91.752  79.398  1.00  0.00           O  
ATOM     88  N   THR     7      36.076  93.262  77.842  1.00  0.00           N  
ATOM     89  H   THR     7      35.766  94.220  77.768  1.00  0.00           H  
ATOM     90  CA  THR     7      36.035  92.455  76.665  1.00  0.00           C  
ATOM     91  HA  THR     7      35.370  91.610  76.847  1.00  0.00           H  
ATOM     92  CB  THR     7      35.368  93.228  75.505  1.00  0.00           C  
ATOM     93  HB  THR     7      34.436  93.632  75.900  1.00  0.00           H  
ATOM     94  CG2 THR     7      36.117  94.411  74.943  1.00  0.00           C  
ATOM     95 HG21 THR     7      35.644  94.771  74.029  1.00  0.00           H  
ATOM     96 HG22 THR     7      35.955  95.147  75.731  1.00  0.00           H  
ATOM     97 HG23 THR     7      37.192  94.258  74.855  1.00  0.00           H  
ATOM     98  OG1 THR     7      34.963  92.413  74.425  1.00  0.00           O  
ATOM     99  HG1 THR     7      34.164  92.002  74.764  1.00  0.00           H  
ATOM    100  C   THR     7      37.438  91.975  76.254  1.00  0.00           C  
ATOM    101  O   THR     7      38.421  92.298  76.986  1.00  0.00           O  
ATOM    102  N   GLN     8      37.551  91.051  75.306  1.00  0.00           N  
ATOM    103  H   GLN     8      36.746  90.971  74.700  1.00  0.00           H  
ATOM    104  CA  GLN     8      38.683  90.292  74.906  1.00  0.00           C  
ATOM    105  HA  GLN     8      38.674  89.405  75.539  1.00  0.00           H  
ATOM    106  CB  GLN     8      38.584  89.722  73.511  1.00  0.00           C  
ATOM    107  HB2 GLN     8      38.725  90.566  72.836  1.00  0.00           H  
ATOM    108  HB3 GLN     8      39.336  88.950  73.345  1.00  0.00           H  
ATOM    109  CG  GLN     8      37.284  89.115  73.173  1.00  0.00           C  
ATOM    110  HG2 GLN     8      37.082  88.399  73.969  1.00  0.00           H  
ATOM    111  HG3 GLN     8      36.579  89.946  73.177  1.00  0.00           H  
ATOM    112  CD  GLN     8      37.286  88.486  71.791  1.00  0.00           C  
ATOM    113  OE1 GLN     8      38.131  87.668  71.417  1.00  0.00           O  
ATOM    114  NE2 GLN     8      36.564  89.012  70.866  1.00  0.00           N  
ATOM    115 HE21 GLN     8      35.990  89.827  71.028  1.00  0.00           H  
ATOM    116 HE22 GLN     8      36.680  88.562  69.969  1.00  0.00           H  
ATOM    117  C   GLN     8      40.044  91.044  74.948  1.00  0.00           C  
ATOM    118  O   GLN     8      40.123  92.197  74.489  1.00  0.00           O  
ATOM    119  N   GLN     9      41.193  90.477  75.354  1.00  0.00           N  
ATOM    120  H   GLN     9      41.927  91.092  75.032  1.00  0.00           H  
ATOM    121  CA  GLN     9      41.446  89.377  76.258  1.00  0.00           C  
ATOM    122  HA  GLN     9      42.528  89.401  76.388  1.00  0.00           H  
ATOM    123  CB  GLN     9      40.892  89.660  77.661  1.00  0.00           C  
ATOM    124  HB2 GLN     9      39.827  89.882  77.586  1.00  0.00           H  
ATOM    125  HB3 GLN     9      40.993  88.715  78.194  1.00  0.00           H  
ATOM    126  CG  GLN     9      41.584  90.656  78.504  1.00  0.00           C  
ATOM    127  HG2 GLN     9      42.625  90.338  78.556  1.00  0.00           H  
ATOM    128  HG3 GLN     9      41.498  91.636  78.034  1.00  0.00           H  
ATOM    129  CD  GLN     9      40.966  90.573  79.950  1.00  0.00           C  
ATOM    130  OE1 GLN     9      40.637  89.557  80.488  1.00  0.00           O  
ATOM    131  NE2 GLN     9      40.634  91.739  80.493  1.00  0.00           N  
ATOM    132 HE21 GLN     9      40.721  92.618  80.002  1.00  0.00           H  
ATOM    133 HE22 GLN     9      40.458  91.674  81.485  1.00  0.00           H  
ATOM    134  C   GLN     9      41.232  88.011  75.569  1.00  0.00           C  
ATOM    135  O   GLN     9      40.250  87.309  75.791  1.00  0.00           O  
ATOM    136  N   ALA    10      42.077  87.540  74.623  1.00  0.00           N  
ATOM    137  H   ALA    10      41.741  86.654  74.273  1.00  0.00           H  
ATOM    138  CA  ALA    10      43.380  87.979  74.182  1.00  0.00           C  
ATOM    139  HA  ALA    10      43.665  88.907  74.678  1.00  0.00           H  
ATOM    140  CB  ALA    10      44.427  86.964  74.587  1.00  0.00           C  
ATOM    141  HB1 ALA    10      45.399  87.392  74.340  1.00  0.00           H  
ATOM    142  HB2 ALA    10      44.459  86.836  75.669  1.00  0.00           H  
ATOM    143  HB3 ALA    10      44.232  86.080  73.980  1.00  0.00           H  
ATOM    144  C   ALA    10      43.446  88.225  72.667  1.00  0.00           C  
ATOM    145  O   ALA    10      43.666  87.306  71.873  1.00  0.00           O  
ATOM    146  N   THR    11      43.332  89.494  72.336  1.00  0.00           N  
ATOM    147  H   THR    11      43.293  90.163  73.092  1.00  0.00           H  
ATOM    148  CA  THR    11      43.372  89.986  70.928  1.00  0.00           C  
ATOM    149  HA  THR    11      44.036  89.251  70.473  1.00  0.00           H  
ATOM    150  CB  THR    11      42.103  89.835  70.090  1.00  0.00           C  
ATOM    151  HB  THR    11      41.810  88.785  70.056  1.00  0.00           H  
ATOM    152  CG2 THR    11      40.986  90.615  70.766  1.00  0.00           C  
ATOM    153 HG21 THR    11      40.136  90.423  70.111  1.00  0.00           H  
ATOM    154 HG22 THR    11      40.717  90.150  71.715  1.00  0.00           H  
ATOM    155 HG23 THR    11      41.164  91.687  70.843  1.00  0.00           H  
ATOM    156  OG1 THR    11      42.196  90.221  68.688  1.00  0.00           O  
ATOM    157  HG1 THR    11      42.138  89.475  68.087  1.00  0.00           H  
ATOM    158  C   THR    11      43.996  91.388  70.839  1.00  0.00           C  
ATOM    159  O   THR    11      43.430  92.353  71.266  1.00  0.00           O  
ATOM    160  N   GLN    12      45.135  91.595  70.284  1.00  0.00           N  
ATOM    161  H   GLN    12      45.509  92.525  70.404  1.00  0.00           H  
ATOM    162  CA  GLN    12      46.056  90.727  69.596  1.00  0.00           C  
ATOM    163  HA  GLN    12      45.400  90.290  68.843  1.00  0.00           H  
ATOM    164  CB  GLN    12      47.077  91.566  68.829  1.00  0.00           C  
ATOM    165  HB2 GLN    12      47.639  90.863  68.215  1.00  0.00           H  
ATOM    166  HB3 GLN    12      46.651  92.266  68.110  1.00  0.00           H  
ATOM    167  CG  GLN    12      48.104  92.387  69.758  1.00  0.00           C  
ATOM    168  HG2 GLN    12      48.247  91.912  70.728  1.00  0.00           H  
ATOM    169  HG3 GLN    12      49.081  92.438  69.278  1.00  0.00           H  
ATOM    170  CD  GLN    12      47.728  93.867  70.096  1.00  0.00           C  
ATOM    171  OE1 GLN    12      46.578  94.278  70.360  1.00  0.00           O  
ATOM    172  NE2 GLN    12      48.727  94.682  70.355  1.00  0.00           N  
ATOM    173 HE21 GLN    12      48.445  95.650  70.408  1.00  0.00           H  
ATOM    174 HE22 GLN    12      49.606  94.349  69.986  1.00  0.00           H  
ATOM    175  C   GLN    12      46.512  89.524  70.414  1.00  0.00           C  
ATOM    176  O   GLN    12      46.479  89.531  71.666  1.00  0.00           O  
ATOM    177  N   SER    13      46.879  88.446  69.771  1.00  0.00           N  
ATOM    178  H   SER    13      46.798  88.471  68.764  1.00  0.00           H  
ATOM    179  CA  SER    13      47.335  87.207  70.400  1.00  0.00           C  
ATOM    180  HA  SER    13      46.477  86.705  70.846  1.00  0.00           H  
ATOM    181  CB  SER    13      47.880  86.223  69.398  1.00  0.00           C  
ATOM    182  HB2 SER    13      48.707  86.592  68.791  1.00  0.00           H  
ATOM    183  HB3 SER    13      48.184  85.356  69.984  1.00  0.00           H  
ATOM    184  OG  SER    13      46.765  85.747  68.654  1.00  0.00           O  
ATOM    185  HG  SER    13      47.117  84.924  68.308  1.00  0.00           H  
ATOM    186  C   SER    13      48.438  87.445  71.411  1.00  0.00           C  
ATOM    187  O   SER    13      49.484  87.944  71.060  1.00  0.00           O  
ATOM    188  N   TYR    14      48.255  86.837  72.540  1.00  0.00           N  
ATOM    189  H   TYR    14      47.353  86.429  72.741  1.00  0.00           H  
ATOM    190  CA  TYR    14      49.095  86.946  73.718  1.00  0.00           C  
ATOM    191  HA  TYR    14      50.149  86.834  73.464  1.00  0.00           H  
ATOM    192  CB  TYR    14      48.826  88.260  74.370  1.00  0.00           C  
ATOM    193  HB2 TYR    14      49.017  89.137  73.751  1.00  0.00           H  
ATOM    194  HB3 TYR    14      47.753  88.355  74.540  1.00  0.00           H  
ATOM    195  CG  TYR    14      49.549  88.491  75.692  1.00  0.00           C  
ATOM    196  CD1 TYR    14      50.941  88.667  75.644  1.00  0.00           C  
ATOM    197  HD1 TYR    14      51.491  88.657  74.714  1.00  0.00           H  
ATOM    198  CE1 TYR    14      51.648  89.013  76.803  1.00  0.00           C  
ATOM    199  HE1 TYR    14      52.728  89.032  76.783  1.00  0.00           H  
ATOM    200  CZ  TYR    14      51.058  89.066  78.068  1.00  0.00           C  
ATOM    201  OH  TYR    14      51.730  89.430  79.220  1.00  0.00           O  
ATOM    202  HH  TYR    14      52.638  89.695  79.054  1.00  0.00           H  
ATOM    203  CE2 TYR    14      49.664  88.761  78.165  1.00  0.00           C  
ATOM    204  HE2 TYR    14      49.197  88.796  79.138  1.00  0.00           H  
ATOM    205  CD2 TYR    14      48.906  88.599  76.962  1.00  0.00           C  
ATOM    206  HD2 TYR    14      47.832  88.702  76.979  1.00  0.00           H  
ATOM    207  C   TYR    14      48.728  85.787  74.798  1.00  0.00           C  
ATOM    208  O   TYR    14      47.583  85.578  75.066  1.00  0.00           O  
ATOM    209  N   GLY    15      49.691  85.131  75.425  1.00  0.00           N  
ATOM    210  H   GLY    15      49.403  84.473  76.135  1.00  0.00           H  
ATOM    211  CA  GLY    15      51.133  85.188  75.245  1.00  0.00           C  
ATOM    212  HA2 GLY    15      51.427  84.223  74.830  1.00  0.00           H  
ATOM    213  HA3 GLY    15      51.434  86.053  74.654  1.00  0.00           H  
ATOM    214  C   GLY    15      51.874  85.307  76.595  1.00  0.00           C  
ATOM    215  O   GLY    15      53.102  85.372  76.582  1.00  0.00           O  
ATOM    216  N   ALA    16      51.155  85.378  77.723  1.00  0.00           N  
ATOM    217  H   ALA    16      50.165  85.194  77.803  1.00  0.00           H  
ATOM    218  CA  ALA    16      51.806  85.402  79.061  1.00  0.00           C  
ATOM    219  HA  ALA    16      52.531  86.216  79.031  1.00  0.00           H  
ATOM    220  CB  ALA    16      50.747  85.741  80.122  1.00  0.00           C  
ATOM    221  HB1 ALA    16      50.190  84.823  80.304  1.00  0.00           H  
ATOM    222  HB2 ALA    16      51.171  86.250  80.988  1.00  0.00           H  
ATOM    223  HB3 ALA    16      50.026  86.455  79.723  1.00  0.00           H  
ATOM    224  C   ALA    16      52.690  84.115  79.395  1.00  0.00           C  
ATOM    225  O   ALA    16      52.268  82.923  79.217  1.00  0.00           O  
ATOM    226  N   TYR    17      53.975  84.311  79.706  1.00  0.00           N  
ATOM    227  H   TYR    17      54.215  85.262  79.946  1.00  0.00           H  
ATOM    228  CA  TYR    17      55.094  83.450  79.632  1.00  0.00           C  
ATOM    229  HA  TYR    17      54.772  82.432  79.851  1.00  0.00           H  
ATOM    230  CB  TYR    17      55.630  83.636  78.228  1.00  0.00           C  
ATOM    231  HB2 TYR    17      54.992  83.246  77.436  1.00  0.00           H  
ATOM    232  HB3 TYR    17      55.552  84.677  77.914  1.00  0.00           H  
ATOM    233  CG  TYR    17      57.044  82.935  77.928  1.00  0.00           C  
ATOM    234  CD1 TYR    17      58.172  83.816  77.876  1.00  0.00           C  
ATOM    235  HD1 TYR    17      58.035  84.880  77.998  1.00  0.00           H  
ATOM    236  CE1 TYR    17      59.436  83.254  77.824  1.00  0.00           C  
ATOM    237  HE1 TYR    17      60.217  83.957  78.075  1.00  0.00           H  
ATOM    238  CZ  TYR    17      59.603  81.805  77.641  1.00  0.00           C  
ATOM    239  OH  TYR    17      60.810  81.287  77.734  1.00  0.00           O  
ATOM    240  HH  TYR    17      61.532  81.919  77.686  1.00  0.00           H  
ATOM    241  CE2 TYR    17      58.450  80.989  77.722  1.00  0.00           C  
ATOM    242  HE2 TYR    17      58.636  79.930  77.626  1.00  0.00           H  
ATOM    243  CD2 TYR    17      57.157  81.562  77.788  1.00  0.00           C  
ATOM    244  HD2 TYR    17      56.298  80.926  77.944  1.00  0.00           H  
ATOM    245  C   TYR    17      56.182  83.909  80.644  1.00  0.00           C  
ATOM    246  O   TYR    17      56.416  85.137  80.780  1.00  0.00           O  
ATOM    247  N   PRO    18      57.001  82.982  81.286  1.00  0.00           N  
ATOM    248  CD  PRO    18      56.615  81.589  81.566  1.00  0.00           C  
ATOM    249  HD2 PRO    18      56.615  80.983  80.660  1.00  0.00           H  
ATOM    250  HD3 PRO    18      55.553  81.549  81.809  1.00  0.00           H  
ATOM    251  CG  PRO    18      57.558  81.111  82.666  1.00  0.00           C  
ATOM    252  HG2 PRO    18      58.302  80.434  82.246  1.00  0.00           H  
ATOM    253  HG3 PRO    18      56.915  80.677  83.431  1.00  0.00           H  
ATOM    254  CB  PRO    18      58.236  82.315  83.256  1.00  0.00           C  
ATOM    255  HB2 PRO    18      59.253  82.060  83.556  1.00  0.00           H  
ATOM    256  HB3 PRO    18      57.691  82.634  84.143  1.00  0.00           H  
ATOM    257  CA  PRO    18      58.168  83.319  82.135  1.00  0.00           C  
ATOM    258  HA  PRO    18      58.155  84.308  82.592  1.00  0.00           H  
ATOM    259  C   PRO    18      59.459  83.317  81.319  1.00  0.00           C  
ATOM    260  O   PRO    18      60.039  82.265  81.000  1.00  0.00           O  
ATOM    261  N   THR    19      60.002  84.514  81.059  1.00  0.00           N  
ATOM    262  H   THR    19      59.474  85.318  81.367  1.00  0.00           H  
ATOM    263  CA  THR    19      61.418  84.743  80.667  1.00  0.00           C  
ATOM    264  HA  THR    19      61.742  83.936  80.011  1.00  0.00           H  
ATOM    265  CB  THR    19      61.640  86.165  80.017  1.00  0.00           C  
ATOM    266  HB  THR    19      61.426  87.065  80.593  1.00  0.00           H  
ATOM    267  CG2 THR    19      63.006  86.249  79.422  1.00  0.00           C  
ATOM    268 HG21 THR    19      62.993  86.912  78.558  1.00  0.00           H  
ATOM    269 HG22 THR    19      63.691  86.640  80.174  1.00  0.00           H  
ATOM    270 HG23 THR    19      63.324  85.244  79.145  1.00  0.00           H  
ATOM    271  OG1 THR    19      60.633  86.301  79.031  1.00  0.00           O  
ATOM    272  HG1 THR    19      59.879  86.633  79.523  1.00  0.00           H  
ATOM    273  C   THR    19      62.300  84.644  81.952  1.00  0.00           C  
ATOM    274  O   THR    19      61.852  84.889  83.080  1.00  0.00           O  
ATOM    275  N   GLN    20      63.484  84.097  81.804  1.00  0.00           N  
ATOM    276  H   GLN    20      63.889  84.054  80.880  1.00  0.00           H  
ATOM    277  CA  GLN    20      64.361  83.661  82.935  1.00  0.00           C  
ATOM    278  HA  GLN    20      63.737  83.187  83.692  1.00  0.00           H  
ATOM    279  CB  GLN    20      65.433  82.649  82.452  1.00  0.00           C  
ATOM    280  HB2 GLN    20      66.025  83.138  81.678  1.00  0.00           H  
ATOM    281  HB3 GLN    20      66.156  82.344  83.209  1.00  0.00           H  
ATOM    282  CG  GLN    20      64.904  81.356  81.785  1.00  0.00           C  
ATOM    283  HG2 GLN    20      64.303  81.605  80.910  1.00  0.00           H  
ATOM    284  HG3 GLN    20      65.741  80.797  81.365  1.00  0.00           H  
ATOM    285  CD  GLN    20      63.991  80.411  82.580  1.00  0.00           C  
ATOM    286  OE1 GLN    20      63.310  80.736  83.556  1.00  0.00           O  
ATOM    287  NE2 GLN    20      63.952  79.128  82.248  1.00  0.00           N  
ATOM    288 HE21 GLN    20      64.437  78.795  81.427  1.00  0.00           H  
ATOM    289 HE22 GLN    20      63.467  78.450  82.818  1.00  0.00           H  
ATOM    290  C   GLN    20      65.101  84.838  83.640  1.00  0.00           C  
ATOM    291  O   GLN    20      65.489  85.758  82.954  1.00  0.00           O  
ATOM    292  N   PRO    21      65.277  84.881  84.951  1.00  0.00           N  
ATOM    293  CD  PRO    21      65.015  83.873  85.936  1.00  0.00           C  
ATOM    294  HD2 PRO    21      65.111  82.837  85.610  1.00  0.00           H  
ATOM    295  HD3 PRO    21      63.987  84.021  86.266  1.00  0.00           H  
ATOM    296  CG  PRO    21      65.903  84.210  87.146  1.00  0.00           C  
ATOM    297  HG2 PRO    21      66.944  84.006  86.894  1.00  0.00           H  
ATOM    298  HG3 PRO    21      65.611  83.712  88.071  1.00  0.00           H  
ATOM    299  CB  PRO    21      65.735  85.676  87.156  1.00  0.00           C  
ATOM    300  HB2 PRO    21      66.591  86.129  87.656  1.00  0.00           H  
ATOM    301  HB3 PRO    21      64.802  85.918  87.665  1.00  0.00           H  
ATOM    302  CA  PRO    21      65.872  86.012  85.664  1.00  0.00           C  
ATOM    303  HA  PRO    21      65.194  86.831  85.426  1.00  0.00           H  
ATOM    304  C   PRO    21      67.325  86.227  85.217  1.00  0.00           C  
ATOM    305  O   PRO    21      68.131  85.296  84.951  1.00  0.00           O  
ATOM    306  N   GLY    22      67.796  87.479  85.004  1.00  0.00           N  
ATOM    307  H   GLY    22      67.170  88.255  85.164  1.00  0.00           H  
ATOM    308  CA  GLY    22      69.170  87.829  84.884  1.00  0.00           C  
ATOM    309  HA2 GLY    22      69.400  87.226  84.006  1.00  0.00           H  
ATOM    310  HA3 GLY    22      69.295  88.889  84.665  1.00  0.00           H  
ATOM    311  C   GLY    22      69.925  87.517  86.127  1.00  0.00           C  
ATOM    312  O   GLY    22      69.372  87.376  87.249  1.00  0.00           O  
ATOM    313  N   GLN    23      71.232  87.299  85.851  1.00  0.00           N  
ATOM    314  H   GLN    23      71.505  87.499  84.899  1.00  0.00           H  
ATOM    315  CA  GLN    23      72.333  87.089  86.879  1.00  0.00           C  
ATOM    316  HA  GLN    23      72.068  86.329  87.614  1.00  0.00           H  
ATOM    317  CB  GLN    23      73.806  86.914  86.223  1.00  0.00           C  
ATOM    318  HB2 GLN    23      74.001  85.852  86.074  1.00  0.00           H  
ATOM    319  HB3 GLN    23      73.869  87.265  85.192  1.00  0.00           H  
ATOM    320  CG  GLN    23      75.134  87.342  86.967  1.00  0.00           C  
ATOM    321  HG2 GLN    23      76.021  87.023  86.420  1.00  0.00           H  
ATOM    322  HG3 GLN    23      75.307  88.417  86.998  1.00  0.00           H  
ATOM    323  CD  GLN    23      75.289  86.774  88.350  1.00  0.00           C  
ATOM    324  OE1 GLN    23      74.628  85.853  88.857  1.00  0.00           O  
ATOM    325  NE2 GLN    23      76.127  87.363  89.191  1.00  0.00           N  
ATOM    326 HE21 GLN    23      76.556  88.240  88.935  1.00  0.00           H  
ATOM    327 HE22 GLN    23      75.975  87.097  90.154  1.00  0.00           H  
ATOM    328  C   GLN    23      72.435  88.402  87.772  1.00  0.00           C  
ATOM    329  O   GLN    23      72.192  89.442  87.268  1.00  0.00           O  
ATOM    330  N   GLY    24      72.705  88.255  89.025  1.00  0.00           N  
ATOM    331  H   GLY    24      72.742  87.322  89.410  1.00  0.00           H  
ATOM    332  CA  GLY    24      72.882  89.302  89.970  1.00  0.00           C  
ATOM    333  HA2 GLY    24      71.928  89.808  90.110  1.00  0.00           H  
ATOM    334  HA3 GLY    24      73.219  88.920  90.934  1.00  0.00           H  
ATOM    335  C   GLY    24      73.841  90.346  89.495  1.00  0.00           C  
ATOM    336  O   GLY    24      74.897  89.970  88.935  1.00  0.00           O  
ATOM    337  N   TYR    25      73.471  91.575  89.815  1.00  0.00           N  
ATOM    338  H   TYR    25      72.487  91.735  89.973  1.00  0.00           H  
ATOM    339  CA  TYR    25      74.398  92.700  89.978  1.00  0.00           C  
ATOM    340  HA  TYR    25      75.267  92.204  90.410  1.00  0.00           H  
ATOM    341  CB  TYR    25      74.829  93.238  88.547  1.00  0.00           C  
ATOM    342  HB2 TYR    25      75.237  92.414  87.961  1.00  0.00           H  
ATOM    343  HB3 TYR    25      73.927  93.438  87.967  1.00  0.00           H  
ATOM    344  CG  TYR    25      75.719  94.429  88.538  1.00  0.00           C  
ATOM    345  CD1 TYR    25      77.101  94.196  88.714  1.00  0.00           C  
ATOM    346  HD1 TYR    25      77.464  93.182  88.805  1.00  0.00           H  
ATOM    347  CE1 TYR    25      78.030  95.276  88.574  1.00  0.00           C  
ATOM    348  HE1 TYR    25      79.093  95.099  88.509  1.00  0.00           H  
ATOM    349  CZ  TYR    25      77.612  96.607  88.468  1.00  0.00           C  
ATOM    350  OH  TYR    25      78.433  97.681  88.328  1.00  0.00           O  
ATOM    351  HH  TYR    25      78.052  98.562  88.352  1.00  0.00           H  
ATOM    352  CE2 TYR    25      76.179  96.795  88.322  1.00  0.00           C  
ATOM    353  HE2 TYR    25      75.764  97.756  88.055  1.00  0.00           H  
ATOM    354  CD2 TYR    25      75.261  95.748  88.460  1.00  0.00           C  
ATOM    355  HD2 TYR    25      74.209  95.963  88.342  1.00  0.00           H  
ATOM    356  C   TYR    25      73.863  93.727  90.906  1.00  0.00           C  
ATOM    357  O   TYR    25      72.653  94.056  90.939  1.00  0.00           O  
ATOM    358  N   SER    26      74.749  94.381  91.640  1.00  0.00           N  
ATOM    359  H   SER    26      75.735  94.164  91.605  1.00  0.00           H  
ATOM    360  CA  SER    26      74.382  95.596  92.362  1.00  0.00           C  
ATOM    361  HA  SER    26      73.302  95.742  92.320  1.00  0.00           H  
ATOM    362  CB  SER    26      74.721  95.345  93.811  1.00  0.00           C  
ATOM    363  HB2 SER    26      74.221  94.430  94.131  1.00  0.00           H  
ATOM    364  HB3 SER    26      75.781  95.290  94.059  1.00  0.00           H  
ATOM    365  OG  SER    26      74.112  96.338  94.630  1.00  0.00           O  
ATOM    366  HG  SER    26      74.715  96.640  95.314  1.00  0.00           H  
ATOM    367  C   SER    26      75.075  96.837  91.868  1.00  0.00           C  
ATOM    368  O   SER    26      76.319  97.012  91.871  1.00  0.00           O  
ATOM    369  N   GLN    27      74.328  97.820  91.437  1.00  0.00           N  
ATOM    370  H   GLN    27      73.321  97.741  91.442  1.00  0.00           H  
ATOM    371  CA  GLN    27      74.799  99.160  90.944  1.00  0.00           C  
ATOM    372  HA  GLN    27      75.457  98.896  90.116  1.00  0.00           H  
ATOM    373  CB  GLN    27      73.590  99.979  90.455  1.00  0.00           C  
ATOM    374  HB2 GLN    27      73.003 100.394  91.274  1.00  0.00           H  
ATOM    375  HB3 GLN    27      73.974 100.859  89.938  1.00  0.00           H  
ATOM    376  CG  GLN    27      72.787  99.230  89.397  1.00  0.00           C  
ATOM    377  HG2 GLN    27      73.450  98.789  88.652  1.00  0.00           H  
ATOM    378  HG3 GLN    27      72.212  98.408  89.824  1.00  0.00           H  
ATOM    379  CD  GLN    27      71.774 100.093  88.616  1.00  0.00           C  
ATOM    380  OE1 GLN    27      71.374 101.183  88.966  1.00  0.00           O  
ATOM    381  NE2 GLN    27      71.656  99.670  87.312  1.00  0.00           N  
ATOM    382 HE21 GLN    27      72.065  98.785  87.048  1.00  0.00           H  
ATOM    383 HE22 GLN    27      70.966 100.206  86.805  1.00  0.00           H  
ATOM    384  C   GLN    27      75.670  99.886  91.977  1.00  0.00           C  
ATOM    385  O   GLN    27      76.692 100.421  91.635  1.00  0.00           O  
ATOM    386  N   GLN    28      75.306  99.809  93.264  1.00  0.00           N  
ATOM    387  H   GLN    28      74.533  99.203  93.503  1.00  0.00           H  
ATOM    388  CA  GLN    28      75.964 100.345  94.463  1.00  0.00           C  
ATOM    389  HA  GLN    28      76.073 101.420  94.313  1.00  0.00           H  
ATOM    390  CB  GLN    28      75.127 100.181  95.780  1.00  0.00           C  
ATOM    391  HB2 GLN    28      74.945  99.146  96.069  1.00  0.00           H  
ATOM    392  HB3 GLN    28      75.802 100.488  96.579  1.00  0.00           H  
ATOM    393  CG  GLN    28      73.823 101.023  95.870  1.00  0.00           C  
ATOM    394  HG2 GLN    28      73.640 101.120  96.940  1.00  0.00           H  
ATOM    395  HG3 GLN    28      74.058 102.019  95.493  1.00  0.00           H  
ATOM    396  CD  GLN    28      72.674 100.591  94.937  1.00  0.00           C  
ATOM    397  OE1 GLN    28      72.636  99.464  94.436  1.00  0.00           O  
ATOM    398  NE2 GLN    28      71.711 101.443  94.614  1.00  0.00           N  
ATOM    399 HE21 GLN    28      70.941 101.040  94.101  1.00  0.00           H  
ATOM    400 HE22 GLN    28      71.756 102.372  95.009  1.00  0.00           H  
ATOM    401  C   GLN    28      77.476  99.901  94.590  1.00  0.00           C  
ATOM    402  O   GLN    28      78.264 100.525  95.225  1.00  0.00           O  
ATOM    403  N   SER    29      77.790  98.695  94.100  1.00  0.00           N  
ATOM    404  H   SER    29      77.062  98.317  93.510  1.00  0.00           H  
ATOM    405  CA  SER    29      79.182  98.193  94.135  1.00  0.00           C  
ATOM    406  HA  SER    29      79.549  98.217  95.161  1.00  0.00           H  
ATOM    407  CB  SER    29      79.143  96.682  93.852  1.00  0.00           C  
ATOM    408  HB2 SER    29      80.035  96.194  94.243  1.00  0.00           H  
ATOM    409  HB3 SER    29      78.281  96.167  94.278  1.00  0.00           H  
ATOM    410  OG  SER    29      79.013  96.487  92.522  1.00  0.00           O  
ATOM    411  HG  SER    29      78.133  96.785  92.278  1.00  0.00           H  
ATOM    412  C   SER    29      80.273  98.929  93.320  1.00  0.00           C  
ATOM    413  O   SER    29      81.457  98.681  93.606  1.00  0.00           O  
ATOM    414  N   SER    30      79.893  99.832  92.419  1.00  0.00           N  
ATOM    415  H   SER    30      78.919 100.099  92.435  1.00  0.00           H  
ATOM    416  CA  SER    30      80.803 100.430  91.349  1.00  0.00           C  
ATOM    417  HA  SER    30      81.789 100.008  91.543  1.00  0.00           H  
ATOM    418  CB  SER    30      80.322  99.922  89.943  1.00  0.00           C  
ATOM    419  HB2 SER    30      80.046  98.868  89.909  1.00  0.00           H  
ATOM    420  HB3 SER    30      79.501 100.609  89.739  1.00  0.00           H  
ATOM    421  OG  SER    30      81.389 100.010  88.996  1.00  0.00           O  
ATOM    422  HG  SER    30      81.120  99.618  88.163  1.00  0.00           H  
ATOM    423  C   SER    30      80.806 101.976  91.497  1.00  0.00           C  
ATOM    424  O   SER    30      79.912 102.504  92.159  1.00  0.00           O  
ATOM    425  N   GLN    31      81.732 102.756  91.004  1.00  0.00           N  
ATOM    426  H   GLN    31      81.591 103.756  91.005  1.00  0.00           H  
ATOM    427  CA  GLN    31      82.856 102.436  90.083  1.00  0.00           C  
ATOM    428  HA  GLN    31      82.356 102.053  89.193  1.00  0.00           H  
ATOM    429  CB  GLN    31      83.506 103.768  89.630  1.00  0.00           C  
ATOM    430  HB2 GLN    31      83.640 104.427  90.487  1.00  0.00           H  
ATOM    431  HB3 GLN    31      84.418 103.402  89.158  1.00  0.00           H  
ATOM    432  CG  GLN    31      82.606 104.631  88.715  1.00  0.00           C  
ATOM    433  HG2 GLN    31      81.751 105.037  89.256  1.00  0.00           H  
ATOM    434  HG3 GLN    31      83.245 105.503  88.577  1.00  0.00           H  
ATOM    435  CD  GLN    31      82.125 104.038  87.373  1.00  0.00           C  
ATOM    436  OE1 GLN    31      82.649 103.021  86.899  1.00  0.00           O  
ATOM    437  NE2 GLN    31      81.135 104.590  86.723  1.00  0.00           N  
ATOM    438 HE21 GLN    31      80.760 104.210  85.865  1.00  0.00           H  
ATOM    439 HE22 GLN    31      80.551 105.291  87.155  1.00  0.00           H  
ATOM    440  C   GLN    31      83.894 101.466  90.689  1.00  0.00           C  
ATOM    441  O   GLN    31      84.021 101.211  91.904  1.00  0.00           O  
ATOM    442  N   PRO    32      84.823 100.929  89.832  1.00  0.00           N  
ATOM    443  CD  PRO    32      84.618 100.773  88.356  1.00  0.00           C  
ATOM    444  HD2 PRO    32      85.261 101.404  87.743  1.00  0.00           H  
ATOM    445  HD3 PRO    32      83.583 101.004  88.103  1.00  0.00           H  
ATOM    446  CG  PRO    32      85.012  99.329  88.015  1.00  0.00           C  
ATOM    447  HG2 PRO    32      85.287  99.248  86.963  1.00  0.00           H  
ATOM    448  HG3 PRO    32      84.197  98.643  88.240  1.00  0.00           H  
ATOM    449  CB  PRO    32      86.187  99.081  88.961  1.00  0.00           C  
ATOM    450  HB2 PRO    32      86.990  99.556  88.396  1.00  0.00           H  
ATOM    451  HB3 PRO    32      86.309  98.029  89.217  1.00  0.00           H  
ATOM    452  CA  PRO    32      85.823  99.921  90.221  1.00  0.00           C  
ATOM    453  HA  PRO    32      85.467  99.212  90.969  1.00  0.00           H  
ATOM    454  C   PRO    32      87.014 100.652  90.876  1.00  0.00           C  
ATOM    455  O   PRO    32      88.166 100.555  90.409  1.00  0.00           O  
ATOM    456  N   TYR    33      86.806 101.181  92.078  1.00  0.00           N  
ATOM    457  H   TYR    33      85.866 101.025  92.411  1.00  0.00           H  
ATOM    458  CA  TYR    33      87.646 102.034  92.883  1.00  0.00           C  
ATOM    459  HA  TYR    33      88.610 102.153  92.389  1.00  0.00           H  
ATOM    460  CB  TYR    33      86.974 103.397  93.072  1.00  0.00           C  
ATOM    461  HB2 TYR    33      85.953 103.216  93.407  1.00  0.00           H  
ATOM    462  HB3 TYR    33      87.500 103.970  93.836  1.00  0.00           H  
ATOM    463  CG  TYR    33      86.840 104.263  91.769  1.00  0.00           C  
ATOM    464  CD1 TYR    33      87.554 104.000  90.611  1.00  0.00           C  
ATOM    465  HD1 TYR    33      88.295 103.216  90.562  1.00  0.00           H  
ATOM    466  CE1 TYR    33      87.322 104.755  89.416  1.00  0.00           C  
ATOM    467  HE1 TYR    33      87.741 104.460  88.465  1.00  0.00           H  
ATOM    468  CZ  TYR    33      86.338 105.803  89.429  1.00  0.00           C  
ATOM    469  OH  TYR    33      86.097 106.407  88.274  1.00  0.00           O  
ATOM    470  HH  TYR    33      86.370 105.928  87.488  1.00  0.00           H  
ATOM    471  CE2 TYR    33      85.673 106.089  90.625  1.00  0.00           C  
ATOM    472  HE2 TYR    33      84.968 106.905  90.693  1.00  0.00           H  
ATOM    473  CD2 TYR    33      85.908 105.317  91.759  1.00  0.00           C  
ATOM    474  HD2 TYR    33      85.324 105.500  92.649  1.00  0.00           H  
ATOM    475  C   TYR    33      87.865 101.323  94.261  1.00  0.00           C  
ATOM    476  O   TYR    33      87.510 101.818  95.281  1.00  0.00           O  
ATOM    477  N   GLY    34      88.379 100.040  94.241  1.00  0.00           N  
ATOM    478  H   GLY    34      88.534  99.658  93.318  1.00  0.00           H  
ATOM    479  CA  GLY    34      88.434  99.036  95.288  1.00  0.00           C  
ATOM    480  HA2 GLY    34      88.956  98.116  95.026  1.00  0.00           H  
ATOM    481  HA3 GLY    34      89.054  99.425  96.095  1.00  0.00           H  
ATOM    482  C   GLY    34      87.049  98.641  95.823  1.00  0.00           C  
ATOM    483  O   GLY    34      86.155  98.757  95.034  1.00  0.00           O  
ATOM    484  N   GLN    35      86.982  97.956  96.998  1.00  0.00           N  
ATOM    485  H   GLN    35      87.867  97.667  97.391  1.00  0.00           H  
ATOM    486  CA  GLN    35      85.793  97.212  97.490  1.00  0.00           C  
ATOM    487  HA  GLN    35      84.974  97.690  96.954  1.00  0.00           H  
ATOM    488  CB  GLN    35      85.987  95.814  97.019  1.00  0.00           C  
ATOM    489  HB2 GLN    35      86.194  95.837  95.949  1.00  0.00           H  
ATOM    490  HB3 GLN    35      86.711  95.393  97.716  1.00  0.00           H  
ATOM    491  CG  GLN    35      84.728  94.963  97.136  1.00  0.00           C  
ATOM    492  HG2 GLN    35      84.288  94.943  98.133  1.00  0.00           H  
ATOM    493  HG3 GLN    35      84.002  95.416  96.461  1.00  0.00           H  
ATOM    494  CD  GLN    35      85.020  93.505  96.674  1.00  0.00           C  
ATOM    495  OE1 GLN    35      85.978  92.902  97.088  1.00  0.00           O  
ATOM    496  NE2 GLN    35      84.122  92.840  95.986  1.00  0.00           N  
ATOM    497 HE21 GLN    35      83.265  93.229  95.617  1.00  0.00           H  
ATOM    498 HE22 GLN    35      84.410  91.879  95.871  1.00  0.00           H  
ATOM    499  C   GLN    35      85.606  97.439  99.027  1.00  0.00           C  
ATOM    500  O   GLN    35      86.615  97.166  99.723  1.00  0.00           O  
ATOM    501  N   GLN    36      84.494  97.854  99.556  1.00  0.00           N  
ATOM    502  H   GLN    36      84.515  97.931 100.562  1.00  0.00           H  
ATOM    503  CA  GLN    36      83.331  98.474  98.861  1.00  0.00           C  
ATOM    504  HA  GLN    36      83.034  97.699  98.154  1.00  0.00           H  
ATOM    505  CB  GLN    36      82.385  98.887 100.024  1.00  0.00           C  
ATOM    506  HB2 GLN    36      82.286  98.075 100.745  1.00  0.00           H  
ATOM    507  HB3 GLN    36      82.670  99.668 100.729  1.00  0.00           H  
ATOM    508  CG  GLN    36      80.912  99.360  99.629  1.00  0.00           C  
ATOM    509  HG2 GLN    36      80.305  98.824 100.358  1.00  0.00           H  
ATOM    510  HG3 GLN    36      80.871 100.436  99.800  1.00  0.00           H  
ATOM    511  CD  GLN    36      80.300  99.096  98.247  1.00  0.00           C  
ATOM    512  OE1 GLN    36      80.841  98.429  97.303  1.00  0.00           O  
ATOM    513  NE2 GLN    36      79.227  99.760  98.124  1.00  0.00           N  
ATOM    514 HE21 GLN    36      78.889 100.424  98.806  1.00  0.00           H  
ATOM    515 HE22 GLN    36      78.743  99.774  97.237  1.00  0.00           H  
ATOM    516  C   GLN    36      83.825  99.731  98.055  1.00  0.00           C  
ATOM    517  O   GLN    36      84.850 100.343  98.423  1.00  0.00           O  
ATOM    518  N   SER    37      83.089 100.081  97.011  1.00  0.00           N  
ATOM    519  H   SER    37      82.476  99.387  96.607  1.00  0.00           H  
ATOM    520  CA  SER    37      83.289 101.369  96.258  1.00  0.00           C  
ATOM    521  HA  SER    37      84.340 101.522  96.012  1.00  0.00           H  
ATOM    522  CB  SER    37      82.605 101.178  94.966  1.00  0.00           C  
ATOM    523  HB2 SER    37      83.004 100.272  94.512  1.00  0.00           H  
ATOM    524  HB3 SER    37      81.544 101.158  95.218  1.00  0.00           H  
ATOM    525  OG  SER    37      83.212 102.226  94.177  1.00  0.00           O  
ATOM    526  HG  SER    37      83.344 101.857  93.301  1.00  0.00           H  
ATOM    527  C   SER    37      82.801 102.628  96.947  1.00  0.00           C  
ATOM    528  O   SER    37      81.605 102.709  97.301  1.00  0.00           O  
ATOM    529  N   TYR    38      83.639 103.647  96.980  1.00  0.00           N  
ATOM    530  H   TYR    38      84.561 103.448  96.619  1.00  0.00           H  
ATOM    531  CA  TYR    38      83.238 105.003  97.328  1.00  0.00           C  
ATOM    532  HA  TYR    38      82.159 105.141  97.250  1.00  0.00           H  
ATOM    533  CB  TYR    38      83.667 105.376  98.760  1.00  0.00           C  
ATOM    534  HB2 TYR    38      84.749 105.505  98.744  1.00  0.00           H  
ATOM    535  HB3 TYR    38      83.219 106.350  98.954  1.00  0.00           H  
ATOM    536  CG  TYR    38      83.182 104.467  99.789  1.00  0.00           C  
ATOM    537  CD1 TYR    38      83.958 103.276 100.071  1.00  0.00           C  
ATOM    538  HD1 TYR    38      84.791 103.022  99.433  1.00  0.00           H  
ATOM    539  CE1 TYR    38      83.430 102.423 101.079  1.00  0.00           C  
ATOM    540  HE1 TYR    38      83.984 101.511 101.244  1.00  0.00           H  
ATOM    541  CZ  TYR    38      82.225 102.673 101.700  1.00  0.00           C  
ATOM    542  OH  TYR    38      81.618 101.673 102.327  1.00  0.00           O  
ATOM    543  HH  TYR    38      80.756 102.005 102.592  1.00  0.00           H  
ATOM    544  CE2 TYR    38      81.478 103.861 101.388  1.00  0.00           C  
ATOM    545  HE2 TYR    38      80.500 104.053 101.804  1.00  0.00           H  
ATOM    546  CD2 TYR    38      81.960 104.766 100.428  1.00  0.00           C  
ATOM    547  HD2 TYR    38      81.393 105.642 100.147  1.00  0.00           H  
ATOM    548  C   TYR    38      83.811 106.008  96.334  1.00  0.00           C  
ATOM    549  O   TYR    38      83.025 106.914  95.913  1.00  0.00           O  
ATOM    550  N   SER    39      85.066 105.957  95.928  1.00  0.00           N  
ATOM    551  H   SER    39      85.568 105.233  96.423  1.00  0.00           H  
ATOM    552  CA  SER    39      85.705 107.009  95.216  1.00  0.00           C  
ATOM    553  HA  SER    39      85.105 107.255  94.340  1.00  0.00           H  
ATOM    554  CB  SER    39      85.793 108.163  96.159  1.00  0.00           C  
ATOM    555  HB2 SER    39      84.881 108.481  96.664  1.00  0.00           H  
ATOM    556  HB3 SER    39      86.522 107.875  96.917  1.00  0.00           H  
ATOM    557  OG  SER    39      86.383 109.201  95.431  1.00  0.00           O  
ATOM    558  HG  SER    39      85.685 109.534  94.863  1.00  0.00           H  
ATOM    559  C   SER    39      87.175 106.516  94.819  1.00  0.00           C  
ATOM    560  O   SER    39      87.724 105.662  95.540  1.00  0.00           O  
ATOM    561  N   GLY    40      87.737 106.998  93.728  1.00  0.00           N  
ATOM    562  H   GLY    40      87.335 107.768  93.213  1.00  0.00           H  
ATOM    563  CA  GLY    40      89.031 106.622  93.208  1.00  0.00           C  
ATOM    564  HA2 GLY    40      89.800 107.154  93.769  1.00  0.00           H  
ATOM    565  HA3 GLY    40      89.233 105.607  93.550  1.00  0.00           H  
ATOM    566  C   GLY    40      89.155 106.874  91.630  1.00  0.00           C  
ATOM    567  O   GLY    40      88.500 107.832  91.150  1.00  0.00           O  
ATOM    568  N   TYR    41      90.059 106.208  90.942  1.00  0.00           N  
ATOM    569  H   TYR    41      90.137 106.411  89.956  1.00  0.00           H  
ATOM    570  CA  TYR    41      91.112 105.283  91.400  1.00  0.00           C  
ATOM    571  HA  TYR    41      90.554 104.358  91.552  1.00  0.00           H  
ATOM    572  CB  TYR    41      92.164 105.092  90.241  1.00  0.00           C  
ATOM    573  HB2 TYR    41      92.693 106.044  90.210  1.00  0.00           H  
ATOM    574  HB3 TYR    41      92.825 104.250  90.446  1.00  0.00           H  
ATOM    575  CG  TYR    41      91.494 104.692  88.982  1.00  0.00           C  
ATOM    576  CD1 TYR    41      90.773 103.453  88.956  1.00  0.00           C  
ATOM    577  HD1 TYR    41      90.425 102.990  89.867  1.00  0.00           H  
ATOM    578  CE1 TYR    41      90.396 102.937  87.673  1.00  0.00           C  
ATOM    579  HE1 TYR    41      89.842 102.011  87.623  1.00  0.00           H  
ATOM    580  CZ  TYR    41      90.517 103.795  86.580  1.00  0.00           C  
ATOM    581  OH  TYR    41      90.100 103.324  85.355  1.00  0.00           O  
ATOM    582  HH  TYR    41      89.810 104.066  84.819  1.00  0.00           H  
ATOM    583  CE2 TYR    41      91.203 105.007  86.666  1.00  0.00           C  
ATOM    584  HE2 TYR    41      91.347 105.581  85.763  1.00  0.00           H  
ATOM    585  CD2 TYR    41      91.787 105.452  87.828  1.00  0.00           C  
ATOM    586  HD2 TYR    41      92.388 106.334  87.995  1.00  0.00           H  
ATOM    587  C   TYR    41      91.773 105.747  92.679  1.00  0.00           C  
ATOM    588  O   TYR    41      92.316 106.826  92.774  1.00  0.00           O  
ATOM    589  N   SER    42      91.932 104.821  93.557  1.00  0.00           N  
ATOM    590  H   SER    42      91.672 103.861  93.378  1.00  0.00           H  
ATOM    591  CA  SER    42      92.141 105.123  94.996  1.00  0.00           C  
ATOM    592  HA  SER    42      91.774 106.119  95.241  1.00  0.00           H  
ATOM    593  CB  SER    42      91.426 104.186  95.886  1.00  0.00           C  
ATOM    594  HB2 SER    42      91.885 103.205  95.768  1.00  0.00           H  
ATOM    595  HB3 SER    42      91.481 104.527  96.920  1.00  0.00           H  
ATOM    596  OG  SER    42      90.044 104.080  95.473  1.00  0.00           O  
ATOM    597  HG  SER    42      89.644 104.951  95.510  1.00  0.00           H  
ATOM    598  C   SER    42      93.661 105.193  95.317  1.00  0.00           C  
ATOM    599  O   SER    42      94.080 104.928  96.401  1.00  0.00           O  
ATOM    600  N   GLN    43      94.482 105.447  94.272  1.00  0.00           N  
ATOM    601  H   GLN    43      93.975 105.754  93.454  1.00  0.00           H  
ATOM    602  CA  GLN    43      95.969 105.452  94.277  1.00  0.00           C  
ATOM    603  HA  GLN    43      96.298 105.979  95.172  1.00  0.00           H  
ATOM    604  CB  GLN    43      96.417 103.964  94.405  1.00  0.00           C  
ATOM    605  HB2 GLN    43      97.504 103.926  94.486  1.00  0.00           H  
ATOM    606  HB3 GLN    43      96.110 103.525  95.355  1.00  0.00           H  
ATOM    607  CG  GLN    43      95.974 102.993  93.245  1.00  0.00           C  
ATOM    608  HG2 GLN    43      95.935 103.593  92.336  1.00  0.00           H  
ATOM    609  HG3 GLN    43      96.714 102.203  93.118  1.00  0.00           H  
ATOM    610  CD  GLN    43      94.545 102.455  93.385  1.00  0.00           C  
ATOM    611  OE1 GLN    43      93.655 102.730  92.531  1.00  0.00           O  
ATOM    612  NE2 GLN    43      94.320 101.790  94.458  1.00  0.00           N  
ATOM    613 HE21 GLN    43      94.998 101.624  95.188  1.00  0.00           H  
ATOM    614 HE22 GLN    43      93.388 101.447  94.643  1.00  0.00           H  
ATOM    615  C   GLN    43      96.510 106.199  93.070  1.00  0.00           C  
ATOM    616  O   GLN    43      95.662 106.435  92.176  1.00  0.00           O  
ATOM    617  N   SER    44      97.793 106.386  92.953  1.00  0.00           N  
ATOM    618  H   SER    44      98.334 106.301  93.802  1.00  0.00           H  
ATOM    619  CA  SER    44      98.457 106.810  91.662  1.00  0.00           C  
ATOM    620  HA  SER    44      97.915 106.298  90.867  1.00  0.00           H  
ATOM    621  CB  SER    44      98.331 108.349  91.451  1.00  0.00           C  
ATOM    622  HB2 SER    44      97.318 108.681  91.677  1.00  0.00           H  
ATOM    623  HB3 SER    44      99.052 108.889  92.064  1.00  0.00           H  
ATOM    624  OG  SER    44      98.501 108.650  90.043  1.00  0.00           O  
ATOM    625  HG  SER    44      97.629 108.695  89.646  1.00  0.00           H  
ATOM    626  C   SER    44      99.958 106.413  91.623  1.00  0.00           C  
ATOM    627  O   SER    44     100.352 105.626  92.502  1.00  0.00           O  
ATOM    628  N   THR    45     100.733 106.874  90.669  1.00  0.00           N  
ATOM    629  H   THR    45     100.273 107.406  89.943  1.00  0.00           H  
ATOM    630  CA  THR    45     102.182 106.588  90.422  1.00  0.00           C  
ATOM    631  HA  THR    45     102.744 106.793  91.332  1.00  0.00           H  
ATOM    632  CB  THR    45     102.280 105.127  89.924  1.00  0.00           C  
ATOM    633  HB  THR    45     101.349 104.900  89.404  1.00  0.00           H  
ATOM    634  CG2 THR    45     103.549 104.654  89.200  1.00  0.00           C  
ATOM    635 HG21 THR    45     103.655 103.571  89.140  1.00  0.00           H  
ATOM    636 HG22 THR    45     103.564 105.050  88.184  1.00  0.00           H  
ATOM    637 HG23 THR    45     104.432 105.102  89.654  1.00  0.00           H  
ATOM    638  OG1 THR    45     102.466 104.426  91.124  1.00  0.00           O  
ATOM    639  HG1 THR    45     101.758 104.734  91.693  1.00  0.00           H  
ATOM    640  C   THR    45     102.822 107.510  89.441  1.00  0.00           C  
ATOM    641  O   THR    45     102.372 107.706  88.321  1.00  0.00           O  
ATOM    642  N   ASP    46     103.969 108.046  89.835  1.00  0.00           N  
ATOM    643  H   ASP    46     104.275 107.766  90.756  1.00  0.00           H  
ATOM    644  CA  ASP    46     104.790 109.059  89.260  1.00  0.00           C  
ATOM    645  HA  ASP    46     104.817 108.985  88.173  1.00  0.00           H  
ATOM    646  CB  ASP    46     104.199 110.409  89.622  1.00  0.00           C  
ATOM    647  HB2 ASP    46     103.340 110.595  88.978  1.00  0.00           H  
ATOM    648  HB3 ASP    46     103.768 110.229  90.607  1.00  0.00           H  
ATOM    649  CG  ASP    46     105.170 111.598  89.487  1.00  0.00           C  
ATOM    650  OD1 ASP    46     105.167 112.505  90.503  1.00  0.00           O  
ATOM    651  OD2 ASP    46     105.803 111.776  88.365  1.00  0.00           O  
ATOM    652  C   ASP    46     106.234 108.881  89.682  1.00  0.00           C  
ATOM    653  O   ASP    46     106.461 108.560  90.860  1.00  0.00           O  
ATOM    654  N   THR    47     107.141 109.123  88.716  1.00  0.00           N  
ATOM    655  H   THR    47     106.834 109.266  87.765  1.00  0.00           H  
ATOM    656  CA  THR    47     108.591 109.081  88.941  1.00  0.00           C  
ATOM    657  HA  THR    47     108.790 108.881  89.994  1.00  0.00           H  
ATOM    658  CB  THR    47     109.072 107.892  88.140  1.00  0.00           C  
ATOM    659  HB  THR    47     110.128 107.770  88.381  1.00  0.00           H  
ATOM    660  CG2 THR    47     108.495 106.514  88.368  1.00  0.00           C  
ATOM    661 HG21 THR    47     107.501 106.439  87.927  1.00  0.00           H  
ATOM    662 HG22 THR    47     109.096 105.659  88.058  1.00  0.00           H  
ATOM    663 HG23 THR    47     108.371 106.406  89.446  1.00  0.00           H  
ATOM    664  OG1 THR    47     109.007 108.089  86.770  1.00  0.00           O  
ATOM    665  HG1 THR    47     109.755 108.649  86.549  1.00  0.00           H  
ATOM    666  C   THR    47     109.365 110.358  88.621  1.00  0.00           C  
ATOM    667  O   THR    47     110.593 110.296  88.564  1.00  0.00           O  
ATOM    668  N   SER    48     108.683 111.472  88.362  1.00  0.00           N  
ATOM    669  H   SER    48     107.676 111.412  88.403  1.00  0.00           H  
ATOM    670  CA  SER    48     109.335 112.811  88.150  1.00  0.00           C  
ATOM    671  HA  SER    48     110.118 112.668  87.405  1.00  0.00           H  
ATOM    672  CB  SER    48     108.264 113.751  87.609  1.00  0.00           C  
ATOM    673  HB2 SER    48     108.833 114.669  87.465  1.00  0.00           H  
ATOM    674  HB3 SER    48     107.859 113.361  86.675  1.00  0.00           H  
ATOM    675  OG  SER    48     107.310 113.857  88.557  1.00  0.00           O  
ATOM    676  HG  SER    48     106.875 113.025  88.758  1.00  0.00           H  
ATOM    677  C   SER    48     109.849 113.358  89.481  1.00  0.00           C  
ATOM    678  O   SER    48     109.342 113.024  90.518  1.00  0.00           O  
ATOM    679  N   GLY    49     110.864 114.216  89.385  1.00  0.00           N  
ATOM    680  H   GLY    49     111.179 114.552  88.487  1.00  0.00           H  
ATOM    681  CA  GLY    49     111.568 114.767  90.579  1.00  0.00           C  
ATOM    682  HA2 GLY    49     111.606 115.847  90.436  1.00  0.00           H  
ATOM    683  HA3 GLY    49     110.975 114.489  91.450  1.00  0.00           H  
ATOM    684  C   GLY    49     113.030 114.281  90.688  1.00  0.00           C  
ATOM    685  O   GLY    49     113.532 113.818  89.695  1.00  0.00           O  
ATOM    686  N   TYR    50     113.685 114.328  91.889  1.00  0.00           N  
ATOM    687  H   TYR    50     114.662 114.075  91.872  1.00  0.00           H  
ATOM    688  CA  TYR    50     113.167 114.748  93.201  1.00  0.00           C  
ATOM    689  HA  TYR    50     112.353 115.459  93.063  1.00  0.00           H  
ATOM    690  CB  TYR    50     112.489 113.574  93.896  1.00  0.00           C  
ATOM    691  HB2 TYR    50     111.783 113.073  93.233  1.00  0.00           H  
ATOM    692  HB3 TYR    50     113.208 112.786  94.121  1.00  0.00           H  
ATOM    693  CG  TYR    50     111.888 113.950  95.279  1.00  0.00           C  
ATOM    694  CD1 TYR    50     112.644 113.675  96.395  1.00  0.00           C  
ATOM    695  HD1 TYR    50     113.429 112.954  96.220  1.00  0.00           H  
ATOM    696  CE1 TYR    50     112.239 113.958  97.710  1.00  0.00           C  
ATOM    697  HE1 TYR    50     112.692 113.531  98.593  1.00  0.00           H  
ATOM    698  CZ  TYR    50     110.994 114.592  97.865  1.00  0.00           C  
ATOM    699  OH  TYR    50     110.457 114.882  99.060  1.00  0.00           O  
ATOM    700  HH  TYR    50     109.645 115.387  98.973  1.00  0.00           H  
ATOM    701  CE2 TYR    50     110.297 115.039  96.774  1.00  0.00           C  
ATOM    702  HE2 TYR    50     109.317 115.461  96.943  1.00  0.00           H  
ATOM    703  CD2 TYR    50     110.691 114.682  95.439  1.00  0.00           C  
ATOM    704  HD2 TYR    50     110.064 114.939  94.598  1.00  0.00           H  
ATOM    705  C   TYR    50     114.285 115.346  94.096  1.00  0.00           C  
ATOM    706  O   TYR    50     115.422 114.788  94.108  1.00  0.00           O  
ATOM    707  N   GLY    51     114.094 116.522  94.777  1.00  0.00           N  
ATOM    708  H   GLY    51     114.937 116.761  95.279  1.00  0.00           H  
ATOM    709  CA  GLY    51     112.895 117.393  94.725  1.00  0.00           C  
ATOM    710  HA2 GLY    51     111.979 116.814  94.612  1.00  0.00           H  
ATOM    711  HA3 GLY    51     112.841 117.915  95.680  1.00  0.00           H  
ATOM    712  C   GLY    51     112.942 118.386  93.548  1.00  0.00           C  
ATOM    713  O   GLY    51     113.301 118.019  92.417  1.00  0.00           O  
ATOM    714  N   GLN    52     112.482 119.651  93.823  1.00  0.00           N  
ATOM    715  H   GLN    52     112.227 119.790  94.790  1.00  0.00           H  
ATOM    716  CA  GLN    52     112.247 120.619  92.808  1.00  0.00           C  
ATOM    717  HA  GLN    52     111.442 120.276  92.158  1.00  0.00           H  
ATOM    718  CB  GLN    52     111.519 121.766  93.646  1.00  0.00           C  
ATOM    719  HB2 GLN    52     111.045 122.457  92.948  1.00  0.00           H  
ATOM    720  HB3 GLN    52     110.771 121.240  94.240  1.00  0.00           H  
ATOM    721  CG  GLN    52     112.441 122.588  94.621  1.00  0.00           C  
ATOM    722  HG2 GLN    52     113.021 121.946  95.284  1.00  0.00           H  
ATOM    723  HG3 GLN    52     113.092 123.222  94.019  1.00  0.00           H  
ATOM    724  CD  GLN    52     111.613 123.521  95.479  1.00  0.00           C  
ATOM    725  OE1 GLN    52     111.069 124.512  95.040  1.00  0.00           O  
ATOM    726  NE2 GLN    52     111.324 123.140  96.727  1.00  0.00           N  
ATOM    727 HE21 GLN    52     111.817 122.297  96.985  1.00  0.00           H  
ATOM    728 HE22 GLN    52     110.990 123.821  97.394  1.00  0.00           H  
ATOM    729  C   GLN    52     113.620 120.996  92.084  1.00  0.00           C  
ATOM    730  O   GLN    52     114.644 120.793  92.743  1.00  0.00           O  
ATOM    731  N   SER    53     113.617 121.423  90.891  1.00  0.00           N  
ATOM    732  H   SER    53     114.536 121.402  90.472  1.00  0.00           H  
ATOM    733  CA  SER    53     112.546 121.790  89.976  1.00  0.00           C  
ATOM    734  HA  SER    53     111.837 122.380  90.557  1.00  0.00           H  
ATOM    735  CB  SER    53     112.985 122.775  88.865  1.00  0.00           C  
ATOM    736  HB2 SER    53     113.412 123.651  89.355  1.00  0.00           H  
ATOM    737  HB3 SER    53     113.666 122.311  88.151  1.00  0.00           H  
ATOM    738  OG  SER    53     111.832 123.145  88.062  1.00  0.00           O  
ATOM    739  HG  SER    53     112.040 123.924  87.541  1.00  0.00           H  
ATOM    740  C   SER    53     111.809 120.610  89.408  1.00  0.00           C  
ATOM    741  O   SER    53     112.428 119.610  89.102  1.00  0.00           O  
ATOM    742  N   SER    54     110.499 120.702  89.432  1.00  0.00           N  
ATOM    743  H   SER    54     110.148 121.645  89.520  1.00  0.00           H  
ATOM    744  CA  SER    54     109.580 119.565  89.400  1.00  0.00           C  
ATOM    745  HA  SER    54     109.807 119.041  90.328  1.00  0.00           H  
ATOM    746  CB  SER    54     108.128 120.050  89.451  1.00  0.00           C  
ATOM    747  HB2 SER    54     107.876 120.528  88.504  1.00  0.00           H  
ATOM    748  HB3 SER    54     107.598 119.099  89.500  1.00  0.00           H  
ATOM    749  OG  SER    54     107.785 120.854  90.562  1.00  0.00           O  
ATOM    750  HG  SER    54     108.014 120.401  91.377  1.00  0.00           H  
ATOM    751  C   SER    54     109.685 118.550  88.294  1.00  0.00           C  
ATOM    752  O   SER    54     109.410 117.347  88.549  1.00  0.00           O  
ATOM    753  N   TYR    55     110.019 118.999  87.039  1.00  0.00           N  
ATOM    754  H   TYR    55     110.030 120.007  86.972  1.00  0.00           H  
ATOM    755  CA  TYR    55     110.044 118.179  85.806  1.00  0.00           C  
ATOM    756  HA  TYR    55     109.971 117.125  86.073  1.00  0.00           H  
ATOM    757  CB  TYR    55     108.768 118.420  85.051  1.00  0.00           C  
ATOM    758  HB2 TYR    55     108.602 119.434  84.688  1.00  0.00           H  
ATOM    759  HB3 TYR    55     108.809 117.752  84.191  1.00  0.00           H  
ATOM    760  CG  TYR    55     107.480 118.036  85.772  1.00  0.00           C  
ATOM    761  CD1 TYR    55     106.658 119.041  86.216  1.00  0.00           C  
ATOM    762  HD1 TYR    55     106.970 120.062  86.049  1.00  0.00           H  
ATOM    763  CE1 TYR    55     105.504 118.753  86.927  1.00  0.00           C  
ATOM    764  HE1 TYR    55     104.920 119.538  87.385  1.00  0.00           H  
ATOM    765  CZ  TYR    55     105.121 117.411  87.229  1.00  0.00           C  
ATOM    766  OH  TYR    55     104.003 117.159  88.003  1.00  0.00           O  
ATOM    767  HH  TYR    55     104.095 116.232  88.237  1.00  0.00           H  
ATOM    768  CE2 TYR    55     105.989 116.384  86.818  1.00  0.00           C  
ATOM    769  HE2 TYR    55     105.740 115.363  87.064  1.00  0.00           H  
ATOM    770  CD2 TYR    55     107.181 116.674  86.114  1.00  0.00           C  
ATOM    771  HD2 TYR    55     107.835 115.938  85.671  1.00  0.00           H  
ATOM    772  C   TYR    55     111.256 118.426  84.914  1.00  0.00           C  
ATOM    773  O   TYR    55     111.073 119.328  84.120  1.00  0.00           O  
ATOM    774  N   SER    56     112.418 117.803  84.880  1.00  0.00           N  
ATOM    775  H   SER    56     112.943 118.133  84.082  1.00  0.00           H  
ATOM    776  CA  SER    56     112.875 116.567  85.597  1.00  0.00           C  
ATOM    777  HA  SER    56     113.765 116.229  85.066  1.00  0.00           H  
ATOM    778  CB  SER    56     113.383 116.817  87.074  1.00  0.00           C  
ATOM    779  HB2 SER    56     112.520 117.272  87.559  1.00  0.00           H  
ATOM    780  HB3 SER    56     113.766 115.932  87.582  1.00  0.00           H  
ATOM    781  OG  SER    56     114.259 117.852  87.101  1.00  0.00           O  
ATOM    782  HG  SER    56     115.088 117.486  87.418  1.00  0.00           H  
ATOM    783  C   SER    56     111.916 115.305  85.614  1.00  0.00           C  
ATOM    784  O   SER    56     111.472 114.914  86.661  1.00  0.00           O  
ATOM    785  N   SER    57     111.530 114.637  84.492  1.00  0.00           N  
ATOM    786  H   SER    57     110.881 113.864  84.527  1.00  0.00           H  
ATOM    787  CA  SER    57     111.857 115.090  83.092  1.00  0.00           C  
ATOM    788  HA  SER    57     112.612 115.876  83.063  1.00  0.00           H  
ATOM    789  CB  SER    57     112.550 113.954  82.379  1.00  0.00           C  
ATOM    790  HB2 SER    57     112.788 114.188  81.341  1.00  0.00           H  
ATOM    791  HB3 SER    57     113.527 113.754  82.820  1.00  0.00           H  
ATOM    792  OG  SER    57     111.733 112.794  82.365  1.00  0.00           O  
ATOM    793  HG  SER    57     111.527 112.524  83.263  1.00  0.00           H  
ATOM    794  C   SER    57     110.583 115.436  82.303  1.00  0.00           C  
ATOM    795  O   SER    57     109.522 115.217  82.814  1.00  0.00           O  
ATOM    796  N   TYR    58     110.741 115.993  81.116  1.00  0.00           N  
ATOM    797  H   TYR    58     111.655 116.202  80.738  1.00  0.00           H  
ATOM    798  CA  TYR    58     109.599 116.580  80.314  1.00  0.00           C  
ATOM    799  HA  TYR    58     108.805 116.994  80.935  1.00  0.00           H  
ATOM    800  CB  TYR    58     110.165 117.742  79.476  1.00  0.00           C  
ATOM    801  HB2 TYR    58     110.600 118.526  80.095  1.00  0.00           H  
ATOM    802  HB3 TYR    58     110.939 117.358  78.811  1.00  0.00           H  
ATOM    803  CG  TYR    58     109.078 118.292  78.548  1.00  0.00           C  
ATOM    804  CD1 TYR    58     108.968 117.942  77.106  1.00  0.00           C  
ATOM    805  HD1 TYR    58     109.686 117.199  76.791  1.00  0.00           H  
ATOM    806  CE1 TYR    58     108.014 118.539  76.238  1.00  0.00           C  
ATOM    807  HE1 TYR    58     108.045 118.388  75.169  1.00  0.00           H  
ATOM    808  CZ  TYR    58     107.221 119.599  76.818  1.00  0.00           C  
ATOM    809  OH  TYR    58     106.429 120.320  75.947  1.00  0.00           O  
ATOM    810  HH  TYR    58     105.696 120.822  76.311  1.00  0.00           H  
ATOM    811  CE2 TYR    58     107.219 119.908  78.198  1.00  0.00           C  
ATOM    812  HE2 TYR    58     106.712 120.751  78.643  1.00  0.00           H  
ATOM    813  CD2 TYR    58     108.141 119.216  79.030  1.00  0.00           C  
ATOM    814  HD2 TYR    58     108.140 119.442  80.086  1.00  0.00           H  
ATOM    815  C   TYR    58     109.094 115.476  79.303  1.00  0.00           C  
ATOM    816  O   TYR    58     109.845 114.933  78.505  1.00  0.00           O  
ATOM    817  N   GLY    59     107.831 115.065  79.362  1.00  0.00           N  
ATOM    818  H   GLY    59     107.684 114.220  78.828  1.00  0.00           H  
ATOM    819  CA  GLY    59     106.812 115.484  80.323  1.00  0.00           C  
ATOM    820  HA2 GLY    59     106.123 114.683  80.590  1.00  0.00           H  
ATOM    821  HA3 GLY    59     107.364 115.800  81.208  1.00  0.00           H  
ATOM    822  C   GLY    59     105.873 116.532  79.754  1.00  0.00           C  
ATOM    823  O   GLY    59     105.926 116.988  78.604  1.00  0.00           O  
ATOM    824  N   GLN    60     104.979 117.072  80.565  1.00  0.00           N  
ATOM    825  H   GLN    60     104.525 117.915  80.243  1.00  0.00           H  
ATOM    826  CA  GLN    60     104.616 116.554  81.951  1.00  0.00           C  
ATOM    827  HA  GLN    60     105.018 115.545  82.041  1.00  0.00           H  
ATOM    828  CB  GLN    60     105.238 117.489  82.962  1.00  0.00           C  
ATOM    829  HB2 GLN    60     105.176 117.068  83.965  1.00  0.00           H  
ATOM    830  HB3 GLN    60     106.307 117.406  82.763  1.00  0.00           H  
ATOM    831  CG  GLN    60     104.845 118.955  82.873  1.00  0.00           C  
ATOM    832  HG2 GLN    60     104.229 119.134  81.991  1.00  0.00           H  
ATOM    833  HG3 GLN    60     104.241 119.117  83.765  1.00  0.00           H  
ATOM    834  CD  GLN    60     105.985 119.977  82.842  1.00  0.00           C  
ATOM    835  OE1 GLN    60     106.950 119.922  82.083  1.00  0.00           O  
ATOM    836  NE2 GLN    60     105.892 120.995  83.633  1.00  0.00           N  
ATOM    837 HE21 GLN    60     105.191 121.049  84.359  1.00  0.00           H  
ATOM    838 HE22 GLN    60     106.490 121.757  83.345  1.00  0.00           H  
ATOM    839  C   GLN    60     103.171 116.563  82.318  1.00  0.00           C  
ATOM    840  O   GLN    60     102.866 116.177  83.475  1.00  0.00           O  
ATOM    841  N   SER    61     102.218 116.959  81.488  1.00  0.00           N  
ATOM    842  H   SER    61     102.573 117.436  80.671  1.00  0.00           H  
ATOM    843  CA  SER    61     100.740 116.928  81.632  1.00  0.00           C  
ATOM    844  HA  SER    61     100.395 116.009  82.107  1.00  0.00           H  
ATOM    845  CB  SER    61     100.336 118.076  82.652  1.00  0.00           C  
ATOM    846  HB2 SER    61     100.672 117.898  83.674  1.00  0.00           H  
ATOM    847  HB3 SER    61     100.758 119.030  82.339  1.00  0.00           H  
ATOM    848  OG  SER    61      98.949 118.259  82.736  1.00  0.00           O  
ATOM    849  HG  SER    61      98.713 118.435  83.649  1.00  0.00           H  
ATOM    850  C   SER    61     100.080 117.035  80.302  1.00  0.00           C  
ATOM    851  O   SER    61     100.532 117.704  79.337  1.00  0.00           O  
ATOM    852  N   GLN    62      98.821 116.630  80.343  1.00  0.00           N  
ATOM    853  H   GLN    62      98.505 116.134  81.165  1.00  0.00           H  
ATOM    854  CA  GLN    62      97.906 116.999  79.184  1.00  0.00           C  
ATOM    855  HA  GLN    62      98.363 116.711  78.237  1.00  0.00           H  
ATOM    856  CB  GLN    62      96.629 116.136  79.332  1.00  0.00           C  
ATOM    857  HB2 GLN    62      96.031 116.317  78.440  1.00  0.00           H  
ATOM    858  HB3 GLN    62      96.841 115.077  79.478  1.00  0.00           H  
ATOM    859  CG  GLN    62      95.820 116.648  80.520  1.00  0.00           C  
ATOM    860  HG2 GLN    62      95.459 115.822  81.134  1.00  0.00           H  
ATOM    861  HG3 GLN    62      96.400 117.215  81.247  1.00  0.00           H  
ATOM    862  CD  GLN    62      94.611 117.446  80.054  1.00  0.00           C  
ATOM    863  OE1 GLN    62      94.502 117.797  78.880  1.00  0.00           O  
ATOM    864  NE2 GLN    62      93.724 117.884  80.871  1.00  0.00           N  
ATOM    865 HE21 GLN    62      93.009 118.588  80.759  1.00  0.00           H  
ATOM    866 HE22 GLN    62      93.916 117.584  81.817  1.00  0.00           H  
ATOM    867  C   GLN    62      97.515 118.471  79.036  1.00  0.00           C  
ATOM    868  O   GLN    62      97.037 118.818  77.913  1.00  0.00           O  
ATOM    869  N   ASN    63      97.702 119.238  80.085  1.00  0.00           N  
ATOM    870  H   ASN    63      98.166 118.834  80.886  1.00  0.00           H  
ATOM    871  CA  ASN    63      97.581 120.688  80.199  1.00  0.00           C  
ATOM    872  HA  ASN    63      96.855 121.002  79.450  1.00  0.00           H  
ATOM    873  CB  ASN    63      97.205 121.079  81.660  1.00  0.00           C  
ATOM    874  HB2 ASN    63      98.043 121.050  82.356  1.00  0.00           H  
ATOM    875  HB3 ASN    63      96.959 122.138  81.739  1.00  0.00           H  
ATOM    876  CG  ASN    63      96.027 120.342  82.329  1.00  0.00           C  
ATOM    877  OD1 ASN    63      96.116 119.253  82.827  1.00  0.00           O  
ATOM    878  ND2 ASN    63      94.890 120.989  82.343  1.00  0.00           N  
ATOM    879 HD21 ASN    63      94.063 120.666  82.825  1.00  0.00           H  
ATOM    880 HD22 ASN    63      94.856 121.766  81.698  1.00  0.00           H  
ATOM    881  C   ASN    63      98.934 121.397  79.894  1.00  0.00           C  
ATOM    882  O   ASN    63      98.926 122.558  79.466  1.00  0.00           O  
ATOM    883  N   THR    64     100.054 120.724  80.048  1.00  0.00           N  
ATOM    884  H   THR    64     100.033 119.714  80.026  1.00  0.00           H  
ATOM    885  CA  THR    64     101.484 121.208  79.951  1.00  0.00           C  
ATOM    886  HA  THR    64     101.613 122.186  79.488  1.00  0.00           H  
ATOM    887  CB  THR    64     102.043 121.379  81.393  1.00  0.00           C  
ATOM    888  HB  THR    64     102.113 120.416  81.899  1.00  0.00           H  
ATOM    889  CG2 THR    64     103.409 122.049  81.416  1.00  0.00           C  
ATOM    890 HG21 THR    64     104.157 121.694  80.707  1.00  0.00           H  
ATOM    891 HG22 THR    64     103.206 123.109  81.265  1.00  0.00           H  
ATOM    892 HG23 THR    64     103.866 121.919  82.396  1.00  0.00           H  
ATOM    893  OG1 THR    64     101.209 122.173  82.110  1.00  0.00           O  
ATOM    894  HG1 THR    64     100.715 121.641  82.739  1.00  0.00           H  
ATOM    895  C   THR    64     102.340 120.199  79.179  1.00  0.00           C  
ATOM    896  O   THR    64     103.001 119.319  79.756  1.00  0.00           O  
ATOM    897  N   GLY    65     102.422 120.252  77.925  1.00  0.00           N  
ATOM    898  H   GLY    65     103.050 119.563  77.536  1.00  0.00           H  
ATOM    899  CA  GLY    65     101.773 121.180  76.918  1.00  0.00           C  
ATOM    900  HA2 GLY    65     101.931 122.178  77.325  1.00  0.00           H  
ATOM    901  HA3 GLY    65     102.297 121.189  75.962  1.00  0.00           H  
ATOM    902  C   GLY    65     100.268 120.935  76.673  1.00  0.00           C  
ATOM    903  O   GLY    65      99.826 119.799  76.938  1.00  0.00           O  
ATOM    904  N   TYR    66      99.490 121.900  76.316  1.00  0.00           N  
ATOM    905  H   TYR    66      99.882 122.792  76.052  1.00  0.00           H  
ATOM    906  CA  TYR    66      98.047 121.781  76.153  1.00  0.00           C  
ATOM    907  HA  TYR    66      97.667 121.453  77.121  1.00  0.00           H  
ATOM    908  CB  TYR    66      97.567 123.166  75.839  1.00  0.00           C  
ATOM    909  HB2 TYR    66      97.725 123.766  76.736  1.00  0.00           H  
ATOM    910  HB3 TYR    66      98.068 123.677  75.018  1.00  0.00           H  
ATOM    911  CG  TYR    66      96.112 123.220  75.498  1.00  0.00           C  
ATOM    912  CD1 TYR    66      95.660 123.221  74.142  1.00  0.00           C  
ATOM    913  HD1 TYR    66      96.326 123.095  73.301  1.00  0.00           H  
ATOM    914  CE1 TYR    66      94.310 123.239  73.833  1.00  0.00           C  
ATOM    915  HE1 TYR    66      94.025 123.119  72.798  1.00  0.00           H  
ATOM    916  CZ  TYR    66      93.351 123.302  74.872  1.00  0.00           C  
ATOM    917  OH  TYR    66      92.054 123.037  74.592  1.00  0.00           O  
ATOM    918  HH  TYR    66      91.837 123.011  73.657  1.00  0.00           H  
ATOM    919  CE2 TYR    66      93.794 123.370  76.190  1.00  0.00           C  
ATOM    920  HE2 TYR    66      93.003 123.334  76.924  1.00  0.00           H  
ATOM    921  CD2 TYR    66      95.162 123.334  76.502  1.00  0.00           C  
ATOM    922  HD2 TYR    66      95.453 123.052  77.503  1.00  0.00           H  
ATOM    923  C   TYR    66      97.553 120.795  75.028  1.00  0.00           C  
ATOM    924  O   TYR    66      98.039 120.744  73.855  1.00  0.00           O  
ATOM    925  N   GLY    67      96.556 120.045  75.425  1.00  0.00           N  
ATOM    926  H   GLY    67      96.094 120.293  76.289  1.00  0.00           H  
ATOM    927  CA  GLY    67      95.883 119.041  74.529  1.00  0.00           C  
ATOM    928  HA2 GLY    67      96.226 119.138  73.499  1.00  0.00           H  
ATOM    929  HA3 GLY    67      96.039 118.041  74.932  1.00  0.00           H  
ATOM    930  C   GLY    67      94.369 119.294  74.325  1.00  0.00           C  
ATOM    931  O   GLY    67      93.707 119.785  75.242  1.00  0.00           O  
ATOM    932  N   THR    68      93.877 118.827  73.164  1.00  0.00           N  
ATOM    933  H   THR    68      94.522 118.370  72.536  1.00  0.00           H  
ATOM    934  CA  THR    68      92.529 118.877  72.626  1.00  0.00           C  
ATOM    935  HA  THR    68      92.006 117.979  72.955  1.00  0.00           H  
ATOM    936  CB  THR    68      91.651 120.050  73.138  1.00  0.00           C  
ATOM    937  HB  THR    68      92.264 120.947  73.053  1.00  0.00           H  
ATOM    938  CG2 THR    68      90.287 120.264  72.404  1.00  0.00           C  
ATOM    939 HG21 THR    68      89.614 120.939  72.934  1.00  0.00           H  
ATOM    940 HG22 THR    68      90.587 120.706  71.454  1.00  0.00           H  
ATOM    941 HG23 THR    68      89.683 119.407  72.109  1.00  0.00           H  
ATOM    942  OG1 THR    68      91.190 119.851  74.443  1.00  0.00           O  
ATOM    943  HG1 THR    68      92.035 119.977  74.881  1.00  0.00           H  
ATOM    944  C   THR    68      92.525 118.906  71.109  1.00  0.00           C  
ATOM    945  O   THR    68      93.198 119.815  70.593  1.00  0.00           O  
ATOM    946  N   GLN    69      91.917 117.950  70.451  1.00  0.00           N  
ATOM    947  H   GLN    69      91.630 117.104  70.921  1.00  0.00           H  
ATOM    948  CA  GLN    69      91.653 117.969  69.016  1.00  0.00           C  
ATOM    949  HA  GLN    69      92.594 117.987  68.467  1.00  0.00           H  
ATOM    950  CB  GLN    69      90.991 116.641  68.566  1.00  0.00           C  
ATOM    951  HB2 GLN    69      90.827 116.699  67.490  1.00  0.00           H  
ATOM    952  HB3 GLN    69      91.512 115.777  68.978  1.00  0.00           H  
ATOM    953  CG  GLN    69      89.588 116.487  69.262  1.00  0.00           C  
ATOM    954  HG2 GLN    69      89.688 116.511  70.347  1.00  0.00           H  
ATOM    955  HG3 GLN    69      88.932 117.303  68.957  1.00  0.00           H  
ATOM    956  CD  GLN    69      88.831 115.245  68.913  1.00  0.00           C  
ATOM    957  OE1 GLN    69      89.014 114.208  69.478  1.00  0.00           O  
ATOM    958  NE2 GLN    69      88.024 115.283  67.873  1.00  0.00           N  
ATOM    959 HE21 GLN    69      87.685 116.170  67.529  1.00  0.00           H  
ATOM    960 HE22 GLN    69      87.627 114.424  67.519  1.00  0.00           H  
ATOM    961  C   GLN    69      90.834 119.118  68.566  1.00  0.00           C  
ATOM    962  O   GLN    69      90.150 119.776  69.277  1.00  0.00           O  
ATOM    963  N   SER    70      90.889 119.432  67.284  1.00  0.00           N  
ATOM    964  H   SER    70      91.360 118.782  66.671  1.00  0.00           H  
ATOM    965  CA  SER    70      90.302 120.619  66.624  1.00  0.00           C  
ATOM    966  HA  SER    70      89.943 121.296  67.399  1.00  0.00           H  
ATOM    967  CB  SER    70      91.495 121.323  65.889  1.00  0.00           C  
ATOM    968  HB2 SER    70      91.113 122.268  65.502  1.00  0.00           H  
ATOM    969  HB3 SER    70      92.294 121.565  66.590  1.00  0.00           H  
ATOM    970  OG  SER    70      92.073 120.692  64.728  1.00  0.00           O  
ATOM    971  HG  SER    70      92.980 120.428  64.900  1.00  0.00           H  
ATOM    972  C   SER    70      89.107 120.328  65.724  1.00  0.00           C  
ATOM    973  O   SER    70      88.684 121.130  64.871  1.00  0.00           O  
ATOM    974  N   THR    71      88.483 119.166  65.841  1.00  0.00           N  
ATOM    975  H   THR    71      88.727 118.589  66.633  1.00  0.00           H  
ATOM    976  CA  THR    71      87.367 118.661  65.015  1.00  0.00           C  
ATOM    977  HA  THR    71      86.961 119.478  64.419  1.00  0.00           H  
ATOM    978  CB  THR    71      87.820 117.658  63.974  1.00  0.00           C  
ATOM    979  HB  THR    71      86.972 117.162  63.502  1.00  0.00           H  
ATOM    980  CG2 THR    71      88.754 118.291  62.951  1.00  0.00           C  
ATOM    981 HG21 THR    71      88.938 117.525  62.198  1.00  0.00           H  
ATOM    982 HG22 THR    71      88.327 119.196  62.519  1.00  0.00           H  
ATOM    983 HG23 THR    71      89.697 118.550  63.433  1.00  0.00           H  
ATOM    984  OG1 THR    71      88.548 116.563  64.592  1.00  0.00           O  
ATOM    985  HG1 THR    71      87.881 115.883  64.707  1.00  0.00           H  
ATOM    986  C   THR    71      86.322 118.057  66.064  1.00  0.00           C  
ATOM    987  O   THR    71      86.731 117.562  67.106  1.00  0.00           O  
ATOM    988  N   PRO    72      85.001 118.128  65.796  1.00  0.00           N  
ATOM    989  CD  PRO    72      84.345 118.884  64.712  1.00  0.00           C  
ATOM    990  HD2 PRO    72      84.646 118.531  63.726  1.00  0.00           H  
ATOM    991  HD3 PRO    72      84.500 119.957  64.826  1.00  0.00           H  
ATOM    992  CG  PRO    72      82.859 118.637  64.885  1.00  0.00           C  
ATOM    993  HG2 PRO    72      82.622 117.726  64.335  1.00  0.00           H  
ATOM    994  HG3 PRO    72      82.228 119.450  64.528  1.00  0.00           H  
ATOM    995  CB  PRO    72      82.757 118.455  66.406  1.00  0.00           C  
ATOM    996  HB2 PRO    72      81.977 117.806  66.805  1.00  0.00           H  
ATOM    997  HB3 PRO    72      82.647 119.428  66.885  1.00  0.00           H  
ATOM    998  CA  PRO    72      84.007 117.849  66.866  1.00  0.00           C  
ATOM    999  HA  PRO    72      84.351 118.271  67.810  1.00  0.00           H  
ATOM   1000  C   PRO    72      83.970 116.322  67.062  1.00  0.00           C  
ATOM   1001  O   PRO    72      83.725 115.647  66.094  1.00  0.00           O  
ATOM   1002  N   GLN    73      83.932 115.767  68.301  1.00  0.00           N  
ATOM   1003  H   GLN    73      84.380 116.236  69.075  1.00  0.00           H  
ATOM   1004  CA  GLN    73      83.833 114.278  68.444  1.00  0.00           C  
ATOM   1005  HA  GLN    73      84.521 113.756  67.778  1.00  0.00           H  
ATOM   1006  CB  GLN    73      84.123 113.861  69.833  1.00  0.00           C  
ATOM   1007  HB2 GLN    73      84.298 112.786  69.888  1.00  0.00           H  
ATOM   1008  HB3 GLN    73      85.074 114.383  69.941  1.00  0.00           H  
ATOM   1009  CG  GLN    73      83.394 114.297  71.147  1.00  0.00           C  
ATOM   1010  HG2 GLN    73      84.154 114.338  71.927  1.00  0.00           H  
ATOM   1011  HG3 GLN    73      82.831 115.221  71.021  1.00  0.00           H  
ATOM   1012  CD  GLN    73      82.282 113.359  71.536  1.00  0.00           C  
ATOM   1013  OE1 GLN    73      81.841 112.404  70.879  1.00  0.00           O  
ATOM   1014  NE2 GLN    73      81.546 113.556  72.593  1.00  0.00           N  
ATOM   1015 HE21 GLN    73      81.692 114.323  73.233  1.00  0.00           H  
ATOM   1016 HE22 GLN    73      80.699 113.006  72.597  1.00  0.00           H  
ATOM   1017  C   GLN    73      82.426 113.722  68.049  1.00  0.00           C  
ATOM   1018  O   GLN    73      81.408 114.202  68.428  1.00  0.00           O  
ATOM   1019  N   GLY    74      82.437 112.564  67.309  1.00  0.00           N  
ATOM   1020  H   GLY    74      83.286 112.104  67.014  1.00  0.00           H  
ATOM   1021  CA  GLY    74      81.165 111.937  66.827  1.00  0.00           C  
ATOM   1022  HA2 GLY    74      80.368 112.638  66.580  1.00  0.00           H  
ATOM   1023  HA3 GLY    74      81.248 111.515  65.825  1.00  0.00           H  
ATOM   1024  C   GLY    74      80.529 110.937  67.783  1.00  0.00           C  
ATOM   1025  O   GLY    74      79.428 110.513  67.473  1.00  0.00           O  
ATOM   1026  N   TYR    75      81.113 110.473  68.852  1.00  0.00           N  
ATOM   1027  H   TYR    75      81.976 110.937  69.100  1.00  0.00           H  
ATOM   1028  CA  TYR    75      80.587 109.467  69.761  1.00  0.00           C  
ATOM   1029  HA  TYR    75      80.107 108.627  69.258  1.00  0.00           H  
ATOM   1030  CB  TYR    75      81.666 108.907  70.705  1.00  0.00           C  
ATOM   1031  HB2 TYR    75      81.779 109.741  71.397  1.00  0.00           H  
ATOM   1032  HB3 TYR    75      81.414 107.974  71.208  1.00  0.00           H  
ATOM   1033  CG  TYR    75      82.988 108.687  70.013  1.00  0.00           C  
ATOM   1034  CD1 TYR    75      83.991 109.652  70.245  1.00  0.00           C  
ATOM   1035  HD1 TYR    75      83.793 110.465  70.927  1.00  0.00           H  
ATOM   1036  CE1 TYR    75      85.214 109.539  69.589  1.00  0.00           C  
ATOM   1037  HE1 TYR    75      86.047 110.190  69.807  1.00  0.00           H  
ATOM   1038  CZ  TYR    75      85.473 108.487  68.670  1.00  0.00           C  
ATOM   1039  OH  TYR    75      86.644 108.343  68.041  1.00  0.00           O  
ATOM   1040  HH  TYR    75      86.697 107.436  67.732  1.00  0.00           H  
ATOM   1041  CE2 TYR    75      84.452 107.539  68.460  1.00  0.00           C  
ATOM   1042  HE2 TYR    75      84.636 106.657  67.866  1.00  0.00           H  
ATOM   1043  CD2 TYR    75      83.182 107.629  69.075  1.00  0.00           C  
ATOM   1044  HD2 TYR    75      82.385 106.938  68.846  1.00  0.00           H  
ATOM   1045  C   TYR    75      79.349 110.080  70.586  1.00  0.00           C  
ATOM   1046  O   TYR    75      78.400 109.322  70.852  1.00  0.00           O  
ATOM   1047  N   GLY    76      79.296 111.380  70.887  1.00  0.00           N  
ATOM   1048  H   GLY    76      80.088 111.954  70.635  1.00  0.00           H  
ATOM   1049  CA  GLY    76      78.165 111.957  71.543  1.00  0.00           C  
ATOM   1050  HA2 GLY    76      78.193 113.039  71.408  1.00  0.00           H  
ATOM   1051  HA3 GLY    76      77.274 111.590  71.033  1.00  0.00           H  
ATOM   1052  C   GLY    76      78.151 111.760  73.041  1.00  0.00           C  
ATOM   1053  O   GLY    76      79.100 112.224  73.640  1.00  0.00           O  
ATOM   1054  N   SER    77      77.076 111.215  73.559  1.00  0.00           N  
ATOM   1055  H   SER    77      76.311 110.917  72.970  1.00  0.00           H  
ATOM   1056  CA  SER    77      76.900 110.942  74.935  1.00  0.00           C  
ATOM   1057  HA  SER    77      77.836 110.558  75.341  1.00  0.00           H  
ATOM   1058  CB  SER    77      76.658 112.230  75.738  1.00  0.00           C  
ATOM   1059  HB2 SER    77      76.869 112.071  76.796  1.00  0.00           H  
ATOM   1060  HB3 SER    77      77.240 113.075  75.370  1.00  0.00           H  
ATOM   1061  OG  SER    77      75.312 112.729  75.720  1.00  0.00           O  
ATOM   1062  HG  SER    77      74.832 112.269  76.413  1.00  0.00           H  
ATOM   1063  C   SER    77      75.849 109.802  75.210  1.00  0.00           C  
ATOM   1064  O   SER    77      74.922 109.950  76.023  1.00  0.00           O  
ATOM   1065  N   THR    78      75.946 108.589  74.643  1.00  0.00           N  
ATOM   1066  H   THR    78      75.290 107.858  74.877  1.00  0.00           H  
ATOM   1067  CA  THR    78      77.072 108.038  73.801  1.00  0.00           C  
ATOM   1068  HA  THR    78      77.642 108.760  73.215  1.00  0.00           H  
ATOM   1069  CB  THR    78      78.075 107.318  74.744  1.00  0.00           C  
ATOM   1070  HB  THR    78      77.409 106.666  75.310  1.00  0.00           H  
ATOM   1071  CG2 THR    78      79.186 106.406  74.096  1.00  0.00           C  
ATOM   1072 HG21 THR    78      79.881 106.121  74.885  1.00  0.00           H  
ATOM   1073 HG22 THR    78      78.850 105.452  73.688  1.00  0.00           H  
ATOM   1074 HG23 THR    78      79.745 106.844  73.269  1.00  0.00           H  
ATOM   1075  OG1 THR    78      78.800 108.150  75.545  1.00  0.00           O  
ATOM   1076  HG1 THR    78      79.239 107.581  76.181  1.00  0.00           H  
ATOM   1077  C   THR    78      76.426 107.117  72.770  1.00  0.00           C  
ATOM   1078  O   THR    78      75.705 106.174  73.217  1.00  0.00           O  
ATOM   1079  N   GLY    79      76.681 107.275  71.451  1.00  0.00           N  
ATOM   1080  H   GLY    79      77.094 108.154  71.175  1.00  0.00           H  
ATOM   1081  CA  GLY    79      76.262 106.436  70.379  1.00  0.00           C  
ATOM   1082  HA2 GLY    79      75.179 106.522  70.293  1.00  0.00           H  
ATOM   1083  HA3 GLY    79      76.625 106.914  69.469  1.00  0.00           H  
ATOM   1084  C   GLY    79      76.706 104.959  70.491  1.00  0.00           C  
ATOM   1085  O   GLY    79      77.211 104.494  71.518  1.00  0.00           O  
ATOM   1086  N   GLY    80      76.460 104.035  69.486  1.00  0.00           N  
ATOM   1087  H   GLY    80      76.788 103.087  69.599  1.00  0.00           H  
ATOM   1088  CA  GLY    80      75.870 104.371  68.219  1.00  0.00           C  
ATOM   1089  HA2 GLY    80      76.597 104.999  67.702  1.00  0.00           H  
ATOM   1090  HA3 GLY    80      75.939 103.455  67.633  1.00  0.00           H  
ATOM   1091  C   GLY    80      74.407 104.894  68.200  1.00  0.00           C  
ATOM   1092  O   GLY    80      73.623 104.361  68.981  1.00  0.00           O  
ATOM   1093  N   TYR    81      74.002 105.805  67.266  1.00  0.00           N  
ATOM   1094  H   TYR    81      74.700 106.161  66.630  1.00  0.00           H  
ATOM   1095  CA  TYR    81      72.606 106.347  67.114  1.00  0.00           C  
ATOM   1096  HA  TYR    81      72.013 105.928  67.927  1.00  0.00           H  
ATOM   1097  CB  TYR    81      72.632 107.800  67.296  1.00  0.00           C  
ATOM   1098  HB2 TYR    81      73.284 108.184  66.512  1.00  0.00           H  
ATOM   1099  HB3 TYR    81      71.602 108.131  67.162  1.00  0.00           H  
ATOM   1100  CG  TYR    81      73.153 108.250  68.701  1.00  0.00           C  
ATOM   1101  CD1 TYR    81      72.231 108.232  69.773  1.00  0.00           C  
ATOM   1102  HD1 TYR    81      71.235 107.833  69.648  1.00  0.00           H  
ATOM   1103  CE1 TYR    81      72.705 108.845  71.011  1.00  0.00           C  
ATOM   1104  HE1 TYR    81      71.962 108.942  71.789  1.00  0.00           H  
ATOM   1105  CZ  TYR    81      74.027 109.343  71.109  1.00  0.00           C  
ATOM   1106  OH  TYR    81      74.483 109.896  72.247  1.00  0.00           O  
ATOM   1107  HH  TYR    81      73.838 109.824  72.955  1.00  0.00           H  
ATOM   1108  CE2 TYR    81      74.948 109.267  70.000  1.00  0.00           C  
ATOM   1109  HE2 TYR    81      75.950 109.647  70.131  1.00  0.00           H  
ATOM   1110  CD2 TYR    81      74.456 108.784  68.769  1.00  0.00           C  
ATOM   1111  HD2 TYR    81      75.111 108.843  67.912  1.00  0.00           H  
ATOM   1112  C   TYR    81      72.192 105.841  65.720  1.00  0.00           C  
ATOM   1113  O   TYR    81      72.516 106.538  64.720  1.00  0.00           O  
ATOM   1114  N   GLY    82      71.398 104.781  65.609  1.00  0.00           N  
ATOM   1115  H   GLY    82      71.039 104.544  64.696  1.00  0.00           H  
ATOM   1116  CA  GLY    82      70.951 103.750  66.633  1.00  0.00           C  
ATOM   1117  HA2 GLY    82      70.407 102.905  66.210  1.00  0.00           H  
ATOM   1118  HA3 GLY    82      71.878 103.405  67.091  1.00  0.00           H  
ATOM   1119  C   GLY    82      70.019 104.263  67.720  1.00  0.00           C  
ATOM   1120  O   GLY    82      69.504 105.393  67.568  1.00  0.00           O  
ATOM   1121  N   SER    83      69.899 103.514  68.885  1.00  0.00           N  
ATOM   1122  H   SER    83      70.580 102.775  68.984  1.00  0.00           H  
ATOM   1123  CA  SER    83      69.015 103.837  69.995  1.00  0.00           C  
ATOM   1124  HA  SER    83      68.832 102.911  70.539  1.00  0.00           H  
ATOM   1125  CB  SER    83      69.779 104.652  71.067  1.00  0.00           C  
ATOM   1126  HB2 SER    83      70.045 105.579  70.560  1.00  0.00           H  
ATOM   1127  HB3 SER    83      69.121 104.742  71.931  1.00  0.00           H  
ATOM   1128  OG  SER    83      70.861 103.895  71.464  1.00  0.00           O  
ATOM   1129  HG  SER    83      71.526 104.564  71.643  1.00  0.00           H  
ATOM   1130  C   SER    83      67.595 104.343  69.605  1.00  0.00           C  
ATOM   1131  O   SER    83      67.310 105.512  69.731  1.00  0.00           O  
ATOM   1132  N   SER    84      66.712 103.554  68.973  1.00  0.00           N  
ATOM   1133  H   SER    84      65.891 104.024  68.620  1.00  0.00           H  
ATOM   1134  CA  SER    84      66.801 102.162  68.631  1.00  0.00           C  
ATOM   1135  HA  SER    84      67.268 101.583  69.428  1.00  0.00           H  
ATOM   1136  CB  SER    84      65.345 101.629  68.526  1.00  0.00           C  
ATOM   1137  HB2 SER    84      64.937 101.604  69.537  1.00  0.00           H  
ATOM   1138  HB3 SER    84      64.846 102.356  67.886  1.00  0.00           H  
ATOM   1139  OG  SER    84      65.233 100.281  68.099  1.00  0.00           O  
ATOM   1140  HG  SER    84      64.340  99.940  68.190  1.00  0.00           H  
ATOM   1141  C   SER    84      67.547 101.937  67.312  1.00  0.00           C  
ATOM   1142  O   SER    84      67.606 102.792  66.412  1.00  0.00           O  
ATOM   1143  N   GLN    85      68.194 100.783  67.306  1.00  0.00           N  
ATOM   1144  H   GLN    85      67.923 100.072  67.970  1.00  0.00           H  
ATOM   1145  CA  GLN    85      68.881 100.280  66.112  1.00  0.00           C  
ATOM   1146  HA  GLN    85      69.713 100.977  66.011  1.00  0.00           H  
ATOM   1147  CB  GLN    85      69.395  98.834  66.388  1.00  0.00           C  
ATOM   1148  HB2 GLN    85      68.614  98.206  66.816  1.00  0.00           H  
ATOM   1149  HB3 GLN    85      69.654  98.332  65.456  1.00  0.00           H  
ATOM   1150  CG  GLN    85      70.659  98.657  67.333  1.00  0.00           C  
ATOM   1151  HG2 GLN    85      71.485  99.329  67.102  1.00  0.00           H  
ATOM   1152  HG3 GLN    85      70.315  98.895  68.339  1.00  0.00           H  
ATOM   1153  CD  GLN    85      71.094  97.218  67.454  1.00  0.00           C  
ATOM   1154  OE1 GLN    85      70.590  96.330  66.831  1.00  0.00           O  
ATOM   1155  NE2 GLN    85      72.046  97.030  68.321  1.00  0.00           N  
ATOM   1156 HE21 GLN    85      72.609  96.227  68.080  1.00  0.00           H  
ATOM   1157 HE22 GLN    85      72.571  97.801  68.711  1.00  0.00           H  
ATOM   1158  C   GLN    85      67.885 100.268  64.974  1.00  0.00           C  
ATOM   1159  O   GLN    85      68.282 100.527  63.849  1.00  0.00           O  
ATOM   1160  N   SER    86      66.606  99.895  65.278  1.00  0.00           N  
ATOM   1161  H   SER    86      66.431  99.651  66.242  1.00  0.00           H  
ATOM   1162  CA  SER    86      65.497  99.773  64.346  1.00  0.00           C  
ATOM   1163  HA  SER    86      64.590  99.584  64.920  1.00  0.00           H  
ATOM   1164  CB  SER    86      65.230 101.170  63.768  1.00  0.00           C  
ATOM   1165  HB2 SER    86      65.324 101.952  64.521  1.00  0.00           H  
ATOM   1166  HB3 SER    86      66.075 101.316  63.095  1.00  0.00           H  
ATOM   1167  OG  SER    86      63.981 101.326  63.098  1.00  0.00           O  
ATOM   1168  HG  SER    86      63.261 100.990  63.637  1.00  0.00           H  
ATOM   1169  C   SER    86      65.768  98.645  63.286  1.00  0.00           C  
ATOM   1170  O   SER    86      65.686  98.803  62.101  1.00  0.00           O  
ATOM   1171  N   SER    87      66.146  97.446  63.784  1.00  0.00           N  
ATOM   1172  H   SER    87      66.147  97.372  64.791  1.00  0.00           H  
ATOM   1173  CA  SER    87      66.674  96.295  63.006  1.00  0.00           C  
ATOM   1174  HA  SER    87      66.466  96.488  61.953  1.00  0.00           H  
ATOM   1175  CB  SER    87      68.176  96.119  63.298  1.00  0.00           C  
ATOM   1176  HB2 SER    87      68.361  96.170  64.371  1.00  0.00           H  
ATOM   1177  HB3 SER    87      68.511  95.218  62.784  1.00  0.00           H  
ATOM   1178  OG  SER    87      68.747  97.173  62.648  1.00  0.00           O  
ATOM   1179  HG  SER    87      68.697  96.950  61.716  1.00  0.00           H  
ATOM   1180  C   SER    87      66.052  94.915  63.171  1.00  0.00           C  
ATOM   1181  O   SER    87      66.355  93.988  62.419  1.00  0.00           O  
ATOM   1182  N   GLN    88      65.152  94.850  64.195  1.00  0.00           N  
ATOM   1183  H   GLN    88      64.971  95.652  64.781  1.00  0.00           H  
ATOM   1184  CA  GLN    88      64.482  93.646  64.505  1.00  0.00           C  
ATOM   1185  HA  GLN    88      65.158  92.831  64.762  1.00  0.00           H  
ATOM   1186  CB  GLN    88      63.443  93.860  65.591  1.00  0.00           C  
ATOM   1187  HB2 GLN    88      62.862  92.976  65.853  1.00  0.00           H  
ATOM   1188  HB3 GLN    88      63.930  94.083  66.540  1.00  0.00           H  
ATOM   1189  CG  GLN    88      62.403  95.014  65.293  1.00  0.00           C  
ATOM   1190  HG2 GLN    88      62.711  95.659  64.470  1.00  0.00           H  
ATOM   1191  HG3 GLN    88      61.367  94.681  65.221  1.00  0.00           H  
ATOM   1192  CD  GLN    88      62.355  96.033  66.469  1.00  0.00           C  
ATOM   1193  OE1 GLN    88      63.127  96.996  66.569  1.00  0.00           O  
ATOM   1194  NE2 GLN    88      61.694  95.641  67.579  1.00  0.00           N  
ATOM   1195 HE21 GLN    88      61.214  94.764  67.717  1.00  0.00           H  
ATOM   1196 HE22 GLN    88      61.919  96.262  68.343  1.00  0.00           H  
ATOM   1197  C   GLN    88      63.819  92.979  63.272  1.00  0.00           C  
ATOM   1198  O   GLN    88      63.374  93.626  62.308  1.00  0.00           O  
ATOM   1199  N   SER    89      63.655  91.665  63.341  1.00  0.00           N  
ATOM   1200  H   SER    89      64.088  91.199  64.125  1.00  0.00           H  
ATOM   1201  CA  SER    89      62.832  90.912  62.260  1.00  0.00           C  
ATOM   1202  HA  SER    89      62.245  91.651  61.715  1.00  0.00           H  
ATOM   1203  CB  SER    89      63.843  90.325  61.257  1.00  0.00           C  
ATOM   1204  HB2 SER    89      64.243  91.134  60.645  1.00  0.00           H  
ATOM   1205  HB3 SER    89      64.686  89.818  61.725  1.00  0.00           H  
ATOM   1206  OG  SER    89      63.131  89.447  60.420  1.00  0.00           O  
ATOM   1207  HG  SER    89      62.907  89.982  59.655  1.00  0.00           H  
ATOM   1208  C   SER    89      61.885  89.916  62.849  1.00  0.00           C  
ATOM   1209  O   SER    89      62.081  89.310  63.941  1.00  0.00           O  
ATOM   1210  N   SER    90      60.775  89.665  62.102  1.00  0.00           N  
ATOM   1211  H   SER    90      60.612  90.249  61.295  1.00  0.00           H  
ATOM   1212  CA  SER    90      59.854  88.503  62.407  1.00  0.00           C  
ATOM   1213  HA  SER    90      59.485  88.382  63.425  1.00  0.00           H  
ATOM   1214  CB  SER    90      58.542  88.632  61.489  1.00  0.00           C  
ATOM   1215  HB2 SER    90      57.857  87.837  61.785  1.00  0.00           H  
ATOM   1216  HB3 SER    90      58.035  89.574  61.698  1.00  0.00           H  
ATOM   1217  OG  SER    90      58.790  88.651  60.076  1.00  0.00           O  
ATOM   1218  HG  SER    90      58.959  89.560  59.816  1.00  0.00           H  
ATOM   1219  C   SER    90      60.499  87.135  62.048  1.00  0.00           C  
ATOM   1220  O   SER    90      60.300  86.139  62.775  1.00  0.00           O  
ATOM   1221  N   TYR    91      61.309  87.167  60.960  1.00  0.00           N  
ATOM   1222  H   TYR    91      61.373  88.043  60.461  1.00  0.00           H  
ATOM   1223  CA  TYR    91      61.680  85.947  60.207  1.00  0.00           C  
ATOM   1224  HA  TYR    91      60.830  85.278  60.071  1.00  0.00           H  
ATOM   1225  CB  TYR    91      62.112  86.426  58.837  1.00  0.00           C  
ATOM   1226  HB2 TYR    91      61.357  86.921  58.226  1.00  0.00           H  
ATOM   1227  HB3 TYR    91      62.786  87.248  59.079  1.00  0.00           H  
ATOM   1228  CG  TYR    91      62.758  85.476  57.873  1.00  0.00           C  
ATOM   1229  CD1 TYR    91      64.219  85.333  57.793  1.00  0.00           C  
ATOM   1230  HD1 TYR    91      64.827  85.947  58.441  1.00  0.00           H  
ATOM   1231  CE1 TYR    91      64.759  84.358  56.940  1.00  0.00           C  
ATOM   1232  HE1 TYR    91      65.818  84.168  56.847  1.00  0.00           H  
ATOM   1233  CZ  TYR    91      63.944  83.562  56.120  1.00  0.00           C  
ATOM   1234  OH  TYR    91      64.495  82.608  55.364  1.00  0.00           O  
ATOM   1235  HH  TYR    91      65.448  82.706  55.310  1.00  0.00           H  
ATOM   1236  CE2 TYR    91      62.535  83.649  56.270  1.00  0.00           C  
ATOM   1237  HE2 TYR    91      62.001  82.951  55.642  1.00  0.00           H  
ATOM   1238  CD2 TYR    91      61.923  84.591  57.127  1.00  0.00           C  
ATOM   1239  HD2 TYR    91      60.851  84.720  57.147  1.00  0.00           H  
ATOM   1240  C   TYR    91      62.855  85.259  60.989  1.00  0.00           C  
ATOM   1241  O   TYR    91      63.659  85.842  61.709  1.00  0.00           O  
ATOM   1242  N   GLY    92      63.117  83.949  60.853  1.00  0.00           N  
ATOM   1243  H   GLY    92      63.977  83.723  61.332  1.00  0.00           H  
ATOM   1244  CA  GLY    92      62.382  82.914  60.071  1.00  0.00           C  
ATOM   1245  HA2 GLY    92      61.841  82.252  60.747  1.00  0.00           H  
ATOM   1246  HA3 GLY    92      61.718  83.442  59.385  1.00  0.00           H  
ATOM   1247  C   GLY    92      63.297  81.916  59.226  1.00  0.00           C  
ATOM   1248  O   GLY    92      64.540  82.028  59.292  1.00  0.00           O  
ATOM   1249  N   GLN    93      62.723  81.024  58.451  1.00  0.00           N  
ATOM   1250  H   GLN    93      61.723  81.131  58.351  1.00  0.00           H  
ATOM   1251  CA  GLN    93      63.417  80.045  57.620  1.00  0.00           C  
ATOM   1252  HA  GLN    93      64.331  80.432  57.170  1.00  0.00           H  
ATOM   1253  CB  GLN    93      63.808  78.784  58.364  1.00  0.00           C  
ATOM   1254  HB2 GLN    93      62.941  78.496  58.958  1.00  0.00           H  
ATOM   1255  HB3 GLN    93      64.061  78.027  57.621  1.00  0.00           H  
ATOM   1256  CG  GLN    93      65.027  78.995  59.267  1.00  0.00           C  
ATOM   1257  HG2 GLN    93      65.912  79.207  58.667  1.00  0.00           H  
ATOM   1258  HG3 GLN    93      64.832  79.862  59.898  1.00  0.00           H  
ATOM   1259  CD  GLN    93      65.417  77.848  60.162  1.00  0.00           C  
ATOM   1260  OE1 GLN    93      64.687  76.932  60.435  1.00  0.00           O  
ATOM   1261  NE2 GLN    93      66.686  77.836  60.536  1.00  0.00           N  
ATOM   1262 HE21 GLN    93      67.036  77.059  61.078  1.00  0.00           H  
ATOM   1263 HE22 GLN    93      67.275  78.643  60.385  1.00  0.00           H  
ATOM   1264  C   GLN    93      62.629  79.756  56.312  1.00  0.00           C  
ATOM   1265  O   GLN    93      61.534  79.319  56.398  1.00  0.00           O  
ATOM   1266  N   GLN    94      63.269  79.887  55.142  1.00  0.00           N  
ATOM   1267  H   GLN    94      64.242  80.156  55.156  1.00  0.00           H  
ATOM   1268  CA  GLN    94      62.690  79.592  53.855  1.00  0.00           C  
ATOM   1269  HA  GLN    94      61.829  80.261  53.848  1.00  0.00           H  
ATOM   1270  CB  GLN    94      63.775  79.875  52.770  1.00  0.00           C  
ATOM   1271  HB2 GLN    94      64.174  80.879  52.912  1.00  0.00           H  
ATOM   1272  HB3 GLN    94      64.584  79.160  52.917  1.00  0.00           H  
ATOM   1273  CG  GLN    94      63.221  79.841  51.350  1.00  0.00           C  
ATOM   1274  HG2 GLN    94      62.968  78.815  51.083  1.00  0.00           H  
ATOM   1275  HG3 GLN    94      62.315  80.447  51.327  1.00  0.00           H  
ATOM   1276  CD  GLN    94      64.346  80.325  50.405  1.00  0.00           C  
ATOM   1277  OE1 GLN    94      65.485  80.673  50.792  1.00  0.00           O  
ATOM   1278  NE2 GLN    94      64.192  80.278  49.106  1.00  0.00           N  
ATOM   1279 HE21 GLN    94      63.376  79.902  48.644  1.00  0.00           H  
ATOM   1280 HE22 GLN    94      64.952  80.657  48.559  1.00  0.00           H  
ATOM   1281  C   GLN    94      62.081  78.214  53.700  1.00  0.00           C  
ATOM   1282  O   GLN    94      62.629  77.230  54.149  1.00  0.00           O  
ATOM   1283  N   SER    95      60.955  78.140  53.030  1.00  0.00           N  
ATOM   1284  H   SER    95      60.557  79.043  52.816  1.00  0.00           H  
ATOM   1285  CA  SER    95      60.183  76.972  52.617  1.00  0.00           C  
ATOM   1286  HA  SER    95      59.649  76.559  53.472  1.00  0.00           H  
ATOM   1287  CB  SER    95      59.112  77.319  51.640  1.00  0.00           C  
ATOM   1288  HB2 SER    95      58.403  77.987  52.130  1.00  0.00           H  
ATOM   1289  HB3 SER    95      59.558  77.937  50.861  1.00  0.00           H  
ATOM   1290  OG  SER    95      58.396  76.169  51.158  1.00  0.00           O  
ATOM   1291  HG  SER    95      57.758  75.853  51.802  1.00  0.00           H  
ATOM   1292  C   SER    95      61.168  75.885  52.008  1.00  0.00           C  
ATOM   1293  O   SER    95      61.831  76.171  50.978  1.00  0.00           O  
ATOM   1294  N   SER    96      60.958  74.680  52.524  1.00  0.00           N  
ATOM   1295  H   SER    96      60.490  74.669  53.418  1.00  0.00           H  
ATOM   1296  CA  SER    96      61.808  73.437  52.218  1.00  0.00           C  
ATOM   1297  HA  SER    96      62.716  73.611  52.796  1.00  0.00           H  
ATOM   1298  CB  SER    96      61.071  72.166  52.702  1.00  0.00           C  
ATOM   1299  HB2 SER    96      60.059  72.176  52.298  1.00  0.00           H  
ATOM   1300  HB3 SER    96      61.520  71.228  52.375  1.00  0.00           H  
ATOM   1301  OG  SER    96      61.010  72.038  54.130  1.00  0.00           O  
ATOM   1302  HG  SER    96      60.563  72.810  54.484  1.00  0.00           H  
ATOM   1303  C   SER    96      62.115  73.340  50.690  1.00  0.00           C  
ATOM   1304  O   SER    96      61.225  73.524  49.869  1.00  0.00           O  
ATOM   1305  N   TYR    97      63.308  72.836  50.261  1.00  0.00           N  
ATOM   1306  H   TYR    97      63.410  72.954  49.263  1.00  0.00           H  
ATOM   1307  CA  TYR    97      64.385  72.294  51.042  1.00  0.00           C  
ATOM   1308  HA  TYR    97      65.078  71.982  50.261  1.00  0.00           H  
ATOM   1309  CB  TYR    97      65.321  73.377  51.857  1.00  0.00           C  
ATOM   1310  HB2 TYR    97      64.888  73.827  52.750  1.00  0.00           H  
ATOM   1311  HB3 TYR    97      66.193  72.855  52.251  1.00  0.00           H  
ATOM   1312  CG  TYR    97      65.947  74.412  50.982  1.00  0.00           C  
ATOM   1313  CD1 TYR    97      65.637  75.821  51.227  1.00  0.00           C  
ATOM   1314  HD1 TYR    97      64.998  76.014  52.076  1.00  0.00           H  
ATOM   1315  CE1 TYR    97      66.179  76.814  50.405  1.00  0.00           C  
ATOM   1316  HE1 TYR    97      65.909  77.822  50.684  1.00  0.00           H  
ATOM   1317  CZ  TYR    97      66.892  76.484  49.268  1.00  0.00           C  
ATOM   1318  OH  TYR    97      67.482  77.358  48.374  1.00  0.00           O  
ATOM   1319  HH  TYR    97      67.580  78.172  48.873  1.00  0.00           H  
ATOM   1320  CE2 TYR    97      67.242  75.128  49.033  1.00  0.00           C  
ATOM   1321  HE2 TYR    97      67.838  74.874  48.169  1.00  0.00           H  
ATOM   1322  CD2 TYR    97      66.778  74.099  49.890  1.00  0.00           C  
ATOM   1323  HD2 TYR    97      67.200  73.122  49.704  1.00  0.00           H  
ATOM   1324  C   TYR    97      64.034  70.993  51.805  1.00  0.00           C  
ATOM   1325  O   TYR    97      64.271  70.941  52.979  1.00  0.00           O  
ATOM   1326  N   PRO    98      63.716  69.935  51.083  1.00  0.00           N  
ATOM   1327  CD  PRO    98      63.505  68.687  51.817  1.00  0.00           C  
ATOM   1328  HD2 PRO    98      62.949  68.811  52.746  1.00  0.00           H  
ATOM   1329  HD3 PRO    98      64.476  68.313  52.141  1.00  0.00           H  
ATOM   1330  CG  PRO    98      62.843  67.684  50.944  1.00  0.00           C  
ATOM   1331  HG2 PRO    98      61.762  67.792  50.863  1.00  0.00           H  
ATOM   1332  HG3 PRO    98      63.178  66.660  51.115  1.00  0.00           H  
ATOM   1333  CB  PRO    98      63.384  68.121  49.635  1.00  0.00           C  
ATOM   1334  HB2 PRO    98      62.749  67.736  48.837  1.00  0.00           H  
ATOM   1335  HB3 PRO    98      64.413  67.767  49.571  1.00  0.00           H  
ATOM   1336  CA  PRO    98      63.427  69.709  49.636  1.00  0.00           C  
ATOM   1337  HA  PRO    98      64.322  69.989  49.080  1.00  0.00           H  
ATOM   1338  C   PRO    98      62.139  70.349  49.084  1.00  0.00           C  
ATOM   1339  O   PRO    98      61.172  70.389  49.840  1.00  0.00           O  
ATOM   1340  N   GLY    99      62.177  70.834  47.830  1.00  0.00           N  
ATOM   1341  H   GLY    99      63.128  70.962  47.516  1.00  0.00           H  
ATOM   1342  CA  GLY    99      61.033  71.333  47.092  1.00  0.00           C  
ATOM   1343  HA2 GLY    99      60.571  72.105  47.708  1.00  0.00           H  
ATOM   1344  HA3 GLY    99      61.300  71.717  46.108  1.00  0.00           H  
ATOM   1345  C   GLY    99      59.896  70.348  46.957  1.00  0.00           C  
ATOM   1346  O   GLY    99      60.008  69.165  47.251  1.00  0.00           O  
ATOM   1347  N   TYR   100      58.730  70.780  46.403  1.00  0.00           N  
ATOM   1348  H   TYR   100      58.616  71.745  46.126  1.00  0.00           H  
ATOM   1349  CA  TYR   100      57.486  69.952  46.363  1.00  0.00           C  
ATOM   1350  HA  TYR   100      57.730  68.933  46.062  1.00  0.00           H  
ATOM   1351  CB  TYR   100      56.912  69.805  47.770  1.00  0.00           C  
ATOM   1352  HB2 TYR   100      55.960  69.302  47.599  1.00  0.00           H  
ATOM   1353  HB3 TYR   100      57.600  69.270  48.425  1.00  0.00           H  
ATOM   1354  CG  TYR   100      56.463  71.097  48.478  1.00  0.00           C  
ATOM   1355  CD1 TYR   100      55.086  71.413  48.588  1.00  0.00           C  
ATOM   1356  HD1 TYR   100      54.331  70.785  48.139  1.00  0.00           H  
ATOM   1357  CE1 TYR   100      54.694  72.615  49.221  1.00  0.00           C  
ATOM   1358  HE1 TYR   100      53.655  72.888  49.104  1.00  0.00           H  
ATOM   1359  CZ  TYR   100      55.603  73.473  49.901  1.00  0.00           C  
ATOM   1360  OH  TYR   100      55.214  74.651  50.422  1.00  0.00           O  
ATOM   1361  HH  TYR   100      54.258  74.737  50.436  1.00  0.00           H  
ATOM   1362  CE2 TYR   100      56.944  72.950  49.971  1.00  0.00           C  
ATOM   1363  HE2 TYR   100      57.700  73.507  50.505  1.00  0.00           H  
ATOM   1364  CD2 TYR   100      57.345  71.843  49.269  1.00  0.00           C  
ATOM   1365  HD2 TYR   100      58.383  71.560  49.357  1.00  0.00           H  
ATOM   1366  C   TYR   100      56.400  70.473  45.396  1.00  0.00           C  
ATOM   1367  O   TYR   100      55.278  69.965  45.354  1.00  0.00           O  
ATOM   1368  N   GLY   101      56.817  71.485  44.587  1.00  0.00           N  
ATOM   1369  H   GLY   101      57.785  71.622  44.335  1.00  0.00           H  
ATOM   1370  CA  GLY   101      55.869  72.352  43.830  1.00  0.00           C  
ATOM   1371  HA2 GLY   101      56.419  73.121  43.288  1.00  0.00           H  
ATOM   1372  HA3 GLY   101      55.427  71.652  43.121  1.00  0.00           H  
ATOM   1373  C   GLY   101      54.834  72.979  44.728  1.00  0.00           C  
ATOM   1374  O   GLY   101      55.162  73.471  45.782  1.00  0.00           O  
ATOM   1375  N   GLN   102      53.639  72.924  44.172  1.00  0.00           N  
ATOM   1376  H   GLN   102      53.448  72.336  43.373  1.00  0.00           H  
ATOM   1377  CA  GLN   102      52.498  73.523  44.911  1.00  0.00           C  
ATOM   1378  HA  GLN   102      52.912  74.296  45.558  1.00  0.00           H  
ATOM   1379  CB  GLN   102      51.717  74.264  43.823  1.00  0.00           C  
ATOM   1380  HB2 GLN   102      51.133  73.511  43.294  1.00  0.00           H  
ATOM   1381  HB3 GLN   102      50.936  74.738  44.418  1.00  0.00           H  
ATOM   1382  CG  GLN   102      52.426  75.159  42.834  1.00  0.00           C  
ATOM   1383  HG2 GLN   102      53.090  75.814  43.397  1.00  0.00           H  
ATOM   1384  HG3 GLN   102      52.970  74.577  42.090  1.00  0.00           H  
ATOM   1385  CD  GLN   102      51.434  76.073  42.056  1.00  0.00           C  
ATOM   1386  OE1 GLN   102      50.267  75.913  41.999  1.00  0.00           O  
ATOM   1387  NE2 GLN   102      51.866  77.236  41.617  1.00  0.00           N  
ATOM   1388 HE21 GLN   102      52.829  77.456  41.826  1.00  0.00           H  
ATOM   1389 HE22 GLN   102      51.240  77.991  41.377  1.00  0.00           H  
ATOM   1390  C   GLN   102      51.625  72.605  45.730  1.00  0.00           C  
ATOM   1391  O   GLN   102      50.760  72.951  46.521  1.00  0.00           O  
ATOM   1392  N   GLN   103      51.940  71.305  45.618  1.00  0.00           N  
ATOM   1393  H   GLN   103      52.653  70.983  44.980  1.00  0.00           H  
ATOM   1394  CA  GLN   103      51.315  70.232  46.369  1.00  0.00           C  
ATOM   1395  HA  GLN   103      51.337  70.548  47.412  1.00  0.00           H  
ATOM   1396  CB  GLN   103      49.888  69.987  45.843  1.00  0.00           C  
ATOM   1397  HB2 GLN   103      49.295  70.899  45.781  1.00  0.00           H  
ATOM   1398  HB3 GLN   103      49.870  69.689  44.795  1.00  0.00           H  
ATOM   1399  CG  GLN   103      49.095  69.038  46.729  1.00  0.00           C  
ATOM   1400  HG2 GLN   103      48.125  68.809  46.287  1.00  0.00           H  
ATOM   1401  HG3 GLN   103      49.535  68.044  46.806  1.00  0.00           H  
ATOM   1402  CD  GLN   103      48.782  69.606  48.126  1.00  0.00           C  
ATOM   1403  OE1 GLN   103      48.818  70.786  48.335  1.00  0.00           O  
ATOM   1404  NE2 GLN   103      48.549  68.755  49.072  1.00  0.00           N  
ATOM   1405 HE21 GLN   103      48.479  68.988  50.052  1.00  0.00           H  
ATOM   1406 HE22 GLN   103      48.517  67.771  48.844  1.00  0.00           H  
ATOM   1407  C   GLN   103      52.162  69.014  46.148  1.00  0.00           C  
ATOM   1408  O   GLN   103      52.572  68.773  45.001  1.00  0.00           O  
ATOM   1409  N   PRO   104      52.430  68.190  47.193  1.00  0.00           N  
ATOM   1410  CD  PRO   104      52.158  68.352  48.617  1.00  0.00           C  
ATOM   1411  HD2 PRO   104      51.211  67.862  48.841  1.00  0.00           H  
ATOM   1412  HD3 PRO   104      52.214  69.400  48.913  1.00  0.00           H  
ATOM   1413  CG  PRO   104      53.361  67.811  49.242  1.00  0.00           C  
ATOM   1414  HG2 PRO   104      53.188  67.559  50.289  1.00  0.00           H  
ATOM   1415  HG3 PRO   104      54.210  68.490  49.153  1.00  0.00           H  
ATOM   1416  CB  PRO   104      53.566  66.488  48.445  1.00  0.00           C  
ATOM   1417  HB2 PRO   104      52.918  65.721  48.869  1.00  0.00           H  
ATOM   1418  HB3 PRO   104      54.621  66.215  48.471  1.00  0.00           H  
ATOM   1419  CA  PRO   104      53.273  67.042  47.006  1.00  0.00           C  
ATOM   1420  HA  PRO   104      54.209  67.411  46.586  1.00  0.00           H  
ATOM   1421  C   PRO   104      52.723  65.916  46.033  1.00  0.00           C  
ATOM   1422  O   PRO   104      51.577  65.624  45.866  1.00  0.00           O  
ATOM   1423  N   ALA   105      53.721  65.253  45.457  1.00  0.00           N  
ATOM   1424  H   ALA   105      54.683  65.472  45.675  1.00  0.00           H  
ATOM   1425  CA  ALA   105      53.472  64.202  44.426  1.00  0.00           C  
ATOM   1426  HA  ALA   105      52.869  64.612  43.615  1.00  0.00           H  
ATOM   1427  CB  ALA   105      54.890  63.989  43.773  1.00  0.00           C  
ATOM   1428  HB1 ALA   105      55.682  63.723  44.472  1.00  0.00           H  
ATOM   1429  HB2 ALA   105      54.855  63.201  43.021  1.00  0.00           H  
ATOM   1430  HB3 ALA   105      55.153  64.925  43.280  1.00  0.00           H  
ATOM   1431  C   ALA   105      52.886  62.883  45.047  1.00  0.00           C  
ATOM   1432  O   ALA   105      53.147  62.755  46.214  1.00  0.00           O  
ATOM   1433  N   PRO   106      52.185  62.057  44.312  1.00  0.00           N  
ATOM   1434  CD  PRO   106      51.763  62.293  42.909  1.00  0.00           C  
ATOM   1435  HD2 PRO   106      52.397  62.930  42.292  1.00  0.00           H  
ATOM   1436  HD3 PRO   106      50.805  62.813  42.951  1.00  0.00           H  
ATOM   1437  CG  PRO   106      51.661  60.952  42.294  1.00  0.00           C  
ATOM   1438  HG2 PRO   106      52.658  60.581  42.054  1.00  0.00           H  
ATOM   1439  HG3 PRO   106      50.951  60.961  41.467  1.00  0.00           H  
ATOM   1440  CB  PRO   106      51.157  60.034  43.469  1.00  0.00           C  
ATOM   1441  HB2 PRO   106      51.450  59.004  43.262  1.00  0.00           H  
ATOM   1442  HB3 PRO   106      50.095  60.093  43.708  1.00  0.00           H  
ATOM   1443  CA  PRO   106      51.819  60.703  44.679  1.00  0.00           C  
ATOM   1444  HA  PRO   106      51.119  60.661  45.514  1.00  0.00           H  
ATOM   1445  C   PRO   106      53.055  59.867  44.996  1.00  0.00           C  
ATOM   1446  O   PRO   106      54.171  60.128  44.511  1.00  0.00           O  
ATOM   1447  N   SER   107      52.966  58.923  45.946  1.00  0.00           N  
ATOM   1448  H   SER   107      52.046  58.631  46.243  1.00  0.00           H  
ATOM   1449  CA  SER   107      54.113  58.270  46.583  1.00  0.00           C  
ATOM   1450  HA  SER   107      54.737  59.002  47.096  1.00  0.00           H  
ATOM   1451  CB  SER   107      53.558  57.504  47.806  1.00  0.00           C  
ATOM   1452  HB2 SER   107      53.267  58.255  48.541  1.00  0.00           H  
ATOM   1453  HB3 SER   107      52.759  56.928  47.339  1.00  0.00           H  
ATOM   1454  OG  SER   107      54.686  56.864  48.361  1.00  0.00           O  
ATOM   1455  HG  SER   107      54.771  56.060  47.844  1.00  0.00           H  
ATOM   1456  C   SER   107      55.078  57.536  45.647  1.00  0.00           C  
ATOM   1457  O   SER   107      54.604  56.937  44.679  1.00  0.00           O  
ATOM   1458  N   SER   108      56.367  57.380  45.940  1.00  0.00           N  
ATOM   1459  H   SER   108      56.649  57.897  46.761  1.00  0.00           H  
ATOM   1460  CA  SER   108      57.315  56.511  45.291  1.00  0.00           C  
ATOM   1461  HA  SER   108      56.791  55.819  44.632  1.00  0.00           H  
ATOM   1462  CB  SER   108      58.209  57.501  44.482  1.00  0.00           C  
ATOM   1463  HB2 SER   108      57.530  58.106  43.880  1.00  0.00           H  
ATOM   1464  HB3 SER   108      58.788  58.122  45.164  1.00  0.00           H  
ATOM   1465  OG  SER   108      59.044  56.658  43.676  1.00  0.00           O  
ATOM   1466  HG  SER   108      58.454  56.106  43.158  1.00  0.00           H  
ATOM   1467  C   SER   108      58.220  55.660  46.256  1.00  0.00           C  
ATOM   1468  O   SER   108      58.963  56.253  47.073  1.00  0.00           O  
ATOM   1469  N   THR   109      58.249  54.276  46.212  1.00  0.00           N  
ATOM   1470  H   THR   109      57.581  53.810  45.614  1.00  0.00           H  
ATOM   1471  CA  THR   109      58.956  53.471  47.226  1.00  0.00           C  
ATOM   1472  HA  THR   109      59.785  54.074  47.596  1.00  0.00           H  
ATOM   1473  CB  THR   109      58.192  53.218  48.554  1.00  0.00           C  
ATOM   1474  HB  THR   109      58.749  52.478  49.129  1.00  0.00           H  
ATOM   1475  CG2 THR   109      58.119  54.419  49.464  1.00  0.00           C  
ATOM   1476 HG21 THR   109      57.551  55.217  48.986  1.00  0.00           H  
ATOM   1477 HG22 THR   109      57.659  54.062  50.385  1.00  0.00           H  
ATOM   1478 HG23 THR   109      59.174  54.665  49.584  1.00  0.00           H  
ATOM   1479  OG1 THR   109      56.882  52.626  48.303  1.00  0.00           O  
ATOM   1480  HG1 THR   109      57.094  51.723  48.056  1.00  0.00           H  
ATOM   1481  C   THR   109      59.559  52.203  46.674  1.00  0.00           C  
ATOM   1482  O   THR   109      59.119  51.658  45.675  1.00  0.00           O  
ATOM   1483  N   SER   110      60.631  51.772  47.375  1.00  0.00           N  
ATOM   1484  H   SER   110      60.952  52.267  48.194  1.00  0.00           H  
ATOM   1485  CA  SER   110      61.331  50.509  46.951  1.00  0.00           C  
ATOM   1486  HA  SER   110      61.321  50.509  45.861  1.00  0.00           H  
ATOM   1487  CB  SER   110      62.803  50.579  47.386  1.00  0.00           C  
ATOM   1488  HB2 SER   110      63.303  49.662  47.076  1.00  0.00           H  
ATOM   1489  HB3 SER   110      63.190  51.426  46.820  1.00  0.00           H  
ATOM   1490  OG  SER   110      62.824  50.784  48.797  1.00  0.00           O  
ATOM   1491  HG  SER   110      62.562  51.670  49.059  1.00  0.00           H  
ATOM   1492  C   SER   110      60.629  49.243  47.489  1.00  0.00           C  
ATOM   1493  O   SER   110      60.104  49.288  48.598  1.00  0.00           O  
ATOM   1494  N   GLY   111      60.761  48.140  46.739  1.00  0.00           N  
ATOM   1495  H   GLY   111      61.220  48.178  45.839  1.00  0.00           H  
ATOM   1496  CA  GLY   111      60.417  46.851  47.266  1.00  0.00           C  
ATOM   1497  HA2 GLY   111      60.595  46.137  46.462  1.00  0.00           H  
ATOM   1498  HA3 GLY   111      61.064  46.449  48.046  1.00  0.00           H  
ATOM   1499  C   GLY   111      58.932  46.735  47.654  1.00  0.00           C  
ATOM   1500  O   GLY   111      58.152  47.582  47.233  1.00  0.00           O  
ATOM   1501  N   SER   112      58.486  45.723  48.330  1.00  0.00           N  
ATOM   1502  H   SER   112      57.482  45.703  48.433  1.00  0.00           H  
ATOM   1503  CA  SER   112      59.194  44.497  48.835  1.00  0.00           C  
ATOM   1504  HA  SER   112      58.391  43.795  49.061  1.00  0.00           H  
ATOM   1505  CB  SER   112      60.072  43.697  47.852  1.00  0.00           C  
ATOM   1506  HB2 SER   112      60.901  44.349  47.576  1.00  0.00           H  
ATOM   1507  HB3 SER   112      60.425  42.771  48.305  1.00  0.00           H  
ATOM   1508  OG  SER   112      59.390  43.351  46.628  1.00  0.00           O  
ATOM   1509  HG  SER   112      60.117  43.313  46.002  1.00  0.00           H  
ATOM   1510  C   SER   112      59.960  44.788  50.150  1.00  0.00           C  
ATOM   1511  O   SER   112      60.641  45.817  50.205  1.00  0.00           O  
ATOM   1512  N   TYR   113      59.996  43.849  51.132  1.00  0.00           N  
ATOM   1513  H   TYR   113      60.640  44.069  51.878  1.00  0.00           H  
ATOM   1514  CA  TYR   113      59.285  42.530  51.330  1.00  0.00           C  
ATOM   1515  HA  TYR   113      58.828  42.202  50.396  1.00  0.00           H  
ATOM   1516  CB  TYR   113      60.264  41.424  51.835  1.00  0.00           C  
ATOM   1517  HB2 TYR   113      60.658  41.697  52.814  1.00  0.00           H  
ATOM   1518  HB3 TYR   113      59.688  40.504  51.934  1.00  0.00           H  
ATOM   1519  CG  TYR   113      61.481  41.141  50.926  1.00  0.00           C  
ATOM   1520  CD1 TYR   113      61.285  40.662  49.628  1.00  0.00           C  
ATOM   1521  HD1 TYR   113      60.264  40.653  49.275  1.00  0.00           H  
ATOM   1522  CE1 TYR   113      62.359  40.454  48.811  1.00  0.00           C  
ATOM   1523  HE1 TYR   113      62.175  40.164  47.787  1.00  0.00           H  
ATOM   1524  CZ  TYR   113      63.647  40.673  49.263  1.00  0.00           C  
ATOM   1525  OH  TYR   113      64.635  40.636  48.381  1.00  0.00           O  
ATOM   1526  HH  TYR   113      65.513  40.582  48.765  1.00  0.00           H  
ATOM   1527  CE2 TYR   113      63.844  41.063  50.628  1.00  0.00           C  
ATOM   1528  HE2 TYR   113      64.832  41.262  51.017  1.00  0.00           H  
ATOM   1529  CD2 TYR   113      62.777  41.374  51.473  1.00  0.00           C  
ATOM   1530  HD2 TYR   113      62.972  41.767  52.460  1.00  0.00           H  
ATOM   1531  C   TYR   113      57.979  42.570  52.216  1.00  0.00           C  
ATOM   1532  O   TYR   113      57.328  41.507  52.384  1.00  0.00           O  
ATOM   1533  N   GLY   114      57.567  43.756  52.723  1.00  0.00           N  
ATOM   1534  H   GLY   114      58.096  44.593  52.522  1.00  0.00           H  
ATOM   1535  CA  GLY   114      56.218  44.007  53.211  1.00  0.00           C  
ATOM   1536  HA2 GLY   114      55.923  43.187  53.865  1.00  0.00           H  
ATOM   1537  HA3 GLY   114      56.180  45.018  53.617  1.00  0.00           H  
ATOM   1538  C   GLY   114      55.248  43.921  52.028  1.00  0.00           C  
ATOM   1539  O   GLY   114      55.575  43.588  50.914  1.00  0.00           O  
ATOM   1540  N   SER   115      53.909  44.151  52.277  1.00  0.00           N  
ATOM   1541  H   SER   115      53.388  44.151  51.411  1.00  0.00           H  
ATOM   1542  CA  SER   115      53.188  44.447  53.515  1.00  0.00           C  
ATOM   1543  HA  SER   115      53.795  45.229  53.973  1.00  0.00           H  
ATOM   1544  CB  SER   115      51.712  44.941  53.291  1.00  0.00           C  
ATOM   1545  HB2 SER   115      51.831  45.784  52.610  1.00  0.00           H  
ATOM   1546  HB3 SER   115      51.028  44.270  52.772  1.00  0.00           H  
ATOM   1547  OG  SER   115      51.127  45.197  54.532  1.00  0.00           O  
ATOM   1548  HG  SER   115      51.262  46.090  54.859  1.00  0.00           H  
ATOM   1549  C   SER   115      53.212  43.259  54.470  1.00  0.00           C  
ATOM   1550  O   SER   115      53.226  42.152  53.903  1.00  0.00           O  
ATOM   1551  N   SER   116      53.318  43.405  55.804  1.00  0.00           N  
ATOM   1552  H   SER   116      53.430  44.337  56.176  1.00  0.00           H  
ATOM   1553  CA  SER   116      53.508  42.272  56.738  1.00  0.00           C  
ATOM   1554  HA  SER   116      54.457  41.770  56.547  1.00  0.00           H  
ATOM   1555  CB  SER   116      53.411  42.671  58.234  1.00  0.00           C  
ATOM   1556  HB2 SER   116      52.361  42.927  58.373  1.00  0.00           H  
ATOM   1557  HB3 SER   116      53.862  41.875  58.828  1.00  0.00           H  
ATOM   1558  OG  SER   116      54.104  43.920  58.513  1.00  0.00           O  
ATOM   1559  HG  SER   116      53.442  44.610  58.600  1.00  0.00           H  
ATOM   1560  C   SER   116      52.501  41.132  56.544  1.00  0.00           C  
ATOM   1561  O   SER   116      51.358  41.444  56.209  1.00  0.00           O  
ATOM   1562  N   SER   117      52.784  39.928  56.955  1.00  0.00           N  
ATOM   1563  H   SER   117      53.681  39.738  57.379  1.00  0.00           H  
ATOM   1564  CA  SER   117      51.940  38.735  56.722  1.00  0.00           C  
ATOM   1565  HA  SER   117      51.243  38.930  55.907  1.00  0.00           H  
ATOM   1566  CB  SER   117      52.905  37.631  56.301  1.00  0.00           C  
ATOM   1567  HB2 SER   117      53.697  38.046  55.678  1.00  0.00           H  
ATOM   1568  HB3 SER   117      53.302  37.206  57.223  1.00  0.00           H  
ATOM   1569  OG  SER   117      52.155  36.600  55.605  1.00  0.00           O  
ATOM   1570  HG  SER   117      52.062  36.908  54.700  1.00  0.00           H  
ATOM   1571  C   SER   117      51.073  38.256  57.872  1.00  0.00           C  
ATOM   1572  O   SER   117      51.166  37.054  58.251  1.00  0.00           O  
ATOM   1573  N   GLN   118      50.128  39.084  58.303  1.00  0.00           N  
ATOM   1574  H   GLN   118      50.117  40.022  57.927  1.00  0.00           H  
ATOM   1575  CA  GLN   118      48.914  38.777  59.089  1.00  0.00           C  
ATOM   1576  HA  GLN   118      48.506  39.759  59.327  1.00  0.00           H  
ATOM   1577  CB  GLN   118      47.965  37.971  58.169  1.00  0.00           C  
ATOM   1578  HB2 GLN   118      47.875  38.431  57.185  1.00  0.00           H  
ATOM   1579  HB3 GLN   118      48.581  37.091  57.986  1.00  0.00           H  
ATOM   1580  CG  GLN   118      46.642  37.397  58.785  1.00  0.00           C  
ATOM   1581  HG2 GLN   118      46.070  36.842  58.041  1.00  0.00           H  
ATOM   1582  HG3 GLN   118      46.904  36.630  59.514  1.00  0.00           H  
ATOM   1583  CD  GLN   118      45.742  38.438  59.376  1.00  0.00           C  
ATOM   1584  OE1 GLN   118      45.542  38.519  60.573  1.00  0.00           O  
ATOM   1585  NE2 GLN   118      45.070  39.295  58.586  1.00  0.00           N  
ATOM   1586 HE21 GLN   118      45.310  39.420  57.613  1.00  0.00           H  
ATOM   1587 HE22 GLN   118      44.760  40.124  59.073  1.00  0.00           H  
ATOM   1588  C   GLN   118      49.072  38.055  60.437  1.00  0.00           C  
ATOM   1589  O   GLN   118      49.121  36.760  60.465  1.00  0.00           O  
ATOM   1590  N   SER   119      49.037  38.749  61.555  1.00  0.00           N  
ATOM   1591  H   SER   119      49.271  38.190  62.363  1.00  0.00           H  
ATOM   1592  CA  SER   119      48.891  40.214  61.838  1.00  0.00           C  
ATOM   1593  HA  SER   119      47.966  40.535  61.360  1.00  0.00           H  
ATOM   1594  CB  SER   119      48.809  40.478  63.395  1.00  0.00           C  
ATOM   1595  HB2 SER   119      49.796  40.406  63.851  1.00  0.00           H  
ATOM   1596  HB3 SER   119      48.332  41.434  63.611  1.00  0.00           H  
ATOM   1597  OG  SER   119      47.952  39.540  64.056  1.00  0.00           O  
ATOM   1598  HG  SER   119      47.018  39.668  63.876  1.00  0.00           H  
ATOM   1599  C   SER   119      50.023  41.072  61.233  1.00  0.00           C  
ATOM   1600  O   SER   119      51.112  40.606  60.946  1.00  0.00           O  
ATOM   1601  N   SER   120      49.850  42.382  61.356  1.00  0.00           N  
ATOM   1602  H   SER   120      48.946  42.699  61.675  1.00  0.00           H  
ATOM   1603  CA  SER   120      50.846  43.463  61.369  1.00  0.00           C  
ATOM   1604  HA  SER   120      51.624  43.127  60.684  1.00  0.00           H  
ATOM   1605  CB  SER   120      50.290  44.745  60.756  1.00  0.00           C  
ATOM   1606  HB2 SER   120      49.400  45.039  61.312  1.00  0.00           H  
ATOM   1607  HB3 SER   120      51.061  45.504  60.885  1.00  0.00           H  
ATOM   1608  OG  SER   120      50.077  44.566  59.370  1.00  0.00           O  
ATOM   1609  HG  SER   120      50.831  45.003  58.967  1.00  0.00           H  
ATOM   1610  C   SER   120      51.415  43.690  62.796  1.00  0.00           C  
ATOM   1611  O   SER   120      50.686  44.047  63.695  1.00  0.00           O  
ATOM   1612  N   SER   121      52.699  43.655  63.078  1.00  0.00           N  
ATOM   1613  H   SER   121      52.984  43.701  64.045  1.00  0.00           H  
ATOM   1614  CA  SER   121      53.809  43.537  62.138  1.00  0.00           C  
ATOM   1615  HA  SER   121      53.444  43.957  61.201  1.00  0.00           H  
ATOM   1616  CB  SER   121      54.988  44.435  62.508  1.00  0.00           C  
ATOM   1617  HB2 SER   121      55.496  43.999  63.368  1.00  0.00           H  
ATOM   1618  HB3 SER   121      55.646  44.283  61.652  1.00  0.00           H  
ATOM   1619  OG  SER   121      54.560  45.782  62.693  1.00  0.00           O  
ATOM   1620  HG  SER   121      54.474  45.887  63.643  1.00  0.00           H  
ATOM   1621  C   SER   121      54.262  42.092  61.806  1.00  0.00           C  
ATOM   1622  O   SER   121      55.002  41.932  60.833  1.00  0.00           O  
ATOM   1623  N   TYR   122      53.797  41.049  62.549  1.00  0.00           N  
ATOM   1624  H   TYR   122      53.209  41.267  63.340  1.00  0.00           H  
ATOM   1625  CA  TYR   122      54.061  39.639  62.275  1.00  0.00           C  
ATOM   1626  HA  TYR   122      54.332  39.585  61.220  1.00  0.00           H  
ATOM   1627  CB  TYR   122      55.298  39.234  63.145  1.00  0.00           C  
ATOM   1628  HB2 TYR   122      55.058  39.243  64.208  1.00  0.00           H  
ATOM   1629  HB3 TYR   122      55.361  38.170  62.919  1.00  0.00           H  
ATOM   1630  CG  TYR   122      56.646  39.816  62.938  1.00  0.00           C  
ATOM   1631  CD1 TYR   122      56.940  41.054  63.567  1.00  0.00           C  
ATOM   1632  HD1 TYR   122      56.204  41.512  64.212  1.00  0.00           H  
ATOM   1633  CE1 TYR   122      58.151  41.735  63.298  1.00  0.00           C  
ATOM   1634  HE1 TYR   122      58.299  42.733  63.682  1.00  0.00           H  
ATOM   1635  CZ  TYR   122      59.037  41.179  62.368  1.00  0.00           C  
ATOM   1636  OH  TYR   122      60.239  41.830  62.190  1.00  0.00           O  
ATOM   1637  HH  TYR   122      60.804  41.379  61.558  1.00  0.00           H  
ATOM   1638  CE2 TYR   122      58.655  39.901  61.728  1.00  0.00           C  
ATOM   1639  HE2 TYR   122      59.308  39.438  61.003  1.00  0.00           H  
ATOM   1640  CD2 TYR   122      57.491  39.278  62.030  1.00  0.00           C  
ATOM   1641  HD2 TYR   122      57.174  38.362  61.554  1.00  0.00           H  
ATOM   1642  C   TYR   122      52.867  38.776  62.622  1.00  0.00           C  
ATOM   1643  O   TYR   122      52.099  39.086  63.538  1.00  0.00           O  
ATOM   1644  N   GLY   123      52.615  37.613  62.016  1.00  0.00           N  
ATOM   1645  H   GLY   123      51.861  37.085  62.432  1.00  0.00           H  
ATOM   1646  CA  GLY   123      53.354  37.021  60.885  1.00  0.00           C  
ATOM   1647  HA2 GLY   123      53.109  37.561  59.970  1.00  0.00           H  
ATOM   1648  HA3 GLY   123      54.420  37.101  61.101  1.00  0.00           H  
ATOM   1649  C   GLY   123      53.130  35.546  60.682  1.00  0.00           C  
ATOM   1650  O   GLY   123      52.050  34.974  61.091  1.00  0.00           O  
ATOM   1651  N   GLN   124      54.168  34.891  60.197  1.00  0.00           N  
ATOM   1652  H   GLN   124      55.003  35.432  60.023  1.00  0.00           H  
ATOM   1653  CA  GLN   124      54.310  33.417  60.183  1.00  0.00           C  
ATOM   1654  HA  GLN   124      53.796  33.039  61.067  1.00  0.00           H  
ATOM   1655  CB  GLN   124      53.730  32.691  58.913  1.00  0.00           C  
ATOM   1656  HB2 GLN   124      52.806  33.185  58.611  1.00  0.00           H  
ATOM   1657  HB3 GLN   124      54.386  32.870  58.061  1.00  0.00           H  
ATOM   1658  CG  GLN   124      53.678  31.207  59.061  1.00  0.00           C  
ATOM   1659  HG2 GLN   124      53.545  30.724  58.093  1.00  0.00           H  
ATOM   1660  HG3 GLN   124      54.630  30.828  59.433  1.00  0.00           H  
ATOM   1661  CD  GLN   124      52.586  30.724  60.048  1.00  0.00           C  
ATOM   1662  OE1 GLN   124      52.403  31.275  61.133  1.00  0.00           O  
ATOM   1663  NE2 GLN   124      51.777  29.722  59.765  1.00  0.00           N  
ATOM   1664 HE21 GLN   124      51.791  29.376  58.817  1.00  0.00           H  
ATOM   1665 HE22 GLN   124      51.345  29.273  60.560  1.00  0.00           H  
ATOM   1666  C   GLN   124      55.791  33.098  60.342  1.00  0.00           C  
ATOM   1667  O   GLN   124      56.506  33.053  59.304  1.00  0.00           O  
ATOM   1668  N   PRO   125      56.256  32.906  61.546  1.00  0.00           N  
ATOM   1669  CD  PRO   125      57.678  32.744  61.690  1.00  0.00           C  
ATOM   1670  HD2 PRO   125      58.269  33.487  61.154  1.00  0.00           H  
ATOM   1671  HD3 PRO   125      57.945  31.715  61.450  1.00  0.00           H  
ATOM   1672  CG  PRO   125      58.029  32.981  63.211  1.00  0.00           C  
ATOM   1673  HG2 PRO   125      58.182  34.054  63.330  1.00  0.00           H  
ATOM   1674  HG3 PRO   125      58.941  32.542  63.614  1.00  0.00           H  
ATOM   1675  CB  PRO   125      56.801  32.450  63.854  1.00  0.00           C  
ATOM   1676  HB2 PRO   125      56.625  33.042  64.752  1.00  0.00           H  
ATOM   1677  HB3 PRO   125      56.835  31.363  63.920  1.00  0.00           H  
ATOM   1678  CA  PRO   125      55.631  32.801  62.937  1.00  0.00           C  
ATOM   1679  HA  PRO   125      54.941  31.958  62.945  1.00  0.00           H  
ATOM   1680  C   PRO   125      54.828  33.934  63.389  1.00  0.00           C  
ATOM   1681  O   PRO   125      55.300  35.095  63.274  1.00  0.00           O  
ATOM   1682  N   GLN   126      53.623  33.781  64.000  1.00  0.00           N  
ATOM   1683  H   GLN   126      53.328  32.847  64.245  1.00  0.00           H  
ATOM   1684  CA  GLN   126      52.766  34.892  64.505  1.00  0.00           C  
ATOM   1685  HA  GLN   126      52.555  35.562  63.671  1.00  0.00           H  
ATOM   1686  CB  GLN   126      51.500  34.318  65.106  1.00  0.00           C  
ATOM   1687  HB2 GLN   126      51.285  33.574  64.339  1.00  0.00           H  
ATOM   1688  HB3 GLN   126      51.707  33.709  65.985  1.00  0.00           H  
ATOM   1689  CG  GLN   126      50.249  35.232  65.404  1.00  0.00           C  
ATOM   1690  HG2 GLN   126      49.594  34.617  66.022  1.00  0.00           H  
ATOM   1691  HG3 GLN   126      50.603  36.055  66.024  1.00  0.00           H  
ATOM   1692  CD  GLN   126      49.457  35.718  64.170  1.00  0.00           C  
ATOM   1693  OE1 GLN   126      49.998  35.631  63.035  1.00  0.00           O  
ATOM   1694  NE2 GLN   126      48.279  36.133  64.414  1.00  0.00           N  
ATOM   1695 HE21 GLN   126      47.968  36.218  65.372  1.00  0.00           H  
ATOM   1696 HE22 GLN   126      47.701  36.202  63.589  1.00  0.00           H  
ATOM   1697  C   GLN   126      53.420  35.799  65.637  1.00  0.00           C  
ATOM   1698  O   GLN   126      54.047  35.337  66.561  1.00  0.00           O  
ATOM   1699  N   SER   127      53.196  37.076  65.543  1.00  0.00           N  
ATOM   1700  H   SER   127      52.797  37.338  64.653  1.00  0.00           H  
ATOM   1701  CA  SER   127      53.574  38.084  66.597  1.00  0.00           C  
ATOM   1702  HA  SER   127      53.079  39.013  66.313  1.00  0.00           H  
ATOM   1703  CB  SER   127      53.030  37.749  67.976  1.00  0.00           C  
ATOM   1704  HB2 SER   127      53.685  37.150  68.609  1.00  0.00           H  
ATOM   1705  HB3 SER   127      52.896  38.739  68.411  1.00  0.00           H  
ATOM   1706  OG  SER   127      51.765  37.130  67.888  1.00  0.00           O  
ATOM   1707  HG  SER   127      51.251  37.672  67.285  1.00  0.00           H  
ATOM   1708  C   SER   127      55.099  38.459  66.600  1.00  0.00           C  
ATOM   1709  O   SER   127      55.479  39.577  66.556  1.00  0.00           O  
ATOM   1710  N   GLY   128      55.981  37.440  66.592  1.00  0.00           N  
ATOM   1711  H   GLY   128      55.622  36.497  66.633  1.00  0.00           H  
ATOM   1712  CA  GLY   128      57.362  37.651  66.148  1.00  0.00           C  
ATOM   1713  HA2 GLY   128      57.463  38.285  65.267  1.00  0.00           H  
ATOM   1714  HA3 GLY   128      57.863  38.182  66.956  1.00  0.00           H  
ATOM   1715  C   GLY   128      58.189  36.361  65.961  1.00  0.00           C  
ATOM   1716  O   GLY   128      57.757  35.259  66.236  1.00  0.00           O  
ATOM   1717  N   SER   129      59.418  36.425  65.477  1.00  0.00           N  
ATOM   1718  H   SER   129      59.987  35.591  65.462  1.00  0.00           H  
ATOM   1719  CA  SER   129      60.249  37.482  64.969  1.00  0.00           C  
ATOM   1720  HA  SER   129      61.254  37.074  64.862  1.00  0.00           H  
ATOM   1721  CB  SER   129      59.877  37.950  63.584  1.00  0.00           C  
ATOM   1722  HB2 SER   129      58.931  38.477  63.710  1.00  0.00           H  
ATOM   1723  HB3 SER   129      60.556  38.718  63.214  1.00  0.00           H  
ATOM   1724  OG  SER   129      59.738  36.938  62.631  1.00  0.00           O  
ATOM   1725  HG  SER   129      60.460  36.330  62.808  1.00  0.00           H  
ATOM   1726  C   SER   129      60.472  38.663  65.925  1.00  0.00           C  
ATOM   1727  O   SER   129      60.525  39.827  65.559  1.00  0.00           O  
ATOM   1728  N   TYR   130      60.546  38.266  67.206  1.00  0.00           N  
ATOM   1729  H   TYR   130      60.505  37.294  67.476  1.00  0.00           H  
ATOM   1730  CA  TYR   130      60.600  39.258  68.256  1.00  0.00           C  
ATOM   1731  HA  TYR   130      59.775  39.955  68.111  1.00  0.00           H  
ATOM   1732  CB  TYR   130      60.397  38.530  69.600  1.00  0.00           C  
ATOM   1733  HB2 TYR   130      61.218  37.814  69.618  1.00  0.00           H  
ATOM   1734  HB3 TYR   130      60.546  39.151  70.484  1.00  0.00           H  
ATOM   1735  CG  TYR   130      59.093  37.699  69.731  1.00  0.00           C  
ATOM   1736  CD1 TYR   130      59.108  36.274  69.564  1.00  0.00           C  
ATOM   1737  HD1 TYR   130      60.046  35.742  69.494  1.00  0.00           H  
ATOM   1738  CE1 TYR   130      57.907  35.568  69.525  1.00  0.00           C  
ATOM   1739  HE1 TYR   130      58.038  34.521  69.294  1.00  0.00           H  
ATOM   1740  CZ  TYR   130      56.622  36.243  69.749  1.00  0.00           C  
ATOM   1741  OH  TYR   130      55.462  35.490  69.577  1.00  0.00           O  
ATOM   1742  HH  TYR   130      55.619  34.544  69.534  1.00  0.00           H  
ATOM   1743  CE2 TYR   130      56.605  37.660  70.068  1.00  0.00           C  
ATOM   1744  HE2 TYR   130      55.718  38.237  70.286  1.00  0.00           H  
ATOM   1745  CD2 TYR   130      57.823  38.328  70.009  1.00  0.00           C  
ATOM   1746  HD2 TYR   130      57.848  39.405  70.082  1.00  0.00           H  
ATOM   1747  C   TYR   130      61.939  40.098  68.323  1.00  0.00           C  
ATOM   1748  O   TYR   130      63.030  39.600  68.281  1.00  0.00           O  
ATOM   1749  N   SER   131      61.936  41.437  68.495  1.00  0.00           N  
ATOM   1750  H   SER   131      62.799  41.958  68.563  1.00  0.00           H  
ATOM   1751  CA  SER   131      60.738  42.361  68.586  1.00  0.00           C  
ATOM   1752  HA  SER   131      61.157  43.344  68.799  1.00  0.00           H  
ATOM   1753  CB  SER   131      59.996  42.430  67.238  1.00  0.00           C  
ATOM   1754  HB2 SER   131      60.661  42.704  66.419  1.00  0.00           H  
ATOM   1755  HB3 SER   131      59.417  41.566  66.914  1.00  0.00           H  
ATOM   1756  OG  SER   131      59.033  43.457  67.266  1.00  0.00           O  
ATOM   1757  HG  SER   131      59.266  44.150  66.644  1.00  0.00           H  
ATOM   1758  C   SER   131      59.781  42.097  69.796  1.00  0.00           C  
ATOM   1759  O   SER   131      58.624  41.752  69.679  1.00  0.00           O  
ATOM   1760  N   GLN   132      60.230  42.305  70.992  1.00  0.00           N  
ATOM   1761  H   GLN   132      59.688  41.870  71.725  1.00  0.00           H  
ATOM   1762  CA  GLN   132      61.522  42.876  71.473  1.00  0.00           C  
ATOM   1763  HA  GLN   132      62.349  42.744  70.776  1.00  0.00           H  
ATOM   1764  CB  GLN   132      61.336  44.401  71.562  1.00  0.00           C  
ATOM   1765  HB2 GLN   132      62.285  44.934  71.609  1.00  0.00           H  
ATOM   1766  HB3 GLN   132      60.804  44.771  70.686  1.00  0.00           H  
ATOM   1767  CG  GLN   132      60.409  44.856  72.723  1.00  0.00           C  
ATOM   1768  HG2 GLN   132      59.453  44.366  72.537  1.00  0.00           H  
ATOM   1769  HG3 GLN   132      60.746  44.564  73.717  1.00  0.00           H  
ATOM   1770  CD  GLN   132      60.063  46.357  72.692  1.00  0.00           C  
ATOM   1771  OE1 GLN   132      59.770  47.027  73.735  1.00  0.00           O  
ATOM   1772  NE2 GLN   132      60.198  46.994  71.558  1.00  0.00           N  
ATOM   1773 HE21 GLN   132      60.311  46.511  70.679  1.00  0.00           H  
ATOM   1774 HE22 GLN   132      60.020  47.989  71.567  1.00  0.00           H  
ATOM   1775  C   GLN   132      61.888  42.290  72.875  1.00  0.00           C  
ATOM   1776  O   GLN   132      61.078  41.740  73.602  1.00  0.00           O  
ATOM   1777  N   GLN   133      63.148  42.498  73.195  1.00  0.00           N  
ATOM   1778  H   GLN   133      63.770  42.830  72.472  1.00  0.00           H  
ATOM   1779  CA  GLN   133      63.721  42.225  74.460  1.00  0.00           C  
ATOM   1780  HA  GLN   133      64.741  42.604  74.525  1.00  0.00           H  
ATOM   1781  CB  GLN   133      62.985  42.969  75.619  1.00  0.00           C  
ATOM   1782  HB2 GLN   133      61.943  42.692  75.459  1.00  0.00           H  
ATOM   1783  HB3 GLN   133      63.193  42.535  76.597  1.00  0.00           H  
ATOM   1784  CG  GLN   133      63.003  44.541  75.694  1.00  0.00           C  
ATOM   1785  HG2 GLN   133      64.031  44.892  75.786  1.00  0.00           H  
ATOM   1786  HG3 GLN   133      62.753  44.768  74.657  1.00  0.00           H  
ATOM   1787  CD  GLN   133      62.075  45.086  76.777  1.00  0.00           C  
ATOM   1788  OE1 GLN   133      62.177  44.614  77.878  1.00  0.00           O  
ATOM   1789  NE2 GLN   133      61.511  46.258  76.580  1.00  0.00           N  
ATOM   1790 HE21 GLN   133      61.472  46.657  75.652  1.00  0.00           H  
ATOM   1791 HE22 GLN   133      61.088  46.619  77.422  1.00  0.00           H  
ATOM   1792  C   GLN   133      63.851  40.705  74.822  1.00  0.00           C  
ATOM   1793  O   GLN   133      63.087  40.276  75.688  1.00  0.00           O  
ATOM   1794  N   PRO   134      64.829  39.975  74.285  1.00  0.00           N  
ATOM   1795  CD  PRO   134      65.161  38.605  74.816  1.00  0.00           C  
ATOM   1796  HD2 PRO   134      64.402  37.861  74.576  1.00  0.00           H  
ATOM   1797  HD3 PRO   134      65.293  38.674  75.896  1.00  0.00           H  
ATOM   1798  CG  PRO   134      66.397  38.086  74.043  1.00  0.00           C  
ATOM   1799  HG2 PRO   134      66.359  37.014  73.851  1.00  0.00           H  
ATOM   1800  HG3 PRO   134      67.205  38.403  74.702  1.00  0.00           H  
ATOM   1801  CB  PRO   134      66.372  38.909  72.779  1.00  0.00           C  
ATOM   1802  HB2 PRO   134      65.955  38.396  71.913  1.00  0.00           H  
ATOM   1803  HB3 PRO   134      67.423  39.137  72.600  1.00  0.00           H  
ATOM   1804  CA  PRO   134      65.496  40.142  72.941  1.00  0.00           C  
ATOM   1805  HA  PRO   134      66.070  41.068  72.909  1.00  0.00           H  
ATOM   1806  C   PRO   134      64.515  40.264  71.760  1.00  0.00           C  
ATOM   1807  O   PRO   134      63.420  39.659  71.809  1.00  0.00           O  
ATOM   1808  N   SER   135      64.568  41.045  70.706  1.00  0.00           N  
ATOM   1809  H   SER   135      63.641  41.170  70.327  1.00  0.00           H  
ATOM   1810  CA  SER   135      65.750  41.641  70.076  1.00  0.00           C  
ATOM   1811  HA  SER   135      66.613  40.987  70.201  1.00  0.00           H  
ATOM   1812  CB  SER   135      65.487  41.928  68.570  1.00  0.00           C  
ATOM   1813  HB2 SER   135      66.380  42.319  68.083  1.00  0.00           H  
ATOM   1814  HB3 SER   135      65.149  40.980  68.153  1.00  0.00           H  
ATOM   1815  OG  SER   135      64.439  42.830  68.402  1.00  0.00           O  
ATOM   1816  HG  SER   135      64.551  43.394  67.633  1.00  0.00           H  
ATOM   1817  C   SER   135      66.106  42.986  70.744  1.00  0.00           C  
ATOM   1818  O   SER   135      65.239  43.585  71.367  1.00  0.00           O  
ATOM   1819  N   TYR   136      67.202  43.496  70.307  1.00  0.00           N  
ATOM   1820  H   TYR   136      67.717  43.080  69.545  1.00  0.00           H  
ATOM   1821  CA  TYR   136      67.827  44.715  70.937  1.00  0.00           C  
ATOM   1822  HA  TYR   136      67.163  45.253  71.614  1.00  0.00           H  
ATOM   1823  CB  TYR   136      68.916  44.286  71.979  1.00  0.00           C  
ATOM   1824  HB2 TYR   136      69.599  43.569  71.523  1.00  0.00           H  
ATOM   1825  HB3 TYR   136      69.637  45.036  72.305  1.00  0.00           H  
ATOM   1826  CG  TYR   136      68.402  43.637  73.337  1.00  0.00           C  
ATOM   1827  CD1 TYR   136      67.541  44.370  74.147  1.00  0.00           C  
ATOM   1828  HD1 TYR   136      67.192  45.322  73.775  1.00  0.00           H  
ATOM   1829  CE1 TYR   136      67.081  43.858  75.387  1.00  0.00           C  
ATOM   1830  HE1 TYR   136      66.282  44.382  75.890  1.00  0.00           H  
ATOM   1831  CZ  TYR   136      67.432  42.548  75.773  1.00  0.00           C  
ATOM   1832  OH  TYR   136      66.981  42.033  76.951  1.00  0.00           O  
ATOM   1833  HH  TYR   136      67.160  41.090  76.976  1.00  0.00           H  
ATOM   1834  CE2 TYR   136      68.249  41.807  74.872  1.00  0.00           C  
ATOM   1835  HE2 TYR   136      68.418  40.761  75.082  1.00  0.00           H  
ATOM   1836  CD2 TYR   136      68.738  42.320  73.682  1.00  0.00           C  
ATOM   1837  HD2 TYR   136      69.440  41.731  73.110  1.00  0.00           H  
ATOM   1838  C   TYR   136      68.357  45.732  69.918  1.00  0.00           C  
ATOM   1839  O   TYR   136      69.189  45.336  69.128  1.00  0.00           O  
ATOM   1840  N   GLY   137      67.799  46.962  69.898  1.00  0.00           N  
ATOM   1841  H   GLY   137      68.110  47.610  69.188  1.00  0.00           H  
ATOM   1842  CA  GLY   137      66.838  47.532  70.810  1.00  0.00           C  
ATOM   1843  HA2 GLY   137      66.557  48.510  70.419  1.00  0.00           H  
ATOM   1844  HA3 GLY   137      65.986  46.881  71.004  1.00  0.00           H  
ATOM   1845  C   GLY   137      67.627  47.846  72.106  1.00  0.00           C  
ATOM   1846  O   GLY   137      68.882  47.964  72.184  1.00  0.00           O  
ATOM   1847  N   GLY   138      66.945  48.033  73.168  1.00  0.00           N  
ATOM   1848  H   GLY   138      65.937  47.983  73.177  1.00  0.00           H  
ATOM   1849  CA  GLY   138      67.597  48.168  74.439  1.00  0.00           C  
ATOM   1850  HA2 GLY   138      66.814  47.942  75.164  1.00  0.00           H  
ATOM   1851  HA3 GLY   138      68.349  47.385  74.533  1.00  0.00           H  
ATOM   1852  C   GLY   138      68.161  49.550  74.640  1.00  0.00           C  
ATOM   1853  O   GLY   138      67.991  50.401  73.798  1.00  0.00           O  
ATOM   1854  N   GLN   139      68.786  49.850  75.776  1.00  0.00           N  
ATOM   1855  H   GLN   139      69.204  50.768  75.817  1.00  0.00           H  
ATOM   1856  CA  GLN   139      68.922  48.948  76.914  1.00  0.00           C  
ATOM   1857  HA  GLN   139      69.106  47.928  76.577  1.00  0.00           H  
ATOM   1858  CB  GLN   139      70.107  49.416  77.823  1.00  0.00           C  
ATOM   1859  HB2 GLN   139      69.856  50.431  78.131  1.00  0.00           H  
ATOM   1860  HB3 GLN   139      70.090  48.767  78.699  1.00  0.00           H  
ATOM   1861  CG  GLN   139      71.461  49.407  77.175  1.00  0.00           C  
ATOM   1862  HG2 GLN   139      71.825  48.379  77.207  1.00  0.00           H  
ATOM   1863  HG3 GLN   139      71.455  49.770  76.147  1.00  0.00           H  
ATOM   1864  CD  GLN   139      72.489  50.325  77.804  1.00  0.00           C  
ATOM   1865  OE1 GLN   139      72.803  50.192  78.964  1.00  0.00           O  
ATOM   1866  NE2 GLN   139      73.191  51.232  77.179  1.00  0.00           N  
ATOM   1867 HE21 GLN   139      73.115  51.224  76.172  1.00  0.00           H  
ATOM   1868 HE22 GLN   139      73.787  51.834  77.728  1.00  0.00           H  
ATOM   1869  C   GLN   139      67.578  48.856  77.681  1.00  0.00           C  
ATOM   1870  O   GLN   139      67.395  47.928  78.443  1.00  0.00           O  
ATOM   1871  N   GLN   140      66.777  49.972  77.676  1.00  0.00           N  
ATOM   1872  H   GLN   140      66.949  50.582  76.889  1.00  0.00           H  
ATOM   1873  CA  GLN   140      65.663  50.263  78.618  1.00  0.00           C  
ATOM   1874  HA  GLN   140      65.271  51.226  78.289  1.00  0.00           H  
ATOM   1875  CB  GLN   140      64.519  49.215  78.599  1.00  0.00           C  
ATOM   1876  HB2 GLN   140      64.957  48.260  78.892  1.00  0.00           H  
ATOM   1877  HB3 GLN   140      63.762  49.552  79.308  1.00  0.00           H  
ATOM   1878  CG  GLN   140      63.944  49.059  77.179  1.00  0.00           C  
ATOM   1879  HG2 GLN   140      62.903  48.803  77.372  1.00  0.00           H  
ATOM   1880  HG3 GLN   140      63.918  49.995  76.620  1.00  0.00           H  
ATOM   1881  CD  GLN   140      64.415  47.879  76.389  1.00  0.00           C  
ATOM   1882  OE1 GLN   140      65.134  46.997  76.864  1.00  0.00           O  
ATOM   1883  NE2 GLN   140      64.012  47.706  75.145  1.00  0.00           N  
ATOM   1884 HE21 GLN   140      63.324  48.254  74.648  1.00  0.00           H  
ATOM   1885 HE22 GLN   140      64.494  46.893  74.787  1.00  0.00           H  
ATOM   1886  C   GLN   140      66.184  50.484  80.113  1.00  0.00           C  
ATOM   1887  O   GLN   140      65.710  49.857  81.041  1.00  0.00           O  
ATOM   1888  N   GLN   141      67.271  51.153  80.282  1.00  0.00           N  
ATOM   1889  H   GLN   141      67.686  51.501  79.429  1.00  0.00           H  
ATOM   1890  CA  GLN   141      67.931  51.564  81.538  1.00  0.00           C  
ATOM   1891  HA  GLN   141      67.222  51.376  82.344  1.00  0.00           H  
ATOM   1892  CB  GLN   141      69.267  50.792  81.723  1.00  0.00           C  
ATOM   1893  HB2 GLN   141      69.802  50.856  80.776  1.00  0.00           H  
ATOM   1894  HB3 GLN   141      69.967  51.235  82.431  1.00  0.00           H  
ATOM   1895  CG  GLN   141      69.038  49.283  81.888  1.00  0.00           C  
ATOM   1896  HG2 GLN   141      68.366  48.998  81.079  1.00  0.00           H  
ATOM   1897  HG3 GLN   141      69.975  48.755  81.715  1.00  0.00           H  
ATOM   1898  CD  GLN   141      68.486  48.941  83.285  1.00  0.00           C  
ATOM   1899  OE1 GLN   141      69.163  48.946  84.282  1.00  0.00           O  
ATOM   1900  NE2 GLN   141      67.209  48.711  83.430  1.00  0.00           N  
ATOM   1901 HE21 GLN   141      66.660  48.824  82.590  1.00  0.00           H  
ATOM   1902 HE22 GLN   141      66.793  48.899  84.330  1.00  0.00           H  
ATOM   1903  C   GLN   141      68.213  53.060  81.402  1.00  0.00           C  
ATOM   1904  O   GLN   141      69.030  53.381  80.482  1.00  0.00           O  
ATOM   1905  N   SER   142      67.679  53.913  82.222  1.00  0.00           N  
ATOM   1906  H   SER   142      68.048  54.844  82.093  1.00  0.00           H  
ATOM   1907  CA  SER   142      66.602  53.761  83.281  1.00  0.00           C  
ATOM   1908  HA  SER   142      66.343  54.781  83.564  1.00  0.00           H  
ATOM   1909  CB  SER   142      65.266  53.172  82.674  1.00  0.00           C  
ATOM   1910  HB2 SER   142      65.263  52.101  82.472  1.00  0.00           H  
ATOM   1911  HB3 SER   142      64.437  53.341  83.361  1.00  0.00           H  
ATOM   1912  OG  SER   142      65.028  53.704  81.347  1.00  0.00           O  
ATOM   1913  HG  SER   142      64.086  53.749  81.170  1.00  0.00           H  
ATOM   1914  C   SER   142      66.984  52.904  84.546  1.00  0.00           C  
ATOM   1915  O   SER   142      66.125  52.181  85.074  1.00  0.00           O  
ATOM   1916  N   TYR   143      68.215  52.952  84.951  1.00  0.00           N  
ATOM   1917  H   TYR   143      68.753  53.635  84.439  1.00  0.00           H  
ATOM   1918  CA  TYR   143      68.913  52.407  86.126  1.00  0.00           C  
ATOM   1919  HA  TYR   143      68.913  51.323  86.012  1.00  0.00           H  
ATOM   1920  CB  TYR   143      70.396  52.895  86.226  1.00  0.00           C  
ATOM   1921  HB2 TYR   143      70.460  53.982  86.193  1.00  0.00           H  
ATOM   1922  HB3 TYR   143      70.738  52.625  87.226  1.00  0.00           H  
ATOM   1923  CG  TYR   143      71.272  52.360  85.133  1.00  0.00           C  
ATOM   1924  CD1 TYR   143      71.676  51.039  85.141  1.00  0.00           C  
ATOM   1925  HD1 TYR   143      71.379  50.271  85.840  1.00  0.00           H  
ATOM   1926  CE1 TYR   143      72.359  50.474  84.083  1.00  0.00           C  
ATOM   1927  HE1 TYR   143      72.562  49.421  83.958  1.00  0.00           H  
ATOM   1928  CZ  TYR   143      72.708  51.279  83.011  1.00  0.00           C  
ATOM   1929  OH  TYR   143      73.300  50.697  81.942  1.00  0.00           O  
ATOM   1930  HH  TYR   143      73.626  49.843  82.235  1.00  0.00           H  
ATOM   1931  CE2 TYR   143      72.449  52.649  82.986  1.00  0.00           C  
ATOM   1932  HE2 TYR   143      72.866  53.175  82.140  1.00  0.00           H  
ATOM   1933  CD2 TYR   143      71.787  53.187  84.104  1.00  0.00           C  
ATOM   1934  HD2 TYR   143      71.668  54.261  84.090  1.00  0.00           H  
ATOM   1935  C   TYR   143      68.237  52.815  87.450  1.00  0.00           C  
ATOM   1936  O   TYR   143      67.781  53.924  87.674  1.00  0.00           O  
ATOM   1937  N   GLY   144      68.164  51.931  88.440  1.00  0.00           N  
ATOM   1938  H   GLY   144      68.673  51.062  88.365  1.00  0.00           H  
ATOM   1939  CA  GLY   144      67.438  52.128  89.652  1.00  0.00           C  
ATOM   1940  HA2 GLY   144      67.675  51.300  90.320  1.00  0.00           H  
ATOM   1941  HA3 GLY   144      67.674  53.052  90.180  1.00  0.00           H  
ATOM   1942  C   GLY   144      65.959  52.058  89.487  1.00  0.00           C  
ATOM   1943  O   GLY   144      65.358  51.982  88.422  1.00  0.00           O  
ATOM   1944  N   GLN   145      65.276  51.942  90.640  1.00  0.00           N  
ATOM   1945  H   GLN   145      65.813  52.252  91.437  1.00  0.00           H  
ATOM   1946  CA  GLN   145      63.874  51.659  90.835  1.00  0.00           C  
ATOM   1947  HA  GLN   145      63.685  50.779  90.220  1.00  0.00           H  
ATOM   1948  CB  GLN   145      63.645  51.141  92.260  1.00  0.00           C  
ATOM   1949  HB2 GLN   145      64.181  51.679  93.043  1.00  0.00           H  
ATOM   1950  HB3 GLN   145      62.598  51.258  92.540  1.00  0.00           H  
ATOM   1951  CG  GLN   145      64.012  49.666  92.589  1.00  0.00           C  
ATOM   1952  HG2 GLN   145      63.441  49.295  93.440  1.00  0.00           H  
ATOM   1953  HG3 GLN   145      63.762  48.983  91.777  1.00  0.00           H  
ATOM   1954  CD  GLN   145      65.460  49.477  92.933  1.00  0.00           C  
ATOM   1955  OE1 GLN   145      66.213  50.409  93.124  1.00  0.00           O  
ATOM   1956  NE2 GLN   145      65.897  48.219  93.168  1.00  0.00           N  
ATOM   1957 HE21 GLN   145      66.906  48.168  93.193  1.00  0.00           H  
ATOM   1958 HE22 GLN   145      65.297  47.429  92.981  1.00  0.00           H  
ATOM   1959  C   GLN   145      62.931  52.794  90.436  1.00  0.00           C  
ATOM   1960  O   GLN   145      63.160  53.959  90.832  1.00  0.00           O  
ATOM   1961  N   GLN   146      61.876  52.514  89.583  1.00  0.00           N  
ATOM   1962  H   GLN   146      61.846  51.548  89.290  1.00  0.00           H  
ATOM   1963  CA  GLN   146      60.759  53.351  89.180  1.00  0.00           C  
ATOM   1964  HA  GLN   146      61.217  54.049  88.478  1.00  0.00           H  
ATOM   1965  CB  GLN   146      59.724  52.489  88.400  1.00  0.00           C  
ATOM   1966  HB2 GLN   146      60.226  51.673  87.880  1.00  0.00           H  
ATOM   1967  HB3 GLN   146      59.079  51.954  89.097  1.00  0.00           H  
ATOM   1968  CG  GLN   146      58.807  53.330  87.544  1.00  0.00           C  
ATOM   1969  HG2 GLN   146      58.013  53.707  88.189  1.00  0.00           H  
ATOM   1970  HG3 GLN   146      59.236  54.239  87.123  1.00  0.00           H  
ATOM   1971  CD  GLN   146      57.967  52.657  86.465  1.00  0.00           C  
ATOM   1972  OE1 GLN   146      57.952  51.436  86.355  1.00  0.00           O  
ATOM   1973  NE2 GLN   146      57.201  53.439  85.739  1.00  0.00           N  
ATOM   1974 HE21 GLN   146      57.205  54.444  85.837  1.00  0.00           H  
ATOM   1975 HE22 GLN   146      56.664  52.921  85.058  1.00  0.00           H  
ATOM   1976  C   GLN   146      60.173  54.163  90.338  1.00  0.00           C  
ATOM   1977  O   GLN   146      59.830  53.523  91.341  1.00  0.00           O  
ATOM   1978  N   GLN   147      59.900  55.386  90.112  1.00  0.00           N  
ATOM   1979  H   GLN   147      60.302  55.850  89.310  1.00  0.00           H  
ATOM   1980  CA  GLN   147      59.172  56.238  91.060  1.00  0.00           C  
ATOM   1981  HA  GLN   147      58.520  55.645  91.701  1.00  0.00           H  
ATOM   1982  CB  GLN   147      60.242  56.869  91.950  1.00  0.00           C  
ATOM   1983  HB2 GLN   147      59.827  57.465  92.763  1.00  0.00           H  
ATOM   1984  HB3 GLN   147      60.890  56.137  92.431  1.00  0.00           H  
ATOM   1985  CG  GLN   147      61.168  57.934  91.210  1.00  0.00           C  
ATOM   1986  HG2 GLN   147      61.541  57.378  90.349  1.00  0.00           H  
ATOM   1987  HG3 GLN   147      60.511  58.701  90.798  1.00  0.00           H  
ATOM   1988  CD  GLN   147      62.154  58.610  92.160  1.00  0.00           C  
ATOM   1989  OE1 GLN   147      62.199  58.240  93.296  1.00  0.00           O  
ATOM   1990  NE2 GLN   147      62.889  59.594  91.777  1.00  0.00           N  
ATOM   1991 HE21 GLN   147      62.721  60.065  90.899  1.00  0.00           H  
ATOM   1992 HE22 GLN   147      63.486  60.020  92.471  1.00  0.00           H  
ATOM   1993  C   GLN   147      58.326  57.281  90.399  1.00  0.00           C  
ATOM   1994  O   GLN   147      58.410  57.545  89.223  1.00  0.00           O  
ATOM   1995  N   SER   148      57.410  57.932  91.137  1.00  0.00           N  
ATOM   1996  H   SER   148      57.248  57.597  92.076  1.00  0.00           H  
ATOM   1997  CA  SER   148      56.436  58.914  90.636  1.00  0.00           C  
ATOM   1998  HA  SER   148      55.926  58.542  89.748  1.00  0.00           H  
ATOM   1999  CB  SER   148      55.329  59.122  91.692  1.00  0.00           C  
ATOM   2000  HB2 SER   148      54.863  58.166  91.931  1.00  0.00           H  
ATOM   2001  HB3 SER   148      55.761  59.557  92.593  1.00  0.00           H  
ATOM   2002  OG  SER   148      54.286  60.022  91.325  1.00  0.00           O  
ATOM   2003  HG  SER   148      53.650  59.473  90.860  1.00  0.00           H  
ATOM   2004  C   SER   148      57.090  60.282  90.381  1.00  0.00           C  
ATOM   2005  O   SER   148      57.909  60.816  91.191  1.00  0.00           O  
ATOM   2006  N   TYR   149      56.857  60.909  89.248  1.00  0.00           N  
ATOM   2007  H   TYR   149      56.364  60.320  88.591  1.00  0.00           H  
ATOM   2008  CA  TYR   149      57.544  62.155  88.820  1.00  0.00           C  
ATOM   2009  HA  TYR   149      58.585  61.854  88.707  1.00  0.00           H  
ATOM   2010  CB  TYR   149      57.137  62.628  87.436  1.00  0.00           C  
ATOM   2011  HB2 TYR   149      57.286  61.807  86.734  1.00  0.00           H  
ATOM   2012  HB3 TYR   149      56.054  62.747  87.481  1.00  0.00           H  
ATOM   2013  CG  TYR   149      57.789  63.799  86.866  1.00  0.00           C  
ATOM   2014  CD1 TYR   149      57.031  64.982  86.658  1.00  0.00           C  
ATOM   2015  HD1 TYR   149      55.957  64.997  86.773  1.00  0.00           H  
ATOM   2016  CE1 TYR   149      57.670  66.183  86.196  1.00  0.00           C  
ATOM   2017  HE1 TYR   149      57.001  67.019  86.055  1.00  0.00           H  
ATOM   2018  CZ  TYR   149      59.046  66.217  85.965  1.00  0.00           C  
ATOM   2019  OH  TYR   149      59.618  67.359  85.500  1.00  0.00           O  
ATOM   2020  HH  TYR   149      60.566  67.208  85.495  1.00  0.00           H  
ATOM   2021  CE2 TYR   149      59.817  65.025  86.104  1.00  0.00           C  
ATOM   2022  HE2 TYR   149      60.884  65.052  85.942  1.00  0.00           H  
ATOM   2023  CD2 TYR   149      59.178  63.808  86.502  1.00  0.00           C  
ATOM   2024  HD2 TYR   149      59.757  62.898  86.565  1.00  0.00           H  
ATOM   2025  C   TYR   149      57.424  63.287  89.888  1.00  0.00           C  
ATOM   2026  O   TYR   149      56.291  63.463  90.404  1.00  0.00           O  
ATOM   2027  N   ASN   150      58.482  64.071  90.127  1.00  0.00           N  
ATOM   2028  H   ASN   150      59.286  63.804  89.577  1.00  0.00           H  
ATOM   2029  CA  ASN   150      58.646  65.281  90.930  1.00  0.00           C  
ATOM   2030  HA  ASN   150      57.763  65.446  91.548  1.00  0.00           H  
ATOM   2031  CB  ASN   150      59.660  64.995  91.991  1.00  0.00           C  
ATOM   2032  HB2 ASN   150      59.489  64.063  92.528  1.00  0.00           H  
ATOM   2033  HB3 ASN   150      60.580  64.866  91.420  1.00  0.00           H  
ATOM   2034  CG  ASN   150      59.947  66.183  92.889  1.00  0.00           C  
ATOM   2035  OD1 ASN   150      59.110  67.050  93.062  1.00  0.00           O  
ATOM   2036  ND2 ASN   150      61.083  66.218  93.524  1.00  0.00           N  
ATOM   2037 HD21 ASN   150      61.252  67.058  94.059  1.00  0.00           H  
ATOM   2038 HD22 ASN   150      61.803  65.520  93.400  1.00  0.00           H  
ATOM   2039  C   ASN   150      58.908  66.560  90.062  1.00  0.00           C  
ATOM   2040  O   ASN   150      60.030  66.849  89.608  1.00  0.00           O  
ATOM   2041  N   PRO   151      57.906  67.365  89.717  1.00  0.00           N  
ATOM   2042  CD  PRO   151      56.538  67.234  90.161  1.00  0.00           C  
ATOM   2043  HD2 PRO   151      56.650  67.163  91.242  1.00  0.00           H  
ATOM   2044  HD3 PRO   151      56.002  66.403  89.700  1.00  0.00           H  
ATOM   2045  CG  PRO   151      55.874  68.570  89.821  1.00  0.00           C  
ATOM   2046  HG2 PRO   151      56.004  69.308  90.612  1.00  0.00           H  
ATOM   2047  HG3 PRO   151      54.832  68.452  89.523  1.00  0.00           H  
ATOM   2048  CB  PRO   151      56.697  68.973  88.537  1.00  0.00           C  
ATOM   2049  HB2 PRO   151      56.664  70.053  88.398  1.00  0.00           H  
ATOM   2050  HB3 PRO   151      56.206  68.413  87.740  1.00  0.00           H  
ATOM   2051  CA  PRO   151      58.116  68.525  88.882  1.00  0.00           C  
ATOM   2052  HA  PRO   151      58.613  68.256  87.949  1.00  0.00           H  
ATOM   2053  C   PRO   151      58.900  69.551  89.719  1.00  0.00           C  
ATOM   2054  O   PRO   151      58.567  69.842  90.870  1.00  0.00           O  
ATOM   2055  N   PRO   152      59.930  70.233  89.148  1.00  0.00           N  
ATOM   2056  CD  PRO   152      60.468  70.056  87.800  1.00  0.00           C  
ATOM   2057  HD2 PRO   152      59.928  70.735  87.140  1.00  0.00           H  
ATOM   2058  HD3 PRO   152      60.440  69.022  87.456  1.00  0.00           H  
ATOM   2059  CG  PRO   152      61.917  70.489  88.052  1.00  0.00           C  
ATOM   2060  HG2 PRO   152      62.381  70.800  87.117  1.00  0.00           H  
ATOM   2061  HG3 PRO   152      62.575  69.782  88.557  1.00  0.00           H  
ATOM   2062  CB  PRO   152      61.948  71.736  88.923  1.00  0.00           C  
ATOM   2063  HB2 PRO   152      61.744  72.666  88.393  1.00  0.00           H  
ATOM   2064  HB3 PRO   152      62.840  71.714  89.549  1.00  0.00           H  
ATOM   2065  CA  PRO   152      60.662  71.368  89.770  1.00  0.00           C  
ATOM   2066  HA  PRO   152      60.946  71.135  90.796  1.00  0.00           H  
ATOM   2067  C   PRO   152      59.740  72.613  89.865  1.00  0.00           C  
ATOM   2068  O   PRO   152      58.950  72.849  88.986  1.00  0.00           O  
ATOM   2069  N   GLN   153      59.764  73.399  90.985  1.00  0.00           N  
ATOM   2070  H   GLN   153      60.525  73.184  91.614  1.00  0.00           H  
ATOM   2071  CA  GLN   153      59.015  74.621  91.159  1.00  0.00           C  
ATOM   2072  HA  GLN   153      57.963  74.392  91.329  1.00  0.00           H  
ATOM   2073  CB  GLN   153      59.431  75.276  92.431  1.00  0.00           C  
ATOM   2074  HB2 GLN   153      59.233  74.612  93.272  1.00  0.00           H  
ATOM   2075  HB3 GLN   153      60.513  75.402  92.393  1.00  0.00           H  
ATOM   2076  CG  GLN   153      58.769  76.680  92.764  1.00  0.00           C  
ATOM   2077  HG2 GLN   153      59.382  77.124  93.548  1.00  0.00           H  
ATOM   2078  HG3 GLN   153      58.756  77.379  91.928  1.00  0.00           H  
ATOM   2079  CD  GLN   153      57.313  76.658  93.192  1.00  0.00           C  
ATOM   2080  OE1 GLN   153      56.701  75.579  93.329  1.00  0.00           O  
ATOM   2081  NE2 GLN   153      56.722  77.764  93.494  1.00  0.00           N  
ATOM   2082 HE21 GLN   153      57.197  78.638  93.319  1.00  0.00           H  
ATOM   2083 HE22 GLN   153      55.740  77.700  93.720  1.00  0.00           H  
ATOM   2084  C   GLN   153      59.115  75.539  89.902  1.00  0.00           C  
ATOM   2085  O   GLN   153      60.157  75.765  89.339  1.00  0.00           O  
ATOM   2086  N   GLY   154      57.969  76.212  89.626  1.00  0.00           N  
ATOM   2087  H   GLY   154      57.130  75.944  90.120  1.00  0.00           H  
ATOM   2088  CA  GLY   154      57.904  77.349  88.583  1.00  0.00           C  
ATOM   2089  HA2 GLY   154      58.828  77.430  88.011  1.00  0.00           H  
ATOM   2090  HA3 GLY   154      57.052  77.296  87.905  1.00  0.00           H  
ATOM   2091  C   GLY   154      57.709  78.703  89.264  1.00  0.00           C  
ATOM   2092  O   GLY   154      57.338  78.722  90.416  1.00  0.00           O  
ATOM   2093  N   TYR   155      57.943  79.815  88.508  1.00  0.00           N  
ATOM   2094  H   TYR   155      58.225  79.589  87.564  1.00  0.00           H  
ATOM   2095  CA  TYR   155      58.021  81.240  88.891  1.00  0.00           C  
ATOM   2096  HA  TYR   155      57.505  81.326  89.848  1.00  0.00           H  
ATOM   2097  CB  TYR   155      59.487  81.685  89.008  1.00  0.00           C  
ATOM   2098  HB2 TYR   155      59.960  81.811  88.034  1.00  0.00           H  
ATOM   2099  HB3 TYR   155      59.504  82.639  89.533  1.00  0.00           H  
ATOM   2100  CG  TYR   155      60.315  80.657  89.796  1.00  0.00           C  
ATOM   2101  CD1 TYR   155      60.441  80.860  91.220  1.00  0.00           C  
ATOM   2102  HD1 TYR   155      59.916  81.648  91.740  1.00  0.00           H  
ATOM   2103  CE1 TYR   155      61.266  79.952  91.959  1.00  0.00           C  
ATOM   2104  HE1 TYR   155      61.346  80.031  93.033  1.00  0.00           H  
ATOM   2105  CZ  TYR   155      61.959  78.880  91.321  1.00  0.00           C  
ATOM   2106  OH  TYR   155      62.807  78.081  92.026  1.00  0.00           O  
ATOM   2107  HH  TYR   155      63.000  77.383  91.396  1.00  0.00           H  
ATOM   2108  CE2 TYR   155      61.761  78.659  89.971  1.00  0.00           C  
ATOM   2109  HE2 TYR   155      62.236  77.841  89.450  1.00  0.00           H  
ATOM   2110  CD2 TYR   155      60.974  79.582  89.218  1.00  0.00           C  
ATOM   2111  HD2 TYR   155      60.957  79.365  88.160  1.00  0.00           H  
ATOM   2112  C   TYR   155      57.283  82.136  87.869  1.00  0.00           C  
ATOM   2113  O   TYR   155      57.806  82.380  86.816  1.00  0.00           O  
ATOM   2114  N   GLY   156      56.111  82.817  88.189  1.00  0.00           N  
ATOM   2115  H   GLY   156      55.641  83.242  87.402  1.00  0.00           H  
ATOM   2116  CA  GLY   156      55.404  82.776  89.435  1.00  0.00           C  
ATOM   2117  HA2 GLY   156      54.964  81.780  89.478  1.00  0.00           H  
ATOM   2118  HA3 GLY   156      56.146  82.935  90.218  1.00  0.00           H  
ATOM   2119  C   GLY   156      54.339  83.862  89.574  1.00  0.00           C  
ATOM   2120  O   GLY   156      53.874  84.421  88.586  1.00  0.00           O  
ATOM   2121  N   GLN   157      53.974  84.175  90.822  1.00  0.00           N  
ATOM   2122  H   GLN   157      54.484  83.776  91.596  1.00  0.00           H  
ATOM   2123  CA  GLN   157      52.825  85.114  91.181  1.00  0.00           C  
ATOM   2124  HA  GLN   157      51.945  85.109  90.538  1.00  0.00           H  
ATOM   2125  CB  GLN   157      52.151  84.682  92.501  1.00  0.00           C  
ATOM   2126  HB2 GLN   157      51.651  83.746  92.250  1.00  0.00           H  
ATOM   2127  HB3 GLN   157      52.885  84.343  93.232  1.00  0.00           H  
ATOM   2128  CG  GLN   157      51.193  85.751  93.079  1.00  0.00           C  
ATOM   2129  HG2 GLN   157      50.695  85.363  93.967  1.00  0.00           H  
ATOM   2130  HG3 GLN   157      51.803  86.629  93.294  1.00  0.00           H  
ATOM   2131  CD  GLN   157      50.031  86.152  92.126  1.00  0.00           C  
ATOM   2132  OE1 GLN   157      49.689  87.320  92.069  1.00  0.00           O  
ATOM   2133  NE2 GLN   157      49.472  85.280  91.339  1.00  0.00           N  
ATOM   2134 HE21 GLN   157      49.824  84.342  91.209  1.00  0.00           H  
ATOM   2135 HE22 GLN   157      48.636  85.545  90.839  1.00  0.00           H  
ATOM   2136  C   GLN   157      53.375  86.580  91.250  1.00  0.00           C  
ATOM   2137  O   GLN   157      53.965  86.957  92.279  1.00  0.00           O  
ATOM   2138  N   GLN   158      53.241  87.428  90.245  1.00  0.00           N  
ATOM   2139  H   GLN   158      53.802  88.266  90.291  1.00  0.00           H  
ATOM   2140  CA  GLN   158      52.426  87.308  89.010  1.00  0.00           C  
ATOM   2141  HA  GLN   158      51.935  86.349  88.845  1.00  0.00           H  
ATOM   2142  CB  GLN   158      51.343  88.330  89.222  1.00  0.00           C  
ATOM   2143  HB2 GLN   158      50.671  87.828  89.919  1.00  0.00           H  
ATOM   2144  HB3 GLN   158      51.781  89.242  89.628  1.00  0.00           H  
ATOM   2145  CG  GLN   158      50.384  88.616  88.050  1.00  0.00           C  
ATOM   2146  HG2 GLN   158      50.099  89.659  88.189  1.00  0.00           H  
ATOM   2147  HG3 GLN   158      50.689  88.490  87.011  1.00  0.00           H  
ATOM   2148  CD  GLN   158      49.111  87.807  88.034  1.00  0.00           C  
ATOM   2149  OE1 GLN   158      49.212  86.614  87.724  1.00  0.00           O  
ATOM   2150  NE2 GLN   158      47.965  88.338  88.181  1.00  0.00           N  
ATOM   2151 HE21 GLN   158      47.895  89.338  88.307  1.00  0.00           H  
ATOM   2152 HE22 GLN   158      47.109  87.803  88.174  1.00  0.00           H  
ATOM   2153  C   GLN   158      53.236  87.833  87.825  1.00  0.00           C  
ATOM   2154  O   GLN   158      53.969  88.877  87.924  1.00  0.00           O  
ATOM   2155  N   ASN   159      53.203  87.191  86.686  1.00  0.00           N  
ATOM   2156  H   ASN   159      52.699  86.316  86.684  1.00  0.00           H  
ATOM   2157  CA  ASN   159      53.969  87.501  85.477  1.00  0.00           C  
ATOM   2158  HA  ASN   159      54.921  86.997  85.646  1.00  0.00           H  
ATOM   2159  CB  ASN   159      53.219  86.824  84.305  1.00  0.00           C  
ATOM   2160  HB2 ASN   159      52.824  85.883  84.687  1.00  0.00           H  
ATOM   2161  HB3 ASN   159      52.388  87.442  83.966  1.00  0.00           H  
ATOM   2162  CG  ASN   159      54.051  86.512  83.060  1.00  0.00           C  
ATOM   2163  OD1 ASN   159      53.994  87.075  82.000  1.00  0.00           O  
ATOM   2164  ND2 ASN   159      55.130  85.710  83.213  1.00  0.00           N  
ATOM   2165 HD21 ASN   159      55.361  85.220  84.065  1.00  0.00           H  
ATOM   2166 HD22 ASN   159      55.711  85.620  82.392  1.00  0.00           H  
ATOM   2167  C   ASN   159      54.122  88.992  85.099  1.00  0.00           C  
ATOM   2168  O   ASN   159      53.036  89.602  85.011  1.00  0.00           O  
ATOM   2169  N   GLN   160      55.312  89.525  84.729  1.00  0.00           N  
ATOM   2170  H   GLN   160      55.262  90.484  84.416  1.00  0.00           H  
ATOM   2171  CA  GLN   160      56.628  88.869  84.906  1.00  0.00           C  
ATOM   2172  HA  GLN   160      56.544  87.812  84.656  1.00  0.00           H  
ATOM   2173  CB  GLN   160      57.535  89.547  83.913  1.00  0.00           C  
ATOM   2174  HB2 GLN   160      57.298  89.308  82.876  1.00  0.00           H  
ATOM   2175  HB3 GLN   160      57.430  90.631  83.865  1.00  0.00           H  
ATOM   2176  CG  GLN   160      59.096  89.295  84.141  1.00  0.00           C  
ATOM   2177  HG2 GLN   160      59.615  89.837  83.351  1.00  0.00           H  
ATOM   2178  HG3 GLN   160      59.415  89.738  85.084  1.00  0.00           H  
ATOM   2179  CD  GLN   160      59.481  87.818  84.011  1.00  0.00           C  
ATOM   2180  OE1 GLN   160      58.869  86.912  84.585  1.00  0.00           O  
ATOM   2181  NE2 GLN   160      60.509  87.480  83.296  1.00  0.00           N  
ATOM   2182 HE21 GLN   160      60.939  88.191  82.722  1.00  0.00           H  
ATOM   2183 HE22 GLN   160      60.705  86.511  83.089  1.00  0.00           H  
ATOM   2184  C   GLN   160      57.062  88.908  86.334  1.00  0.00           C  
ATOM   2185  O   GLN   160      57.350  89.989  86.846  1.00  0.00           O  
ATOM   2186  N   TYR   161      56.983  87.786  87.044  1.00  0.00           N  
ATOM   2187  H   TYR   161      56.754  86.909  86.599  1.00  0.00           H  
ATOM   2188  CA  TYR   161      57.356  87.812  88.446  1.00  0.00           C  
ATOM   2189  HA  TYR   161      56.844  88.662  88.897  1.00  0.00           H  
ATOM   2190  CB  TYR   161      56.689  86.586  89.009  1.00  0.00           C  
ATOM   2191  HB2 TYR   161      55.606  86.704  89.049  1.00  0.00           H  
ATOM   2192  HB3 TYR   161      56.940  85.747  88.361  1.00  0.00           H  
ATOM   2193  CG  TYR   161      57.177  86.247  90.404  1.00  0.00           C  
ATOM   2194  CD1 TYR   161      58.131  85.194  90.650  1.00  0.00           C  
ATOM   2195  HD1 TYR   161      58.472  84.593  89.820  1.00  0.00           H  
ATOM   2196  CE1 TYR   161      58.669  85.002  91.936  1.00  0.00           C  
ATOM   2197  HE1 TYR   161      59.398  84.244  92.180  1.00  0.00           H  
ATOM   2198  CZ  TYR   161      58.278  85.858  92.958  1.00  0.00           C  
ATOM   2199  OH  TYR   161      58.840  85.732  94.196  1.00  0.00           O  
ATOM   2200  HH  TYR   161      59.209  84.858  94.345  1.00  0.00           H  
ATOM   2201  CE2 TYR   161      57.334  86.895  92.718  1.00  0.00           C  
ATOM   2202  HE2 TYR   161      57.007  87.498  93.553  1.00  0.00           H  
ATOM   2203  CD2 TYR   161      56.826  87.123  91.436  1.00  0.00           C  
ATOM   2204  HD2 TYR   161      56.122  87.926  91.274  1.00  0.00           H  
ATOM   2205  C   TYR   161      58.880  87.878  88.785  1.00  0.00           C  
ATOM   2206  O   TYR   161      59.300  88.466  89.752  1.00  0.00           O  
ATOM   2207  N   ASN   162      59.736  87.315  87.950  1.00  0.00           N  
ATOM   2208  H   ASN   162      59.240  86.838  87.211  1.00  0.00           H  
ATOM   2209  CA  ASN   162      61.200  87.194  87.949  1.00  0.00           C  
ATOM   2210  HA  ASN   162      61.558  86.835  88.914  1.00  0.00           H  
ATOM   2211  CB  ASN   162      61.706  86.265  86.790  1.00  0.00           C  
ATOM   2212  HB2 ASN   162      61.101  86.580  85.940  1.00  0.00           H  
ATOM   2213  HB3 ASN   162      62.769  86.499  86.730  1.00  0.00           H  
ATOM   2214  CG  ASN   162      61.464  84.816  86.967  1.00  0.00           C  
ATOM   2215  OD1 ASN   162      61.345  84.325  88.103  1.00  0.00           O  
ATOM   2216  ND2 ASN   162      61.417  84.096  85.927  1.00  0.00           N  
ATOM   2217 HD21 ASN   162      61.509  83.102  86.079  1.00  0.00           H  
ATOM   2218 HD22 ASN   162      61.507  84.570  85.039  1.00  0.00           H  
ATOM   2219  C   ASN   162      61.900  88.559  87.859  1.00  0.00           C  
ATOM   2220  O   ASN   162      61.470  89.583  87.254  1.00  0.00           O  
ATOM   2221  N   SER   163      63.134  88.573  88.354  1.00  0.00           N  
ATOM   2222  H   SER   163      63.510  87.656  88.546  1.00  0.00           H  
ATOM   2223  CA  SER   163      64.184  89.653  88.083  1.00  0.00           C  
ATOM   2224  HA  SER   163      63.830  90.634  88.401  1.00  0.00           H  
ATOM   2225  CB  SER   163      65.435  89.413  88.996  1.00  0.00           C  
ATOM   2226  HB2 SER   163      64.990  89.517  89.985  1.00  0.00           H  
ATOM   2227  HB3 SER   163      65.768  88.395  88.793  1.00  0.00           H  
ATOM   2228  OG  SER   163      66.461  90.352  88.844  1.00  0.00           O  
ATOM   2229  HG  SER   163      67.207  90.093  89.391  1.00  0.00           H  
ATOM   2230  C   SER   163      64.467  89.755  86.564  1.00  0.00           C  
ATOM   2231  O   SER   163      64.244  88.852  85.738  1.00  0.00           O  
ATOM   2232  N   SER   164      64.792  90.981  86.200  1.00  0.00           N  
ATOM   2233  H   SER   164      64.994  91.638  86.941  1.00  0.00           H  
ATOM   2234  CA  SER   164      65.041  91.532  84.843  1.00  0.00           C  
ATOM   2235  HA  SER   164      65.277  92.595  84.819  1.00  0.00           H  
ATOM   2236  CB  SER   164      63.753  91.573  84.058  1.00  0.00           C  
ATOM   2237  HB2 SER   164      63.288  90.611  83.843  1.00  0.00           H  
ATOM   2238  HB3 SER   164      63.033  92.062  84.713  1.00  0.00           H  
ATOM   2239  OG  SER   164      63.828  92.311  82.861  1.00  0.00           O  
ATOM   2240  HG  SER   164      63.007  92.248  82.369  1.00  0.00           H  
ATOM   2241  C   SER   164      66.172  90.767  84.141  1.00  0.00           C  
ATOM   2242  O   SER   164      67.153  90.452  84.740  1.00  0.00           O  
ATOM   2243  N   SER   165      66.185  90.546  82.819  1.00  0.00           N  
ATOM   2244  H   SER   165      65.431  91.023  82.346  1.00  0.00           H  
ATOM   2245  CA  SER   165      67.252  90.044  81.971  1.00  0.00           C  
ATOM   2246  HA  SER   165      67.427  89.025  82.318  1.00  0.00           H  
ATOM   2247  CB  SER   165      66.794  90.030  80.489  1.00  0.00           C  
ATOM   2248  HB2 SER   165      66.487  91.003  80.106  1.00  0.00           H  
ATOM   2249  HB3 SER   165      67.707  89.644  80.035  1.00  0.00           H  
ATOM   2250  OG  SER   165      65.809  89.051  80.316  1.00  0.00           O  
ATOM   2251  HG  SER   165      66.160  88.172  80.479  1.00  0.00           H  
ATOM   2252  C   SER   165      68.424  90.996  82.069  1.00  0.00           C  
ATOM   2253  O   SER   165      68.233  92.187  82.328  1.00  0.00           O  
ATOM   2254  N   GLY   166      69.609  90.579  81.667  1.00  0.00           N  
ATOM   2255  H   GLY   166      69.762  89.584  81.757  1.00  0.00           H  
ATOM   2256  CA  GLY   166      70.859  91.407  81.732  1.00  0.00           C  
ATOM   2257  HA2 GLY   166      71.448  91.164  80.848  1.00  0.00           H  
ATOM   2258  HA3 GLY   166      70.653  92.474  81.642  1.00  0.00           H  
ATOM   2259  C   GLY   166      71.558  91.130  83.046  1.00  0.00           C  
ATOM   2260  O   GLY   166      70.917  91.193  84.101  1.00  0.00           O  
ATOM   2261  N   GLY   167      72.856  90.873  82.954  1.00  0.00           N  
ATOM   2262  H   GLY   167      73.157  90.810  81.992  1.00  0.00           H  
ATOM   2263  CA  GLY   167      73.787  90.769  84.110  1.00  0.00           C  
ATOM   2264  HA2 GLY   167      73.226  90.211  84.859  1.00  0.00           H  
ATOM   2265  HA3 GLY   167      74.631  90.155  83.795  1.00  0.00           H  
ATOM   2266  C   GLY   167      74.209  92.156  84.550  1.00  0.00           C  
ATOM   2267  O   GLY   167      73.355  93.067  84.670  1.00  0.00           O  
ATOM   2268  N   GLY   168      75.496  92.322  84.685  1.00  0.00           N  
ATOM   2269  H   GLY   168      76.157  91.562  84.610  1.00  0.00           H  
ATOM   2270  CA  GLY   168      76.121  93.670  85.014  1.00  0.00           C  
ATOM   2271  HA2 GLY   168      75.559  94.151  85.815  1.00  0.00           H  
ATOM   2272  HA3 GLY   168      77.166  93.518  85.285  1.00  0.00           H  
ATOM   2273  C   GLY   168      76.084  94.585  83.789  1.00  0.00           C  
ATOM   2274  O   GLY   168      75.700  94.189  82.680  1.00  0.00           O  
ATOM   2275  N   GLY   169      76.689  95.808  83.846  1.00  0.00           N  
ATOM   2276  H   GLY   169      76.548  96.370  83.019  1.00  0.00           H  
ATOM   2277  CA  GLY   169      77.441  96.249  85.036  1.00  0.00           C  
ATOM   2278  HA2 GLY   169      77.196  97.305  85.150  1.00  0.00           H  
ATOM   2279  HA3 GLY   169      77.167  95.779  85.981  1.00  0.00           H  
ATOM   2280  C   GLY   169      78.998  96.331  84.861  1.00  0.00           C  
ATOM   2281  O   GLY   169      79.626  96.873  85.819  1.00  0.00           O  
ATOM   2282  N   GLY   170      79.555  95.882  83.695  1.00  0.00           N  
ATOM   2283  H   GLY   170      79.049  95.348  83.003  1.00  0.00           H  
ATOM   2284  CA  GLY   170      80.924  96.246  83.363  1.00  0.00           C  
ATOM   2285  HA2 GLY   170      81.075  96.313  82.286  1.00  0.00           H  
ATOM   2286  HA3 GLY   170      81.162  97.262  83.679  1.00  0.00           H  
ATOM   2287  C   GLY   170      82.097  95.404  83.985  1.00  0.00           C  
ATOM   2288  O   GLY   170      81.914  94.480  84.751  1.00  0.00           O  
ATOM   2289  N   GLY   171      83.371  95.793  83.792  1.00  0.00           N  
ATOM   2290  H   GLY   171      84.064  95.269  84.307  1.00  0.00           H  
ATOM   2291  CA  GLY   171      83.886  97.062  83.231  1.00  0.00           C  
ATOM   2292  HA2 GLY   171      84.934  96.916  82.970  1.00  0.00           H  
ATOM   2293  HA3 GLY   171      83.376  97.288  82.295  1.00  0.00           H  
ATOM   2294  C   GLY   171      83.694  98.327  84.148  1.00  0.00           C  
ATOM   2295  O   GLY   171      82.916  98.314  85.174  1.00  0.00           O  
ATOM   2296  N   GLY   172      84.243  99.505  83.844  1.00  0.00           N  
ATOM   2297  H   GLY   172      84.272 100.194  84.582  1.00  0.00           H  
ATOM   2298  CA  GLY   172      84.715  99.879  82.462  1.00  0.00           C  
ATOM   2299  HA2 GLY   172      83.994  99.486  81.745  1.00  0.00           H  
ATOM   2300  HA3 GLY   172      84.722 100.965  82.367  1.00  0.00           H  
ATOM   2301  C   GLY   172      86.085  99.379  81.947  1.00  0.00           C  
ATOM   2302  O   GLY   172      86.811  98.961  82.866  1.00  0.00           O  
ATOM   2303  N   GLY   173      86.287  99.192  80.584  1.00  0.00           N  
ATOM   2304  H   GLY   173      85.608  99.545  79.924  1.00  0.00           H  
ATOM   2305  CA  GLY   173      87.358  98.323  80.002  1.00  0.00           C  
ATOM   2306  HA2 GLY   173      87.469  98.418  78.922  1.00  0.00           H  
ATOM   2307  HA3 GLY   173      88.324  98.537  80.460  1.00  0.00           H  
ATOM   2308  C   GLY   173      87.010  96.869  80.045  1.00  0.00           C  
ATOM   2309  O   GLY   173      85.884  96.613  80.309  1.00  0.00           O  
ATOM   2310  N   GLY   174      87.907  95.932  79.725  1.00  0.00           N  
ATOM   2311  H   GLY   174      87.656  94.965  79.875  1.00  0.00           H  
ATOM   2312  CA  GLY   174      89.249  96.058  79.172  1.00  0.00           C  
ATOM   2313  HA2 GLY   174      89.670  97.004  79.513  1.00  0.00           H  
ATOM   2314  HA3 GLY   174      89.861  95.243  79.557  1.00  0.00           H  
ATOM   2315  C   GLY   174      89.281  96.020  77.619  1.00  0.00           C  
ATOM   2316  O   GLY   174      90.215  96.497  76.989  1.00  0.00           O  
ATOM   2317  N   GLY   175      88.251  95.519  76.968  1.00  0.00           N  
ATOM   2318  H   GLY   175      87.492  95.201  77.553  1.00  0.00           H  
ATOM   2319  CA  GLY   175      88.043  95.331  75.531  1.00  0.00           C  
ATOM   2320  HA2 GLY   175      89.005  95.238  75.027  1.00  0.00           H  
ATOM   2321  HA3 GLY   175      87.451  94.417  75.587  1.00  0.00           H  
ATOM   2322  C   GLY   175      87.290  96.568  74.957  1.00  0.00           C  
ATOM   2323  O   GLY   175      87.046  97.521  75.740  1.00  0.00           O  
ATOM   2324  N   ASN   176      87.130  96.545  73.642  1.00  0.00           N  
ATOM   2325  H   ASN   176      87.444  95.791  73.048  1.00  0.00           H  
ATOM   2326  CA  ASN   176      86.450  97.637  73.011  1.00  0.00           C  
ATOM   2327  HA  ASN   176      86.934  98.551  73.355  1.00  0.00           H  
ATOM   2328  CB  ASN   176      86.776  97.532  71.525  1.00  0.00           C  
ATOM   2329  HB2 ASN   176      87.840  97.749  71.435  1.00  0.00           H  
ATOM   2330  HB3 ASN   176      86.487  96.519  71.243  1.00  0.00           H  
ATOM   2331  CG  ASN   176      85.973  98.541  70.701  1.00  0.00           C  
ATOM   2332  OD1 ASN   176      86.065  99.752  70.942  1.00  0.00           O  
ATOM   2333  ND2 ASN   176      85.127  98.099  69.789  1.00  0.00           N  
ATOM   2334 HD21 ASN   176      84.538  98.773  69.321  1.00  0.00           H  
ATOM   2335 HD22 ASN   176      85.274  97.177  69.401  1.00  0.00           H  
ATOM   2336  C   ASN   176      84.950  97.787  73.339  1.00  0.00           C  
ATOM   2337  O   ASN   176      84.207  96.758  73.471  1.00  0.00           O  
ATOM   2338  N   TYR   177      84.560  99.029  73.522  1.00  0.00           N  
ATOM   2339  H   TYR   177      85.221  99.771  73.345  1.00  0.00           H  
ATOM   2340  CA  TYR   177      83.345  99.512  74.200  1.00  0.00           C  
ATOM   2341  HA  TYR   177      83.458  99.375  75.276  1.00  0.00           H  
ATOM   2342  CB  TYR   177      83.276 101.038  73.980  1.00  0.00           C  
ATOM   2343  HB2 TYR   177      82.935 101.198  72.958  1.00  0.00           H  
ATOM   2344  HB3 TYR   177      82.423 101.392  74.560  1.00  0.00           H  
ATOM   2345  CG  TYR   177      84.560 101.853  74.240  1.00  0.00           C  
ATOM   2346  CD1 TYR   177      85.353 102.249  73.120  1.00  0.00           C  
ATOM   2347  HD1 TYR   177      84.979 102.004  72.138  1.00  0.00           H  
ATOM   2348  CE1 TYR   177      86.408 103.084  73.153  1.00  0.00           C  
ATOM   2349  HE1 TYR   177      86.902 103.429  72.257  1.00  0.00           H  
ATOM   2350  CZ  TYR   177      86.794 103.506  74.459  1.00  0.00           C  
ATOM   2351  OH  TYR   177      87.814 104.352  74.430  1.00  0.00           O  
ATOM   2352  HH  TYR   177      87.925 104.702  73.543  1.00  0.00           H  
ATOM   2353  CE2 TYR   177      86.149 103.008  75.626  1.00  0.00           C  
ATOM   2354  HE2 TYR   177      86.500 103.289  76.607  1.00  0.00           H  
ATOM   2355  CD2 TYR   177      84.993 102.218  75.520  1.00  0.00           C  
ATOM   2356  HD2 TYR   177      84.540 101.767  76.391  1.00  0.00           H  
ATOM   2357  C   TYR   177      82.083  98.696  73.782  1.00  0.00           C  
ATOM   2358  O   TYR   177      81.829  98.566  72.585  1.00  0.00           O  
ATOM   2359  N   GLY   178      81.237  98.088  74.682  1.00  0.00           N  
ATOM   2360  H   GLY   178      80.596  97.469  74.208  1.00  0.00           H  
ATOM   2361  CA  GLY   178      81.278  97.993  76.187  1.00  0.00           C  
ATOM   2362  HA2 GLY   178      80.457  97.400  76.591  1.00  0.00           H  
ATOM   2363  HA3 GLY   178      82.257  97.596  76.458  1.00  0.00           H  
ATOM   2364  C   GLY   178      81.008  99.360  76.784  1.00  0.00           C  
ATOM   2365  O   GLY   178      80.106 100.038  76.249  1.00  0.00           O  
ATOM   2366  N   GLN   179      81.769  99.723  77.792  1.00  0.00           N  
ATOM   2367  H   GLN   179      82.455  99.088  78.174  1.00  0.00           H  
ATOM   2368  CA  GLN   179      81.622 100.993  78.467  1.00  0.00           C  
ATOM   2369  HA  GLN   179      81.410 101.785  77.749  1.00  0.00           H  
ATOM   2370  CB  GLN   179      80.453 100.867  79.418  1.00  0.00           C  
ATOM   2371  HB2 GLN   179      80.222 101.860  79.804  1.00  0.00           H  
ATOM   2372  HB3 GLN   179      79.691 100.628  78.677  1.00  0.00           H  
ATOM   2373  CG  GLN   179      80.707  99.809  80.494  1.00  0.00           C  
ATOM   2374  HG2 GLN   179      81.560 100.001  81.146  1.00  0.00           H  
ATOM   2375  HG3 GLN   179      79.936  99.961  81.249  1.00  0.00           H  
ATOM   2376  CD  GLN   179      80.873  98.314  80.121  1.00  0.00           C  
ATOM   2377  OE1 GLN   179      81.869  97.709  80.382  1.00  0.00           O  
ATOM   2378  NE2 GLN   179      79.826  97.597  79.635  1.00  0.00           N  
ATOM   2379 HE21 GLN   179      78.974  98.124  79.511  1.00  0.00           H  
ATOM   2380 HE22 GLN   179      79.987  96.606  79.746  1.00  0.00           H  
ATOM   2381  C   GLN   179      82.926 101.406  79.241  1.00  0.00           C  
ATOM   2382  O   GLN   179      83.659 100.584  79.693  1.00  0.00           O  
ATOM   2383  N   ASP   180      83.253 102.692  79.486  1.00  0.00           N  
ATOM   2384  H   ASP   180      84.180 102.777  79.880  1.00  0.00           H  
ATOM   2385  CA  ASP   180      82.695 103.951  78.981  1.00  0.00           C  
ATOM   2386  HA  ASP   180      81.976 103.626  78.229  1.00  0.00           H  
ATOM   2387  CB  ASP   180      82.007 104.712  80.168  1.00  0.00           C  
ATOM   2388  HB2 ASP   180      81.256 104.023  80.556  1.00  0.00           H  
ATOM   2389  HB3 ASP   180      82.832 104.809  80.873  1.00  0.00           H  
ATOM   2390  CG  ASP   180      81.403 106.080  79.907  1.00  0.00           C  
ATOM   2391  OD1 ASP   180      81.008 106.666  80.946  1.00  0.00           O  
ATOM   2392  OD2 ASP   180      81.248 106.505  78.745  1.00  0.00           O  
ATOM   2393  C   ASP   180      83.744 104.802  78.265  1.00  0.00           C  
ATOM   2394  O   ASP   180      84.831 105.075  78.830  1.00  0.00           O  
ATOM   2395  N   GLN   181      83.515 105.227  77.014  1.00  0.00           N  
ATOM   2396  H   GLN   181      82.635 104.894  76.645  1.00  0.00           H  
ATOM   2397  CA  GLN   181      84.391 106.125  76.293  1.00  0.00           C  
ATOM   2398  HA  GLN   181      85.393 105.735  76.468  1.00  0.00           H  
ATOM   2399  CB  GLN   181      83.931 106.007  74.860  1.00  0.00           C  
ATOM   2400  HB2 GLN   181      83.698 104.957  74.684  1.00  0.00           H  
ATOM   2401  HB3 GLN   181      82.985 106.528  74.717  1.00  0.00           H  
ATOM   2402  CG  GLN   181      84.913 106.519  73.804  1.00  0.00           C  
ATOM   2403  HG2 GLN   181      84.920 107.606  73.717  1.00  0.00           H  
ATOM   2404  HG3 GLN   181      85.912 106.185  74.080  1.00  0.00           H  
ATOM   2405  CD  GLN   181      84.580 105.977  72.374  1.00  0.00           C  
ATOM   2406  OE1 GLN   181      83.485 105.558  72.014  1.00  0.00           O  
ATOM   2407  NE2 GLN   181      85.570 105.956  71.534  1.00  0.00           N  
ATOM   2408 HE21 GLN   181      86.517 106.168  71.813  1.00  0.00           H  
ATOM   2409 HE22 GLN   181      85.388 105.635  70.594  1.00  0.00           H  
ATOM   2410  C   GLN   181      84.494 107.552  76.790  1.00  0.00           C  
ATOM   2411  O   GLN   181      85.406 108.316  76.492  1.00  0.00           O  
ATOM   2412  N   SER   182      83.535 107.960  77.625  1.00  0.00           N  
ATOM   2413  H   SER   182      82.845 107.242  77.791  1.00  0.00           H  
ATOM   2414  CA  SER   182      83.498 109.320  78.267  1.00  0.00           C  
ATOM   2415  HA  SER   182      83.550 110.028  77.440  1.00  0.00           H  
ATOM   2416  CB  SER   182      82.233 109.457  79.002  1.00  0.00           C  
ATOM   2417  HB2 SER   182      82.208 108.893  79.934  1.00  0.00           H  
ATOM   2418  HB3 SER   182      82.101 110.501  79.285  1.00  0.00           H  
ATOM   2419  OG  SER   182      81.122 109.145  78.220  1.00  0.00           O  
ATOM   2420  HG  SER   182      80.960 108.206  78.341  1.00  0.00           H  
ATOM   2421  C   SER   182      84.724 109.528  79.229  1.00  0.00           C  
ATOM   2422  O   SER   182      85.200 108.514  79.855  1.00  0.00           O  
ATOM   2423  N   SER   183      85.250 110.737  79.439  1.00  0.00           N  
ATOM   2424  H   SER   183      85.971 110.807  80.143  1.00  0.00           H  
ATOM   2425  CA  SER   183      85.107 111.933  78.644  1.00  0.00           C  
ATOM   2426  HA  SER   183      84.054 112.041  78.381  1.00  0.00           H  
ATOM   2427  CB  SER   183      85.459 113.185  79.428  1.00  0.00           C  
ATOM   2428  HB2 SER   183      84.850 113.098  80.328  1.00  0.00           H  
ATOM   2429  HB3 SER   183      86.440 113.066  79.888  1.00  0.00           H  
ATOM   2430  OG  SER   183      85.191 114.355  78.783  1.00  0.00           O  
ATOM   2431  HG  SER   183      85.904 114.537  78.167  1.00  0.00           H  
ATOM   2432  C   SER   183      85.798 111.956  77.290  1.00  0.00           C  
ATOM   2433  O   SER   183      86.872 111.284  77.212  1.00  0.00           O  
ATOM   2434  N   MET   184      85.202 112.564  76.291  1.00  0.00           N  
ATOM   2435  H   MET   184      84.424 113.183  76.468  1.00  0.00           H  
ATOM   2436  CA  MET   184      85.644 112.475  74.895  1.00  0.00           C  
ATOM   2437  HA  MET   184      86.558 111.883  74.853  1.00  0.00           H  
ATOM   2438  CB  MET   184      84.571 111.873  73.957  1.00  0.00           C  
ATOM   2439  HB2 MET   184      83.613 112.290  74.269  1.00  0.00           H  
ATOM   2440  HB3 MET   184      84.792 112.153  72.927  1.00  0.00           H  
ATOM   2441  CG  MET   184      84.500 110.445  74.222  1.00  0.00           C  
ATOM   2442  HG2 MET   184      85.349 109.997  73.706  1.00  0.00           H  
ATOM   2443  HG3 MET   184      84.539 110.358  75.308  1.00  0.00           H  
ATOM   2444  SD  MET   184      82.942 109.666  73.840  1.00  0.00           S  
ATOM   2445  CE  MET   184      81.843 110.623  74.867  1.00  0.00           C  
ATOM   2446  HE1 MET   184      80.863 110.146  74.868  1.00  0.00           H  
ATOM   2447  HE2 MET   184      82.174 110.737  75.900  1.00  0.00           H  
ATOM   2448  HE3 MET   184      81.643 111.573  74.372  1.00  0.00           H  
ATOM   2449  C   MET   184      86.055 113.849  74.371  1.00  0.00           C  
ATOM   2450  O   MET   184      85.226 114.795  74.228  1.00  0.00           O  
ATOM   2451  N   SER   185      87.378 113.914  74.152  1.00  0.00           N  
ATOM   2452  H   SER   185      87.946 113.104  74.353  1.00  0.00           H  
ATOM   2453  CA  SER   185      87.985 115.129  73.656  1.00  0.00           C  
ATOM   2454  HA  SER   185      87.980 115.829  74.491  1.00  0.00           H  
ATOM   2455  CB  SER   185      89.397 114.954  73.083  1.00  0.00           C  
ATOM   2456  HB2 SER   185      89.917 114.340  73.819  1.00  0.00           H  
ATOM   2457  HB3 SER   185      89.219 114.346  72.196  1.00  0.00           H  
ATOM   2458  OG  SER   185      90.011 116.204  72.818  1.00  0.00           O  
ATOM   2459  HG  SER   185      90.957 116.102  72.688  1.00  0.00           H  
ATOM   2460  C   SER   185      87.203 115.750  72.500  1.00  0.00           C  
ATOM   2461  O   SER   185      86.591 115.166  71.615  1.00  0.00           O  
ATOM   2462  N   SER   186      86.939 117.029  72.620  1.00  0.00           N  
ATOM   2463  H   SER   186      87.305 117.465  73.454  1.00  0.00           H  
ATOM   2464  CA  SER   186      86.368 117.951  71.563  1.00  0.00           C  
ATOM   2465  HA  SER   186      86.637 117.496  70.610  1.00  0.00           H  
ATOM   2466  CB  SER   186      84.837 118.006  71.723  1.00  0.00           C  
ATOM   2467  HB2 SER   186      84.468 116.991  71.868  1.00  0.00           H  
ATOM   2468  HB3 SER   186      84.597 118.598  72.606  1.00  0.00           H  
ATOM   2469  OG  SER   186      84.331 118.577  70.514  1.00  0.00           O  
ATOM   2470  HG  SER   186      83.554 119.113  70.688  1.00  0.00           H  
ATOM   2471  C   SER   186      86.825 119.400  71.628  1.00  0.00           C  
ATOM   2472  O   SER   186      86.878 119.867  72.781  1.00  0.00           O  
ATOM   2473  N   GLY   187      86.988 120.246  70.586  1.00  0.00           N  
ATOM   2474  H   GLY   187      87.328 121.167  70.824  1.00  0.00           H  
ATOM   2475  CA  GLY   187      86.742 119.958  69.232  1.00  0.00           C  
ATOM   2476  HA2 GLY   187      87.651 119.889  68.633  1.00  0.00           H  
ATOM   2477  HA3 GLY   187      86.305 118.967  69.111  1.00  0.00           H  
ATOM   2478  C   GLY   187      85.834 120.920  68.435  1.00  0.00           C  
ATOM   2479  O   GLY   187      86.073 121.117  67.252  1.00  0.00           O  
ATOM   2480  N   GLY   188      84.842 121.450  69.107  1.00  0.00           N  
ATOM   2481  H   GLY   188      84.782 121.364  70.112  1.00  0.00           H  
ATOM   2482  CA  GLY   188      84.001 122.458  68.484  1.00  0.00           C  
ATOM   2483  HA2 GLY   188      83.776 122.196  67.450  1.00  0.00           H  
ATOM   2484  HA3 GLY   188      83.017 122.523  68.947  1.00  0.00           H  
ATOM   2485  C   GLY   188      84.671 123.847  68.566  1.00  0.00           C  
ATOM   2486  O   GLY   188      85.163 124.241  69.590  1.00  0.00           O  
ATOM   2487  N   GLY   189      84.657 124.713  67.576  1.00  0.00           N  
ATOM   2488  H   GLY   189      85.057 125.622  67.761  1.00  0.00           H  
ATOM   2489  CA  GLY   189      83.910 124.651  66.292  1.00  0.00           C  
ATOM   2490  HA2 GLY   189      84.365 125.364  65.604  1.00  0.00           H  
ATOM   2491  HA3 GLY   189      83.876 123.606  65.983  1.00  0.00           H  
ATOM   2492  C   GLY   189      82.494 125.101  66.512  1.00  0.00           C  
ATOM   2493  O   GLY   189      82.007 124.985  67.619  1.00  0.00           O  
ATOM   2494  N   SER   190      81.938 125.754  65.499  1.00  0.00           N  
ATOM   2495  H   SER   190      82.584 126.044  64.779  1.00  0.00           H  
ATOM   2496  CA  SER   190      80.462 125.983  65.276  1.00  0.00           C  
ATOM   2497  HA  SER   190      80.355 126.582  64.371  1.00  0.00           H  
ATOM   2498  CB  SER   190      79.992 124.534  64.930  1.00  0.00           C  
ATOM   2499  HB2 SER   190      80.732 124.079  64.272  1.00  0.00           H  
ATOM   2500  HB3 SER   190      80.039 123.990  65.874  1.00  0.00           H  
ATOM   2501  OG  SER   190      78.714 124.549  64.406  1.00  0.00           O  
ATOM   2502  HG  SER   190      78.654 124.369  63.465  1.00  0.00           H  
ATOM   2503  C   SER   190      79.594 126.606  66.425  1.00  0.00           C  
ATOM   2504  O   SER   190      78.537 126.017  66.847  1.00  0.00           O  
ATOM   2505  N   GLY   191      79.986 127.732  66.959  1.00  0.00           N  
ATOM   2506  H   GLY   191      79.344 128.081  67.657  1.00  0.00           H  
ATOM   2507  CA  GLY   191      81.114 128.585  66.697  1.00  0.00           C  
ATOM   2508  HA2 GLY   191      81.155 129.420  67.396  1.00  0.00           H  
ATOM   2509  HA3 GLY   191      82.004 127.993  66.907  1.00  0.00           H  
ATOM   2510  C   GLY   191      81.023 129.203  65.304  1.00  0.00           C  
ATOM   2511  O   GLY   191      79.975 129.601  64.820  1.00  0.00           O  
ATOM   2512  N   GLY   192      82.230 129.489  64.719  1.00  0.00           N  
ATOM   2513  H   GLY   192      83.122 129.210  65.102  1.00  0.00           H  
ATOM   2514  CA  GLY   192      82.331 129.948  63.307  1.00  0.00           C  
ATOM   2515  HA2 GLY   192      81.707 130.828  63.152  1.00  0.00           H  
ATOM   2516  HA3 GLY   192      83.352 130.299  63.154  1.00  0.00           H  
ATOM   2517  C   GLY   192      82.017 128.894  62.306  1.00  0.00           C  
ATOM   2518  O   GLY   192      81.294 127.981  62.607  1.00  0.00           O  
ATOM   2519  N   GLY   193      82.367 129.057  60.996  1.00  0.00           N  
ATOM   2520  H   GLY   193      82.719 129.948  60.676  1.00  0.00           H  
ATOM   2521  CA  GLY   193      81.931 128.164  59.953  1.00  0.00           C  
ATOM   2522  HA2 GLY   193      82.408 128.370  58.995  1.00  0.00           H  
ATOM   2523  HA3 GLY   193      82.110 127.165  60.351  1.00  0.00           H  
ATOM   2524  C   GLY   193      80.409 128.179  59.698  1.00  0.00           C  
ATOM   2525  O   GLY   193      79.735 129.202  59.964  1.00  0.00           O  
ATOM   2526  N   TYR   194      79.864 127.070  59.264  1.00  0.00           N  
ATOM   2527  H   TYR   194      80.527 126.343  59.035  1.00  0.00           H  
ATOM   2528  CA  TYR   194      78.395 126.867  59.124  1.00  0.00           C  
ATOM   2529  HA  TYR   194      77.937 127.815  58.841  1.00  0.00           H  
ATOM   2530  CB  TYR   194      78.125 125.758  58.030  1.00  0.00           C  
ATOM   2531  HB2 TYR   194      78.808 124.916  58.144  1.00  0.00           H  
ATOM   2532  HB3 TYR   194      77.133 125.344  58.210  1.00  0.00           H  
ATOM   2533  CG  TYR   194      78.163 126.273  56.610  1.00  0.00           C  
ATOM   2534  CD1 TYR   194      77.009 127.021  56.132  1.00  0.00           C  
ATOM   2535  HD1 TYR   194      76.314 127.275  56.919  1.00  0.00           H  
ATOM   2536  CE1 TYR   194      76.957 127.440  54.750  1.00  0.00           C  
ATOM   2537  HE1 TYR   194      76.032 127.849  54.370  1.00  0.00           H  
ATOM   2538  CZ  TYR   194      77.955 127.054  53.850  1.00  0.00           C  
ATOM   2539  OH  TYR   194      77.725 127.345  52.562  1.00  0.00           O  
ATOM   2540  HH  TYR   194      77.222 128.157  52.459  1.00  0.00           H  
ATOM   2541  CE2 TYR   194      78.903 126.165  54.271  1.00  0.00           C  
ATOM   2542  HE2 TYR   194      79.644 125.721  53.622  1.00  0.00           H  
ATOM   2543  CD2 TYR   194      79.098 125.841  55.642  1.00  0.00           C  
ATOM   2544  HD2 TYR   194      79.874 125.183  56.005  1.00  0.00           H  
ATOM   2545  C   TYR   194      77.736 126.412  60.448  1.00  0.00           C  
ATOM   2546  O   TYR   194      78.426 125.911  61.352  1.00  0.00           O  
ATOM   2547  N   GLY   195      76.463 126.521  60.593  1.00  0.00           N  
ATOM   2548  H   GLY   195      76.181 126.358  61.549  1.00  0.00           H  
ATOM   2549  CA  GLY   195      75.445 126.856  59.628  1.00  0.00           C  
ATOM   2550  HA2 GLY   195      75.760 127.757  59.101  1.00  0.00           H  
ATOM   2551  HA3 GLY   195      75.252 126.057  58.911  1.00  0.00           H  
ATOM   2552  C   GLY   195      74.045 127.245  60.277  1.00  0.00           C  
ATOM   2553  O   GLY   195      73.846 127.041  61.502  1.00  0.00           O  
ATOM   2554  N   ASN   196      73.069 127.748  59.537  1.00  0.00           N  
ATOM   2555  H   ASN   196      73.330 128.023  58.601  1.00  0.00           H  
ATOM   2556  CA  ASN   196      71.654 128.068  59.965  1.00  0.00           C  
ATOM   2557  HA  ASN   196      71.375 127.454  60.821  1.00  0.00           H  
ATOM   2558  CB  ASN   196      71.658 129.623  60.299  1.00  0.00           C  
ATOM   2559  HB2 ASN   196      72.152 129.705  61.267  1.00  0.00           H  
ATOM   2560  HB3 ASN   196      72.281 130.114  59.551  1.00  0.00           H  
ATOM   2561  CG  ASN   196      70.237 130.300  60.396  1.00  0.00           C  
ATOM   2562  OD1 ASN   196      69.414 129.791  61.195  1.00  0.00           O  
ATOM   2563  ND2 ASN   196      69.903 131.250  59.627  1.00  0.00           N  
ATOM   2564 HD21 ASN   196      68.966 131.570  59.828  1.00  0.00           H  
ATOM   2565 HD22 ASN   196      70.372 131.430  58.751  1.00  0.00           H  
ATOM   2566  C   ASN   196      70.573 127.747  58.874  1.00  0.00           C  
ATOM   2567  O   ASN   196      70.555 128.411  57.796  1.00  0.00           O  
ATOM   2568  N   GLN   197      69.646 126.784  59.247  1.00  0.00           N  
ATOM   2569  H   GLN   197      69.819 126.172  60.031  1.00  0.00           H  
ATOM   2570  CA  GLN   197      68.453 126.479  58.528  1.00  0.00           C  
ATOM   2571  HA  GLN   197      68.798 126.109  57.563  1.00  0.00           H  
ATOM   2572  CB  GLN   197      67.580 125.494  59.277  1.00  0.00           C  
ATOM   2573  HB2 GLN   197      68.175 124.581  59.266  1.00  0.00           H  
ATOM   2574  HB3 GLN   197      67.523 125.732  60.340  1.00  0.00           H  
ATOM   2575  CG  GLN   197      66.086 125.386  58.852  1.00  0.00           C  
ATOM   2576  HG2 GLN   197      65.466 126.179  59.269  1.00  0.00           H  
ATOM   2577  HG3 GLN   197      66.007 125.469  57.768  1.00  0.00           H  
ATOM   2578  CD  GLN   197      65.467 124.048  59.224  1.00  0.00           C  
ATOM   2579  OE1 GLN   197      65.912 123.361  60.155  1.00  0.00           O  
ATOM   2580  NE2 GLN   197      64.570 123.594  58.437  1.00  0.00           N  
ATOM   2581 HE21 GLN   197      64.281 124.127  57.630  1.00  0.00           H  
ATOM   2582 HE22 GLN   197      64.174 122.728  58.773  1.00  0.00           H  
ATOM   2583  C   GLN   197      67.601 127.694  58.095  1.00  0.00           C  
ATOM   2584  O   GLN   197      67.140 128.505  58.936  1.00  0.00           O  
ATOM   2585  N   ASP   198      67.361 127.727  56.811  1.00  0.00           N  
ATOM   2586  H   ASP   198      67.810 126.997  56.278  1.00  0.00           H  
ATOM   2587  CA  ASP   198      66.523 128.681  56.114  1.00  0.00           C  
ATOM   2588  HA  ASP   198      66.818 129.672  56.459  1.00  0.00           H  
ATOM   2589  CB  ASP   198      66.717 128.644  54.612  1.00  0.00           C  
ATOM   2590  HB2 ASP   198      66.591 127.592  54.354  1.00  0.00           H  
ATOM   2591  HB3 ASP   198      65.866 129.218  54.246  1.00  0.00           H  
ATOM   2592  CG  ASP   198      68.097 129.219  54.135  1.00  0.00           C  
ATOM   2593  OD1 ASP   198      68.674 128.923  53.038  1.00  0.00           O  
ATOM   2594  OD2 ASP   198      68.687 130.071  54.852  1.00  0.00           O  
ATOM   2595  C   ASP   198      65.023 128.489  56.367  1.00  0.00           C  
ATOM   2596  O   ASP   198      64.464 127.423  56.574  1.00  0.00           O  
ATOM   2597  N   GLN   199      64.319 129.666  56.439  1.00  0.00           N  
ATOM   2598  H   GLN   199      64.810 130.470  56.074  1.00  0.00           H  
ATOM   2599  CA  GLN   199      62.856 129.805  56.611  1.00  0.00           C  
ATOM   2600  HA  GLN   199      62.327 128.882  56.375  1.00  0.00           H  
ATOM   2601  CB  GLN   199      62.380 130.117  58.015  1.00  0.00           C  
ATOM   2602  HB2 GLN   199      62.994 130.948  58.362  1.00  0.00           H  
ATOM   2603  HB3 GLN   199      61.319 130.355  58.092  1.00  0.00           H  
ATOM   2604  CG  GLN   199      62.679 128.926  58.950  1.00  0.00           C  
ATOM   2605  HG2 GLN   199      61.981 128.111  58.761  1.00  0.00           H  
ATOM   2606  HG3 GLN   199      63.717 128.609  58.845  1.00  0.00           H  
ATOM   2607  CD  GLN   199      62.640 129.307  60.417  1.00  0.00           C  
ATOM   2608  OE1 GLN   199      62.848 130.468  60.835  1.00  0.00           O  
ATOM   2609  NE2 GLN   199      62.656 128.434  61.365  1.00  0.00           N  
ATOM   2610 HE21 GLN   199      62.642 127.456  61.111  1.00  0.00           H  
ATOM   2611 HE22 GLN   199      62.435 128.780  62.288  1.00  0.00           H  
ATOM   2612  C   GLN   199      62.321 130.920  55.708  1.00  0.00           C  
ATOM   2613  O   GLN   199      62.473 132.113  55.898  1.00  0.00           O  
ATOM   2614  N   SER   200      61.523 130.520  54.729  1.00  0.00           N  
ATOM   2615  H   SER   200      61.288 131.214  54.034  1.00  0.00           H  
ATOM   2616  CA  SER   200      60.898 129.177  54.561  1.00  0.00           C  
ATOM   2617  HA  SER   200      60.452 128.805  55.484  1.00  0.00           H  
ATOM   2618  CB  SER   200      59.815 129.305  53.535  1.00  0.00           C  
ATOM   2619  HB2 SER   200      59.288 130.242  53.715  1.00  0.00           H  
ATOM   2620  HB3 SER   200      60.367 129.418  52.602  1.00  0.00           H  
ATOM   2621  OG  SER   200      58.920 128.237  53.405  1.00  0.00           O  
ATOM   2622  HG  SER   200      58.573 128.265  52.511  1.00  0.00           H  
ATOM   2623  C   SER   200      61.877 128.038  54.077  1.00  0.00           C  
ATOM   2624  O   SER   200      62.999 128.232  53.620  1.00  0.00           O  
ATOM   2625  N   GLY   201      61.358 126.775  53.991  1.00  0.00           N  
ATOM   2626  H   GLY   201      60.406 126.580  54.266  1.00  0.00           H  
ATOM   2627  CA  GLY   201      62.063 125.646  53.381  1.00  0.00           C  
ATOM   2628  HA2 GLY   201      63.031 125.722  53.876  1.00  0.00           H  
ATOM   2629  HA3 GLY   201      61.539 124.718  53.609  1.00  0.00           H  
ATOM   2630  C   GLY   201      62.327 125.833  51.874  1.00  0.00           C  
ATOM   2631  O   GLY   201      61.745 126.647  51.205  1.00  0.00           O  
ATOM   2632  N   GLY   202      63.352 125.268  51.381  1.00  0.00           N  
ATOM   2633  H   GLY   202      63.605 125.451  50.420  1.00  0.00           H  
ATOM   2634  CA  GLY   202      64.184 124.250  52.060  1.00  0.00           C  
ATOM   2635  HA2 GLY   202      64.920 124.688  52.734  1.00  0.00           H  
ATOM   2636  HA3 GLY   202      63.491 123.655  52.654  1.00  0.00           H  
ATOM   2637  C   GLY   202      64.744 123.294  51.047  1.00  0.00           C  
ATOM   2638  O   GLY   202      64.154 123.098  50.039  1.00  0.00           O  
ATOM   2639  N   GLY   203      65.875 122.689  51.321  1.00  0.00           N  
ATOM   2640  H   GLY   203      66.063 121.962  50.645  1.00  0.00           H  
ATOM   2641  CA  GLY   203      66.756 122.723  52.474  1.00  0.00           C  
ATOM   2642  HA2 GLY   203      66.320 122.585  53.463  1.00  0.00           H  
ATOM   2643  HA3 GLY   203      67.474 121.902  52.483  1.00  0.00           H  
ATOM   2644  C   GLY   203      67.633 124.023  52.541  1.00  0.00           C  
ATOM   2645  O   GLY   203      67.215 125.067  52.043  1.00  0.00           O  
ATOM   2646  N   GLY   204      68.802 123.903  53.159  1.00  0.00           N  
ATOM   2647  H   GLY   204      68.988 123.176  53.834  1.00  0.00           H  
ATOM   2648  CA  GLY   204      69.806 125.065  53.244  1.00  0.00           C  
ATOM   2649  HA2 GLY   204      70.765 124.547  53.240  1.00  0.00           H  
ATOM   2650  HA3 GLY   204      69.648 125.735  52.399  1.00  0.00           H  
ATOM   2651  C   GLY   204      69.686 125.922  54.537  1.00  0.00           C  
ATOM   2652  O   GLY   204      68.737 125.668  55.302  1.00  0.00           O  
ATOM   2653  N   SER   205      70.470 126.971  54.719  1.00  0.00           N  
ATOM   2654  H   SER   205      70.452 127.348  55.656  1.00  0.00           H  
ATOM   2655  CA  SER   205      71.741 127.166  53.977  1.00  0.00           C  
ATOM   2656  HA  SER   205      71.613 127.117  52.895  1.00  0.00           H  
ATOM   2657  CB  SER   205      72.175 128.567  54.373  1.00  0.00           C  
ATOM   2658  HB2 SER   205      73.060 128.878  53.819  1.00  0.00           H  
ATOM   2659  HB3 SER   205      71.411 129.344  54.343  1.00  0.00           H  
ATOM   2660  OG  SER   205      72.557 128.637  55.726  1.00  0.00           O  
ATOM   2661  HG  SER   205      71.748 128.721  56.236  1.00  0.00           H  
ATOM   2662  C   SER   205      72.676 126.043  54.446  1.00  0.00           C  
ATOM   2663  O   SER   205      72.382 125.276  55.377  1.00  0.00           O  
ATOM   2664  N   GLY   206      73.878 125.912  53.933  1.00  0.00           N  
ATOM   2665  H   GLY   206      74.205 126.531  53.205  1.00  0.00           H  
ATOM   2666  CA  GLY   206      74.809 124.766  54.272  1.00  0.00           C  
ATOM   2667  HA2 GLY   206      75.851 124.937  54.003  1.00  0.00           H  
ATOM   2668  HA3 GLY   206      74.863 124.531  55.335  1.00  0.00           H  
ATOM   2669  C   GLY   206      74.210 123.488  53.622  1.00  0.00           C  
ATOM   2670  O   GLY   206      73.350 123.438  52.776  1.00  0.00           O  
ATOM   2671  N   GLY   207      74.661 122.356  54.212  1.00  0.00           N  
ATOM   2672  H   GLY   207      74.409 121.478  53.781  1.00  0.00           H  
ATOM   2673  CA  GLY   207      75.887 122.228  54.985  1.00  0.00           C  
ATOM   2674  HA2 GLY   207      75.898 123.038  55.713  1.00  0.00           H  
ATOM   2675  HA3 GLY   207      75.955 121.274  55.509  1.00  0.00           H  
ATOM   2676  C   GLY   207      77.165 122.310  54.287  1.00  0.00           C  
ATOM   2677  O   GLY   207      77.108 122.785  53.179  1.00  0.00           O  
ATOM   2678  N   TYR   208      78.309 121.881  54.866  1.00  0.00           N  
ATOM   2679  H   TYR   208      78.184 121.490  55.789  1.00  0.00           H  
ATOM   2680  CA  TYR   208      79.702 121.926  54.368  1.00  0.00           C  
ATOM   2681  HA  TYR   208      80.054 122.955  54.301  1.00  0.00           H  
ATOM   2682  CB  TYR   208      80.576 121.275  55.423  1.00  0.00           C  
ATOM   2683  HB2 TYR   208      80.447 121.889  56.315  1.00  0.00           H  
ATOM   2684  HB3 TYR   208      80.126 120.321  55.699  1.00  0.00           H  
ATOM   2685  CG  TYR   208      82.030 121.172  55.042  1.00  0.00           C  
ATOM   2686  CD1 TYR   208      82.754 122.335  54.819  1.00  0.00           C  
ATOM   2687  HD1 TYR   208      82.290 123.303  54.934  1.00  0.00           H  
ATOM   2688  CE1 TYR   208      84.091 122.203  54.337  1.00  0.00           C  
ATOM   2689  HE1 TYR   208      84.761 123.046  54.256  1.00  0.00           H  
ATOM   2690  CZ  TYR   208      84.699 120.961  54.358  1.00  0.00           C  
ATOM   2691  OH  TYR   208      86.045 120.863  54.109  1.00  0.00           O  
ATOM   2692  HH  TYR   208      86.415 121.724  53.901  1.00  0.00           H  
ATOM   2693  CE2 TYR   208      83.936 119.825  54.482  1.00  0.00           C  
ATOM   2694  HE2 TYR   208      84.403 118.853  54.426  1.00  0.00           H  
ATOM   2695  CD2 TYR   208      82.617 119.913  54.845  1.00  0.00           C  
ATOM   2696  HD2 TYR   208      82.074 118.994  55.005  1.00  0.00           H  
ATOM   2697  C   TYR   208      79.873 121.309  52.983  1.00  0.00           C  
ATOM   2698  O   TYR   208      78.995 120.580  52.466  1.00  0.00           O  
ATOM   2699  N   GLY   209      81.000 121.564  52.316  1.00  0.00           N  
ATOM   2700  H   GLY   209      81.744 122.083  52.760  1.00  0.00           H  
ATOM   2701  CA  GLY   209      81.177 121.066  50.926  1.00  0.00           C  
ATOM   2702  HA2 GLY   209      81.164 119.980  50.828  1.00  0.00           H  
ATOM   2703  HA3 GLY   209      80.371 121.443  50.296  1.00  0.00           H  
ATOM   2704  C   GLY   209      82.514 121.534  50.341  1.00  0.00           C  
ATOM   2705  O   GLY   209      82.769 122.681  50.408  1.00  0.00           O  
ATOM   2706  N   GLN   210      83.313 120.678  49.655  1.00  0.00           N  
ATOM   2707  H   GLN   210      84.088 121.077  49.146  1.00  0.00           H  
ATOM   2708  CA  GLN   210      83.278 119.205  49.312  1.00  0.00           C  
ATOM   2709  HA  GLN   210      84.070 119.093  48.571  1.00  0.00           H  
ATOM   2710  CB  GLN   210      83.538 118.242  50.489  1.00  0.00           C  
ATOM   2711  HB2 GLN   210      82.845 118.278  51.330  1.00  0.00           H  
ATOM   2712  HB3 GLN   210      83.528 117.269  49.997  1.00  0.00           H  
ATOM   2713  CG  GLN   210      84.822 118.622  51.111  1.00  0.00           C  
ATOM   2714  HG2 GLN   210      85.491 118.874  50.289  1.00  0.00           H  
ATOM   2715  HG3 GLN   210      84.782 119.610  51.571  1.00  0.00           H  
ATOM   2716  CD  GLN   210      85.425 117.609  52.042  1.00  0.00           C  
ATOM   2717  OE1 GLN   210      84.866 116.549  52.295  1.00  0.00           O  
ATOM   2718  NE2 GLN   210      86.645 117.700  52.413  1.00  0.00           N  
ATOM   2719 HE21 GLN   210      86.966 116.981  53.047  1.00  0.00           H  
ATOM   2720 HE22 GLN   210      87.181 118.536  52.228  1.00  0.00           H  
ATOM   2721  C   GLN   210      82.049 118.700  48.493  1.00  0.00           C  
ATOM   2722  O   GLN   210      81.331 117.773  48.846  1.00  0.00           O  
ATOM   2723  N   GLN   211      81.743 119.342  47.354  1.00  0.00           N  
ATOM   2724  H   GLN   211      82.372 120.058  47.018  1.00  0.00           H  
ATOM   2725  CA  GLN   211      80.639 118.956  46.536  1.00  0.00           C  
ATOM   2726  HA  GLN   211      79.882 118.548  47.206  1.00  0.00           H  
ATOM   2727  CB  GLN   211      80.101 120.162  45.791  1.00  0.00           C  
ATOM   2728  HB2 GLN   211      79.928 120.896  46.578  1.00  0.00           H  
ATOM   2729  HB3 GLN   211      80.848 120.532  45.089  1.00  0.00           H  
ATOM   2730  CG  GLN   211      78.868 119.933  44.941  1.00  0.00           C  
ATOM   2731  HG2 GLN   211      78.918 119.003  44.375  1.00  0.00           H  
ATOM   2732  HG3 GLN   211      77.998 119.725  45.563  1.00  0.00           H  
ATOM   2733  CD  GLN   211      78.499 121.017  44.023  1.00  0.00           C  
ATOM   2734  OE1 GLN   211      79.269 121.960  43.739  1.00  0.00           O  
ATOM   2735  NE2 GLN   211      77.294 121.044  43.564  1.00  0.00           N  
ATOM   2736 HE21 GLN   211      76.583 120.434  43.943  1.00  0.00           H  
ATOM   2737 HE22 GLN   211      77.110 121.650  42.777  1.00  0.00           H  
ATOM   2738  C   GLN   211      81.078 117.854  45.613  1.00  0.00           C  
ATOM   2739  O   GLN   211      80.370 116.842  45.491  1.00  0.00           O  
ATOM   2740  N   ASP   212      82.329 117.914  45.106  1.00  0.00           N  
ATOM   2741  H   ASP   212      82.869 118.747  45.294  1.00  0.00           H  
ATOM   2742  CA  ASP   212      83.106 116.750  44.641  1.00  0.00           C  
ATOM   2743  HA  ASP   212      82.499 116.264  43.877  1.00  0.00           H  
ATOM   2744  CB  ASP   212      84.444 117.223  44.029  1.00  0.00           C  
ATOM   2745  HB2 ASP   212      85.088 117.709  44.762  1.00  0.00           H  
ATOM   2746  HB3 ASP   212      84.943 116.349  43.610  1.00  0.00           H  
ATOM   2747  CG  ASP   212      84.203 118.308  42.913  1.00  0.00           C  
ATOM   2748  OD1 ASP   212      83.575 117.951  41.894  1.00  0.00           O  
ATOM   2749  OD2 ASP   212      84.627 119.442  43.064  1.00  0.00           O  
ATOM   2750  C   ASP   212      83.348 115.815  45.767  1.00  0.00           C  
ATOM   2751  O   ASP   212      83.621 116.257  46.857  1.00  0.00           O  
ATOM   2752  N   ARG   213      83.362 114.526  45.468  1.00  0.00           N  
ATOM   2753  H   ARG   213      82.984 114.280  44.565  1.00  0.00           H  
ATOM   2754  CA  ARG   213      83.687 113.443  46.502  1.00  0.00           C  
ATOM   2755  HA  ARG   213      84.136 113.875  47.396  1.00  0.00           H  
ATOM   2756  CB  ARG   213      82.394 112.707  46.870  1.00  0.00           C  
ATOM   2757  HB2 ARG   213      81.678 113.461  47.199  1.00  0.00           H  
ATOM   2758  HB3 ARG   213      82.015 112.292  45.936  1.00  0.00           H  
ATOM   2759  CG  ARG   213      82.401 111.631  47.943  1.00  0.00           C  
ATOM   2760  HG2 ARG   213      81.341 111.559  48.184  1.00  0.00           H  
ATOM   2761  HG3 ARG   213      82.578 110.607  47.613  1.00  0.00           H  
ATOM   2762  CD  ARG   213      83.184 111.837  49.261  1.00  0.00           C  
ATOM   2763  HD2 ARG   213      82.813 111.038  49.904  1.00  0.00           H  
ATOM   2764  HD3 ARG   213      84.248 111.756  49.042  1.00  0.00           H  
ATOM   2765  NE  ARG   213      82.691 113.051  50.044  1.00  0.00           N  
ATOM   2766  HE  ARG   213      81.701 113.236  50.118  1.00  0.00           H  
ATOM   2767  CZ  ARG   213      83.340 113.880  50.793  1.00  0.00           C  
ATOM   2768  NH1 ARG   213      84.613 113.977  50.766  1.00  0.00           N  
ATOM   2769 HH11 ARG   213      85.047 114.498  51.515  1.00  0.00           H  
ATOM   2770 HH12 ARG   213      85.130 113.339  50.178  1.00  0.00           H  
ATOM   2771  NH2 ARG   213      82.641 114.807  51.448  1.00  0.00           N  
ATOM   2772 HH21 ARG   213      83.144 115.508  51.974  1.00  0.00           H  
ATOM   2773 HH22 ARG   213      81.667 114.942  51.220  1.00  0.00           H  
ATOM   2774  C   ARG   213      84.699 112.437  45.983  1.00  0.00           C  
ATOM   2775  O   ARG   213      84.387 111.757  45.024  1.00  0.00           O  
ATOM   2776  N   GLY   214      85.898 112.351  46.552  1.00  0.00           N  
ATOM   2777  H   GLY   214      86.433 111.568  46.204  1.00  0.00           H  
ATOM   2778  CA  GLY   214      86.517 113.156  47.579  1.00  0.00           C  
ATOM   2779  HA2 GLY   214      87.408 113.560  47.099  1.00  0.00           H  
ATOM   2780  HA3 GLY   214      85.909 114.031  47.811  1.00  0.00           H  
ATOM   2781  C   GLY   214      86.993 112.220  48.685  1.00  0.00           C  
ATOM   2782  O   GLY   214      87.523 111.106  48.425  1.00  0.00           O  
ATOM   2783  OXT GLY   214      86.785 112.555  49.835  1.00  0.00           O  
TER    2784      GLY   214 
END   
