# Supplementary material for: Visualization of oligomerization, clustering, and density transition of intrinsically disordered proteins
Source: Natl Sci Rev. 2026 Feb 14;13(7):nwag107. doi: 10.1093/nsr/nwag107 (PMC13114874; doi:10.1093/nsr/nwag107)
Supplement: nwag107_Supplemental_Files [file nwag107_supplemental_files.zip › SI-MD-Structures/MD-Sturctures/frame206.pdb]

CRYST1  135.041  149.198  136.804  90.00  90.00  90.00               1
ATOM      1  N   MET     1      36.091 104.393  89.054  1.00  0.00           N  
ATOM      2  H1  MET     1      36.244 105.077  88.328  1.00  0.00           H  
ATOM      3  H2  MET     1      35.145 104.448  89.403  1.00  0.00           H  
ATOM      4  H3  MET     1      36.663 104.680  89.835  1.00  0.00           H  
ATOM      5  CA  MET     1      36.392 103.003  88.521  1.00  0.00           C  
ATOM      6  HA  MET     1      37.416 102.977  88.148  1.00  0.00           H  
ATOM      7  CB  MET     1      36.423 102.003  89.657  1.00  0.00           C  
ATOM      8  HB2 MET     1      35.575 102.182  90.318  1.00  0.00           H  
ATOM      9  HB3 MET     1      36.417 100.989  89.256  1.00  0.00           H  
ATOM     10  CG  MET     1      37.720 102.036  90.561  1.00  0.00           C  
ATOM     11  HG2 MET     1      37.809 101.034  90.982  1.00  0.00           H  
ATOM     12  HG3 MET     1      38.653 102.088  90.000  1.00  0.00           H  
ATOM     13  SD  MET     1      37.710 103.109  91.945  1.00  0.00           S  
ATOM     14  CE  MET     1      38.909 102.127  92.762  1.00  0.00           C  
ATOM     15  HE1 MET     1      39.712 101.875  92.069  1.00  0.00           H  
ATOM     16  HE2 MET     1      39.315 102.620  93.645  1.00  0.00           H  
ATOM     17  HE3 MET     1      38.435 101.178  93.014  1.00  0.00           H  
ATOM     18  C   MET     1      35.465 102.692  87.320  1.00  0.00           C  
ATOM     19  O   MET     1      34.302 103.018  87.462  1.00  0.00           O  
ATOM     20  N   ALA     2      35.959 102.052  86.252  1.00  0.00           N  
ATOM     21  H   ALA     2      35.355 102.089  85.444  1.00  0.00           H  
ATOM     22  CA  ALA     2      37.324 101.600  85.886  1.00  0.00           C  
ATOM     23  HA  ALA     2      37.156 101.048  84.962  1.00  0.00           H  
ATOM     24  CB  ALA     2      38.206 102.759  85.489  1.00  0.00           C  
ATOM     25  HB1 ALA     2      39.124 102.399  85.024  1.00  0.00           H  
ATOM     26  HB2 ALA     2      37.657 103.410  84.809  1.00  0.00           H  
ATOM     27  HB3 ALA     2      38.563 103.383  86.308  1.00  0.00           H  
ATOM     28  C   ALA     2      37.916 100.579  86.811  1.00  0.00           C  
ATOM     29  O   ALA     2      38.829 100.934  87.553  1.00  0.00           O  
ATOM     30  N   SER     3      37.453  99.300  86.883  1.00  0.00           N  
ATOM     31  H   SER     3      37.927  98.642  87.484  1.00  0.00           H  
ATOM     32  CA  SER     3      36.176  98.865  86.301  1.00  0.00           C  
ATOM     33  HA  SER     3      35.515  99.692  86.040  1.00  0.00           H  
ATOM     34  CB  SER     3      36.529  98.220  84.984  1.00  0.00           C  
ATOM     35  HB2 SER     3      37.359  98.784  84.558  1.00  0.00           H  
ATOM     36  HB3 SER     3      36.910  97.244  85.283  1.00  0.00           H  
ATOM     37  OG  SER     3      35.442  98.154  84.060  1.00  0.00           O  
ATOM     38  HG  SER     3      35.773  98.180  83.159  1.00  0.00           H  
ATOM     39  C   SER     3      35.429  97.885  87.197  1.00  0.00           C  
ATOM     40  O   SER     3      36.004  97.452  88.213  1.00  0.00           O  
ATOM     41  N   ASN     4      34.204  97.570  86.910  1.00  0.00           N  
ATOM     42  H   ASN     4      33.894  97.918  86.014  1.00  0.00           H  
ATOM     43  CA  ASN     4      33.347  96.611  87.583  1.00  0.00           C  
ATOM     44  HA  ASN     4      34.073  96.157  88.257  1.00  0.00           H  
ATOM     45  CB  ASN     4      32.276  97.429  88.366  1.00  0.00           C  
ATOM     46  HB2 ASN     4      31.768  98.187  87.770  1.00  0.00           H  
ATOM     47  HB3 ASN     4      31.561  96.737  88.811  1.00  0.00           H  
ATOM     48  CG  ASN     4      33.015  98.061  89.494  1.00  0.00           C  
ATOM     49  OD1 ASN     4      33.279  99.220  89.595  1.00  0.00           O  
ATOM     50  ND2 ASN     4      33.301  97.278  90.532  1.00  0.00           N  
ATOM     51 HD21 ASN     4      33.875  97.759  91.210  1.00  0.00           H  
ATOM     52 HD22 ASN     4      33.024  96.311  90.628  1.00  0.00           H  
ATOM     53  C   ASN     4      32.902  95.476  86.627  1.00  0.00           C  
ATOM     54  O   ASN     4      31.733  95.425  86.261  1.00  0.00           O  
ATOM     55  N   ASP     5      33.750  94.613  86.152  1.00  0.00           N  
ATOM     56  H   ASP     5      33.307  93.789  85.772  1.00  0.00           H  
ATOM     57  CA  ASP     5      35.149  94.387  86.491  1.00  0.00           C  
ATOM     58  HA  ASP     5      35.544  95.169  87.140  1.00  0.00           H  
ATOM     59  CB  ASP     5      35.245  93.038  87.249  1.00  0.00           C  
ATOM     60  HB2 ASP     5      34.893  92.322  86.506  1.00  0.00           H  
ATOM     61  HB3 ASP     5      36.283  92.766  87.441  1.00  0.00           H  
ATOM     62  CG  ASP     5      34.523  93.087  88.576  1.00  0.00           C  
ATOM     63  OD1 ASP     5      34.773  93.986  89.395  1.00  0.00           O  
ATOM     64  OD2 ASP     5      33.752  92.147  88.748  1.00  0.00           O  
ATOM     65  C   ASP     5      35.957  94.318  85.214  1.00  0.00           C  
ATOM     66  O   ASP     5      35.363  94.369  84.126  1.00  0.00           O  
ATOM     67  N   TYR     6      37.276  94.260  85.281  1.00  0.00           N  
ATOM     68  H   TYR     6      37.628  94.366  86.221  1.00  0.00           H  
ATOM     69  CA  TYR     6      38.134  94.095  84.102  1.00  0.00           C  
ATOM     70  HA  TYR     6      37.749  94.824  83.390  1.00  0.00           H  
ATOM     71  CB  TYR     6      39.554  94.526  84.451  1.00  0.00           C  
ATOM     72  HB2 TYR     6      39.896  94.122  85.404  1.00  0.00           H  
ATOM     73  HB3 TYR     6      40.318  94.279  83.714  1.00  0.00           H  
ATOM     74  CG  TYR     6      39.783  96.001  84.537  1.00  0.00           C  
ATOM     75  CD1 TYR     6      40.238  96.661  85.689  1.00  0.00           C  
ATOM     76  HD1 TYR     6      40.335  96.063  86.583  1.00  0.00           H  
ATOM     77  CE1 TYR     6      40.371  98.018  85.624  1.00  0.00           C  
ATOM     78  HE1 TYR     6      40.617  98.554  86.529  1.00  0.00           H  
ATOM     79  CZ  TYR     6      40.220  98.739  84.372  1.00  0.00           C  
ATOM     80  OH  TYR     6      40.400 100.088  84.307  1.00  0.00           O  
ATOM     81  HH  TYR     6      39.992 100.483  83.533  1.00  0.00           H  
ATOM     82  CE2 TYR     6      39.749  98.043  83.231  1.00  0.00           C  
ATOM     83  HE2 TYR     6      39.598  98.540  82.284  1.00  0.00           H  
ATOM     84  CD2 TYR     6      39.459  96.703  83.382  1.00  0.00           C  
ATOM     85  HD2 TYR     6      39.205  96.207  82.457  1.00  0.00           H  
ATOM     86  C   TYR     6      37.988  92.682  83.494  1.00  0.00           C  
ATOM     87  O   TYR     6      38.301  91.654  84.078  1.00  0.00           O  
ATOM     88  N   THR     7      37.559  92.614  82.271  1.00  0.00           N  
ATOM     89  H   THR     7      37.205  93.480  81.891  1.00  0.00           H  
ATOM     90  CA  THR     7      37.288  91.344  81.480  1.00  0.00           C  
ATOM     91  HA  THR     7      36.749  90.704  82.179  1.00  0.00           H  
ATOM     92  CB  THR     7      36.334  91.643  80.311  1.00  0.00           C  
ATOM     93  HB  THR     7      35.472  92.186  80.696  1.00  0.00           H  
ATOM     94  CG2 THR     7      36.954  92.360  79.077  1.00  0.00           C  
ATOM     95 HG21 THR     7      37.910  91.944  78.758  1.00  0.00           H  
ATOM     96 HG22 THR     7      36.238  92.278  78.259  1.00  0.00           H  
ATOM     97 HG23 THR     7      37.072  93.413  79.333  1.00  0.00           H  
ATOM     98  OG1 THR     7      35.705  90.453  79.838  1.00  0.00           O  
ATOM     99  HG1 THR     7      35.043  90.267  80.507  1.00  0.00           H  
ATOM    100  C   THR     7      38.560  90.604  81.157  1.00  0.00           C  
ATOM    101  O   THR     7      39.611  90.922  81.705  1.00  0.00           O  
ATOM    102  N   GLN     8      38.530  89.606  80.293  1.00  0.00           N  
ATOM    103  H   GLN     8      37.645  89.420  79.843  1.00  0.00           H  
ATOM    104  CA  GLN     8      39.752  88.949  79.764  1.00  0.00           C  
ATOM    105  HA  GLN     8      40.168  88.461  80.646  1.00  0.00           H  
ATOM    106  CB  GLN     8      39.407  87.834  78.760  1.00  0.00           C  
ATOM    107  HB2 GLN     8      40.299  87.286  78.455  1.00  0.00           H  
ATOM    108  HB3 GLN     8      38.786  87.129  79.311  1.00  0.00           H  
ATOM    109  CG  GLN     8      38.752  88.285  77.517  1.00  0.00           C  
ATOM    110  HG2 GLN     8      37.889  88.864  77.847  1.00  0.00           H  
ATOM    111  HG3 GLN     8      39.516  88.949  77.114  1.00  0.00           H  
ATOM    112  CD  GLN     8      38.350  87.147  76.569  1.00  0.00           C  
ATOM    113  OE1 GLN     8      38.586  85.986  76.744  1.00  0.00           O  
ATOM    114  NE2 GLN     8      37.925  87.499  75.394  1.00  0.00           N  
ATOM    115 HE21 GLN     8      37.724  88.481  75.268  1.00  0.00           H  
ATOM    116 HE22 GLN     8      37.804  86.748  74.729  1.00  0.00           H  
ATOM    117  C   GLN     8      40.754  89.949  79.149  1.00  0.00           C  
ATOM    118  O   GLN     8      40.374  90.828  78.414  1.00  0.00           O  
ATOM    119  N   GLN     9      42.053  89.939  79.461  1.00  0.00           N  
ATOM    120  H   GLN     9      42.453  90.805  79.129  1.00  0.00           H  
ATOM    121  CA  GLN     9      42.815  88.995  80.267  1.00  0.00           C  
ATOM    122  HA  GLN     9      43.827  89.385  80.159  1.00  0.00           H  
ATOM    123  CB  GLN     9      42.565  89.029  81.720  1.00  0.00           C  
ATOM    124  HB2 GLN     9      41.497  89.029  81.934  1.00  0.00           H  
ATOM    125  HB3 GLN     9      43.148  88.271  82.243  1.00  0.00           H  
ATOM    126  CG  GLN     9      43.110  90.382  82.241  1.00  0.00           C  
ATOM    127  HG2 GLN     9      44.177  90.549  82.094  1.00  0.00           H  
ATOM    128  HG3 GLN     9      42.520  91.105  81.677  1.00  0.00           H  
ATOM    129  CD  GLN     9      42.841  90.542  83.711  1.00  0.00           C  
ATOM    130  OE1 GLN     9      42.608  89.565  84.390  1.00  0.00           O  
ATOM    131  NE2 GLN     9      42.878  91.729  84.245  1.00  0.00           N  
ATOM    132 HE21 GLN     9      42.989  92.484  83.582  1.00  0.00           H  
ATOM    133 HE22 GLN     9      42.721  91.779  85.241  1.00  0.00           H  
ATOM    134  C   GLN     9      43.050  87.624  79.636  1.00  0.00           C  
ATOM    135  O   GLN     9      42.856  86.616  80.351  1.00  0.00           O  
ATOM    136  N   ALA    10      43.610  87.459  78.414  1.00  0.00           N  
ATOM    137  H   ALA    10      43.799  86.516  78.105  1.00  0.00           H  
ATOM    138  CA  ALA    10      44.387  88.464  77.653  1.00  0.00           C  
ATOM    139  HA  ALA    10      43.943  89.452  77.770  1.00  0.00           H  
ATOM    140  CB  ALA    10      45.863  88.473  78.087  1.00  0.00           C  
ATOM    141  HB1 ALA    10      45.980  88.855  79.101  1.00  0.00           H  
ATOM    142  HB2 ALA    10      46.340  87.500  77.974  1.00  0.00           H  
ATOM    143  HB3 ALA    10      46.312  89.148  77.358  1.00  0.00           H  
ATOM    144  C   ALA    10      44.168  88.016  76.203  1.00  0.00           C  
ATOM    145  O   ALA    10      44.377  86.877  75.821  1.00  0.00           O  
ATOM    146  N   THR    11      43.783  88.941  75.368  1.00  0.00           N  
ATOM    147  H   THR    11      43.863  89.901  75.670  1.00  0.00           H  
ATOM    148  CA  THR    11      43.328  88.758  73.998  1.00  0.00           C  
ATOM    149  HA  THR    11      43.697  87.837  73.547  1.00  0.00           H  
ATOM    150  CB  THR    11      41.768  88.632  73.956  1.00  0.00           C  
ATOM    151  HB  THR    11      41.504  87.765  74.561  1.00  0.00           H  
ATOM    152  CG2 THR    11      40.879  89.867  74.356  1.00  0.00           C  
ATOM    153 HG21 THR    11      41.039  90.691  73.661  1.00  0.00           H  
ATOM    154 HG22 THR    11      39.808  89.684  74.431  1.00  0.00           H  
ATOM    155 HG23 THR    11      41.182  90.273  75.321  1.00  0.00           H  
ATOM    156  OG1 THR    11      41.465  88.423  72.584  1.00  0.00           O  
ATOM    157  HG1 THR    11      41.803  87.547  72.385  1.00  0.00           H  
ATOM    158  C   THR    11      43.836  89.816  72.959  1.00  0.00           C  
ATOM    159  O   THR    11      43.632  91.059  73.091  1.00  0.00           O  
ATOM    160  N   GLN    12      44.626  89.428  71.965  1.00  0.00           N  
ATOM    161  H   GLN    12      44.841  90.160  71.303  1.00  0.00           H  
ATOM    162  CA  GLN    12      45.133  88.063  71.618  1.00  0.00           C  
ATOM    163  HA  GLN    12      44.293  87.412  71.376  1.00  0.00           H  
ATOM    164  CB  GLN    12      45.879  88.156  70.307  1.00  0.00           C  
ATOM    165  HB2 GLN    12      45.909  87.178  69.827  1.00  0.00           H  
ATOM    166  HB3 GLN    12      45.262  88.769  69.649  1.00  0.00           H  
ATOM    167  CG  GLN    12      47.353  88.698  70.264  1.00  0.00           C  
ATOM    168  HG2 GLN    12      47.375  89.590  70.891  1.00  0.00           H  
ATOM    169  HG3 GLN    12      48.116  87.966  70.528  1.00  0.00           H  
ATOM    170  CD  GLN    12      47.720  89.016  68.741  1.00  0.00           C  
ATOM    171  OE1 GLN    12      47.087  88.552  67.790  1.00  0.00           O  
ATOM    172  NE2 GLN    12      48.862  89.704  68.584  1.00  0.00           N  
ATOM    173 HE21 GLN    12      49.181  90.008  67.675  1.00  0.00           H  
ATOM    174 HE22 GLN    12      49.364  89.804  69.455  1.00  0.00           H  
ATOM    175  C   GLN    12      46.039  87.354  72.671  1.00  0.00           C  
ATOM    176  O   GLN    12      46.668  88.055  73.434  1.00  0.00           O  
ATOM    177  N   SER    13      46.202  86.041  72.693  1.00  0.00           N  
ATOM    178  H   SER    13      45.861  85.441  71.956  1.00  0.00           H  
ATOM    179  CA  SER    13      46.759  85.393  73.879  1.00  0.00           C  
ATOM    180  HA  SER    13      46.256  85.770  74.769  1.00  0.00           H  
ATOM    181  CB  SER    13      46.734  83.867  73.689  1.00  0.00           C  
ATOM    182  HB2 SER    13      47.515  83.484  73.032  1.00  0.00           H  
ATOM    183  HB3 SER    13      46.875  83.469  74.693  1.00  0.00           H  
ATOM    184  OG  SER    13      45.513  83.363  73.164  1.00  0.00           O  
ATOM    185  HG  SER    13      45.678  82.450  72.919  1.00  0.00           H  
ATOM    186  C   SER    13      48.265  85.765  73.989  1.00  0.00           C  
ATOM    187  O   SER    13      49.143  85.624  73.092  1.00  0.00           O  
ATOM    188  N   TYR    14      48.610  86.309  75.119  1.00  0.00           N  
ATOM    189  H   TYR    14      47.824  86.488  75.727  1.00  0.00           H  
ATOM    190  CA  TYR    14      49.942  86.628  75.603  1.00  0.00           C  
ATOM    191  HA  TYR    14      50.528  85.729  75.414  1.00  0.00           H  
ATOM    192  CB  TYR    14      50.426  87.866  74.890  1.00  0.00           C  
ATOM    193  HB2 TYR    14      50.057  87.953  73.868  1.00  0.00           H  
ATOM    194  HB3 TYR    14      49.947  88.713  75.381  1.00  0.00           H  
ATOM    195  CG  TYR    14      51.972  88.116  75.116  1.00  0.00           C  
ATOM    196  CD1 TYR    14      52.888  87.608  74.187  1.00  0.00           C  
ATOM    197  HD1 TYR    14      52.524  87.130  73.290  1.00  0.00           H  
ATOM    198  CE1 TYR    14      54.285  87.895  74.403  1.00  0.00           C  
ATOM    199  HE1 TYR    14      55.019  87.465  73.738  1.00  0.00           H  
ATOM    200  CZ  TYR    14      54.682  88.546  75.554  1.00  0.00           C  
ATOM    201  OH  TYR    14      56.073  88.644  75.699  1.00  0.00           O  
ATOM    202  HH  TYR    14      56.215  89.270  76.412  1.00  0.00           H  
ATOM    203  CE2 TYR    14      53.791  89.133  76.477  1.00  0.00           C  
ATOM    204  HE2 TYR    14      54.107  89.708  77.335  1.00  0.00           H  
ATOM    205  CD2 TYR    14      52.420  88.856  76.226  1.00  0.00           C  
ATOM    206  HD2 TYR    14      51.741  89.337  76.915  1.00  0.00           H  
ATOM    207  C   TYR    14      49.989  86.824  77.177  1.00  0.00           C  
ATOM    208  O   TYR    14      49.103  87.466  77.834  1.00  0.00           O  
ATOM    209  N   GLY    15      51.041  86.364  77.789  1.00  0.00           N  
ATOM    210  H   GLY    15      51.105  86.678  78.747  1.00  0.00           H  
ATOM    211  CA  GLY    15      52.180  85.439  77.331  1.00  0.00           C  
ATOM    212  HA2 GLY    15      51.765  84.455  77.114  1.00  0.00           H  
ATOM    213  HA3 GLY    15      52.632  85.810  76.412  1.00  0.00           H  
ATOM    214  C   GLY    15      53.179  85.371  78.487  1.00  0.00           C  
ATOM    215  O   GLY    15      54.262  85.927  78.323  1.00  0.00           O  
ATOM    216  N   ALA    16      52.773  84.741  79.643  1.00  0.00           N  
ATOM    217  H   ALA    16      51.795  84.486  79.638  1.00  0.00           H  
ATOM    218  CA  ALA    16      53.603  84.365  80.778  1.00  0.00           C  
ATOM    219  HA  ALA    16      53.922  85.346  81.132  1.00  0.00           H  
ATOM    220  CB  ALA    16      52.840  83.786  81.954  1.00  0.00           C  
ATOM    221  HB1 ALA    16      52.767  82.721  81.733  1.00  0.00           H  
ATOM    222  HB2 ALA    16      53.444  83.878  82.857  1.00  0.00           H  
ATOM    223  HB3 ALA    16      51.872  84.260  82.111  1.00  0.00           H  
ATOM    224  C   ALA    16      54.838  83.602  80.391  1.00  0.00           C  
ATOM    225  O   ALA    16      54.801  82.665  79.582  1.00  0.00           O  
ATOM    226  N   TYR    17      55.899  83.736  81.135  1.00  0.00           N  
ATOM    227  H   TYR    17      55.827  84.410  81.884  1.00  0.00           H  
ATOM    228  CA  TYR    17      57.192  83.101  80.968  1.00  0.00           C  
ATOM    229  HA  TYR    17      56.853  82.067  81.029  1.00  0.00           H  
ATOM    230  CB  TYR    17      57.823  83.480  79.702  1.00  0.00           C  
ATOM    231  HB2 TYR    17      57.120  83.310  78.887  1.00  0.00           H  
ATOM    232  HB3 TYR    17      58.004  84.553  79.636  1.00  0.00           H  
ATOM    233  CG  TYR    17      59.122  82.736  79.394  1.00  0.00           C  
ATOM    234  CD1 TYR    17      60.409  83.179  79.844  1.00  0.00           C  
ATOM    235  HD1 TYR    17      60.437  84.144  80.328  1.00  0.00           H  
ATOM    236  CE1 TYR    17      61.563  82.363  79.666  1.00  0.00           C  
ATOM    237  HE1 TYR    17      62.463  82.692  80.164  1.00  0.00           H  
ATOM    238  CZ  TYR    17      61.418  81.171  78.971  1.00  0.00           C  
ATOM    239  OH  TYR    17      62.428  80.365  78.685  1.00  0.00           O  
ATOM    240  HH  TYR    17      62.766  80.130  79.551  1.00  0.00           H  
ATOM    241  CE2 TYR    17      60.161  80.706  78.477  1.00  0.00           C  
ATOM    242  HE2 TYR    17      60.122  79.710  78.061  1.00  0.00           H  
ATOM    243  CD2 TYR    17      59.012  81.488  78.740  1.00  0.00           C  
ATOM    244  HD2 TYR    17      58.045  81.095  78.465  1.00  0.00           H  
ATOM    245  C   TYR    17      58.094  83.292  82.095  1.00  0.00           C  
ATOM    246  O   TYR    17      58.438  84.392  82.456  1.00  0.00           O  
ATOM    247  N   PRO    18      58.601  82.283  82.801  1.00  0.00           N  
ATOM    248  CD  PRO    18      58.390  80.868  82.647  1.00  0.00           C  
ATOM    249  HD2 PRO    18      58.719  80.471  81.687  1.00  0.00           H  
ATOM    250  HD3 PRO    18      57.310  80.725  82.657  1.00  0.00           H  
ATOM    251  CG  PRO    18      58.900  80.031  83.795  1.00  0.00           C  
ATOM    252  HG2 PRO    18      59.860  79.601  83.508  1.00  0.00           H  
ATOM    253  HG3 PRO    18      58.203  79.245  84.085  1.00  0.00           H  
ATOM    254  CB  PRO    18      58.953  81.122  84.875  1.00  0.00           C  
ATOM    255  HB2 PRO    18      59.628  80.919  85.707  1.00  0.00           H  
ATOM    256  HB3 PRO    18      57.943  81.221  85.273  1.00  0.00           H  
ATOM    257  CA  PRO    18      59.270  82.397  84.129  1.00  0.00           C  
ATOM    258  HA  PRO    18      58.909  83.265  84.681  1.00  0.00           H  
ATOM    259  C   PRO    18      60.811  82.552  83.896  1.00  0.00           C  
ATOM    260  O   PRO    18      61.561  81.576  84.123  1.00  0.00           O  
ATOM    261  N   THR    19      61.251  83.705  83.398  1.00  0.00           N  
ATOM    262  H   THR    19      60.578  84.454  83.323  1.00  0.00           H  
ATOM    263  CA  THR    19      62.662  84.037  83.241  1.00  0.00           C  
ATOM    264  HA  THR    19      63.106  83.474  82.420  1.00  0.00           H  
ATOM    265  CB  THR    19      62.757  85.491  82.713  1.00  0.00           C  
ATOM    266  HB  THR    19      62.247  86.173  83.393  1.00  0.00           H  
ATOM    267  CG2 THR    19      64.132  86.017  82.380  1.00  0.00           C  
ATOM    268 HG21 THR    19      64.715  85.200  81.957  1.00  0.00           H  
ATOM    269 HG22 THR    19      64.037  86.913  81.766  1.00  0.00           H  
ATOM    270 HG23 THR    19      64.651  86.274  83.303  1.00  0.00           H  
ATOM    271  OG1 THR    19      62.027  85.491  81.473  1.00  0.00           O  
ATOM    272  HG1 THR    19      61.248  86.040  81.585  1.00  0.00           H  
ATOM    273  C   THR    19      63.479  83.906  84.541  1.00  0.00           C  
ATOM    274  O   THR    19      63.057  84.200  85.665  1.00  0.00           O  
ATOM    275  N   GLN    20      64.683  83.391  84.305  1.00  0.00           N  
ATOM    276  H   GLN    20      64.913  83.272  83.329  1.00  0.00           H  
ATOM    277  CA  GLN    20      65.665  83.108  85.330  1.00  0.00           C  
ATOM    278  HA  GLN    20      65.183  82.484  86.082  1.00  0.00           H  
ATOM    279  CB  GLN    20      66.921  82.314  84.781  1.00  0.00           C  
ATOM    280  HB2 GLN    20      67.468  82.980  84.113  1.00  0.00           H  
ATOM    281  HB3 GLN    20      67.549  82.276  85.671  1.00  0.00           H  
ATOM    282  CG  GLN    20      66.738  80.903  84.072  1.00  0.00           C  
ATOM    283  HG2 GLN    20      65.816  80.950  83.492  1.00  0.00           H  
ATOM    284  HG3 GLN    20      67.472  80.757  83.280  1.00  0.00           H  
ATOM    285  CD  GLN    20      66.724  79.643  85.015  1.00  0.00           C  
ATOM    286  OE1 GLN    20      66.683  79.761  86.222  1.00  0.00           O  
ATOM    287  NE2 GLN    20      66.728  78.460  84.465  1.00  0.00           N  
ATOM    288 HE21 GLN    20      66.631  78.317  83.470  1.00  0.00           H  
ATOM    289 HE22 GLN    20      66.627  77.637  85.042  1.00  0.00           H  
ATOM    290  C   GLN    20      66.201  84.440  85.959  1.00  0.00           C  
ATOM    291  O   GLN    20      66.242  85.415  85.198  1.00  0.00           O  
ATOM    292  N   PRO    21      66.724  84.304  87.195  1.00  0.00           N  
ATOM    293  CD  PRO    21      66.923  83.156  88.078  1.00  0.00           C  
ATOM    294  HD2 PRO    21      67.248  82.235  87.595  1.00  0.00           H  
ATOM    295  HD3 PRO    21      66.104  82.866  88.737  1.00  0.00           H  
ATOM    296  CG  PRO    21      68.018  83.498  89.046  1.00  0.00           C  
ATOM    297  HG2 PRO    21      69.011  83.326  88.631  1.00  0.00           H  
ATOM    298  HG3 PRO    21      67.810  82.916  89.943  1.00  0.00           H  
ATOM    299  CB  PRO    21      67.813  85.026  89.180  1.00  0.00           C  
ATOM    300  HB2 PRO    21      68.749  85.501  89.474  1.00  0.00           H  
ATOM    301  HB3 PRO    21      66.949  85.139  89.835  1.00  0.00           H  
ATOM    302  CA  PRO    21      67.429  85.430  87.713  1.00  0.00           C  
ATOM    303  HA  PRO    21      66.822  86.332  87.790  1.00  0.00           H  
ATOM    304  C   PRO    21      68.723  85.763  86.934  1.00  0.00           C  
ATOM    305  O   PRO    21      69.439  84.813  86.537  1.00  0.00           O  
ATOM    306  N   GLY    22      68.983  87.024  86.700  1.00  0.00           N  
ATOM    307  H   GLY    22      68.300  87.737  86.912  1.00  0.00           H  
ATOM    308  CA  GLY    22      70.130  87.505  85.949  1.00  0.00           C  
ATOM    309  HA2 GLY    22      70.149  87.077  84.946  1.00  0.00           H  
ATOM    310  HA3 GLY    22      70.041  88.579  85.785  1.00  0.00           H  
ATOM    311  C   GLY    22      71.484  87.137  86.609  1.00  0.00           C  
ATOM    312  O   GLY    22      71.567  87.001  87.854  1.00  0.00           O  
ATOM    313  N   GLN    23      72.544  87.292  85.895  1.00  0.00           N  
ATOM    314  H   GLN    23      72.400  87.375  84.899  1.00  0.00           H  
ATOM    315  CA  GLN    23      73.933  87.308  86.369  1.00  0.00           C  
ATOM    316  HA  GLN    23      74.183  86.290  86.667  1.00  0.00           H  
ATOM    317  CB  GLN    23      74.913  87.567  85.179  1.00  0.00           C  
ATOM    318  HB2 GLN    23      74.672  86.861  84.384  1.00  0.00           H  
ATOM    319  HB3 GLN    23      74.814  88.627  84.946  1.00  0.00           H  
ATOM    320  CG  GLN    23      76.388  87.361  85.506  1.00  0.00           C  
ATOM    321  HG2 GLN    23      76.795  88.241  86.005  1.00  0.00           H  
ATOM    322  HG3 GLN    23      76.562  86.427  86.041  1.00  0.00           H  
ATOM    323  CD  GLN    23      77.237  87.176  84.195  1.00  0.00           C  
ATOM    324  OE1 GLN    23      78.044  86.283  84.148  1.00  0.00           O  
ATOM    325  NE2 GLN    23      77.089  88.036  83.192  1.00  0.00           N  
ATOM    326 HE21 GLN    23      76.521  88.869  83.251  1.00  0.00           H  
ATOM    327 HE22 GLN    23      77.576  87.881  82.320  1.00  0.00           H  
ATOM    328  C   GLN    23      74.105  88.226  87.564  1.00  0.00           C  
ATOM    329  O   GLN    23      73.645  89.408  87.540  1.00  0.00           O  
ATOM    330  N   GLY    24      74.851  87.779  88.545  1.00  0.00           N  
ATOM    331  H   GLY    24      75.346  86.922  88.345  1.00  0.00           H  
ATOM    332  CA  GLY    24      75.078  88.578  89.749  1.00  0.00           C  
ATOM    333  HA2 GLY    24      74.168  88.725  90.331  1.00  0.00           H  
ATOM    334  HA3 GLY    24      75.786  88.113  90.436  1.00  0.00           H  
ATOM    335  C   GLY    24      75.547  90.009  89.466  1.00  0.00           C  
ATOM    336  O   GLY    24      76.394  90.253  88.622  1.00  0.00           O  
ATOM    337  N   TYR    25      75.054  90.891  90.244  1.00  0.00           N  
ATOM    338  H   TYR    25      74.285  90.577  90.818  1.00  0.00           H  
ATOM    339  CA  TYR    25      75.493  92.262  90.509  1.00  0.00           C  
ATOM    340  HA  TYR    25      76.570  92.329  90.355  1.00  0.00           H  
ATOM    341  CB  TYR    25      74.933  93.184  89.440  1.00  0.00           C  
ATOM    342  HB2 TYR    25      74.915  92.691  88.468  1.00  0.00           H  
ATOM    343  HB3 TYR    25      73.883  93.351  89.680  1.00  0.00           H  
ATOM    344  CG  TYR    25      75.660  94.535  89.274  1.00  0.00           C  
ATOM    345  CD1 TYR    25      77.104  94.718  89.296  1.00  0.00           C  
ATOM    346  HD1 TYR    25      77.846  93.934  89.336  1.00  0.00           H  
ATOM    347  CE1 TYR    25      77.611  96.022  89.173  1.00  0.00           C  
ATOM    348  HE1 TYR    25      78.678  96.076  89.013  1.00  0.00           H  
ATOM    349  CZ  TYR    25      76.658  97.092  88.984  1.00  0.00           C  
ATOM    350  OH  TYR    25      77.215  98.271  88.552  1.00  0.00           O  
ATOM    351  HH  TYR    25      76.539  98.951  88.516  1.00  0.00           H  
ATOM    352  CE2 TYR    25      75.274  96.922  89.084  1.00  0.00           C  
ATOM    353  HE2 TYR    25      74.537  97.710  89.028  1.00  0.00           H  
ATOM    354  CD2 TYR    25      74.794  95.648  89.219  1.00  0.00           C  
ATOM    355  HD2 TYR    25      73.721  95.524  89.196  1.00  0.00           H  
ATOM    356  C   TYR    25      75.196  92.826  91.900  1.00  0.00           C  
ATOM    357  O   TYR    25      74.241  92.373  92.571  1.00  0.00           O  
ATOM    358  N   SER    26      75.976  93.847  92.290  1.00  0.00           N  
ATOM    359  H   SER    26      76.517  94.183  91.506  1.00  0.00           H  
ATOM    360  CA  SER    26      75.729  94.867  93.245  1.00  0.00           C  
ATOM    361  HA  SER    26      74.649  95.012  93.236  1.00  0.00           H  
ATOM    362  CB  SER    26      76.179  94.495  94.616  1.00  0.00           C  
ATOM    363  HB2 SER    26      75.436  93.740  94.876  1.00  0.00           H  
ATOM    364  HB3 SER    26      77.161  94.055  94.445  1.00  0.00           H  
ATOM    365  OG  SER    26      76.427  95.496  95.544  1.00  0.00           O  
ATOM    366  HG  SER    26      77.348  95.336  95.763  1.00  0.00           H  
ATOM    367  C   SER    26      76.301  96.245  92.820  1.00  0.00           C  
ATOM    368  O   SER    26      77.481  96.354  92.458  1.00  0.00           O  
ATOM    369  N   GLN    27      75.515  97.297  93.075  1.00  0.00           N  
ATOM    370  H   GLN    27      74.588  97.116  93.433  1.00  0.00           H  
ATOM    371  CA  GLN    27      75.937  98.640  92.662  1.00  0.00           C  
ATOM    372  HA  GLN    27      76.358  98.690  91.658  1.00  0.00           H  
ATOM    373  CB  GLN    27      74.774  99.640  92.473  1.00  0.00           C  
ATOM    374  HB2 GLN    27      74.278  99.652  93.444  1.00  0.00           H  
ATOM    375  HB3 GLN    27      75.123 100.659  92.303  1.00  0.00           H  
ATOM    376  CG  GLN    27      73.703  99.091  91.521  1.00  0.00           C  
ATOM    377  HG2 GLN    27      74.004  99.187  90.478  1.00  0.00           H  
ATOM    378  HG3 GLN    27      73.611  98.014  91.660  1.00  0.00           H  
ATOM    379  CD  GLN    27      72.323  99.737  91.626  1.00  0.00           C  
ATOM    380  OE1 GLN    27      72.180 100.876  92.087  1.00  0.00           O  
ATOM    381  NE2 GLN    27      71.328  99.032  91.169  1.00  0.00           N  
ATOM    382 HE21 GLN    27      71.602  98.188  90.687  1.00  0.00           H  
ATOM    383 HE22 GLN    27      70.366  99.336  91.213  1.00  0.00           H  
ATOM    384  C   GLN    27      77.014  99.200  93.625  1.00  0.00           C  
ATOM    385  O   GLN    27      77.860  99.946  93.227  1.00  0.00           O  
ATOM    386  N   GLN    28      77.066  98.688  94.880  1.00  0.00           N  
ATOM    387  H   GLN    28      76.247  98.198  95.212  1.00  0.00           H  
ATOM    388  CA  GLN    28      78.134  99.006  95.803  1.00  0.00           C  
ATOM    389  HA  GLN    28      78.136 100.069  96.044  1.00  0.00           H  
ATOM    390  CB  GLN    28      77.850  98.305  97.159  1.00  0.00           C  
ATOM    391  HB2 GLN    28      77.561  97.263  97.023  1.00  0.00           H  
ATOM    392  HB3 GLN    28      78.732  98.309  97.799  1.00  0.00           H  
ATOM    393  CG  GLN    28      76.723  99.040  97.903  1.00  0.00           C  
ATOM    394  HG2 GLN    28      75.795  98.892  97.351  1.00  0.00           H  
ATOM    395  HG3 GLN    28      76.441  98.471  98.789  1.00  0.00           H  
ATOM    396  CD  GLN    28      76.997 100.462  98.371  1.00  0.00           C  
ATOM    397  OE1 GLN    28      76.106 101.319  98.541  1.00  0.00           O  
ATOM    398  NE2 GLN    28      78.216 100.819  98.670  1.00  0.00           N  
ATOM    399 HE21 GLN    28      78.375 101.803  98.832  1.00  0.00           H  
ATOM    400 HE22 GLN    28      78.933 100.118  98.789  1.00  0.00           H  
ATOM    401  C   GLN    28      79.516  98.606  95.318  1.00  0.00           C  
ATOM    402  O   GLN    28      80.491  99.186  95.796  1.00  0.00           O  
ATOM    403  N   SER    29      79.665  97.733  94.364  1.00  0.00           N  
ATOM    404  H   SER    29      78.894  97.198  93.991  1.00  0.00           H  
ATOM    405  CA  SER    29      80.965  97.369  93.776  1.00  0.00           C  
ATOM    406  HA  SER    29      81.543  97.095  94.659  1.00  0.00           H  
ATOM    407  CB  SER    29      80.813  96.114  92.901  1.00  0.00           C  
ATOM    408  HB2 SER    29      81.831  95.808  92.660  1.00  0.00           H  
ATOM    409  HB3 SER    29      80.303  95.303  93.421  1.00  0.00           H  
ATOM    410  OG  SER    29      80.153  96.315  91.665  1.00  0.00           O  
ATOM    411  HG  SER    29      79.204  96.318  91.806  1.00  0.00           H  
ATOM    412  C   SER    29      81.662  98.455  93.045  1.00  0.00           C  
ATOM    413  O   SER    29      82.872  98.353  92.911  1.00  0.00           O  
ATOM    414  N   SER    30      80.824  99.427  92.546  1.00  0.00           N  
ATOM    415  H   SER    30      79.875  99.345  92.881  1.00  0.00           H  
ATOM    416  CA  SER    30      81.206 100.345  91.503  1.00  0.00           C  
ATOM    417  HA  SER    30      81.996  99.898  90.898  1.00  0.00           H  
ATOM    418  CB  SER    30      80.094 100.493  90.490  1.00  0.00           C  
ATOM    419  HB2 SER    30      79.775  99.511  90.140  1.00  0.00           H  
ATOM    420  HB3 SER    30      79.264 101.058  90.915  1.00  0.00           H  
ATOM    421  OG  SER    30      80.621 101.115  89.326  1.00  0.00           O  
ATOM    422  HG  SER    30      80.897 100.348  88.818  1.00  0.00           H  
ATOM    423  C   SER    30      81.496 101.701  91.931  1.00  0.00           C  
ATOM    424  O   SER    30      80.918 102.242  92.895  1.00  0.00           O  
ATOM    425  N   GLN    31      82.471 102.448  91.386  1.00  0.00           N  
ATOM    426  H   GLN    31      82.698 103.330  91.823  1.00  0.00           H  
ATOM    427  CA  GLN    31      83.484 102.088  90.428  1.00  0.00           C  
ATOM    428  HA  GLN    31      83.118 101.704  89.476  1.00  0.00           H  
ATOM    429  CB  GLN    31      84.279 103.376  90.164  1.00  0.00           C  
ATOM    430  HB2 GLN    31      84.552 103.740  91.155  1.00  0.00           H  
ATOM    431  HB3 GLN    31      85.222 103.074  89.709  1.00  0.00           H  
ATOM    432  CG  GLN    31      83.606 104.537  89.265  1.00  0.00           C  
ATOM    433  HG2 GLN    31      82.700 104.954  89.703  1.00  0.00           H  
ATOM    434  HG3 GLN    31      84.320 105.361  89.261  1.00  0.00           H  
ATOM    435  CD  GLN    31      83.516 104.099  87.814  1.00  0.00           C  
ATOM    436  OE1 GLN    31      83.463 102.912  87.501  1.00  0.00           O  
ATOM    437  NE2 GLN    31      83.363 105.026  86.914  1.00  0.00           N  
ATOM    438 HE21 GLN    31      83.092 104.686  86.003  1.00  0.00           H  
ATOM    439 HE22 GLN    31      83.641 105.973  87.129  1.00  0.00           H  
ATOM    440  C   GLN    31      84.468 100.947  90.989  1.00  0.00           C  
ATOM    441  O   GLN    31      84.540 100.907  92.218  1.00  0.00           O  
ATOM    442  N   PRO    32      85.225 100.126  90.210  1.00  0.00           N  
ATOM    443  CD  PRO    32      85.213 100.106  88.725  1.00  0.00           C  
ATOM    444  HD2 PRO    32      85.502 101.084  88.340  1.00  0.00           H  
ATOM    445  HD3 PRO    32      84.193  99.881  88.414  1.00  0.00           H  
ATOM    446  CG  PRO    32      86.009  98.897  88.237  1.00  0.00           C  
ATOM    447  HG2 PRO    32      87.072  99.129  88.184  1.00  0.00           H  
ATOM    448  HG3 PRO    32      85.524  98.618  87.301  1.00  0.00           H  
ATOM    449  CB  PRO    32      85.577  97.880  89.365  1.00  0.00           C  
ATOM    450  HB2 PRO    32      86.275  97.043  89.386  1.00  0.00           H  
ATOM    451  HB3 PRO    32      84.566  97.513  89.192  1.00  0.00           H  
ATOM    452  CA  PRO    32      85.761  98.787  90.680  1.00  0.00           C  
ATOM    453  HA  PRO    32      85.135  98.359  91.463  1.00  0.00           H  
ATOM    454  C   PRO    32      87.178  98.862  91.301  1.00  0.00           C  
ATOM    455  O   PRO    32      87.988  97.937  91.277  1.00  0.00           O  
ATOM    456  N   TYR    33      87.391  99.942  92.056  1.00  0.00           N  
ATOM    457  H   TYR    33      86.671 100.648  91.999  1.00  0.00           H  
ATOM    458  CA  TYR    33      88.622 100.367  92.712  1.00  0.00           C  
ATOM    459  HA  TYR    33      89.358 100.464  91.914  1.00  0.00           H  
ATOM    460  CB  TYR    33      88.363 101.670  93.483  1.00  0.00           C  
ATOM    461  HB2 TYR    33      87.408 101.525  93.987  1.00  0.00           H  
ATOM    462  HB3 TYR    33      89.210 101.902  94.128  1.00  0.00           H  
ATOM    463  CG  TYR    33      88.229 102.988  92.665  1.00  0.00           C  
ATOM    464  CD1 TYR    33      89.409 103.460  92.012  1.00  0.00           C  
ATOM    465  HD1 TYR    33      90.295 102.856  91.883  1.00  0.00           H  
ATOM    466  CE1 TYR    33      89.291 104.589  91.224  1.00  0.00           C  
ATOM    467  HE1 TYR    33      90.174 104.841  90.656  1.00  0.00           H  
ATOM    468  CZ  TYR    33      88.126 105.319  91.161  1.00  0.00           C  
ATOM    469  OH  TYR    33      88.010 106.377  90.271  1.00  0.00           O  
ATOM    470  HH  TYR    33      87.199 106.889  90.267  1.00  0.00           H  
ATOM    471  CE2 TYR    33      86.980 104.865  91.880  1.00  0.00           C  
ATOM    472  HE2 TYR    33      86.091 105.458  91.723  1.00  0.00           H  
ATOM    473  CD2 TYR    33      86.962 103.639  92.574  1.00  0.00           C  
ATOM    474  HD2 TYR    33      86.047 103.392  93.092  1.00  0.00           H  
ATOM    475  C   TYR    33      89.022  99.314  93.753  1.00  0.00           C  
ATOM    476  O   TYR    33      90.235  99.023  93.930  1.00  0.00           O  
ATOM    477  N   GLY    34      88.091  98.766  94.489  1.00  0.00           N  
ATOM    478  H   GLY    34      87.115  99.014  94.410  1.00  0.00           H  
ATOM    479  CA  GLY    34      88.493  97.755  95.480  1.00  0.00           C  
ATOM    480  HA2 GLY    34      88.879  96.849  95.014  1.00  0.00           H  
ATOM    481  HA3 GLY    34      89.354  98.034  96.087  1.00  0.00           H  
ATOM    482  C   GLY    34      87.305  97.289  96.292  1.00  0.00           C  
ATOM    483  O   GLY    34      86.214  97.221  95.720  1.00  0.00           O  
ATOM    484  N   GLN    35      87.532  96.894  97.576  1.00  0.00           N  
ATOM    485  H   GLN    35      88.498  96.970  97.858  1.00  0.00           H  
ATOM    486  CA  GLN    35      86.571  96.051  98.369  1.00  0.00           C  
ATOM    487  HA  GLN    35      85.579  96.458  98.170  1.00  0.00           H  
ATOM    488  CB  GLN    35      86.650  94.606  97.793  1.00  0.00           C  
ATOM    489  HB2 GLN    35      86.532  94.762  96.720  1.00  0.00           H  
ATOM    490  HB3 GLN    35      87.646  94.193  97.952  1.00  0.00           H  
ATOM    491  CG  GLN    35      85.491  93.671  98.284  1.00  0.00           C  
ATOM    492  HG2 GLN    35      85.741  93.240  99.253  1.00  0.00           H  
ATOM    493  HG3 GLN    35      84.594  94.266  98.458  1.00  0.00           H  
ATOM    494  CD  GLN    35      85.339  92.546  97.306  1.00  0.00           C  
ATOM    495  OE1 GLN    35      86.267  92.072  96.625  1.00  0.00           O  
ATOM    496  NE2 GLN    35      84.115  91.983  97.239  1.00  0.00           N  
ATOM    497 HE21 GLN    35      83.401  92.356  97.849  1.00  0.00           H  
ATOM    498 HE22 GLN    35      83.977  91.364  96.453  1.00  0.00           H  
ATOM    499  C   GLN    35      86.778  96.229  99.869  1.00  0.00           C  
ATOM    500  O   GLN    35      87.626  95.490 100.404  1.00  0.00           O  
ATOM    501  N   GLN    36      85.960  97.093 100.636  1.00  0.00           N  
ATOM    502  H   GLN    36      86.279  97.019 101.591  1.00  0.00           H  
ATOM    503  CA  GLN    36      84.969  98.130 100.258  1.00  0.00           C  
ATOM    504  HA  GLN    36      84.117  97.726  99.711  1.00  0.00           H  
ATOM    505  CB  GLN    36      84.541  98.948 101.500  1.00  0.00           C  
ATOM    506  HB2 GLN    36      83.907  98.288 102.092  1.00  0.00           H  
ATOM    507  HB3 GLN    36      85.448  99.270 102.012  1.00  0.00           H  
ATOM    508  CG  GLN    36      83.693 100.228 101.332  1.00  0.00           C  
ATOM    509  HG2 GLN    36      83.723 100.832 102.239  1.00  0.00           H  
ATOM    510  HG3 GLN    36      83.972 100.931 100.547  1.00  0.00           H  
ATOM    511  CD  GLN    36      82.282  99.963 101.145  1.00  0.00           C  
ATOM    512  OE1 GLN    36      81.820  99.331 100.191  1.00  0.00           O  
ATOM    513  NE2 GLN    36      81.422 100.336 102.053  1.00  0.00           N  
ATOM    514 HE21 GLN    36      81.736 100.714 102.936  1.00  0.00           H  
ATOM    515 HE22 GLN    36      80.422 100.313 101.910  1.00  0.00           H  
ATOM    516  C   GLN    36      85.655  99.084  99.256  1.00  0.00           C  
ATOM    517  O   GLN    36      86.867  99.440  99.285  1.00  0.00           O  
ATOM    518  N   SER    37      84.897  99.682  98.319  1.00  0.00           N  
ATOM    519  H   SER    37      83.972  99.278  98.285  1.00  0.00           H  
ATOM    520  CA  SER    37      85.356 100.399  97.103  1.00  0.00           C  
ATOM    521  HA  SER    37      86.379 100.100  96.876  1.00  0.00           H  
ATOM    522  CB  SER    37      84.457  99.975  96.034  1.00  0.00           C  
ATOM    523  HB2 SER    37      84.226  98.910  96.041  1.00  0.00           H  
ATOM    524  HB3 SER    37      83.486 100.466  96.100  1.00  0.00           H  
ATOM    525  OG  SER    37      84.999 100.132  94.788  1.00  0.00           O  
ATOM    526  HG  SER    37      84.417 100.455  94.097  1.00  0.00           H  
ATOM    527  C   SER    37      85.374 101.954  97.286  1.00  0.00           C  
ATOM    528  O   SER    37      84.675 102.770  96.592  1.00  0.00           O  
ATOM    529  N   TYR    38      86.312 102.367  98.146  1.00  0.00           N  
ATOM    530  H   TYR    38      86.816 101.572  98.514  1.00  0.00           H  
ATOM    531  CA  TYR    38      86.854 103.854  98.213  1.00  0.00           C  
ATOM    532  HA  TYR    38      86.016 104.437  98.594  1.00  0.00           H  
ATOM    533  CB  TYR    38      87.832 103.897  99.374  1.00  0.00           C  
ATOM    534  HB2 TYR    38      88.662 103.258  99.072  1.00  0.00           H  
ATOM    535  HB3 TYR    38      88.300 104.874  99.491  1.00  0.00           H  
ATOM    536  CG  TYR    38      87.359 103.582 100.785  1.00  0.00           C  
ATOM    537  CD1 TYR    38      87.330 102.210 101.119  1.00  0.00           C  
ATOM    538  HD1 TYR    38      87.692 101.501 100.390  1.00  0.00           H  
ATOM    539  CE1 TYR    38      86.872 101.761 102.342  1.00  0.00           C  
ATOM    540  HE1 TYR    38      87.013 100.731 102.634  1.00  0.00           H  
ATOM    541  CZ  TYR    38      86.343 102.709 103.287  1.00  0.00           C  
ATOM    542  OH  TYR    38      86.075 102.329 104.587  1.00  0.00           O  
ATOM    543  HH  TYR    38      86.164 101.384 104.733  1.00  0.00           H  
ATOM    544  CE2 TYR    38      86.222 104.045 102.897  1.00  0.00           C  
ATOM    545  HE2 TYR    38      85.843 104.746 103.626  1.00  0.00           H  
ATOM    546  CD2 TYR    38      86.726 104.478 101.640  1.00  0.00           C  
ATOM    547  HD2 TYR    38      86.547 105.487 101.298  1.00  0.00           H  
ATOM    548  C   TYR    38      87.515 104.351  96.834  1.00  0.00           C  
ATOM    549  O   TYR    38      88.113 103.522  96.188  1.00  0.00           O  
ATOM    550  N   SER    39      87.445 105.643  96.465  1.00  0.00           N  
ATOM    551  H   SER    39      86.964 106.350  97.002  1.00  0.00           H  
ATOM    552  CA  SER    39      87.780 106.165  95.119  1.00  0.00           C  
ATOM    553  HA  SER    39      87.330 105.511  94.372  1.00  0.00           H  
ATOM    554  CB  SER    39      87.002 107.494  94.994  1.00  0.00           C  
ATOM    555  HB2 SER    39      85.969 107.268  95.257  1.00  0.00           H  
ATOM    556  HB3 SER    39      87.392 108.202  95.726  1.00  0.00           H  
ATOM    557  OG  SER    39      87.185 107.894  93.649  1.00  0.00           O  
ATOM    558  HG  SER    39      86.328 108.242  93.393  1.00  0.00           H  
ATOM    559  C   SER    39      89.316 106.294  94.873  1.00  0.00           C  
ATOM    560  O   SER    39      89.976 107.188  95.415  1.00  0.00           O  
ATOM    561  N   GLY    40      89.925 105.316  94.231  1.00  0.00           N  
ATOM    562  H   GLY    40      89.384 104.490  94.020  1.00  0.00           H  
ATOM    563  CA  GLY    40      91.351 105.294  94.007  1.00  0.00           C  
ATOM    564  HA2 GLY    40      91.961 105.535  94.877  1.00  0.00           H  
ATOM    565  HA3 GLY    40      91.436 104.243  93.730  1.00  0.00           H  
ATOM    566  C   GLY    40      91.731 106.236  92.831  1.00  0.00           C  
ATOM    567  O   GLY    40      91.086 107.259  92.560  1.00  0.00           O  
ATOM    568  N   TYR    41      92.737 105.934  92.021  1.00  0.00           N  
ATOM    569  H   TYR    41      92.727 106.516  91.196  1.00  0.00           H  
ATOM    570  CA  TYR    41      93.598 104.805  92.064  1.00  0.00           C  
ATOM    571  HA  TYR    41      92.973 103.916  92.148  1.00  0.00           H  
ATOM    572  CB  TYR    41      94.401 104.694  90.798  1.00  0.00           C  
ATOM    573  HB2 TYR    41      94.950 105.627  90.671  1.00  0.00           H  
ATOM    574  HB3 TYR    41      95.154 103.921  90.951  1.00  0.00           H  
ATOM    575  CG  TYR    41      93.612 104.437  89.502  1.00  0.00           C  
ATOM    576  CD1 TYR    41      92.778 103.351  89.339  1.00  0.00           C  
ATOM    577  HD1 TYR    41      92.638 102.656  90.153  1.00  0.00           H  
ATOM    578  CE1 TYR    41      92.196 103.012  88.093  1.00  0.00           C  
ATOM    579  HE1 TYR    41      91.532 102.171  87.959  1.00  0.00           H  
ATOM    580  CZ  TYR    41      92.279 103.966  87.109  1.00  0.00           C  
ATOM    581  OH  TYR    41      91.435 103.857  86.047  1.00  0.00           O  
ATOM    582  HH  TYR    41      90.959 103.025  86.092  1.00  0.00           H  
ATOM    583  CE2 TYR    41      92.994 105.139  87.253  1.00  0.00           C  
ATOM    584  HE2 TYR    41      92.972 105.885  86.472  1.00  0.00           H  
ATOM    585  CD2 TYR    41      93.768 105.280  88.434  1.00  0.00           C  
ATOM    586  HD2 TYR    41      94.507 106.058  88.555  1.00  0.00           H  
ATOM    587  C   TYR    41      94.515 104.660  93.313  1.00  0.00           C  
ATOM    588  O   TYR    41      95.099 105.634  93.778  1.00  0.00           O  
ATOM    589  N   SER    42      94.586 103.422  93.960  1.00  0.00           N  
ATOM    590  H   SER    42      94.015 102.665  93.613  1.00  0.00           H  
ATOM    591  CA  SER    42      95.404 103.135  95.186  1.00  0.00           C  
ATOM    592  HA  SER    42      95.743 104.030  95.708  1.00  0.00           H  
ATOM    593  CB  SER    42      94.497 102.351  96.116  1.00  0.00           C  
ATOM    594  HB2 SER    42      94.087 101.582  95.461  1.00  0.00           H  
ATOM    595  HB3 SER    42      94.978 101.869  96.967  1.00  0.00           H  
ATOM    596  OG  SER    42      93.430 103.191  96.473  1.00  0.00           O  
ATOM    597  HG  SER    42      93.872 103.872  96.985  1.00  0.00           H  
ATOM    598  C   SER    42      96.634 102.292  94.856  1.00  0.00           C  
ATOM    599  O   SER    42      97.234 101.693  95.737  1.00  0.00           O  
ATOM    600  N   GLN    43      97.084 102.384  93.664  1.00  0.00           N  
ATOM    601  H   GLN    43      96.395 102.878  93.116  1.00  0.00           H  
ATOM    602  CA  GLN    43      98.384 102.009  93.081  1.00  0.00           C  
ATOM    603  HA  GLN    43      99.134 102.017  93.872  1.00  0.00           H  
ATOM    604  CB  GLN    43      98.367 100.586  92.511  1.00  0.00           C  
ATOM    605  HB2 GLN    43      99.424 100.353  92.379  1.00  0.00           H  
ATOM    606  HB3 GLN    43      97.983  99.899  93.264  1.00  0.00           H  
ATOM    607  CG  GLN    43      97.740 100.335  91.113  1.00  0.00           C  
ATOM    608  HG2 GLN    43      98.028 101.091  90.382  1.00  0.00           H  
ATOM    609  HG3 GLN    43      98.090  99.402  90.671  1.00  0.00           H  
ATOM    610  CD  GLN    43      96.175 100.565  91.061  1.00  0.00           C  
ATOM    611  OE1 GLN    43      95.357 100.006  91.827  1.00  0.00           O  
ATOM    612  NE2 GLN    43      95.746 101.389  90.170  1.00  0.00           N  
ATOM    613 HE21 GLN    43      96.451 101.766  89.553  1.00  0.00           H  
ATOM    614 HE22 GLN    43      94.773 101.400  89.899  1.00  0.00           H  
ATOM    615  C   GLN    43      98.728 103.131  92.129  1.00  0.00           C  
ATOM    616  O   GLN    43      97.877 103.749  91.514  1.00  0.00           O  
ATOM    617  N   SER    44      99.994 103.352  91.894  1.00  0.00           N  
ATOM    618  H   SER    44     100.697 102.795  92.357  1.00  0.00           H  
ATOM    619  CA  SER    44     100.570 104.287  90.895  1.00  0.00           C  
ATOM    620  HA  SER    44     100.033 104.273  89.947  1.00  0.00           H  
ATOM    621  CB  SER    44     100.633 105.798  91.416  1.00  0.00           C  
ATOM    622  HB2 SER    44      99.634 106.228  91.483  1.00  0.00           H  
ATOM    623  HB3 SER    44     101.005 105.881  92.437  1.00  0.00           H  
ATOM    624  OG  SER    44     101.421 106.582  90.537  1.00  0.00           O  
ATOM    625  HG  SER    44     101.826 107.309  91.016  1.00  0.00           H  
ATOM    626  C   SER    44     102.094 103.882  90.631  1.00  0.00           C  
ATOM    627  O   SER    44     102.955 103.665  91.466  1.00  0.00           O  
ATOM    628  N   THR    45     102.406 103.783  89.345  1.00  0.00           N  
ATOM    629  H   THR    45     101.647 104.053  88.737  1.00  0.00           H  
ATOM    630  CA  THR    45     103.796 103.670  88.788  1.00  0.00           C  
ATOM    631  HA  THR    45     104.397 103.418  89.662  1.00  0.00           H  
ATOM    632  CB  THR    45     103.888 102.568  87.776  1.00  0.00           C  
ATOM    633  HB  THR    45     103.532 102.880  86.793  1.00  0.00           H  
ATOM    634  CG2 THR    45     105.329 102.142  87.593  1.00  0.00           C  
ATOM    635 HG21 THR    45     105.689 101.683  88.513  1.00  0.00           H  
ATOM    636 HG22 THR    45     105.387 101.466  86.739  1.00  0.00           H  
ATOM    637 HG23 THR    45     106.028 102.957  87.403  1.00  0.00           H  
ATOM    638  OG1 THR    45     103.218 101.447  88.106  1.00  0.00           O  
ATOM    639  HG1 THR    45     102.410 101.746  88.528  1.00  0.00           H  
ATOM    640  C   THR    45     104.279 105.023  88.206  1.00  0.00           C  
ATOM    641  O   THR    45     104.137 105.284  86.991  1.00  0.00           O  
ATOM    642  N   ASP    46     105.017 105.781  88.994  1.00  0.00           N  
ATOM    643  H   ASP    46     105.237 105.491  89.936  1.00  0.00           H  
ATOM    644  CA  ASP    46     105.444 107.156  88.774  1.00  0.00           C  
ATOM    645  HA  ASP    46     105.519 107.314  87.698  1.00  0.00           H  
ATOM    646  CB  ASP    46     104.421 108.087  89.453  1.00  0.00           C  
ATOM    647  HB2 ASP    46     103.402 107.922  89.104  1.00  0.00           H  
ATOM    648  HB3 ASP    46     104.413 107.985  90.538  1.00  0.00           H  
ATOM    649  CG  ASP    46     104.691 109.525  89.149  1.00  0.00           C  
ATOM    650  OD1 ASP    46     103.984 110.322  89.761  1.00  0.00           O  
ATOM    651  OD2 ASP    46     105.462 109.975  88.274  1.00  0.00           O  
ATOM    652  C   ASP    46     106.867 107.402  89.372  1.00  0.00           C  
ATOM    653  O   ASP    46     107.124 106.829  90.420  1.00  0.00           O  
ATOM    654  N   THR    47     107.796 108.120  88.729  1.00  0.00           N  
ATOM    655  H   THR    47     107.562 108.319  87.767  1.00  0.00           H  
ATOM    656  CA  THR    47     109.194 108.505  89.252  1.00  0.00           C  
ATOM    657  HA  THR    47     109.347 108.009  90.210  1.00  0.00           H  
ATOM    658  CB  THR    47     110.361 108.039  88.414  1.00  0.00           C  
ATOM    659  HB  THR    47     111.312 108.155  88.933  1.00  0.00           H  
ATOM    660  CG2 THR    47     110.212 106.551  87.959  1.00  0.00           C  
ATOM    661 HG21 THR    47     109.900 105.926  88.795  1.00  0.00           H  
ATOM    662 HG22 THR    47     109.532 106.465  87.112  1.00  0.00           H  
ATOM    663 HG23 THR    47     111.168 106.144  87.629  1.00  0.00           H  
ATOM    664  OG1 THR    47     110.485 108.762  87.180  1.00  0.00           O  
ATOM    665  HG1 THR    47     109.694 108.593  86.664  1.00  0.00           H  
ATOM    666  C   THR    47     109.276 109.945  89.617  1.00  0.00           C  
ATOM    667  O   THR    47     110.250 110.387  90.229  1.00  0.00           O  
ATOM    668  N   SER    48     108.219 110.733  89.268  1.00  0.00           N  
ATOM    669  H   SER    48     107.435 110.251  88.851  1.00  0.00           H  
ATOM    670  CA  SER    48     108.076 112.183  89.564  1.00  0.00           C  
ATOM    671  HA  SER    48     108.919 112.669  89.071  1.00  0.00           H  
ATOM    672  CB  SER    48     106.864 112.916  88.920  1.00  0.00           C  
ATOM    673  HB2 SER    48     106.986 113.996  89.005  1.00  0.00           H  
ATOM    674  HB3 SER    48     106.750 112.712  87.855  1.00  0.00           H  
ATOM    675  OG  SER    48     105.598 112.621  89.619  1.00  0.00           O  
ATOM    676  HG  SER    48     105.285 111.774  89.291  1.00  0.00           H  
ATOM    677  C   SER    48     107.971 112.445  91.076  1.00  0.00           C  
ATOM    678  O   SER    48     107.561 111.621  91.940  1.00  0.00           O  
ATOM    679  N   GLY    49     108.304 113.724  91.453  1.00  0.00           N  
ATOM    680  H   GLY    49     108.718 114.276  90.716  1.00  0.00           H  
ATOM    681  CA  GLY    49     108.291 114.243  92.813  1.00  0.00           C  
ATOM    682  HA2 GLY    49     108.582 115.280  92.983  1.00  0.00           H  
ATOM    683  HA3 GLY    49     107.300 114.081  93.239  1.00  0.00           H  
ATOM    684  C   GLY    49     109.389 113.485  93.525  1.00  0.00           C  
ATOM    685  O   GLY    49     110.429 113.163  92.922  1.00  0.00           O  
ATOM    686  N   TYR    50     109.268 113.204  94.811  1.00  0.00           N  
ATOM    687  H   TYR    50     110.108 112.794  95.193  1.00  0.00           H  
ATOM    688  CA  TYR    50     108.188 113.562  95.663  1.00  0.00           C  
ATOM    689  HA  TYR    50     107.609 114.423  95.330  1.00  0.00           H  
ATOM    690  CB  TYR    50     107.188 112.469  95.700  1.00  0.00           C  
ATOM    691  HB2 TYR    50     106.974 112.239  94.656  1.00  0.00           H  
ATOM    692  HB3 TYR    50     107.619 111.563  96.125  1.00  0.00           H  
ATOM    693  CG  TYR    50     105.929 112.733  96.582  1.00  0.00           C  
ATOM    694  CD1 TYR    50     105.992 112.685  98.015  1.00  0.00           C  
ATOM    695  HD1 TYR    50     106.871 112.429  98.588  1.00  0.00           H  
ATOM    696  CE1 TYR    50     104.817 112.941  98.789  1.00  0.00           C  
ATOM    697  HE1 TYR    50     104.845 112.910  99.868  1.00  0.00           H  
ATOM    698  CZ  TYR    50     103.599 113.341  98.243  1.00  0.00           C  
ATOM    699  OH  TYR    50     102.527 113.693  98.984  1.00  0.00           O  
ATOM    700  HH  TYR    50     101.801 113.997  98.434  1.00  0.00           H  
ATOM    701  CE2 TYR    50     103.578 113.443  96.807  1.00  0.00           C  
ATOM    702  HE2 TYR    50     102.632 113.630  96.320  1.00  0.00           H  
ATOM    703  CD2 TYR    50     104.754 113.129  96.048  1.00  0.00           C  
ATOM    704  HD2 TYR    50     104.687 113.288  94.982  1.00  0.00           H  
ATOM    705  C   TYR    50     108.663 113.780  97.152  1.00  0.00           C  
ATOM    706  O   TYR    50     109.410 112.957  97.695  1.00  0.00           O  
ATOM    707  N   GLY    51     108.472 114.912  97.757  1.00  0.00           N  
ATOM    708  H   GLY    51     108.770 114.947  98.721  1.00  0.00           H  
ATOM    709  CA  GLY    51     107.657 116.033  97.298  1.00  0.00           C  
ATOM    710  HA2 GLY    51     106.730 115.742  96.804  1.00  0.00           H  
ATOM    711  HA3 GLY    51     107.291 116.688  98.088  1.00  0.00           H  
ATOM    712  C   GLY    51     108.366 116.901  96.281  1.00  0.00           C  
ATOM    713  O   GLY    51     109.231 116.484  95.581  1.00  0.00           O  
ATOM    714  N   GLN    52     107.899 118.205  96.213  1.00  0.00           N  
ATOM    715  H   GLN    52     107.068 118.455  96.730  1.00  0.00           H  
ATOM    716  CA  GLN    52     108.373 119.124  95.222  1.00  0.00           C  
ATOM    717  HA  GLN    52     108.184 118.616  94.276  1.00  0.00           H  
ATOM    718  CB  GLN    52     107.465 120.387  95.240  1.00  0.00           C  
ATOM    719  HB2 GLN    52     107.575 120.969  94.325  1.00  0.00           H  
ATOM    720  HB3 GLN    52     106.424 120.063  95.234  1.00  0.00           H  
ATOM    721  CG  GLN    52     107.673 121.398  96.437  1.00  0.00           C  
ATOM    722  HG2 GLN    52     108.727 121.482  96.705  1.00  0.00           H  
ATOM    723  HG3 GLN    52     107.308 122.358  96.072  1.00  0.00           H  
ATOM    724  CD  GLN    52     106.884 121.216  97.736  1.00  0.00           C  
ATOM    725  OE1 GLN    52     106.243 120.161  98.083  1.00  0.00           O  
ATOM    726  NE2 GLN    52     106.756 122.309  98.567  1.00  0.00           N  
ATOM    727 HE21 GLN    52     107.282 123.103  98.231  1.00  0.00           H  
ATOM    728 HE22 GLN    52     106.147 122.286  99.373  1.00  0.00           H  
ATOM    729  C   GLN    52     109.904 119.489  95.335  1.00  0.00           C  
ATOM    730  O   GLN    52     110.467 119.234  96.395  1.00  0.00           O  
ATOM    731  N   SER    53     110.588 120.093  94.331  1.00  0.00           N  
ATOM    732  H   SER    53     111.582 120.181  94.489  1.00  0.00           H  
ATOM    733  CA  SER    53     110.194 120.449  92.987  1.00  0.00           C  
ATOM    734  HA  SER    53     109.491 121.278  93.063  1.00  0.00           H  
ATOM    735  CB  SER    53     111.370 120.881  92.112  1.00  0.00           C  
ATOM    736  HB2 SER    53     112.105 121.519  92.602  1.00  0.00           H  
ATOM    737  HB3 SER    53     111.949 120.036  91.741  1.00  0.00           H  
ATOM    738  OG  SER    53     110.883 121.548  91.086  1.00  0.00           O  
ATOM    739  HG  SER    53     110.531 122.367  91.443  1.00  0.00           H  
ATOM    740  C   SER    53     109.477 119.287  92.331  1.00  0.00           C  
ATOM    741  O   SER    53     109.853 118.128  92.591  1.00  0.00           O  
ATOM    742  N   SER    54     108.372 119.565  91.622  1.00  0.00           N  
ATOM    743  H   SER    54     108.164 120.548  91.515  1.00  0.00           H  
ATOM    744  CA  SER    54     107.417 118.446  91.318  1.00  0.00           C  
ATOM    745  HA  SER    54     107.353 117.802  92.195  1.00  0.00           H  
ATOM    746  CB  SER    54     106.006 119.004  91.078  1.00  0.00           C  
ATOM    747  HB2 SER    54     105.879 119.626  90.192  1.00  0.00           H  
ATOM    748  HB3 SER    54     105.246 118.229  90.980  1.00  0.00           H  
ATOM    749  OG  SER    54     105.557 119.641  92.204  1.00  0.00           O  
ATOM    750  HG  SER    54     105.356 118.976  92.867  1.00  0.00           H  
ATOM    751  C   SER    54     107.748 117.613  90.087  1.00  0.00           C  
ATOM    752  O   SER    54     107.349 116.472  90.006  1.00  0.00           O  
ATOM    753  N   TYR    55     108.419 118.186  89.072  1.00  0.00           N  
ATOM    754  H   TYR    55     108.814 119.104  89.218  1.00  0.00           H  
ATOM    755  CA  TYR    55     108.574 117.476  87.761  1.00  0.00           C  
ATOM    756  HA  TYR    55     108.735 116.422  87.991  1.00  0.00           H  
ATOM    757  CB  TYR    55     107.426 117.750  86.697  1.00  0.00           C  
ATOM    758  HB2 TYR    55     107.179 118.812  86.692  1.00  0.00           H  
ATOM    759  HB3 TYR    55     107.798 117.489  85.707  1.00  0.00           H  
ATOM    760  CG  TYR    55     106.197 117.018  87.122  1.00  0.00           C  
ATOM    761  CD1 TYR    55     105.198 117.670  87.907  1.00  0.00           C  
ATOM    762  HD1 TYR    55     105.276 118.734  88.077  1.00  0.00           H  
ATOM    763  CE1 TYR    55     104.112 116.924  88.387  1.00  0.00           C  
ATOM    764  HE1 TYR    55     103.394 117.364  89.064  1.00  0.00           H  
ATOM    765  CZ  TYR    55     103.927 115.591  87.960  1.00  0.00           C  
ATOM    766  OH  TYR    55     102.965 114.827  88.527  1.00  0.00           O  
ATOM    767  HH  TYR    55     102.388 115.322  89.113  1.00  0.00           H  
ATOM    768  CE2 TYR    55     104.882 115.027  87.146  1.00  0.00           C  
ATOM    769  HE2 TYR    55     104.775 114.017  86.777  1.00  0.00           H  
ATOM    770  CD2 TYR    55     106.039 115.720  86.771  1.00  0.00           C  
ATOM    771  HD2 TYR    55     106.690 115.196  86.086  1.00  0.00           H  
ATOM    772  C   TYR    55     109.845 117.999  87.224  1.00  0.00           C  
ATOM    773  O   TYR    55     109.739 118.931  86.405  1.00  0.00           O  
ATOM    774  N   SER    56     111.053 117.499  87.535  1.00  0.00           N  
ATOM    775  H   SER    56     111.794 117.975  87.041  1.00  0.00           H  
ATOM    776  CA  SER    56     111.522 116.497  88.628  1.00  0.00           C  
ATOM    777  HA  SER    56     112.569 116.236  88.473  1.00  0.00           H  
ATOM    778  CB  SER    56     111.549 117.099  90.004  1.00  0.00           C  
ATOM    779  HB2 SER    56     110.570 117.471  90.306  1.00  0.00           H  
ATOM    780  HB3 SER    56     111.742 116.239  90.645  1.00  0.00           H  
ATOM    781  OG  SER    56     112.608 118.036  90.209  1.00  0.00           O  
ATOM    782  HG  SER    56     113.217 117.631  90.831  1.00  0.00           H  
ATOM    783  C   SER    56     110.887 115.095  88.568  1.00  0.00           C  
ATOM    784  O   SER    56     110.114 114.723  89.481  1.00  0.00           O  
ATOM    785  N   SER    57     111.238 114.232  87.630  1.00  0.00           N  
ATOM    786  H   SER    57     110.788 113.339  87.772  1.00  0.00           H  
ATOM    787  CA  SER    57     111.672 114.410  86.202  1.00  0.00           C  
ATOM    788  HA  SER    57     112.407 115.214  86.155  1.00  0.00           H  
ATOM    789  CB  SER    57     112.357 113.138  85.499  1.00  0.00           C  
ATOM    790  HB2 SER    57     112.408 113.239  84.414  1.00  0.00           H  
ATOM    791  HB3 SER    57     113.351 113.031  85.931  1.00  0.00           H  
ATOM    792  OG  SER    57     111.569 112.070  85.858  1.00  0.00           O  
ATOM    793  HG  SER    57     112.094 111.268  85.804  1.00  0.00           H  
ATOM    794  C   SER    57     110.571 114.934  85.309  1.00  0.00           C  
ATOM    795  O   SER    57     109.358 114.841  85.682  1.00  0.00           O  
ATOM    796  N   TYR    58     110.866 115.593  84.182  1.00  0.00           N  
ATOM    797  H   TYR    58     111.797 115.912  83.953  1.00  0.00           H  
ATOM    798  CA  TYR    58     109.838 116.301  83.373  1.00  0.00           C  
ATOM    799  HA  TYR    58     109.316 116.972  84.055  1.00  0.00           H  
ATOM    800  CB  TYR    58     110.589 117.164  82.371  1.00  0.00           C  
ATOM    801  HB2 TYR    58     111.420 117.624  82.905  1.00  0.00           H  
ATOM    802  HB3 TYR    58     110.829 116.514  81.530  1.00  0.00           H  
ATOM    803  CG  TYR    58     109.772 118.240  81.757  1.00  0.00           C  
ATOM    804  CD1 TYR    58     109.176 118.182  80.428  1.00  0.00           C  
ATOM    805  HD1 TYR    58     109.290 117.273  79.856  1.00  0.00           H  
ATOM    806  CE1 TYR    58     108.367 119.205  79.933  1.00  0.00           C  
ATOM    807  HE1 TYR    58     107.963 119.147  78.933  1.00  0.00           H  
ATOM    808  CZ  TYR    58     108.351 120.458  80.599  1.00  0.00           C  
ATOM    809  OH  TYR    58     107.567 121.458  80.048  1.00  0.00           O  
ATOM    810  HH  TYR    58     107.762 122.339  80.377  1.00  0.00           H  
ATOM    811  CE2 TYR    58     108.977 120.560  81.890  1.00  0.00           C  
ATOM    812  HE2 TYR    58     108.783 121.488  82.408  1.00  0.00           H  
ATOM    813  CD2 TYR    58     109.669 119.439  82.504  1.00  0.00           C  
ATOM    814  HD2 TYR    58     110.062 119.520  83.507  1.00  0.00           H  
ATOM    815  C   TYR    58     108.883 115.292  82.690  1.00  0.00           C  
ATOM    816  O   TYR    58     109.247 114.249  82.186  1.00  0.00           O  
ATOM    817  N   GLY    59     107.614 115.623  82.431  1.00  0.00           N  
ATOM    818  H   GLY    59     107.011 114.917  82.035  1.00  0.00           H  
ATOM    819  CA  GLY    59     106.837 116.782  82.856  1.00  0.00           C  
ATOM    820  HA2 GLY    59     106.559 116.691  83.906  1.00  0.00           H  
ATOM    821  HA3 GLY    59     107.498 117.626  82.657  1.00  0.00           H  
ATOM    822  C   GLY    59     105.523 116.922  82.081  1.00  0.00           C  
ATOM    823  O   GLY    59     105.506 116.590  80.838  1.00  0.00           O  
ATOM    824  N   GLN    60     104.425 117.452  82.666  1.00  0.00           N  
ATOM    825  H   GLN    60     103.607 117.422  82.075  1.00  0.00           H  
ATOM    826  CA  GLN    60     104.359 118.112  84.048  1.00  0.00           C  
ATOM    827  HA  GLN    60     104.861 117.564  84.846  1.00  0.00           H  
ATOM    828  CB  GLN    60     105.176 119.471  83.879  1.00  0.00           C  
ATOM    829  HB2 GLN    60     106.239 119.245  83.795  1.00  0.00           H  
ATOM    830  HB3 GLN    60     104.710 119.955  83.020  1.00  0.00           H  
ATOM    831  CG  GLN    60     105.212 120.332  85.144  1.00  0.00           C  
ATOM    832  HG2 GLN    60     104.229 120.789  85.263  1.00  0.00           H  
ATOM    833  HG3 GLN    60     105.375 119.752  86.052  1.00  0.00           H  
ATOM    834  CD  GLN    60     106.230 121.462  85.151  1.00  0.00           C  
ATOM    835  OE1 GLN    60     107.090 121.668  84.275  1.00  0.00           O  
ATOM    836  NE2 GLN    60     106.016 122.539  85.842  1.00  0.00           N  
ATOM    837 HE21 GLN    60     105.320 122.531  86.574  1.00  0.00           H  
ATOM    838 HE22 GLN    60     106.801 123.175  85.823  1.00  0.00           H  
ATOM    839  C   GLN    60     102.933 118.272  84.587  1.00  0.00           C  
ATOM    840  O   GLN    60     102.682 118.087  85.768  1.00  0.00           O  
ATOM    841  N   SER    61     101.868 118.663  83.736  1.00  0.00           N  
ATOM    842  H   SER    61     101.922 118.608  82.729  1.00  0.00           H  
ATOM    843  CA  SER    61     100.547 118.919  84.241  1.00  0.00           C  
ATOM    844  HA  SER    61     100.404 118.250  85.090  1.00  0.00           H  
ATOM    845  CB  SER    61     100.434 120.382  84.608  1.00  0.00           C  
ATOM    846  HB2 SER    61     101.156 120.482  85.419  1.00  0.00           H  
ATOM    847  HB3 SER    61     100.647 121.029  83.757  1.00  0.00           H  
ATOM    848  OG  SER    61      99.088 120.646  84.889  1.00  0.00           O  
ATOM    849  HG  SER    61      99.129 120.721  85.845  1.00  0.00           H  
ATOM    850  C   SER    61      99.518 118.575  83.196  1.00  0.00           C  
ATOM    851  O   SER    61      99.858 118.614  82.007  1.00  0.00           O  
ATOM    852  N   GLN    62      98.267 118.321  83.478  1.00  0.00           N  
ATOM    853  H   GLN    62      98.041 118.419  84.457  1.00  0.00           H  
ATOM    854  CA  GLN    62      97.158 118.270  82.518  1.00  0.00           C  
ATOM    855  HA  GLN    62      97.072 117.395  81.873  1.00  0.00           H  
ATOM    856  CB  GLN    62      95.871 118.200  83.374  1.00  0.00           C  
ATOM    857  HB2 GLN    62      94.994 118.082  82.736  1.00  0.00           H  
ATOM    858  HB3 GLN    62      95.927 117.305  83.994  1.00  0.00           H  
ATOM    859  CG  GLN    62      95.495 119.431  84.225  1.00  0.00           C  
ATOM    860  HG2 GLN    62      96.317 119.789  84.845  1.00  0.00           H  
ATOM    861  HG3 GLN    62      95.151 120.242  83.583  1.00  0.00           H  
ATOM    862  CD  GLN    62      94.369 119.225  85.249  1.00  0.00           C  
ATOM    863  OE1 GLN    62      93.994 118.091  85.723  1.00  0.00           O  
ATOM    864  NE2 GLN    62      93.692 120.269  85.705  1.00  0.00           N  
ATOM    865 HE21 GLN    62      92.806 120.130  86.170  1.00  0.00           H  
ATOM    866 HE22 GLN    62      94.098 121.169  85.495  1.00  0.00           H  
ATOM    867  C   GLN    62      97.121 119.498  81.591  1.00  0.00           C  
ATOM    868  O   GLN    62      96.439 119.380  80.534  1.00  0.00           O  
ATOM    869  N   ASN    63      97.843 120.556  81.916  1.00  0.00           N  
ATOM    870  H   ASN    63      98.267 120.526  82.832  1.00  0.00           H  
ATOM    871  CA  ASN    63      98.015 121.801  81.117  1.00  0.00           C  
ATOM    872  HA  ASN    63      97.569 121.685  80.129  1.00  0.00           H  
ATOM    873  CB  ASN    63      97.201 122.882  81.799  1.00  0.00           C  
ATOM    874  HB2 ASN    63      97.274 122.833  82.886  1.00  0.00           H  
ATOM    875  HB3 ASN    63      97.573 123.804  81.351  1.00  0.00           H  
ATOM    876  CG  ASN    63      95.709 122.671  81.522  1.00  0.00           C  
ATOM    877  OD1 ASN    63      94.892 122.618  82.422  1.00  0.00           O  
ATOM    878  ND2 ASN    63      95.270 122.602  80.280  1.00  0.00           N  
ATOM    879 HD21 ASN    63      94.303 122.358  80.121  1.00  0.00           H  
ATOM    880 HD22 ASN    63      95.891 122.734  79.495  1.00  0.00           H  
ATOM    881  C   ASN    63      99.515 122.156  80.790  1.00  0.00           C  
ATOM    882  O   ASN    63      99.805 123.220  80.280  1.00  0.00           O  
ATOM    883  N   THR    64     100.395 121.194  80.924  1.00  0.00           N  
ATOM    884  H   THR    64     100.072 120.284  81.219  1.00  0.00           H  
ATOM    885  CA  THR    64     101.750 121.177  80.394  1.00  0.00           C  
ATOM    886  HA  THR    64     101.879 121.645  79.418  1.00  0.00           H  
ATOM    887  CB  THR    64     102.765 121.869  81.378  1.00  0.00           C  
ATOM    888  HB  THR    64     102.736 121.322  82.321  1.00  0.00           H  
ATOM    889  CG2 THR    64     104.206 121.816  80.827  1.00  0.00           C  
ATOM    890 HG21 THR    64     104.345 122.499  79.989  1.00  0.00           H  
ATOM    891 HG22 THR    64     104.873 122.059  81.654  1.00  0.00           H  
ATOM    892 HG23 THR    64     104.475 120.840  80.424  1.00  0.00           H  
ATOM    893  OG1 THR    64     102.416 123.236  81.653  1.00  0.00           O  
ATOM    894  HG1 THR    64     101.708 123.191  82.299  1.00  0.00           H  
ATOM    895  C   THR    64     102.112 119.713  80.044  1.00  0.00           C  
ATOM    896  O   THR    64     102.532 118.907  80.920  1.00  0.00           O  
ATOM    897  N   GLY    65     102.240 119.291  78.732  1.00  0.00           N  
ATOM    898  H   GLY    65     102.442 118.304  78.662  1.00  0.00           H  
ATOM    899  CA  GLY    65     101.904 120.072  77.531  1.00  0.00           C  
ATOM    900  HA2 GLY    65     102.329 121.074  77.470  1.00  0.00           H  
ATOM    901  HA3 GLY    65     102.133 119.498  76.633  1.00  0.00           H  
ATOM    902  C   GLY    65     100.347 120.349  77.602  1.00  0.00           C  
ATOM    903  O   GLY    65      99.579 119.775  78.377  1.00  0.00           O  
ATOM    904  N   TYR    66     100.009 121.255  76.652  1.00  0.00           N  
ATOM    905  H   TYR    66     100.811 121.698  76.228  1.00  0.00           H  
ATOM    906  CA  TYR    66      98.656 121.434  76.090  1.00  0.00           C  
ATOM    907  HA  TYR    66      98.064 121.918  76.867  1.00  0.00           H  
ATOM    908  CB  TYR    66      98.722 122.331  74.934  1.00  0.00           C  
ATOM    909  HB2 TYR    66      98.930 123.347  75.267  1.00  0.00           H  
ATOM    910  HB3 TYR    66      99.534 122.100  74.244  1.00  0.00           H  
ATOM    911  CG  TYR    66      97.422 122.475  74.139  1.00  0.00           C  
ATOM    912  CD1 TYR    66      97.175 121.811  72.919  1.00  0.00           C  
ATOM    913  HD1 TYR    66      97.970 121.289  72.406  1.00  0.00           H  
ATOM    914  CE1 TYR    66      95.969 121.918  72.210  1.00  0.00           C  
ATOM    915  HE1 TYR    66      95.912 121.479  71.225  1.00  0.00           H  
ATOM    916  CZ  TYR    66      94.944 122.665  72.841  1.00  0.00           C  
ATOM    917  OH  TYR    66      93.754 122.715  72.213  1.00  0.00           O  
ATOM    918  HH  TYR    66      93.759 122.233  71.382  1.00  0.00           H  
ATOM    919  CE2 TYR    66      95.152 123.309  74.062  1.00  0.00           C  
ATOM    920  HE2 TYR    66      94.396 123.867  74.596  1.00  0.00           H  
ATOM    921  CD2 TYR    66      96.355 123.131  74.778  1.00  0.00           C  
ATOM    922  HD2 TYR    66      96.549 123.583  75.740  1.00  0.00           H  
ATOM    923  C   TYR    66      98.090 120.075  75.759  1.00  0.00           C  
ATOM    924  O   TYR    66      98.845 119.227  75.211  1.00  0.00           O  
ATOM    925  N   GLY    67      96.841 119.865  76.058  1.00  0.00           N  
ATOM    926  H   GLY    67      96.329 120.592  76.537  1.00  0.00           H  
ATOM    927  CA  GLY    67      96.142 118.561  75.989  1.00  0.00           C  
ATOM    928  HA2 GLY    67      96.891 117.822  75.703  1.00  0.00           H  
ATOM    929  HA3 GLY    67      95.637 118.429  76.946  1.00  0.00           H  
ATOM    930  C   GLY    67      95.035 118.443  74.946  1.00  0.00           C  
ATOM    931  O   GLY    67      94.986 117.446  74.248  1.00  0.00           O  
ATOM    932  N   THR    68      94.164 119.423  74.896  1.00  0.00           N  
ATOM    933  H   THR    68      94.354 120.296  75.367  1.00  0.00           H  
ATOM    934  CA  THR    68      92.823 119.296  74.201  1.00  0.00           C  
ATOM    935  HA  THR    68      92.218 118.553  74.719  1.00  0.00           H  
ATOM    936  CB  THR    68      92.049 120.630  74.401  1.00  0.00           C  
ATOM    937  HB  THR    68      92.693 121.449  74.080  1.00  0.00           H  
ATOM    938  CG2 THR    68      90.663 120.688  73.837  1.00  0.00           C  
ATOM    939 HG21 THR    68      90.123 121.612  74.045  1.00  0.00           H  
ATOM    940 HG22 THR    68      90.713 120.547  72.758  1.00  0.00           H  
ATOM    941 HG23 THR    68      89.941 119.969  74.224  1.00  0.00           H  
ATOM    942  OG1 THR    68      91.803 120.771  75.852  1.00  0.00           O  
ATOM    943  HG1 THR    68      92.649 120.591  76.268  1.00  0.00           H  
ATOM    944  C   THR    68      93.077 118.817  72.711  1.00  0.00           C  
ATOM    945  O   THR    68      93.979 119.355  72.088  1.00  0.00           O  
ATOM    946  N   GLN    69      92.274 117.911  72.182  1.00  0.00           N  
ATOM    947  H   GLN    69      91.577 117.490  72.779  1.00  0.00           H  
ATOM    948  CA  GLN    69      92.363 117.370  70.843  1.00  0.00           C  
ATOM    949  HA  GLN    69      93.320 116.858  70.741  1.00  0.00           H  
ATOM    950  CB  GLN    69      91.153 116.387  70.719  1.00  0.00           C  
ATOM    951  HB2 GLN    69      91.249 115.669  71.533  1.00  0.00           H  
ATOM    952  HB3 GLN    69      90.211 116.901  70.911  1.00  0.00           H  
ATOM    953  CG  GLN    69      91.042 115.707  69.350  1.00  0.00           C  
ATOM    954  HG2 GLN    69      90.966 116.329  68.458  1.00  0.00           H  
ATOM    955  HG3 GLN    69      91.945 115.109  69.228  1.00  0.00           H  
ATOM    956  CD  GLN    69      89.774 114.837  69.320  1.00  0.00           C  
ATOM    957  OE1 GLN    69      89.722 113.861  70.047  1.00  0.00           O  
ATOM    958  NE2 GLN    69      88.801 115.109  68.509  1.00  0.00           N  
ATOM    959 HE21 GLN    69      88.623 116.058  68.215  1.00  0.00           H  
ATOM    960 HE22 GLN    69      88.038 114.487  68.283  1.00  0.00           H  
ATOM    961  C   GLN    69      92.428 118.406  69.758  1.00  0.00           C  
ATOM    962  O   GLN    69      91.841 119.498  69.929  1.00  0.00           O  
ATOM    963  N   SER    70      93.153 118.146  68.632  1.00  0.00           N  
ATOM    964  H   SER    70      93.722 117.323  68.495  1.00  0.00           H  
ATOM    965  CA  SER    70      93.198 119.169  67.529  1.00  0.00           C  
ATOM    966  HA  SER    70      93.726 120.027  67.946  1.00  0.00           H  
ATOM    967  CB  SER    70      94.074 118.606  66.397  1.00  0.00           C  
ATOM    968  HB2 SER    70      93.956 119.268  65.539  1.00  0.00           H  
ATOM    969  HB3 SER    70      95.137 118.586  66.638  1.00  0.00           H  
ATOM    970  OG  SER    70      93.661 117.323  65.911  1.00  0.00           O  
ATOM    971  HG  SER    70      93.510 117.428  64.968  1.00  0.00           H  
ATOM    972  C   SER    70      91.841 119.670  66.987  1.00  0.00           C  
ATOM    973  O   SER    70      91.861 120.747  66.391  1.00  0.00           O  
ATOM    974  N   THR    71      90.748 118.893  67.211  1.00  0.00           N  
ATOM    975  H   THR    71      90.859 118.164  67.901  1.00  0.00           H  
ATOM    976  CA  THR    71      89.424 118.999  66.527  1.00  0.00           C  
ATOM    977  HA  THR    71      89.293 120.035  66.215  1.00  0.00           H  
ATOM    978  CB  THR    71      89.385 118.185  65.214  1.00  0.00           C  
ATOM    979  HB  THR    71      88.394 118.280  64.770  1.00  0.00           H  
ATOM    980  CG2 THR    71      90.474 118.701  64.199  1.00  0.00           C  
ATOM    981 HG21 THR    71      91.434 118.518  64.681  1.00  0.00           H  
ATOM    982 HG22 THR    71      90.415 118.218  63.223  1.00  0.00           H  
ATOM    983 HG23 THR    71      90.389 119.772  64.018  1.00  0.00           H  
ATOM    984  OG1 THR    71      89.575 116.840  65.526  1.00  0.00           O  
ATOM    985  HG1 THR    71      88.754 116.372  65.695  1.00  0.00           H  
ATOM    986  C   THR    71      88.255 118.563  67.443  1.00  0.00           C  
ATOM    987  O   THR    71      88.505 117.906  68.427  1.00  0.00           O  
ATOM    988  N   PRO    72      87.002 119.036  67.152  1.00  0.00           N  
ATOM    989  CD  PRO    72      86.675 119.920  66.073  1.00  0.00           C  
ATOM    990  HD2 PRO    72      86.838 119.308  65.186  1.00  0.00           H  
ATOM    991  HD3 PRO    72      87.305 120.808  66.031  1.00  0.00           H  
ATOM    992  CG  PRO    72      85.188 120.304  66.317  1.00  0.00           C  
ATOM    993  HG2 PRO    72      84.597 119.632  65.695  1.00  0.00           H  
ATOM    994  HG3 PRO    72      84.988 121.345  66.063  1.00  0.00           H  
ATOM    995  CB  PRO    72      84.875 120.037  67.793  1.00  0.00           C  
ATOM    996  HB2 PRO    72      83.834 119.777  67.988  1.00  0.00           H  
ATOM    997  HB3 PRO    72      85.073 120.956  68.344  1.00  0.00           H  
ATOM    998  CA  PRO    72      85.883 118.877  68.055  1.00  0.00           C  
ATOM    999  HA  PRO    72      86.173 119.082  69.085  1.00  0.00           H  
ATOM   1000  C   PRO    72      85.251 117.549  67.849  1.00  0.00           C  
ATOM   1001  O   PRO    72      85.094 117.045  66.763  1.00  0.00           O  
ATOM   1002  N   GLN    73      84.911 116.866  68.972  1.00  0.00           N  
ATOM   1003  H   GLN    73      84.964 117.269  69.897  1.00  0.00           H  
ATOM   1004  CA  GLN    73      84.313 115.527  68.939  1.00  0.00           C  
ATOM   1005  HA  GLN    73      84.876 114.756  68.413  1.00  0.00           H  
ATOM   1006  CB  GLN    73      84.063 115.010  70.340  1.00  0.00           C  
ATOM   1007  HB2 GLN    73      83.561 114.043  70.330  1.00  0.00           H  
ATOM   1008  HB3 GLN    73      85.040 114.760  70.755  1.00  0.00           H  
ATOM   1009  CG  GLN    73      83.184 115.842  71.326  1.00  0.00           C  
ATOM   1010  HG2 GLN    73      83.505 115.468  72.298  1.00  0.00           H  
ATOM   1011  HG3 GLN    73      83.386 116.905  71.458  1.00  0.00           H  
ATOM   1012  CD  GLN    73      81.711 115.453  71.431  1.00  0.00           C  
ATOM   1013  OE1 GLN    73      81.209 114.614  70.714  1.00  0.00           O  
ATOM   1014  NE2 GLN    73      80.995 116.050  72.329  1.00  0.00           N  
ATOM   1015 HE21 GLN    73      81.296 116.688  73.051  1.00  0.00           H  
ATOM   1016 HE22 GLN    73      80.010 115.832  72.273  1.00  0.00           H  
ATOM   1017  C   GLN    73      83.018 115.569  68.174  1.00  0.00           C  
ATOM   1018  O   GLN    73      82.198 116.457  68.327  1.00  0.00           O  
ATOM   1019  N   GLY    74      82.745 114.532  67.345  1.00  0.00           N  
ATOM   1020  H   GLY    74      83.478 113.850  67.210  1.00  0.00           H  
ATOM   1021  CA  GLY    74      81.559 114.357  66.508  1.00  0.00           C  
ATOM   1022  HA2 GLY    74      81.210 115.362  66.269  1.00  0.00           H  
ATOM   1023  HA3 GLY    74      82.002 114.010  65.575  1.00  0.00           H  
ATOM   1024  C   GLY    74      80.410 113.438  67.012  1.00  0.00           C  
ATOM   1025  O   GLY    74      79.374 113.354  66.368  1.00  0.00           O  
ATOM   1026  N   TYR    75      80.554 112.803  68.200  1.00  0.00           N  
ATOM   1027  H   TYR    75      81.416 112.895  68.718  1.00  0.00           H  
ATOM   1028  CA  TYR    75      79.531 111.882  68.742  1.00  0.00           C  
ATOM   1029  HA  TYR    75      79.026 111.370  67.923  1.00  0.00           H  
ATOM   1030  CB  TYR    75      80.153 110.890  69.764  1.00  0.00           C  
ATOM   1031  HB2 TYR    75      80.442 111.427  70.667  1.00  0.00           H  
ATOM   1032  HB3 TYR    75      79.416 110.225  70.213  1.00  0.00           H  
ATOM   1033  CG  TYR    75      81.306 110.124  69.259  1.00  0.00           C  
ATOM   1034  CD1 TYR    75      82.633 110.602  69.539  1.00  0.00           C  
ATOM   1035  HD1 TYR    75      82.871 111.501  70.088  1.00  0.00           H  
ATOM   1036  CE1 TYR    75      83.759 109.894  69.088  1.00  0.00           C  
ATOM   1037  HE1 TYR    75      84.713 110.355  69.301  1.00  0.00           H  
ATOM   1038  CZ  TYR    75      83.536 108.811  68.237  1.00  0.00           C  
ATOM   1039  OH  TYR    75      84.550 108.093  67.812  1.00  0.00           O  
ATOM   1040  HH  TYR    75      85.422 108.461  67.971  1.00  0.00           H  
ATOM   1041  CE2 TYR    75      82.221 108.365  67.952  1.00  0.00           C  
ATOM   1042  HE2 TYR    75      82.131 107.584  67.211  1.00  0.00           H  
ATOM   1043  CD2 TYR    75      81.069 108.925  68.552  1.00  0.00           C  
ATOM   1044  HD2 TYR    75      80.103 108.510  68.305  1.00  0.00           H  
ATOM   1045  C   TYR    75      78.338 112.635  69.323  1.00  0.00           C  
ATOM   1046  O   TYR    75      77.217 112.094  69.332  1.00  0.00           O  
ATOM   1047  N   GLY    76      78.497 113.854  69.630  1.00  0.00           N  
ATOM   1048  H   GLY    76      79.422 114.211  69.439  1.00  0.00           H  
ATOM   1049  CA  GLY    76      77.643 114.786  70.276  1.00  0.00           C  
ATOM   1050  HA2 GLY    76      78.128 115.760  70.215  1.00  0.00           H  
ATOM   1051  HA3 GLY    76      76.695 114.820  69.737  1.00  0.00           H  
ATOM   1052  C   GLY    76      77.445 114.513  71.714  1.00  0.00           C  
ATOM   1053  O   GLY    76      78.343 114.751  72.540  1.00  0.00           O  
ATOM   1054  N   SER    77      76.228 114.046  72.034  1.00  0.00           N  
ATOM   1055  H   SER    77      75.486 114.259  71.383  1.00  0.00           H  
ATOM   1056  CA  SER    77      75.749 113.843  73.437  1.00  0.00           C  
ATOM   1057  HA  SER    77      76.609 113.537  74.034  1.00  0.00           H  
ATOM   1058  CB  SER    77      75.526 115.215  74.055  1.00  0.00           C  
ATOM   1059  HB2 SER    77      75.164 115.160  75.082  1.00  0.00           H  
ATOM   1060  HB3 SER    77      76.494 115.710  74.130  1.00  0.00           H  
ATOM   1061  OG  SER    77      74.697 115.984  73.312  1.00  0.00           O  
ATOM   1062  HG  SER    77      74.120 115.362  72.863  1.00  0.00           H  
ATOM   1063  C   SER    77      74.737 112.733  73.753  1.00  0.00           C  
ATOM   1064  O   SER    77      73.626 113.131  74.159  1.00  0.00           O  
ATOM   1065  N   THR    78      74.999 111.424  73.546  1.00  0.00           N  
ATOM   1066  H   THR    78      74.350 110.820  74.029  1.00  0.00           H  
ATOM   1067  CA  THR    78      76.175 110.786  72.880  1.00  0.00           C  
ATOM   1068  HA  THR    78      76.714 111.566  72.341  1.00  0.00           H  
ATOM   1069  CB  THR    78      77.269 110.286  73.961  1.00  0.00           C  
ATOM   1070  HB  THR    78      76.954 109.371  74.463  1.00  0.00           H  
ATOM   1071  CG2 THR    78      78.607 109.931  73.375  1.00  0.00           C  
ATOM   1072 HG21 THR    78      78.944 110.770  72.766  1.00  0.00           H  
ATOM   1073 HG22 THR    78      79.345 109.686  74.139  1.00  0.00           H  
ATOM   1074 HG23 THR    78      78.470 109.110  72.671  1.00  0.00           H  
ATOM   1075  OG1 THR    78      77.523 111.295  74.899  1.00  0.00           O  
ATOM   1076  HG1 THR    78      76.852 111.206  75.579  1.00  0.00           H  
ATOM   1077  C   THR    78      75.770 109.654  71.950  1.00  0.00           C  
ATOM   1078  O   THR    78      75.354 108.611  72.340  1.00  0.00           O  
ATOM   1079  N   GLY    79      75.919 109.884  70.657  1.00  0.00           N  
ATOM   1080  H   GLY    79      76.112 110.806  70.293  1.00  0.00           H  
ATOM   1081  CA  GLY    79      75.911 108.845  69.619  1.00  0.00           C  
ATOM   1082  HA2 GLY    79      75.167 108.095  69.884  1.00  0.00           H  
ATOM   1083  HA3 GLY    79      75.707 109.324  68.661  1.00  0.00           H  
ATOM   1084  C   GLY    79      77.305 108.144  69.517  1.00  0.00           C  
ATOM   1085  O   GLY    79      78.119 108.125  70.451  1.00  0.00           O  
ATOM   1086  N   GLY    80      77.610 107.542  68.344  1.00  0.00           N  
ATOM   1087  H   GLY    80      78.375 106.884  68.386  1.00  0.00           H  
ATOM   1088  CA  GLY    80      76.815 107.658  67.123  1.00  0.00           C  
ATOM   1089  HA2 GLY    80      76.709 108.680  66.758  1.00  0.00           H  
ATOM   1090  HA3 GLY    80      77.273 107.147  66.276  1.00  0.00           H  
ATOM   1091  C   GLY    80      75.408 107.032  67.065  1.00  0.00           C  
ATOM   1092  O   GLY    80      74.997 106.364  68.043  1.00  0.00           O  
ATOM   1093  N   TYR    81      74.637 107.278  65.988  1.00  0.00           N  
ATOM   1094  H   TYR    81      75.000 107.777  65.188  1.00  0.00           H  
ATOM   1095  CA  TYR    81      73.212 107.112  65.991  1.00  0.00           C  
ATOM   1096  HA  TYR    81      72.925 106.503  66.849  1.00  0.00           H  
ATOM   1097  CB  TYR    81      72.585 108.420  66.128  1.00  0.00           C  
ATOM   1098  HB2 TYR    81      72.998 108.975  65.285  1.00  0.00           H  
ATOM   1099  HB3 TYR    81      71.553 108.256  65.816  1.00  0.00           H  
ATOM   1100  CG  TYR    81      72.713 109.223  67.387  1.00  0.00           C  
ATOM   1101  CD1 TYR    81      72.109 108.900  68.592  1.00  0.00           C  
ATOM   1102  HD1 TYR    81      71.608 107.954  68.732  1.00  0.00           H  
ATOM   1103  CE1 TYR    81      72.301 109.718  69.681  1.00  0.00           C  
ATOM   1104  HE1 TYR    81      71.839 109.413  70.609  1.00  0.00           H  
ATOM   1105  CZ  TYR    81      73.104 110.863  69.542  1.00  0.00           C  
ATOM   1106  OH  TYR    81      73.222 111.715  70.626  1.00  0.00           O  
ATOM   1107  HH  TYR    81      72.440 111.692  71.182  1.00  0.00           H  
ATOM   1108  CE2 TYR    81      73.670 111.213  68.294  1.00  0.00           C  
ATOM   1109  HE2 TYR    81      74.250 112.115  68.169  1.00  0.00           H  
ATOM   1110  CD2 TYR    81      73.473 110.385  67.234  1.00  0.00           C  
ATOM   1111  HD2 TYR    81      74.025 110.599  66.331  1.00  0.00           H  
ATOM   1112  C   TYR    81      72.713 106.349  64.712  1.00  0.00           C  
ATOM   1113  O   TYR    81      72.619 106.930  63.566  1.00  0.00           O  
ATOM   1114  N   GLY    82      72.152 105.139  64.768  1.00  0.00           N  
ATOM   1115  H   GLY    82      71.682 104.812  63.936  1.00  0.00           H  
ATOM   1116  CA  GLY    82      71.979 104.272  65.972  1.00  0.00           C  
ATOM   1117  HA2 GLY    82      72.058 103.251  65.597  1.00  0.00           H  
ATOM   1118  HA3 GLY    82      72.723 104.468  66.743  1.00  0.00           H  
ATOM   1119  C   GLY    82      70.520 104.487  66.451  1.00  0.00           C  
ATOM   1120  O   GLY    82      70.024 105.610  66.393  1.00  0.00           O  
ATOM   1121  N   SER    83      69.992 103.366  67.057  1.00  0.00           N  
ATOM   1122  H   SER    83      70.582 102.552  67.162  1.00  0.00           H  
ATOM   1123  CA  SER    83      68.619 103.301  67.588  1.00  0.00           C  
ATOM   1124  HA  SER    83      68.352 102.250  67.705  1.00  0.00           H  
ATOM   1125  CB  SER    83      68.513 103.811  69.046  1.00  0.00           C  
ATOM   1126  HB2 SER    83      68.438 104.897  69.084  1.00  0.00           H  
ATOM   1127  HB3 SER    83      67.630 103.453  69.576  1.00  0.00           H  
ATOM   1128  OG  SER    83      69.576 103.380  69.847  1.00  0.00           O  
ATOM   1129  HG  SER    83      70.305 103.962  69.620  1.00  0.00           H  
ATOM   1130  C   SER    83      67.617 103.909  66.696  1.00  0.00           C  
ATOM   1131  O   SER    83      66.861 104.826  67.116  1.00  0.00           O  
ATOM   1132  N   SER    84      67.590 103.519  65.440  1.00  0.00           N  
ATOM   1133  H   SER    84      66.851 104.042  64.991  1.00  0.00           H  
ATOM   1134  CA  SER    84      68.012 102.254  64.746  1.00  0.00           C  
ATOM   1135  HA  SER    84      68.307 101.595  65.563  1.00  0.00           H  
ATOM   1136  CB  SER    84      66.875 101.761  63.802  1.00  0.00           C  
ATOM   1137  HB2 SER    84      65.939 101.677  64.356  1.00  0.00           H  
ATOM   1138  HB3 SER    84      66.727 102.434  62.957  1.00  0.00           H  
ATOM   1139  OG  SER    84      67.204 100.519  63.228  1.00  0.00           O  
ATOM   1140  HG  SER    84      66.379 100.055  63.069  1.00  0.00           H  
ATOM   1141  C   SER    84      69.387 102.429  64.014  1.00  0.00           C  
ATOM   1142  O   SER    84      69.706 103.371  63.306  1.00  0.00           O  
ATOM   1143  N   GLN    85      70.185 101.364  64.111  1.00  0.00           N  
ATOM   1144  H   GLN    85      69.790 100.614  64.659  1.00  0.00           H  
ATOM   1145  CA  GLN    85      71.398 101.034  63.298  1.00  0.00           C  
ATOM   1146  HA  GLN    85      71.965 101.927  63.037  1.00  0.00           H  
ATOM   1147  CB  GLN    85      72.186 100.121  64.278  1.00  0.00           C  
ATOM   1148  HB2 GLN    85      72.042 100.513  65.285  1.00  0.00           H  
ATOM   1149  HB3 GLN    85      71.832  99.090  64.268  1.00  0.00           H  
ATOM   1150  CG  GLN    85      73.652 100.049  63.874  1.00  0.00           C  
ATOM   1151  HG2 GLN    85      73.798  99.740  62.839  1.00  0.00           H  
ATOM   1152  HG3 GLN    85      74.002 101.059  64.086  1.00  0.00           H  
ATOM   1153  CD  GLN    85      74.451  99.068  64.767  1.00  0.00           C  
ATOM   1154  OE1 GLN    85      73.860  98.403  65.650  1.00  0.00           O  
ATOM   1155  NE2 GLN    85      75.756  99.126  64.663  1.00  0.00           N  
ATOM   1156 HE21 GLN    85      76.293  98.454  65.192  1.00  0.00           H  
ATOM   1157 HE22 GLN    85      76.292  99.615  63.961  1.00  0.00           H  
ATOM   1158  C   GLN    85      71.001 100.379  61.978  1.00  0.00           C  
ATOM   1159  O   GLN    85      71.843 100.029  61.133  1.00  0.00           O  
ATOM   1160  N   SER    86      69.688 100.136  61.676  1.00  0.00           N  
ATOM   1161  H   SER    86      69.028 100.271  62.428  1.00  0.00           H  
ATOM   1162  CA  SER    86      69.045  99.829  60.400  1.00  0.00           C  
ATOM   1163  HA  SER    86      68.018  99.552  60.640  1.00  0.00           H  
ATOM   1164  CB  SER    86      68.982 101.048  59.479  1.00  0.00           C  
ATOM   1165  HB2 SER    86      68.502 101.844  60.048  1.00  0.00           H  
ATOM   1166  HB3 SER    86      69.999 101.279  59.162  1.00  0.00           H  
ATOM   1167  OG  SER    86      68.272 100.818  58.323  1.00  0.00           O  
ATOM   1168  HG  SER    86      67.447 101.306  58.390  1.00  0.00           H  
ATOM   1169  C   SER    86      69.478  98.463  59.701  1.00  0.00           C  
ATOM   1170  O   SER    86      69.597  98.319  58.446  1.00  0.00           O  
ATOM   1171  N   SER    87      69.725  97.424  60.549  1.00  0.00           N  
ATOM   1172  H   SER    87      69.522  97.517  61.534  1.00  0.00           H  
ATOM   1173  CA  SER    87      70.171  96.068  60.272  1.00  0.00           C  
ATOM   1174  HA  SER    87      70.178  95.910  59.194  1.00  0.00           H  
ATOM   1175  CB  SER    87      71.526  95.848  60.947  1.00  0.00           C  
ATOM   1176  HB2 SER    87      71.439  95.598  62.004  1.00  0.00           H  
ATOM   1177  HB3 SER    87      71.965  95.073  60.318  1.00  0.00           H  
ATOM   1178  OG  SER    87      72.502  96.859  60.750  1.00  0.00           O  
ATOM   1179  HG  SER    87      72.223  97.701  61.117  1.00  0.00           H  
ATOM   1180  C   SER    87      69.306  94.931  60.808  1.00  0.00           C  
ATOM   1181  O   SER    87      69.143  93.931  60.079  1.00  0.00           O  
ATOM   1182  N   GLN    88      68.706  95.152  62.005  1.00  0.00           N  
ATOM   1183  H   GLN    88      68.818  95.945  62.620  1.00  0.00           H  
ATOM   1184  CA  GLN    88      67.737  94.234  62.566  1.00  0.00           C  
ATOM   1185  HA  GLN    88      68.373  93.450  62.977  1.00  0.00           H  
ATOM   1186  CB  GLN    88      67.041  94.954  63.756  1.00  0.00           C  
ATOM   1187  HB2 GLN    88      66.616  94.223  64.444  1.00  0.00           H  
ATOM   1188  HB3 GLN    88      67.805  95.341  64.431  1.00  0.00           H  
ATOM   1189  CG  GLN    88      66.106  96.209  63.569  1.00  0.00           C  
ATOM   1190  HG2 GLN    88      66.077  96.677  64.553  1.00  0.00           H  
ATOM   1191  HG3 GLN    88      66.391  96.855  62.739  1.00  0.00           H  
ATOM   1192  CD  GLN    88      64.649  95.679  63.287  1.00  0.00           C  
ATOM   1193  OE1 GLN    88      64.184  94.719  63.906  1.00  0.00           O  
ATOM   1194  NE2 GLN    88      63.875  96.431  62.562  1.00  0.00           N  
ATOM   1195 HE21 GLN    88      64.190  97.289  62.131  1.00  0.00           H  
ATOM   1196 HE22 GLN    88      62.891  96.218  62.491  1.00  0.00           H  
ATOM   1197  C   GLN    88      66.738  93.721  61.465  1.00  0.00           C  
ATOM   1198  O   GLN    88      66.270  94.443  60.548  1.00  0.00           O  
ATOM   1199  N   SER    89      66.365  92.477  61.556  1.00  0.00           N  
ATOM   1200  H   SER    89      66.800  92.035  62.353  1.00  0.00           H  
ATOM   1201  CA  SER    89      65.483  91.733  60.613  1.00  0.00           C  
ATOM   1202  HA  SER    89      64.666  92.344  60.230  1.00  0.00           H  
ATOM   1203  CB  SER    89      66.265  91.350  59.362  1.00  0.00           C  
ATOM   1204  HB2 SER    89      66.728  92.235  58.927  1.00  0.00           H  
ATOM   1205  HB3 SER    89      67.124  90.711  59.570  1.00  0.00           H  
ATOM   1206  OG  SER    89      65.545  90.754  58.332  1.00  0.00           O  
ATOM   1207  HG  SER    89      65.841  91.117  57.494  1.00  0.00           H  
ATOM   1208  C   SER    89      64.886  90.450  61.132  1.00  0.00           C  
ATOM   1209  O   SER    89      65.602  89.682  61.829  1.00  0.00           O  
ATOM   1210  N   SER    90      63.637  90.212  60.799  1.00  0.00           N  
ATOM   1211  H   SER    90      63.124  90.897  60.263  1.00  0.00           H  
ATOM   1212  CA  SER    90      62.833  89.103  61.247  1.00  0.00           C  
ATOM   1213  HA  SER    90      63.141  88.759  62.234  1.00  0.00           H  
ATOM   1214  CB  SER    90      61.361  89.513  61.375  1.00  0.00           C  
ATOM   1215  HB2 SER    90      60.855  88.845  62.073  1.00  0.00           H  
ATOM   1216  HB3 SER    90      61.253  90.413  61.980  1.00  0.00           H  
ATOM   1217  OG  SER    90      60.775  89.603  60.125  1.00  0.00           O  
ATOM   1218  HG  SER    90      61.107  90.362  59.641  1.00  0.00           H  
ATOM   1219  C   SER    90      63.047  87.887  60.415  1.00  0.00           C  
ATOM   1220  O   SER    90      62.465  86.858  60.682  1.00  0.00           O  
ATOM   1221  N   TYR    91      63.916  87.874  59.331  1.00  0.00           N  
ATOM   1222  H   TYR    91      64.494  88.687  59.173  1.00  0.00           H  
ATOM   1223  CA  TYR    91      64.183  86.637  58.501  1.00  0.00           C  
ATOM   1224  HA  TYR    91      63.254  86.113  58.277  1.00  0.00           H  
ATOM   1225  CB  TYR    91      64.794  87.019  57.134  1.00  0.00           C  
ATOM   1226  HB2 TYR    91      64.044  87.679  56.697  1.00  0.00           H  
ATOM   1227  HB3 TYR    91      65.652  87.635  57.402  1.00  0.00           H  
ATOM   1228  CG  TYR    91      65.394  85.952  56.223  1.00  0.00           C  
ATOM   1229  CD1 TYR    91      66.665  85.468  56.381  1.00  0.00           C  
ATOM   1230  HD1 TYR    91      67.261  86.006  57.103  1.00  0.00           H  
ATOM   1231  CE1 TYR    91      67.192  84.456  55.594  1.00  0.00           C  
ATOM   1232  HE1 TYR    91      68.235  84.255  55.791  1.00  0.00           H  
ATOM   1233  CZ  TYR    91      66.396  83.827  54.617  1.00  0.00           C  
ATOM   1234  OH  TYR    91      66.863  82.803  53.840  1.00  0.00           O  
ATOM   1235  HH  TYR    91      67.579  82.313  54.251  1.00  0.00           H  
ATOM   1236  CE2 TYR    91      65.020  84.282  54.462  1.00  0.00           C  
ATOM   1237  HE2 TYR    91      64.318  83.822  53.783  1.00  0.00           H  
ATOM   1238  CD2 TYR    91      64.514  85.365  55.284  1.00  0.00           C  
ATOM   1239  HD2 TYR    91      63.472  85.647  55.328  1.00  0.00           H  
ATOM   1240  C   TYR    91      65.114  85.719  59.274  1.00  0.00           C  
ATOM   1241  O   TYR    91      65.905  86.166  60.045  1.00  0.00           O  
ATOM   1242  N   GLY    92      65.040  84.372  59.320  1.00  0.00           N  
ATOM   1243  H   GLY    92      65.571  83.858  60.009  1.00  0.00           H  
ATOM   1244  CA  GLY    92      64.346  83.458  58.428  1.00  0.00           C  
ATOM   1245  HA2 GLY    92      63.694  82.793  58.995  1.00  0.00           H  
ATOM   1246  HA3 GLY    92      63.909  83.968  57.569  1.00  0.00           H  
ATOM   1247  C   GLY    92      65.232  82.365  57.772  1.00  0.00           C  
ATOM   1248  O   GLY    92      66.370  82.347  58.158  1.00  0.00           O  
ATOM   1249  N   GLN    93      64.709  81.528  56.873  1.00  0.00           N  
ATOM   1250  H   GLN    93      63.716  81.680  56.764  1.00  0.00           H  
ATOM   1251  CA  GLN    93      65.394  80.422  56.235  1.00  0.00           C  
ATOM   1252  HA  GLN    93      66.334  80.758  55.797  1.00  0.00           H  
ATOM   1253  CB  GLN    93      65.657  79.333  57.315  1.00  0.00           C  
ATOM   1254  HB2 GLN    93      66.347  79.695  58.077  1.00  0.00           H  
ATOM   1255  HB3 GLN    93      64.678  79.102  57.736  1.00  0.00           H  
ATOM   1256  CG  GLN    93      66.224  78.119  56.644  1.00  0.00           C  
ATOM   1257  HG2 GLN    93      65.766  77.867  55.688  1.00  0.00           H  
ATOM   1258  HG3 GLN    93      67.300  78.249  56.520  1.00  0.00           H  
ATOM   1259  CD  GLN    93      66.022  76.888  57.478  1.00  0.00           C  
ATOM   1260  OE1 GLN    93      65.027  76.192  57.453  1.00  0.00           O  
ATOM   1261  NE2 GLN    93      67.008  76.562  58.244  1.00  0.00           N  
ATOM   1262 HE21 GLN    93      66.951  75.760  58.855  1.00  0.00           H  
ATOM   1263 HE22 GLN    93      67.800  77.161  58.429  1.00  0.00           H  
ATOM   1264  C   GLN    93      64.551  79.780  55.096  1.00  0.00           C  
ATOM   1265  O   GLN    93      63.561  79.138  55.268  1.00  0.00           O  
ATOM   1266  N   GLN    94      65.048  79.857  53.854  1.00  0.00           N  
ATOM   1267  H   GLN    94      65.845  80.448  53.666  1.00  0.00           H  
ATOM   1268  CA  GLN    94      64.403  79.388  52.623  1.00  0.00           C  
ATOM   1269  HA  GLN    94      63.440  79.883  52.497  1.00  0.00           H  
ATOM   1270  CB  GLN    94      65.331  79.941  51.577  1.00  0.00           C  
ATOM   1271  HB2 GLN    94      65.323  81.006  51.808  1.00  0.00           H  
ATOM   1272  HB3 GLN    94      66.339  79.577  51.773  1.00  0.00           H  
ATOM   1273  CG  GLN    94      64.918  79.660  50.143  1.00  0.00           C  
ATOM   1274  HG2 GLN    94      65.109  78.606  49.942  1.00  0.00           H  
ATOM   1275  HG3 GLN    94      63.839  79.795  50.081  1.00  0.00           H  
ATOM   1276  CD  GLN    94      65.644  80.553  49.094  1.00  0.00           C  
ATOM   1277  OE1 GLN    94      66.208  81.625  49.297  1.00  0.00           O  
ATOM   1278  NE2 GLN    94      65.725  80.088  47.851  1.00  0.00           N  
ATOM   1279 HE21 GLN    94      65.458  79.116  47.783  1.00  0.00           H  
ATOM   1280 HE22 GLN    94      66.217  80.695  47.212  1.00  0.00           H  
ATOM   1281  C   GLN    94      64.181  77.869  52.622  1.00  0.00           C  
ATOM   1282  O   GLN    94      65.105  77.205  53.115  1.00  0.00           O  
ATOM   1283  N   SER    95      63.102  77.349  52.079  1.00  0.00           N  
ATOM   1284  H   SER    95      62.386  77.984  51.756  1.00  0.00           H  
ATOM   1285  CA  SER    95      62.818  75.955  51.776  1.00  0.00           C  
ATOM   1286  HA  SER    95      62.719  75.512  52.767  1.00  0.00           H  
ATOM   1287  CB  SER    95      61.579  75.706  50.955  1.00  0.00           C  
ATOM   1288  HB2 SER    95      61.785  76.031  49.935  1.00  0.00           H  
ATOM   1289  HB3 SER    95      61.221  74.679  50.879  1.00  0.00           H  
ATOM   1290  OG  SER    95      60.491  76.420  51.483  1.00  0.00           O  
ATOM   1291  HG  SER    95      60.577  77.348  51.252  1.00  0.00           H  
ATOM   1292  C   SER    95      63.967  75.285  50.974  1.00  0.00           C  
ATOM   1293  O   SER    95      64.768  75.890  50.288  1.00  0.00           O  
ATOM   1294  N   SER    96      63.881  73.967  50.978  1.00  0.00           N  
ATOM   1295  H   SER    96      63.124  73.622  51.552  1.00  0.00           H  
ATOM   1296  CA  SER    96      64.516  73.086  49.999  1.00  0.00           C  
ATOM   1297  HA  SER    96      65.516  72.933  50.404  1.00  0.00           H  
ATOM   1298  CB  SER    96      63.784  71.828  49.946  1.00  0.00           C  
ATOM   1299  HB2 SER    96      62.736  71.956  49.674  1.00  0.00           H  
ATOM   1300  HB3 SER    96      64.261  71.269  49.141  1.00  0.00           H  
ATOM   1301  OG  SER    96      63.935  71.124  51.191  1.00  0.00           O  
ATOM   1302  HG  SER    96      64.891  71.106  51.271  1.00  0.00           H  
ATOM   1303  C   SER    96      64.737  73.667  48.588  1.00  0.00           C  
ATOM   1304  O   SER    96      63.749  74.040  47.979  1.00  0.00           O  
ATOM   1305  N   TYR    97      65.876  73.749  47.947  1.00  0.00           N  
ATOM   1306  H   TYR    97      65.818  74.204  47.047  1.00  0.00           H  
ATOM   1307  CA  TYR    97      67.167  73.108  48.331  1.00  0.00           C  
ATOM   1308  HA  TYR    97      67.795  73.242  47.450  1.00  0.00           H  
ATOM   1309  CB  TYR    97      67.933  73.919  49.428  1.00  0.00           C  
ATOM   1310  HB2 TYR    97      67.655  73.678  50.454  1.00  0.00           H  
ATOM   1311  HB3 TYR    97      68.963  73.564  49.463  1.00  0.00           H  
ATOM   1312  CG  TYR    97      68.144  75.395  49.253  1.00  0.00           C  
ATOM   1313  CD1 TYR    97      68.135  76.287  50.364  1.00  0.00           C  
ATOM   1314  HD1 TYR    97      67.960  75.968  51.381  1.00  0.00           H  
ATOM   1315  CE1 TYR    97      68.250  77.690  50.187  1.00  0.00           C  
ATOM   1316  HE1 TYR    97      68.254  78.259  51.105  1.00  0.00           H  
ATOM   1317  CZ  TYR    97      68.427  78.197  48.941  1.00  0.00           C  
ATOM   1318  OH  TYR    97      68.686  79.567  48.770  1.00  0.00           O  
ATOM   1319  HH  TYR    97      68.487  79.888  47.887  1.00  0.00           H  
ATOM   1320  CE2 TYR    97      68.592  77.339  47.844  1.00  0.00           C  
ATOM   1321  HE2 TYR    97      68.917  77.827  46.936  1.00  0.00           H  
ATOM   1322  CD2 TYR    97      68.373  75.983  47.961  1.00  0.00           C  
ATOM   1323  HD2 TYR    97      68.358  75.482  47.005  1.00  0.00           H  
ATOM   1324  C   TYR    97      67.196  71.644  48.686  1.00  0.00           C  
ATOM   1325  O   TYR    97      67.321  71.316  49.880  1.00  0.00           O  
ATOM   1326  N   PRO    98      66.922  70.707  47.711  1.00  0.00           N  
ATOM   1327  CD  PRO    98      66.700  69.320  47.959  1.00  0.00           C  
ATOM   1328  HD2 PRO    98      65.852  69.227  48.638  1.00  0.00           H  
ATOM   1329  HD3 PRO    98      67.588  68.882  48.417  1.00  0.00           H  
ATOM   1330  CG  PRO    98      66.392  68.655  46.594  1.00  0.00           C  
ATOM   1331  HG2 PRO    98      65.323  68.612  46.389  1.00  0.00           H  
ATOM   1332  HG3 PRO    98      66.891  67.700  46.428  1.00  0.00           H  
ATOM   1333  CB  PRO    98      66.974  69.700  45.617  1.00  0.00           C  
ATOM   1334  HB2 PRO    98      66.582  69.537  44.613  1.00  0.00           H  
ATOM   1335  HB3 PRO    98      68.053  69.577  45.522  1.00  0.00           H  
ATOM   1336  CA  PRO    98      66.774  71.035  46.305  1.00  0.00           C  
ATOM   1337  HA  PRO    98      67.500  71.776  45.969  1.00  0.00           H  
ATOM   1338  C   PRO    98      65.397  71.434  46.008  1.00  0.00           C  
ATOM   1339  O   PRO    98      64.483  71.225  46.862  1.00  0.00           O  
ATOM   1340  N   GLY    99      65.180  71.988  44.824  1.00  0.00           N  
ATOM   1341  H   GLY    99      65.942  71.889  44.169  1.00  0.00           H  
ATOM   1342  CA  GLY    99      63.982  72.705  44.430  1.00  0.00           C  
ATOM   1343  HA2 GLY    99      63.899  73.540  45.126  1.00  0.00           H  
ATOM   1344  HA3 GLY    99      63.944  73.032  43.391  1.00  0.00           H  
ATOM   1345  C   GLY    99      62.684  71.809  44.503  1.00  0.00           C  
ATOM   1346  O   GLY    99      62.790  70.593  44.553  1.00  0.00           O  
ATOM   1347  N   TYR   100      61.483  72.355  44.314  1.00  0.00           N  
ATOM   1348  H   TYR   100      61.423  73.364  44.307  1.00  0.00           H  
ATOM   1349  CA  TYR   100      60.262  71.510  43.842  1.00  0.00           C  
ATOM   1350  HA  TYR   100      60.458  70.611  43.258  1.00  0.00           H  
ATOM   1351  CB  TYR   100      59.420  70.951  45.069  1.00  0.00           C  
ATOM   1352  HB2 TYR   100      58.645  70.294  44.674  1.00  0.00           H  
ATOM   1353  HB3 TYR   100      60.139  70.390  45.666  1.00  0.00           H  
ATOM   1354  CG  TYR   100      58.855  71.977  46.094  1.00  0.00           C  
ATOM   1355  CD1 TYR   100      57.714  72.754  45.735  1.00  0.00           C  
ATOM   1356  HD1 TYR   100      57.203  72.533  44.809  1.00  0.00           H  
ATOM   1357  CE1 TYR   100      57.152  73.560  46.711  1.00  0.00           C  
ATOM   1358  HE1 TYR   100      56.292  74.147  46.424  1.00  0.00           H  
ATOM   1359  CZ  TYR   100      57.761  73.647  47.991  1.00  0.00           C  
ATOM   1360  OH  TYR   100      57.172  74.430  48.933  1.00  0.00           O  
ATOM   1361  HH  TYR   100      56.299  74.700  48.639  1.00  0.00           H  
ATOM   1362  CE2 TYR   100      58.965  72.989  48.299  1.00  0.00           C  
ATOM   1363  HE2 TYR   100      59.363  73.013  49.303  1.00  0.00           H  
ATOM   1364  CD2 TYR   100      59.502  72.187  47.303  1.00  0.00           C  
ATOM   1365  HD2 TYR   100      60.380  71.597  47.521  1.00  0.00           H  
ATOM   1366  C   TYR   100      59.367  72.339  42.900  1.00  0.00           C  
ATOM   1367  O   TYR   100      58.342  71.901  42.415  1.00  0.00           O  
ATOM   1368  N   GLY   101      59.910  73.401  42.376  1.00  0.00           N  
ATOM   1369  H   GLY   101      60.836  73.647  42.695  1.00  0.00           H  
ATOM   1370  CA  GLY   101      59.211  74.362  41.387  1.00  0.00           C  
ATOM   1371  HA2 GLY   101      59.911  75.192  41.291  1.00  0.00           H  
ATOM   1372  HA3 GLY   101      59.077  73.970  40.379  1.00  0.00           H  
ATOM   1373  C   GLY   101      57.914  74.921  41.907  1.00  0.00           C  
ATOM   1374  O   GLY   101      57.745  75.158  43.117  1.00  0.00           O  
ATOM   1375  N   GLN   102      56.948  75.014  41.063  1.00  0.00           N  
ATOM   1376  H   GLN   102      57.080  74.772  40.091  1.00  0.00           H  
ATOM   1377  CA  GLN   102      55.642  75.383  41.488  1.00  0.00           C  
ATOM   1378  HA  GLN   102      55.658  76.321  42.042  1.00  0.00           H  
ATOM   1379  CB  GLN   102      54.701  75.664  40.317  1.00  0.00           C  
ATOM   1380  HB2 GLN   102      55.063  75.050  39.493  1.00  0.00           H  
ATOM   1381  HB3 GLN   102      53.639  75.528  40.523  1.00  0.00           H  
ATOM   1382  CG  GLN   102      54.877  77.135  39.824  1.00  0.00           C  
ATOM   1383  HG2 GLN   102      55.904  77.497  39.870  1.00  0.00           H  
ATOM   1384  HG3 GLN   102      54.747  77.140  38.742  1.00  0.00           H  
ATOM   1385  CD  GLN   102      53.905  78.203  40.332  1.00  0.00           C  
ATOM   1386  OE1 GLN   102      52.709  78.284  39.978  1.00  0.00           O  
ATOM   1387  NE2 GLN   102      54.473  79.171  41.074  1.00  0.00           N  
ATOM   1388 HE21 GLN   102      55.472  79.258  41.199  1.00  0.00           H  
ATOM   1389 HE22 GLN   102      53.968  79.991  41.377  1.00  0.00           H  
ATOM   1390  C   GLN   102      54.983  74.312  42.436  1.00  0.00           C  
ATOM   1391  O   GLN   102      54.297  74.658  43.342  1.00  0.00           O  
ATOM   1392  N   GLN   103      55.202  72.994  42.095  1.00  0.00           N  
ATOM   1393  H   GLN   103      55.835  72.704  41.363  1.00  0.00           H  
ATOM   1394  CA  GLN   103      54.421  71.894  42.677  1.00  0.00           C  
ATOM   1395  HA  GLN   103      54.054  72.299  43.621  1.00  0.00           H  
ATOM   1396  CB  GLN   103      53.186  71.672  41.697  1.00  0.00           C  
ATOM   1397  HB2 GLN   103      52.688  72.642  41.708  1.00  0.00           H  
ATOM   1398  HB3 GLN   103      53.544  71.455  40.691  1.00  0.00           H  
ATOM   1399  CG  GLN   103      52.306  70.514  42.099  1.00  0.00           C  
ATOM   1400  HG2 GLN   103      52.013  69.982  41.194  1.00  0.00           H  
ATOM   1401  HG3 GLN   103      52.939  69.819  42.650  1.00  0.00           H  
ATOM   1402  CD  GLN   103      51.081  70.837  42.980  1.00  0.00           C  
ATOM   1403  OE1 GLN   103      50.783  71.966  43.379  1.00  0.00           O  
ATOM   1404  NE2 GLN   103      50.331  69.843  43.374  1.00  0.00           N  
ATOM   1405 HE21 GLN   103      49.644  70.044  44.086  1.00  0.00           H  
ATOM   1406 HE22 GLN   103      50.531  68.932  42.985  1.00  0.00           H  
ATOM   1407  C   GLN   103      55.276  70.604  43.010  1.00  0.00           C  
ATOM   1408  O   GLN   103      55.813  70.116  41.985  1.00  0.00           O  
ATOM   1409  N   PRO   104      55.388  70.079  44.220  1.00  0.00           N  
ATOM   1410  CD  PRO   104      54.688  70.511  45.417  1.00  0.00           C  
ATOM   1411  HD2 PRO   104      53.619  70.611  45.233  1.00  0.00           H  
ATOM   1412  HD3 PRO   104      55.014  71.495  45.756  1.00  0.00           H  
ATOM   1413  CG  PRO   104      54.987  69.507  46.547  1.00  0.00           C  
ATOM   1414  HG2 PRO   104      54.059  68.942  46.632  1.00  0.00           H  
ATOM   1415  HG3 PRO   104      55.332  70.046  47.430  1.00  0.00           H  
ATOM   1416  CB  PRO   104      56.141  68.688  45.985  1.00  0.00           C  
ATOM   1417  HB2 PRO   104      56.105  67.692  46.424  1.00  0.00           H  
ATOM   1418  HB3 PRO   104      57.068  69.133  46.348  1.00  0.00           H  
ATOM   1419  CA  PRO   104      56.065  68.820  44.541  1.00  0.00           C  
ATOM   1420  HA  PRO   104      57.091  68.740  44.182  1.00  0.00           H  
ATOM   1421  C   PRO   104      55.247  67.634  43.892  1.00  0.00           C  
ATOM   1422  O   PRO   104      54.014  67.611  43.751  1.00  0.00           O  
ATOM   1423  N   ALA   105      56.015  66.598  43.436  1.00  0.00           N  
ATOM   1424  H   ALA   105      57.021  66.634  43.508  1.00  0.00           H  
ATOM   1425  CA  ALA   105      55.429  65.274  43.148  1.00  0.00           C  
ATOM   1426  HA  ALA   105      54.868  65.345  42.216  1.00  0.00           H  
ATOM   1427  CB  ALA   105      56.633  64.305  43.037  1.00  0.00           C  
ATOM   1428  HB1 ALA   105      57.321  64.691  42.285  1.00  0.00           H  
ATOM   1429  HB2 ALA   105      57.128  64.158  43.997  1.00  0.00           H  
ATOM   1430  HB3 ALA   105      56.323  63.347  42.620  1.00  0.00           H  
ATOM   1431  C   ALA   105      54.491  64.823  44.285  1.00  0.00           C  
ATOM   1432  O   ALA   105      54.693  65.142  45.509  1.00  0.00           O  
ATOM   1433  N   PRO   106      53.391  64.096  43.966  1.00  0.00           N  
ATOM   1434  CD  PRO   106      52.794  63.867  42.662  1.00  0.00           C  
ATOM   1435  HD2 PRO   106      53.400  63.270  41.980  1.00  0.00           H  
ATOM   1436  HD3 PRO   106      52.633  64.834  42.187  1.00  0.00           H  
ATOM   1437  CG  PRO   106      51.410  63.338  42.961  1.00  0.00           C  
ATOM   1438  HG2 PRO   106      51.082  62.670  42.164  1.00  0.00           H  
ATOM   1439  HG3 PRO   106      50.656  64.125  42.934  1.00  0.00           H  
ATOM   1440  CB  PRO   106      51.464  62.623  44.315  1.00  0.00           C  
ATOM   1441  HB2 PRO   106      51.805  61.591  44.226  1.00  0.00           H  
ATOM   1442  HB3 PRO   106      50.499  62.781  44.796  1.00  0.00           H  
ATOM   1443  CA  PRO   106      52.586  63.453  45.028  1.00  0.00           C  
ATOM   1444  HA  PRO   106      52.144  64.290  45.569  1.00  0.00           H  
ATOM   1445  C   PRO   106      53.434  62.550  45.940  1.00  0.00           C  
ATOM   1446  O   PRO   106      54.347  61.890  45.420  1.00  0.00           O  
ATOM   1447  N   SER   107      53.133  62.488  47.207  1.00  0.00           N  
ATOM   1448  H   SER   107      52.258  62.819  47.587  1.00  0.00           H  
ATOM   1449  CA  SER   107      53.825  61.640  48.173  1.00  0.00           C  
ATOM   1450  HA  SER   107      54.836  62.045  48.222  1.00  0.00           H  
ATOM   1451  CB  SER   107      53.052  61.767  49.527  1.00  0.00           C  
ATOM   1452  HB2 SER   107      52.827  62.796  49.809  1.00  0.00           H  
ATOM   1453  HB3 SER   107      52.129  61.192  49.451  1.00  0.00           H  
ATOM   1454  OG  SER   107      53.769  61.241  50.576  1.00  0.00           O  
ATOM   1455  HG  SER   107      53.082  60.906  51.157  1.00  0.00           H  
ATOM   1456  C   SER   107      54.086  60.132  47.885  1.00  0.00           C  
ATOM   1457  O   SER   107      53.326  59.484  47.156  1.00  0.00           O  
ATOM   1458  N   SER   108      55.228  59.554  48.362  1.00  0.00           N  
ATOM   1459  H   SER   108      55.674  60.109  49.079  1.00  0.00           H  
ATOM   1460  CA  SER   108      55.647  58.158  48.159  1.00  0.00           C  
ATOM   1461  HA  SER   108      54.733  57.567  48.098  1.00  0.00           H  
ATOM   1462  CB  SER   108      56.270  58.087  46.785  1.00  0.00           C  
ATOM   1463  HB2 SER   108      55.592  58.547  46.066  1.00  0.00           H  
ATOM   1464  HB3 SER   108      57.248  58.551  46.657  1.00  0.00           H  
ATOM   1465  OG  SER   108      56.484  56.755  46.422  1.00  0.00           O  
ATOM   1466  HG  SER   108      57.333  56.657  45.985  1.00  0.00           H  
ATOM   1467  C   SER   108      56.400  57.705  49.324  1.00  0.00           C  
ATOM   1468  O   SER   108      56.736  58.479  50.207  1.00  0.00           O  
ATOM   1469  N   THR   109      56.745  56.411  49.420  1.00  0.00           N  
ATOM   1470  H   THR   109      56.548  55.813  48.631  1.00  0.00           H  
ATOM   1471  CA  THR   109      57.776  55.925  50.325  1.00  0.00           C  
ATOM   1472  HA  THR   109      58.497  56.737  50.427  1.00  0.00           H  
ATOM   1473  CB  THR   109      57.300  55.449  51.730  1.00  0.00           C  
ATOM   1474  HB  THR   109      58.166  54.963  52.180  1.00  0.00           H  
ATOM   1475  CG2 THR   109      56.819  56.589  52.638  1.00  0.00           C  
ATOM   1476 HG21 THR   109      56.838  56.200  53.656  1.00  0.00           H  
ATOM   1477 HG22 THR   109      57.467  57.438  52.420  1.00  0.00           H  
ATOM   1478 HG23 THR   109      55.774  56.791  52.404  1.00  0.00           H  
ATOM   1479  OG1 THR   109      56.236  54.531  51.716  1.00  0.00           O  
ATOM   1480  HG1 THR   109      56.673  53.679  51.649  1.00  0.00           H  
ATOM   1481  C   THR   109      58.557  54.792  49.621  1.00  0.00           C  
ATOM   1482  O   THR   109      58.110  54.108  48.693  1.00  0.00           O  
ATOM   1483  N   SER   110      59.755  54.510  50.182  1.00  0.00           N  
ATOM   1484  H   SER   110      60.099  55.157  50.878  1.00  0.00           H  
ATOM   1485  CA  SER   110      60.581  53.365  49.930  1.00  0.00           C  
ATOM   1486  HA  SER   110      60.410  53.064  48.897  1.00  0.00           H  
ATOM   1487  CB  SER   110      62.093  53.788  49.930  1.00  0.00           C  
ATOM   1488  HB2 SER   110      62.725  52.968  49.590  1.00  0.00           H  
ATOM   1489  HB3 SER   110      62.176  54.605  49.214  1.00  0.00           H  
ATOM   1490  OG  SER   110      62.445  54.270  51.272  1.00  0.00           O  
ATOM   1491  HG  SER   110      62.142  55.181  51.286  1.00  0.00           H  
ATOM   1492  C   SER   110      60.349  52.143  50.873  1.00  0.00           C  
ATOM   1493  O   SER   110      59.778  52.246  51.964  1.00  0.00           O  
ATOM   1494  N   GLY   111      60.800  50.971  50.500  1.00  0.00           N  
ATOM   1495  H   GLY   111      61.192  50.801  49.585  1.00  0.00           H  
ATOM   1496  CA  GLY   111      60.700  49.778  51.305  1.00  0.00           C  
ATOM   1497  HA2 GLY   111      61.375  49.135  50.741  1.00  0.00           H  
ATOM   1498  HA3 GLY   111      61.054  49.932  52.324  1.00  0.00           H  
ATOM   1499  C   GLY   111      59.305  49.149  51.235  1.00  0.00           C  
ATOM   1500  O   GLY   111      58.455  49.713  50.642  1.00  0.00           O  
ATOM   1501  N   SER   112      59.045  47.905  51.698  1.00  0.00           N  
ATOM   1502  H   SER   112      58.175  47.581  51.302  1.00  0.00           H  
ATOM   1503  CA  SER   112      59.850  46.975  52.476  1.00  0.00           C  
ATOM   1504  HA  SER   112      59.235  46.076  52.442  1.00  0.00           H  
ATOM   1505  CB  SER   112      61.169  46.726  51.831  1.00  0.00           C  
ATOM   1506  HB2 SER   112      61.884  47.501  52.109  1.00  0.00           H  
ATOM   1507  HB3 SER   112      61.387  45.766  52.298  1.00  0.00           H  
ATOM   1508  OG  SER   112      61.103  46.591  50.460  1.00  0.00           O  
ATOM   1509  HG  SER   112      61.895  46.111  50.206  1.00  0.00           H  
ATOM   1510  C   SER   112      60.028  47.388  53.911  1.00  0.00           C  
ATOM   1511  O   SER   112      60.146  48.612  54.223  1.00  0.00           O  
ATOM   1512  N   TYR   113      60.065  46.502  54.940  1.00  0.00           N  
ATOM   1513  H   TYR   113      60.072  46.982  55.829  1.00  0.00           H  
ATOM   1514  CA  TYR   113      59.989  45.024  54.877  1.00  0.00           C  
ATOM   1515  HA  TYR   113      60.714  44.597  54.185  1.00  0.00           H  
ATOM   1516  CB  TYR   113      60.548  44.467  56.184  1.00  0.00           C  
ATOM   1517  HB2 TYR   113      60.332  45.019  57.099  1.00  0.00           H  
ATOM   1518  HB3 TYR   113      60.094  43.482  56.292  1.00  0.00           H  
ATOM   1519  CG  TYR   113      62.040  44.276  56.116  1.00  0.00           C  
ATOM   1520  CD1 TYR   113      62.554  43.216  55.332  1.00  0.00           C  
ATOM   1521  HD1 TYR   113      61.846  42.655  54.741  1.00  0.00           H  
ATOM   1522  CE1 TYR   113      63.940  42.928  55.278  1.00  0.00           C  
ATOM   1523  HE1 TYR   113      64.295  42.007  54.841  1.00  0.00           H  
ATOM   1524  CZ  TYR   113      64.860  43.776  55.962  1.00  0.00           C  
ATOM   1525  OH  TYR   113      66.270  43.606  55.920  1.00  0.00           O  
ATOM   1526  HH  TYR   113      66.737  44.371  55.576  1.00  0.00           H  
ATOM   1527  CE2 TYR   113      64.371  44.836  56.754  1.00  0.00           C  
ATOM   1528  HE2 TYR   113      65.047  45.511  57.257  1.00  0.00           H  
ATOM   1529  CD2 TYR   113      62.976  45.003  56.961  1.00  0.00           C  
ATOM   1530  HD2 TYR   113      62.722  45.795  57.651  1.00  0.00           H  
ATOM   1531  C   TYR   113      58.563  44.504  54.618  1.00  0.00           C  
ATOM   1532  O   TYR   113      58.375  43.256  54.463  1.00  0.00           O  
ATOM   1533  N   GLY   114      57.572  45.386  54.682  1.00  0.00           N  
ATOM   1534  H   GLY   114      57.818  46.356  54.820  1.00  0.00           H  
ATOM   1535  CA  GLY   114      56.162  45.192  54.387  1.00  0.00           C  
ATOM   1536  HA2 GLY   114      55.813  44.190  54.638  1.00  0.00           H  
ATOM   1537  HA3 GLY   114      55.583  45.926  54.947  1.00  0.00           H  
ATOM   1538  C   GLY   114      55.804  45.379  52.952  1.00  0.00           C  
ATOM   1539  O   GLY   114      56.636  45.313  52.084  1.00  0.00           O  
ATOM   1540  N   SER   115      54.528  45.642  52.627  1.00  0.00           N  
ATOM   1541  H   SER   115      54.408  45.521  51.631  1.00  0.00           H  
ATOM   1542  CA  SER   115      53.418  45.830  53.662  1.00  0.00           C  
ATOM   1543  HA  SER   115      53.761  46.642  54.304  1.00  0.00           H  
ATOM   1544  CB  SER   115      52.092  46.205  52.970  1.00  0.00           C  
ATOM   1545  HB2 SER   115      51.192  46.114  53.577  1.00  0.00           H  
ATOM   1546  HB3 SER   115      52.066  47.191  52.506  1.00  0.00           H  
ATOM   1547  OG  SER   115      51.808  45.362  51.953  1.00  0.00           O  
ATOM   1548  HG  SER   115      51.014  45.599  51.469  1.00  0.00           H  
ATOM   1549  C   SER   115      53.159  44.641  54.631  1.00  0.00           C  
ATOM   1550  O   SER   115      53.486  43.502  54.244  1.00  0.00           O  
ATOM   1551  N   SER   116      52.771  44.863  55.829  1.00  0.00           N  
ATOM   1552  H   SER   116      52.459  45.765  56.161  1.00  0.00           H  
ATOM   1553  CA  SER   116      52.918  43.806  56.916  1.00  0.00           C  
ATOM   1554  HA  SER   116      53.992  43.623  56.884  1.00  0.00           H  
ATOM   1555  CB  SER   116      52.640  44.342  58.338  1.00  0.00           C  
ATOM   1556  HB2 SER   116      51.595  44.609  58.493  1.00  0.00           H  
ATOM   1557  HB3 SER   116      52.903  43.545  59.034  1.00  0.00           H  
ATOM   1558  OG  SER   116      53.526  45.387  58.557  1.00  0.00           O  
ATOM   1559  HG  SER   116      53.129  46.189  58.211  1.00  0.00           H  
ATOM   1560  C   SER   116      52.074  42.561  56.724  1.00  0.00           C  
ATOM   1561  O   SER   116      51.047  42.518  56.053  1.00  0.00           O  
ATOM   1562  N   SER   117      52.436  41.475  57.436  1.00  0.00           N  
ATOM   1563  H   SER   117      53.169  41.571  58.124  1.00  0.00           H  
ATOM   1564  CA  SER   117      51.966  40.125  57.044  1.00  0.00           C  
ATOM   1565  HA  SER   117      51.717  40.183  55.984  1.00  0.00           H  
ATOM   1566  CB  SER   117      53.154  39.137  56.965  1.00  0.00           C  
ATOM   1567  HB2 SER   117      53.550  38.830  57.932  1.00  0.00           H  
ATOM   1568  HB3 SER   117      52.833  38.225  56.461  1.00  0.00           H  
ATOM   1569  OG  SER   117      54.223  39.791  56.278  1.00  0.00           O  
ATOM   1570  HG  SER   117      54.630  40.352  56.942  1.00  0.00           H  
ATOM   1571  C   SER   117      50.830  39.506  57.883  1.00  0.00           C  
ATOM   1572  O   SER   117      50.399  38.328  57.619  1.00  0.00           O  
ATOM   1573  N   GLN   118      50.425  40.289  58.842  1.00  0.00           N  
ATOM   1574  H   GLN   118      50.871  41.195  58.882  1.00  0.00           H  
ATOM   1575  CA  GLN   118      49.308  40.122  59.685  1.00  0.00           C  
ATOM   1576  HA  GLN   118      49.019  41.100  60.069  1.00  0.00           H  
ATOM   1577  CB  GLN   118      47.986  39.777  58.957  1.00  0.00           C  
ATOM   1578  HB2 GLN   118      47.644  40.658  58.415  1.00  0.00           H  
ATOM   1579  HB3 GLN   118      48.270  39.053  58.193  1.00  0.00           H  
ATOM   1580  CG  GLN   118      46.930  39.281  59.906  1.00  0.00           C  
ATOM   1581  HG2 GLN   118      46.172  38.852  59.250  1.00  0.00           H  
ATOM   1582  HG3 GLN   118      47.314  38.452  60.500  1.00  0.00           H  
ATOM   1583  CD  GLN   118      46.415  40.253  60.924  1.00  0.00           C  
ATOM   1584  OE1 GLN   118      46.738  41.417  60.812  1.00  0.00           O  
ATOM   1585  NE2 GLN   118      45.657  39.927  61.906  1.00  0.00           N  
ATOM   1586 HE21 GLN   118      45.409  38.958  62.046  1.00  0.00           H  
ATOM   1587 HE22 GLN   118      45.458  40.657  62.576  1.00  0.00           H  
ATOM   1588  C   GLN   118      49.708  39.187  60.859  1.00  0.00           C  
ATOM   1589  O   GLN   118      49.906  37.991  60.633  1.00  0.00           O  
ATOM   1590  N   SER   119      49.843  39.622  62.087  1.00  0.00           N  
ATOM   1591  H   SER   119      50.211  38.971  62.767  1.00  0.00           H  
ATOM   1592  CA  SER   119      49.700  41.093  62.509  1.00  0.00           C  
ATOM   1593  HA  SER   119      48.716  41.528  62.337  1.00  0.00           H  
ATOM   1594  CB  SER   119      49.739  41.245  64.040  1.00  0.00           C  
ATOM   1595  HB2 SER   119      50.733  41.205  64.483  1.00  0.00           H  
ATOM   1596  HB3 SER   119      49.232  42.163  64.338  1.00  0.00           H  
ATOM   1597  OG  SER   119      49.102  40.134  64.553  1.00  0.00           O  
ATOM   1598  HG  SER   119      48.178  40.389  64.487  1.00  0.00           H  
ATOM   1599  C   SER   119      50.660  42.111  61.835  1.00  0.00           C  
ATOM   1600  O   SER   119      51.435  41.696  61.039  1.00  0.00           O  
ATOM   1601  N   SER   120      50.671  43.345  62.301  1.00  0.00           N  
ATOM   1602  H   SER   120      49.863  43.615  62.844  1.00  0.00           H  
ATOM   1603  CA  SER   120      51.618  44.459  62.045  1.00  0.00           C  
ATOM   1604  HA  SER   120      52.231  44.147  61.200  1.00  0.00           H  
ATOM   1605  CB  SER   120      50.840  45.775  61.695  1.00  0.00           C  
ATOM   1606  HB2 SER   120      50.159  46.102  62.481  1.00  0.00           H  
ATOM   1607  HB3 SER   120      51.462  46.660  61.558  1.00  0.00           H  
ATOM   1608  OG  SER   120      50.187  45.527  60.463  1.00  0.00           O  
ATOM   1609  HG  SER   120      49.684  44.709  60.462  1.00  0.00           H  
ATOM   1610  C   SER   120      52.478  44.892  63.217  1.00  0.00           C  
ATOM   1611  O   SER   120      52.033  45.200  64.313  1.00  0.00           O  
ATOM   1612  N   SER   121      53.798  44.950  63.064  1.00  0.00           N  
ATOM   1613  H   SER   121      54.285  45.101  63.935  1.00  0.00           H  
ATOM   1614  CA  SER   121      54.673  44.556  61.906  1.00  0.00           C  
ATOM   1615  HA  SER   121      54.417  45.088  60.990  1.00  0.00           H  
ATOM   1616  CB  SER   121      56.066  44.890  62.346  1.00  0.00           C  
ATOM   1617  HB2 SER   121      56.389  44.494  63.309  1.00  0.00           H  
ATOM   1618  HB3 SER   121      56.772  44.546  61.590  1.00  0.00           H  
ATOM   1619  OG  SER   121      56.077  46.329  62.390  1.00  0.00           O  
ATOM   1620  HG  SER   121      56.254  46.742  61.541  1.00  0.00           H  
ATOM   1621  C   SER   121      54.543  43.075  61.523  1.00  0.00           C  
ATOM   1622  O   SER   121      54.751  42.831  60.352  1.00  0.00           O  
ATOM   1623  N   TYR   122      54.335  42.210  62.542  1.00  0.00           N  
ATOM   1624  H   TYR   122      54.335  42.558  63.490  1.00  0.00           H  
ATOM   1625  CA  TYR   122      54.605  40.811  62.343  1.00  0.00           C  
ATOM   1626  HA  TYR   122      54.777  40.682  61.275  1.00  0.00           H  
ATOM   1627  CB  TYR   122      55.863  40.256  63.097  1.00  0.00           C  
ATOM   1628  HB2 TYR   122      55.698  39.893  64.112  1.00  0.00           H  
ATOM   1629  HB3 TYR   122      56.185  39.309  62.663  1.00  0.00           H  
ATOM   1630  CG  TYR   122      56.933  41.292  63.105  1.00  0.00           C  
ATOM   1631  CD1 TYR   122      57.285  42.096  64.166  1.00  0.00           C  
ATOM   1632  HD1 TYR   122      56.684  42.066  65.062  1.00  0.00           H  
ATOM   1633  CE1 TYR   122      58.486  42.756  64.210  1.00  0.00           C  
ATOM   1634  HE1 TYR   122      58.976  43.118  65.102  1.00  0.00           H  
ATOM   1635  CZ  TYR   122      59.315  42.831  63.060  1.00  0.00           C  
ATOM   1636  OH  TYR   122      60.412  43.612  63.160  1.00  0.00           O  
ATOM   1637  HH  TYR   122      60.923  43.522  62.352  1.00  0.00           H  
ATOM   1638  CE2 TYR   122      58.976  42.080  61.901  1.00  0.00           C  
ATOM   1639  HE2 TYR   122      59.661  42.107  61.066  1.00  0.00           H  
ATOM   1640  CD2 TYR   122      57.748  41.352  61.917  1.00  0.00           C  
ATOM   1641  HD2 TYR   122      57.485  40.714  61.086  1.00  0.00           H  
ATOM   1642  C   TYR   122      53.401  39.949  62.785  1.00  0.00           C  
ATOM   1643  O   TYR   122      52.844  40.102  63.870  1.00  0.00           O  
ATOM   1644  N   GLY   123      53.057  38.931  62.025  1.00  0.00           N  
ATOM   1645  H   GLY   123      52.327  38.310  62.344  1.00  0.00           H  
ATOM   1646  CA  GLY   123      53.621  38.501  60.772  1.00  0.00           C  
ATOM   1647  HA2 GLY   123      53.098  38.979  59.944  1.00  0.00           H  
ATOM   1648  HA3 GLY   123      54.674  38.778  60.729  1.00  0.00           H  
ATOM   1649  C   GLY   123      53.574  36.952  60.640  1.00  0.00           C  
ATOM   1650  O   GLY   123      52.695  36.256  61.176  1.00  0.00           O  
ATOM   1651  N   GLN   124      54.486  36.330  59.820  1.00  0.00           N  
ATOM   1652  H   GLN   124      55.232  36.956  59.554  1.00  0.00           H  
ATOM   1653  CA  GLN   124      54.833  34.866  59.728  1.00  0.00           C  
ATOM   1654  HA  GLN   124      54.564  34.304  60.622  1.00  0.00           H  
ATOM   1655  CB  GLN   124      54.285  34.196  58.502  1.00  0.00           C  
ATOM   1656  HB2 GLN   124      53.214  34.005  58.572  1.00  0.00           H  
ATOM   1657  HB3 GLN   124      54.263  34.929  57.696  1.00  0.00           H  
ATOM   1658  CG  GLN   124      54.956  32.927  58.044  1.00  0.00           C  
ATOM   1659  HG2 GLN   124      54.293  32.704  57.208  1.00  0.00           H  
ATOM   1660  HG3 GLN   124      56.019  33.062  57.844  1.00  0.00           H  
ATOM   1661  CD  GLN   124      54.741  31.813  59.121  1.00  0.00           C  
ATOM   1662  OE1 GLN   124      53.602  31.412  59.356  1.00  0.00           O  
ATOM   1663  NE2 GLN   124      55.793  31.289  59.780  1.00  0.00           N  
ATOM   1664 HE21 GLN   124      56.695  31.284  59.326  1.00  0.00           H  
ATOM   1665 HE22 GLN   124      55.625  30.555  60.454  1.00  0.00           H  
ATOM   1666  C   GLN   124      56.408  34.846  59.688  1.00  0.00           C  
ATOM   1667  O   GLN   124      57.042  35.198  58.679  1.00  0.00           O  
ATOM   1668  N   PRO   125      57.172  34.447  60.707  1.00  0.00           N  
ATOM   1669  CD  PRO   125      58.596  34.387  60.754  1.00  0.00           C  
ATOM   1670  HD2 PRO   125      59.065  35.286  61.155  1.00  0.00           H  
ATOM   1671  HD3 PRO   125      59.073  34.258  59.782  1.00  0.00           H  
ATOM   1672  CG  PRO   125      58.966  33.371  61.827  1.00  0.00           C  
ATOM   1673  HG2 PRO   125      59.884  33.631  62.353  1.00  0.00           H  
ATOM   1674  HG3 PRO   125      59.011  32.436  61.267  1.00  0.00           H  
ATOM   1675  CB  PRO   125      57.783  33.437  62.759  1.00  0.00           C  
ATOM   1676  HB2 PRO   125      57.960  34.170  63.546  1.00  0.00           H  
ATOM   1677  HB3 PRO   125      57.489  32.459  63.139  1.00  0.00           H  
ATOM   1678  CA  PRO   125      56.578  34.032  62.050  1.00  0.00           C  
ATOM   1679  HA  PRO   125      55.882  33.209  61.886  1.00  0.00           H  
ATOM   1680  C   PRO   125      55.873  35.168  62.810  1.00  0.00           C  
ATOM   1681  O   PRO   125      56.318  36.306  62.794  1.00  0.00           O  
ATOM   1682  N   GLN   126      54.753  34.742  63.347  1.00  0.00           N  
ATOM   1683  H   GLN   126      54.422  33.790  63.413  1.00  0.00           H  
ATOM   1684  CA  GLN   126      53.879  35.737  64.045  1.00  0.00           C  
ATOM   1685  HA  GLN   126      53.678  36.589  63.396  1.00  0.00           H  
ATOM   1686  CB  GLN   126      52.619  34.999  64.536  1.00  0.00           C  
ATOM   1687  HB2 GLN   126      52.132  34.479  63.711  1.00  0.00           H  
ATOM   1688  HB3 GLN   126      52.928  34.149  65.144  1.00  0.00           H  
ATOM   1689  CG  GLN   126      51.527  35.722  65.262  1.00  0.00           C  
ATOM   1690  HG2 GLN   126      50.713  35.040  65.509  1.00  0.00           H  
ATOM   1691  HG3 GLN   126      51.876  35.970  66.264  1.00  0.00           H  
ATOM   1692  CD  GLN   126      50.971  37.019  64.677  1.00  0.00           C  
ATOM   1693  OE1 GLN   126      51.407  37.423  63.636  1.00  0.00           O  
ATOM   1694  NE2 GLN   126      49.964  37.535  65.316  1.00  0.00           N  
ATOM   1695 HE21 GLN   126      49.900  37.196  66.265  1.00  0.00           H  
ATOM   1696 HE22 GLN   126      49.626  38.456  65.075  1.00  0.00           H  
ATOM   1697  C   GLN   126      54.554  36.381  65.236  1.00  0.00           C  
ATOM   1698  O   GLN   126      55.113  35.697  66.088  1.00  0.00           O  
ATOM   1699  N   SER   127      54.339  37.694  65.436  1.00  0.00           N  
ATOM   1700  H   SER   127      53.792  38.165  64.731  1.00  0.00           H  
ATOM   1701  CA  SER   127      54.892  38.503  66.567  1.00  0.00           C  
ATOM   1702  HA  SER   127      54.370  39.459  66.607  1.00  0.00           H  
ATOM   1703  CB  SER   127      54.578  37.852  67.968  1.00  0.00           C  
ATOM   1704  HB2 SER   127      55.216  36.981  68.119  1.00  0.00           H  
ATOM   1705  HB3 SER   127      54.809  38.589  68.738  1.00  0.00           H  
ATOM   1706  OG  SER   127      53.166  37.547  68.097  1.00  0.00           O  
ATOM   1707  HG  SER   127      52.948  37.726  69.015  1.00  0.00           H  
ATOM   1708  C   SER   127      56.369  38.781  66.465  1.00  0.00           C  
ATOM   1709  O   SER   127      56.674  39.923  66.732  1.00  0.00           O  
ATOM   1710  N   GLY   128      57.225  37.835  65.999  1.00  0.00           N  
ATOM   1711  H   GLY   128      56.792  36.960  65.742  1.00  0.00           H  
ATOM   1712  CA  GLY   128      58.447  38.271  65.325  1.00  0.00           C  
ATOM   1713  HA2 GLY   128      58.074  38.865  64.491  1.00  0.00           H  
ATOM   1714  HA3 GLY   128      59.142  38.814  65.966  1.00  0.00           H  
ATOM   1715  C   GLY   128      59.288  37.138  64.795  1.00  0.00           C  
ATOM   1716  O   GLY   128      58.806  36.039  64.879  1.00  0.00           O  
ATOM   1717  N   SER   129      60.492  37.320  64.256  1.00  0.00           N  
ATOM   1718  H   SER   129      60.848  36.432  63.932  1.00  0.00           H  
ATOM   1719  CA  SER   129      61.282  38.587  64.119  1.00  0.00           C  
ATOM   1720  HA  SER   129      62.255  38.322  63.706  1.00  0.00           H  
ATOM   1721  CB  SER   129      60.796  39.419  62.955  1.00  0.00           C  
ATOM   1722  HB2 SER   129      59.821  39.872  63.135  1.00  0.00           H  
ATOM   1723  HB3 SER   129      61.578  40.154  62.761  1.00  0.00           H  
ATOM   1724  OG  SER   129      60.624  38.654  61.801  1.00  0.00           O  
ATOM   1725  HG  SER   129      59.697  38.459  61.646  1.00  0.00           H  
ATOM   1726  C   SER   129      61.443  39.476  65.371  1.00  0.00           C  
ATOM   1727  O   SER   129      61.222  40.670  65.282  1.00  0.00           O  
ATOM   1728  N   TYR   130      61.815  38.895  66.495  1.00  0.00           N  
ATOM   1729  H   TYR   130      62.093  37.924  66.471  1.00  0.00           H  
ATOM   1730  CA  TYR   130      61.724  39.602  67.740  1.00  0.00           C  
ATOM   1731  HA  TYR   130      60.835  40.231  67.785  1.00  0.00           H  
ATOM   1732  CB  TYR   130      61.765  38.623  68.907  1.00  0.00           C  
ATOM   1733  HB2 TYR   130      62.710  38.079  68.904  1.00  0.00           H  
ATOM   1734  HB3 TYR   130      61.631  39.232  69.801  1.00  0.00           H  
ATOM   1735  CG  TYR   130      60.620  37.622  68.890  1.00  0.00           C  
ATOM   1736  CD1 TYR   130      60.882  36.363  68.423  1.00  0.00           C  
ATOM   1737  HD1 TYR   130      61.896  36.187  68.096  1.00  0.00           H  
ATOM   1738  CE1 TYR   130      59.951  35.336  68.449  1.00  0.00           C  
ATOM   1739  HE1 TYR   130      60.238  34.398  67.996  1.00  0.00           H  
ATOM   1740  CZ  TYR   130      58.582  35.619  68.742  1.00  0.00           C  
ATOM   1741  OH  TYR   130      57.679  34.596  68.573  1.00  0.00           O  
ATOM   1742  HH  TYR   130      57.597  34.448  67.628  1.00  0.00           H  
ATOM   1743  CE2 TYR   130      58.313  36.884  69.229  1.00  0.00           C  
ATOM   1744  HE2 TYR   130      57.291  37.112  69.494  1.00  0.00           H  
ATOM   1745  CD2 TYR   130      59.240  38.005  69.172  1.00  0.00           C  
ATOM   1746  HD2 TYR   130      59.011  39.001  69.520  1.00  0.00           H  
ATOM   1747  C   TYR   130      62.984  40.593  67.837  1.00  0.00           C  
ATOM   1748  O   TYR   130      64.114  40.225  67.630  1.00  0.00           O  
ATOM   1749  N   SER   131      62.763  41.843  68.381  1.00  0.00           N  
ATOM   1750  H   SER   131      63.630  42.359  68.420  1.00  0.00           H  
ATOM   1751  CA  SER   131      61.545  42.506  68.833  1.00  0.00           C  
ATOM   1752  HA  SER   131      62.046  43.425  69.137  1.00  0.00           H  
ATOM   1753  CB  SER   131      60.554  43.002  67.752  1.00  0.00           C  
ATOM   1754  HB2 SER   131      61.087  43.721  67.131  1.00  0.00           H  
ATOM   1755  HB3 SER   131      60.235  42.146  67.157  1.00  0.00           H  
ATOM   1756  OG  SER   131      59.413  43.546  68.340  1.00  0.00           O  
ATOM   1757  HG  SER   131      58.770  42.869  68.564  1.00  0.00           H  
ATOM   1758  C   SER   131      60.884  41.920  70.138  1.00  0.00           C  
ATOM   1759  O   SER   131      59.875  41.174  70.082  1.00  0.00           O  
ATOM   1760  N   GLN   132      61.481  42.164  71.322  1.00  0.00           N  
ATOM   1761  H   GLN   132      60.945  41.801  72.097  1.00  0.00           H  
ATOM   1762  CA  GLN   132      62.661  42.920  71.665  1.00  0.00           C  
ATOM   1763  HA  GLN   132      63.356  42.780  70.837  1.00  0.00           H  
ATOM   1764  CB  GLN   132      62.391  44.415  71.835  1.00  0.00           C  
ATOM   1765  HB2 GLN   132      63.338  44.955  71.812  1.00  0.00           H  
ATOM   1766  HB3 GLN   132      61.755  44.653  70.982  1.00  0.00           H  
ATOM   1767  CG  GLN   132      61.576  44.700  73.164  1.00  0.00           C  
ATOM   1768  HG2 GLN   132      60.720  44.027  73.209  1.00  0.00           H  
ATOM   1769  HG3 GLN   132      62.271  44.469  73.971  1.00  0.00           H  
ATOM   1770  CD  GLN   132      60.823  46.007  73.162  1.00  0.00           C  
ATOM   1771  OE1 GLN   132      60.584  46.715  72.179  1.00  0.00           O  
ATOM   1772  NE2 GLN   132      60.292  46.361  74.326  1.00  0.00           N  
ATOM   1773 HE21 GLN   132      60.381  45.912  75.226  1.00  0.00           H  
ATOM   1774 HE22 GLN   132      60.023  47.334  74.324  1.00  0.00           H  
ATOM   1775  C   GLN   132      63.418  42.324  72.936  1.00  0.00           C  
ATOM   1776  O   GLN   132      62.801  41.651  73.755  1.00  0.00           O  
ATOM   1777  N   GLN   133      64.655  42.729  73.212  1.00  0.00           N  
ATOM   1778  H   GLN   133      64.994  43.515  72.677  1.00  0.00           H  
ATOM   1779  CA  GLN   133      65.521  42.259  74.304  1.00  0.00           C  
ATOM   1780  HA  GLN   133      66.513  42.322  73.857  1.00  0.00           H  
ATOM   1781  CB  GLN   133      65.488  43.192  75.507  1.00  0.00           C  
ATOM   1782  HB2 GLN   133      64.529  43.227  76.025  1.00  0.00           H  
ATOM   1783  HB3 GLN   133      66.220  42.715  76.158  1.00  0.00           H  
ATOM   1784  CG  GLN   133      65.915  44.630  75.226  1.00  0.00           C  
ATOM   1785  HG2 GLN   133      66.162  44.962  76.235  1.00  0.00           H  
ATOM   1786  HG3 GLN   133      66.770  44.800  74.572  1.00  0.00           H  
ATOM   1787  CD  GLN   133      64.845  45.487  74.800  1.00  0.00           C  
ATOM   1788  OE1 GLN   133      64.744  45.731  73.595  1.00  0.00           O  
ATOM   1789  NE2 GLN   133      64.092  46.154  75.653  1.00  0.00           N  
ATOM   1790 HE21 GLN   133      64.137  45.886  76.626  1.00  0.00           H  
ATOM   1791 HE22 GLN   133      63.518  46.918  75.325  1.00  0.00           H  
ATOM   1792  C   GLN   133      65.346  40.746  74.660  1.00  0.00           C  
ATOM   1793  O   GLN   133      65.175  40.356  75.833  1.00  0.00           O  
ATOM   1794  N   PRO   134      65.604  39.796  73.709  1.00  0.00           N  
ATOM   1795  CD  PRO   134      65.234  38.398  73.863  1.00  0.00           C  
ATOM   1796  HD2 PRO   134      64.169  38.219  73.716  1.00  0.00           H  
ATOM   1797  HD3 PRO   134      65.576  38.044  74.836  1.00  0.00           H  
ATOM   1798  CG  PRO   134      66.055  37.550  72.799  1.00  0.00           C  
ATOM   1799  HG2 PRO   134      65.295  37.023  72.223  1.00  0.00           H  
ATOM   1800  HG3 PRO   134      66.791  36.900  73.273  1.00  0.00           H  
ATOM   1801  CB  PRO   134      66.740  38.578  71.889  1.00  0.00           C  
ATOM   1802  HB2 PRO   134      66.577  38.359  70.833  1.00  0.00           H  
ATOM   1803  HB3 PRO   134      67.806  38.637  72.107  1.00  0.00           H  
ATOM   1804  CA  PRO   134      66.163  40.003  72.347  1.00  0.00           C  
ATOM   1805  HA  PRO   134      66.908  40.798  72.327  1.00  0.00           H  
ATOM   1806  C   PRO   134      65.068  40.362  71.294  1.00  0.00           C  
ATOM   1807  O   PRO   134      63.879  40.088  71.396  1.00  0.00           O  
ATOM   1808  N   SER   135      65.457  40.984  70.203  1.00  0.00           N  
ATOM   1809  H   SER   135      64.673  41.193  69.602  1.00  0.00           H  
ATOM   1810  CA  SER   135      66.800  41.528  69.840  1.00  0.00           C  
ATOM   1811  HA  SER   135      67.572  40.772  69.987  1.00  0.00           H  
ATOM   1812  CB  SER   135      66.749  41.856  68.363  1.00  0.00           C  
ATOM   1813  HB2 SER   135      67.601  42.485  68.108  1.00  0.00           H  
ATOM   1814  HB3 SER   135      66.780  40.931  67.789  1.00  0.00           H  
ATOM   1815  OG  SER   135      65.729  42.756  68.043  1.00  0.00           O  
ATOM   1816  HG  SER   135      66.034  43.440  67.442  1.00  0.00           H  
ATOM   1817  C   SER   135      67.125  42.728  70.767  1.00  0.00           C  
ATOM   1818  O   SER   135      66.283  43.542  71.200  1.00  0.00           O  
ATOM   1819  N   TYR   136      68.424  43.109  70.909  1.00  0.00           N  
ATOM   1820  H   TYR   136      69.111  42.737  70.269  1.00  0.00           H  
ATOM   1821  CA  TYR   136      68.958  44.189  71.814  1.00  0.00           C  
ATOM   1822  HA  TYR   136      68.042  44.458  72.339  1.00  0.00           H  
ATOM   1823  CB  TYR   136      70.053  43.554  72.739  1.00  0.00           C  
ATOM   1824  HB2 TYR   136      70.802  42.987  72.187  1.00  0.00           H  
ATOM   1825  HB3 TYR   136      70.564  44.447  73.098  1.00  0.00           H  
ATOM   1826  CG  TYR   136      69.610  42.697  73.967  1.00  0.00           C  
ATOM   1827  CD1 TYR   136      69.271  43.297  75.200  1.00  0.00           C  
ATOM   1828  HD1 TYR   136      69.448  44.350  75.364  1.00  0.00           H  
ATOM   1829  CE1 TYR   136      68.799  42.559  76.244  1.00  0.00           C  
ATOM   1830  HE1 TYR   136      68.527  42.948  77.214  1.00  0.00           H  
ATOM   1831  CZ  TYR   136      68.587  41.162  76.090  1.00  0.00           C  
ATOM   1832  OH  TYR   136      68.213  40.317  77.094  1.00  0.00           O  
ATOM   1833  HH  TYR   136      67.893  40.740  77.894  1.00  0.00           H  
ATOM   1834  CE2 TYR   136      68.790  40.513  74.864  1.00  0.00           C  
ATOM   1835  HE2 TYR   136      68.599  39.479  74.617  1.00  0.00           H  
ATOM   1836  CD2 TYR   136      69.409  41.292  73.864  1.00  0.00           C  
ATOM   1837  HD2 TYR   136      69.506  40.896  72.864  1.00  0.00           H  
ATOM   1838  C   TYR   136      69.395  45.362  70.926  1.00  0.00           C  
ATOM   1839  O   TYR   136      70.153  45.067  70.057  1.00  0.00           O  
ATOM   1840  N   GLY   137      69.022  46.589  71.170  1.00  0.00           N  
ATOM   1841  H   GLY   137      69.488  47.326  70.660  1.00  0.00           H  
ATOM   1842  CA  GLY   137      67.857  46.872  72.065  1.00  0.00           C  
ATOM   1843  HA2 GLY   137      67.508  47.804  71.621  1.00  0.00           H  
ATOM   1844  HA3 GLY   137      67.062  46.134  71.959  1.00  0.00           H  
ATOM   1845  C   GLY   137      68.189  47.113  73.493  1.00  0.00           C  
ATOM   1846  O   GLY   137      69.180  46.595  73.958  1.00  0.00           O  
ATOM   1847  N   GLY   138      67.424  47.877  74.205  1.00  0.00           N  
ATOM   1848  H   GLY   138      66.689  48.392  73.740  1.00  0.00           H  
ATOM   1849  CA  GLY   138      67.721  48.251  75.574  1.00  0.00           C  
ATOM   1850  HA2 GLY   138      66.912  48.724  76.131  1.00  0.00           H  
ATOM   1851  HA3 GLY   138      68.098  47.357  76.070  1.00  0.00           H  
ATOM   1852  C   GLY   138      68.886  49.275  75.768  1.00  0.00           C  
ATOM   1853  O   GLY   138      69.371  49.842  74.812  1.00  0.00           O  
ATOM   1854  N   GLN   139      69.573  49.250  76.935  1.00  0.00           N  
ATOM   1855  H   GLN   139      70.327  49.906  77.077  1.00  0.00           H  
ATOM   1856  CA  GLN   139      69.258  48.509  78.199  1.00  0.00           C  
ATOM   1857  HA  GLN   139      68.987  47.467  78.030  1.00  0.00           H  
ATOM   1858  CB  GLN   139      70.532  48.577  79.110  1.00  0.00           C  
ATOM   1859  HB2 GLN   139      70.990  49.566  79.108  1.00  0.00           H  
ATOM   1860  HB3 GLN   139      70.308  48.230  80.118  1.00  0.00           H  
ATOM   1861  CG  GLN   139      71.563  47.676  78.488  1.00  0.00           C  
ATOM   1862  HG2 GLN   139      71.078  46.702  78.426  1.00  0.00           H  
ATOM   1863  HG3 GLN   139      71.833  48.009  77.486  1.00  0.00           H  
ATOM   1864  CD  GLN   139      72.852  47.708  79.433  1.00  0.00           C  
ATOM   1865  OE1 GLN   139      72.744  48.077  80.630  1.00  0.00           O  
ATOM   1866  NE2 GLN   139      73.944  47.159  78.992  1.00  0.00           N  
ATOM   1867 HE21 GLN   139      74.200  47.059  78.020  1.00  0.00           H  
ATOM   1868 HE22 GLN   139      74.705  47.014  79.640  1.00  0.00           H  
ATOM   1869  C   GLN   139      68.098  49.148  79.014  1.00  0.00           C  
ATOM   1870  O   GLN   139      67.523  48.328  79.722  1.00  0.00           O  
ATOM   1871  N   GLN   140      67.836  50.462  78.953  1.00  0.00           N  
ATOM   1872  H   GLN   140      68.288  51.094  78.308  1.00  0.00           H  
ATOM   1873  CA  GLN   140      66.901  51.324  79.716  1.00  0.00           C  
ATOM   1874  HA  GLN   140      66.966  52.366  79.402  1.00  0.00           H  
ATOM   1875  CB  GLN   140      65.451  51.023  79.320  1.00  0.00           C  
ATOM   1876  HB2 GLN   140      65.148  49.986  79.467  1.00  0.00           H  
ATOM   1877  HB3 GLN   140      64.872  51.689  79.959  1.00  0.00           H  
ATOM   1878  CG  GLN   140      65.238  51.277  77.840  1.00  0.00           C  
ATOM   1879  HG2 GLN   140      65.653  52.230  77.512  1.00  0.00           H  
ATOM   1880  HG3 GLN   140      65.932  50.644  77.287  1.00  0.00           H  
ATOM   1881  CD  GLN   140      63.905  51.086  77.249  1.00  0.00           C  
ATOM   1882  OE1 GLN   140      63.176  50.128  77.478  1.00  0.00           O  
ATOM   1883  NE2 GLN   140      63.446  52.037  76.518  1.00  0.00           N  
ATOM   1884 HE21 GLN   140      64.008  52.830  76.242  1.00  0.00           H  
ATOM   1885 HE22 GLN   140      62.635  51.843  75.949  1.00  0.00           H  
ATOM   1886  C   GLN   140      67.229  51.386  81.214  1.00  0.00           C  
ATOM   1887  O   GLN   140      66.317  51.354  82.065  1.00  0.00           O  
ATOM   1888  N   GLN   141      68.530  51.401  81.586  1.00  0.00           N  
ATOM   1889  H   GLN   141      69.245  51.375  80.874  1.00  0.00           H  
ATOM   1890  CA  GLN   141      68.928  51.532  83.046  1.00  0.00           C  
ATOM   1891  HA  GLN   141      68.096  51.370  83.731  1.00  0.00           H  
ATOM   1892  CB  GLN   141      69.885  50.318  83.335  1.00  0.00           C  
ATOM   1893  HB2 GLN   141      70.805  50.391  82.755  1.00  0.00           H  
ATOM   1894  HB3 GLN   141      70.205  50.393  84.375  1.00  0.00           H  
ATOM   1895  CG  GLN   141      69.409  48.889  83.145  1.00  0.00           C  
ATOM   1896  HG2 GLN   141      68.866  48.994  82.206  1.00  0.00           H  
ATOM   1897  HG3 GLN   141      70.213  48.166  83.006  1.00  0.00           H  
ATOM   1898  CD  GLN   141      68.263  48.512  84.163  1.00  0.00           C  
ATOM   1899  OE1 GLN   141      67.612  49.292  84.747  1.00  0.00           O  
ATOM   1900  NE2 GLN   141      67.990  47.275  84.299  1.00  0.00           N  
ATOM   1901 HE21 GLN   141      68.615  46.612  83.864  1.00  0.00           H  
ATOM   1902 HE22 GLN   141      67.030  46.967  84.369  1.00  0.00           H  
ATOM   1903  C   GLN   141      69.777  52.805  83.322  1.00  0.00           C  
ATOM   1904  O   GLN   141      70.793  53.076  82.706  1.00  0.00           O  
ATOM   1905  N   SER   142      69.358  53.675  84.298  1.00  0.00           N  
ATOM   1906  H   SER   142      69.971  54.471  84.402  1.00  0.00           H  
ATOM   1907  CA  SER   142      68.218  53.656  85.247  1.00  0.00           C  
ATOM   1908  HA  SER   142      68.312  54.475  85.962  1.00  0.00           H  
ATOM   1909  CB  SER   142      66.931  53.929  84.481  1.00  0.00           C  
ATOM   1910  HB2 SER   142      66.617  53.050  83.919  1.00  0.00           H  
ATOM   1911  HB3 SER   142      66.282  54.174  85.322  1.00  0.00           H  
ATOM   1912  OG  SER   142      66.972  55.072  83.660  1.00  0.00           O  
ATOM   1913  HG  SER   142      66.302  54.948  82.984  1.00  0.00           H  
ATOM   1914  C   SER   142      68.207  52.361  86.071  1.00  0.00           C  
ATOM   1915  O   SER   142      67.210  51.736  86.247  1.00  0.00           O  
ATOM   1916  N   TYR   143      69.386  51.978  86.540  1.00  0.00           N  
ATOM   1917  H   TYR   143      70.243  52.425  86.249  1.00  0.00           H  
ATOM   1918  CA  TYR   143      69.495  50.853  87.508  1.00  0.00           C  
ATOM   1919  HA  TYR   143      68.955  50.070  86.976  1.00  0.00           H  
ATOM   1920  CB  TYR   143      70.937  50.493  87.809  1.00  0.00           C  
ATOM   1921  HB2 TYR   143      71.450  51.385  88.170  1.00  0.00           H  
ATOM   1922  HB3 TYR   143      70.861  49.734  88.588  1.00  0.00           H  
ATOM   1923  CG  TYR   143      71.715  49.853  86.604  1.00  0.00           C  
ATOM   1924  CD1 TYR   143      71.298  48.637  86.146  1.00  0.00           C  
ATOM   1925  HD1 TYR   143      70.418  48.231  86.622  1.00  0.00           H  
ATOM   1926  CE1 TYR   143      71.964  47.911  85.138  1.00  0.00           C  
ATOM   1927  HE1 TYR   143      71.786  46.876  84.884  1.00  0.00           H  
ATOM   1928  CZ  TYR   143      72.997  48.560  84.425  1.00  0.00           C  
ATOM   1929  OH  TYR   143      73.639  47.908  83.422  1.00  0.00           O  
ATOM   1930  HH  TYR   143      73.265  47.025  83.389  1.00  0.00           H  
ATOM   1931  CE2 TYR   143      73.518  49.748  84.984  1.00  0.00           C  
ATOM   1932  HE2 TYR   143      74.453  50.154  84.626  1.00  0.00           H  
ATOM   1933  CD2 TYR   143      72.878  50.362  86.049  1.00  0.00           C  
ATOM   1934  HD2 TYR   143      73.362  51.261  86.401  1.00  0.00           H  
ATOM   1935  C   TYR   143      68.697  51.042  88.788  1.00  0.00           C  
ATOM   1936  O   TYR   143      68.562  52.223  89.177  1.00  0.00           O  
ATOM   1937  N   GLY   144      68.269  49.965  89.480  1.00  0.00           N  
ATOM   1938  H   GLY   144      68.446  49.037  89.122  1.00  0.00           H  
ATOM   1939  CA  GLY   144      67.370  50.028  90.655  1.00  0.00           C  
ATOM   1940  HA2 GLY   144      67.376  49.059  91.153  1.00  0.00           H  
ATOM   1941  HA3 GLY   144      67.735  50.791  91.344  1.00  0.00           H  
ATOM   1942  C   GLY   144      65.887  50.355  90.357  1.00  0.00           C  
ATOM   1943  O   GLY   144      65.470  50.312  89.223  1.00  0.00           O  
ATOM   1944  N   GLN   145      65.034  50.471  91.377  1.00  0.00           N  
ATOM   1945  H   GLN   145      65.366  50.237  92.301  1.00  0.00           H  
ATOM   1946  CA  GLN   145      63.612  50.727  91.210  1.00  0.00           C  
ATOM   1947  HA  GLN   145      63.138  50.055  90.495  1.00  0.00           H  
ATOM   1948  CB  GLN   145      63.008  50.630  92.656  1.00  0.00           C  
ATOM   1949  HB2 GLN   145      63.597  51.240  93.342  1.00  0.00           H  
ATOM   1950  HB3 GLN   145      61.982  50.992  92.726  1.00  0.00           H  
ATOM   1951  CG  GLN   145      62.949  49.141  93.192  1.00  0.00           C  
ATOM   1952  HG2 GLN   145      62.139  49.135  93.922  1.00  0.00           H  
ATOM   1953  HG3 GLN   145      62.705  48.485  92.357  1.00  0.00           H  
ATOM   1954  CD  GLN   145      64.098  48.536  93.933  1.00  0.00           C  
ATOM   1955  OE1 GLN   145      65.163  49.103  94.126  1.00  0.00           O  
ATOM   1956  NE2 GLN   145      63.873  47.386  94.522  1.00  0.00           N  
ATOM   1957 HE21 GLN   145      64.590  46.905  95.045  1.00  0.00           H  
ATOM   1958 HE22 GLN   145      62.935  47.010  94.538  1.00  0.00           H  
ATOM   1959  C   GLN   145      63.348  52.086  90.520  1.00  0.00           C  
ATOM   1960  O   GLN   145      64.161  52.969  90.500  1.00  0.00           O  
ATOM   1961  N   GLN   146      62.147  52.197  90.062  1.00  0.00           N  
ATOM   1962  H   GLN   146      61.652  51.317  90.035  1.00  0.00           H  
ATOM   1963  CA  GLN   146      61.533  53.409  89.687  1.00  0.00           C  
ATOM   1964  HA  GLN   146      62.129  53.883  88.907  1.00  0.00           H  
ATOM   1965  CB  GLN   146      60.152  53.135  89.082  1.00  0.00           C  
ATOM   1966  HB2 GLN   146      60.257  52.375  88.308  1.00  0.00           H  
ATOM   1967  HB3 GLN   146      59.504  52.718  89.852  1.00  0.00           H  
ATOM   1968  CG  GLN   146      59.476  54.436  88.499  1.00  0.00           C  
ATOM   1969  HG2 GLN   146      59.209  55.144  89.284  1.00  0.00           H  
ATOM   1970  HG3 GLN   146      60.049  54.870  87.679  1.00  0.00           H  
ATOM   1971  CD  GLN   146      58.104  54.036  87.921  1.00  0.00           C  
ATOM   1972  OE1 GLN   146      57.401  53.171  88.408  1.00  0.00           O  
ATOM   1973  NE2 GLN   146      57.728  54.816  86.920  1.00  0.00           N  
ATOM   1974 HE21 GLN   146      58.239  55.509  86.392  1.00  0.00           H  
ATOM   1975 HE22 GLN   146      56.879  54.502  86.472  1.00  0.00           H  
ATOM   1976  C   GLN   146      61.322  54.315  90.866  1.00  0.00           C  
ATOM   1977  O   GLN   146      61.056  53.902  91.982  1.00  0.00           O  
ATOM   1978  N   GLN   147      61.428  55.652  90.619  1.00  0.00           N  
ATOM   1979  H   GLN   147      61.653  55.945  89.679  1.00  0.00           H  
ATOM   1980  CA  GLN   147      61.086  56.710  91.601  1.00  0.00           C  
ATOM   1981  HA  GLN   147      60.351  56.334  92.313  1.00  0.00           H  
ATOM   1982  CB  GLN   147      62.343  57.222  92.359  1.00  0.00           C  
ATOM   1983  HB2 GLN   147      62.640  56.438  93.055  1.00  0.00           H  
ATOM   1984  HB3 GLN   147      63.200  57.366  91.701  1.00  0.00           H  
ATOM   1985  CG  GLN   147      62.002  58.449  93.259  1.00  0.00           C  
ATOM   1986  HG2 GLN   147      61.772  59.366  92.716  1.00  0.00           H  
ATOM   1987  HG3 GLN   147      61.139  58.334  93.915  1.00  0.00           H  
ATOM   1988  CD  GLN   147      63.219  58.709  94.171  1.00  0.00           C  
ATOM   1989  OE1 GLN   147      63.243  58.417  95.353  1.00  0.00           O  
ATOM   1990  NE2 GLN   147      64.253  59.183  93.511  1.00  0.00           N  
ATOM   1991 HE21 GLN   147      64.157  59.479  92.550  1.00  0.00           H  
ATOM   1992 HE22 GLN   147      64.987  59.557  94.095  1.00  0.00           H  
ATOM   1993  C   GLN   147      60.476  57.835  90.721  1.00  0.00           C  
ATOM   1994  O   GLN   147      61.148  58.692  90.120  1.00  0.00           O  
ATOM   1995  N   SER   148      59.155  57.694  90.569  1.00  0.00           N  
ATOM   1996  H   SER   148      58.735  56.859  90.953  1.00  0.00           H  
ATOM   1997  CA  SER   148      58.258  58.548  89.814  1.00  0.00           C  
ATOM   1998  HA  SER   148      58.297  58.385  88.736  1.00  0.00           H  
ATOM   1999  CB  SER   148      56.816  58.315  90.353  1.00  0.00           C  
ATOM   2000  HB2 SER   148      56.449  57.314  90.127  1.00  0.00           H  
ATOM   2001  HB3 SER   148      56.726  58.273  91.439  1.00  0.00           H  
ATOM   2002  OG  SER   148      55.943  59.324  89.940  1.00  0.00           O  
ATOM   2003  HG  SER   148      55.857  59.254  88.987  1.00  0.00           H  
ATOM   2004  C   SER   148      58.569  60.024  90.018  1.00  0.00           C  
ATOM   2005  O   SER   148      58.704  60.529  91.159  1.00  0.00           O  
ATOM   2006  N   TYR   149      58.556  60.754  88.927  1.00  0.00           N  
ATOM   2007  H   TYR   149      58.363  60.267  88.064  1.00  0.00           H  
ATOM   2008  CA  TYR   149      59.126  62.071  88.886  1.00  0.00           C  
ATOM   2009  HA  TYR   149      60.089  61.885  89.361  1.00  0.00           H  
ATOM   2010  CB  TYR   149      59.302  62.406  87.420  1.00  0.00           C  
ATOM   2011  HB2 TYR   149      60.057  61.728  87.021  1.00  0.00           H  
ATOM   2012  HB3 TYR   149      58.376  62.185  86.888  1.00  0.00           H  
ATOM   2013  CG  TYR   149      59.605  63.862  87.135  1.00  0.00           C  
ATOM   2014  CD1 TYR   149      58.553  64.707  86.763  1.00  0.00           C  
ATOM   2015  HD1 TYR   149      57.533  64.351  86.764  1.00  0.00           H  
ATOM   2016  CE1 TYR   149      58.787  66.071  86.388  1.00  0.00           C  
ATOM   2017  HE1 TYR   149      57.924  66.650  86.092  1.00  0.00           H  
ATOM   2018  CZ  TYR   149      60.104  66.517  86.521  1.00  0.00           C  
ATOM   2019  OH  TYR   149      60.497  67.704  85.963  1.00  0.00           O  
ATOM   2020  HH  TYR   149      61.344  67.958  86.337  1.00  0.00           H  
ATOM   2021  CE2 TYR   149      61.148  65.693  86.925  1.00  0.00           C  
ATOM   2022  HE2 TYR   149      62.168  66.047  86.953  1.00  0.00           H  
ATOM   2023  CD2 TYR   149      60.920  64.336  87.243  1.00  0.00           C  
ATOM   2024  HD2 TYR   149      61.779  63.718  87.460  1.00  0.00           H  
ATOM   2025  C   TYR   149      58.449  63.102  89.734  1.00  0.00           C  
ATOM   2026  O   TYR   149      57.277  63.018  90.050  1.00  0.00           O  
ATOM   2027  N   ASN   150      59.211  64.040  90.250  1.00  0.00           N  
ATOM   2028  H   ASN   150      60.102  64.172  89.792  1.00  0.00           H  
ATOM   2029  CA  ASN   150      58.769  65.233  91.028  1.00  0.00           C  
ATOM   2030  HA  ASN   150      57.696  65.416  91.085  1.00  0.00           H  
ATOM   2031  CB  ASN   150      59.289  65.113  92.437  1.00  0.00           C  
ATOM   2032  HB2 ASN   150      59.116  64.105  92.815  1.00  0.00           H  
ATOM   2033  HB3 ASN   150      60.369  65.212  92.551  1.00  0.00           H  
ATOM   2034  CG  ASN   150      58.699  66.050  93.448  1.00  0.00           C  
ATOM   2035  OD1 ASN   150      58.935  67.239  93.367  1.00  0.00           O  
ATOM   2036  ND2 ASN   150      57.828  65.588  94.341  1.00  0.00           N  
ATOM   2037 HD21 ASN   150      57.238  66.233  94.846  1.00  0.00           H  
ATOM   2038 HD22 ASN   150      57.684  64.588  94.367  1.00  0.00           H  
ATOM   2039  C   ASN   150      59.396  66.538  90.425  1.00  0.00           C  
ATOM   2040  O   ASN   150      60.622  66.649  90.423  1.00  0.00           O  
ATOM   2041  N   PRO   151      58.561  67.514  90.006  1.00  0.00           N  
ATOM   2042  CD  PRO   151      57.108  67.480  90.045  1.00  0.00           C  
ATOM   2043  HD2 PRO   151      56.771  67.212  91.047  1.00  0.00           H  
ATOM   2044  HD3 PRO   151      56.806  66.740  89.304  1.00  0.00           H  
ATOM   2045  CG  PRO   151      56.556  68.851  89.724  1.00  0.00           C  
ATOM   2046  HG2 PRO   151      56.447  69.325  90.699  1.00  0.00           H  
ATOM   2047  HG3 PRO   151      55.602  68.875  89.198  1.00  0.00           H  
ATOM   2048  CB  PRO   151      57.701  69.488  88.913  1.00  0.00           C  
ATOM   2049  HB2 PRO   151      57.757  70.573  89.004  1.00  0.00           H  
ATOM   2050  HB3 PRO   151      57.696  69.185  87.866  1.00  0.00           H  
ATOM   2051  CA  PRO   151      59.014  68.818  89.497  1.00  0.00           C  
ATOM   2052  HA  PRO   151      59.686  68.703  88.646  1.00  0.00           H  
ATOM   2053  C   PRO   151      59.716  69.773  90.433  1.00  0.00           C  
ATOM   2054  O   PRO   151      59.692  69.528  91.639  1.00  0.00           O  
ATOM   2055  N   PRO   152      60.359  70.882  89.963  1.00  0.00           N  
ATOM   2056  CD  PRO   152      60.512  71.255  88.529  1.00  0.00           C  
ATOM   2057  HD2 PRO   152      59.541  71.496  88.095  1.00  0.00           H  
ATOM   2058  HD3 PRO   152      60.875  70.348  88.047  1.00  0.00           H  
ATOM   2059  CG  PRO   152      61.428  72.460  88.400  1.00  0.00           C  
ATOM   2060  HG2 PRO   152      60.881  73.331  88.039  1.00  0.00           H  
ATOM   2061  HG3 PRO   152      62.238  72.291  87.690  1.00  0.00           H  
ATOM   2062  CB  PRO   152      61.888  72.746  89.860  1.00  0.00           C  
ATOM   2063  HB2 PRO   152      61.985  73.789  90.161  1.00  0.00           H  
ATOM   2064  HB3 PRO   152      62.909  72.365  89.836  1.00  0.00           H  
ATOM   2065  CA  PRO   152      60.904  71.959  90.798  1.00  0.00           C  
ATOM   2066  HA  PRO   152      61.353  71.509  91.684  1.00  0.00           H  
ATOM   2067  C   PRO   152      59.883  72.867  91.369  1.00  0.00           C  
ATOM   2068  O   PRO   152      58.730  73.039  90.935  1.00  0.00           O  
ATOM   2069  N   GLN   153      60.220  73.579  92.466  1.00  0.00           N  
ATOM   2070  H   GLN   153      61.095  73.391  92.934  1.00  0.00           H  
ATOM   2071  CA  GLN   153      59.525  74.839  92.734  1.00  0.00           C  
ATOM   2072  HA  GLN   153      58.517  74.489  92.960  1.00  0.00           H  
ATOM   2073  CB  GLN   153      60.186  75.435  94.007  1.00  0.00           C  
ATOM   2074  HB2 GLN   153      60.044  74.772  94.861  1.00  0.00           H  
ATOM   2075  HB3 GLN   153      61.259  75.378  93.824  1.00  0.00           H  
ATOM   2076  CG  GLN   153      59.767  76.916  94.297  1.00  0.00           C  
ATOM   2077  HG2 GLN   153      59.851  77.421  93.334  1.00  0.00           H  
ATOM   2078  HG3 GLN   153      58.769  76.930  94.736  1.00  0.00           H  
ATOM   2079  CD  GLN   153      60.691  77.598  95.307  1.00  0.00           C  
ATOM   2080  OE1 GLN   153      60.655  78.839  95.351  1.00  0.00           O  
ATOM   2081  NE2 GLN   153      61.448  76.990  96.169  1.00  0.00           N  
ATOM   2082 HE21 GLN   153      61.603  75.999  96.286  1.00  0.00           H  
ATOM   2083 HE22 GLN   153      61.993  77.657  96.697  1.00  0.00           H  
ATOM   2084  C   GLN   153      59.470  75.817  91.515  1.00  0.00           C  
ATOM   2085  O   GLN   153      60.435  75.878  90.688  1.00  0.00           O  
ATOM   2086  N   GLY   154      58.319  76.464  91.403  1.00  0.00           N  
ATOM   2087  H   GLY   154      57.726  76.129  92.149  1.00  0.00           H  
ATOM   2088  CA  GLY   154      57.933  77.565  90.558  1.00  0.00           C  
ATOM   2089  HA2 GLY   154      58.267  77.356  89.541  1.00  0.00           H  
ATOM   2090  HA3 GLY   154      56.856  77.720  90.625  1.00  0.00           H  
ATOM   2091  C   GLY   154      58.625  78.822  91.031  1.00  0.00           C  
ATOM   2092  O   GLY   154      58.190  79.426  91.994  1.00  0.00           O  
ATOM   2093  N   TYR   155      59.675  79.308  90.312  1.00  0.00           N  
ATOM   2094  H   TYR   155      60.017  78.727  89.561  1.00  0.00           H  
ATOM   2095  CA  TYR   155      60.330  80.638  90.623  1.00  0.00           C  
ATOM   2096  HA  TYR   155      59.951  80.961  91.592  1.00  0.00           H  
ATOM   2097  CB  TYR   155      61.810  80.342  90.569  1.00  0.00           C  
ATOM   2098  HB2 TYR   155      62.035  79.785  89.660  1.00  0.00           H  
ATOM   2099  HB3 TYR   155      62.325  81.296  90.684  1.00  0.00           H  
ATOM   2100  CG  TYR   155      62.360  79.523  91.700  1.00  0.00           C  
ATOM   2101  CD1 TYR   155      62.894  80.139  92.816  1.00  0.00           C  
ATOM   2102  HD1 TYR   155      62.805  81.212  92.908  1.00  0.00           H  
ATOM   2103  CE1 TYR   155      63.519  79.385  93.883  1.00  0.00           C  
ATOM   2104  HE1 TYR   155      63.844  79.900  94.775  1.00  0.00           H  
ATOM   2105  CZ  TYR   155      63.497  77.979  93.728  1.00  0.00           C  
ATOM   2106  OH  TYR   155      64.013  77.215  94.749  1.00  0.00           O  
ATOM   2107  HH  TYR   155      64.065  77.733  95.555  1.00  0.00           H  
ATOM   2108  CE2 TYR   155      62.985  77.360  92.582  1.00  0.00           C  
ATOM   2109  HE2 TYR   155      63.136  76.298  92.461  1.00  0.00           H  
ATOM   2110  CD2 TYR   155      62.444  78.159  91.523  1.00  0.00           C  
ATOM   2111  HD2 TYR   155      62.114  77.654  90.627  1.00  0.00           H  
ATOM   2112  C   TYR   155      59.873  81.775  89.580  1.00  0.00           C  
ATOM   2113  O   TYR   155      60.583  81.958  88.601  1.00  0.00           O  
ATOM   2114  N   GLY   156      58.800  82.555  89.750  1.00  0.00           N  
ATOM   2115  H   GLY   156      58.545  83.262  89.075  1.00  0.00           H  
ATOM   2116  CA  GLY   156      57.707  82.202  90.710  1.00  0.00           C  
ATOM   2117  HA2 GLY   156      57.241  81.314  90.281  1.00  0.00           H  
ATOM   2118  HA3 GLY   156      58.064  81.979  91.715  1.00  0.00           H  
ATOM   2119  C   GLY   156      56.617  83.264  90.748  1.00  0.00           C  
ATOM   2120  O   GLY   156      56.423  84.022  89.811  1.00  0.00           O  
ATOM   2121  N   GLN   157      55.905  83.287  91.812  1.00  0.00           N  
ATOM   2122  H   GLN   157      56.070  82.515  92.443  1.00  0.00           H  
ATOM   2123  CA  GLN   157      54.874  84.222  92.040  1.00  0.00           C  
ATOM   2124  HA  GLN   157      54.359  84.337  91.086  1.00  0.00           H  
ATOM   2125  CB  GLN   157      53.875  83.482  92.984  1.00  0.00           C  
ATOM   2126  HB2 GLN   157      53.495  82.514  92.655  1.00  0.00           H  
ATOM   2127  HB3 GLN   157      54.465  83.326  93.887  1.00  0.00           H  
ATOM   2128  CG  GLN   157      52.601  84.321  93.326  1.00  0.00           C  
ATOM   2129  HG2 GLN   157      52.084  83.586  93.943  1.00  0.00           H  
ATOM   2130  HG3 GLN   157      52.831  85.238  93.868  1.00  0.00           H  
ATOM   2131  CD  GLN   157      51.609  84.471  92.191  1.00  0.00           C  
ATOM   2132  OE1 GLN   157      51.285  85.553  91.737  1.00  0.00           O  
ATOM   2133  NE2 GLN   157      51.019  83.385  91.708  1.00  0.00           N  
ATOM   2134 HE21 GLN   157      51.172  82.491  92.151  1.00  0.00           H  
ATOM   2135 HE22 GLN   157      50.381  83.583  90.951  1.00  0.00           H  
ATOM   2136  C   GLN   157      55.296  85.600  92.613  1.00  0.00           C  
ATOM   2137  O   GLN   157      55.842  85.544  93.676  1.00  0.00           O  
ATOM   2138  N   GLN   158      55.118  86.704  91.968  1.00  0.00           N  
ATOM   2139  H   GLN   158      55.609  87.520  92.304  1.00  0.00           H  
ATOM   2140  CA  GLN   158      54.228  87.001  90.829  1.00  0.00           C  
ATOM   2141  HA  GLN   158      53.464  86.232  90.707  1.00  0.00           H  
ATOM   2142  CB  GLN   158      53.461  88.295  91.140  1.00  0.00           C  
ATOM   2143  HB2 GLN   158      52.885  88.265  92.065  1.00  0.00           H  
ATOM   2144  HB3 GLN   158      54.226  89.064  91.247  1.00  0.00           H  
ATOM   2145  CG  GLN   158      52.447  88.625  90.015  1.00  0.00           C  
ATOM   2146  HG2 GLN   158      52.992  88.892  89.110  1.00  0.00           H  
ATOM   2147  HG3 GLN   158      51.883  87.740  89.723  1.00  0.00           H  
ATOM   2148  CD  GLN   158      51.387  89.645  90.378  1.00  0.00           C  
ATOM   2149  OE1 GLN   158      51.424  90.194  91.488  1.00  0.00           O  
ATOM   2150  NE2 GLN   158      50.489  89.853  89.476  1.00  0.00           N  
ATOM   2151 HE21 GLN   158      50.691  89.603  88.519  1.00  0.00           H  
ATOM   2152 HE22 GLN   158      49.713  90.457  89.705  1.00  0.00           H  
ATOM   2153  C   GLN   158      54.988  87.259  89.523  1.00  0.00           C  
ATOM   2154  O   GLN   158      55.938  88.025  89.526  1.00  0.00           O  
ATOM   2155  N   ASN   159      54.715  86.556  88.457  1.00  0.00           N  
ATOM   2156  H   ASN   159      53.966  85.883  88.531  1.00  0.00           H  
ATOM   2157  CA  ASN   159      55.439  86.751  87.173  1.00  0.00           C  
ATOM   2158  HA  ASN   159      56.496  86.531  87.323  1.00  0.00           H  
ATOM   2159  CB  ASN   159      54.815  85.905  86.056  1.00  0.00           C  
ATOM   2160  HB2 ASN   159      54.820  84.895  86.467  1.00  0.00           H  
ATOM   2161  HB3 ASN   159      53.785  86.180  85.829  1.00  0.00           H  
ATOM   2162  CG  ASN   159      55.771  86.087  84.822  1.00  0.00           C  
ATOM   2163  OD1 ASN   159      55.580  86.686  83.794  1.00  0.00           O  
ATOM   2164  ND2 ASN   159      56.880  85.448  84.988  1.00  0.00           N  
ATOM   2165 HD21 ASN   159      57.015  84.895  85.822  1.00  0.00           H  
ATOM   2166 HD22 ASN   159      57.564  85.476  84.245  1.00  0.00           H  
ATOM   2167  C   ASN   159      55.521  88.233  86.788  1.00  0.00           C  
ATOM   2168  O   ASN   159      54.440  88.883  86.712  1.00  0.00           O  
ATOM   2169  N   GLN   160      56.652  88.825  86.405  1.00  0.00           N  
ATOM   2170  H   GLN   160      56.488  89.755  86.047  1.00  0.00           H  
ATOM   2171  CA  GLN   160      58.069  88.422  86.519  1.00  0.00           C  
ATOM   2172  HA  GLN   160      58.116  87.357  86.291  1.00  0.00           H  
ATOM   2173  CB  GLN   160      58.859  89.129  85.406  1.00  0.00           C  
ATOM   2174  HB2 GLN   160      58.462  89.007  84.399  1.00  0.00           H  
ATOM   2175  HB3 GLN   160      58.838  90.187  85.667  1.00  0.00           H  
ATOM   2176  CG  GLN   160      60.387  88.770  85.333  1.00  0.00           C  
ATOM   2177  HG2 GLN   160      60.793  89.161  84.399  1.00  0.00           H  
ATOM   2178  HG3 GLN   160      60.885  89.278  86.158  1.00  0.00           H  
ATOM   2179  CD  GLN   160      60.719  87.294  85.355  1.00  0.00           C  
ATOM   2180  OE1 GLN   160      59.900  86.394  85.053  1.00  0.00           O  
ATOM   2181  NE2 GLN   160      61.946  86.835  85.621  1.00  0.00           N  
ATOM   2182 HE21 GLN   160      62.595  87.516  85.988  1.00  0.00           H  
ATOM   2183 HE22 GLN   160      61.968  85.831  85.731  1.00  0.00           H  
ATOM   2184  C   GLN   160      58.723  88.583  87.902  1.00  0.00           C  
ATOM   2185  O   GLN   160      59.105  89.705  88.297  1.00  0.00           O  
ATOM   2186  N   TYR   161      58.738  87.512  88.676  1.00  0.00           N  
ATOM   2187  H   TYR   161      58.289  86.694  88.290  1.00  0.00           H  
ATOM   2188  CA  TYR   161      59.139  87.521  90.104  1.00  0.00           C  
ATOM   2189  HA  TYR   161      58.700  88.376  90.618  1.00  0.00           H  
ATOM   2190  CB  TYR   161      58.596  86.218  90.792  1.00  0.00           C  
ATOM   2191  HB2 TYR   161      57.516  86.251  90.938  1.00  0.00           H  
ATOM   2192  HB3 TYR   161      58.650  85.463  90.008  1.00  0.00           H  
ATOM   2193  CG  TYR   161      59.194  85.791  92.126  1.00  0.00           C  
ATOM   2194  CD1 TYR   161      60.190  84.856  92.085  1.00  0.00           C  
ATOM   2195  HD1 TYR   161      60.408  84.449  91.108  1.00  0.00           H  
ATOM   2196  CE1 TYR   161      60.943  84.423  93.187  1.00  0.00           C  
ATOM   2197  HE1 TYR   161      61.728  83.697  93.037  1.00  0.00           H  
ATOM   2198  CZ  TYR   161      60.798  85.141  94.309  1.00  0.00           C  
ATOM   2199  OH  TYR   161      61.595  84.933  95.409  1.00  0.00           O  
ATOM   2200  HH  TYR   161      62.321  84.311  95.330  1.00  0.00           H  
ATOM   2201  CE2 TYR   161      59.731  86.086  94.458  1.00  0.00           C  
ATOM   2202  HE2 TYR   161      59.549  86.449  95.459  1.00  0.00           H  
ATOM   2203  CD2 TYR   161      58.874  86.455  93.390  1.00  0.00           C  
ATOM   2204  HD2 TYR   161      58.049  87.149  93.453  1.00  0.00           H  
ATOM   2205  C   TYR   161      60.625  87.595  90.305  1.00  0.00           C  
ATOM   2206  O   TYR   161      61.112  88.236  91.251  1.00  0.00           O  
ATOM   2207  N   ASN   162      61.384  86.914  89.396  1.00  0.00           N  
ATOM   2208  H   ASN   162      60.853  86.349  88.749  1.00  0.00           H  
ATOM   2209  CA  ASN   162      62.841  86.897  89.360  1.00  0.00           C  
ATOM   2210  HA  ASN   162      63.300  86.867  90.348  1.00  0.00           H  
ATOM   2211  CB  ASN   162      63.422  85.639  88.586  1.00  0.00           C  
ATOM   2212  HB2 ASN   162      63.087  85.625  87.549  1.00  0.00           H  
ATOM   2213  HB3 ASN   162      64.495  85.800  88.479  1.00  0.00           H  
ATOM   2214  CG  ASN   162      63.167  84.277  89.252  1.00  0.00           C  
ATOM   2215  OD1 ASN   162      62.998  84.086  90.520  1.00  0.00           O  
ATOM   2216  ND2 ASN   162      63.257  83.295  88.306  1.00  0.00           N  
ATOM   2217 HD21 ASN   162      63.415  82.368  88.676  1.00  0.00           H  
ATOM   2218 HD22 ASN   162      63.403  83.602  87.356  1.00  0.00           H  
ATOM   2219  C   ASN   162      63.340  88.213  88.778  1.00  0.00           C  
ATOM   2220  O   ASN   162      62.776  88.646  87.769  1.00  0.00           O  
ATOM   2221  N   SER   163      64.462  88.736  89.320  1.00  0.00           N  
ATOM   2222  H   SER   163      64.785  88.274  90.159  1.00  0.00           H  
ATOM   2223  CA  SER   163      65.115  89.967  88.736  1.00  0.00           C  
ATOM   2224  HA  SER   163      64.401  90.789  88.672  1.00  0.00           H  
ATOM   2225  CB  SER   163      66.325  90.482  89.494  1.00  0.00           C  
ATOM   2226  HB2 SER   163      66.281  90.471  90.583  1.00  0.00           H  
ATOM   2227  HB3 SER   163      67.153  89.775  89.550  1.00  0.00           H  
ATOM   2228  OG  SER   163      66.831  91.711  88.993  1.00  0.00           O  
ATOM   2229  HG  SER   163      67.653  91.517  88.536  1.00  0.00           H  
ATOM   2230  C   SER   163      65.481  89.666  87.288  1.00  0.00           C  
ATOM   2231  O   SER   163      65.963  88.586  86.940  1.00  0.00           O  
ATOM   2232  N   SER   164      65.193  90.624  86.421  1.00  0.00           N  
ATOM   2233  H   SER   164      64.922  91.518  86.805  1.00  0.00           H  
ATOM   2234  CA  SER   164      65.371  90.474  84.914  1.00  0.00           C  
ATOM   2235  HA  SER   164      65.275  91.455  84.449  1.00  0.00           H  
ATOM   2236  CB  SER   164      64.170  89.568  84.369  1.00  0.00           C  
ATOM   2237  HB2 SER   164      64.282  88.521  84.651  1.00  0.00           H  
ATOM   2238  HB3 SER   164      63.311  89.997  84.885  1.00  0.00           H  
ATOM   2239  OG  SER   164      63.965  89.753  82.985  1.00  0.00           O  
ATOM   2240  HG  SER   164      63.035  89.716  82.749  1.00  0.00           H  
ATOM   2241  C   SER   164      66.812  90.073  84.537  1.00  0.00           C  
ATOM   2242  O   SER   164      67.834  90.293  85.243  1.00  0.00           O  
ATOM   2243  N   SER   165      66.957  89.475  83.319  1.00  0.00           N  
ATOM   2244  H   SER   165      66.107  89.305  82.801  1.00  0.00           H  
ATOM   2245  CA  SER   165      68.192  89.183  82.602  1.00  0.00           C  
ATOM   2246  HA  SER   165      68.660  88.327  83.087  1.00  0.00           H  
ATOM   2247  CB  SER   165      68.016  88.706  81.161  1.00  0.00           C  
ATOM   2248  HB2 SER   165      67.762  89.526  80.490  1.00  0.00           H  
ATOM   2249  HB3 SER   165      68.961  88.333  80.765  1.00  0.00           H  
ATOM   2250  OG  SER   165      67.055  87.655  80.966  1.00  0.00           O  
ATOM   2251  HG  SER   165      67.240  86.917  81.552  1.00  0.00           H  
ATOM   2252  C   SER   165      69.209  90.299  82.576  1.00  0.00           C  
ATOM   2253  O   SER   165      68.822  91.492  82.598  1.00  0.00           O  
ATOM   2254  N   GLY   166      70.462  89.843  82.555  1.00  0.00           N  
ATOM   2255  H   GLY   166      70.655  88.853  82.599  1.00  0.00           H  
ATOM   2256  CA  GLY   166      71.699  90.689  82.515  1.00  0.00           C  
ATOM   2257  HA2 GLY   166      72.502  90.196  81.965  1.00  0.00           H  
ATOM   2258  HA3 GLY   166      71.414  91.656  82.101  1.00  0.00           H  
ATOM   2259  C   GLY   166      72.255  90.945  83.882  1.00  0.00           C  
ATOM   2260  O   GLY   166      71.572  91.160  84.901  1.00  0.00           O  
ATOM   2261  N   GLY   167      73.554  90.952  83.978  1.00  0.00           N  
ATOM   2262  H   GLY   167      74.069  90.486  83.245  1.00  0.00           H  
ATOM   2263  CA  GLY   167      74.401  91.481  85.052  1.00  0.00           C  
ATOM   2264  HA2 GLY   167      73.986  91.229  86.028  1.00  0.00           H  
ATOM   2265  HA3 GLY   167      75.406  91.078  85.175  1.00  0.00           H  
ATOM   2266  C   GLY   167      74.399  93.029  85.070  1.00  0.00           C  
ATOM   2267  O   GLY   167      73.390  93.663  84.956  1.00  0.00           O  
ATOM   2268  N   GLY   168      75.563  93.632  85.432  1.00  0.00           N  
ATOM   2269  H   GLY   168      76.365  93.022  85.362  1.00  0.00           H  
ATOM   2270  CA  GLY   168      75.752  95.035  85.721  1.00  0.00           C  
ATOM   2271  HA2 GLY   168      74.994  95.417  86.405  1.00  0.00           H  
ATOM   2272  HA3 GLY   168      76.675  95.174  86.285  1.00  0.00           H  
ATOM   2273  C   GLY   168      75.798  95.873  84.478  1.00  0.00           C  
ATOM   2274  O   GLY   168      75.247  95.472  83.493  1.00  0.00           O  
ATOM   2275  N   GLY   169      76.329  97.076  84.415  1.00  0.00           N  
ATOM   2276  H   GLY   169      76.175  97.459  83.493  1.00  0.00           H  
ATOM   2277  CA  GLY   169      77.162  97.829  85.424  1.00  0.00           C  
ATOM   2278  HA2 GLY   169      77.015  98.904  85.311  1.00  0.00           H  
ATOM   2279  HA3 GLY   169      76.755  97.583  86.405  1.00  0.00           H  
ATOM   2280  C   GLY   169      78.671  97.530  85.351  1.00  0.00           C  
ATOM   2281  O   GLY   169      79.329  97.818  86.351  1.00  0.00           O  
ATOM   2282  N   GLY   170      79.153  97.031  84.215  1.00  0.00           N  
ATOM   2283  H   GLY   170      78.506  96.773  83.484  1.00  0.00           H  
ATOM   2284  CA  GLY   170      80.555  96.792  83.918  1.00  0.00           C  
ATOM   2285  HA2 GLY   170      80.556  96.470  82.877  1.00  0.00           H  
ATOM   2286  HA3 GLY   170      81.126  97.713  84.039  1.00  0.00           H  
ATOM   2287  C   GLY   170      81.240  95.658  84.739  1.00  0.00           C  
ATOM   2288  O   GLY   170      80.555  94.778  85.215  1.00  0.00           O  
ATOM   2289  N   GLY   171      82.604  95.525  84.757  1.00  0.00           N  
ATOM   2290  H   GLY   171      82.882  94.680  85.235  1.00  0.00           H  
ATOM   2291  CA  GLY   171      83.551  96.508  84.129  1.00  0.00           C  
ATOM   2292  HA2 GLY   171      84.422  95.881  83.936  1.00  0.00           H  
ATOM   2293  HA3 GLY   171      83.119  96.824  83.180  1.00  0.00           H  
ATOM   2294  C   GLY   171      83.649  97.778  84.935  1.00  0.00           C  
ATOM   2295  O   GLY   171      83.046  97.889  86.020  1.00  0.00           O  
ATOM   2296  N   GLY   172      84.350  98.794  84.513  1.00  0.00           N  
ATOM   2297  H   GLY   172      84.541  99.541  85.165  1.00  0.00           H  
ATOM   2298  CA  GLY   172      84.819  99.008  83.202  1.00  0.00           C  
ATOM   2299  HA2 GLY   172      83.982  98.760  82.549  1.00  0.00           H  
ATOM   2300  HA3 GLY   172      85.224 100.013  83.084  1.00  0.00           H  
ATOM   2301  C   GLY   172      85.993  97.995  82.788  1.00  0.00           C  
ATOM   2302  O   GLY   172      86.613  97.367  83.621  1.00  0.00           O  
ATOM   2303  N   GLY   173      86.347  98.033  81.477  1.00  0.00           N  
ATOM   2304  H   GLY   173      85.876  98.689  80.871  1.00  0.00           H  
ATOM   2305  CA  GLY   173      87.384  97.150  80.901  1.00  0.00           C  
ATOM   2306  HA2 GLY   173      87.664  97.709  80.008  1.00  0.00           H  
ATOM   2307  HA3 GLY   173      88.244  97.012  81.556  1.00  0.00           H  
ATOM   2308  C   GLY   173      86.961  95.748  80.578  1.00  0.00           C  
ATOM   2309  O   GLY   173      86.213  95.069  81.312  1.00  0.00           O  
ATOM   2310  N   GLY   174      87.670  95.092  79.604  1.00  0.00           N  
ATOM   2311  H   GLY   174      87.486  94.100  79.556  1.00  0.00           H  
ATOM   2312  CA  GLY   174      88.571  95.623  78.617  1.00  0.00           C  
ATOM   2313  HA2 GLY   174      89.095  96.504  78.988  1.00  0.00           H  
ATOM   2314  HA3 GLY   174      89.349  94.870  78.493  1.00  0.00           H  
ATOM   2315  C   GLY   174      87.896  96.066  77.305  1.00  0.00           C  
ATOM   2316  O   GLY   174      88.668  96.435  76.375  1.00  0.00           O  
ATOM   2317  N   GLY   175      86.622  95.894  77.090  1.00  0.00           N  
ATOM   2318  H   GLY   175      86.091  95.518  77.863  1.00  0.00           H  
ATOM   2319  CA  GLY   175      85.890  96.377  75.897  1.00  0.00           C  
ATOM   2320  HA2 GLY   175      86.519  95.992  75.093  1.00  0.00           H  
ATOM   2321  HA3 GLY   175      84.861  96.034  75.794  1.00  0.00           H  
ATOM   2322  C   GLY   175      85.999  97.925  75.661  1.00  0.00           C  
ATOM   2323  O   GLY   175      86.438  98.715  76.447  1.00  0.00           O  
ATOM   2324  N   ASN   176      85.488  98.295  74.542  1.00  0.00           N  
ATOM   2325  H   ASN   176      85.032  97.639  73.924  1.00  0.00           H  
ATOM   2326  CA  ASN   176      85.289  99.712  74.182  1.00  0.00           C  
ATOM   2327  HA  ASN   176      86.250 100.199  74.346  1.00  0.00           H  
ATOM   2328  CB  ASN   176      85.117  99.870  72.626  1.00  0.00           C  
ATOM   2329  HB2 ASN   176      86.083  99.686  72.155  1.00  0.00           H  
ATOM   2330  HB3 ASN   176      84.295  99.264  72.244  1.00  0.00           H  
ATOM   2331  CG  ASN   176      84.788 101.262  72.142  1.00  0.00           C  
ATOM   2332  OD1 ASN   176      85.654 102.108  71.984  1.00  0.00           O  
ATOM   2333  ND2 ASN   176      83.546 101.574  71.908  1.00  0.00           N  
ATOM   2334 HD21 ASN   176      83.519 102.515  71.543  1.00  0.00           H  
ATOM   2335 HD22 ASN   176      82.737 100.986  72.049  1.00  0.00           H  
ATOM   2336  C   ASN   176      84.131 100.328  75.065  1.00  0.00           C  
ATOM   2337  O   ASN   176      83.377  99.621  75.796  1.00  0.00           O  
ATOM   2338  N   TYR   177      83.843 101.658  75.055  1.00  0.00           N  
ATOM   2339  H   TYR   177      84.432 102.188  74.430  1.00  0.00           H  
ATOM   2340  CA  TYR   177      82.876 102.283  75.870  1.00  0.00           C  
ATOM   2341  HA  TYR   177      83.056 102.004  76.908  1.00  0.00           H  
ATOM   2342  CB  TYR   177      82.972 103.791  75.766  1.00  0.00           C  
ATOM   2343  HB2 TYR   177      82.578 104.083  74.793  1.00  0.00           H  
ATOM   2344  HB3 TYR   177      82.275 104.267  76.456  1.00  0.00           H  
ATOM   2345  CG  TYR   177      84.350 104.377  76.112  1.00  0.00           C  
ATOM   2346  CD1 TYR   177      84.908 105.265  75.117  1.00  0.00           C  
ATOM   2347  HD1 TYR   177      84.388 105.604  74.232  1.00  0.00           H  
ATOM   2348  CE1 TYR   177      86.079 105.956  75.509  1.00  0.00           C  
ATOM   2349  HE1 TYR   177      86.482 106.626  74.764  1.00  0.00           H  
ATOM   2350  CZ  TYR   177      86.721 105.722  76.745  1.00  0.00           C  
ATOM   2351  OH  TYR   177      87.829 106.499  76.955  1.00  0.00           O  
ATOM   2352  HH  TYR   177      87.909 106.806  77.861  1.00  0.00           H  
ATOM   2353  CE2 TYR   177      86.121 104.811  77.686  1.00  0.00           C  
ATOM   2354  HE2 TYR   177      86.616 104.611  78.625  1.00  0.00           H  
ATOM   2355  CD2 TYR   177      84.975 104.100  77.300  1.00  0.00           C  
ATOM   2356  HD2 TYR   177      84.524 103.332  77.911  1.00  0.00           H  
ATOM   2357  C   TYR   177      81.484 101.842  75.370  1.00  0.00           C  
ATOM   2358  O   TYR   177      81.167 101.984  74.206  1.00  0.00           O  
ATOM   2359  N   GLY   178      80.574 101.369  76.218  1.00  0.00           N  
ATOM   2360  H   GLY   178      79.754 101.002  75.757  1.00  0.00           H  
ATOM   2361  CA  GLY   178      80.565 101.141  77.660  1.00  0.00           C  
ATOM   2362  HA2 GLY   178      79.550 100.902  77.979  1.00  0.00           H  
ATOM   2363  HA3 GLY   178      81.125 100.237  77.902  1.00  0.00           H  
ATOM   2364  C   GLY   178      81.086 102.292  78.506  1.00  0.00           C  
ATOM   2365  O   GLY   178      80.717 103.442  78.261  1.00  0.00           O  
ATOM   2366  N   GLN   179      81.701 101.782  79.563  1.00  0.00           N  
ATOM   2367  H   GLN   179      81.797 100.784  79.687  1.00  0.00           H  
ATOM   2368  CA  GLN   179      82.180 102.683  80.659  1.00  0.00           C  
ATOM   2369  HA  GLN   179      82.156 103.686  80.233  1.00  0.00           H  
ATOM   2370  CB  GLN   179      81.184 102.612  81.818  1.00  0.00           C  
ATOM   2371  HB2 GLN   179      81.440 103.311  82.614  1.00  0.00           H  
ATOM   2372  HB3 GLN   179      80.166 102.801  81.476  1.00  0.00           H  
ATOM   2373  CG  GLN   179      81.137 101.226  82.515  1.00  0.00           C  
ATOM   2374  HG2 GLN   179      82.097 101.066  83.007  1.00  0.00           H  
ATOM   2375  HG3 GLN   179      80.368 101.242  83.287  1.00  0.00           H  
ATOM   2376  CD  GLN   179      80.844  99.997  81.690  1.00  0.00           C  
ATOM   2377  OE1 GLN   179      81.766  99.268  81.336  1.00  0.00           O  
ATOM   2378  NE2 GLN   179      79.574  99.650  81.380  1.00  0.00           N  
ATOM   2379 HE21 GLN   179      78.741 100.132  81.686  1.00  0.00           H  
ATOM   2380 HE22 GLN   179      79.464  98.909  80.703  1.00  0.00           H  
ATOM   2381  C   GLN   179      83.662 102.498  81.131  1.00  0.00           C  
ATOM   2382  O   GLN   179      84.210 101.355  81.069  1.00  0.00           O  
ATOM   2383  N   ASP   180      84.295 103.561  81.685  1.00  0.00           N  
ATOM   2384  H   ASP   180      85.124 103.227  82.156  1.00  0.00           H  
ATOM   2385  CA  ASP   180      83.934 104.971  81.880  1.00  0.00           C  
ATOM   2386  HA  ASP   180      82.856 105.119  81.815  1.00  0.00           H  
ATOM   2387  CB  ASP   180      84.391 105.411  83.247  1.00  0.00           C  
ATOM   2388  HB2 ASP   180      83.771 104.897  83.982  1.00  0.00           H  
ATOM   2389  HB3 ASP   180      85.457 105.197  83.329  1.00  0.00           H  
ATOM   2390  CG  ASP   180      84.495 106.935  83.543  1.00  0.00           C  
ATOM   2391  OD1 ASP   180      85.474 107.336  84.195  1.00  0.00           O  
ATOM   2392  OD2 ASP   180      83.727 107.693  82.990  1.00  0.00           O  
ATOM   2393  C   ASP   180      84.606 105.822  80.742  1.00  0.00           C  
ATOM   2394  O   ASP   180      85.837 105.787  80.640  1.00  0.00           O  
ATOM   2395  N   GLN   181      83.780 106.589  80.017  1.00  0.00           N  
ATOM   2396  H   GLN   181      82.816 106.657  80.310  1.00  0.00           H  
ATOM   2397  CA  GLN   181      84.079 107.449  78.906  1.00  0.00           C  
ATOM   2398  HA  GLN   181      84.779 106.977  78.217  1.00  0.00           H  
ATOM   2399  CB  GLN   181      82.854 107.602  78.032  1.00  0.00           C  
ATOM   2400  HB2 GLN   181      82.432 106.609  77.879  1.00  0.00           H  
ATOM   2401  HB3 GLN   181      82.001 108.036  78.554  1.00  0.00           H  
ATOM   2402  CG  GLN   181      83.118 108.347  76.705  1.00  0.00           C  
ATOM   2403  HG2 GLN   181      82.897 109.408  76.821  1.00  0.00           H  
ATOM   2404  HG3 GLN   181      84.117 108.164  76.311  1.00  0.00           H  
ATOM   2405  CD  GLN   181      82.216 107.902  75.508  1.00  0.00           C  
ATOM   2406  OE1 GLN   181      81.118 107.385  75.698  1.00  0.00           O  
ATOM   2407  NE2 GLN   181      82.627 107.953  74.224  1.00  0.00           N  
ATOM   2408 HE21 GLN   181      83.525 108.355  73.995  1.00  0.00           H  
ATOM   2409 HE22 GLN   181      82.029 107.575  73.503  1.00  0.00           H  
ATOM   2410  C   GLN   181      84.653 108.837  79.352  1.00  0.00           C  
ATOM   2411  O   GLN   181      85.013 109.663  78.474  1.00  0.00           O  
ATOM   2412  N   SER   182      84.830 109.137  80.677  1.00  0.00           N  
ATOM   2413  H   SER   182      84.458 108.542  81.403  1.00  0.00           H  
ATOM   2414  CA  SER   182      85.406 110.430  81.173  1.00  0.00           C  
ATOM   2415  HA  SER   182      84.739 111.238  80.872  1.00  0.00           H  
ATOM   2416  CB  SER   182      85.249 110.465  82.707  1.00  0.00           C  
ATOM   2417  HB2 SER   182      85.911 109.796  83.256  1.00  0.00           H  
ATOM   2418  HB3 SER   182      85.583 111.477  82.937  1.00  0.00           H  
ATOM   2419  OG  SER   182      83.897 110.259  83.088  1.00  0.00           O  
ATOM   2420  HG  SER   182      83.813 109.303  83.063  1.00  0.00           H  
ATOM   2421  C   SER   182      86.829 110.742  80.710  1.00  0.00           C  
ATOM   2422  O   SER   182      87.669 109.938  81.084  1.00  0.00           O  
ATOM   2423  N   SER   183      87.044 111.774  79.961  1.00  0.00           N  
ATOM   2424  H   SER   183      88.001 111.968  79.701  1.00  0.00           H  
ATOM   2425  CA  SER   183      86.083 112.570  79.194  1.00  0.00           C  
ATOM   2426  HA  SER   183      85.150 112.022  79.061  1.00  0.00           H  
ATOM   2427  CB  SER   183      85.791 113.904  79.901  1.00  0.00           C  
ATOM   2428  HB2 SER   183      85.671 113.760  80.974  1.00  0.00           H  
ATOM   2429  HB3 SER   183      86.628 114.600  79.854  1.00  0.00           H  
ATOM   2430  OG  SER   183      84.624 114.443  79.311  1.00  0.00           O  
ATOM   2431  HG  SER   183      84.382 115.233  79.800  1.00  0.00           H  
ATOM   2432  C   SER   183      86.562 112.811  77.765  1.00  0.00           C  
ATOM   2433  O   SER   183      87.732 113.016  77.549  1.00  0.00           O  
ATOM   2434  N   MET   184      85.546 112.897  76.840  1.00  0.00           N  
ATOM   2435  H   MET   184      84.610 112.668  77.141  1.00  0.00           H  
ATOM   2436  CA  MET   184      85.805 113.062  75.375  1.00  0.00           C  
ATOM   2437  HA  MET   184      86.533 112.299  75.096  1.00  0.00           H  
ATOM   2438  CB  MET   184      84.509 112.826  74.526  1.00  0.00           C  
ATOM   2439  HB2 MET   184      83.758 113.482  74.966  1.00  0.00           H  
ATOM   2440  HB3 MET   184      84.599 113.283  73.540  1.00  0.00           H  
ATOM   2441  CG  MET   184      83.929 111.400  74.482  1.00  0.00           C  
ATOM   2442  HG2 MET   184      84.720 110.725  74.155  1.00  0.00           H  
ATOM   2443  HG3 MET   184      83.626 111.045  75.467  1.00  0.00           H  
ATOM   2444  SD  MET   184      82.405 111.256  73.482  1.00  0.00           S  
ATOM   2445  CE  MET   184      81.263 111.924  74.752  1.00  0.00           C  
ATOM   2446  HE1 MET   184      81.342 113.004  74.875  1.00  0.00           H  
ATOM   2447  HE2 MET   184      80.225 111.709  74.499  1.00  0.00           H  
ATOM   2448  HE3 MET   184      81.426 111.535  75.757  1.00  0.00           H  
ATOM   2449  C   MET   184      86.328 114.484  75.059  1.00  0.00           C  
ATOM   2450  O   MET   184      85.559 115.426  75.071  1.00  0.00           O  
ATOM   2451  N   SER   185      87.559 114.517  74.600  1.00  0.00           N  
ATOM   2452  H   SER   185      88.107 113.693  74.800  1.00  0.00           H  
ATOM   2453  CA  SER   185      88.349 115.806  74.427  1.00  0.00           C  
ATOM   2454  HA  SER   185      88.177 116.351  75.355  1.00  0.00           H  
ATOM   2455  CB  SER   185      89.793 115.520  74.408  1.00  0.00           C  
ATOM   2456  HB2 SER   185      90.221 115.104  75.320  1.00  0.00           H  
ATOM   2457  HB3 SER   185      89.966 114.814  73.596  1.00  0.00           H  
ATOM   2458  OG  SER   185      90.565 116.706  74.151  1.00  0.00           O  
ATOM   2459  HG  SER   185      90.557 117.024  75.057  1.00  0.00           H  
ATOM   2460  C   SER   185      87.971 116.656  73.182  1.00  0.00           C  
ATOM   2461  O   SER   185      88.000 116.189  72.067  1.00  0.00           O  
ATOM   2462  N   SER   186      87.727 117.985  73.413  1.00  0.00           N  
ATOM   2463  H   SER   186      87.851 118.332  74.353  1.00  0.00           H  
ATOM   2464  CA  SER   186      87.005 118.910  72.377  1.00  0.00           C  
ATOM   2465  HA  SER   186      87.278 118.696  71.343  1.00  0.00           H  
ATOM   2466  CB  SER   186      85.555 118.443  72.357  1.00  0.00           C  
ATOM   2467  HB2 SER   186      85.501 117.384  72.107  1.00  0.00           H  
ATOM   2468  HB3 SER   186      85.006 118.626  73.280  1.00  0.00           H  
ATOM   2469  OG  SER   186      84.790 119.052  71.349  1.00  0.00           O  
ATOM   2470  HG  SER   186      83.902 119.182  71.690  1.00  0.00           H  
ATOM   2471  C   SER   186      87.129 120.413  72.742  1.00  0.00           C  
ATOM   2472  O   SER   186      86.632 120.800  73.846  1.00  0.00           O  
ATOM   2473  N   GLY   187      87.710 121.335  71.949  1.00  0.00           N  
ATOM   2474  H   GLY   187      87.712 122.270  72.331  1.00  0.00           H  
ATOM   2475  CA  GLY   187      88.587 121.138  70.802  1.00  0.00           C  
ATOM   2476  HA2 GLY   187      89.524 121.680  70.927  1.00  0.00           H  
ATOM   2477  HA3 GLY   187      88.743 120.098  70.516  1.00  0.00           H  
ATOM   2478  C   GLY   187      88.104 121.726  69.500  1.00  0.00           C  
ATOM   2479  O   GLY   187      88.588 121.432  68.375  1.00  0.00           O  
ATOM   2480  N   GLY   188      87.084 122.544  69.614  1.00  0.00           N  
ATOM   2481  H   GLY   188      86.685 122.598  70.541  1.00  0.00           H  
ATOM   2482  CA  GLY   188      86.606 123.353  68.507  1.00  0.00           C  
ATOM   2483  HA2 GLY   188      86.261 122.745  67.670  1.00  0.00           H  
ATOM   2484  HA3 GLY   188      85.793 123.928  68.948  1.00  0.00           H  
ATOM   2485  C   GLY   188      87.594 124.470  67.983  1.00  0.00           C  
ATOM   2486  O   GLY   188      88.524 124.758  68.718  1.00  0.00           O  
ATOM   2487  N   GLY   189      87.556 124.919  66.735  1.00  0.00           N  
ATOM   2488  H   GLY   189      88.192 125.639  66.423  1.00  0.00           H  
ATOM   2489  CA  GLY   189      86.769 124.330  65.655  1.00  0.00           C  
ATOM   2490  HA2 GLY   189      87.525 124.217  64.878  1.00  0.00           H  
ATOM   2491  HA3 GLY   189      86.405 123.305  65.739  1.00  0.00           H  
ATOM   2492  C   GLY   189      85.656 125.242  65.199  1.00  0.00           C  
ATOM   2493  O   GLY   189      84.796 125.651  66.042  1.00  0.00           O  
ATOM   2494  N   SER   190      85.685 125.587  63.909  1.00  0.00           N  
ATOM   2495  H   SER   190      86.450 125.203  63.373  1.00  0.00           H  
ATOM   2496  CA  SER   190      84.693 126.446  63.288  1.00  0.00           C  
ATOM   2497  HA  SER   190      85.081 126.638  62.288  1.00  0.00           H  
ATOM   2498  CB  SER   190      83.370 125.691  63.129  1.00  0.00           C  
ATOM   2499  HB2 SER   190      83.569 125.010  62.300  1.00  0.00           H  
ATOM   2500  HB3 SER   190      83.105 125.129  64.024  1.00  0.00           H  
ATOM   2501  OG  SER   190      82.428 126.655  62.700  1.00  0.00           O  
ATOM   2502  HG  SER   190      81.631 126.180  62.454  1.00  0.00           H  
ATOM   2503  C   SER   190      84.667 127.831  63.913  1.00  0.00           C  
ATOM   2504  O   SER   190      83.846 128.155  64.732  1.00  0.00           O  
ATOM   2505  N   GLY   191      85.637 128.722  63.559  1.00  0.00           N  
ATOM   2506  H   GLY   191      85.285 129.644  63.771  1.00  0.00           H  
ATOM   2507  CA  GLY   191      86.678 128.648  62.465  1.00  0.00           C  
ATOM   2508  HA2 GLY   191      87.579 129.184  62.761  1.00  0.00           H  
ATOM   2509  HA3 GLY   191      87.012 127.644  62.204  1.00  0.00           H  
ATOM   2510  C   GLY   191      86.182 129.319  61.186  1.00  0.00           C  
ATOM   2511  O   GLY   191      85.023 129.735  61.073  1.00  0.00           O  
ATOM   2512  N   GLY   192      87.119 129.529  60.252  1.00  0.00           N  
ATOM   2513  H   GLY   192      88.074 129.474  60.574  1.00  0.00           H  
ATOM   2514  CA  GLY   192      86.880 129.951  58.911  1.00  0.00           C  
ATOM   2515  HA2 GLY   192      86.193 130.796  58.859  1.00  0.00           H  
ATOM   2516  HA3 GLY   192      87.883 130.253  58.610  1.00  0.00           H  
ATOM   2517  C   GLY   192      86.306 128.783  58.086  1.00  0.00           C  
ATOM   2518  O   GLY   192      86.334 127.635  58.524  1.00  0.00           O  
ATOM   2519  N   GLY   193      85.938 129.084  56.844  1.00  0.00           N  
ATOM   2520  H   GLY   193      86.116 130.033  56.548  1.00  0.00           H  
ATOM   2521  CA  GLY   193      85.212 128.180  55.947  1.00  0.00           C  
ATOM   2522  HA2 GLY   193      85.034 128.521  54.928  1.00  0.00           H  
ATOM   2523  HA3 GLY   193      85.925 127.355  55.956  1.00  0.00           H  
ATOM   2524  C   GLY   193      83.879 127.570  56.477  1.00  0.00           C  
ATOM   2525  O   GLY   193      83.196 128.152  57.298  1.00  0.00           O  
ATOM   2526  N   TYR   194      83.531 126.452  55.903  1.00  0.00           N  
ATOM   2527  H   TYR   194      84.259 126.035  55.342  1.00  0.00           H  
ATOM   2528  CA  TYR   194      82.284 125.657  56.197  1.00  0.00           C  
ATOM   2529  HA  TYR   194      81.421 126.281  55.967  1.00  0.00           H  
ATOM   2530  CB  TYR   194      82.137 124.508  55.210  1.00  0.00           C  
ATOM   2531  HB2 TYR   194      82.941 123.804  55.424  1.00  0.00           H  
ATOM   2532  HB3 TYR   194      81.204 123.989  55.431  1.00  0.00           H  
ATOM   2533  CG  TYR   194      82.225 124.822  53.745  1.00  0.00           C  
ATOM   2534  CD1 TYR   194      81.565 125.978  53.202  1.00  0.00           C  
ATOM   2535  HD1 TYR   194      81.118 126.728  53.837  1.00  0.00           H  
ATOM   2536  CE1 TYR   194      81.510 126.116  51.742  1.00  0.00           C  
ATOM   2537  HE1 TYR   194      80.894 126.915  51.357  1.00  0.00           H  
ATOM   2538  CZ  TYR   194      82.122 125.180  50.892  1.00  0.00           C  
ATOM   2539  OH  TYR   194      82.145 125.387  49.531  1.00  0.00           O  
ATOM   2540  HH  TYR   194      81.950 126.307  49.338  1.00  0.00           H  
ATOM   2541  CE2 TYR   194      82.665 124.036  51.458  1.00  0.00           C  
ATOM   2542  HE2 TYR   194      83.176 123.344  50.806  1.00  0.00           H  
ATOM   2543  CD2 TYR   194      82.761 123.869  52.837  1.00  0.00           C  
ATOM   2544  HD2 TYR   194      83.314 123.044  53.261  1.00  0.00           H  
ATOM   2545  C   TYR   194      82.188 125.140  57.650  1.00  0.00           C  
ATOM   2546  O   TYR   194      83.170 124.730  58.365  1.00  0.00           O  
ATOM   2547  N   GLY   195      80.982 125.020  58.163  1.00  0.00           N  
ATOM   2548  H   GLY   195      80.885 124.696  59.115  1.00  0.00           H  
ATOM   2549  CA  GLY   195      79.621 125.240  57.525  1.00  0.00           C  
ATOM   2550  HA2 GLY   195      79.714 125.757  56.570  1.00  0.00           H  
ATOM   2551  HA3 GLY   195      79.116 124.287  57.365  1.00  0.00           H  
ATOM   2552  C   GLY   195      78.677 125.990  58.491  1.00  0.00           C  
ATOM   2553  O   GLY   195      78.939 126.053  59.679  1.00  0.00           O  
ATOM   2554  N   ASN   196      77.660 126.627  57.971  1.00  0.00           N  
ATOM   2555  H   ASN   196      77.693 126.605  56.962  1.00  0.00           H  
ATOM   2556  CA  ASN   196      76.795 127.549  58.618  1.00  0.00           C  
ATOM   2557  HA  ASN   196      76.582 127.154  59.611  1.00  0.00           H  
ATOM   2558  CB  ASN   196      77.552 128.934  58.634  1.00  0.00           C  
ATOM   2559  HB2 ASN   196      78.194 129.011  59.512  1.00  0.00           H  
ATOM   2560  HB3 ASN   196      78.128 128.988  57.710  1.00  0.00           H  
ATOM   2561  CG  ASN   196      76.530 130.080  58.925  1.00  0.00           C  
ATOM   2562  OD1 ASN   196      75.608 130.052  59.693  1.00  0.00           O  
ATOM   2563  ND2 ASN   196      76.697 131.120  58.178  1.00  0.00           N  
ATOM   2564 HD21 ASN   196      76.029 131.868  58.295  1.00  0.00           H  
ATOM   2565 HD22 ASN   196      77.480 131.095  57.541  1.00  0.00           H  
ATOM   2566  C   ASN   196      75.470 127.531  57.883  1.00  0.00           C  
ATOM   2567  O   ASN   196      75.422 127.752  56.621  1.00  0.00           O  
ATOM   2568  N   GLN   197      74.380 127.314  58.565  1.00  0.00           N  
ATOM   2569  H   GLN   197      74.418 127.227  59.571  1.00  0.00           H  
ATOM   2570  CA  GLN   197      72.995 127.333  58.071  1.00  0.00           C  
ATOM   2571  HA  GLN   197      72.960 126.514  57.353  1.00  0.00           H  
ATOM   2572  CB  GLN   197      72.030 127.219  59.251  1.00  0.00           C  
ATOM   2573  HB2 GLN   197      72.502 126.579  59.996  1.00  0.00           H  
ATOM   2574  HB3 GLN   197      71.851 128.192  59.707  1.00  0.00           H  
ATOM   2575  CG  GLN   197      70.746 126.638  58.842  1.00  0.00           C  
ATOM   2576  HG2 GLN   197      70.242 127.391  58.237  1.00  0.00           H  
ATOM   2577  HG3 GLN   197      70.951 125.702  58.321  1.00  0.00           H  
ATOM   2578  CD  GLN   197      69.873 126.350  60.017  1.00  0.00           C  
ATOM   2579  OE1 GLN   197      70.255 126.519  61.192  1.00  0.00           O  
ATOM   2580  NE2 GLN   197      68.621 125.959  59.895  1.00  0.00           N  
ATOM   2581 HE21 GLN   197      68.238 125.736  58.988  1.00  0.00           H  
ATOM   2582 HE22 GLN   197      68.197 125.796  60.798  1.00  0.00           H  
ATOM   2583  C   GLN   197      72.737 128.439  57.130  1.00  0.00           C  
ATOM   2584  O   GLN   197      73.160 129.577  57.426  1.00  0.00           O  
ATOM   2585  N   ASP   198      72.051 128.240  56.006  1.00  0.00           N  
ATOM   2586  H   ASP   198      71.876 127.272  55.779  1.00  0.00           H  
ATOM   2587  CA  ASP   198      71.467 129.277  55.223  1.00  0.00           C  
ATOM   2588  HA  ASP   198      72.020 130.190  55.443  1.00  0.00           H  
ATOM   2589  CB  ASP   198      71.520 128.960  53.722  1.00  0.00           C  
ATOM   2590  HB2 ASP   198      71.409 127.881  53.613  1.00  0.00           H  
ATOM   2591  HB3 ASP   198      70.623 129.362  53.250  1.00  0.00           H  
ATOM   2592  CG  ASP   198      72.735 129.528  53.024  1.00  0.00           C  
ATOM   2593  OD1 ASP   198      72.991 129.079  51.861  1.00  0.00           O  
ATOM   2594  OD2 ASP   198      73.461 130.399  53.582  1.00  0.00           O  
ATOM   2595  C   ASP   198      69.957 129.436  55.606  1.00  0.00           C  
ATOM   2596  O   ASP   198      69.226 128.506  55.700  1.00  0.00           O  
ATOM   2597  N   GLN   199      69.551 130.711  55.885  1.00  0.00           N  
ATOM   2598  H   GLN   199      70.116 131.525  55.689  1.00  0.00           H  
ATOM   2599  CA  GLN   199      68.094 130.860  56.076  1.00  0.00           C  
ATOM   2600  HA  GLN   199      67.587 129.974  55.693  1.00  0.00           H  
ATOM   2601  CB  GLN   199      67.634 130.842  57.570  1.00  0.00           C  
ATOM   2602  HB2 GLN   199      68.144 131.624  58.133  1.00  0.00           H  
ATOM   2603  HB3 GLN   199      66.576 131.101  57.605  1.00  0.00           H  
ATOM   2604  CG  GLN   199      67.951 129.585  58.376  1.00  0.00           C  
ATOM   2605  HG2 GLN   199      67.256 128.796  58.088  1.00  0.00           H  
ATOM   2606  HG3 GLN   199      68.875 129.247  57.907  1.00  0.00           H  
ATOM   2607  CD  GLN   199      67.991 129.701  59.919  1.00  0.00           C  
ATOM   2608  OE1 GLN   199      67.193 129.075  60.575  1.00  0.00           O  
ATOM   2609  NE2 GLN   199      68.745 130.637  60.441  1.00  0.00           N  
ATOM   2610 HE21 GLN   199      69.416 131.134  59.873  1.00  0.00           H  
ATOM   2611 HE22 GLN   199      68.616 130.902  61.407  1.00  0.00           H  
ATOM   2612  C   GLN   199      67.579 132.037  55.324  1.00  0.00           C  
ATOM   2613  O   GLN   199      68.099 133.139  55.509  1.00  0.00           O  
ATOM   2614  N   SER   200      66.646 131.957  54.415  1.00  0.00           N  
ATOM   2615  H   SER   200      66.336 132.842  54.040  1.00  0.00           H  
ATOM   2616  CA  SER   200      66.119 130.777  53.703  1.00  0.00           C  
ATOM   2617  HA  SER   200      65.596 130.114  54.392  1.00  0.00           H  
ATOM   2618  CB  SER   200      65.128 131.054  52.619  1.00  0.00           C  
ATOM   2619  HB2 SER   200      64.495 131.840  53.031  1.00  0.00           H  
ATOM   2620  HB3 SER   200      65.570 131.453  51.706  1.00  0.00           H  
ATOM   2621  OG  SER   200      64.466 129.818  52.378  1.00  0.00           O  
ATOM   2622  HG  SER   200      63.630 130.003  52.813  1.00  0.00           H  
ATOM   2623  C   SER   200      67.202 129.831  53.121  1.00  0.00           C  
ATOM   2624  O   SER   200      68.258 130.303  52.687  1.00  0.00           O  
ATOM   2625  N   GLY   201      67.038 128.491  53.252  1.00  0.00           N  
ATOM   2626  H   GLY   201      66.222 128.123  53.718  1.00  0.00           H  
ATOM   2627  CA  GLY   201      67.885 127.413  52.746  1.00  0.00           C  
ATOM   2628  HA2 GLY   201      68.907 127.736  52.942  1.00  0.00           H  
ATOM   2629  HA3 GLY   201      67.671 126.510  53.319  1.00  0.00           H  
ATOM   2630  C   GLY   201      67.701 127.216  51.229  1.00  0.00           C  
ATOM   2631  O   GLY   201      67.095 128.011  50.547  1.00  0.00           O  
ATOM   2632  N   GLY   202      68.318 126.221  50.682  1.00  0.00           N  
ATOM   2633  H   GLY   202      68.285 126.030  49.690  1.00  0.00           H  
ATOM   2634  CA  GLY   202      68.972 125.133  51.424  1.00  0.00           C  
ATOM   2635  HA2 GLY   202      69.768 125.640  51.969  1.00  0.00           H  
ATOM   2636  HA3 GLY   202      68.316 124.838  52.243  1.00  0.00           H  
ATOM   2637  C   GLY   202      69.533 124.049  50.498  1.00  0.00           C  
ATOM   2638  O   GLY   202      69.407 124.217  49.290  1.00  0.00           O  
ATOM   2639  N   GLY   203      70.245 123.061  51.008  1.00  0.00           N  
ATOM   2640  H   GLY   203      70.505 122.355  50.334  1.00  0.00           H  
ATOM   2641  CA  GLY   203      70.762 122.884  52.351  1.00  0.00           C  
ATOM   2642  HA2 GLY   203      70.055 123.178  53.126  1.00  0.00           H  
ATOM   2643  HA3 GLY   203      70.994 121.821  52.419  1.00  0.00           H  
ATOM   2644  C   GLY   203      72.045 123.598  52.602  1.00  0.00           C  
ATOM   2645  O   GLY   203      72.381 124.621  51.952  1.00  0.00           O  
ATOM   2646  N   GLY   204      72.785 123.116  53.586  1.00  0.00           N  
ATOM   2647  H   GLY   204      72.353 122.448  54.209  1.00  0.00           H  
ATOM   2648  CA  GLY   204      74.101 123.641  53.943  1.00  0.00           C  
ATOM   2649  HA2 GLY   204      74.458 123.147  54.847  1.00  0.00           H  
ATOM   2650  HA3 GLY   204      74.798 123.555  53.110  1.00  0.00           H  
ATOM   2651  C   GLY   204      74.067 125.126  54.355  1.00  0.00           C  
ATOM   2652  O   GLY   204      73.056 125.618  54.769  1.00  0.00           O  
ATOM   2653  N   SER   205      75.196 125.834  54.327  1.00  0.00           N  
ATOM   2654  H   SER   205      75.065 126.833  54.399  1.00  0.00           H  
ATOM   2655  CA  SER   205      76.516 125.263  53.909  1.00  0.00           C  
ATOM   2656  HA  SER   205      76.409 124.802  52.926  1.00  0.00           H  
ATOM   2657  CB  SER   205      77.540 126.399  53.714  1.00  0.00           C  
ATOM   2658  HB2 SER   205      78.405 125.991  53.191  1.00  0.00           H  
ATOM   2659  HB3 SER   205      77.118 127.259  53.194  1.00  0.00           H  
ATOM   2660  OG  SER   205      78.028 126.858  54.961  1.00  0.00           O  
ATOM   2661  HG  SER   205      78.248 127.788  54.866  1.00  0.00           H  
ATOM   2662  C   SER   205      77.088 124.149  54.785  1.00  0.00           C  
ATOM   2663  O   SER   205      76.731 124.104  55.936  1.00  0.00           O  
ATOM   2664  N   GLY   206      77.987 123.266  54.347  1.00  0.00           N  
ATOM   2665  H   GLY   206      78.118 123.241  53.346  1.00  0.00           H  
ATOM   2666  CA  GLY   206      78.527 122.233  55.174  1.00  0.00           C  
ATOM   2667  HA2 GLY   206      79.598 122.330  54.996  1.00  0.00           H  
ATOM   2668  HA3 GLY   206      78.400 122.429  56.239  1.00  0.00           H  
ATOM   2669  C   GLY   206      78.145 120.766  54.869  1.00  0.00           C  
ATOM   2670  O   GLY   206      77.118 120.427  54.307  1.00  0.00           O  
ATOM   2671  N   GLY   207      78.953 119.805  55.256  1.00  0.00           N  
ATOM   2672  H   GLY   207      78.661 118.940  54.824  1.00  0.00           H  
ATOM   2673  CA  GLY   207      80.239 119.902  55.909  1.00  0.00           C  
ATOM   2674  HA2 GLY   207      80.149 120.565  56.770  1.00  0.00           H  
ATOM   2675  HA3 GLY   207      80.548 118.963  56.369  1.00  0.00           H  
ATOM   2676  C   GLY   207      81.367 120.256  54.982  1.00  0.00           C  
ATOM   2677  O   GLY   207      81.169 120.680  53.865  1.00  0.00           O  
ATOM   2678  N   TYR   208      82.621 120.113  55.413  1.00  0.00           N  
ATOM   2679  H   TYR   208      82.683 119.623  56.295  1.00  0.00           H  
ATOM   2680  CA  TYR   208      83.862 120.344  54.705  1.00  0.00           C  
ATOM   2681  HA  TYR   208      83.949 121.422  54.567  1.00  0.00           H  
ATOM   2682  CB  TYR   208      84.958 120.047  55.733  1.00  0.00           C  
ATOM   2683  HB2 TYR   208      84.963 120.738  56.577  1.00  0.00           H  
ATOM   2684  HB3 TYR   208      84.767 119.126  56.284  1.00  0.00           H  
ATOM   2685  CG  TYR   208      86.367 119.906  55.072  1.00  0.00           C  
ATOM   2686  CD1 TYR   208      86.951 121.114  54.643  1.00  0.00           C  
ATOM   2687  HD1 TYR   208      86.395 122.022  54.823  1.00  0.00           H  
ATOM   2688  CE1 TYR   208      88.176 121.049  53.958  1.00  0.00           C  
ATOM   2689  HE1 TYR   208      88.567 121.878  53.387  1.00  0.00           H  
ATOM   2690  CZ  TYR   208      88.769 119.770  53.725  1.00  0.00           C  
ATOM   2691  OH  TYR   208      89.847 119.652  52.965  1.00  0.00           O  
ATOM   2692  HH  TYR   208      90.193 120.461  52.581  1.00  0.00           H  
ATOM   2693  CE2 TYR   208      88.200 118.607  54.354  1.00  0.00           C  
ATOM   2694  HE2 TYR   208      88.704 117.669  54.173  1.00  0.00           H  
ATOM   2695  CD2 TYR   208      86.886 118.677  54.895  1.00  0.00           C  
ATOM   2696  HD2 TYR   208      86.536 117.750  55.323  1.00  0.00           H  
ATOM   2697  C   TYR   208      84.013 119.628  53.362  1.00  0.00           C  
ATOM   2698  O   TYR   208      83.587 118.471  53.146  1.00  0.00           O  
ATOM   2699  N   GLY   209      84.615 120.332  52.402  1.00  0.00           N  
ATOM   2700  H   GLY   209      85.227 121.080  52.696  1.00  0.00           H  
ATOM   2701  CA  GLY   209      84.888 119.845  51.038  1.00  0.00           C  
ATOM   2702  HA2 GLY   209      84.960 118.759  50.981  1.00  0.00           H  
ATOM   2703  HA3 GLY   209      84.182 120.175  50.276  1.00  0.00           H  
ATOM   2704  C   GLY   209      86.218 120.379  50.653  1.00  0.00           C  
ATOM   2705  O   GLY   209      86.531 121.540  50.900  1.00  0.00           O  
ATOM   2706  N   GLN   210      87.079 119.619  49.894  1.00  0.00           N  
ATOM   2707  H   GLN   210      87.857 120.159  49.542  1.00  0.00           H  
ATOM   2708  CA  GLN   210      86.898 118.280  49.222  1.00  0.00           C  
ATOM   2709  HA  GLN   210      87.772 118.238  48.573  1.00  0.00           H  
ATOM   2710  CB  GLN   210      87.110 117.089  50.216  1.00  0.00           C  
ATOM   2711  HB2 GLN   210      86.459 117.211  51.082  1.00  0.00           H  
ATOM   2712  HB3 GLN   210      86.984 116.172  49.641  1.00  0.00           H  
ATOM   2713  CG  GLN   210      88.570 117.141  50.820  1.00  0.00           C  
ATOM   2714  HG2 GLN   210      89.279 117.028  50.001  1.00  0.00           H  
ATOM   2715  HG3 GLN   210      88.756 118.140  51.215  1.00  0.00           H  
ATOM   2716  CD  GLN   210      88.821 116.066  51.898  1.00  0.00           C  
ATOM   2717  OE1 GLN   210      87.931 115.333  52.303  1.00  0.00           O  
ATOM   2718  NE2 GLN   210      90.069 115.941  52.282  1.00  0.00           N  
ATOM   2719 HE21 GLN   210      90.399 115.136  52.794  1.00  0.00           H  
ATOM   2720 HE22 GLN   210      90.733 116.514  51.782  1.00  0.00           H  
ATOM   2721  C   GLN   210      85.581 118.105  48.419  1.00  0.00           C  
ATOM   2722  O   GLN   210      84.769 117.181  48.676  1.00  0.00           O  
ATOM   2723  N   GLN   211      85.306 118.919  47.412  1.00  0.00           N  
ATOM   2724  H   GLN   211      86.049 119.568  47.197  1.00  0.00           H  
ATOM   2725  CA  GLN   211      84.136 118.855  46.541  1.00  0.00           C  
ATOM   2726  HA  GLN   211      83.197 118.872  47.094  1.00  0.00           H  
ATOM   2727  CB  GLN   211      84.100 120.109  45.607  1.00  0.00           C  
ATOM   2728  HB2 GLN   211      84.275 121.027  46.168  1.00  0.00           H  
ATOM   2729  HB3 GLN   211      84.908 120.039  44.878  1.00  0.00           H  
ATOM   2730  CG  GLN   211      82.781 120.326  44.996  1.00  0.00           C  
ATOM   2731  HG2 GLN   211      82.660 119.658  44.143  1.00  0.00           H  
ATOM   2732  HG3 GLN   211      82.056 120.092  45.775  1.00  0.00           H  
ATOM   2733  CD  GLN   211      82.653 121.738  44.455  1.00  0.00           C  
ATOM   2734  OE1 GLN   211      81.996 122.600  45.054  1.00  0.00           O  
ATOM   2735  NE2 GLN   211      83.364 122.050  43.409  1.00  0.00           N  
ATOM   2736 HE21 GLN   211      83.874 121.334  42.913  1.00  0.00           H  
ATOM   2737 HE22 GLN   211      83.337 123.030  43.164  1.00  0.00           H  
ATOM   2738  C   GLN   211      84.097 117.627  45.611  1.00  0.00           C  
ATOM   2739  O   GLN   211      82.989 117.261  45.136  1.00  0.00           O  
ATOM   2740  N   ASP   212      85.256 117.086  45.355  1.00  0.00           N  
ATOM   2741  H   ASP   212      86.031 117.564  45.792  1.00  0.00           H  
ATOM   2742  CA  ASP   212      85.490 115.776  44.701  1.00  0.00           C  
ATOM   2743  HA  ASP   212      84.567 115.594  44.151  1.00  0.00           H  
ATOM   2744  CB  ASP   212      86.646 115.875  43.684  1.00  0.00           C  
ATOM   2745  HB2 ASP   212      87.635 115.827  44.141  1.00  0.00           H  
ATOM   2746  HB3 ASP   212      86.579 114.997  43.042  1.00  0.00           H  
ATOM   2747  CG  ASP   212      86.732 117.067  42.699  1.00  0.00           C  
ATOM   2748  OD1 ASP   212      86.687 116.828  41.469  1.00  0.00           O  
ATOM   2749  OD2 ASP   212      86.849 118.273  43.076  1.00  0.00           O  
ATOM   2750  C   ASP   212      85.750 114.621  45.628  1.00  0.00           C  
ATOM   2751  O   ASP   212      86.475 114.887  46.622  1.00  0.00           O  
ATOM   2752  N   ARG   213      85.015 113.487  45.472  1.00  0.00           N  
ATOM   2753  H   ARG   213      84.372 113.355  44.704  1.00  0.00           H  
ATOM   2754  CA  ARG   213      85.227 112.305  46.362  1.00  0.00           C  
ATOM   2755  HA  ARG   213      86.072 112.467  47.031  1.00  0.00           H  
ATOM   2756  CB  ARG   213      84.003 112.215  47.352  1.00  0.00           C  
ATOM   2757  HB2 ARG   213      83.929 113.120  47.954  1.00  0.00           H  
ATOM   2758  HB3 ARG   213      83.034 112.019  46.893  1.00  0.00           H  
ATOM   2759  CG  ARG   213      84.095 111.009  48.333  1.00  0.00           C  
ATOM   2760  HG2 ARG   213      83.251 111.034  49.021  1.00  0.00           H  
ATOM   2761  HG3 ARG   213      84.121 110.000  47.921  1.00  0.00           H  
ATOM   2762  CD  ARG   213      85.351 111.062  49.155  1.00  0.00           C  
ATOM   2763  HD2 ARG   213      85.417 110.083  49.630  1.00  0.00           H  
ATOM   2764  HD3 ARG   213      86.249 111.337  48.603  1.00  0.00           H  
ATOM   2765  NE  ARG   213      85.132 112.114  50.158  1.00  0.00           N  
ATOM   2766  HE  ARG   213      84.253 112.308  50.616  1.00  0.00           H  
ATOM   2767  CZ  ARG   213      86.068 112.958  50.544  1.00  0.00           C  
ATOM   2768  NH1 ARG   213      87.288 112.950  50.079  1.00  0.00           N  
ATOM   2769 HH11 ARG   213      88.010 113.510  50.510  1.00  0.00           H  
ATOM   2770 HH12 ARG   213      87.645 112.326  49.370  1.00  0.00           H  
ATOM   2771  NH2 ARG   213      85.829 113.983  51.402  1.00  0.00           N  
ATOM   2772 HH21 ARG   213      86.626 114.496  51.752  1.00  0.00           H  
ATOM   2773 HH22 ARG   213      84.875 114.087  51.716  1.00  0.00           H  
ATOM   2774  C   ARG   213      85.660 111.070  45.547  1.00  0.00           C  
ATOM   2775  O   ARG   213      84.815 110.188  45.205  1.00  0.00           O  
ATOM   2776  N   GLY   214      86.911 110.819  45.210  1.00  0.00           N  
ATOM   2777  H   GLY   214      87.078 109.870  44.905  1.00  0.00           H  
ATOM   2778  CA  GLY   214      88.176 111.573  45.577  1.00  0.00           C  
ATOM   2779  HA2 GLY   214      88.973 111.286  44.891  1.00  0.00           H  
ATOM   2780  HA3 GLY   214      88.006 112.647  45.504  1.00  0.00           H  
ATOM   2781  C   GLY   214      88.557 111.263  47.074  1.00  0.00           C  
ATOM   2782  O   GLY   214      88.257 110.094  47.581  1.00  0.00           O  
ATOM   2783  OXT GLY   214      88.810 112.191  47.852  1.00  0.00           O  
TER    2784      GLY   214 
END   
