# Supplementary material for: Visualization of oligomerization, clustering, and density transition of intrinsically disordered proteins
Source: Natl Sci Rev. 2026 Feb 14;13(7):nwag107. doi: 10.1093/nsr/nwag107 (PMC13114874; doi:10.1093/nsr/nwag107)
Supplement: nwag107_Supplemental_Files [file nwag107_supplemental_files.zip › SI-MD-Structures/MD-Sturctures/frame207.pdb]

CRYST1  134.990  149.142  136.752  90.00  90.00  90.00               1
ATOM      1  N   MET     1      36.546 101.053  89.504  1.00  0.00           N  
ATOM      2  H1  MET     1      36.386 100.795  88.541  1.00  0.00           H  
ATOM      3  H2  MET     1      35.744 101.649  89.652  1.00  0.00           H  
ATOM      4  H3  MET     1      37.407 101.552  89.675  1.00  0.00           H  
ATOM      5  CA  MET     1      36.368  99.792  90.264  1.00  0.00           C  
ATOM      6  HA  MET     1      37.084  99.022  89.976  1.00  0.00           H  
ATOM      7  CB  MET     1      36.673  99.991  91.715  1.00  0.00           C  
ATOM      8  HB2 MET     1      35.971 100.544  92.339  1.00  0.00           H  
ATOM      9  HB3 MET     1      36.720  98.972  92.098  1.00  0.00           H  
ATOM     10  CG  MET     1      38.098 100.679  91.974  1.00  0.00           C  
ATOM     11  HG2 MET     1      38.026 101.766  91.994  1.00  0.00           H  
ATOM     12  HG3 MET     1      38.502 100.363  92.936  1.00  0.00           H  
ATOM     13  SD  MET     1      39.382 100.270  90.747  1.00  0.00           S  
ATOM     14  CE  MET     1      40.638  99.839  91.996  1.00  0.00           C  
ATOM     15  HE1 MET     1      41.587  99.574  91.530  1.00  0.00           H  
ATOM     16  HE2 MET     1      40.699 100.689  92.676  1.00  0.00           H  
ATOM     17  HE3 MET     1      40.293  98.943  92.511  1.00  0.00           H  
ATOM     18  C   MET     1      34.938  99.270  89.988  1.00  0.00           C  
ATOM     19  O   MET     1      33.966  99.863  90.449  1.00  0.00           O  
ATOM     20  N   ALA     2      34.689  98.302  89.126  1.00  0.00           N  
ATOM     21  H   ALA     2      33.711  98.051  89.160  1.00  0.00           H  
ATOM     22  CA  ALA     2      35.542  97.628  88.164  1.00  0.00           C  
ATOM     23  HA  ALA     2      34.803  97.086  87.574  1.00  0.00           H  
ATOM     24  CB  ALA     2      36.112  98.668  87.136  1.00  0.00           C  
ATOM     25  HB1 ALA     2      36.920  99.218  87.618  1.00  0.00           H  
ATOM     26  HB2 ALA     2      36.643  98.017  86.441  1.00  0.00           H  
ATOM     27  HB3 ALA     2      35.352  99.308  86.687  1.00  0.00           H  
ATOM     28  C   ALA     2      36.510  96.621  88.762  1.00  0.00           C  
ATOM     29  O   ALA     2      37.584  97.005  89.306  1.00  0.00           O  
ATOM     30  N   SER     3      36.217  95.319  88.646  1.00  0.00           N  
ATOM     31  H   SER     3      36.930  94.695  88.997  1.00  0.00           H  
ATOM     32  CA  SER     3      35.042  94.685  88.050  1.00  0.00           C  
ATOM     33  HA  SER     3      34.149  95.276  88.256  1.00  0.00           H  
ATOM     34  CB  SER     3      35.218  94.527  86.527  1.00  0.00           C  
ATOM     35  HB2 SER     3      35.569  95.482  86.137  1.00  0.00           H  
ATOM     36  HB3 SER     3      35.816  93.637  86.329  1.00  0.00           H  
ATOM     37  OG  SER     3      33.962  94.308  85.923  1.00  0.00           O  
ATOM     38  HG  SER     3      34.041  94.344  84.967  1.00  0.00           H  
ATOM     39  C   SER     3      34.814  93.351  88.671  1.00  0.00           C  
ATOM     40  O   SER     3      35.704  92.727  89.099  1.00  0.00           O  
ATOM     41  N   ASN     4      33.608  92.880  88.529  1.00  0.00           N  
ATOM     42  H   ASN     4      32.912  93.420  88.036  1.00  0.00           H  
ATOM     43  CA  ASN     4      33.152  91.546  88.897  1.00  0.00           C  
ATOM     44  HA  ASN     4      33.997  90.890  89.104  1.00  0.00           H  
ATOM     45  CB  ASN     4      32.405  91.662  90.318  1.00  0.00           C  
ATOM     46  HB2 ASN     4      31.712  92.503  90.354  1.00  0.00           H  
ATOM     47  HB3 ASN     4      31.823  90.765  90.531  1.00  0.00           H  
ATOM     48  CG  ASN     4      33.273  91.848  91.573  1.00  0.00           C  
ATOM     49  OD1 ASN     4      33.723  92.934  91.888  1.00  0.00           O  
ATOM     50  ND2 ASN     4      33.687  90.729  92.174  1.00  0.00           N  
ATOM     51 HD21 ASN     4      34.156  90.898  93.052  1.00  0.00           H  
ATOM     52 HD22 ASN     4      33.377  89.851  91.782  1.00  0.00           H  
ATOM     53  C   ASN     4      32.291  90.814  87.850  1.00  0.00           C  
ATOM     54  O   ASN     4      31.056  90.751  87.936  1.00  0.00           O  
ATOM     55  N   ASP     5      32.860  90.286  86.736  1.00  0.00           N  
ATOM     56  H   ASP     5      32.205  89.999  86.023  1.00  0.00           H  
ATOM     57  CA  ASP     5      34.272  90.197  86.326  1.00  0.00           C  
ATOM     58  HA  ASP     5      34.942  90.593  87.089  1.00  0.00           H  
ATOM     59  CB  ASP     5      34.669  88.693  86.232  1.00  0.00           C  
ATOM     60  HB2 ASP     5      34.008  88.188  85.528  1.00  0.00           H  
ATOM     61  HB3 ASP     5      35.692  88.498  85.911  1.00  0.00           H  
ATOM     62  CG  ASP     5      34.560  87.930  87.562  1.00  0.00           C  
ATOM     63  OD1 ASP     5      35.094  88.359  88.613  1.00  0.00           O  
ATOM     64  OD2 ASP     5      33.803  86.914  87.573  1.00  0.00           O  
ATOM     65  C   ASP     5      34.667  91.024  85.105  1.00  0.00           C  
ATOM     66  O   ASP     5      33.773  91.555  84.457  1.00  0.00           O  
ATOM     67  N   TYR     6      35.959  91.166  84.781  1.00  0.00           N  
ATOM     68  H   TYR     6      36.698  90.769  85.342  1.00  0.00           H  
ATOM     69  CA  TYR     6      36.346  91.713  83.460  1.00  0.00           C  
ATOM     70  HA  TYR     6      35.806  92.633  83.234  1.00  0.00           H  
ATOM     71  CB  TYR     6      37.874  92.138  83.575  1.00  0.00           C  
ATOM     72  HB2 TYR     6      38.570  91.347  83.856  1.00  0.00           H  
ATOM     73  HB3 TYR     6      38.185  92.450  82.578  1.00  0.00           H  
ATOM     74  CG  TYR     6      38.221  93.349  84.461  1.00  0.00           C  
ATOM     75  CD1 TYR     6      38.500  93.168  85.832  1.00  0.00           C  
ATOM     76  HD1 TYR     6      38.420  92.170  86.236  1.00  0.00           H  
ATOM     77  CE1 TYR     6      38.843  94.278  86.701  1.00  0.00           C  
ATOM     78  HE1 TYR     6      38.993  94.261  87.770  1.00  0.00           H  
ATOM     79  CZ  TYR     6      38.960  95.507  86.084  1.00  0.00           C  
ATOM     80  OH  TYR     6      39.565  96.504  86.798  1.00  0.00           O  
ATOM     81  HH  TYR     6      39.798  97.245  86.234  1.00  0.00           H  
ATOM     82  CE2 TYR     6      38.776  95.714  84.692  1.00  0.00           C  
ATOM     83  HE2 TYR     6      38.876  96.696  84.252  1.00  0.00           H  
ATOM     84  CD2 TYR     6      38.404  94.648  83.875  1.00  0.00           C  
ATOM     85  HD2 TYR     6      38.471  94.712  82.799  1.00  0.00           H  
ATOM     86  C   TYR     6      36.056  90.707  82.283  1.00  0.00           C  
ATOM     87  O   TYR     6      36.332  89.534  82.390  1.00  0.00           O  
ATOM     88  N   THR     7      35.516  91.221  81.170  1.00  0.00           N  
ATOM     89  H   THR     7      35.165  92.166  81.114  1.00  0.00           H  
ATOM     90  CA  THR     7      35.781  90.546  79.918  1.00  0.00           C  
ATOM     91  HA  THR     7      35.741  89.462  80.021  1.00  0.00           H  
ATOM     92  CB  THR     7      34.600  90.822  78.973  1.00  0.00           C  
ATOM     93  HB  THR     7      33.718  90.324  79.374  1.00  0.00           H  
ATOM     94  CG2 THR     7      34.447  92.321  78.598  1.00  0.00           C  
ATOM     95 HG21 THR     7      33.759  92.342  77.753  1.00  0.00           H  
ATOM     96 HG22 THR     7      33.886  92.843  79.373  1.00  0.00           H  
ATOM     97 HG23 THR     7      35.390  92.788  78.315  1.00  0.00           H  
ATOM     98  OG1 THR     7      34.783  90.079  77.764  1.00  0.00           O  
ATOM     99  HG1 THR     7      34.536  89.163  77.916  1.00  0.00           H  
ATOM    100  C   THR     7      37.136  90.895  79.231  1.00  0.00           C  
ATOM    101  O   THR     7      37.680  91.873  79.634  1.00  0.00           O  
ATOM    102  N   GLN     8      37.658  89.882  78.411  1.00  0.00           N  
ATOM    103  H   GLN     8      37.059  89.130  78.102  1.00  0.00           H  
ATOM    104  CA  GLN     8      39.061  89.958  77.820  1.00  0.00           C  
ATOM    105  HA  GLN     8      39.779  89.675  78.589  1.00  0.00           H  
ATOM    106  CB  GLN     8      39.160  88.828  76.739  1.00  0.00           C  
ATOM    107  HB2 GLN     8      40.182  88.742  76.369  1.00  0.00           H  
ATOM    108  HB3 GLN     8      38.857  87.846  77.104  1.00  0.00           H  
ATOM    109  CG  GLN     8      38.270  89.080  75.457  1.00  0.00           C  
ATOM    110  HG2 GLN     8      37.275  89.311  75.836  1.00  0.00           H  
ATOM    111  HG3 GLN     8      38.537  89.873  74.758  1.00  0.00           H  
ATOM    112  CD  GLN     8      38.102  87.788  74.638  1.00  0.00           C  
ATOM    113  OE1 GLN     8      38.735  86.752  74.865  1.00  0.00           O  
ATOM    114  NE2 GLN     8      37.227  87.799  73.661  1.00  0.00           N  
ATOM    115 HE21 GLN     8      36.717  88.664  73.553  1.00  0.00           H  
ATOM    116 HE22 GLN     8      37.142  86.977  73.082  1.00  0.00           H  
ATOM    117  C   GLN     8      39.359  91.393  77.228  1.00  0.00           C  
ATOM    118  O   GLN     8      38.401  92.005  76.679  1.00  0.00           O  
ATOM    119  N   GLN     9      40.541  91.942  77.323  1.00  0.00           N  
ATOM    120  H   GLN     9      40.630  92.902  77.021  1.00  0.00           H  
ATOM    121  CA  GLN     9      41.779  91.546  78.016  1.00  0.00           C  
ATOM    122  HA  GLN     9      42.597  92.162  77.641  1.00  0.00           H  
ATOM    123  CB  GLN     9      41.577  91.853  79.535  1.00  0.00           C  
ATOM    124  HB2 GLN     9      40.767  91.196  79.852  1.00  0.00           H  
ATOM    125  HB3 GLN     9      42.542  91.734  80.028  1.00  0.00           H  
ATOM    126  CG  GLN     9      41.000  93.231  79.848  1.00  0.00           C  
ATOM    127  HG2 GLN     9      41.425  93.900  79.101  1.00  0.00           H  
ATOM    128  HG3 GLN     9      39.914  93.171  79.773  1.00  0.00           H  
ATOM    129  CD  GLN     9      41.297  93.696  81.265  1.00  0.00           C  
ATOM    130  OE1 GLN     9      41.529  92.893  82.208  1.00  0.00           O  
ATOM    131  NE2 GLN     9      41.053  94.979  81.574  1.00  0.00           N  
ATOM    132 HE21 GLN     9      40.995  95.628  80.802  1.00  0.00           H  
ATOM    133 HE22 GLN     9      41.181  95.187  82.554  1.00  0.00           H  
ATOM    134  C   GLN     9      42.261  90.145  77.769  1.00  0.00           C  
ATOM    135  O   GLN     9      42.203  89.292  78.683  1.00  0.00           O  
ATOM    136  N   ALA    10      42.605  89.762  76.553  1.00  0.00           N  
ATOM    137  H   ALA    10      42.841  88.781  76.508  1.00  0.00           H  
ATOM    138  CA  ALA    10      42.782  90.477  75.283  1.00  0.00           C  
ATOM    139  HA  ALA    10      42.034  91.264  75.180  1.00  0.00           H  
ATOM    140  CB  ALA    10      44.168  91.019  75.243  1.00  0.00           C  
ATOM    141  HB1 ALA    10      44.348  91.525  74.295  1.00  0.00           H  
ATOM    142  HB2 ALA    10      44.305  91.657  76.116  1.00  0.00           H  
ATOM    143  HB3 ALA    10      44.963  90.276  75.310  1.00  0.00           H  
ATOM    144  C   ALA    10      42.376  89.474  74.265  1.00  0.00           C  
ATOM    145  O   ALA    10      42.130  88.287  74.544  1.00  0.00           O  
ATOM    146  N   THR    11      42.160  89.985  73.033  1.00  0.00           N  
ATOM    147  H   THR    11      42.417  90.940  72.829  1.00  0.00           H  
ATOM    148  CA  THR    11      41.624  89.273  71.883  1.00  0.00           C  
ATOM    149  HA  THR    11      41.870  88.238  72.117  1.00  0.00           H  
ATOM    150  CB  THR    11      40.022  89.421  71.827  1.00  0.00           C  
ATOM    151  HB  THR    11      39.660  88.660  72.518  1.00  0.00           H  
ATOM    152  CG2 THR    11      39.474  90.787  72.093  1.00  0.00           C  
ATOM    153 HG21 THR    11      40.148  91.605  71.840  1.00  0.00           H  
ATOM    154 HG22 THR    11      38.506  90.930  71.613  1.00  0.00           H  
ATOM    155 HG23 THR    11      39.272  90.888  73.159  1.00  0.00           H  
ATOM    156  OG1 THR    11      39.522  89.125  70.541  1.00  0.00           O  
ATOM    157  HG1 THR    11      39.422  88.171  70.510  1.00  0.00           H  
ATOM    158  C   THR    11      42.320  89.709  70.599  1.00  0.00           C  
ATOM    159  O   THR    11      41.897  90.736  70.027  1.00  0.00           O  
ATOM    160  N   GLN    12      43.265  88.975  70.018  1.00  0.00           N  
ATOM    161  H   GLN    12      43.670  89.371  69.181  1.00  0.00           H  
ATOM    162  CA  GLN    12      43.981  87.824  70.623  1.00  0.00           C  
ATOM    163  HA  GLN    12      43.273  87.063  70.953  1.00  0.00           H  
ATOM    164  CB  GLN    12      44.961  87.158  69.541  1.00  0.00           C  
ATOM    165  HB2 GLN    12      45.326  86.219  69.959  1.00  0.00           H  
ATOM    166  HB3 GLN    12      44.402  87.074  68.609  1.00  0.00           H  
ATOM    167  CG  GLN    12      46.190  87.946  69.117  1.00  0.00           C  
ATOM    168  HG2 GLN    12      45.825  88.948  68.892  1.00  0.00           H  
ATOM    169  HG3 GLN    12      46.763  87.976  70.044  1.00  0.00           H  
ATOM    170  CD  GLN    12      47.060  87.441  67.968  1.00  0.00           C  
ATOM    171  OE1 GLN    12      46.832  86.378  67.470  1.00  0.00           O  
ATOM    172  NE2 GLN    12      47.965  88.212  67.454  1.00  0.00           N  
ATOM    173 HE21 GLN    12      48.502  87.812  66.697  1.00  0.00           H  
ATOM    174 HE22 GLN    12      47.998  89.186  67.717  1.00  0.00           H  
ATOM    175  C   GLN    12      44.792  88.043  71.964  1.00  0.00           C  
ATOM    176  O   GLN    12      45.038  89.135  72.361  1.00  0.00           O  
ATOM    177  N   SER    13      45.045  86.999  72.706  1.00  0.00           N  
ATOM    178  H   SER    13      44.867  86.071  72.348  1.00  0.00           H  
ATOM    179  CA  SER    13      45.732  87.017  74.011  1.00  0.00           C  
ATOM    180  HA  SER    13      45.079  87.559  74.696  1.00  0.00           H  
ATOM    181  CB  SER    13      45.916  85.635  74.599  1.00  0.00           C  
ATOM    182  HB2 SER    13      46.681  85.076  74.060  1.00  0.00           H  
ATOM    183  HB3 SER    13      46.093  85.657  75.674  1.00  0.00           H  
ATOM    184  OG  SER    13      44.782  84.812  74.452  1.00  0.00           O  
ATOM    185  HG  SER    13      44.923  83.888  74.672  1.00  0.00           H  
ATOM    186  C   SER    13      47.063  87.752  74.061  1.00  0.00           C  
ATOM    187  O   SER    13      48.005  87.559  73.292  1.00  0.00           O  
ATOM    188  N   TYR    14      47.279  88.554  75.082  1.00  0.00           N  
ATOM    189  H   TYR    14      46.531  88.642  75.755  1.00  0.00           H  
ATOM    190  CA  TYR    14      48.542  89.060  75.488  1.00  0.00           C  
ATOM    191  HA  TYR    14      49.327  88.312  75.385  1.00  0.00           H  
ATOM    192  CB  TYR    14      48.865  90.263  74.585  1.00  0.00           C  
ATOM    193  HB2 TYR    14      48.870  89.853  73.576  1.00  0.00           H  
ATOM    194  HB3 TYR    14      48.105  91.041  74.652  1.00  0.00           H  
ATOM    195  CG  TYR    14      50.245  90.809  74.766  1.00  0.00           C  
ATOM    196  CD1 TYR    14      51.331  90.118  74.303  1.00  0.00           C  
ATOM    197  HD1 TYR    14      51.117  89.204  73.771  1.00  0.00           H  
ATOM    198  CE1 TYR    14      52.596  90.726  74.443  1.00  0.00           C  
ATOM    199  HE1 TYR    14      53.373  90.326  73.809  1.00  0.00           H  
ATOM    200  CZ  TYR    14      52.835  91.807  75.302  1.00  0.00           C  
ATOM    201  OH  TYR    14      54.060  92.368  75.370  1.00  0.00           O  
ATOM    202  HH  TYR    14      54.725  91.939  74.826  1.00  0.00           H  
ATOM    203  CE2 TYR    14      51.722  92.422  75.887  1.00  0.00           C  
ATOM    204  HE2 TYR    14      51.764  93.325  76.478  1.00  0.00           H  
ATOM    205  CD2 TYR    14      50.470  91.962  75.514  1.00  0.00           C  
ATOM    206  HD2 TYR    14      49.605  92.493  75.885  1.00  0.00           H  
ATOM    207  C   TYR    14      48.515  89.534  76.979  1.00  0.00           C  
ATOM    208  O   TYR    14      47.616  90.267  77.463  1.00  0.00           O  
ATOM    209  N   GLY    15      49.459  89.291  77.826  1.00  0.00           N  
ATOM    210  H   GLY    15      49.327  89.751  78.715  1.00  0.00           H  
ATOM    211  CA  GLY    15      50.758  88.682  77.582  1.00  0.00           C  
ATOM    212  HA2 GLY    15      50.692  87.648  77.244  1.00  0.00           H  
ATOM    213  HA3 GLY    15      51.286  89.144  76.747  1.00  0.00           H  
ATOM    214  C   GLY    15      51.582  88.479  78.910  1.00  0.00           C  
ATOM    215  O   GLY    15      51.789  89.386  79.701  1.00  0.00           O  
ATOM    216  N   ALA    16      52.143  87.256  79.039  1.00  0.00           N  
ATOM    217  H   ALA    16      52.027  86.505  78.373  1.00  0.00           H  
ATOM    218  CA  ALA    16      52.909  86.932  80.238  1.00  0.00           C  
ATOM    219  HA  ALA    16      53.412  87.843  80.563  1.00  0.00           H  
ATOM    220  CB  ALA    16      51.966  86.482  81.391  1.00  0.00           C  
ATOM    221  HB1 ALA    16      51.296  85.653  81.163  1.00  0.00           H  
ATOM    222  HB2 ALA    16      52.603  86.169  82.218  1.00  0.00           H  
ATOM    223  HB3 ALA    16      51.422  87.326  81.817  1.00  0.00           H  
ATOM    224  C   ALA    16      54.023  85.928  79.886  1.00  0.00           C  
ATOM    225  O   ALA    16      53.835  85.030  79.037  1.00  0.00           O  
ATOM    226  N   TYR    17      55.165  85.958  80.612  1.00  0.00           N  
ATOM    227  H   TYR    17      55.412  86.840  81.039  1.00  0.00           H  
ATOM    228  CA  TYR    17      56.184  84.899  80.425  1.00  0.00           C  
ATOM    229  HA  TYR    17      55.778  83.891  80.516  1.00  0.00           H  
ATOM    230  CB  TYR    17      56.895  84.920  79.100  1.00  0.00           C  
ATOM    231  HB2 TYR    17      56.110  84.504  78.469  1.00  0.00           H  
ATOM    232  HB3 TYR    17      57.148  85.931  78.782  1.00  0.00           H  
ATOM    233  CG  TYR    17      58.095  84.021  78.938  1.00  0.00           C  
ATOM    234  CD1 TYR    17      59.382  84.545  79.077  1.00  0.00           C  
ATOM    235  HD1 TYR    17      59.422  85.599  79.309  1.00  0.00           H  
ATOM    236  CE1 TYR    17      60.555  83.777  78.993  1.00  0.00           C  
ATOM    237  HE1 TYR    17      61.497  84.283  79.146  1.00  0.00           H  
ATOM    238  CZ  TYR    17      60.474  82.418  78.792  1.00  0.00           C  
ATOM    239  OH  TYR    17      61.633  81.605  78.582  1.00  0.00           O  
ATOM    240  HH  TYR    17      62.434  82.037  78.276  1.00  0.00           H  
ATOM    241  CE2 TYR    17      59.147  81.849  78.633  1.00  0.00           C  
ATOM    242  HE2 TYR    17      59.084  80.873  78.176  1.00  0.00           H  
ATOM    243  CD2 TYR    17      57.956  82.611  78.775  1.00  0.00           C  
ATOM    244  HD2 TYR    17      56.989  82.155  78.623  1.00  0.00           H  
ATOM    245  C   TYR    17      57.234  85.028  81.619  1.00  0.00           C  
ATOM    246  O   TYR    17      57.604  86.153  81.971  1.00  0.00           O  
ATOM    247  N   PRO    18      57.707  83.931  82.238  1.00  0.00           N  
ATOM    248  CD  PRO    18      57.188  82.511  82.078  1.00  0.00           C  
ATOM    249  HD2 PRO    18      57.079  82.204  81.038  1.00  0.00           H  
ATOM    250  HD3 PRO    18      56.162  82.519  82.447  1.00  0.00           H  
ATOM    251  CG  PRO    18      58.026  81.626  82.988  1.00  0.00           C  
ATOM    252  HG2 PRO    18      58.919  81.217  82.516  1.00  0.00           H  
ATOM    253  HG3 PRO    18      57.403  80.872  83.470  1.00  0.00           H  
ATOM    254  CB  PRO    18      58.556  82.607  84.037  1.00  0.00           C  
ATOM    255  HB2 PRO    18      59.544  82.306  84.387  1.00  0.00           H  
ATOM    256  HB3 PRO    18      57.844  82.608  84.861  1.00  0.00           H  
ATOM    257  CA  PRO    18      58.608  83.995  83.374  1.00  0.00           C  
ATOM    258  HA  PRO    18      58.378  84.776  84.099  1.00  0.00           H  
ATOM    259  C   PRO    18      60.027  84.249  82.890  1.00  0.00           C  
ATOM    260  O   PRO    18      60.782  83.339  82.461  1.00  0.00           O  
ATOM    261  N   THR    19      60.442  85.529  82.803  1.00  0.00           N  
ATOM    262  H   THR    19      59.886  86.208  83.303  1.00  0.00           H  
ATOM    263  CA  THR    19      61.727  85.890  82.320  1.00  0.00           C  
ATOM    264  HA  THR    19      61.907  85.371  81.378  1.00  0.00           H  
ATOM    265  CB  THR    19      61.785  87.415  81.905  1.00  0.00           C  
ATOM    266  HB  THR    19      61.339  88.063  82.660  1.00  0.00           H  
ATOM    267  CG2 THR    19      63.144  87.985  81.578  1.00  0.00           C  
ATOM    268 HG21 THR    19      63.555  87.325  80.814  1.00  0.00           H  
ATOM    269 HG22 THR    19      63.029  89.009  81.221  1.00  0.00           H  
ATOM    270 HG23 THR    19      63.761  87.956  82.476  1.00  0.00           H  
ATOM    271  OG1 THR    19      61.035  87.500  80.728  1.00  0.00           O  
ATOM    272  HG1 THR    19      60.110  87.362  80.942  1.00  0.00           H  
ATOM    273  C   THR    19      62.881  85.478  83.284  1.00  0.00           C  
ATOM    274  O   THR    19      62.823  85.663  84.505  1.00  0.00           O  
ATOM    275  N   GLN    20      64.032  85.035  82.728  1.00  0.00           N  
ATOM    276  H   GLN    20      64.036  84.784  81.750  1.00  0.00           H  
ATOM    277  CA  GLN    20      65.217  84.592  83.518  1.00  0.00           C  
ATOM    278  HA  GLN    20      64.794  84.085  84.386  1.00  0.00           H  
ATOM    279  CB  GLN    20      66.176  83.640  82.743  1.00  0.00           C  
ATOM    280  HB2 GLN    20      66.220  84.050  81.733  1.00  0.00           H  
ATOM    281  HB3 GLN    20      67.172  83.591  83.183  1.00  0.00           H  
ATOM    282  CG  GLN    20      65.656  82.210  82.548  1.00  0.00           C  
ATOM    283  HG2 GLN    20      64.611  82.186  82.236  1.00  0.00           H  
ATOM    284  HG3 GLN    20      66.211  81.645  81.799  1.00  0.00           H  
ATOM    285  CD  GLN    20      65.657  81.454  83.949  1.00  0.00           C  
ATOM    286  OE1 GLN    20      66.417  81.874  84.852  1.00  0.00           O  
ATOM    287  NE2 GLN    20      64.895  80.369  84.124  1.00  0.00           N  
ATOM    288 HE21 GLN    20      64.344  80.095  83.323  1.00  0.00           H  
ATOM    289 HE22 GLN    20      64.862  79.966  85.050  1.00  0.00           H  
ATOM    290  C   GLN    20      65.987  85.828  84.034  1.00  0.00           C  
ATOM    291  O   GLN    20      66.369  86.581  83.194  1.00  0.00           O  
ATOM    292  N   PRO    21      66.293  85.882  85.356  1.00  0.00           N  
ATOM    293  CD  PRO    21      65.761  85.142  86.470  1.00  0.00           C  
ATOM    294  HD2 PRO    21      66.453  84.403  86.875  1.00  0.00           H  
ATOM    295  HD3 PRO    21      64.781  84.733  86.224  1.00  0.00           H  
ATOM    296  CG  PRO    21      65.717  86.166  87.622  1.00  0.00           C  
ATOM    297  HG2 PRO    21      65.710  85.667  88.591  1.00  0.00           H  
ATOM    298  HG3 PRO    21      64.833  86.792  87.502  1.00  0.00           H  
ATOM    299  CB  PRO    21      66.866  87.082  87.348  1.00  0.00           C  
ATOM    300  HB2 PRO    21      67.821  86.575  87.482  1.00  0.00           H  
ATOM    301  HB3 PRO    21      66.805  88.064  87.817  1.00  0.00           H  
ATOM    302  CA  PRO    21      66.783  87.202  85.872  1.00  0.00           C  
ATOM    303  HA  PRO    21      66.049  87.965  85.611  1.00  0.00           H  
ATOM    304  C   PRO    21      68.087  87.666  85.266  1.00  0.00           C  
ATOM    305  O   PRO    21      69.038  86.927  85.026  1.00  0.00           O  
ATOM    306  N   GLY    22      68.193  89.019  85.084  1.00  0.00           N  
ATOM    307  H   GLY    22      67.410  89.605  85.335  1.00  0.00           H  
ATOM    308  CA  GLY    22      69.493  89.667  84.704  1.00  0.00           C  
ATOM    309  HA2 GLY    22      69.841  89.272  83.749  1.00  0.00           H  
ATOM    310  HA3 GLY    22      69.222  90.722  84.735  1.00  0.00           H  
ATOM    311  C   GLY    22      70.589  89.398  85.689  1.00  0.00           C  
ATOM    312  O   GLY    22      70.336  88.969  86.812  1.00  0.00           O  
ATOM    313  N   GLN    23      71.866  89.653  85.353  1.00  0.00           N  
ATOM    314  H   GLN    23      71.993  90.226  84.531  1.00  0.00           H  
ATOM    315  CA  GLN    23      72.959  89.446  86.217  1.00  0.00           C  
ATOM    316  HA  GLN    23      72.893  88.376  86.416  1.00  0.00           H  
ATOM    317  CB  GLN    23      74.250  89.757  85.459  1.00  0.00           C  
ATOM    318  HB2 GLN    23      74.116  89.171  84.550  1.00  0.00           H  
ATOM    319  HB3 GLN    23      74.328  90.804  85.168  1.00  0.00           H  
ATOM    320  CG  GLN    23      75.472  89.185  86.143  1.00  0.00           C  
ATOM    321  HG2 GLN    23      75.808  89.978  86.811  1.00  0.00           H  
ATOM    322  HG3 GLN    23      75.256  88.315  86.763  1.00  0.00           H  
ATOM    323  CD  GLN    23      76.704  88.786  85.257  1.00  0.00           C  
ATOM    324  OE1 GLN    23      76.785  88.980  84.063  1.00  0.00           O  
ATOM    325  NE2 GLN    23      77.698  88.262  85.912  1.00  0.00           N  
ATOM    326 HE21 GLN    23      77.613  88.038  86.893  1.00  0.00           H  
ATOM    327 HE22 GLN    23      78.467  87.906  85.362  1.00  0.00           H  
ATOM    328  C   GLN    23      72.851  90.172  87.587  1.00  0.00           C  
ATOM    329  O   GLN    23      72.490  91.329  87.689  1.00  0.00           O  
ATOM    330  N   GLY    24      73.255  89.540  88.678  1.00  0.00           N  
ATOM    331  H   GLY    24      73.455  88.551  88.628  1.00  0.00           H  
ATOM    332  CA  GLY    24      73.527  90.166  89.919  1.00  0.00           C  
ATOM    333  HA2 GLY    24      72.751  90.897  90.146  1.00  0.00           H  
ATOM    334  HA3 GLY    24      73.708  89.473  90.741  1.00  0.00           H  
ATOM    335  C   GLY    24      74.783  91.079  89.920  1.00  0.00           C  
ATOM    336  O   GLY    24      75.790  90.653  89.401  1.00  0.00           O  
ATOM    337  N   TYR    25      74.781  92.325  90.430  1.00  0.00           N  
ATOM    338  H   TYR    25      73.845  92.515  90.759  1.00  0.00           H  
ATOM    339  CA  TYR    25      75.734  93.378  90.075  1.00  0.00           C  
ATOM    340  HA  TYR    25      76.738  93.056  90.349  1.00  0.00           H  
ATOM    341  CB  TYR    25      75.703  93.620  88.589  1.00  0.00           C  
ATOM    342  HB2 TYR    25      76.151  92.812  88.010  1.00  0.00           H  
ATOM    343  HB3 TYR    25      74.680  93.864  88.301  1.00  0.00           H  
ATOM    344  CG  TYR    25      76.611  94.777  88.279  1.00  0.00           C  
ATOM    345  CD1 TYR    25      77.974  94.510  87.993  1.00  0.00           C  
ATOM    346  HD1 TYR    25      78.378  93.509  88.040  1.00  0.00           H  
ATOM    347  CE1 TYR    25      78.808  95.616  87.751  1.00  0.00           C  
ATOM    348  HE1 TYR    25      79.828  95.347  87.517  1.00  0.00           H  
ATOM    349  CZ  TYR    25      78.360  96.961  87.713  1.00  0.00           C  
ATOM    350  OH  TYR    25      79.217  98.014  87.512  1.00  0.00           O  
ATOM    351  HH  TYR    25      80.107  97.841  87.195  1.00  0.00           H  
ATOM    352  CE2 TYR    25      76.967  97.212  88.119  1.00  0.00           C  
ATOM    353  HE2 TYR    25      76.640  98.241  88.093  1.00  0.00           H  
ATOM    354  CD2 TYR    25      76.115  96.117  88.290  1.00  0.00           C  
ATOM    355  HD2 TYR    25      75.128  96.296  88.690  1.00  0.00           H  
ATOM    356  C   TYR    25      75.484  94.562  90.974  1.00  0.00           C  
ATOM    357  O   TYR    25      74.393  95.078  91.022  1.00  0.00           O  
ATOM    358  N   SER    26      76.563  95.014  91.606  1.00  0.00           N  
ATOM    359  H   SER    26      77.396  94.444  91.590  1.00  0.00           H  
ATOM    360  CA  SER    26      76.431  96.033  92.637  1.00  0.00           C  
ATOM    361  HA  SER    26      75.495  95.991  93.193  1.00  0.00           H  
ATOM    362  CB  SER    26      77.499  95.895  93.758  1.00  0.00           C  
ATOM    363  HB2 SER    26      77.477  94.962  94.322  1.00  0.00           H  
ATOM    364  HB3 SER    26      78.497  96.118  93.380  1.00  0.00           H  
ATOM    365  OG  SER    26      77.292  97.003  94.650  1.00  0.00           O  
ATOM    366  HG  SER    26      76.742  96.699  95.376  1.00  0.00           H  
ATOM    367  C   SER    26      76.481  97.483  92.087  1.00  0.00           C  
ATOM    368  O   SER    26      77.529  98.003  91.740  1.00  0.00           O  
ATOM    369  N   GLN    27      75.319  98.093  91.809  1.00  0.00           N  
ATOM    370  H   GLN    27      74.472  97.552  91.900  1.00  0.00           H  
ATOM    371  CA  GLN    27      75.204  99.326  91.045  1.00  0.00           C  
ATOM    372  HA  GLN    27      75.801  99.255  90.135  1.00  0.00           H  
ATOM    373  CB  GLN    27      73.680  99.564  90.838  1.00  0.00           C  
ATOM    374  HB2 GLN    27      73.242  99.543  91.836  1.00  0.00           H  
ATOM    375  HB3 GLN    27      73.570 100.534  90.353  1.00  0.00           H  
ATOM    376  CG  GLN    27      72.982  98.603  89.956  1.00  0.00           C  
ATOM    377  HG2 GLN    27      73.598  98.546  89.059  1.00  0.00           H  
ATOM    378  HG3 GLN    27      72.973  97.607  90.399  1.00  0.00           H  
ATOM    379  CD  GLN    27      71.569  99.069  89.471  1.00  0.00           C  
ATOM    380  OE1 GLN    27      71.044 100.162  89.711  1.00  0.00           O  
ATOM    381  NE2 GLN    27      70.944  98.152  88.747  1.00  0.00           N  
ATOM    382 HE21 GLN    27      71.456  97.341  88.431  1.00  0.00           H  
ATOM    383 HE22 GLN    27      70.135  98.347  88.175  1.00  0.00           H  
ATOM    384  C   GLN    27      75.850 100.497  91.761  1.00  0.00           C  
ATOM    385  O   GLN    27      76.178 101.508  91.128  1.00  0.00           O  
ATOM    386  N   GLN    28      76.105 100.418  93.079  1.00  0.00           N  
ATOM    387  H   GLN    28      75.753  99.562  93.483  1.00  0.00           H  
ATOM    388  CA  GLN    28      76.966 101.284  93.903  1.00  0.00           C  
ATOM    389  HA  GLN    28      76.639 102.301  93.688  1.00  0.00           H  
ATOM    390  CB  GLN    28      76.765 100.947  95.415  1.00  0.00           C  
ATOM    391  HB2 GLN    28      77.010  99.891  95.534  1.00  0.00           H  
ATOM    392  HB3 GLN    28      77.417 101.487  96.101  1.00  0.00           H  
ATOM    393  CG  GLN    28      75.258 101.061  95.852  1.00  0.00           C  
ATOM    394  HG2 GLN    28      74.723 100.561  95.045  1.00  0.00           H  
ATOM    395  HG3 GLN    28      75.051 100.577  96.806  1.00  0.00           H  
ATOM    396  CD  GLN    28      74.787 102.500  95.816  1.00  0.00           C  
ATOM    397  OE1 GLN    28      75.483 103.471  95.911  1.00  0.00           O  
ATOM    398  NE2 GLN    28      73.512 102.697  95.588  1.00  0.00           N  
ATOM    399 HE21 GLN    28      73.205 103.659  95.572  1.00  0.00           H  
ATOM    400 HE22 GLN    28      72.834 101.949  95.590  1.00  0.00           H  
ATOM    401  C   GLN    28      78.464 101.204  93.612  1.00  0.00           C  
ATOM    402  O   GLN    28      79.141 102.185  93.795  1.00  0.00           O  
ATOM    403  N   SER    29      79.021 100.051  93.167  1.00  0.00           N  
ATOM    404  H   SER    29      78.400  99.256  93.110  1.00  0.00           H  
ATOM    405  CA  SER    29      80.433  99.770  93.281  1.00  0.00           C  
ATOM    406  HA  SER    29      80.940 100.252  94.117  1.00  0.00           H  
ATOM    407  CB  SER    29      80.680  98.244  93.239  1.00  0.00           C  
ATOM    408  HB2 SER    29      81.750  98.085  93.372  1.00  0.00           H  
ATOM    409  HB3 SER    29      80.126  97.695  94.001  1.00  0.00           H  
ATOM    410  OG  SER    29      80.253  97.747  91.983  1.00  0.00           O  
ATOM    411  HG  SER    29      79.322  97.952  91.873  1.00  0.00           H  
ATOM    412  C   SER    29      81.231 100.398  92.141  1.00  0.00           C  
ATOM    413  O   SER    29      82.435 100.609  92.219  1.00  0.00           O  
ATOM    414  N   SER    30      80.533 100.709  91.072  1.00  0.00           N  
ATOM    415  H   SER    30      79.589 100.369  90.957  1.00  0.00           H  
ATOM    416  CA  SER    30      81.053 101.361  89.933  1.00  0.00           C  
ATOM    417  HA  SER    30      81.714 100.589  89.538  1.00  0.00           H  
ATOM    418  CB  SER    30      79.954 101.619  88.952  1.00  0.00           C  
ATOM    419  HB2 SER    30      79.443 100.693  88.690  1.00  0.00           H  
ATOM    420  HB3 SER    30      79.201 102.270  89.396  1.00  0.00           H  
ATOM    421  OG  SER    30      80.511 102.184  87.835  1.00  0.00           O  
ATOM    422  HG  SER    30      80.438 103.141  87.851  1.00  0.00           H  
ATOM    423  C   SER    30      81.732 102.740  90.169  1.00  0.00           C  
ATOM    424  O   SER    30      81.109 103.558  90.840  1.00  0.00           O  
ATOM    425  N   GLN    31      82.953 102.985  89.733  1.00  0.00           N  
ATOM    426  H   GLN    31      83.416 103.839  90.008  1.00  0.00           H  
ATOM    427  CA  GLN    31      83.793 102.095  88.880  1.00  0.00           C  
ATOM    428  HA  GLN    31      83.100 101.564  88.227  1.00  0.00           H  
ATOM    429  CB  GLN    31      84.946 102.803  88.018  1.00  0.00           C  
ATOM    430  HB2 GLN    31      85.554 103.451  88.648  1.00  0.00           H  
ATOM    431  HB3 GLN    31      85.599 101.984  87.717  1.00  0.00           H  
ATOM    432  CG  GLN    31      84.460 103.602  86.745  1.00  0.00           C  
ATOM    433  HG2 GLN    31      83.828 104.425  87.077  1.00  0.00           H  
ATOM    434  HG3 GLN    31      85.360 103.856  86.185  1.00  0.00           H  
ATOM    435  CD  GLN    31      83.772 102.648  85.851  1.00  0.00           C  
ATOM    436  OE1 GLN    31      84.022 101.471  85.874  1.00  0.00           O  
ATOM    437  NE2 GLN    31      82.857 103.146  85.028  1.00  0.00           N  
ATOM    438 HE21 GLN    31      82.122 102.549  84.676  1.00  0.00           H  
ATOM    439 HE22 GLN    31      82.792 104.142  84.875  1.00  0.00           H  
ATOM    440  C   GLN    31      84.408 101.023  89.862  1.00  0.00           C  
ATOM    441  O   GLN    31      84.963 101.456  90.871  1.00  0.00           O  
ATOM    442  N   PRO    32      84.474  99.742  89.599  1.00  0.00           N  
ATOM    443  CD  PRO    32      83.950  98.947  88.468  1.00  0.00           C  
ATOM    444  HD2 PRO    32      84.280  99.212  87.464  1.00  0.00           H  
ATOM    445  HD3 PRO    32      82.941  99.283  88.230  1.00  0.00           H  
ATOM    446  CG  PRO    32      83.965  97.412  88.908  1.00  0.00           C  
ATOM    447  HG2 PRO    32      84.772  96.913  88.372  1.00  0.00           H  
ATOM    448  HG3 PRO    32      83.106  96.810  88.611  1.00  0.00           H  
ATOM    449  CB  PRO    32      84.099  97.492  90.357  1.00  0.00           C  
ATOM    450  HB2 PRO    32      84.709  96.707  90.804  1.00  0.00           H  
ATOM    451  HB3 PRO    32      83.135  97.463  90.865  1.00  0.00           H  
ATOM    452  CA  PRO    32      84.854  98.856  90.700  1.00  0.00           C  
ATOM    453  HA  PRO    32      84.572  99.147  91.712  1.00  0.00           H  
ATOM    454  C   PRO    32      86.443  98.630  90.677  1.00  0.00           C  
ATOM    455  O   PRO    32      86.966  97.624  90.143  1.00  0.00           O  
ATOM    456  N   TYR    33      87.047  99.428  91.511  1.00  0.00           N  
ATOM    457  H   TYR    33      86.432 100.171  91.811  1.00  0.00           H  
ATOM    458  CA  TYR    33      88.371  99.178  92.045  1.00  0.00           C  
ATOM    459  HA  TYR    33      89.094  98.911  91.274  1.00  0.00           H  
ATOM    460  CB  TYR    33      88.925 100.439  92.696  1.00  0.00           C  
ATOM    461  HB2 TYR    33      88.500 100.722  93.660  1.00  0.00           H  
ATOM    462  HB3 TYR    33      89.972 100.261  92.940  1.00  0.00           H  
ATOM    463  CG  TYR    33      88.783 101.796  91.901  1.00  0.00           C  
ATOM    464  CD1 TYR    33      89.639 102.110  90.849  1.00  0.00           C  
ATOM    465  HD1 TYR    33      90.400 101.376  90.626  1.00  0.00           H  
ATOM    466  CE1 TYR    33      89.535 103.399  90.272  1.00  0.00           C  
ATOM    467  HE1 TYR    33      90.159 103.721  89.451  1.00  0.00           H  
ATOM    468  CZ  TYR    33      88.578 104.356  90.708  1.00  0.00           C  
ATOM    469  OH  TYR    33      88.551 105.559  90.093  1.00  0.00           O  
ATOM    470  HH  TYR    33      87.731 106.008  90.313  1.00  0.00           H  
ATOM    471  CE2 TYR    33      87.780 104.054  91.840  1.00  0.00           C  
ATOM    472  HE2 TYR    33      87.072 104.767  92.238  1.00  0.00           H  
ATOM    473  CD2 TYR    33      87.852 102.776  92.441  1.00  0.00           C  
ATOM    474  HD2 TYR    33      87.267 102.512  93.310  1.00  0.00           H  
ATOM    475  C   TYR    33      88.485  98.033  93.057  1.00  0.00           C  
ATOM    476  O   TYR    33      89.604  97.611  93.460  1.00  0.00           O  
ATOM    477  N   GLY    34      87.472  97.365  93.473  1.00  0.00           N  
ATOM    478  H   GLY    34      86.519  97.569  93.207  1.00  0.00           H  
ATOM    479  CA  GLY    34      87.514  96.117  94.252  1.00  0.00           C  
ATOM    480  HA2 GLY    34      88.101  95.364  93.725  1.00  0.00           H  
ATOM    481  HA3 GLY    34      88.033  96.332  95.187  1.00  0.00           H  
ATOM    482  C   GLY    34      86.141  95.496  94.493  1.00  0.00           C  
ATOM    483  O   GLY    34      85.151  95.917  93.863  1.00  0.00           O  
ATOM    484  N   GLN    35      86.026  94.672  95.545  1.00  0.00           N  
ATOM    485  H   GLN    35      86.922  94.575  96.000  1.00  0.00           H  
ATOM    486  CA  GLN    35      84.824  94.248  96.201  1.00  0.00           C  
ATOM    487  HA  GLN    35      84.060  95.019  96.097  1.00  0.00           H  
ATOM    488  CB  GLN    35      84.402  92.937  95.423  1.00  0.00           C  
ATOM    489  HB2 GLN    35      84.320  93.214  94.372  1.00  0.00           H  
ATOM    490  HB3 GLN    35      85.095  92.095  95.417  1.00  0.00           H  
ATOM    491  CG  GLN    35      82.978  92.515  95.891  1.00  0.00           C  
ATOM    492  HG2 GLN    35      82.387  93.268  96.413  1.00  0.00           H  
ATOM    493  HG3 GLN    35      82.472  92.034  95.054  1.00  0.00           H  
ATOM    494  CD  GLN    35      83.036  91.400  96.961  1.00  0.00           C  
ATOM    495  OE1 GLN    35      82.799  91.600  98.151  1.00  0.00           O  
ATOM    496  NE2 GLN    35      83.377  90.218  96.607  1.00  0.00           N  
ATOM    497 HE21 GLN    35      83.520  90.041  95.623  1.00  0.00           H  
ATOM    498 HE22 GLN    35      83.620  89.591  97.361  1.00  0.00           H  
ATOM    499  C   GLN    35      85.137  93.987  97.748  1.00  0.00           C  
ATOM    500  O   GLN    35      85.674  92.890  98.050  1.00  0.00           O  
ATOM    501  N   GLN    36      84.909  94.917  98.688  1.00  0.00           N  
ATOM    502  H   GLN    36      85.112  94.664  99.644  1.00  0.00           H  
ATOM    503  CA  GLN    36      84.215  96.207  98.550  1.00  0.00           C  
ATOM    504  HA  GLN    36      83.255  96.067  98.054  1.00  0.00           H  
ATOM    505  CB  GLN    36      84.049  96.700  99.966  1.00  0.00           C  
ATOM    506  HB2 GLN    36      83.421  96.039 100.564  1.00  0.00           H  
ATOM    507  HB3 GLN    36      85.059  96.594 100.360  1.00  0.00           H  
ATOM    508  CG  GLN    36      83.490  98.147 100.136  1.00  0.00           C  
ATOM    509  HG2 GLN    36      83.432  98.332 101.208  1.00  0.00           H  
ATOM    510  HG3 GLN    36      84.261  98.824  99.768  1.00  0.00           H  
ATOM    511  CD  GLN    36      82.152  98.395  99.438  1.00  0.00           C  
ATOM    512  OE1 GLN    36      82.079  99.423  98.686  1.00  0.00           O  
ATOM    513  NE2 GLN    36      81.195  97.530  99.656  1.00  0.00           N  
ATOM    514 HE21 GLN    36      81.391  96.890 100.413  1.00  0.00           H  
ATOM    515 HE22 GLN    36      80.445  97.419  98.989  1.00  0.00           H  
ATOM    516  C   GLN    36      85.022  97.232  97.600  1.00  0.00           C  
ATOM    517  O   GLN    36      86.259  97.288  97.628  1.00  0.00           O  
ATOM    518  N   SER    37      84.287  98.051  96.849  1.00  0.00           N  
ATOM    519  H   SER    37      83.304  98.140  97.065  1.00  0.00           H  
ATOM    520  CA  SER    37      84.853  99.034  95.928  1.00  0.00           C  
ATOM    521  HA  SER    37      85.796  98.726  95.477  1.00  0.00           H  
ATOM    522  CB  SER    37      83.841  99.268  94.813  1.00  0.00           C  
ATOM    523  HB2 SER    37      83.586  98.359  94.269  1.00  0.00           H  
ATOM    524  HB3 SER    37      82.942  99.731  95.220  1.00  0.00           H  
ATOM    525  OG  SER    37      84.427 100.234  93.926  1.00  0.00           O  
ATOM    526  HG  SER    37      83.796 100.465  93.240  1.00  0.00           H  
ATOM    527  C   SER    37      85.190 100.294  96.738  1.00  0.00           C  
ATOM    528  O   SER    37      84.472 101.320  96.639  1.00  0.00           O  
ATOM    529  N   TYR    38      86.189 100.260  97.641  1.00  0.00           N  
ATOM    530  H   TYR    38      86.665  99.370  97.653  1.00  0.00           H  
ATOM    531  CA  TYR    38      86.762 101.474  98.266  1.00  0.00           C  
ATOM    532  HA  TYR    38      85.961 102.132  98.602  1.00  0.00           H  
ATOM    533  CB  TYR    38      87.787 101.163  99.399  1.00  0.00           C  
ATOM    534  HB2 TYR    38      88.540 100.426  99.123  1.00  0.00           H  
ATOM    535  HB3 TYR    38      88.370 101.991  99.802  1.00  0.00           H  
ATOM    536  CG  TYR    38      87.058 100.471 100.528  1.00  0.00           C  
ATOM    537  CD1 TYR    38      87.352  99.129 100.819  1.00  0.00           C  
ATOM    538  HD1 TYR    38      88.011  98.556 100.183  1.00  0.00           H  
ATOM    539  CE1 TYR    38      86.689  98.505 101.876  1.00  0.00           C  
ATOM    540  HE1 TYR    38      87.057  97.519 102.121  1.00  0.00           H  
ATOM    541  CZ  TYR    38      85.876  99.255 102.675  1.00  0.00           C  
ATOM    542  OH  TYR    38      85.201  98.563 103.705  1.00  0.00           O  
ATOM    543  HH  TYR    38      84.972  99.203 104.383  1.00  0.00           H  
ATOM    544  CE2 TYR    38      85.557 100.582 102.347  1.00  0.00           C  
ATOM    545  HE2 TYR    38      84.886 101.165 102.961  1.00  0.00           H  
ATOM    546  CD2 TYR    38      86.117 101.266 101.287  1.00  0.00           C  
ATOM    547  HD2 TYR    38      85.948 102.312 101.076  1.00  0.00           H  
ATOM    548  C   TYR    38      87.449 102.334  97.241  1.00  0.00           C  
ATOM    549  O   TYR    38      87.954 101.784  96.260  1.00  0.00           O  
ATOM    550  N   SER    39      87.479 103.628  97.457  1.00  0.00           N  
ATOM    551  H   SER    39      87.077 103.852  98.356  1.00  0.00           H  
ATOM    552  CA  SER    39      87.871 104.627  96.422  1.00  0.00           C  
ATOM    553  HA  SER    39      87.271 104.456  95.529  1.00  0.00           H  
ATOM    554  CB  SER    39      87.677 106.048  96.948  1.00  0.00           C  
ATOM    555  HB2 SER    39      86.657 106.031  97.332  1.00  0.00           H  
ATOM    556  HB3 SER    39      88.395 106.203  97.753  1.00  0.00           H  
ATOM    557  OG  SER    39      87.960 106.996  95.952  1.00  0.00           O  
ATOM    558  HG  SER    39      87.288 106.954  95.268  1.00  0.00           H  
ATOM    559  C   SER    39      89.364 104.456  96.068  1.00  0.00           C  
ATOM    560  O   SER    39      90.175 104.055  96.846  1.00  0.00           O  
ATOM    561  N   GLY    40      89.681 104.552  94.787  1.00  0.00           N  
ATOM    562  H   GLY    40      88.972 104.497  94.069  1.00  0.00           H  
ATOM    563  CA  GLY    40      91.036 104.222  94.331  1.00  0.00           C  
ATOM    564  HA2 GLY    40      91.801 104.369  95.094  1.00  0.00           H  
ATOM    565  HA3 GLY    40      91.184 103.154  94.176  1.00  0.00           H  
ATOM    566  C   GLY    40      91.465 104.984  93.038  1.00  0.00           C  
ATOM    567  O   GLY    40      90.835 105.971  92.694  1.00  0.00           O  
ATOM    568  N   TYR    41      92.562 104.695  92.356  1.00  0.00           N  
ATOM    569  H   TYR    41      92.732 105.322  91.582  1.00  0.00           H  
ATOM    570  CA  TYR    41      93.467 103.568  92.511  1.00  0.00           C  
ATOM    571  HA  TYR    41      92.831 102.701  92.695  1.00  0.00           H  
ATOM    572  CB  TYR    41      94.323 103.319  91.243  1.00  0.00           C  
ATOM    573  HB2 TYR    41      94.991 104.178  91.308  1.00  0.00           H  
ATOM    574  HB3 TYR    41      94.886 102.392  91.346  1.00  0.00           H  
ATOM    575  CG  TYR    41      93.680 103.221  89.895  1.00  0.00           C  
ATOM    576  CD1 TYR    41      93.145 102.036  89.414  1.00  0.00           C  
ATOM    577  HD1 TYR    41      92.955 101.212  90.085  1.00  0.00           H  
ATOM    578  CE1 TYR    41      92.561 101.992  88.131  1.00  0.00           C  
ATOM    579  HE1 TYR    41      91.991 101.101  87.912  1.00  0.00           H  
ATOM    580  CZ  TYR    41      92.765 103.133  87.237  1.00  0.00           C  
ATOM    581  OH  TYR    41      92.422 103.092  85.910  1.00  0.00           O  
ATOM    582  HH  TYR    41      91.524 102.751  85.929  1.00  0.00           H  
ATOM    583  CE2 TYR    41      93.250 104.364  87.696  1.00  0.00           C  
ATOM    584  HE2 TYR    41      93.363 105.120  86.934  1.00  0.00           H  
ATOM    585  CD2 TYR    41      93.739 104.411  89.006  1.00  0.00           C  
ATOM    586  HD2 TYR    41      94.181 105.346  89.315  1.00  0.00           H  
ATOM    587  C   TYR    41      94.416 103.763  93.691  1.00  0.00           C  
ATOM    588  O   TYR    41      94.902 104.899  93.893  1.00  0.00           O  
ATOM    589  N   SER    42      94.440 102.741  94.599  1.00  0.00           N  
ATOM    590  H   SER    42      93.887 101.915  94.417  1.00  0.00           H  
ATOM    591  CA  SER    42      95.258 102.770  95.784  1.00  0.00           C  
ATOM    592  HA  SER    42      95.532 103.761  96.147  1.00  0.00           H  
ATOM    593  CB  SER    42      94.462 102.176  96.938  1.00  0.00           C  
ATOM    594  HB2 SER    42      94.297 101.115  96.750  1.00  0.00           H  
ATOM    595  HB3 SER    42      95.176 102.178  97.762  1.00  0.00           H  
ATOM    596  OG  SER    42      93.292 102.911  97.245  1.00  0.00           O  
ATOM    597  HG  SER    42      93.618 103.722  97.641  1.00  0.00           H  
ATOM    598  C   SER    42      96.560 101.960  95.527  1.00  0.00           C  
ATOM    599  O   SER    42      96.830 100.966  96.182  1.00  0.00           O  
ATOM    600  N   GLN    43      97.363 102.452  94.561  1.00  0.00           N  
ATOM    601  H   GLN    43      97.022 103.325  94.186  1.00  0.00           H  
ATOM    602  CA  GLN    43      98.649 101.882  94.111  1.00  0.00           C  
ATOM    603  HA  GLN    43      99.230 101.838  95.031  1.00  0.00           H  
ATOM    604  CB  GLN    43      98.485 100.490  93.439  1.00  0.00           C  
ATOM    605  HB2 GLN    43      99.462 100.178  93.069  1.00  0.00           H  
ATOM    606  HB3 GLN    43      98.242  99.797  94.245  1.00  0.00           H  
ATOM    607  CG  GLN    43      97.437 100.331  92.330  1.00  0.00           C  
ATOM    608  HG2 GLN    43      96.448 100.771  92.458  1.00  0.00           H  
ATOM    609  HG3 GLN    43      97.842 100.597  91.353  1.00  0.00           H  
ATOM    610  CD  GLN    43      97.090  98.829  92.103  1.00  0.00           C  
ATOM    611  OE1 GLN    43      97.560  97.887  92.651  1.00  0.00           O  
ATOM    612  NE2 GLN    43      96.188  98.593  91.160  1.00  0.00           N  
ATOM    613 HE21 GLN    43      95.878  99.420  90.668  1.00  0.00           H  
ATOM    614 HE22 GLN    43      96.177  97.662  90.769  1.00  0.00           H  
ATOM    615  C   GLN    43      99.256 102.896  93.109  1.00  0.00           C  
ATOM    616  O   GLN    43      98.625 103.328  92.122  1.00  0.00           O  
ATOM    617  N   SER    44     100.518 103.292  93.334  1.00  0.00           N  
ATOM    618  H   SER    44     101.164 102.782  93.919  1.00  0.00           H  
ATOM    619  CA  SER    44     101.172 104.279  92.538  1.00  0.00           C  
ATOM    620  HA  SER    44     100.702 104.238  91.556  1.00  0.00           H  
ATOM    621  CB  SER    44     100.957 105.682  93.102  1.00  0.00           C  
ATOM    622  HB2 SER    44      99.902 105.955  93.127  1.00  0.00           H  
ATOM    623  HB3 SER    44     101.346 105.587  94.115  1.00  0.00           H  
ATOM    624  OG  SER    44     101.743 106.653  92.387  1.00  0.00           O  
ATOM    625  HG  SER    44     101.192 107.392  92.117  1.00  0.00           H  
ATOM    626  C   SER    44     102.662 104.059  92.294  1.00  0.00           C  
ATOM    627  O   SER    44     103.390 103.816  93.265  1.00  0.00           O  
ATOM    628  N   THR    45     103.044 103.801  91.043  1.00  0.00           N  
ATOM    629  H   THR    45     102.424 103.936  90.257  1.00  0.00           H  
ATOM    630  CA  THR    45     104.382 103.401  90.628  1.00  0.00           C  
ATOM    631  HA  THR    45     105.096 103.439  91.451  1.00  0.00           H  
ATOM    632  CB  THR    45     104.423 101.986  90.049  1.00  0.00           C  
ATOM    633  HB  THR    45     103.562 101.789  89.409  1.00  0.00           H  
ATOM    634  CG2 THR    45     105.748 101.428  89.412  1.00  0.00           C  
ATOM    635 HG21 THR    45     106.662 101.510  90.000  1.00  0.00           H  
ATOM    636 HG22 THR    45     105.510 100.439  89.022  1.00  0.00           H  
ATOM    637 HG23 THR    45     105.906 102.097  88.566  1.00  0.00           H  
ATOM    638  OG1 THR    45     104.362 101.115  91.188  1.00  0.00           O  
ATOM    639  HG1 THR    45     103.474 100.977  91.525  1.00  0.00           H  
ATOM    640  C   THR    45     104.804 104.505  89.583  1.00  0.00           C  
ATOM    641  O   THR    45     104.431 104.390  88.406  1.00  0.00           O  
ATOM    642  N   ASP    46     105.627 105.432  89.937  1.00  0.00           N  
ATOM    643  H   ASP    46     105.984 105.525  90.878  1.00  0.00           H  
ATOM    644  CA  ASP    46     105.712 106.639  89.149  1.00  0.00           C  
ATOM    645  HA  ASP    46     105.849 106.398  88.095  1.00  0.00           H  
ATOM    646  CB  ASP    46     104.358 107.381  89.377  1.00  0.00           C  
ATOM    647  HB2 ASP    46     103.638 106.671  88.970  1.00  0.00           H  
ATOM    648  HB3 ASP    46     104.178 107.505  90.445  1.00  0.00           H  
ATOM    649  CG  ASP    46     104.235 108.697  88.635  1.00  0.00           C  
ATOM    650  OD1 ASP    46     103.091 109.194  88.494  1.00  0.00           O  
ATOM    651  OD2 ASP    46     105.193 109.250  88.035  1.00  0.00           O  
ATOM    652  C   ASP    46     106.885 107.454  89.619  1.00  0.00           C  
ATOM    653  O   ASP    46     107.139 107.519  90.816  1.00  0.00           O  
ATOM    654  N   THR    47     107.628 108.099  88.729  1.00  0.00           N  
ATOM    655  H   THR    47     107.260 108.107  87.788  1.00  0.00           H  
ATOM    656  CA  THR    47     108.887 108.793  89.027  1.00  0.00           C  
ATOM    657  HA  THR    47     109.350 108.466  89.958  1.00  0.00           H  
ATOM    658  CB  THR    47     109.969 108.503  87.974  1.00  0.00           C  
ATOM    659  HB  THR    47     110.865 109.030  88.299  1.00  0.00           H  
ATOM    660  CG2 THR    47     110.269 107.045  87.903  1.00  0.00           C  
ATOM    661 HG21 THR    47     110.496 106.717  88.917  1.00  0.00           H  
ATOM    662 HG22 THR    47     109.415 106.437  87.604  1.00  0.00           H  
ATOM    663 HG23 THR    47     111.177 106.877  87.324  1.00  0.00           H  
ATOM    664  OG1 THR    47     109.476 108.875  86.691  1.00  0.00           O  
ATOM    665  HG1 THR    47     109.078 109.746  86.755  1.00  0.00           H  
ATOM    666  C   THR    47     108.768 110.284  89.271  1.00  0.00           C  
ATOM    667  O   THR    47     109.752 110.961  89.545  1.00  0.00           O  
ATOM    668  N   SER    48     107.571 110.781  89.152  1.00  0.00           N  
ATOM    669  H   SER    48     106.863 110.115  88.878  1.00  0.00           H  
ATOM    670  CA  SER    48     107.175 112.200  89.299  1.00  0.00           C  
ATOM    671  HA  SER    48     108.014 112.771  88.900  1.00  0.00           H  
ATOM    672  CB  SER    48     105.933 112.580  88.471  1.00  0.00           C  
ATOM    673  HB2 SER    48     105.624 113.593  88.726  1.00  0.00           H  
ATOM    674  HB3 SER    48     106.328 112.664  87.459  1.00  0.00           H  
ATOM    675  OG  SER    48     104.786 111.737  88.633  1.00  0.00           O  
ATOM    676  HG  SER    48     105.062 110.828  88.491  1.00  0.00           H  
ATOM    677  C   SER    48     106.973 112.600  90.765  1.00  0.00           C  
ATOM    678  O   SER    48     106.278 111.960  91.525  1.00  0.00           O  
ATOM    679  N   GLY    49     107.376 113.849  91.060  1.00  0.00           N  
ATOM    680  H   GLY    49     107.987 114.236  90.356  1.00  0.00           H  
ATOM    681  CA  GLY    49     107.481 114.450  92.414  1.00  0.00           C  
ATOM    682  HA2 GLY    49     107.860 115.470  92.354  1.00  0.00           H  
ATOM    683  HA3 GLY    49     106.552 114.537  92.978  1.00  0.00           H  
ATOM    684  C   GLY    49     108.450 113.760  93.432  1.00  0.00           C  
ATOM    685  O   GLY    49     109.025 112.703  93.210  1.00  0.00           O  
ATOM    686  N   TYR    50     108.605 114.311  94.607  1.00  0.00           N  
ATOM    687  H   TYR    50     109.331 113.925  95.193  1.00  0.00           H  
ATOM    688  CA  TYR    50     107.963 115.430  95.219  1.00  0.00           C  
ATOM    689  HA  TYR    50     107.696 116.240  94.539  1.00  0.00           H  
ATOM    690  CB  TYR    50     106.684 114.869  95.865  1.00  0.00           C  
ATOM    691  HB2 TYR    50     106.228 114.117  95.222  1.00  0.00           H  
ATOM    692  HB3 TYR    50     106.940 114.261  96.733  1.00  0.00           H  
ATOM    693  CG  TYR    50     105.684 115.874  96.301  1.00  0.00           C  
ATOM    694  CD1 TYR    50     105.728 116.431  97.617  1.00  0.00           C  
ATOM    695  HD1 TYR    50     106.363 115.996  98.375  1.00  0.00           H  
ATOM    696  CE1 TYR    50     104.990 117.625  97.882  1.00  0.00           C  
ATOM    697  HE1 TYR    50     105.045 118.034  98.880  1.00  0.00           H  
ATOM    698  CZ  TYR    50     104.133 118.157  96.917  1.00  0.00           C  
ATOM    699  OH  TYR    50     103.349 119.183  97.248  1.00  0.00           O  
ATOM    700  HH  TYR    50     102.701 119.240  96.542  1.00  0.00           H  
ATOM    701  CE2 TYR    50     104.046 117.548  95.633  1.00  0.00           C  
ATOM    702  HE2 TYR    50     103.321 117.961  94.948  1.00  0.00           H  
ATOM    703  CD2 TYR    50     104.849 116.435  95.343  1.00  0.00           C  
ATOM    704  HD2 TYR    50     104.896 116.060  94.331  1.00  0.00           H  
ATOM    705  C   TYR    50     108.796 116.099  96.383  1.00  0.00           C  
ATOM    706  O   TYR    50     109.609 115.454  96.993  1.00  0.00           O  
ATOM    707  N   GLY    51     108.679 117.432  96.557  1.00  0.00           N  
ATOM    708  H   GLY    51     109.108 117.769  97.407  1.00  0.00           H  
ATOM    709  CA  GLY    51     107.928 118.466  95.753  1.00  0.00           C  
ATOM    710  HA2 GLY    51     106.907 118.176  95.504  1.00  0.00           H  
ATOM    711  HA3 GLY    51     107.847 119.402  96.306  1.00  0.00           H  
ATOM    712  C   GLY    51     108.595 118.959  94.441  1.00  0.00           C  
ATOM    713  O   GLY    51     109.213 118.189  93.641  1.00  0.00           O  
ATOM    714  N   GLN    52     108.371 120.204  94.104  1.00  0.00           N  
ATOM    715  H   GLN    52     107.838 120.780  94.741  1.00  0.00           H  
ATOM    716  CA  GLN    52     108.575 120.653  92.731  1.00  0.00           C  
ATOM    717  HA  GLN    52     108.179 119.867  92.088  1.00  0.00           H  
ATOM    718  CB  GLN    52     107.736 121.922  92.443  1.00  0.00           C  
ATOM    719  HB2 GLN    52     107.636 122.127  91.377  1.00  0.00           H  
ATOM    720  HB3 GLN    52     106.748 121.924  92.902  1.00  0.00           H  
ATOM    721  CG  GLN    52     108.399 123.253  92.926  1.00  0.00           C  
ATOM    722  HG2 GLN    52     108.397 123.148  94.011  1.00  0.00           H  
ATOM    723  HG3 GLN    52     109.383 123.439  92.495  1.00  0.00           H  
ATOM    724  CD  GLN    52     107.556 124.480  92.719  1.00  0.00           C  
ATOM    725  OE1 GLN    52     106.367 124.388  92.483  1.00  0.00           O  
ATOM    726  NE2 GLN    52     108.250 125.643  92.797  1.00  0.00           N  
ATOM    727 HE21 GLN    52     109.251 125.515  92.837  1.00  0.00           H  
ATOM    728 HE22 GLN    52     107.816 126.457  92.387  1.00  0.00           H  
ATOM    729  C   GLN    52     110.058 120.829  92.439  1.00  0.00           C  
ATOM    730  O   GLN    52     110.872 121.090  93.331  1.00  0.00           O  
ATOM    731  N   SER    53     110.579 120.704  91.202  1.00  0.00           N  
ATOM    732  H   SER    53     111.533 120.991  91.037  1.00  0.00           H  
ATOM    733  CA  SER    53     109.666 120.232  90.036  1.00  0.00           C  
ATOM    734  HA  SER    53     108.778 120.863  90.070  1.00  0.00           H  
ATOM    735  CB  SER    53     110.284 120.612  88.775  1.00  0.00           C  
ATOM    736  HB2 SER    53     110.275 121.663  88.487  1.00  0.00           H  
ATOM    737  HB3 SER    53     111.305 120.232  88.752  1.00  0.00           H  
ATOM    738  OG  SER    53     109.551 120.031  87.724  1.00  0.00           O  
ATOM    739  HG  SER    53     109.955 120.325  86.905  1.00  0.00           H  
ATOM    740  C   SER    53     109.359 118.693  90.037  1.00  0.00           C  
ATOM    741  O   SER    53     110.254 117.824  90.283  1.00  0.00           O  
ATOM    742  N   SER    54     108.060 118.437  89.765  1.00  0.00           N  
ATOM    743  H   SER    54     107.488 119.222  89.488  1.00  0.00           H  
ATOM    744  CA  SER    54     107.509 117.095  89.677  1.00  0.00           C  
ATOM    745  HA  SER    54     107.949 116.616  90.552  1.00  0.00           H  
ATOM    746  CB  SER    54     105.978 117.011  89.716  1.00  0.00           C  
ATOM    747  HB2 SER    54     105.657 117.919  89.206  1.00  0.00           H  
ATOM    748  HB3 SER    54     105.695 116.032  89.327  1.00  0.00           H  
ATOM    749  OG  SER    54     105.456 116.972  91.097  1.00  0.00           O  
ATOM    750  HG  SER    54     105.329 117.863  91.431  1.00  0.00           H  
ATOM    751  C   SER    54     107.955 116.346  88.413  1.00  0.00           C  
ATOM    752  O   SER    54     107.982 115.147  88.375  1.00  0.00           O  
ATOM    753  N   TYR    55     108.383 117.064  87.370  1.00  0.00           N  
ATOM    754  H   TYR    55     108.417 118.068  87.466  1.00  0.00           H  
ATOM    755  CA  TYR    55     108.827 116.528  86.047  1.00  0.00           C  
ATOM    756  HA  TYR    55     108.999 115.453  86.101  1.00  0.00           H  
ATOM    757  CB  TYR    55     107.625 116.641  85.027  1.00  0.00           C  
ATOM    758  HB2 TYR    55     107.437 117.681  84.761  1.00  0.00           H  
ATOM    759  HB3 TYR    55     108.067 116.214  84.127  1.00  0.00           H  
ATOM    760  CG  TYR    55     106.327 115.897  85.421  1.00  0.00           C  
ATOM    761  CD1 TYR    55     105.367 116.427  86.287  1.00  0.00           C  
ATOM    762  HD1 TYR    55     105.398 117.446  86.644  1.00  0.00           H  
ATOM    763  CE1 TYR    55     104.221 115.657  86.532  1.00  0.00           C  
ATOM    764  HE1 TYR    55     103.454 116.094  87.154  1.00  0.00           H  
ATOM    765  CZ  TYR    55     104.035 114.383  85.972  1.00  0.00           C  
ATOM    766  OH  TYR    55     102.885 113.704  86.322  1.00  0.00           O  
ATOM    767  HH  TYR    55     102.959 112.808  85.986  1.00  0.00           H  
ATOM    768  CE2 TYR    55     105.052 113.775  85.172  1.00  0.00           C  
ATOM    769  HE2 TYR    55     104.843 112.744  84.927  1.00  0.00           H  
ATOM    770  CD2 TYR    55     106.191 114.561  84.851  1.00  0.00           C  
ATOM    771  HD2 TYR    55     106.870 114.115  84.140  1.00  0.00           H  
ATOM    772  C   TYR    55     110.139 117.271  85.606  1.00  0.00           C  
ATOM    773  O   TYR    55     110.117 118.328  84.951  1.00  0.00           O  
ATOM    774  N   SER    56     111.390 116.783  85.825  1.00  0.00           N  
ATOM    775  H   SER    56     112.038 117.506  85.547  1.00  0.00           H  
ATOM    776  CA  SER    56     111.864 115.753  86.700  1.00  0.00           C  
ATOM    777  HA  SER    56     112.951 115.690  86.653  1.00  0.00           H  
ATOM    778  CB  SER    56     111.793 116.127  88.148  1.00  0.00           C  
ATOM    779  HB2 SER    56     110.770 116.406  88.400  1.00  0.00           H  
ATOM    780  HB3 SER    56     112.114 115.352  88.845  1.00  0.00           H  
ATOM    781  OG  SER    56     112.639 117.225  88.410  1.00  0.00           O  
ATOM    782  HG  SER    56     112.346 117.539  89.269  1.00  0.00           H  
ATOM    783  C   SER    56     111.286 114.381  86.473  1.00  0.00           C  
ATOM    784  O   SER    56     110.628 113.856  87.361  1.00  0.00           O  
ATOM    785  N   SER    57     111.503 113.782  85.318  1.00  0.00           N  
ATOM    786  H   SER    57     111.122 112.850  85.240  1.00  0.00           H  
ATOM    787  CA  SER    57     112.210 114.266  84.174  1.00  0.00           C  
ATOM    788  HA  SER    57     112.977 114.940  84.557  1.00  0.00           H  
ATOM    789  CB  SER    57     113.024 113.123  83.621  1.00  0.00           C  
ATOM    790  HB2 SER    57     113.391 113.395  82.631  1.00  0.00           H  
ATOM    791  HB3 SER    57     113.784 112.767  84.316  1.00  0.00           H  
ATOM    792  OG  SER    57     112.289 111.933  83.445  1.00  0.00           O  
ATOM    793  HG  SER    57     112.906 111.204  83.542  1.00  0.00           H  
ATOM    794  C   SER    57     111.302 114.956  83.092  1.00  0.00           C  
ATOM    795  O   SER    57     110.107 114.679  83.049  1.00  0.00           O  
ATOM    796  N   TYR    58     111.852 115.829  82.317  1.00  0.00           N  
ATOM    797  H   TYR    58     112.842 115.974  82.456  1.00  0.00           H  
ATOM    798  CA  TYR    58     111.111 116.802  81.506  1.00  0.00           C  
ATOM    799  HA  TYR    58     110.355 117.185  82.192  1.00  0.00           H  
ATOM    800  CB  TYR    58     112.058 117.878  80.958  1.00  0.00           C  
ATOM    801  HB2 TYR    58     112.854 118.115  81.664  1.00  0.00           H  
ATOM    802  HB3 TYR    58     112.554 117.486  80.070  1.00  0.00           H  
ATOM    803  CG  TYR    58     111.278 119.101  80.756  1.00  0.00           C  
ATOM    804  CD1 TYR    58     110.755 119.368  79.488  1.00  0.00           C  
ATOM    805  HD1 TYR    58     111.030 118.677  78.704  1.00  0.00           H  
ATOM    806  CE1 TYR    58     109.942 120.441  79.223  1.00  0.00           C  
ATOM    807  HE1 TYR    58     109.522 120.737  78.274  1.00  0.00           H  
ATOM    808  CZ  TYR    58     109.532 121.281  80.322  1.00  0.00           C  
ATOM    809  OH  TYR    58     108.658 122.309  80.072  1.00  0.00           O  
ATOM    810  HH  TYR    58     108.393 122.739  80.888  1.00  0.00           H  
ATOM    811  CE2 TYR    58     110.045 121.046  81.623  1.00  0.00           C  
ATOM    812  HE2 TYR    58     109.656 121.692  82.397  1.00  0.00           H  
ATOM    813  CD2 TYR    58     110.876 119.885  81.829  1.00  0.00           C  
ATOM    814  HD2 TYR    58     111.342 119.670  82.779  1.00  0.00           H  
ATOM    815  C   TYR    58     110.233 116.107  80.417  1.00  0.00           C  
ATOM    816  O   TYR    58     110.698 115.155  79.794  1.00  0.00           O  
ATOM    817  N   GLY    59     108.922 116.451  80.343  1.00  0.00           N  
ATOM    818  H   GLY    59     108.268 115.974  79.739  1.00  0.00           H  
ATOM    819  CA  GLY    59     108.211 117.534  81.119  1.00  0.00           C  
ATOM    820  HA2 GLY    59     107.809 117.065  82.017  1.00  0.00           H  
ATOM    821  HA3 GLY    59     108.839 118.358  81.457  1.00  0.00           H  
ATOM    822  C   GLY    59     107.126 118.181  80.297  1.00  0.00           C  
ATOM    823  O   GLY    59     107.243 118.193  79.080  1.00  0.00           O  
ATOM    824  N   GLN    60     106.054 118.766  80.799  1.00  0.00           N  
ATOM    825  H   GLN    60     105.445 119.209  80.126  1.00  0.00           H  
ATOM    826  CA  GLN    60     105.687 118.924  82.252  1.00  0.00           C  
ATOM    827  HA  GLN    60     106.224 118.163  82.818  1.00  0.00           H  
ATOM    828  CB  GLN    60     106.158 120.271  82.845  1.00  0.00           C  
ATOM    829  HB2 GLN    60     107.241 120.217  82.735  1.00  0.00           H  
ATOM    830  HB3 GLN    60     105.757 121.012  82.153  1.00  0.00           H  
ATOM    831  CG  GLN    60     105.781 120.629  84.255  1.00  0.00           C  
ATOM    832  HG2 GLN    60     105.665 119.720  84.845  1.00  0.00           H  
ATOM    833  HG3 GLN    60     106.717 121.052  84.623  1.00  0.00           H  
ATOM    834  CD  GLN    60     104.624 121.597  84.551  1.00  0.00           C  
ATOM    835  OE1 GLN    60     104.092 122.207  83.658  1.00  0.00           O  
ATOM    836  NE2 GLN    60     104.226 121.622  85.779  1.00  0.00           N  
ATOM    837 HE21 GLN    60     104.701 121.080  86.487  1.00  0.00           H  
ATOM    838 HE22 GLN    60     103.551 122.347  85.978  1.00  0.00           H  
ATOM    839  C   GLN    60     104.172 118.560  82.578  1.00  0.00           C  
ATOM    840  O   GLN    60     103.901 118.454  83.777  1.00  0.00           O  
ATOM    841  N   SER    61     103.318 118.459  81.640  1.00  0.00           N  
ATOM    842  H   SER    61     103.589 118.652  80.687  1.00  0.00           H  
ATOM    843  CA  SER    61     101.857 118.095  81.965  1.00  0.00           C  
ATOM    844  HA  SER    61     101.938 117.133  82.472  1.00  0.00           H  
ATOM    845  CB  SER    61     101.198 119.253  82.770  1.00  0.00           C  
ATOM    846  HB2 SER    61     100.248 118.924  83.190  1.00  0.00           H  
ATOM    847  HB3 SER    61     101.937 119.473  83.541  1.00  0.00           H  
ATOM    848  OG  SER    61     100.919 120.374  81.911  1.00  0.00           O  
ATOM    849  HG  SER    61     101.137 121.140  82.449  1.00  0.00           H  
ATOM    850  C   SER    61     101.065 117.876  80.678  1.00  0.00           C  
ATOM    851  O   SER    61     101.506 118.240  79.587  1.00  0.00           O  
ATOM    852  N   GLN    62      99.849 117.330  80.858  1.00  0.00           N  
ATOM    853  H   GLN    62      99.641 116.874  81.734  1.00  0.00           H  
ATOM    854  CA  GLN    62      98.827 117.415  79.829  1.00  0.00           C  
ATOM    855  HA  GLN    62      99.266 116.823  79.025  1.00  0.00           H  
ATOM    856  CB  GLN    62      97.553 116.689  80.262  1.00  0.00           C  
ATOM    857  HB2 GLN    62      97.067 116.408  79.327  1.00  0.00           H  
ATOM    858  HB3 GLN    62      97.799 115.778  80.807  1.00  0.00           H  
ATOM    859  CG  GLN    62      96.599 117.592  81.107  1.00  0.00           C  
ATOM    860  HG2 GLN    62      97.131 118.113  81.902  1.00  0.00           H  
ATOM    861  HG3 GLN    62      96.046 118.313  80.504  1.00  0.00           H  
ATOM    862  CD  GLN    62      95.545 116.839  81.830  1.00  0.00           C  
ATOM    863  OE1 GLN    62      95.041 115.833  81.369  1.00  0.00           O  
ATOM    864  NE2 GLN    62      95.006 117.181  83.001  1.00  0.00           N  
ATOM    865 HE21 GLN    62      94.196 116.619  83.223  1.00  0.00           H  
ATOM    866 HE22 GLN    62      95.337 118.035  83.425  1.00  0.00           H  
ATOM    867  C   GLN    62      98.575 118.864  79.360  1.00  0.00           C  
ATOM    868  O   GLN    62      97.884 119.000  78.333  1.00  0.00           O  
ATOM    869  N   ASN    63      99.032 119.984  79.950  1.00  0.00           N  
ATOM    870  H   ASN    63      99.454 119.892  80.863  1.00  0.00           H  
ATOM    871  CA  ASN    63      98.942 121.371  79.515  1.00  0.00           C  
ATOM    872  HA  ASN    63      98.260 121.496  78.674  1.00  0.00           H  
ATOM    873  CB  ASN    63      98.288 122.083  80.793  1.00  0.00           C  
ATOM    874  HB2 ASN    63      99.043 122.364  81.528  1.00  0.00           H  
ATOM    875  HB3 ASN    63      97.861 123.051  80.532  1.00  0.00           H  
ATOM    876  CG  ASN    63      97.230 121.244  81.477  1.00  0.00           C  
ATOM    877  OD1 ASN    63      97.339 120.765  82.556  1.00  0.00           O  
ATOM    878  ND2 ASN    63      96.074 120.999  80.925  1.00  0.00           N  
ATOM    879 HD21 ASN    63      95.307 120.670  81.494  1.00  0.00           H  
ATOM    880 HD22 ASN    63      95.861 121.414  80.029  1.00  0.00           H  
ATOM    881  C   ASN    63     100.264 121.971  79.056  1.00  0.00           C  
ATOM    882  O   ASN    63     100.286 123.014  78.426  1.00  0.00           O  
ATOM    883  N   THR    64     101.340 121.293  79.257  1.00  0.00           N  
ATOM    884  H   THR    64     101.224 120.403  79.720  1.00  0.00           H  
ATOM    885  CA  THR    64     102.705 121.743  79.027  1.00  0.00           C  
ATOM    886  HA  THR    64     102.735 122.588  78.339  1.00  0.00           H  
ATOM    887  CB  THR    64     103.373 122.272  80.272  1.00  0.00           C  
ATOM    888  HB  THR    64     103.429 121.464  81.001  1.00  0.00           H  
ATOM    889  CG2 THR    64     104.744 123.021  80.154  1.00  0.00           C  
ATOM    890 HG21 THR    64     105.202 123.097  81.141  1.00  0.00           H  
ATOM    891 HG22 THR    64     105.394 122.319  79.631  1.00  0.00           H  
ATOM    892 HG23 THR    64     104.545 124.012  79.747  1.00  0.00           H  
ATOM    893  OG1 THR    64     102.581 123.221  80.781  1.00  0.00           O  
ATOM    894  HG1 THR    64     101.990 122.740  81.365  1.00  0.00           H  
ATOM    895  C   THR    64     103.503 120.610  78.419  1.00  0.00           C  
ATOM    896  O   THR    64     104.247 119.904  79.097  1.00  0.00           O  
ATOM    897  N   GLY    65     103.401 120.342  77.125  1.00  0.00           N  
ATOM    898  H   GLY    65     103.920 119.542  76.792  1.00  0.00           H  
ATOM    899  CA  GLY    65     102.623 120.981  76.076  1.00  0.00           C  
ATOM    900  HA2 GLY    65     102.707 122.065  76.160  1.00  0.00           H  
ATOM    901  HA3 GLY    65     103.140 120.617  75.188  1.00  0.00           H  
ATOM    902  C   GLY    65     101.143 120.601  75.931  1.00  0.00           C  
ATOM    903  O   GLY    65     100.597 119.920  76.798  1.00  0.00           O  
ATOM    904  N   TYR    66     100.383 121.173  75.036  1.00  0.00           N  
ATOM    905  H   TYR    66     100.818 121.784  74.360  1.00  0.00           H  
ATOM    906  CA  TYR    66      98.906 121.040  74.911  1.00  0.00           C  
ATOM    907  HA  TYR    66      98.431 121.166  75.883  1.00  0.00           H  
ATOM    908  CB  TYR    66      98.461 122.114  73.857  1.00  0.00           C  
ATOM    909  HB2 TYR    66      98.627 123.078  74.339  1.00  0.00           H  
ATOM    910  HB3 TYR    66      99.081 122.010  72.966  1.00  0.00           H  
ATOM    911  CG  TYR    66      96.990 122.094  73.416  1.00  0.00           C  
ATOM    912  CD1 TYR    66      96.712 121.490  72.155  1.00  0.00           C  
ATOM    913  HD1 TYR    66      97.374 120.859  71.581  1.00  0.00           H  
ATOM    914  CE1 TYR    66      95.425 121.649  71.578  1.00  0.00           C  
ATOM    915  HE1 TYR    66      95.095 121.120  70.696  1.00  0.00           H  
ATOM    916  CZ  TYR    66      94.423 122.339  72.269  1.00  0.00           C  
ATOM    917  OH  TYR    66      93.158 122.617  71.700  1.00  0.00           O  
ATOM    918  HH  TYR    66      93.046 122.331  70.790  1.00  0.00           H  
ATOM    919  CE2 TYR    66      94.708 122.894  73.556  1.00  0.00           C  
ATOM    920  HE2 TYR    66      93.988 123.557  74.014  1.00  0.00           H  
ATOM    921  CD2 TYR    66      95.952 122.718  74.152  1.00  0.00           C  
ATOM    922  HD2 TYR    66      96.157 123.229  75.081  1.00  0.00           H  
ATOM    923  C   TYR    66      98.535 119.632  74.512  1.00  0.00           C  
ATOM    924  O   TYR    66      98.756 119.250  73.341  1.00  0.00           O  
ATOM    925  N   GLY    67      98.109 118.819  75.471  1.00  0.00           N  
ATOM    926  H   GLY    67      98.246 119.161  76.411  1.00  0.00           H  
ATOM    927  CA  GLY    67      97.941 117.377  75.345  1.00  0.00           C  
ATOM    928  HA2 GLY    67      98.828 117.007  74.830  1.00  0.00           H  
ATOM    929  HA3 GLY    67      97.732 116.919  76.312  1.00  0.00           H  
ATOM    930  C   GLY    67      96.765 116.969  74.497  1.00  0.00           C  
ATOM    931  O   GLY    67      96.651 115.779  74.252  1.00  0.00           O  
ATOM    932  N   THR    68      95.910 117.921  74.190  1.00  0.00           N  
ATOM    933  H   THR    68      96.117 118.864  74.487  1.00  0.00           H  
ATOM    934  CA  THR    68      94.648 117.808  73.542  1.00  0.00           C  
ATOM    935  HA  THR    68      94.114 117.070  74.141  1.00  0.00           H  
ATOM    936  CB  THR    68      93.897 119.135  73.644  1.00  0.00           C  
ATOM    937  HB  THR    68      94.641 119.864  73.323  1.00  0.00           H  
ATOM    938  CG2 THR    68      92.594 119.165  72.778  1.00  0.00           C  
ATOM    939 HG21 THR    68      92.857 118.982  71.736  1.00  0.00           H  
ATOM    940 HG22 THR    68      91.947 118.317  73.001  1.00  0.00           H  
ATOM    941 HG23 THR    68      92.115 120.127  72.956  1.00  0.00           H  
ATOM    942  OG1 THR    68      93.483 119.494  74.908  1.00  0.00           O  
ATOM    943  HG1 THR    68      94.189 119.410  75.553  1.00  0.00           H  
ATOM    944  C   THR    68      94.773 117.303  72.076  1.00  0.00           C  
ATOM    945  O   THR    68      95.659 117.774  71.371  1.00  0.00           O  
ATOM    946  N   GLN    69      93.851 116.403  71.713  1.00  0.00           N  
ATOM    947  H   GLN    69      93.035 116.226  72.283  1.00  0.00           H  
ATOM    948  CA  GLN    69      93.799 115.787  70.352  1.00  0.00           C  
ATOM    949  HA  GLN    69      94.779 115.329  70.219  1.00  0.00           H  
ATOM    950  CB  GLN    69      92.739 114.675  70.462  1.00  0.00           C  
ATOM    951  HB2 GLN    69      93.090 113.859  71.094  1.00  0.00           H  
ATOM    952  HB3 GLN    69      91.863 115.048  70.993  1.00  0.00           H  
ATOM    953  CG  GLN    69      92.336 114.015  69.100  1.00  0.00           C  
ATOM    954  HG2 GLN    69      91.791 114.717  68.469  1.00  0.00           H  
ATOM    955  HG3 GLN    69      93.251 113.740  68.576  1.00  0.00           H  
ATOM    956  CD  GLN    69      91.318 112.865  69.269  1.00  0.00           C  
ATOM    957  OE1 GLN    69      91.690 111.706  69.540  1.00  0.00           O  
ATOM    958  NE2 GLN    69      90.023 113.067  69.016  1.00  0.00           N  
ATOM    959 HE21 GLN    69      89.776 113.967  68.632  1.00  0.00           H  
ATOM    960 HE22 GLN    69      89.384 112.495  69.551  1.00  0.00           H  
ATOM    961  C   GLN    69      93.620 116.868  69.286  1.00  0.00           C  
ATOM    962  O   GLN    69      92.849 117.814  69.368  1.00  0.00           O  
ATOM    963  N   SER    70      94.335 116.738  68.127  1.00  0.00           N  
ATOM    964  H   SER    70      94.949 115.937  68.166  1.00  0.00           H  
ATOM    965  CA  SER    70      94.164 117.546  66.883  1.00  0.00           C  
ATOM    966  HA  SER    70      94.129 118.608  67.124  1.00  0.00           H  
ATOM    967  CB  SER    70      95.339 117.544  65.915  1.00  0.00           C  
ATOM    968  HB2 SER    70      95.274 118.323  65.155  1.00  0.00           H  
ATOM    969  HB3 SER    70      96.273 117.814  66.409  1.00  0.00           H  
ATOM    970  OG  SER    70      95.611 116.257  65.301  1.00  0.00           O  
ATOM    971  HG  SER    70      95.868 115.650  65.998  1.00  0.00           H  
ATOM    972  C   SER    70      92.895 117.252  66.026  1.00  0.00           C  
ATOM    973  O   SER    70      92.816 117.748  64.941  1.00  0.00           O  
ATOM    974  N   THR    71      91.947 116.380  66.516  1.00  0.00           N  
ATOM    975  H   THR    71      92.045 116.117  67.487  1.00  0.00           H  
ATOM    976  CA  THR    71      90.804 115.853  65.770  1.00  0.00           C  
ATOM    977  HA  THR    71      90.438 116.581  65.046  1.00  0.00           H  
ATOM    978  CB  THR    71      91.213 114.541  65.086  1.00  0.00           C  
ATOM    979  HB  THR    71      90.387 114.318  64.411  1.00  0.00           H  
ATOM    980  CG2 THR    71      92.538 114.502  64.352  1.00  0.00           C  
ATOM    981 HG21 THR    71      92.660 115.456  63.838  1.00  0.00           H  
ATOM    982 HG22 THR    71      93.383 114.445  65.038  1.00  0.00           H  
ATOM    983 HG23 THR    71      92.587 113.613  63.723  1.00  0.00           H  
ATOM    984  OG1 THR    71      91.125 113.441  65.907  1.00  0.00           O  
ATOM    985  HG1 THR    71      90.305 112.985  65.704  1.00  0.00           H  
ATOM    986  C   THR    71      89.534 115.706  66.618  1.00  0.00           C  
ATOM    987  O   THR    71      89.679 115.579  67.850  1.00  0.00           O  
ATOM    988  N   PRO    72      88.328 115.689  65.946  1.00  0.00           N  
ATOM    989  CD  PRO    72      88.085 115.422  64.572  1.00  0.00           C  
ATOM    990  HD2 PRO    72      88.213 114.371  64.314  1.00  0.00           H  
ATOM    991  HD3 PRO    72      88.676 115.969  63.836  1.00  0.00           H  
ATOM    992  CG  PRO    72      86.646 115.784  64.389  1.00  0.00           C  
ATOM    993  HG2 PRO    72      86.205 114.824  64.120  1.00  0.00           H  
ATOM    994  HG3 PRO    72      86.454 116.442  63.541  1.00  0.00           H  
ATOM    995  CB  PRO    72      86.003 116.259  65.589  1.00  0.00           C  
ATOM    996  HB2 PRO    72      85.092 115.782  65.950  1.00  0.00           H  
ATOM    997  HB3 PRO    72      85.981 117.348  65.573  1.00  0.00           H  
ATOM    998  CA  PRO    72      87.045 115.857  66.705  1.00  0.00           C  
ATOM    999  HA  PRO    72      87.077 116.566  67.532  1.00  0.00           H  
ATOM   1000  C   PRO    72      86.574 114.514  67.281  1.00  0.00           C  
ATOM   1001  O   PRO    72      86.403 113.557  66.473  1.00  0.00           O  
ATOM   1002  N   GLN    73      86.509 114.318  68.539  1.00  0.00           N  
ATOM   1003  H   GLN    73      86.609 115.170  69.072  1.00  0.00           H  
ATOM   1004  CA  GLN    73      85.910 113.154  69.197  1.00  0.00           C  
ATOM   1005  HA  GLN    73      86.548 112.292  69.003  1.00  0.00           H  
ATOM   1006  CB  GLN    73      85.740 113.245  70.691  1.00  0.00           C  
ATOM   1007  HB2 GLN    73      85.511 112.210  70.944  1.00  0.00           H  
ATOM   1008  HB3 GLN    73      86.661 113.520  71.205  1.00  0.00           H  
ATOM   1009  CG  GLN    73      84.678 114.246  71.245  1.00  0.00           C  
ATOM   1010  HG2 GLN    73      85.035 114.933  72.012  1.00  0.00           H  
ATOM   1011  HG3 GLN    73      84.134 114.800  70.481  1.00  0.00           H  
ATOM   1012  CD  GLN    73      83.602 113.380  71.886  1.00  0.00           C  
ATOM   1013  OE1 GLN    73      83.046 112.448  71.297  1.00  0.00           O  
ATOM   1014  NE2 GLN    73      83.223 113.567  73.129  1.00  0.00           N  
ATOM   1015 HE21 GLN    73      83.556 114.387  73.616  1.00  0.00           H  
ATOM   1016 HE22 GLN    73      82.481 112.963  73.453  1.00  0.00           H  
ATOM   1017  C   GLN    73      84.570 112.786  68.514  1.00  0.00           C  
ATOM   1018  O   GLN    73      83.740 113.646  68.196  1.00  0.00           O  
ATOM   1019  N   GLY    74      84.352 111.452  68.377  1.00  0.00           N  
ATOM   1020  H   GLY    74      85.060 110.902  68.841  1.00  0.00           H  
ATOM   1021  CA  GLY    74      83.368 110.710  67.609  1.00  0.00           C  
ATOM   1022  HA2 GLY    74      82.837 111.321  66.880  1.00  0.00           H  
ATOM   1023  HA3 GLY    74      83.877 109.996  66.962  1.00  0.00           H  
ATOM   1024  C   GLY    74      82.230 109.963  68.329  1.00  0.00           C  
ATOM   1025  O   GLY    74      81.574 109.152  67.646  1.00  0.00           O  
ATOM   1026  N   TYR    75      82.071 110.147  69.645  1.00  0.00           N  
ATOM   1027  H   TYR    75      82.706 110.752  70.145  1.00  0.00           H  
ATOM   1028  CA  TYR    75      81.009 109.431  70.337  1.00  0.00           C  
ATOM   1029  HA  TYR    75      80.212 109.174  69.639  1.00  0.00           H  
ATOM   1030  CB  TYR    75      81.545 108.204  70.946  1.00  0.00           C  
ATOM   1031  HB2 TYR    75      82.076 108.492  71.854  1.00  0.00           H  
ATOM   1032  HB3 TYR    75      80.710 107.525  71.115  1.00  0.00           H  
ATOM   1033  CG  TYR    75      82.559 107.377  70.160  1.00  0.00           C  
ATOM   1034  CD1 TYR    75      83.884 107.447  70.581  1.00  0.00           C  
ATOM   1035  HD1 TYR    75      84.220 108.096  71.377  1.00  0.00           H  
ATOM   1036  CE1 TYR    75      84.913 106.621  69.920  1.00  0.00           C  
ATOM   1037  HE1 TYR    75      85.959 106.701  70.177  1.00  0.00           H  
ATOM   1038  CZ  TYR    75      84.517 105.646  69.069  1.00  0.00           C  
ATOM   1039  OH  TYR    75      85.379 104.787  68.450  1.00  0.00           O  
ATOM   1040  HH  TYR    75      86.284 104.783  68.769  1.00  0.00           H  
ATOM   1041  CE2 TYR    75      83.202 105.576  68.635  1.00  0.00           C  
ATOM   1042  HE2 TYR    75      82.989 104.851  67.863  1.00  0.00           H  
ATOM   1043  CD2 TYR    75      82.215 106.488  69.202  1.00  0.00           C  
ATOM   1044  HD2 TYR    75      81.216 106.397  68.804  1.00  0.00           H  
ATOM   1045  C   TYR    75      80.168 110.250  71.325  1.00  0.00           C  
ATOM   1046  O   TYR    75      79.431 109.731  72.186  1.00  0.00           O  
ATOM   1047  N   GLY    76      80.310 111.600  71.215  1.00  0.00           N  
ATOM   1048  H   GLY    76      80.989 111.926  70.542  1.00  0.00           H  
ATOM   1049  CA  GLY    76      79.498 112.603  71.966  1.00  0.00           C  
ATOM   1050  HA2 GLY    76      79.816 113.631  71.793  1.00  0.00           H  
ATOM   1051  HA3 GLY    76      78.468 112.524  71.619  1.00  0.00           H  
ATOM   1052  C   GLY    76      79.533 112.371  73.536  1.00  0.00           C  
ATOM   1053  O   GLY    76      80.552 112.501  74.123  1.00  0.00           O  
ATOM   1054  N   SER    77      78.322 112.278  74.182  1.00  0.00           N  
ATOM   1055  H   SER    77      77.484 112.110  73.645  1.00  0.00           H  
ATOM   1056  CA  SER    77      78.209 112.284  75.631  1.00  0.00           C  
ATOM   1057  HA  SER    77      79.169 112.025  76.077  1.00  0.00           H  
ATOM   1058  CB  SER    77      78.054 113.730  76.232  1.00  0.00           C  
ATOM   1059  HB2 SER    77      77.894 113.674  77.308  1.00  0.00           H  
ATOM   1060  HB3 SER    77      79.003 114.207  75.988  1.00  0.00           H  
ATOM   1061  OG  SER    77      77.014 114.520  75.691  1.00  0.00           O  
ATOM   1062  HG  SER    77      76.238 114.467  76.253  1.00  0.00           H  
ATOM   1063  C   SER    77      77.108 111.377  76.253  1.00  0.00           C  
ATOM   1064  O   SER    77      76.217 111.891  76.949  1.00  0.00           O  
ATOM   1065  N   THR    78      76.989 110.070  75.900  1.00  0.00           N  
ATOM   1066  H   THR    78      76.224 109.602  76.365  1.00  0.00           H  
ATOM   1067  CA  THR    78      77.893 109.200  75.152  1.00  0.00           C  
ATOM   1068  HA  THR    78      78.617 109.800  74.601  1.00  0.00           H  
ATOM   1069  CB  THR    78      78.732 108.383  76.074  1.00  0.00           C  
ATOM   1070  HB  THR    78      78.089 107.872  76.792  1.00  0.00           H  
ATOM   1071  CG2 THR    78      79.770 107.392  75.419  1.00  0.00           C  
ATOM   1072 HG21 THR    78      80.676 107.294  76.016  1.00  0.00           H  
ATOM   1073 HG22 THR    78      79.426 106.409  75.098  1.00  0.00           H  
ATOM   1074 HG23 THR    78      80.111 107.973  74.562  1.00  0.00           H  
ATOM   1075  OG1 THR    78      79.563 109.347  76.815  1.00  0.00           O  
ATOM   1076  HG1 THR    78      79.029 109.773  77.489  1.00  0.00           H  
ATOM   1077  C   THR    78      77.081 108.122  74.344  1.00  0.00           C  
ATOM   1078  O   THR    78      76.223 107.485  74.914  1.00  0.00           O  
ATOM   1079  N   GLY    79      77.388 107.889  73.074  1.00  0.00           N  
ATOM   1080  H   GLY    79      78.181 108.435  72.772  1.00  0.00           H  
ATOM   1081  CA  GLY    79      76.839 106.939  72.132  1.00  0.00           C  
ATOM   1082  HA2 GLY    79      75.824 106.668  72.424  1.00  0.00           H  
ATOM   1083  HA3 GLY    79      76.791 107.524  71.214  1.00  0.00           H  
ATOM   1084  C   GLY    79      77.695 105.706  72.065  1.00  0.00           C  
ATOM   1085  O   GLY    79      78.114 105.179  73.090  1.00  0.00           O  
ATOM   1086  N   GLY    80      78.008 105.091  70.858  1.00  0.00           N  
ATOM   1087  H   GLY    80      78.521 104.228  70.970  1.00  0.00           H  
ATOM   1088  CA  GLY    80      77.650 105.584  69.485  1.00  0.00           C  
ATOM   1089  HA2 GLY    80      78.090 106.573  69.357  1.00  0.00           H  
ATOM   1090  HA3 GLY    80      78.046 104.893  68.741  1.00  0.00           H  
ATOM   1091  C   GLY    80      76.177 105.822  69.251  1.00  0.00           C  
ATOM   1092  O   GLY    80      75.386 105.396  70.084  1.00  0.00           O  
ATOM   1093  N   TYR    81      75.736 106.501  68.180  1.00  0.00           N  
ATOM   1094  H   TYR    81      76.450 106.594  67.471  1.00  0.00           H  
ATOM   1095  CA  TYR    81      74.375 106.951  67.927  1.00  0.00           C  
ATOM   1096  HA  TYR    81      73.722 106.474  68.657  1.00  0.00           H  
ATOM   1097  CB  TYR    81      74.255 108.542  68.188  1.00  0.00           C  
ATOM   1098  HB2 TYR    81      74.869 109.076  67.461  1.00  0.00           H  
ATOM   1099  HB3 TYR    81      73.219 108.868  68.096  1.00  0.00           H  
ATOM   1100  CG  TYR    81      74.752 109.105  69.557  1.00  0.00           C  
ATOM   1101  CD1 TYR    81      73.831 109.105  70.625  1.00  0.00           C  
ATOM   1102  HD1 TYR    81      72.783 108.853  70.557  1.00  0.00           H  
ATOM   1103  CE1 TYR    81      74.159 109.804  71.779  1.00  0.00           C  
ATOM   1104  HE1 TYR    81      73.483 109.892  72.618  1.00  0.00           H  
ATOM   1105  CZ  TYR    81      75.513 110.238  71.936  1.00  0.00           C  
ATOM   1106  OH  TYR    81      75.834 110.885  73.099  1.00  0.00           O  
ATOM   1107  HH  TYR    81      75.113 110.871  73.732  1.00  0.00           H  
ATOM   1108  CE2 TYR    81      76.415 110.135  70.902  1.00  0.00           C  
ATOM   1109  HE2 TYR    81      77.370 110.638  70.901  1.00  0.00           H  
ATOM   1110  CD2 TYR    81      76.072 109.585  69.651  1.00  0.00           C  
ATOM   1111  HD2 TYR    81      76.719 109.614  68.787  1.00  0.00           H  
ATOM   1112  C   TYR    81      73.810 106.561  66.519  1.00  0.00           C  
ATOM   1113  O   TYR    81      73.675 107.350  65.561  1.00  0.00           O  
ATOM   1114  N   GLY    82      73.166 105.407  66.439  1.00  0.00           N  
ATOM   1115  H   GLY    82      72.537 105.354  65.651  1.00  0.00           H  
ATOM   1116  CA  GLY    82      72.829 104.464  67.487  1.00  0.00           C  
ATOM   1117  HA2 GLY    82      72.582 103.480  67.089  1.00  0.00           H  
ATOM   1118  HA3 GLY    82      73.738 104.369  68.081  1.00  0.00           H  
ATOM   1119  C   GLY    82      71.669 104.833  68.466  1.00  0.00           C  
ATOM   1120  O   GLY    82      71.219 105.925  68.529  1.00  0.00           O  
ATOM   1121  N   SER    83      71.083 103.907  69.192  1.00  0.00           N  
ATOM   1122  H   SER    83      71.620 103.055  69.106  1.00  0.00           H  
ATOM   1123  CA  SER    83      70.009 104.018  70.239  1.00  0.00           C  
ATOM   1124  HA  SER    83      69.768 102.981  70.470  1.00  0.00           H  
ATOM   1125  CB  SER    83      70.384 104.625  71.568  1.00  0.00           C  
ATOM   1126  HB2 SER    83      70.776 105.623  71.374  1.00  0.00           H  
ATOM   1127  HB3 SER    83      69.603 104.689  72.326  1.00  0.00           H  
ATOM   1128  OG  SER    83      71.372 103.871  72.176  1.00  0.00           O  
ATOM   1129  HG  SER    83      71.095 103.793  73.092  1.00  0.00           H  
ATOM   1130  C   SER    83      68.707 104.806  69.729  1.00  0.00           C  
ATOM   1131  O   SER    83      68.487 105.930  70.180  1.00  0.00           O  
ATOM   1132  N   SER    84      67.863 104.304  68.775  1.00  0.00           N  
ATOM   1133  H   SER    84      67.117 104.898  68.442  1.00  0.00           H  
ATOM   1134  CA  SER    84      67.924 103.039  68.203  1.00  0.00           C  
ATOM   1135  HA  SER    84      68.150 102.276  68.948  1.00  0.00           H  
ATOM   1136  CB  SER    84      66.580 102.653  67.530  1.00  0.00           C  
ATOM   1137  HB2 SER    84      65.704 102.845  68.150  1.00  0.00           H  
ATOM   1138  HB3 SER    84      66.457 103.236  66.617  1.00  0.00           H  
ATOM   1139  OG  SER    84      66.721 101.268  67.379  1.00  0.00           O  
ATOM   1140  HG  SER    84      66.664 100.859  68.246  1.00  0.00           H  
ATOM   1141  C   SER    84      69.004 102.778  67.124  1.00  0.00           C  
ATOM   1142  O   SER    84      69.242 103.542  66.209  1.00  0.00           O  
ATOM   1143  N   GLN    85      69.679 101.596  67.146  1.00  0.00           N  
ATOM   1144  H   GLN    85      69.569 101.019  67.968  1.00  0.00           H  
ATOM   1145  CA  GLN    85      70.407 101.037  66.027  1.00  0.00           C  
ATOM   1146  HA  GLN    85      71.149 101.769  65.708  1.00  0.00           H  
ATOM   1147  CB  GLN    85      71.149  99.780  66.430  1.00  0.00           C  
ATOM   1148  HB2 GLN    85      70.423  99.038  66.761  1.00  0.00           H  
ATOM   1149  HB3 GLN    85      71.609  99.356  65.537  1.00  0.00           H  
ATOM   1150  CG  GLN    85      72.239 100.015  67.509  1.00  0.00           C  
ATOM   1151  HG2 GLN    85      72.810 100.905  67.243  1.00  0.00           H  
ATOM   1152  HG3 GLN    85      71.711 100.368  68.395  1.00  0.00           H  
ATOM   1153  CD  GLN    85      73.194  98.889  67.856  1.00  0.00           C  
ATOM   1154  OE1 GLN    85      73.192  97.765  67.393  1.00  0.00           O  
ATOM   1155  NE2 GLN    85      74.078  99.237  68.787  1.00  0.00           N  
ATOM   1156 HE21 GLN    85      74.547  98.475  69.256  1.00  0.00           H  
ATOM   1157 HE22 GLN    85      73.914 100.096  69.293  1.00  0.00           H  
ATOM   1158  C   GLN    85      69.428 100.610  64.868  1.00  0.00           C  
ATOM   1159  O   GLN    85      69.859 100.355  63.738  1.00  0.00           O  
ATOM   1160  N   SER    86      68.145 100.534  65.069  1.00  0.00           N  
ATOM   1161  H   SER    86      67.882 100.461  66.042  1.00  0.00           H  
ATOM   1162  CA  SER    86      67.126 100.184  64.121  1.00  0.00           C  
ATOM   1163  HA  SER    86      66.213 100.000  64.686  1.00  0.00           H  
ATOM   1164  CB  SER    86      66.850 101.334  63.144  1.00  0.00           C  
ATOM   1165  HB2 SER    86      66.647 102.333  63.530  1.00  0.00           H  
ATOM   1166  HB3 SER    86      67.628 101.321  62.381  1.00  0.00           H  
ATOM   1167  OG  SER    86      65.561 101.064  62.472  1.00  0.00           O  
ATOM   1168  HG  SER    86      65.873 100.685  61.647  1.00  0.00           H  
ATOM   1169  C   SER    86      67.308  98.818  63.418  1.00  0.00           C  
ATOM   1170  O   SER    86      67.093  98.652  62.242  1.00  0.00           O  
ATOM   1171  N   SER    87      67.499  97.738  64.190  1.00  0.00           N  
ATOM   1172  H   SER    87      67.480  97.906  65.186  1.00  0.00           H  
ATOM   1173  CA  SER    87      67.954  96.365  63.777  1.00  0.00           C  
ATOM   1174  HA  SER    87      68.553  96.424  62.868  1.00  0.00           H  
ATOM   1175  CB  SER    87      68.850  95.804  64.910  1.00  0.00           C  
ATOM   1176  HB2 SER    87      68.381  95.771  65.893  1.00  0.00           H  
ATOM   1177  HB3 SER    87      69.221  94.851  64.532  1.00  0.00           H  
ATOM   1178  OG  SER    87      69.950  96.710  64.994  1.00  0.00           O  
ATOM   1179  HG  SER    87      70.243  96.538  65.892  1.00  0.00           H  
ATOM   1180  C   SER    87      66.761  95.441  63.366  1.00  0.00           C  
ATOM   1181  O   SER    87      66.881  94.250  63.361  1.00  0.00           O  
ATOM   1182  N   GLN    88      65.628  96.029  63.190  1.00  0.00           N  
ATOM   1183  H   GLN    88      65.662  97.029  63.328  1.00  0.00           H  
ATOM   1184  CA  GLN    88      64.366  95.359  62.782  1.00  0.00           C  
ATOM   1185  HA  GLN    88      64.122  94.621  63.546  1.00  0.00           H  
ATOM   1186  CB  GLN    88      63.207  96.417  62.885  1.00  0.00           C  
ATOM   1187  HB2 GLN    88      62.355  95.871  62.480  1.00  0.00           H  
ATOM   1188  HB3 GLN    88      62.936  96.622  63.921  1.00  0.00           H  
ATOM   1189  CG  GLN    88      63.295  97.778  62.161  1.00  0.00           C  
ATOM   1190  HG2 GLN    88      62.345  98.291  62.304  1.00  0.00           H  
ATOM   1191  HG3 GLN    88      64.074  98.345  62.671  1.00  0.00           H  
ATOM   1192  CD  GLN    88      63.434  97.826  60.653  1.00  0.00           C  
ATOM   1193  OE1 GLN    88      62.566  97.407  59.938  1.00  0.00           O  
ATOM   1194  NE2 GLN    88      64.587  98.276  60.172  1.00  0.00           N  
ATOM   1195 HE21 GLN    88      65.269  98.771  60.730  1.00  0.00           H  
ATOM   1196 HE22 GLN    88      64.663  98.267  59.165  1.00  0.00           H  
ATOM   1197  C   GLN    88      64.534  94.608  61.394  1.00  0.00           C  
ATOM   1198  O   GLN    88      65.101  95.192  60.474  1.00  0.00           O  
ATOM   1199  N   SER    89      64.002  93.453  61.302  1.00  0.00           N  
ATOM   1200  H   SER    89      63.415  93.169  62.073  1.00  0.00           H  
ATOM   1201  CA  SER    89      63.902  92.494  60.169  1.00  0.00           C  
ATOM   1202  HA  SER    89      63.835  93.082  59.254  1.00  0.00           H  
ATOM   1203  CB  SER    89      65.176  91.700  60.078  1.00  0.00           C  
ATOM   1204  HB2 SER    89      66.006  92.357  59.822  1.00  0.00           H  
ATOM   1205  HB3 SER    89      65.284  91.231  61.056  1.00  0.00           H  
ATOM   1206  OG  SER    89      65.056  90.745  59.039  1.00  0.00           O  
ATOM   1207  HG  SER    89      65.960  90.590  58.757  1.00  0.00           H  
ATOM   1208  C   SER    89      62.684  91.562  60.254  1.00  0.00           C  
ATOM   1209  O   SER    89      62.263  91.180  61.271  1.00  0.00           O  
ATOM   1210  N   SER    90      62.208  90.985  59.102  1.00  0.00           N  
ATOM   1211  H   SER    90      62.477  91.337  58.194  1.00  0.00           H  
ATOM   1212  CA  SER    90      61.122  89.931  59.161  1.00  0.00           C  
ATOM   1213  HA  SER    90      60.472  90.106  60.018  1.00  0.00           H  
ATOM   1214  CB  SER    90      60.323  90.056  57.785  1.00  0.00           C  
ATOM   1215  HB2 SER    90      59.825  91.019  57.666  1.00  0.00           H  
ATOM   1216  HB3 SER    90      61.057  89.881  56.998  1.00  0.00           H  
ATOM   1217  OG  SER    90      59.377  89.090  57.653  1.00  0.00           O  
ATOM   1218  HG  SER    90      58.714  89.198  58.339  1.00  0.00           H  
ATOM   1219  C   SER    90      61.689  88.501  59.511  1.00  0.00           C  
ATOM   1220  O   SER    90      60.884  87.569  59.604  1.00  0.00           O  
ATOM   1221  N   TYR    91      63.018  88.382  59.531  1.00  0.00           N  
ATOM   1222  H   TYR    91      63.577  89.190  59.297  1.00  0.00           H  
ATOM   1223  CA  TYR    91      63.708  87.115  59.542  1.00  0.00           C  
ATOM   1224  HA  TYR    91      63.130  86.506  58.846  1.00  0.00           H  
ATOM   1225  CB  TYR    91      65.183  87.444  59.093  1.00  0.00           C  
ATOM   1226  HB2 TYR    91      65.101  88.013  58.168  1.00  0.00           H  
ATOM   1227  HB3 TYR    91      65.671  88.132  59.784  1.00  0.00           H  
ATOM   1228  CG  TYR    91      66.057  86.250  58.846  1.00  0.00           C  
ATOM   1229  CD1 TYR    91      66.817  85.740  59.887  1.00  0.00           C  
ATOM   1230  HD1 TYR    91      66.731  86.200  60.861  1.00  0.00           H  
ATOM   1231  CE1 TYR    91      67.595  84.571  59.683  1.00  0.00           C  
ATOM   1232  HE1 TYR    91      68.243  84.274  60.494  1.00  0.00           H  
ATOM   1233  CZ  TYR    91      67.506  83.889  58.393  1.00  0.00           C  
ATOM   1234  OH  TYR    91      68.198  82.711  58.253  1.00  0.00           O  
ATOM   1235  HH  TYR    91      68.821  82.576  58.971  1.00  0.00           H  
ATOM   1236  CE2 TYR    91      66.543  84.305  57.393  1.00  0.00           C  
ATOM   1237  HE2 TYR    91      66.403  83.708  56.504  1.00  0.00           H  
ATOM   1238  CD2 TYR    91      65.915  85.558  57.644  1.00  0.00           C  
ATOM   1239  HD2 TYR    91      65.248  85.904  56.868  1.00  0.00           H  
ATOM   1240  C   TYR    91      63.611  86.329  60.906  1.00  0.00           C  
ATOM   1241  O   TYR    91      63.592  86.954  61.980  1.00  0.00           O  
ATOM   1242  N   GLY    92      63.669  84.971  60.923  1.00  0.00           N  
ATOM   1243  H   GLY    92      63.857  84.527  61.810  1.00  0.00           H  
ATOM   1244  CA  GLY    92      63.392  84.119  59.739  1.00  0.00           C  
ATOM   1245  HA2 GLY    92      62.328  83.905  59.634  1.00  0.00           H  
ATOM   1246  HA3 GLY    92      63.680  84.633  58.822  1.00  0.00           H  
ATOM   1247  C   GLY    92      64.309  82.873  59.845  1.00  0.00           C  
ATOM   1248  O   GLY    92      64.934  82.599  60.896  1.00  0.00           O  
ATOM   1249  N   GLN    93      64.287  82.105  58.783  1.00  0.00           N  
ATOM   1250  H   GLN    93      63.842  82.471  57.954  1.00  0.00           H  
ATOM   1251  CA  GLN    93      64.955  80.793  58.510  1.00  0.00           C  
ATOM   1252  HA  GLN    93      65.953  80.839  58.946  1.00  0.00           H  
ATOM   1253  CB  GLN    93      64.146  79.677  59.197  1.00  0.00           C  
ATOM   1254  HB2 GLN    93      63.862  79.953  60.213  1.00  0.00           H  
ATOM   1255  HB3 GLN    93      63.226  79.466  58.653  1.00  0.00           H  
ATOM   1256  CG  GLN    93      64.945  78.370  59.221  1.00  0.00           C  
ATOM   1257  HG2 GLN    93      64.909  77.957  58.213  1.00  0.00           H  
ATOM   1258  HG3 GLN    93      65.935  78.518  59.651  1.00  0.00           H  
ATOM   1259  CD  GLN    93      64.261  77.292  60.110  1.00  0.00           C  
ATOM   1260  OE1 GLN    93      63.136  77.384  60.595  1.00  0.00           O  
ATOM   1261  NE2 GLN    93      64.858  76.138  60.383  1.00  0.00           N  
ATOM   1262 HE21 GLN    93      64.394  75.496  61.010  1.00  0.00           H  
ATOM   1263 HE22 GLN    93      65.728  75.982  59.894  1.00  0.00           H  
ATOM   1264  C   GLN    93      65.240  80.566  57.063  1.00  0.00           C  
ATOM   1265  O   GLN    93      64.555  80.995  56.150  1.00  0.00           O  
ATOM   1266  N   GLN    94      66.342  79.933  56.765  1.00  0.00           N  
ATOM   1267  H   GLN    94      66.976  79.608  57.481  1.00  0.00           H  
ATOM   1268  CA  GLN    94      66.613  79.465  55.392  1.00  0.00           C  
ATOM   1269  HA  GLN    94      66.785  80.347  54.776  1.00  0.00           H  
ATOM   1270  CB  GLN    94      67.938  78.724  55.454  1.00  0.00           C  
ATOM   1271  HB2 GLN    94      68.727  79.281  55.960  1.00  0.00           H  
ATOM   1272  HB3 GLN    94      67.779  77.929  56.183  1.00  0.00           H  
ATOM   1273  CG  GLN    94      68.375  78.155  54.092  1.00  0.00           C  
ATOM   1274  HG2 GLN    94      69.311  77.630  54.281  1.00  0.00           H  
ATOM   1275  HG3 GLN    94      67.602  77.526  53.651  1.00  0.00           H  
ATOM   1276  CD  GLN    94      68.833  79.215  53.104  1.00  0.00           C  
ATOM   1277  OE1 GLN    94      69.051  80.372  53.504  1.00  0.00           O  
ATOM   1278  NE2 GLN    94      69.089  78.923  51.877  1.00  0.00           N  
ATOM   1279 HE21 GLN    94      69.066  77.940  51.647  1.00  0.00           H  
ATOM   1280 HE22 GLN    94      69.540  79.647  51.337  1.00  0.00           H  
ATOM   1281  C   GLN    94      65.480  78.582  54.782  1.00  0.00           C  
ATOM   1282  O   GLN    94      65.078  77.635  55.469  1.00  0.00           O  
ATOM   1283  N   SER    95      64.937  78.900  53.620  1.00  0.00           N  
ATOM   1284  H   SER    95      65.294  79.739  53.185  1.00  0.00           H  
ATOM   1285  CA  SER    95      63.855  78.102  52.935  1.00  0.00           C  
ATOM   1286  HA  SER    95      63.025  77.949  53.625  1.00  0.00           H  
ATOM   1287  CB  SER    95      63.385  78.986  51.757  1.00  0.00           C  
ATOM   1288  HB2 SER    95      64.235  79.317  51.161  1.00  0.00           H  
ATOM   1289  HB3 SER    95      62.629  78.485  51.152  1.00  0.00           H  
ATOM   1290  OG  SER    95      62.782  80.040  52.438  1.00  0.00           O  
ATOM   1291  HG  SER    95      62.288  80.597  51.832  1.00  0.00           H  
ATOM   1292  C   SER    95      64.382  76.758  52.502  1.00  0.00           C  
ATOM   1293  O   SER    95      65.571  76.643  52.121  1.00  0.00           O  
ATOM   1294  N   SER    96      63.578  75.682  52.353  1.00  0.00           N  
ATOM   1295  H   SER    96      62.632  75.784  52.693  1.00  0.00           H  
ATOM   1296  CA  SER    96      63.898  74.456  51.577  1.00  0.00           C  
ATOM   1297  HA  SER    96      64.898  74.102  51.828  1.00  0.00           H  
ATOM   1298  CB  SER    96      62.943  73.357  52.018  1.00  0.00           C  
ATOM   1299  HB2 SER    96      61.913  73.619  51.777  1.00  0.00           H  
ATOM   1300  HB3 SER    96      63.284  72.420  51.578  1.00  0.00           H  
ATOM   1301  OG  SER    96      63.065  73.161  53.413  1.00  0.00           O  
ATOM   1302  HG  SER    96      62.348  73.595  53.881  1.00  0.00           H  
ATOM   1303  C   SER    96      63.770  74.509  50.033  1.00  0.00           C  
ATOM   1304  O   SER    96      62.867  75.151  49.536  1.00  0.00           O  
ATOM   1305  N   TYR    97      64.729  73.990  49.232  1.00  0.00           N  
ATOM   1306  H   TYR    97      64.460  74.143  48.270  1.00  0.00           H  
ATOM   1307  CA  TYR    97      66.027  73.315  49.507  1.00  0.00           C  
ATOM   1308  HA  TYR    97      66.383  73.012  48.522  1.00  0.00           H  
ATOM   1309  CB  TYR    97      67.109  74.345  49.852  1.00  0.00           C  
ATOM   1310  HB2 TYR    97      66.904  74.650  50.878  1.00  0.00           H  
ATOM   1311  HB3 TYR    97      68.089  73.870  49.878  1.00  0.00           H  
ATOM   1312  CG  TYR    97      67.188  75.522  48.843  1.00  0.00           C  
ATOM   1313  CD1 TYR    97      68.227  75.536  47.974  1.00  0.00           C  
ATOM   1314  HD1 TYR    97      69.014  74.797  47.983  1.00  0.00           H  
ATOM   1315  CE1 TYR    97      68.306  76.544  46.988  1.00  0.00           C  
ATOM   1316  HE1 TYR    97      69.103  76.560  46.259  1.00  0.00           H  
ATOM   1317  CZ  TYR    97      67.295  77.547  46.887  1.00  0.00           C  
ATOM   1318  OH  TYR    97      67.376  78.485  45.876  1.00  0.00           O  
ATOM   1319  HH  TYR    97      68.294  78.645  45.645  1.00  0.00           H  
ATOM   1320  CE2 TYR    97      66.298  77.610  47.855  1.00  0.00           C  
ATOM   1321  HE2 TYR    97      65.529  78.367  47.819  1.00  0.00           H  
ATOM   1322  CD2 TYR    97      66.253  76.594  48.817  1.00  0.00           C  
ATOM   1323  HD2 TYR    97      65.484  76.649  49.573  1.00  0.00           H  
ATOM   1324  C   TYR    97      66.025  72.080  50.360  1.00  0.00           C  
ATOM   1325  O   TYR    97      66.568  72.000  51.470  1.00  0.00           O  
ATOM   1326  N   PRO    98      65.371  71.020  49.778  1.00  0.00           N  
ATOM   1327  CD  PRO    98      65.224  69.794  50.497  1.00  0.00           C  
ATOM   1328  HD2 PRO    98      64.578  69.931  51.364  1.00  0.00           H  
ATOM   1329  HD3 PRO    98      66.225  69.557  50.858  1.00  0.00           H  
ATOM   1330  CG  PRO    98      64.585  68.705  49.612  1.00  0.00           C  
ATOM   1331  HG2 PRO    98      63.512  68.640  49.792  1.00  0.00           H  
ATOM   1332  HG3 PRO    98      65.058  67.725  49.554  1.00  0.00           H  
ATOM   1333  CB  PRO    98      64.790  69.345  48.261  1.00  0.00           C  
ATOM   1334  HB2 PRO    98      63.958  69.000  47.647  1.00  0.00           H  
ATOM   1335  HB3 PRO    98      65.713  69.049  47.762  1.00  0.00           H  
ATOM   1336  CA  PRO    98      64.839  70.838  48.432  1.00  0.00           C  
ATOM   1337  HA  PRO    98      65.439  71.369  47.694  1.00  0.00           H  
ATOM   1338  C   PRO    98      63.451  71.539  48.268  1.00  0.00           C  
ATOM   1339  O   PRO    98      62.681  71.691  49.220  1.00  0.00           O  
ATOM   1340  N   GLY    99      63.201  71.935  47.009  1.00  0.00           N  
ATOM   1341  H   GLY    99      63.879  71.632  46.325  1.00  0.00           H  
ATOM   1342  CA  GLY    99      62.044  72.775  46.685  1.00  0.00           C  
ATOM   1343  HA2 GLY    99      61.429  72.947  47.568  1.00  0.00           H  
ATOM   1344  HA3 GLY    99      62.506  73.674  46.276  1.00  0.00           H  
ATOM   1345  C   GLY    99      61.100  72.085  45.692  1.00  0.00           C  
ATOM   1346  O   GLY    99      61.275  70.929  45.276  1.00  0.00           O  
ATOM   1347  N   TYR   100      60.010  72.662  45.276  1.00  0.00           N  
ATOM   1348  H   TYR   100      59.736  73.551  45.670  1.00  0.00           H  
ATOM   1349  CA  TYR   100      59.039  72.129  44.334  1.00  0.00           C  
ATOM   1350  HA  TYR   100      59.629  71.619  43.572  1.00  0.00           H  
ATOM   1351  CB  TYR   100      58.090  71.215  45.083  1.00  0.00           C  
ATOM   1352  HB2 TYR   100      57.397  70.790  44.356  1.00  0.00           H  
ATOM   1353  HB3 TYR   100      58.611  70.377  45.547  1.00  0.00           H  
ATOM   1354  CG  TYR   100      57.336  71.927  46.145  1.00  0.00           C  
ATOM   1355  CD1 TYR   100      56.177  72.616  45.800  1.00  0.00           C  
ATOM   1356  HD1 TYR   100      55.878  72.554  44.764  1.00  0.00           H  
ATOM   1357  CE1 TYR   100      55.348  73.183  46.784  1.00  0.00           C  
ATOM   1358  HE1 TYR   100      54.441  73.648  46.426  1.00  0.00           H  
ATOM   1359  CZ  TYR   100      55.833  73.293  48.054  1.00  0.00           C  
ATOM   1360  OH  TYR   100      55.091  73.870  49.038  1.00  0.00           O  
ATOM   1361  HH  TYR   100      55.568  73.816  49.870  1.00  0.00           H  
ATOM   1362  CE2 TYR   100      57.110  72.866  48.380  1.00  0.00           C  
ATOM   1363  HE2 TYR   100      57.456  73.033  49.389  1.00  0.00           H  
ATOM   1364  CD2 TYR   100      57.848  72.192  47.402  1.00  0.00           C  
ATOM   1365  HD2 TYR   100      58.779  71.869  47.845  1.00  0.00           H  
ATOM   1366  C   TYR   100      58.271  73.223  43.513  1.00  0.00           C  
ATOM   1367  O   TYR   100      57.424  72.857  42.700  1.00  0.00           O  
ATOM   1368  N   GLY   101      58.691  74.481  43.447  1.00  0.00           N  
ATOM   1369  H   GLY   101      59.381  74.593  44.177  1.00  0.00           H  
ATOM   1370  CA  GLY   101      57.888  75.552  42.889  1.00  0.00           C  
ATOM   1371  HA2 GLY   101      58.345  76.528  43.055  1.00  0.00           H  
ATOM   1372  HA3 GLY   101      57.866  75.453  41.804  1.00  0.00           H  
ATOM   1373  C   GLY   101      56.451  75.642  43.375  1.00  0.00           C  
ATOM   1374  O   GLY   101      56.174  75.794  44.567  1.00  0.00           O  
ATOM   1375  N   GLN   102      55.609  75.668  42.351  1.00  0.00           N  
ATOM   1376  H   GLN   102      55.981  75.536  41.421  1.00  0.00           H  
ATOM   1377  CA  GLN   102      54.170  75.719  42.512  1.00  0.00           C  
ATOM   1378  HA  GLN   102      53.941  76.260  43.431  1.00  0.00           H  
ATOM   1379  CB  GLN   102      53.533  76.683  41.456  1.00  0.00           C  
ATOM   1380  HB2 GLN   102      53.518  76.331  40.425  1.00  0.00           H  
ATOM   1381  HB3 GLN   102      52.487  76.854  41.711  1.00  0.00           H  
ATOM   1382  CG  GLN   102      54.175  78.056  41.488  1.00  0.00           C  
ATOM   1383  HG2 GLN   102      53.986  78.434  42.493  1.00  0.00           H  
ATOM   1384  HG3 GLN   102      55.247  77.968  41.310  1.00  0.00           H  
ATOM   1385  CD  GLN   102      53.570  78.895  40.381  1.00  0.00           C  
ATOM   1386  OE1 GLN   102      54.182  79.154  39.303  1.00  0.00           O  
ATOM   1387  NE2 GLN   102      52.310  79.226  40.496  1.00  0.00           N  
ATOM   1388 HE21 GLN   102      51.797  78.924  41.312  1.00  0.00           H  
ATOM   1389 HE22 GLN   102      51.864  79.707  39.728  1.00  0.00           H  
ATOM   1390  C   GLN   102      53.456  74.380  42.603  1.00  0.00           C  
ATOM   1391  O   GLN   102      52.329  74.262  43.115  1.00  0.00           O  
ATOM   1392  N   GLN   103      54.045  73.405  41.951  1.00  0.00           N  
ATOM   1393  H   GLN   103      54.931  73.468  41.470  1.00  0.00           H  
ATOM   1394  CA  GLN   103      53.457  72.029  41.833  1.00  0.00           C  
ATOM   1395  HA  GLN   103      52.390  72.097  42.042  1.00  0.00           H  
ATOM   1396  CB  GLN   103      53.612  71.622  40.332  1.00  0.00           C  
ATOM   1397  HB2 GLN   103      53.246  72.496  39.794  1.00  0.00           H  
ATOM   1398  HB3 GLN   103      54.664  71.345  40.261  1.00  0.00           H  
ATOM   1399  CG  GLN   103      52.807  70.365  39.888  1.00  0.00           C  
ATOM   1400  HG2 GLN   103      53.201  69.501  40.423  1.00  0.00           H  
ATOM   1401  HG3 GLN   103      51.738  70.538  40.013  1.00  0.00           H  
ATOM   1402  CD  GLN   103      52.924  70.143  38.424  1.00  0.00           C  
ATOM   1403  OE1 GLN   103      52.820  71.003  37.575  1.00  0.00           O  
ATOM   1404  NE2 GLN   103      53.161  68.954  37.917  1.00  0.00           N  
ATOM   1405 HE21 GLN   103      53.453  68.956  36.950  1.00  0.00           H  
ATOM   1406 HE22 GLN   103      53.171  68.168  38.551  1.00  0.00           H  
ATOM   1407  C   GLN   103      54.009  70.917  42.762  1.00  0.00           C  
ATOM   1408  O   GLN   103      55.191  70.618  42.641  1.00  0.00           O  
ATOM   1409  N   PRO   104      53.209  70.263  43.590  1.00  0.00           N  
ATOM   1410  CD  PRO   104      51.895  70.568  43.909  1.00  0.00           C  
ATOM   1411  HD2 PRO   104      51.244  69.935  43.307  1.00  0.00           H  
ATOM   1412  HD3 PRO   104      51.649  71.627  43.842  1.00  0.00           H  
ATOM   1413  CG  PRO   104      51.733  70.334  45.361  1.00  0.00           C  
ATOM   1414  HG2 PRO   104      50.694  70.099  45.593  1.00  0.00           H  
ATOM   1415  HG3 PRO   104      52.188  71.191  45.859  1.00  0.00           H  
ATOM   1416  CB  PRO   104      52.602  69.076  45.565  1.00  0.00           C  
ATOM   1417  HB2 PRO   104      52.067  68.227  45.137  1.00  0.00           H  
ATOM   1418  HB3 PRO   104      52.872  68.977  46.616  1.00  0.00           H  
ATOM   1419  CA  PRO   104      53.765  69.394  44.640  1.00  0.00           C  
ATOM   1420  HA  PRO   104      54.539  69.950  45.169  1.00  0.00           H  
ATOM   1421  C   PRO   104      54.587  68.195  44.130  1.00  0.00           C  
ATOM   1422  O   PRO   104      54.212  67.469  43.220  1.00  0.00           O  
ATOM   1423  N   ALA   105      55.701  67.887  44.785  1.00  0.00           N  
ATOM   1424  H   ALA   105      55.953  68.501  45.547  1.00  0.00           H  
ATOM   1425  CA  ALA   105      56.597  66.742  44.440  1.00  0.00           C  
ATOM   1426  HA  ALA   105      57.111  66.876  43.488  1.00  0.00           H  
ATOM   1427  CB  ALA   105      57.739  66.704  45.533  1.00  0.00           C  
ATOM   1428  HB1 ALA   105      57.317  66.504  46.518  1.00  0.00           H  
ATOM   1429  HB2 ALA   105      58.394  65.874  45.269  1.00  0.00           H  
ATOM   1430  HB3 ALA   105      58.292  67.642  45.572  1.00  0.00           H  
ATOM   1431  C   ALA   105      55.775  65.387  44.518  1.00  0.00           C  
ATOM   1432  O   ALA   105      55.048  65.126  45.516  1.00  0.00           O  
ATOM   1433  N   PRO   106      55.903  64.449  43.548  1.00  0.00           N  
ATOM   1434  CD  PRO   106      56.718  64.517  42.365  1.00  0.00           C  
ATOM   1435  HD2 PRO   106      57.741  64.799  42.613  1.00  0.00           H  
ATOM   1436  HD3 PRO   106      56.251  65.191  41.647  1.00  0.00           H  
ATOM   1437  CG  PRO   106      56.853  63.160  41.696  1.00  0.00           C  
ATOM   1438  HG2 PRO   106      57.730  62.611  42.040  1.00  0.00           H  
ATOM   1439  HG3 PRO   106      56.834  63.225  40.608  1.00  0.00           H  
ATOM   1440  CB  PRO   106      55.479  62.549  42.120  1.00  0.00           C  
ATOM   1441  HB2 PRO   106      55.581  61.466  42.055  1.00  0.00           H  
ATOM   1442  HB3 PRO   106      54.713  63.028  41.510  1.00  0.00           H  
ATOM   1443  CA  PRO   106      55.257  63.144  43.516  1.00  0.00           C  
ATOM   1444  HA  PRO   106      54.174  63.251  43.560  1.00  0.00           H  
ATOM   1445  C   PRO   106      55.710  62.264  44.707  1.00  0.00           C  
ATOM   1446  O   PRO   106      56.897  62.145  45.008  1.00  0.00           O  
ATOM   1447  N   SER   107      54.708  61.723  45.417  1.00  0.00           N  
ATOM   1448  H   SER   107      53.748  61.823  45.120  1.00  0.00           H  
ATOM   1449  CA  SER   107      55.031  60.763  46.542  1.00  0.00           C  
ATOM   1450  HA  SER   107      55.510  61.372  47.310  1.00  0.00           H  
ATOM   1451  CB  SER   107      53.721  60.093  47.075  1.00  0.00           C  
ATOM   1452  HB2 SER   107      53.053  60.871  47.442  1.00  0.00           H  
ATOM   1453  HB3 SER   107      53.292  59.458  46.299  1.00  0.00           H  
ATOM   1454  OG  SER   107      54.074  59.263  48.192  1.00  0.00           O  
ATOM   1455  HG  SER   107      53.546  58.464  48.127  1.00  0.00           H  
ATOM   1456  C   SER   107      56.034  59.696  46.085  1.00  0.00           C  
ATOM   1457  O   SER   107      56.002  59.300  44.916  1.00  0.00           O  
ATOM   1458  N   SER   108      56.952  59.327  46.988  1.00  0.00           N  
ATOM   1459  H   SER   108      56.883  59.652  47.941  1.00  0.00           H  
ATOM   1460  CA  SER   108      58.151  58.522  46.654  1.00  0.00           C  
ATOM   1461  HA  SER   108      57.795  57.575  46.249  1.00  0.00           H  
ATOM   1462  CB  SER   108      59.083  59.149  45.652  1.00  0.00           C  
ATOM   1463  HB2 SER   108      58.578  59.139  44.686  1.00  0.00           H  
ATOM   1464  HB3 SER   108      59.286  60.188  45.912  1.00  0.00           H  
ATOM   1465  OG  SER   108      60.241  58.425  45.492  1.00  0.00           O  
ATOM   1466  HG  SER   108      60.021  57.678  44.930  1.00  0.00           H  
ATOM   1467  C   SER   108      58.950  58.154  47.856  1.00  0.00           C  
ATOM   1468  O   SER   108      59.405  59.109  48.540  1.00  0.00           O  
ATOM   1469  N   THR   109      59.158  56.884  48.192  1.00  0.00           N  
ATOM   1470  H   THR   109      58.588  56.183  47.740  1.00  0.00           H  
ATOM   1471  CA  THR   109      60.180  56.319  49.050  1.00  0.00           C  
ATOM   1472  HA  THR   109      60.807  57.188  49.251  1.00  0.00           H  
ATOM   1473  CB  THR   109      59.696  55.863  50.438  1.00  0.00           C  
ATOM   1474  HB  THR   109      60.609  55.629  50.985  1.00  0.00           H  
ATOM   1475  CG2 THR   109      58.768  56.732  51.252  1.00  0.00           C  
ATOM   1476 HG21 THR   109      58.463  56.201  52.154  1.00  0.00           H  
ATOM   1477 HG22 THR   109      59.309  57.666  51.405  1.00  0.00           H  
ATOM   1478 HG23 THR   109      57.781  56.893  50.817  1.00  0.00           H  
ATOM   1479  OG1 THR   109      58.928  54.711  50.157  1.00  0.00           O  
ATOM   1480  HG1 THR   109      58.115  55.041  49.767  1.00  0.00           H  
ATOM   1481  C   THR   109      60.905  55.199  48.359  1.00  0.00           C  
ATOM   1482  O   THR   109      60.401  54.659  47.378  1.00  0.00           O  
ATOM   1483  N   SER   110      62.148  54.880  48.823  1.00  0.00           N  
ATOM   1484  H   SER   110      62.401  55.254  49.727  1.00  0.00           H  
ATOM   1485  CA  SER   110      62.899  53.722  48.367  1.00  0.00           C  
ATOM   1486  HA  SER   110      62.698  53.828  47.301  1.00  0.00           H  
ATOM   1487  CB  SER   110      64.386  53.974  48.629  1.00  0.00           C  
ATOM   1488  HB2 SER   110      64.936  53.094  48.295  1.00  0.00           H  
ATOM   1489  HB3 SER   110      64.728  54.703  47.894  1.00  0.00           H  
ATOM   1490  OG  SER   110      64.823  54.225  49.940  1.00  0.00           O  
ATOM   1491  HG  SER   110      65.776  54.320  50.016  1.00  0.00           H  
ATOM   1492  C   SER   110      62.403  52.354  48.953  1.00  0.00           C  
ATOM   1493  O   SER   110      61.723  52.323  50.026  1.00  0.00           O  
ATOM   1494  N   GLY   111      62.535  51.252  48.227  1.00  0.00           N  
ATOM   1495  H   GLY   111      63.213  51.381  47.490  1.00  0.00           H  
ATOM   1496  CA  GLY   111      62.090  49.886  48.436  1.00  0.00           C  
ATOM   1497  HA2 GLY   111      62.315  49.398  47.487  1.00  0.00           H  
ATOM   1498  HA3 GLY   111      62.715  49.453  49.216  1.00  0.00           H  
ATOM   1499  C   GLY   111      60.598  49.729  48.765  1.00  0.00           C  
ATOM   1500  O   GLY   111      59.766  50.436  48.228  1.00  0.00           O  
ATOM   1501  N   SER   112      60.180  48.752  49.571  1.00  0.00           N  
ATOM   1502  H   SER   112      59.226  48.821  49.894  1.00  0.00           H  
ATOM   1503  CA  SER   112      60.908  47.709  50.356  1.00  0.00           C  
ATOM   1504  HA  SER   112      60.099  47.013  50.573  1.00  0.00           H  
ATOM   1505  CB  SER   112      61.901  46.920  49.552  1.00  0.00           C  
ATOM   1506  HB2 SER   112      62.829  47.458  49.360  1.00  0.00           H  
ATOM   1507  HB3 SER   112      62.221  46.006  50.052  1.00  0.00           H  
ATOM   1508  OG  SER   112      61.373  46.522  48.247  1.00  0.00           O  
ATOM   1509  HG  SER   112      62.050  46.696  47.589  1.00  0.00           H  
ATOM   1510  C   SER   112      61.507  48.126  51.626  1.00  0.00           C  
ATOM   1511  O   SER   112      61.807  49.332  51.871  1.00  0.00           O  
ATOM   1512  N   TYR   113      61.720  47.231  52.632  1.00  0.00           N  
ATOM   1513  H   TYR   113      62.441  47.476  53.296  1.00  0.00           H  
ATOM   1514  CA  TYR   113      61.154  45.865  52.800  1.00  0.00           C  
ATOM   1515  HA  TYR   113      61.566  45.222  52.022  1.00  0.00           H  
ATOM   1516  CB  TYR   113      61.515  45.301  54.179  1.00  0.00           C  
ATOM   1517  HB2 TYR   113      61.320  46.107  54.886  1.00  0.00           H  
ATOM   1518  HB3 TYR   113      60.838  44.456  54.307  1.00  0.00           H  
ATOM   1519  CG  TYR   113      63.029  45.036  54.455  1.00  0.00           C  
ATOM   1520  CD1 TYR   113      63.713  44.246  53.554  1.00  0.00           C  
ATOM   1521  HD1 TYR   113      63.063  43.712  52.876  1.00  0.00           H  
ATOM   1522  CE1 TYR   113      65.106  44.168  53.521  1.00  0.00           C  
ATOM   1523  HE1 TYR   113      65.659  43.571  52.811  1.00  0.00           H  
ATOM   1524  CZ  TYR   113      65.818  45.083  54.397  1.00  0.00           C  
ATOM   1525  OH  TYR   113      67.147  44.923  54.442  1.00  0.00           O  
ATOM   1526  HH  TYR   113      67.469  45.116  55.326  1.00  0.00           H  
ATOM   1527  CE2 TYR   113      65.188  45.862  55.306  1.00  0.00           C  
ATOM   1528  HE2 TYR   113      65.719  46.540  55.959  1.00  0.00           H  
ATOM   1529  CD2 TYR   113      63.768  45.864  55.317  1.00  0.00           C  
ATOM   1530  HD2 TYR   113      63.265  46.627  55.893  1.00  0.00           H  
ATOM   1531  C   TYR   113      59.681  45.856  52.694  1.00  0.00           C  
ATOM   1532  O   TYR   113      59.098  45.063  51.988  1.00  0.00           O  
ATOM   1533  N   GLY   114      59.035  46.839  53.323  1.00  0.00           N  
ATOM   1534  H   GLY   114      59.673  47.563  53.621  1.00  0.00           H  
ATOM   1535  CA  GLY   114      57.628  47.269  53.339  1.00  0.00           C  
ATOM   1536  HA2 GLY   114      57.006  46.397  53.544  1.00  0.00           H  
ATOM   1537  HA3 GLY   114      57.421  47.911  54.195  1.00  0.00           H  
ATOM   1538  C   GLY   114      57.099  47.869  51.970  1.00  0.00           C  
ATOM   1539  O   GLY   114      57.770  47.945  50.948  1.00  0.00           O  
ATOM   1540  N   SER   115      55.864  48.420  51.819  1.00  0.00           N  
ATOM   1541  H   SER   115      55.684  48.841  50.919  1.00  0.00           H  
ATOM   1542  CA  SER   115      54.790  48.584  52.815  1.00  0.00           C  
ATOM   1543  HA  SER   115      55.331  48.955  53.686  1.00  0.00           H  
ATOM   1544  CB  SER   115      53.598  49.507  52.385  1.00  0.00           C  
ATOM   1545  HB2 SER   115      52.804  49.610  53.126  1.00  0.00           H  
ATOM   1546  HB3 SER   115      54.041  50.496  52.270  1.00  0.00           H  
ATOM   1547  OG  SER   115      53.035  48.993  51.212  1.00  0.00           O  
ATOM   1548  HG  SER   115      52.253  48.536  51.529  1.00  0.00           H  
ATOM   1549  C   SER   115      54.178  47.217  53.205  1.00  0.00           C  
ATOM   1550  O   SER   115      54.372  46.214  52.566  1.00  0.00           O  
ATOM   1551  N   SER   116      53.512  47.216  54.434  1.00  0.00           N  
ATOM   1552  H   SER   116      53.375  48.107  54.890  1.00  0.00           H  
ATOM   1553  CA  SER   116      53.062  46.052  55.121  1.00  0.00           C  
ATOM   1554  HA  SER   116      53.914  45.534  55.562  1.00  0.00           H  
ATOM   1555  CB  SER   116      52.231  46.510  56.321  1.00  0.00           C  
ATOM   1556  HB2 SER   116      51.608  47.355  56.026  1.00  0.00           H  
ATOM   1557  HB3 SER   116      51.622  45.660  56.627  1.00  0.00           H  
ATOM   1558  OG  SER   116      53.046  46.909  57.420  1.00  0.00           O  
ATOM   1559  HG  SER   116      53.417  47.782  57.272  1.00  0.00           H  
ATOM   1560  C   SER   116      52.258  45.076  54.219  1.00  0.00           C  
ATOM   1561  O   SER   116      51.493  45.443  53.340  1.00  0.00           O  
ATOM   1562  N   SER   117      52.346  43.797  54.522  1.00  0.00           N  
ATOM   1563  H   SER   117      52.936  43.568  55.309  1.00  0.00           H  
ATOM   1564  CA  SER   117      51.649  42.693  53.922  1.00  0.00           C  
ATOM   1565  HA  SER   117      50.917  43.120  53.236  1.00  0.00           H  
ATOM   1566  CB  SER   117      52.647  41.868  53.018  1.00  0.00           C  
ATOM   1567  HB2 SER   117      53.337  41.257  53.599  1.00  0.00           H  
ATOM   1568  HB3 SER   117      52.134  41.181  52.345  1.00  0.00           H  
ATOM   1569  OG  SER   117      53.442  42.698  52.143  1.00  0.00           O  
ATOM   1570  HG  SER   117      52.859  43.207  51.576  1.00  0.00           H  
ATOM   1571  C   SER   117      50.803  41.804  54.850  1.00  0.00           C  
ATOM   1572  O   SER   117      50.516  40.651  54.544  1.00  0.00           O  
ATOM   1573  N   GLN   118      50.479  42.338  56.037  1.00  0.00           N  
ATOM   1574  H   GLN   118      51.034  43.160  56.227  1.00  0.00           H  
ATOM   1575  CA  GLN   118      49.551  41.827  57.072  1.00  0.00           C  
ATOM   1576  HA  GLN   118      49.122  42.640  57.658  1.00  0.00           H  
ATOM   1577  CB  GLN   118      48.364  41.049  56.532  1.00  0.00           C  
ATOM   1578  HB2 GLN   118      47.943  41.587  55.683  1.00  0.00           H  
ATOM   1579  HB3 GLN   118      48.658  40.091  56.102  1.00  0.00           H  
ATOM   1580  CG  GLN   118      47.169  40.733  57.471  1.00  0.00           C  
ATOM   1581  HG2 GLN   118      46.539  40.016  56.944  1.00  0.00           H  
ATOM   1582  HG3 GLN   118      47.480  40.262  58.403  1.00  0.00           H  
ATOM   1583  CD  GLN   118      46.423  41.959  57.859  1.00  0.00           C  
ATOM   1584  OE1 GLN   118      46.956  43.070  57.946  1.00  0.00           O  
ATOM   1585  NE2 GLN   118      45.119  41.825  58.104  1.00  0.00           N  
ATOM   1586 HE21 GLN   118      44.625  40.944  58.085  1.00  0.00           H  
ATOM   1587 HE22 GLN   118      44.724  42.684  58.459  1.00  0.00           H  
ATOM   1588  C   GLN   118      50.192  40.905  58.058  1.00  0.00           C  
ATOM   1589  O   GLN   118      50.909  39.985  57.631  1.00  0.00           O  
ATOM   1590  N   SER   119      49.978  41.042  59.346  1.00  0.00           N  
ATOM   1591  H   SER   119      50.394  40.356  59.961  1.00  0.00           H  
ATOM   1592  CA  SER   119      49.542  42.294  60.019  1.00  0.00           C  
ATOM   1593  HA  SER   119      48.554  42.522  59.619  1.00  0.00           H  
ATOM   1594  CB  SER   119      49.531  42.036  61.460  1.00  0.00           C  
ATOM   1595  HB2 SER   119      50.516  41.738  61.821  1.00  0.00           H  
ATOM   1596  HB3 SER   119      49.263  42.920  62.038  1.00  0.00           H  
ATOM   1597  OG  SER   119      48.600  41.088  61.889  1.00  0.00           O  
ATOM   1598  HG  SER   119      47.742  41.515  61.843  1.00  0.00           H  
ATOM   1599  C   SER   119      50.566  43.405  59.784  1.00  0.00           C  
ATOM   1600  O   SER   119      51.750  43.150  59.562  1.00  0.00           O  
ATOM   1601  N   SER   120      50.187  44.634  60.013  1.00  0.00           N  
ATOM   1602  H   SER   120      49.262  44.759  60.401  1.00  0.00           H  
ATOM   1603  CA  SER   120      51.192  45.690  60.055  1.00  0.00           C  
ATOM   1604  HA  SER   120      51.843  45.722  59.182  1.00  0.00           H  
ATOM   1605  CB  SER   120      50.554  47.062  59.970  1.00  0.00           C  
ATOM   1606  HB2 SER   120      50.055  47.340  60.899  1.00  0.00           H  
ATOM   1607  HB3 SER   120      51.342  47.749  59.663  1.00  0.00           H  
ATOM   1608  OG  SER   120      49.602  47.191  58.916  1.00  0.00           O  
ATOM   1609  HG  SER   120      48.964  47.890  59.080  1.00  0.00           H  
ATOM   1610  C   SER   120      51.991  45.592  61.389  1.00  0.00           C  
ATOM   1611  O   SER   120      51.411  45.548  62.471  1.00  0.00           O  
ATOM   1612  N   SER   121      53.289  45.860  61.494  1.00  0.00           N  
ATOM   1613  H   SER   121      53.528  45.954  62.470  1.00  0.00           H  
ATOM   1614  CA  SER   121      54.330  45.793  60.522  1.00  0.00           C  
ATOM   1615  HA  SER   121      53.898  46.147  59.586  1.00  0.00           H  
ATOM   1616  CB  SER   121      55.386  46.802  61.012  1.00  0.00           C  
ATOM   1617  HB2 SER   121      55.736  46.583  62.020  1.00  0.00           H  
ATOM   1618  HB3 SER   121      56.197  46.865  60.286  1.00  0.00           H  
ATOM   1619  OG  SER   121      54.859  48.062  61.278  1.00  0.00           O  
ATOM   1620  HG  SER   121      55.615  48.652  61.239  1.00  0.00           H  
ATOM   1621  C   SER   121      54.930  44.409  60.238  1.00  0.00           C  
ATOM   1622  O   SER   121      55.541  44.232  59.136  1.00  0.00           O  
ATOM   1623  N   TYR   122      54.592  43.463  61.138  1.00  0.00           N  
ATOM   1624  H   TYR   122      53.891  43.637  61.844  1.00  0.00           H  
ATOM   1625  CA  TYR   122      55.050  42.069  60.926  1.00  0.00           C  
ATOM   1626  HA  TYR   122      55.496  42.019  59.933  1.00  0.00           H  
ATOM   1627  CB  TYR   122      56.215  41.649  61.846  1.00  0.00           C  
ATOM   1628  HB2 TYR   122      55.746  41.439  62.807  1.00  0.00           H  
ATOM   1629  HB3 TYR   122      56.592  40.754  61.351  1.00  0.00           H  
ATOM   1630  CG  TYR   122      57.271  42.690  62.135  1.00  0.00           C  
ATOM   1631  CD1 TYR   122      57.022  43.822  62.907  1.00  0.00           C  
ATOM   1632  HD1 TYR   122      56.161  43.874  63.557  1.00  0.00           H  
ATOM   1633  CE1 TYR   122      57.984  44.894  62.954  1.00  0.00           C  
ATOM   1634  HE1 TYR   122      57.739  45.813  63.465  1.00  0.00           H  
ATOM   1635  CZ  TYR   122      59.271  44.630  62.348  1.00  0.00           C  
ATOM   1636  OH  TYR   122      60.132  45.737  62.401  1.00  0.00           O  
ATOM   1637  HH  TYR   122      61.049  45.456  62.370  1.00  0.00           H  
ATOM   1638  CE2 TYR   122      59.555  43.429  61.678  1.00  0.00           C  
ATOM   1639  HE2 TYR   122      60.476  43.237  61.146  1.00  0.00           H  
ATOM   1640  CD2 TYR   122      58.523  42.502  61.553  1.00  0.00           C  
ATOM   1641  HD2 TYR   122      58.602  41.566  61.020  1.00  0.00           H  
ATOM   1642  C   TYR   122      53.898  41.084  61.092  1.00  0.00           C  
ATOM   1643  O   TYR   122      53.182  40.967  62.110  1.00  0.00           O  
ATOM   1644  N   GLY   123      53.593  40.211  60.097  1.00  0.00           N  
ATOM   1645  H   GLY   123      52.915  39.535  60.417  1.00  0.00           H  
ATOM   1646  CA  GLY   123      53.980  40.176  58.647  1.00  0.00           C  
ATOM   1647  HA2 GLY   123      53.475  40.913  58.022  1.00  0.00           H  
ATOM   1648  HA3 GLY   123      55.012  40.482  58.472  1.00  0.00           H  
ATOM   1649  C   GLY   123      53.930  38.746  58.076  1.00  0.00           C  
ATOM   1650  O   GLY   123      52.902  38.028  58.276  1.00  0.00           O  
ATOM   1651  N   GLN   124      55.061  38.167  57.637  1.00  0.00           N  
ATOM   1652  H   GLN   124      55.876  38.756  57.543  1.00  0.00           H  
ATOM   1653  CA  GLN   124      55.338  36.752  57.536  1.00  0.00           C  
ATOM   1654  HA  GLN   124      54.756  36.198  58.273  1.00  0.00           H  
ATOM   1655  CB  GLN   124      55.132  36.239  56.081  1.00  0.00           C  
ATOM   1656  HB2 GLN   124      54.052  36.221  55.937  1.00  0.00           H  
ATOM   1657  HB3 GLN   124      55.607  36.894  55.351  1.00  0.00           H  
ATOM   1658  CG  GLN   124      55.528  34.783  55.878  1.00  0.00           C  
ATOM   1659  HG2 GLN   124      55.262  34.684  54.825  1.00  0.00           H  
ATOM   1660  HG3 GLN   124      56.594  34.597  56.009  1.00  0.00           H  
ATOM   1661  CD  GLN   124      54.712  33.790  56.726  1.00  0.00           C  
ATOM   1662  OE1 GLN   124      54.140  34.064  57.774  1.00  0.00           O  
ATOM   1663  NE2 GLN   124      54.543  32.581  56.217  1.00  0.00           N  
ATOM   1664 HE21 GLN   124      54.984  32.242  55.374  1.00  0.00           H  
ATOM   1665 HE22 GLN   124      54.126  31.857  56.784  1.00  0.00           H  
ATOM   1666  C   GLN   124      56.883  36.546  57.744  1.00  0.00           C  
ATOM   1667  O   GLN   124      57.701  36.943  56.895  1.00  0.00           O  
ATOM   1668  N   PRO   125      57.339  35.825  58.805  1.00  0.00           N  
ATOM   1669  CD  PRO   125      58.684  35.388  58.893  1.00  0.00           C  
ATOM   1670  HD2 PRO   125      59.430  36.069  58.485  1.00  0.00           H  
ATOM   1671  HD3 PRO   125      58.928  34.474  58.351  1.00  0.00           H  
ATOM   1672  CG  PRO   125      58.894  35.231  60.432  1.00  0.00           C  
ATOM   1673  HG2 PRO   125      58.961  36.227  60.869  1.00  0.00           H  
ATOM   1674  HG3 PRO   125      59.773  34.635  60.675  1.00  0.00           H  
ATOM   1675  CB  PRO   125      57.550  34.560  60.813  1.00  0.00           C  
ATOM   1676  HB2 PRO   125      57.245  34.727  61.846  1.00  0.00           H  
ATOM   1677  HB3 PRO   125      57.721  33.523  60.523  1.00  0.00           H  
ATOM   1678  CA  PRO   125      56.544  35.279  59.889  1.00  0.00           C  
ATOM   1679  HA  PRO   125      55.899  34.555  59.389  1.00  0.00           H  
ATOM   1680  C   PRO   125      55.667  36.363  60.625  1.00  0.00           C  
ATOM   1681  O   PRO   125      56.106  37.503  60.777  1.00  0.00           O  
ATOM   1682  N   GLN   126      54.477  35.999  61.074  1.00  0.00           N  
ATOM   1683  H   GLN   126      54.201  35.053  60.852  1.00  0.00           H  
ATOM   1684  CA  GLN   126      53.573  36.894  61.849  1.00  0.00           C  
ATOM   1685  HA  GLN   126      53.445  37.835  61.315  1.00  0.00           H  
ATOM   1686  CB  GLN   126      52.215  36.147  62.092  1.00  0.00           C  
ATOM   1687  HB2 GLN   126      51.733  36.012  61.124  1.00  0.00           H  
ATOM   1688  HB3 GLN   126      52.405  35.196  62.590  1.00  0.00           H  
ATOM   1689  CG  GLN   126      51.278  37.013  62.895  1.00  0.00           C  
ATOM   1690  HG2 GLN   126      50.327  36.483  62.955  1.00  0.00           H  
ATOM   1691  HG3 GLN   126      51.689  37.166  63.892  1.00  0.00           H  
ATOM   1692  CD  GLN   126      50.892  38.377  62.269  1.00  0.00           C  
ATOM   1693  OE1 GLN   126      51.094  38.638  61.098  1.00  0.00           O  
ATOM   1694  NE2 GLN   126      50.466  39.367  63.017  1.00  0.00           N  
ATOM   1695 HE21 GLN   126      50.512  39.271  64.021  1.00  0.00           H  
ATOM   1696 HE22 GLN   126      50.114  40.168  62.512  1.00  0.00           H  
ATOM   1697  C   GLN   126      54.195  37.217  63.201  1.00  0.00           C  
ATOM   1698  O   GLN   126      54.804  36.377  63.844  1.00  0.00           O  
ATOM   1699  N   SER   127      54.121  38.492  63.560  1.00  0.00           N  
ATOM   1700  H   SER   127      53.743  39.079  62.830  1.00  0.00           H  
ATOM   1701  CA  SER   127      54.822  39.143  64.704  1.00  0.00           C  
ATOM   1702  HA  SER   127      54.372  40.128  64.824  1.00  0.00           H  
ATOM   1703  CB  SER   127      54.617  38.454  66.065  1.00  0.00           C  
ATOM   1704  HB2 SER   127      55.315  37.618  66.097  1.00  0.00           H  
ATOM   1705  HB3 SER   127      54.970  39.115  66.857  1.00  0.00           H  
ATOM   1706  OG  SER   127      53.323  37.913  66.237  1.00  0.00           O  
ATOM   1707  HG  SER   127      53.376  36.955  66.229  1.00  0.00           H  
ATOM   1708  C   SER   127      56.334  39.253  64.570  1.00  0.00           C  
ATOM   1709  O   SER   127      57.005  39.867  65.401  1.00  0.00           O  
ATOM   1710  N   GLY   128      56.853  38.741  63.451  1.00  0.00           N  
ATOM   1711  H   GLY   128      56.211  38.360  62.770  1.00  0.00           H  
ATOM   1712  CA  GLY   128      58.271  38.808  63.113  1.00  0.00           C  
ATOM   1713  HA2 GLY   128      58.412  39.105  62.074  1.00  0.00           H  
ATOM   1714  HA3 GLY   128      58.772  39.571  63.708  1.00  0.00           H  
ATOM   1715  C   GLY   128      59.043  37.567  63.361  1.00  0.00           C  
ATOM   1716  O   GLY   128      58.450  36.549  63.806  1.00  0.00           O  
ATOM   1717  N   SER   129      60.282  37.548  62.865  1.00  0.00           N  
ATOM   1718  H   SER   129      60.730  36.675  63.100  1.00  0.00           H  
ATOM   1719  CA  SER   129      61.246  38.623  62.341  1.00  0.00           C  
ATOM   1720  HA  SER   129      62.224  38.166  62.189  1.00  0.00           H  
ATOM   1721  CB  SER   129      60.770  39.249  60.941  1.00  0.00           C  
ATOM   1722  HB2 SER   129      60.014  39.999  61.171  1.00  0.00           H  
ATOM   1723  HB3 SER   129      61.614  39.737  60.454  1.00  0.00           H  
ATOM   1724  OG  SER   129      60.273  38.293  60.040  1.00  0.00           O  
ATOM   1725  HG  SER   129      60.959  37.652  59.839  1.00  0.00           H  
ATOM   1726  C   SER   129      61.507  39.743  63.324  1.00  0.00           C  
ATOM   1727  O   SER   129      61.294  40.896  63.041  1.00  0.00           O  
ATOM   1728  N   TYR   130      61.795  39.385  64.572  1.00  0.00           N  
ATOM   1729  H   TYR   130      61.778  38.410  64.835  1.00  0.00           H  
ATOM   1730  CA  TYR   130      61.801  40.326  65.725  1.00  0.00           C  
ATOM   1731  HA  TYR   130      60.845  40.849  65.761  1.00  0.00           H  
ATOM   1732  CB  TYR   130      61.806  39.490  66.990  1.00  0.00           C  
ATOM   1733  HB2 TYR   130      62.744  38.942  67.087  1.00  0.00           H  
ATOM   1734  HB3 TYR   130      61.827  40.302  67.716  1.00  0.00           H  
ATOM   1735  CG  TYR   130      60.715  38.551  67.305  1.00  0.00           C  
ATOM   1736  CD1 TYR   130      60.789  37.174  66.876  1.00  0.00           C  
ATOM   1737  HD1 TYR   130      61.671  36.736  66.433  1.00  0.00           H  
ATOM   1738  CE1 TYR   130      59.633  36.340  66.867  1.00  0.00           C  
ATOM   1739  HE1 TYR   130      59.594  35.398  66.340  1.00  0.00           H  
ATOM   1740  CZ  TYR   130      58.477  36.911  67.382  1.00  0.00           C  
ATOM   1741  OH  TYR   130      57.316  36.227  67.522  1.00  0.00           O  
ATOM   1742  HH  TYR   130      57.066  35.775  66.713  1.00  0.00           H  
ATOM   1743  CE2 TYR   130      58.485  38.185  67.992  1.00  0.00           C  
ATOM   1744  HE2 TYR   130      57.614  38.626  68.455  1.00  0.00           H  
ATOM   1745  CD2 TYR   130      59.597  39.037  68.018  1.00  0.00           C  
ATOM   1746  HD2 TYR   130      59.408  40.074  68.251  1.00  0.00           H  
ATOM   1747  C   TYR   130      63.030  41.325  65.727  1.00  0.00           C  
ATOM   1748  O   TYR   130      64.127  40.886  65.428  1.00  0.00           O  
ATOM   1749  N   SER   131      62.941  42.625  66.105  1.00  0.00           N  
ATOM   1750  H   SER   131      63.811  43.136  66.161  1.00  0.00           H  
ATOM   1751  CA  SER   131      61.758  43.435  66.498  1.00  0.00           C  
ATOM   1752  HA  SER   131      62.174  44.383  66.838  1.00  0.00           H  
ATOM   1753  CB  SER   131      60.948  43.630  65.164  1.00  0.00           C  
ATOM   1754  HB2 SER   131      61.666  44.042  64.455  1.00  0.00           H  
ATOM   1755  HB3 SER   131      60.650  42.660  64.766  1.00  0.00           H  
ATOM   1756  OG  SER   131      59.895  44.516  65.467  1.00  0.00           O  
ATOM   1757  HG  SER   131      60.286  45.391  65.420  1.00  0.00           H  
ATOM   1758  C   SER   131      61.028  42.915  67.809  1.00  0.00           C  
ATOM   1759  O   SER   131      59.978  42.351  67.651  1.00  0.00           O  
ATOM   1760  N   GLN   132      61.627  43.105  68.971  1.00  0.00           N  
ATOM   1761  H   GLN   132      61.213  42.610  69.748  1.00  0.00           H  
ATOM   1762  CA  GLN   132      62.942  43.726  69.255  1.00  0.00           C  
ATOM   1763  HA  GLN   132      63.543  43.562  68.361  1.00  0.00           H  
ATOM   1764  CB  GLN   132      62.859  45.263  69.479  1.00  0.00           C  
ATOM   1765  HB2 GLN   132      63.846  45.725  69.474  1.00  0.00           H  
ATOM   1766  HB3 GLN   132      62.302  45.765  68.687  1.00  0.00           H  
ATOM   1767  CG  GLN   132      62.203  45.675  70.812  1.00  0.00           C  
ATOM   1768  HG2 GLN   132      61.176  45.314  70.869  1.00  0.00           H  
ATOM   1769  HG3 GLN   132      62.723  45.294  71.691  1.00  0.00           H  
ATOM   1770  CD  GLN   132      62.210  47.160  71.032  1.00  0.00           C  
ATOM   1771  OE1 GLN   132      62.613  47.959  70.244  1.00  0.00           O  
ATOM   1772  NE2 GLN   132      61.784  47.659  72.127  1.00  0.00           N  
ATOM   1773 HE21 GLN   132      61.696  47.069  72.942  1.00  0.00           H  
ATOM   1774 HE22 GLN   132      61.797  48.668  72.170  1.00  0.00           H  
ATOM   1775  C   GLN   132      63.755  43.094  70.352  1.00  0.00           C  
ATOM   1776  O   GLN   132      63.175  42.563  71.266  1.00  0.00           O  
ATOM   1777  N   GLN   133      65.076  43.193  70.419  1.00  0.00           N  
ATOM   1778  H   GLN   133      65.583  43.632  69.664  1.00  0.00           H  
ATOM   1779  CA  GLN   133      65.975  42.642  71.463  1.00  0.00           C  
ATOM   1780  HA  GLN   133      66.941  42.480  70.986  1.00  0.00           H  
ATOM   1781  CB  GLN   133      66.230  43.763  72.531  1.00  0.00           C  
ATOM   1782  HB2 GLN   133      65.280  44.204  72.833  1.00  0.00           H  
ATOM   1783  HB3 GLN   133      66.601  43.348  73.469  1.00  0.00           H  
ATOM   1784  CG  GLN   133      67.073  44.948  72.186  1.00  0.00           C  
ATOM   1785  HG2 GLN   133      67.472  45.321  73.130  1.00  0.00           H  
ATOM   1786  HG3 GLN   133      67.915  44.662  71.557  1.00  0.00           H  
ATOM   1787  CD  GLN   133      66.327  46.135  71.534  1.00  0.00           C  
ATOM   1788  OE1 GLN   133      66.394  46.340  70.345  1.00  0.00           O  
ATOM   1789  NE2 GLN   133      65.724  47.065  72.222  1.00  0.00           N  
ATOM   1790 HE21 GLN   133      65.750  46.981  73.229  1.00  0.00           H  
ATOM   1791 HE22 GLN   133      65.498  47.956  71.805  1.00  0.00           H  
ATOM   1792  C   GLN   133      65.633  41.268  72.055  1.00  0.00           C  
ATOM   1793  O   GLN   133      65.110  41.222  73.180  1.00  0.00           O  
ATOM   1794  N   PRO   134      65.840  40.153  71.303  1.00  0.00           N  
ATOM   1795  CD  PRO   134      65.687  38.798  71.838  1.00  0.00           C  
ATOM   1796  HD2 PRO   134      64.782  38.643  72.425  1.00  0.00           H  
ATOM   1797  HD3 PRO   134      66.503  38.639  72.543  1.00  0.00           H  
ATOM   1798  CG  PRO   134      65.816  37.747  70.638  1.00  0.00           C  
ATOM   1799  HG2 PRO   134      64.857  37.629  70.134  1.00  0.00           H  
ATOM   1800  HG3 PRO   134      66.205  36.790  70.986  1.00  0.00           H  
ATOM   1801  CB  PRO   134      66.835  38.541  69.815  1.00  0.00           C  
ATOM   1802  HB2 PRO   134      66.756  38.209  68.780  1.00  0.00           H  
ATOM   1803  HB3 PRO   134      67.858  38.312  70.116  1.00  0.00           H  
ATOM   1804  CA  PRO   134      66.546  40.028  70.020  1.00  0.00           C  
ATOM   1805  HA  PRO   134      67.441  40.633  70.164  1.00  0.00           H  
ATOM   1806  C   PRO   134      65.646  40.581  68.839  1.00  0.00           C  
ATOM   1807  O   PRO   134      64.408  40.616  68.879  1.00  0.00           O  
ATOM   1808  N   SER   135      66.282  40.978  67.750  1.00  0.00           N  
ATOM   1809  H   SER   135      65.597  41.272  67.069  1.00  0.00           H  
ATOM   1810  CA  SER   135      67.677  41.399  67.564  1.00  0.00           C  
ATOM   1811  HA  SER   135      68.276  40.492  67.644  1.00  0.00           H  
ATOM   1812  CB  SER   135      67.853  41.831  66.092  1.00  0.00           C  
ATOM   1813  HB2 SER   135      68.917  42.062  66.024  1.00  0.00           H  
ATOM   1814  HB3 SER   135      67.639  41.016  65.402  1.00  0.00           H  
ATOM   1815  OG  SER   135      67.057  42.877  65.694  1.00  0.00           O  
ATOM   1816  HG  SER   135      66.679  42.535  64.881  1.00  0.00           H  
ATOM   1817  C   SER   135      68.170  42.500  68.493  1.00  0.00           C  
ATOM   1818  O   SER   135      67.444  43.386  68.835  1.00  0.00           O  
ATOM   1819  N   TYR   136      69.484  42.404  68.806  1.00  0.00           N  
ATOM   1820  H   TYR   136      69.995  41.611  68.444  1.00  0.00           H  
ATOM   1821  CA  TYR   136      70.173  43.389  69.678  1.00  0.00           C  
ATOM   1822  HA  TYR   136      69.476  44.065  70.175  1.00  0.00           H  
ATOM   1823  CB  TYR   136      70.960  42.657  70.720  1.00  0.00           C  
ATOM   1824  HB2 TYR   136      71.434  41.782  70.274  1.00  0.00           H  
ATOM   1825  HB3 TYR   136      71.829  43.294  70.883  1.00  0.00           H  
ATOM   1826  CG  TYR   136      70.129  42.190  71.979  1.00  0.00           C  
ATOM   1827  CD1 TYR   136      69.905  43.159  73.017  1.00  0.00           C  
ATOM   1828  HD1 TYR   136      70.221  44.189  72.945  1.00  0.00           H  
ATOM   1829  CE1 TYR   136      69.072  42.780  74.102  1.00  0.00           C  
ATOM   1830  HE1 TYR   136      68.951  43.444  74.945  1.00  0.00           H  
ATOM   1831  CZ  TYR   136      68.520  41.508  74.224  1.00  0.00           C  
ATOM   1832  OH  TYR   136      67.567  41.234  75.172  1.00  0.00           O  
ATOM   1833  HH  TYR   136      67.343  42.013  75.686  1.00  0.00           H  
ATOM   1834  CE2 TYR   136      68.789  40.573  73.198  1.00  0.00           C  
ATOM   1835  HE2 TYR   136      68.311  39.611  73.303  1.00  0.00           H  
ATOM   1836  CD2 TYR   136      69.635  40.923  72.077  1.00  0.00           C  
ATOM   1837  HD2 TYR   136      69.929  40.201  71.330  1.00  0.00           H  
ATOM   1838  C   TYR   136      71.147  44.304  68.846  1.00  0.00           C  
ATOM   1839  O   TYR   136      72.077  43.703  68.266  1.00  0.00           O  
ATOM   1840  N   GLY   137      71.138  45.638  68.753  1.00  0.00           N  
ATOM   1841  H   GLY   137      72.019  45.979  68.393  1.00  0.00           H  
ATOM   1842  CA  GLY   137      70.165  46.404  69.366  1.00  0.00           C  
ATOM   1843  HA2 GLY   137      70.057  47.402  68.944  1.00  0.00           H  
ATOM   1844  HA3 GLY   137      69.198  45.936  69.182  1.00  0.00           H  
ATOM   1845  C   GLY   137      70.160  46.535  70.879  1.00  0.00           C  
ATOM   1846  O   GLY   137      71.099  46.099  71.547  1.00  0.00           O  
ATOM   1847  N   GLY   138      69.187  47.351  71.379  1.00  0.00           N  
ATOM   1848  H   GLY   138      68.487  47.715  70.748  1.00  0.00           H  
ATOM   1849  CA  GLY   138      69.393  47.852  72.748  1.00  0.00           C  
ATOM   1850  HA2 GLY   138      68.565  48.514  73.000  1.00  0.00           H  
ATOM   1851  HA3 GLY   138      69.554  47.105  73.525  1.00  0.00           H  
ATOM   1852  C   GLY   138      70.627  48.895  72.801  1.00  0.00           C  
ATOM   1853  O   GLY   138      70.847  49.665  71.871  1.00  0.00           O  
ATOM   1854  N   GLN   139      71.270  49.027  73.910  1.00  0.00           N  
ATOM   1855  H   GLN   139      71.954  49.769  73.902  1.00  0.00           H  
ATOM   1856  CA  GLN   139      71.071  48.360  75.202  1.00  0.00           C  
ATOM   1857  HA  GLN   139      70.969  47.294  75.000  1.00  0.00           H  
ATOM   1858  CB  GLN   139      72.399  48.561  76.003  1.00  0.00           C  
ATOM   1859  HB2 GLN   139      73.320  48.376  75.449  1.00  0.00           H  
ATOM   1860  HB3 GLN   139      72.437  49.630  76.213  1.00  0.00           H  
ATOM   1861  CG  GLN   139      72.463  47.688  77.258  1.00  0.00           C  
ATOM   1862  HG2 GLN   139      71.604  48.013  77.845  1.00  0.00           H  
ATOM   1863  HG3 GLN   139      72.374  46.624  77.037  1.00  0.00           H  
ATOM   1864  CD  GLN   139      73.709  48.025  78.059  1.00  0.00           C  
ATOM   1865  OE1 GLN   139      73.726  49.122  78.620  1.00  0.00           O  
ATOM   1866  NE2 GLN   139      74.776  47.183  78.144  1.00  0.00           N  
ATOM   1867 HE21 GLN   139      74.898  46.388  77.532  1.00  0.00           H  
ATOM   1868 HE22 GLN   139      75.598  47.576  78.579  1.00  0.00           H  
ATOM   1869  C   GLN   139      69.763  48.817  75.873  1.00  0.00           C  
ATOM   1870  O   GLN   139      69.033  48.020  76.426  1.00  0.00           O  
ATOM   1871  N   GLN   140      69.518  50.123  75.978  1.00  0.00           N  
ATOM   1872  H   GLN   140      70.215  50.753  75.607  1.00  0.00           H  
ATOM   1873  CA  GLN   140      68.323  50.715  76.451  1.00  0.00           C  
ATOM   1874  HA  GLN   140      68.622  51.762  76.410  1.00  0.00           H  
ATOM   1875  CB  GLN   140      67.144  50.503  75.372  1.00  0.00           C  
ATOM   1876  HB2 GLN   140      66.998  49.437  75.196  1.00  0.00           H  
ATOM   1877  HB3 GLN   140      66.175  50.836  75.744  1.00  0.00           H  
ATOM   1878  CG  GLN   140      67.387  51.162  74.011  1.00  0.00           C  
ATOM   1879  HG2 GLN   140      67.436  52.204  74.327  1.00  0.00           H  
ATOM   1880  HG3 GLN   140      68.308  50.845  73.523  1.00  0.00           H  
ATOM   1881  CD  GLN   140      66.147  51.121  73.132  1.00  0.00           C  
ATOM   1882  OE1 GLN   140      65.106  50.592  73.462  1.00  0.00           O  
ATOM   1883  NE2 GLN   140      66.252  51.773  72.022  1.00  0.00           N  
ATOM   1884 HE21 GLN   140      67.141  51.992  71.598  1.00  0.00           H  
ATOM   1885 HE22 GLN   140      65.424  51.938  71.468  1.00  0.00           H  
ATOM   1886  C   GLN   140      68.035  50.280  77.910  1.00  0.00           C  
ATOM   1887  O   GLN   140      66.958  49.801  78.231  1.00  0.00           O  
ATOM   1888  N   GLN   141      69.101  50.367  78.809  1.00  0.00           N  
ATOM   1889  H   GLN   141      69.945  50.629  78.320  1.00  0.00           H  
ATOM   1890  CA  GLN   141      69.187  50.153  80.236  1.00  0.00           C  
ATOM   1891  HA  GLN   141      68.214  50.055  80.718  1.00  0.00           H  
ATOM   1892  CB  GLN   141      69.986  48.886  80.583  1.00  0.00           C  
ATOM   1893  HB2 GLN   141      70.988  49.004  80.170  1.00  0.00           H  
ATOM   1894  HB3 GLN   141      69.943  48.726  81.660  1.00  0.00           H  
ATOM   1895  CG  GLN   141      69.415  47.527  79.983  1.00  0.00           C  
ATOM   1896  HG2 GLN   141      69.206  47.733  78.933  1.00  0.00           H  
ATOM   1897  HG3 GLN   141      70.088  46.672  80.041  1.00  0.00           H  
ATOM   1898  CD  GLN   141      68.052  47.147  80.549  1.00  0.00           C  
ATOM   1899  OE1 GLN   141      67.679  47.448  81.658  1.00  0.00           O  
ATOM   1900  NE2 GLN   141      67.275  46.514  79.732  1.00  0.00           N  
ATOM   1901 HE21 GLN   141      67.560  46.249  78.800  1.00  0.00           H  
ATOM   1902 HE22 GLN   141      66.479  46.052  80.148  1.00  0.00           H  
ATOM   1903  C   GLN   141      69.840  51.403  81.020  1.00  0.00           C  
ATOM   1904  O   GLN   141      70.898  51.869  80.620  1.00  0.00           O  
ATOM   1905  N   SER   142      69.180  52.051  82.006  1.00  0.00           N  
ATOM   1906  H   SER   142      69.692  52.864  82.317  1.00  0.00           H  
ATOM   1907  CA  SER   142      67.910  51.827  82.729  1.00  0.00           C  
ATOM   1908  HA  SER   142      67.932  52.588  83.509  1.00  0.00           H  
ATOM   1909  CB  SER   142      66.652  52.089  81.844  1.00  0.00           C  
ATOM   1910  HB2 SER   142      66.575  51.311  81.085  1.00  0.00           H  
ATOM   1911  HB3 SER   142      65.744  52.024  82.443  1.00  0.00           H  
ATOM   1912  OG  SER   142      66.751  53.390  81.331  1.00  0.00           O  
ATOM   1913  HG  SER   142      67.436  53.325  80.661  1.00  0.00           H  
ATOM   1914  C   SER   142      67.916  50.560  83.600  1.00  0.00           C  
ATOM   1915  O   SER   142      67.041  49.775  83.505  1.00  0.00           O  
ATOM   1916  N   TYR   143      68.994  50.349  84.310  1.00  0.00           N  
ATOM   1917  H   TYR   143      69.614  51.096  84.590  1.00  0.00           H  
ATOM   1918  CA  TYR   143      69.207  49.058  85.032  1.00  0.00           C  
ATOM   1919  HA  TYR   143      68.722  48.259  84.471  1.00  0.00           H  
ATOM   1920  CB  TYR   143      70.685  48.696  85.120  1.00  0.00           C  
ATOM   1921  HB2 TYR   143      71.238  49.551  85.509  1.00  0.00           H  
ATOM   1922  HB3 TYR   143      70.527  47.902  85.850  1.00  0.00           H  
ATOM   1923  CG  TYR   143      71.391  48.122  83.885  1.00  0.00           C  
ATOM   1924  CD1 TYR   143      70.849  46.962  83.321  1.00  0.00           C  
ATOM   1925  HD1 TYR   143      69.909  46.593  83.704  1.00  0.00           H  
ATOM   1926  CE1 TYR   143      71.530  46.355  82.238  1.00  0.00           C  
ATOM   1927  HE1 TYR   143      71.014  45.556  81.727  1.00  0.00           H  
ATOM   1928  CZ  TYR   143      72.790  46.792  81.792  1.00  0.00           C  
ATOM   1929  OH  TYR   143      73.328  46.212  80.714  1.00  0.00           O  
ATOM   1930  HH  TYR   143      74.137  46.691  80.519  1.00  0.00           H  
ATOM   1931  CE2 TYR   143      73.355  47.944  82.423  1.00  0.00           C  
ATOM   1932  HE2 TYR   143      74.146  48.542  81.995  1.00  0.00           H  
ATOM   1933  CD2 TYR   143      72.676  48.571  83.521  1.00  0.00           C  
ATOM   1934  HD2 TYR   143      73.074  49.484  83.940  1.00  0.00           H  
ATOM   1935  C   TYR   143      68.601  49.064  86.450  1.00  0.00           C  
ATOM   1936  O   TYR   143      68.643  50.126  87.060  1.00  0.00           O  
ATOM   1937  N   GLY   144      68.140  47.906  87.011  1.00  0.00           N  
ATOM   1938  H   GLY   144      68.232  47.052  86.480  1.00  0.00           H  
ATOM   1939  CA  GLY   144      67.618  47.708  88.381  1.00  0.00           C  
ATOM   1940  HA2 GLY   144      67.422  46.649  88.547  1.00  0.00           H  
ATOM   1941  HA3 GLY   144      68.393  48.025  89.079  1.00  0.00           H  
ATOM   1942  C   GLY   144      66.303  48.522  88.621  1.00  0.00           C  
ATOM   1943  O   GLY   144      65.559  48.742  87.652  1.00  0.00           O  
ATOM   1944  N   GLN   145      65.994  48.870  89.863  1.00  0.00           N  
ATOM   1945  H   GLN   145      66.603  48.664  90.642  1.00  0.00           H  
ATOM   1946  CA  GLN   145      64.760  49.566  90.208  1.00  0.00           C  
ATOM   1947  HA  GLN   145      63.975  49.247  89.522  1.00  0.00           H  
ATOM   1948  CB  GLN   145      64.298  49.362  91.710  1.00  0.00           C  
ATOM   1949  HB2 GLN   145      65.114  49.195  92.413  1.00  0.00           H  
ATOM   1950  HB3 GLN   145      63.725  50.255  91.959  1.00  0.00           H  
ATOM   1951  CG  GLN   145      63.468  48.112  91.832  1.00  0.00           C  
ATOM   1952  HG2 GLN   145      63.253  48.047  92.898  1.00  0.00           H  
ATOM   1953  HG3 GLN   145      62.504  48.205  91.331  1.00  0.00           H  
ATOM   1954  CD  GLN   145      64.115  46.821  91.387  1.00  0.00           C  
ATOM   1955  OE1 GLN   145      63.495  46.177  90.521  1.00  0.00           O  
ATOM   1956  NE2 GLN   145      65.316  46.455  91.814  1.00  0.00           N  
ATOM   1957 HE21 GLN   145      65.775  45.758  91.244  1.00  0.00           H  
ATOM   1958 HE22 GLN   145      65.828  46.985  92.505  1.00  0.00           H  
ATOM   1959  C   GLN   145      64.826  51.029  89.821  1.00  0.00           C  
ATOM   1960  O   GLN   145      65.899  51.683  90.026  1.00  0.00           O  
ATOM   1961  N   GLN   146      63.709  51.564  89.339  1.00  0.00           N  
ATOM   1962  H   GLN   146      62.941  50.956  89.096  1.00  0.00           H  
ATOM   1963  CA  GLN   146      63.503  53.001  88.870  1.00  0.00           C  
ATOM   1964  HA  GLN   146      64.450  53.473  88.609  1.00  0.00           H  
ATOM   1965  CB  GLN   146      62.641  52.900  87.567  1.00  0.00           C  
ATOM   1966  HB2 GLN   146      62.897  52.157  86.812  1.00  0.00           H  
ATOM   1967  HB3 GLN   146      61.672  52.673  88.012  1.00  0.00           H  
ATOM   1968  CG  GLN   146      62.415  54.228  86.812  1.00  0.00           C  
ATOM   1969  HG2 GLN   146      62.377  55.064  87.509  1.00  0.00           H  
ATOM   1970  HG3 GLN   146      63.255  54.351  86.128  1.00  0.00           H  
ATOM   1971  CD  GLN   146      61.055  54.164  86.073  1.00  0.00           C  
ATOM   1972  OE1 GLN   146      60.009  54.341  86.632  1.00  0.00           O  
ATOM   1973  NE2 GLN   146      61.021  53.811  84.833  1.00  0.00           N  
ATOM   1974 HE21 GLN   146      61.914  53.713  84.372  1.00  0.00           H  
ATOM   1975 HE22 GLN   146      60.228  53.538  84.271  1.00  0.00           H  
ATOM   1976  C   GLN   146      62.831  53.826  89.992  1.00  0.00           C  
ATOM   1977  O   GLN   146      61.834  53.443  90.603  1.00  0.00           O  
ATOM   1978  N   GLN   147      63.397  54.940  90.354  1.00  0.00           N  
ATOM   1979  H   GLN   147      64.024  55.363  89.684  1.00  0.00           H  
ATOM   1980  CA  GLN   147      62.928  55.777  91.419  1.00  0.00           C  
ATOM   1981  HA  GLN   147      62.664  55.071  92.206  1.00  0.00           H  
ATOM   1982  CB  GLN   147      63.996  56.790  91.918  1.00  0.00           C  
ATOM   1983  HB2 GLN   147      63.533  57.245  92.794  1.00  0.00           H  
ATOM   1984  HB3 GLN   147      64.905  56.282  92.241  1.00  0.00           H  
ATOM   1985  CG  GLN   147      64.378  57.918  90.993  1.00  0.00           C  
ATOM   1986  HG2 GLN   147      64.511  57.569  89.968  1.00  0.00           H  
ATOM   1987  HG3 GLN   147      63.553  58.621  91.111  1.00  0.00           H  
ATOM   1988  CD  GLN   147      65.637  58.653  91.443  1.00  0.00           C  
ATOM   1989  OE1 GLN   147      65.943  58.791  92.634  1.00  0.00           O  
ATOM   1990  NE2 GLN   147      66.486  59.102  90.537  1.00  0.00           N  
ATOM   1991 HE21 GLN   147      66.439  58.871  89.555  1.00  0.00           H  
ATOM   1992 HE22 GLN   147      67.360  59.457  90.898  1.00  0.00           H  
ATOM   1993  C   GLN   147      61.623  56.466  91.027  1.00  0.00           C  
ATOM   1994  O   GLN   147      61.438  56.858  89.845  1.00  0.00           O  
ATOM   1995  N   SER   148      60.716  56.729  92.035  1.00  0.00           N  
ATOM   1996  H   SER   148      61.018  56.574  92.986  1.00  0.00           H  
ATOM   1997  CA  SER   148      59.393  57.258  91.660  1.00  0.00           C  
ATOM   1998  HA  SER   148      59.223  56.709  90.735  1.00  0.00           H  
ATOM   1999  CB  SER   148      58.318  56.919  92.696  1.00  0.00           C  
ATOM   2000  HB2 SER   148      58.526  56.000  93.244  1.00  0.00           H  
ATOM   2001  HB3 SER   148      58.280  57.762  93.386  1.00  0.00           H  
ATOM   2002  OG  SER   148      57.049  56.813  92.035  1.00  0.00           O  
ATOM   2003  HG  SER   148      57.097  56.027  91.487  1.00  0.00           H  
ATOM   2004  C   SER   148      59.534  58.772  91.374  1.00  0.00           C  
ATOM   2005  O   SER   148      60.459  59.417  91.868  1.00  0.00           O  
ATOM   2006  N   TYR   149      58.657  59.328  90.580  1.00  0.00           N  
ATOM   2007  H   TYR   149      57.977  58.682  90.206  1.00  0.00           H  
ATOM   2008  CA  TYR   149      58.687  60.744  90.100  1.00  0.00           C  
ATOM   2009  HA  TYR   149      59.719  61.089  90.156  1.00  0.00           H  
ATOM   2010  CB  TYR   149      58.168  60.778  88.655  1.00  0.00           C  
ATOM   2011  HB2 TYR   149      58.835  60.078  88.152  1.00  0.00           H  
ATOM   2012  HB3 TYR   149      57.161  60.363  88.597  1.00  0.00           H  
ATOM   2013  CG  TYR   149      58.047  62.079  87.979  1.00  0.00           C  
ATOM   2014  CD1 TYR   149      56.906  62.864  87.985  1.00  0.00           C  
ATOM   2015  HD1 TYR   149      55.989  62.528  88.446  1.00  0.00           H  
ATOM   2016  CE1 TYR   149      56.934  64.139  87.327  1.00  0.00           C  
ATOM   2017  HE1 TYR   149      56.074  64.784  87.425  1.00  0.00           H  
ATOM   2018  CZ  TYR   149      58.128  64.661  86.806  1.00  0.00           C  
ATOM   2019  OH  TYR   149      58.193  65.916  86.278  1.00  0.00           O  
ATOM   2020  HH  TYR   149      58.906  66.004  85.641  1.00  0.00           H  
ATOM   2021  CE2 TYR   149      59.294  63.894  86.735  1.00  0.00           C  
ATOM   2022  HE2 TYR   149      60.267  64.180  86.362  1.00  0.00           H  
ATOM   2023  CD2 TYR   149      59.232  62.563  87.301  1.00  0.00           C  
ATOM   2024  HD2 TYR   149      60.119  61.953  87.209  1.00  0.00           H  
ATOM   2025  C   TYR   149      57.766  61.655  90.862  1.00  0.00           C  
ATOM   2026  O   TYR   149      56.645  61.248  91.293  1.00  0.00           O  
ATOM   2027  N   ASN   150      58.200  62.876  90.966  1.00  0.00           N  
ATOM   2028  H   ASN   150      58.994  63.093  90.381  1.00  0.00           H  
ATOM   2029  CA  ASN   150      57.587  63.984  91.744  1.00  0.00           C  
ATOM   2030  HA  ASN   150      56.500  63.942  91.810  1.00  0.00           H  
ATOM   2031  CB  ASN   150      58.165  63.843  93.191  1.00  0.00           C  
ATOM   2032  HB2 ASN   150      57.904  62.871  93.610  1.00  0.00           H  
ATOM   2033  HB3 ASN   150      59.243  64.005  93.191  1.00  0.00           H  
ATOM   2034  CG  ASN   150      57.500  64.853  94.064  1.00  0.00           C  
ATOM   2035  OD1 ASN   150      58.120  65.781  94.514  1.00  0.00           O  
ATOM   2036  ND2 ASN   150      56.274  64.721  94.389  1.00  0.00           N  
ATOM   2037 HD21 ASN   150      55.889  65.410  95.020  1.00  0.00           H  
ATOM   2038 HD22 ASN   150      55.844  63.851  94.109  1.00  0.00           H  
ATOM   2039  C   ASN   150      58.022  65.355  91.060  1.00  0.00           C  
ATOM   2040  O   ASN   150      59.238  65.521  90.809  1.00  0.00           O  
ATOM   2041  N   PRO   151      57.125  66.280  90.673  1.00  0.00           N  
ATOM   2042  CD  PRO   151      55.634  66.142  90.771  1.00  0.00           C  
ATOM   2043  HD2 PRO   151      55.261  65.753  91.718  1.00  0.00           H  
ATOM   2044  HD3 PRO   151      55.297  65.475  89.978  1.00  0.00           H  
ATOM   2045  CG  PRO   151      55.066  67.560  90.461  1.00  0.00           C  
ATOM   2046  HG2 PRO   151      55.231  68.188  91.336  1.00  0.00           H  
ATOM   2047  HG3 PRO   151      54.086  67.606  89.986  1.00  0.00           H  
ATOM   2048  CB  PRO   151      56.069  68.089  89.524  1.00  0.00           C  
ATOM   2049  HB2 PRO   151      56.106  69.179  89.544  1.00  0.00           H  
ATOM   2050  HB3 PRO   151      55.896  67.729  88.510  1.00  0.00           H  
ATOM   2051  CA  PRO   151      57.449  67.557  89.998  1.00  0.00           C  
ATOM   2052  HA  PRO   151      58.056  67.281  89.136  1.00  0.00           H  
ATOM   2053  C   PRO   151      58.095  68.608  90.887  1.00  0.00           C  
ATOM   2054  O   PRO   151      57.998  68.560  92.121  1.00  0.00           O  
ATOM   2055  N   PRO   152      58.707  69.634  90.389  1.00  0.00           N  
ATOM   2056  CD  PRO   152      58.927  69.960  89.013  1.00  0.00           C  
ATOM   2057  HD2 PRO   152      57.996  70.379  88.633  1.00  0.00           H  
ATOM   2058  HD3 PRO   152      59.338  69.089  88.503  1.00  0.00           H  
ATOM   2059  CG  PRO   152      59.977  71.078  88.930  1.00  0.00           C  
ATOM   2060  HG2 PRO   152      59.388  71.906  88.536  1.00  0.00           H  
ATOM   2061  HG3 PRO   152      60.815  70.833  88.278  1.00  0.00           H  
ATOM   2062  CB  PRO   152      60.427  71.306  90.359  1.00  0.00           C  
ATOM   2063  HB2 PRO   152      60.634  72.364  90.522  1.00  0.00           H  
ATOM   2064  HB3 PRO   152      61.297  70.666  90.509  1.00  0.00           H  
ATOM   2065  CA  PRO   152      59.322  70.723  91.212  1.00  0.00           C  
ATOM   2066  HA  PRO   152      59.673  70.273  92.141  1.00  0.00           H  
ATOM   2067  C   PRO   152      58.345  71.816  91.754  1.00  0.00           C  
ATOM   2068  O   PRO   152      57.186  71.946  91.330  1.00  0.00           O  
ATOM   2069  N   GLN   153      58.904  72.670  92.687  1.00  0.00           N  
ATOM   2070  H   GLN   153      59.839  72.416  92.974  1.00  0.00           H  
ATOM   2071  CA  GLN   153      58.315  73.991  93.069  1.00  0.00           C  
ATOM   2072  HA  GLN   153      57.278  73.883  93.386  1.00  0.00           H  
ATOM   2073  CB  GLN   153      59.049  74.571  94.259  1.00  0.00           C  
ATOM   2074  HB2 GLN   153      58.908  73.818  95.035  1.00  0.00           H  
ATOM   2075  HB3 GLN   153      60.111  74.660  94.029  1.00  0.00           H  
ATOM   2076  CG  GLN   153      58.408  75.896  94.808  1.00  0.00           C  
ATOM   2077  HG2 GLN   153      58.343  76.595  93.974  1.00  0.00           H  
ATOM   2078  HG3 GLN   153      57.390  75.652  95.111  1.00  0.00           H  
ATOM   2079  CD  GLN   153      59.187  76.439  95.951  1.00  0.00           C  
ATOM   2080  OE1 GLN   153      59.625  75.753  96.822  1.00  0.00           O  
ATOM   2081  NE2 GLN   153      59.322  77.757  96.049  1.00  0.00           N  
ATOM   2082 HE21 GLN   153      58.933  78.366  95.343  1.00  0.00           H  
ATOM   2083 HE22 GLN   153      59.776  78.046  96.904  1.00  0.00           H  
ATOM   2084  C   GLN   153      58.281  74.996  91.898  1.00  0.00           C  
ATOM   2085  O   GLN   153      59.285  75.146  91.214  1.00  0.00           O  
ATOM   2086  N   GLY   154      57.186  75.759  91.743  1.00  0.00           N  
ATOM   2087  H   GLY   154      56.431  75.759  92.413  1.00  0.00           H  
ATOM   2088  CA  GLY   154      57.030  76.832  90.747  1.00  0.00           C  
ATOM   2089  HA2 GLY   154      57.591  76.659  89.829  1.00  0.00           H  
ATOM   2090  HA3 GLY   154      55.960  76.952  90.579  1.00  0.00           H  
ATOM   2091  C   GLY   154      57.431  78.164  91.308  1.00  0.00           C  
ATOM   2092  O   GLY   154      57.177  78.514  92.458  1.00  0.00           O  
ATOM   2093  N   TYR   155      58.256  78.916  90.550  1.00  0.00           N  
ATOM   2094  H   TYR   155      58.509  78.500  89.666  1.00  0.00           H  
ATOM   2095  CA  TYR   155      58.768  80.273  90.782  1.00  0.00           C  
ATOM   2096  HA  TYR   155      58.477  80.601  91.779  1.00  0.00           H  
ATOM   2097  CB  TYR   155      60.279  80.079  90.686  1.00  0.00           C  
ATOM   2098  HB2 TYR   155      60.461  79.729  89.670  1.00  0.00           H  
ATOM   2099  HB3 TYR   155      60.681  81.081  90.832  1.00  0.00           H  
ATOM   2100  CG  TYR   155      60.913  79.211  91.737  1.00  0.00           C  
ATOM   2101  CD1 TYR   155      61.046  79.617  93.059  1.00  0.00           C  
ATOM   2102  HD1 TYR   155      60.821  80.634  93.345  1.00  0.00           H  
ATOM   2103  CE1 TYR   155      61.613  78.707  93.954  1.00  0.00           C  
ATOM   2104  HE1 TYR   155      61.873  79.011  94.957  1.00  0.00           H  
ATOM   2105  CZ  TYR   155      61.842  77.384  93.658  1.00  0.00           C  
ATOM   2106  OH  TYR   155      62.410  76.596  94.576  1.00  0.00           O  
ATOM   2107  HH  TYR   155      62.142  76.976  95.416  1.00  0.00           H  
ATOM   2108  CE2 TYR   155      61.720  76.984  92.295  1.00  0.00           C  
ATOM   2109  HE2 TYR   155      61.969  75.971  92.014  1.00  0.00           H  
ATOM   2110  CD2 TYR   155      61.351  77.973  91.322  1.00  0.00           C  
ATOM   2111  HD2 TYR   155      61.192  77.648  90.304  1.00  0.00           H  
ATOM   2112  C   TYR   155      58.315  81.386  89.878  1.00  0.00           C  
ATOM   2113  O   TYR   155      58.863  81.743  88.850  1.00  0.00           O  
ATOM   2114  N   GLY   156      57.209  82.013  90.158  1.00  0.00           N  
ATOM   2115  H   GLY   156      56.935  82.827  89.627  1.00  0.00           H  
ATOM   2116  CA  GLY   156      56.188  81.815  91.226  1.00  0.00           C  
ATOM   2117  HA2 GLY   156      56.002  80.741  91.218  1.00  0.00           H  
ATOM   2118  HA3 GLY   156      56.636  82.213  92.136  1.00  0.00           H  
ATOM   2119  C   GLY   156      54.949  82.657  90.868  1.00  0.00           C  
ATOM   2120  O   GLY   156      54.963  83.452  89.930  1.00  0.00           O  
ATOM   2121  N   GLN   157      53.943  82.507  91.709  1.00  0.00           N  
ATOM   2122  H   GLN   157      54.136  82.003  92.562  1.00  0.00           H  
ATOM   2123  CA  GLN   157      52.704  83.241  91.567  1.00  0.00           C  
ATOM   2124  HA  GLN   157      52.405  83.237  90.519  1.00  0.00           H  
ATOM   2125  CB  GLN   157      51.612  82.510  92.404  1.00  0.00           C  
ATOM   2126  HB2 GLN   157      51.690  81.424  92.365  1.00  0.00           H  
ATOM   2127  HB3 GLN   157      51.668  82.678  93.479  1.00  0.00           H  
ATOM   2128  CG  GLN   157      50.189  82.972  92.015  1.00  0.00           C  
ATOM   2129  HG2 GLN   157      49.511  82.441  92.683  1.00  0.00           H  
ATOM   2130  HG3 GLN   157      50.188  84.038  92.240  1.00  0.00           H  
ATOM   2131  CD  GLN   157      49.780  82.673  90.621  1.00  0.00           C  
ATOM   2132  OE1 GLN   157      49.380  83.612  89.873  1.00  0.00           O  
ATOM   2133  NE2 GLN   157      49.910  81.494  90.140  1.00  0.00           N  
ATOM   2134 HE21 GLN   157      50.330  80.806  90.748  1.00  0.00           H  
ATOM   2135 HE22 GLN   157      49.492  81.245  89.255  1.00  0.00           H  
ATOM   2136  C   GLN   157      52.929  84.701  91.968  1.00  0.00           C  
ATOM   2137  O   GLN   157      52.967  85.004  93.180  1.00  0.00           O  
ATOM   2138  N   GLN   158      52.783  85.632  91.027  1.00  0.00           N  
ATOM   2139  H   GLN   158      53.073  86.543  91.353  1.00  0.00           H  
ATOM   2140  CA  GLN   158      52.161  85.738  89.698  1.00  0.00           C  
ATOM   2141  HA  GLN   158      51.953  84.721  89.364  1.00  0.00           H  
ATOM   2142  CB  GLN   158      50.781  86.527  89.754  1.00  0.00           C  
ATOM   2143  HB2 GLN   158      50.348  86.430  88.758  1.00  0.00           H  
ATOM   2144  HB3 GLN   158      50.141  85.968  90.436  1.00  0.00           H  
ATOM   2145  CG  GLN   158      50.783  88.041  90.134  1.00  0.00           C  
ATOM   2146  HG2 GLN   158      51.068  88.132  91.183  1.00  0.00           H  
ATOM   2147  HG3 GLN   158      51.448  88.620  89.494  1.00  0.00           H  
ATOM   2148  CD  GLN   158      49.415  88.642  89.944  1.00  0.00           C  
ATOM   2149  OE1 GLN   158      48.399  88.046  89.641  1.00  0.00           O  
ATOM   2150  NE2 GLN   158      49.351  89.943  90.048  1.00  0.00           N  
ATOM   2151 HE21 GLN   158      50.181  90.487  90.235  1.00  0.00           H  
ATOM   2152 HE22 GLN   158      48.460  90.349  89.801  1.00  0.00           H  
ATOM   2153  C   GLN   158      53.118  86.503  88.710  1.00  0.00           C  
ATOM   2154  O   GLN   158      53.967  87.334  89.109  1.00  0.00           O  
ATOM   2155  N   ASN   159      52.935  86.202  87.412  1.00  0.00           N  
ATOM   2156  H   ASN   159      52.218  85.546  87.137  1.00  0.00           H  
ATOM   2157  CA  ASN   159      53.774  86.899  86.413  1.00  0.00           C  
ATOM   2158  HA  ASN   159      54.794  86.579  86.624  1.00  0.00           H  
ATOM   2159  CB  ASN   159      53.433  86.477  84.941  1.00  0.00           C  
ATOM   2160  HB2 ASN   159      53.169  85.420  84.937  1.00  0.00           H  
ATOM   2161  HB3 ASN   159      52.690  87.144  84.502  1.00  0.00           H  
ATOM   2162  CG  ASN   159      54.698  86.639  84.115  1.00  0.00           C  
ATOM   2163  OD1 ASN   159      54.892  87.680  83.535  1.00  0.00           O  
ATOM   2164  ND2 ASN   159      55.663  85.735  84.099  1.00  0.00           N  
ATOM   2165 HD21 ASN   159      55.345  84.873  84.520  1.00  0.00           H  
ATOM   2166 HD22 ASN   159      56.554  86.085  83.778  1.00  0.00           H  
ATOM   2167  C   ASN   159      53.762  88.514  86.532  1.00  0.00           C  
ATOM   2168  O   ASN   159      52.665  89.076  86.719  1.00  0.00           O  
ATOM   2169  N   GLN   160      54.930  89.178  86.557  1.00  0.00           N  
ATOM   2170  H   GLN   160      54.761  90.170  86.647  1.00  0.00           H  
ATOM   2171  CA  GLN   160      56.306  88.612  86.385  1.00  0.00           C  
ATOM   2172  HA  GLN   160      56.186  87.688  85.821  1.00  0.00           H  
ATOM   2173  CB  GLN   160      57.186  89.421  85.409  1.00  0.00           C  
ATOM   2174  HB2 GLN   160      56.876  89.223  84.383  1.00  0.00           H  
ATOM   2175  HB3 GLN   160      56.999  90.477  85.601  1.00  0.00           H  
ATOM   2176  CG  GLN   160      58.704  89.290  85.597  1.00  0.00           C  
ATOM   2177  HG2 GLN   160      59.167  90.012  84.924  1.00  0.00           H  
ATOM   2178  HG3 GLN   160      58.949  89.558  86.624  1.00  0.00           H  
ATOM   2179  CD  GLN   160      59.446  88.014  85.206  1.00  0.00           C  
ATOM   2180  OE1 GLN   160      58.849  87.115  84.665  1.00  0.00           O  
ATOM   2181  NE2 GLN   160      60.746  87.854  85.462  1.00  0.00           N  
ATOM   2182 HE21 GLN   160      61.183  88.502  86.102  1.00  0.00           H  
ATOM   2183 HE22 GLN   160      61.202  86.962  85.335  1.00  0.00           H  
ATOM   2184  C   GLN   160      56.937  88.477  87.821  1.00  0.00           C  
ATOM   2185  O   GLN   160      57.290  89.503  88.410  1.00  0.00           O  
ATOM   2186  N   TYR   161      57.158  87.291  88.449  1.00  0.00           N  
ATOM   2187  H   TYR   161      56.644  86.555  87.986  1.00  0.00           H  
ATOM   2188  CA  TYR   161      57.799  87.024  89.776  1.00  0.00           C  
ATOM   2189  HA  TYR   161      57.230  87.488  90.582  1.00  0.00           H  
ATOM   2190  CB  TYR   161      57.663  85.511  90.059  1.00  0.00           C  
ATOM   2191  HB2 TYR   161      56.645  85.214  89.809  1.00  0.00           H  
ATOM   2192  HB3 TYR   161      58.350  84.930  89.444  1.00  0.00           H  
ATOM   2193  CG  TYR   161      57.894  85.102  91.537  1.00  0.00           C  
ATOM   2194  CD1 TYR   161      59.235  84.805  91.973  1.00  0.00           C  
ATOM   2195  HD1 TYR   161      60.052  84.858  91.268  1.00  0.00           H  
ATOM   2196  CE1 TYR   161      59.485  84.576  93.310  1.00  0.00           C  
ATOM   2197  HE1 TYR   161      60.470  84.340  93.684  1.00  0.00           H  
ATOM   2198  CZ  TYR   161      58.416  84.531  94.269  1.00  0.00           C  
ATOM   2199  OH  TYR   161      58.758  84.193  95.554  1.00  0.00           O  
ATOM   2200  HH  TYR   161      59.655  84.498  95.708  1.00  0.00           H  
ATOM   2201  CE2 TYR   161      57.093  84.798  93.841  1.00  0.00           C  
ATOM   2202  HE2 TYR   161      56.330  84.886  94.599  1.00  0.00           H  
ATOM   2203  CD2 TYR   161      56.846  85.095  92.486  1.00  0.00           C  
ATOM   2204  HD2 TYR   161      55.843  85.280  92.132  1.00  0.00           H  
ATOM   2205  C   TYR   161      59.275  87.455  89.910  1.00  0.00           C  
ATOM   2206  O   TYR   161      59.642  88.173  90.848  1.00  0.00           O  
ATOM   2207  N   ASN   162      60.074  87.144  88.932  1.00  0.00           N  
ATOM   2208  H   ASN   162      59.764  86.690  88.084  1.00  0.00           H  
ATOM   2209  CA  ASN   162      61.519  87.282  89.126  1.00  0.00           C  
ATOM   2210  HA  ASN   162      61.816  87.268  90.175  1.00  0.00           H  
ATOM   2211  CB  ASN   162      62.223  86.047  88.605  1.00  0.00           C  
ATOM   2212  HB2 ASN   162      62.165  86.018  87.517  1.00  0.00           H  
ATOM   2213  HB3 ASN   162      63.243  86.101  88.985  1.00  0.00           H  
ATOM   2214  CG  ASN   162      61.743  84.665  89.057  1.00  0.00           C  
ATOM   2215  OD1 ASN   162      62.391  83.983  89.872  1.00  0.00           O  
ATOM   2216  ND2 ASN   162      60.670  84.069  88.516  1.00  0.00           N  
ATOM   2217 HD21 ASN   162      60.621  83.073  88.676  1.00  0.00           H  
ATOM   2218 HD22 ASN   162      59.960  84.438  87.900  1.00  0.00           H  
ATOM   2219  C   ASN   162      62.010  88.672  88.604  1.00  0.00           C  
ATOM   2220  O   ASN   162      61.369  89.365  87.843  1.00  0.00           O  
ATOM   2221  N   SER   163      63.214  89.052  89.022  1.00  0.00           N  
ATOM   2222  H   SER   163      63.626  88.458  89.727  1.00  0.00           H  
ATOM   2223  CA  SER   163      63.875  90.251  88.446  1.00  0.00           C  
ATOM   2224  HA  SER   163      63.305  91.118  88.778  1.00  0.00           H  
ATOM   2225  CB  SER   163      65.248  90.320  89.224  1.00  0.00           C  
ATOM   2226  HB2 SER   163      65.020  90.585  90.257  1.00  0.00           H  
ATOM   2227  HB3 SER   163      65.702  89.341  89.379  1.00  0.00           H  
ATOM   2228  OG  SER   163      66.158  91.284  88.592  1.00  0.00           O  
ATOM   2229  HG  SER   163      66.836  90.683  88.275  1.00  0.00           H  
ATOM   2230  C   SER   163      63.944  90.106  86.907  1.00  0.00           C  
ATOM   2231  O   SER   163      63.896  89.008  86.331  1.00  0.00           O  
ATOM   2232  N   SER   164      63.796  91.229  86.138  1.00  0.00           N  
ATOM   2233  H   SER   164      63.550  92.060  86.656  1.00  0.00           H  
ATOM   2234  CA  SER   164      63.768  91.336  84.689  1.00  0.00           C  
ATOM   2235  HA  SER   164      63.791  92.377  84.367  1.00  0.00           H  
ATOM   2236  CB  SER   164      62.442  90.765  84.042  1.00  0.00           C  
ATOM   2237  HB2 SER   164      62.438  89.718  84.345  1.00  0.00           H  
ATOM   2238  HB3 SER   164      61.573  91.299  84.426  1.00  0.00           H  
ATOM   2239  OG  SER   164      62.417  91.010  82.691  1.00  0.00           O  
ATOM   2240  HG  SER   164      62.167  91.916  82.495  1.00  0.00           H  
ATOM   2241  C   SER   164      65.115  90.788  84.119  1.00  0.00           C  
ATOM   2242  O   SER   164      66.077  90.702  84.835  1.00  0.00           O  
ATOM   2243  N   SER   165      65.171  90.660  82.763  1.00  0.00           N  
ATOM   2244  H   SER   165      64.341  90.669  82.187  1.00  0.00           H  
ATOM   2245  CA  SER   165      66.395  90.394  82.046  1.00  0.00           C  
ATOM   2246  HA  SER   165      66.883  89.519  82.474  1.00  0.00           H  
ATOM   2247  CB  SER   165      66.088  89.940  80.625  1.00  0.00           C  
ATOM   2248  HB2 SER   165      66.904  89.359  80.195  1.00  0.00           H  
ATOM   2249  HB3 SER   165      65.211  89.294  80.603  1.00  0.00           H  
ATOM   2250  OG  SER   165      65.744  90.989  79.753  1.00  0.00           O  
ATOM   2251  HG  SER   165      66.186  90.769  78.929  1.00  0.00           H  
ATOM   2252  C   SER   165      67.444  91.534  82.108  1.00  0.00           C  
ATOM   2253  O   SER   165      67.175  92.702  82.470  1.00  0.00           O  
ATOM   2254  N   GLY   166      68.700  91.193  81.775  1.00  0.00           N  
ATOM   2255  H   GLY   166      68.959  90.235  81.590  1.00  0.00           H  
ATOM   2256  CA  GLY   166      69.723  92.203  81.553  1.00  0.00           C  
ATOM   2257  HA2 GLY   166      69.509  92.618  80.568  1.00  0.00           H  
ATOM   2258  HA3 GLY   166      69.569  92.961  82.322  1.00  0.00           H  
ATOM   2259  C   GLY   166      71.093  91.491  81.772  1.00  0.00           C  
ATOM   2260  O   GLY   166      71.337  90.678  82.716  1.00  0.00           O  
ATOM   2261  N   GLY   167      72.096  91.840  80.911  1.00  0.00           N  
ATOM   2262  H   GLY   167      71.880  92.517  80.193  1.00  0.00           H  
ATOM   2263  CA  GLY   167      73.432  91.190  80.929  1.00  0.00           C  
ATOM   2264  HA2 GLY   167      73.331  90.105  80.967  1.00  0.00           H  
ATOM   2265  HA3 GLY   167      73.743  91.384  79.902  1.00  0.00           H  
ATOM   2266  C   GLY   167      74.403  91.753  81.934  1.00  0.00           C  
ATOM   2267  O   GLY   167      73.960  92.454  82.872  1.00  0.00           O  
ATOM   2268  N   GLY   168      75.675  91.389  81.785  1.00  0.00           N  
ATOM   2269  H   GLY   168      75.863  90.565  81.233  1.00  0.00           H  
ATOM   2270  CA  GLY   168      76.819  91.918  82.528  1.00  0.00           C  
ATOM   2271  HA2 GLY   168      76.422  91.927  83.543  1.00  0.00           H  
ATOM   2272  HA3 GLY   168      77.615  91.177  82.449  1.00  0.00           H  
ATOM   2273  C   GLY   168      77.224  93.322  82.153  1.00  0.00           C  
ATOM   2274  O   GLY   168      76.780  93.866  81.141  1.00  0.00           O  
ATOM   2275  N   GLY   169      78.015  93.992  82.950  1.00  0.00           N  
ATOM   2276  H   GLY   169      78.142  94.975  82.758  1.00  0.00           H  
ATOM   2277  CA  GLY   169      78.906  93.354  83.915  1.00  0.00           C  
ATOM   2278  HA2 GLY   169      78.372  93.224  84.856  1.00  0.00           H  
ATOM   2279  HA3 GLY   169      79.157  92.382  83.490  1.00  0.00           H  
ATOM   2280  C   GLY   169      80.224  94.108  84.030  1.00  0.00           C  
ATOM   2281  O   GLY   169      80.745  94.305  85.163  1.00  0.00           O  
ATOM   2282  N   GLY   170      80.730  94.611  82.923  1.00  0.00           N  
ATOM   2283  H   GLY   170      80.319  94.117  82.143  1.00  0.00           H  
ATOM   2284  CA  GLY   170      82.065  95.196  82.775  1.00  0.00           C  
ATOM   2285  HA2 GLY   170      82.170  95.782  81.862  1.00  0.00           H  
ATOM   2286  HA3 GLY   170      82.288  95.782  83.667  1.00  0.00           H  
ATOM   2287  C   GLY   170      83.101  94.027  82.828  1.00  0.00           C  
ATOM   2288  O   GLY   170      82.781  92.841  83.125  1.00  0.00           O  
ATOM   2289  N   GLY   171      84.362  94.276  82.711  1.00  0.00           N  
ATOM   2290  H   GLY   171      84.952  93.472  82.872  1.00  0.00           H  
ATOM   2291  CA  GLY   171      85.063  95.567  82.782  1.00  0.00           C  
ATOM   2292  HA2 GLY   171      86.052  95.546  82.325  1.00  0.00           H  
ATOM   2293  HA3 GLY   171      84.498  96.349  82.276  1.00  0.00           H  
ATOM   2294  C   GLY   171      85.246  96.041  84.193  1.00  0.00           C  
ATOM   2295  O   GLY   171      84.423  95.664  85.050  1.00  0.00           O  
ATOM   2296  N   GLY   172      86.151  96.994  84.500  1.00  0.00           N  
ATOM   2297  H   GLY   172      86.271  97.291  85.458  1.00  0.00           H  
ATOM   2298  CA  GLY   172      87.063  97.669  83.488  1.00  0.00           C  
ATOM   2299  HA2 GLY   172      86.436  97.990  82.655  1.00  0.00           H  
ATOM   2300  HA3 GLY   172      87.476  98.507  84.050  1.00  0.00           H  
ATOM   2301  C   GLY   172      88.169  96.702  82.992  1.00  0.00           C  
ATOM   2302  O   GLY   172      88.712  95.867  83.682  1.00  0.00           O  
ATOM   2303  N   GLY   173      88.700  97.027  81.805  1.00  0.00           N  
ATOM   2304  H   GLY   173      88.231  97.808  81.369  1.00  0.00           H  
ATOM   2305  CA  GLY   173      89.681  96.182  80.996  1.00  0.00           C  
ATOM   2306  HA2 GLY   173      89.700  96.519  79.959  1.00  0.00           H  
ATOM   2307  HA3 GLY   173      90.707  96.319  81.336  1.00  0.00           H  
ATOM   2308  C   GLY   173      89.239  94.702  80.815  1.00  0.00           C  
ATOM   2309  O   GLY   173      88.054  94.400  81.016  1.00  0.00           O  
ATOM   2310  N   GLY   174      90.063  93.746  80.414  1.00  0.00           N  
ATOM   2311  H   GLY   174      89.595  92.880  80.189  1.00  0.00           H  
ATOM   2312  CA  GLY   174      91.466  93.866  79.988  1.00  0.00           C  
ATOM   2313  HA2 GLY   174      92.050  94.462  80.690  1.00  0.00           H  
ATOM   2314  HA3 GLY   174      91.898  92.866  80.023  1.00  0.00           H  
ATOM   2315  C   GLY   174      91.766  94.452  78.617  1.00  0.00           C  
ATOM   2316  O   GLY   174      92.788  95.058  78.400  1.00  0.00           O  
ATOM   2317  N   GLY   175      90.794  94.216  77.686  1.00  0.00           N  
ATOM   2318  H   GLY   175      90.009  93.591  77.798  1.00  0.00           H  
ATOM   2319  CA  GLY   175      90.921  94.703  76.319  1.00  0.00           C  
ATOM   2320  HA2 GLY   175      91.921  94.644  75.889  1.00  0.00           H  
ATOM   2321  HA3 GLY   175      90.211  94.060  75.801  1.00  0.00           H  
ATOM   2322  C   GLY   175      90.418  96.138  76.249  1.00  0.00           C  
ATOM   2323  O   GLY   175      90.668  96.968  77.143  1.00  0.00           O  
ATOM   2324  N   ASN   176      89.744  96.488  75.162  1.00  0.00           N  
ATOM   2325  H   ASN   176      89.653  95.762  74.466  1.00  0.00           H  
ATOM   2326  CA  ASN   176      89.323  97.906  74.859  1.00  0.00           C  
ATOM   2327  HA  ASN   176      89.967  98.648  75.331  1.00  0.00           H  
ATOM   2328  CB  ASN   176      89.689  98.016  73.355  1.00  0.00           C  
ATOM   2329  HB2 ASN   176      90.698  97.620  73.240  1.00  0.00           H  
ATOM   2330  HB3 ASN   176      88.988  97.477  72.717  1.00  0.00           H  
ATOM   2331  CG  ASN   176      89.743  99.469  72.936  1.00  0.00           C  
ATOM   2332  OD1 ASN   176      89.103 100.363  73.437  1.00  0.00           O  
ATOM   2333  ND2 ASN   176      90.482  99.769  71.938  1.00  0.00           N  
ATOM   2334 HD21 ASN   176      90.908 100.681  72.016  1.00  0.00           H  
ATOM   2335 HD22 ASN   176      90.983  99.030  71.466  1.00  0.00           H  
ATOM   2336  C   ASN   176      87.816  98.186  75.193  1.00  0.00           C  
ATOM   2337  O   ASN   176      87.001  97.286  75.181  1.00  0.00           O  
ATOM   2338  N   TYR   177      87.525  99.458  75.587  1.00  0.00           N  
ATOM   2339  H   TYR   177      88.250 100.159  75.637  1.00  0.00           H  
ATOM   2340  CA  TYR   177      86.263  99.816  76.229  1.00  0.00           C  
ATOM   2341  HA  TYR   177      86.236  99.405  77.238  1.00  0.00           H  
ATOM   2342  CB  TYR   177      86.198 101.316  76.487  1.00  0.00           C  
ATOM   2343  HB2 TYR   177      86.038 101.769  75.509  1.00  0.00           H  
ATOM   2344  HB3 TYR   177      85.342 101.512  77.133  1.00  0.00           H  
ATOM   2345  CG  TYR   177      87.445 101.921  77.069  1.00  0.00           C  
ATOM   2346  CD1 TYR   177      88.332 102.661  76.292  1.00  0.00           C  
ATOM   2347  HD1 TYR   177      88.080 102.897  75.269  1.00  0.00           H  
ATOM   2348  CE1 TYR   177      89.610 103.038  76.845  1.00  0.00           C  
ATOM   2349  HE1 TYR   177      90.347 103.552  76.244  1.00  0.00           H  
ATOM   2350  CZ  TYR   177      89.849 102.888  78.277  1.00  0.00           C  
ATOM   2351  OH  TYR   177      91.044 103.304  78.895  1.00  0.00           O  
ATOM   2352  HH  TYR   177      91.226 102.972  79.777  1.00  0.00           H  
ATOM   2353  CE2 TYR   177      88.875 102.282  79.049  1.00  0.00           C  
ATOM   2354  HE2 TYR   177      89.051 102.103  80.099  1.00  0.00           H  
ATOM   2355  CD2 TYR   177      87.724 101.693  78.461  1.00  0.00           C  
ATOM   2356  HD2 TYR   177      86.960 101.259  79.089  1.00  0.00           H  
ATOM   2357  C   TYR   177      84.971  99.317  75.495  1.00  0.00           C  
ATOM   2358  O   TYR   177      84.833  99.478  74.300  1.00  0.00           O  
ATOM   2359  N   GLY   178      83.939  98.771  76.165  1.00  0.00           N  
ATOM   2360  H   GLY   178      83.155  98.480  75.600  1.00  0.00           H  
ATOM   2361  CA  GLY   178      83.797  98.692  77.632  1.00  0.00           C  
ATOM   2362  HA2 GLY   178      83.067  97.951  77.957  1.00  0.00           H  
ATOM   2363  HA3 GLY   178      84.720  98.350  78.099  1.00  0.00           H  
ATOM   2364  C   GLY   178      83.420 100.023  78.266  1.00  0.00           C  
ATOM   2365  O   GLY   178      82.824 100.951  77.676  1.00  0.00           O  
ATOM   2366  N   GLN   179      83.864 100.258  79.539  1.00  0.00           N  
ATOM   2367  H   GLN   179      84.526  99.600  79.924  1.00  0.00           H  
ATOM   2368  CA  GLN   179      83.631 101.456  80.367  1.00  0.00           C  
ATOM   2369  HA  GLN   179      83.576 102.386  79.801  1.00  0.00           H  
ATOM   2370  CB  GLN   179      82.235 101.356  81.108  1.00  0.00           C  
ATOM   2371  HB2 GLN   179      81.960 102.323  81.530  1.00  0.00           H  
ATOM   2372  HB3 GLN   179      81.506 101.039  80.362  1.00  0.00           H  
ATOM   2373  CG  GLN   179      82.108 100.413  82.333  1.00  0.00           C  
ATOM   2374  HG2 GLN   179      82.605 100.970  83.126  1.00  0.00           H  
ATOM   2375  HG3 GLN   179      81.036 100.400  82.533  1.00  0.00           H  
ATOM   2376  CD  GLN   179      82.619  99.018  82.051  1.00  0.00           C  
ATOM   2377  OE1 GLN   179      83.431  98.489  82.706  1.00  0.00           O  
ATOM   2378  NE2 GLN   179      82.048  98.393  81.071  1.00  0.00           N  
ATOM   2379 HE21 GLN   179      81.425  98.954  80.508  1.00  0.00           H  
ATOM   2380 HE22 GLN   179      82.368  97.496  80.734  1.00  0.00           H  
ATOM   2381  C   GLN   179      84.725 101.656  81.402  1.00  0.00           C  
ATOM   2382  O   GLN   179      85.217 100.563  81.788  1.00  0.00           O  
ATOM   2383  N   ASP   180      85.046 102.831  81.938  1.00  0.00           N  
ATOM   2384  H   ASP   180      85.635 102.803  82.758  1.00  0.00           H  
ATOM   2385  CA  ASP   180      84.637 104.211  81.417  1.00  0.00           C  
ATOM   2386  HA  ASP   180      83.636 104.177  80.989  1.00  0.00           H  
ATOM   2387  CB  ASP   180      84.805 105.199  82.592  1.00  0.00           C  
ATOM   2388  HB2 ASP   180      84.033 104.950  83.321  1.00  0.00           H  
ATOM   2389  HB3 ASP   180      85.783 105.198  83.072  1.00  0.00           H  
ATOM   2390  CG  ASP   180      84.653 106.642  82.166  1.00  0.00           C  
ATOM   2391  OD1 ASP   180      85.302 107.557  82.672  1.00  0.00           O  
ATOM   2392  OD2 ASP   180      83.812 106.964  81.333  1.00  0.00           O  
ATOM   2393  C   ASP   180      85.546 104.672  80.212  1.00  0.00           C  
ATOM   2394  O   ASP   180      86.783 104.859  80.366  1.00  0.00           O  
ATOM   2395  N   GLN   181      84.905 104.953  79.077  1.00  0.00           N  
ATOM   2396  H   GLN   181      83.910 104.783  79.052  1.00  0.00           H  
ATOM   2397  CA  GLN   181      85.583 105.299  77.830  1.00  0.00           C  
ATOM   2398  HA  GLN   181      86.262 104.500  77.531  1.00  0.00           H  
ATOM   2399  CB  GLN   181      84.402 105.236  76.751  1.00  0.00           C  
ATOM   2400  HB2 GLN   181      83.917 104.278  76.944  1.00  0.00           H  
ATOM   2401  HB3 GLN   181      83.711 106.075  76.836  1.00  0.00           H  
ATOM   2402  CG  GLN   181      84.970 105.281  75.302  1.00  0.00           C  
ATOM   2403  HG2 GLN   181      85.297 106.281  75.017  1.00  0.00           H  
ATOM   2404  HG3 GLN   181      85.819 104.606  75.190  1.00  0.00           H  
ATOM   2405  CD  GLN   181      83.858 105.067  74.270  1.00  0.00           C  
ATOM   2406  OE1 GLN   181      82.690 104.790  74.614  1.00  0.00           O  
ATOM   2407  NE2 GLN   181      84.287 105.001  73.019  1.00  0.00           N  
ATOM   2408 HE21 GLN   181      85.260 105.139  72.787  1.00  0.00           H  
ATOM   2409 HE22 GLN   181      83.632 104.784  72.281  1.00  0.00           H  
ATOM   2410  C   GLN   181      86.263 106.684  77.824  1.00  0.00           C  
ATOM   2411  O   GLN   181      87.283 106.859  77.104  1.00  0.00           O  
ATOM   2412  N   SER   182      85.737 107.701  78.499  1.00  0.00           N  
ATOM   2413  H   SER   182      84.936 107.512  79.084  1.00  0.00           H  
ATOM   2414  CA  SER   182      86.155 109.079  78.621  1.00  0.00           C  
ATOM   2415  HA  SER   182      86.356 109.419  77.605  1.00  0.00           H  
ATOM   2416  CB  SER   182      85.134 109.985  79.231  1.00  0.00           C  
ATOM   2417  HB2 SER   182      84.647 109.489  80.071  1.00  0.00           H  
ATOM   2418  HB3 SER   182      85.516 110.938  79.596  1.00  0.00           H  
ATOM   2419  OG  SER   182      84.166 110.179  78.218  1.00  0.00           O  
ATOM   2420  HG  SER   182      83.665 109.364  78.302  1.00  0.00           H  
ATOM   2421  C   SER   182      87.409 109.196  79.484  1.00  0.00           C  
ATOM   2422  O   SER   182      87.881 108.259  80.138  1.00  0.00           O  
ATOM   2423  N   SER   183      88.298 110.177  79.361  1.00  0.00           N  
ATOM   2424  H   SER   183      89.121 110.055  79.933  1.00  0.00           H  
ATOM   2425  CA  SER   183      88.093 111.380  78.497  1.00  0.00           C  
ATOM   2426  HA  SER   183      87.128 111.862  78.653  1.00  0.00           H  
ATOM   2427  CB  SER   183      89.094 112.429  78.822  1.00  0.00           C  
ATOM   2428  HB2 SER   183      89.014 112.612  79.893  1.00  0.00           H  
ATOM   2429  HB3 SER   183      90.111 112.079  78.643  1.00  0.00           H  
ATOM   2430  OG  SER   183      88.824 113.574  78.066  1.00  0.00           O  
ATOM   2431  HG  SER   183      89.487 114.258  78.182  1.00  0.00           H  
ATOM   2432  C   SER   183      88.199 111.143  76.991  1.00  0.00           C  
ATOM   2433  O   SER   183      89.162 110.532  76.537  1.00  0.00           O  
ATOM   2434  N   MET   184      87.245 111.699  76.244  1.00  0.00           N  
ATOM   2435  H   MET   184      86.546 112.229  76.745  1.00  0.00           H  
ATOM   2436  CA  MET   184      87.302 111.899  74.771  1.00  0.00           C  
ATOM   2437  HA  MET   184      87.984 111.127  74.415  1.00  0.00           H  
ATOM   2438  CB  MET   184      85.889 111.526  74.151  1.00  0.00           C  
ATOM   2439  HB2 MET   184      85.119 112.274  74.339  1.00  0.00           H  
ATOM   2440  HB3 MET   184      86.100 111.698  73.096  1.00  0.00           H  
ATOM   2441  CG  MET   184      85.467 110.085  74.338  1.00  0.00           C  
ATOM   2442  HG2 MET   184      86.201 109.509  73.775  1.00  0.00           H  
ATOM   2443  HG3 MET   184      85.549 109.828  75.394  1.00  0.00           H  
ATOM   2444  SD  MET   184      83.821 109.535  73.761  1.00  0.00           S  
ATOM   2445  CE  MET   184      82.884 110.298  75.146  1.00  0.00           C  
ATOM   2446  HE1 MET   184      83.155 109.805  76.079  1.00  0.00           H  
ATOM   2447  HE2 MET   184      83.168 111.345  75.040  1.00  0.00           H  
ATOM   2448  HE3 MET   184      81.869 110.154  74.773  1.00  0.00           H  
ATOM   2449  C   MET   184      87.768 113.284  74.360  1.00  0.00           C  
ATOM   2450  O   MET   184      86.971 114.138  74.082  1.00  0.00           O  
ATOM   2451  N   SER   185      89.064 113.499  74.253  1.00  0.00           N  
ATOM   2452  H   SER   185      89.686 112.714  74.126  1.00  0.00           H  
ATOM   2453  CA  SER   185      89.692 114.804  73.867  1.00  0.00           C  
ATOM   2454  HA  SER   185      89.351 115.563  74.572  1.00  0.00           H  
ATOM   2455  CB  SER   185      91.184 114.794  73.956  1.00  0.00           C  
ATOM   2456  HB2 SER   185      91.436 114.354  74.922  1.00  0.00           H  
ATOM   2457  HB3 SER   185      91.615 114.155  73.185  1.00  0.00           H  
ATOM   2458  OG  SER   185      91.741 116.062  73.871  1.00  0.00           O  
ATOM   2459  HG  SER   185      91.521 116.584  74.647  1.00  0.00           H  
ATOM   2460  C   SER   185      89.249 115.299  72.512  1.00  0.00           C  
ATOM   2461  O   SER   185      89.270 114.530  71.570  1.00  0.00           O  
ATOM   2462  N   SER   186      88.993 116.626  72.439  1.00  0.00           N  
ATOM   2463  H   SER   186      89.047 117.224  73.251  1.00  0.00           H  
ATOM   2464  CA  SER   186      88.569 117.274  71.214  1.00  0.00           C  
ATOM   2465  HA  SER   186      89.053 116.655  70.459  1.00  0.00           H  
ATOM   2466  CB  SER   186      87.053 116.974  71.171  1.00  0.00           C  
ATOM   2467  HB2 SER   186      86.863 115.924  71.396  1.00  0.00           H  
ATOM   2468  HB3 SER   186      86.572 117.603  71.919  1.00  0.00           H  
ATOM   2469  OG  SER   186      86.488 117.189  69.889  1.00  0.00           O  
ATOM   2470  HG  SER   186      86.037 118.032  69.973  1.00  0.00           H  
ATOM   2471  C   SER   186      88.760 118.804  71.131  1.00  0.00           C  
ATOM   2472  O   SER   186      88.515 119.453  72.211  1.00  0.00           O  
ATOM   2473  N   GLY   187      89.205 119.387  69.969  1.00  0.00           N  
ATOM   2474  H   GLY   187      89.253 120.390  70.080  1.00  0.00           H  
ATOM   2475  CA  GLY   187      89.627 118.894  68.693  1.00  0.00           C  
ATOM   2476  HA2 GLY   187      90.686 118.989  68.450  1.00  0.00           H  
ATOM   2477  HA3 GLY   187      89.513 117.811  68.742  1.00  0.00           H  
ATOM   2478  C   GLY   187      88.866 119.384  67.417  1.00  0.00           C  
ATOM   2479  O   GLY   187      89.121 118.924  66.335  1.00  0.00           O  
ATOM   2480  N   GLY   188      87.899 120.295  67.662  1.00  0.00           N  
ATOM   2481  H   GLY   188      87.641 120.597  68.591  1.00  0.00           H  
ATOM   2482  CA  GLY   188      87.293 121.088  66.574  1.00  0.00           C  
ATOM   2483  HA2 GLY   188      86.860 120.347  65.902  1.00  0.00           H  
ATOM   2484  HA3 GLY   188      86.604 121.848  66.942  1.00  0.00           H  
ATOM   2485  C   GLY   188      88.343 121.886  65.713  1.00  0.00           C  
ATOM   2486  O   GLY   188      89.345 122.339  66.281  1.00  0.00           O  
ATOM   2487  N   GLY   189      88.308 122.069  64.407  1.00  0.00           N  
ATOM   2488  H   GLY   189      89.146 122.441  63.983  1.00  0.00           H  
ATOM   2489  CA  GLY   189      87.257 121.629  63.443  1.00  0.00           C  
ATOM   2490  HA2 GLY   189      87.636 121.126  62.553  1.00  0.00           H  
ATOM   2491  HA3 GLY   189      86.701 120.776  63.833  1.00  0.00           H  
ATOM   2492  C   GLY   189      86.303 122.725  63.105  1.00  0.00           C  
ATOM   2493  O   GLY   189      85.914 123.439  64.034  1.00  0.00           O  
ATOM   2494  N   SER   190      85.731 122.778  61.899  1.00  0.00           N  
ATOM   2495  H   SER   190      85.994 122.051  61.249  1.00  0.00           H  
ATOM   2496  CA  SER   190      84.661 123.700  61.511  1.00  0.00           C  
ATOM   2497  HA  SER   190      84.745 123.747  60.425  1.00  0.00           H  
ATOM   2498  CB  SER   190      83.279 122.989  61.683  1.00  0.00           C  
ATOM   2499  HB2 SER   190      83.346 122.069  61.102  1.00  0.00           H  
ATOM   2500  HB3 SER   190      83.004 123.015  62.737  1.00  0.00           H  
ATOM   2501  OG  SER   190      82.413 123.847  60.925  1.00  0.00           O  
ATOM   2502  HG  SER   190      81.615 123.360  60.707  1.00  0.00           H  
ATOM   2503  C   SER   190      84.741 125.077  62.115  1.00  0.00           C  
ATOM   2504  O   SER   190      84.249 125.389  63.183  1.00  0.00           O  
ATOM   2505  N   GLY   191      85.593 126.037  61.588  1.00  0.00           N  
ATOM   2506  H   GLY   191      85.661 126.913  62.086  1.00  0.00           H  
ATOM   2507  CA  GLY   191      86.531 126.031  60.459  1.00  0.00           C  
ATOM   2508  HA2 GLY   191      87.093 126.964  60.477  1.00  0.00           H  
ATOM   2509  HA3 GLY   191      87.089 125.103  60.582  1.00  0.00           H  
ATOM   2510  C   GLY   191      85.889 125.960  59.111  1.00  0.00           C  
ATOM   2511  O   GLY   191      84.659 126.056  58.936  1.00  0.00           O  
ATOM   2512  N   GLY   192      86.737 125.973  58.051  1.00  0.00           N  
ATOM   2513  H   GLY   192      87.729 126.083  58.207  1.00  0.00           H  
ATOM   2514  CA  GLY   192      86.223 126.262  56.713  1.00  0.00           C  
ATOM   2515  HA2 GLY   192      85.666 127.199  56.723  1.00  0.00           H  
ATOM   2516  HA3 GLY   192      87.037 126.529  56.039  1.00  0.00           H  
ATOM   2517  C   GLY   192      85.433 125.174  56.000  1.00  0.00           C  
ATOM   2518  O   GLY   192      85.233 124.166  56.669  1.00  0.00           O  
ATOM   2519  N   GLY   193      84.962 125.325  54.823  1.00  0.00           N  
ATOM   2520  H   GLY   193      85.224 126.205  54.401  1.00  0.00           H  
ATOM   2521  CA  GLY   193      84.237 124.343  54.018  1.00  0.00           C  
ATOM   2522  HA2 GLY   193      84.360 124.439  52.939  1.00  0.00           H  
ATOM   2523  HA3 GLY   193      84.717 123.386  54.221  1.00  0.00           H  
ATOM   2524  C   GLY   193      82.753 124.254  54.364  1.00  0.00           C  
ATOM   2525  O   GLY   193      82.275 124.963  55.297  1.00  0.00           O  
ATOM   2526  N   TYR   194      81.976 123.462  53.617  1.00  0.00           N  
ATOM   2527  H   TYR   194      82.500 122.939  52.930  1.00  0.00           H  
ATOM   2528  CA  TYR   194      80.728 122.843  54.087  1.00  0.00           C  
ATOM   2529  HA  TYR   194      80.138 123.733  54.305  1.00  0.00           H  
ATOM   2530  CB  TYR   194      80.217 121.934  52.966  1.00  0.00           C  
ATOM   2531  HB2 TYR   194      81.036 121.259  52.714  1.00  0.00           H  
ATOM   2532  HB3 TYR   194      79.423 121.265  53.298  1.00  0.00           H  
ATOM   2533  CG  TYR   194      79.754 122.663  51.727  1.00  0.00           C  
ATOM   2534  CD1 TYR   194      78.943 123.818  51.836  1.00  0.00           C  
ATOM   2535  HD1 TYR   194      78.501 124.075  52.787  1.00  0.00           H  
ATOM   2536  CE1 TYR   194      78.614 124.642  50.774  1.00  0.00           C  
ATOM   2537  HE1 TYR   194      77.989 125.516  50.881  1.00  0.00           H  
ATOM   2538  CZ  TYR   194      79.062 124.323  49.510  1.00  0.00           C  
ATOM   2539  OH  TYR   194      78.676 125.042  48.405  1.00  0.00           O  
ATOM   2540  HH  TYR   194      78.201 124.446  47.821  1.00  0.00           H  
ATOM   2541  CE2 TYR   194      80.036 123.269  49.387  1.00  0.00           C  
ATOM   2542  HE2 TYR   194      80.544 123.171  48.438  1.00  0.00           H  
ATOM   2543  CD2 TYR   194      80.352 122.339  50.438  1.00  0.00           C  
ATOM   2544  HD2 TYR   194      81.080 121.553  50.302  1.00  0.00           H  
ATOM   2545  C   TYR   194      80.961 122.015  55.350  1.00  0.00           C  
ATOM   2546  O   TYR   194      82.015 121.383  55.402  1.00  0.00           O  
ATOM   2547  N   GLY   195      80.031 121.858  56.290  1.00  0.00           N  
ATOM   2548  H   GLY   195      80.198 121.238  57.070  1.00  0.00           H  
ATOM   2549  CA  GLY   195      78.735 122.533  56.207  1.00  0.00           C  
ATOM   2550  HA2 GLY   195      78.811 123.575  55.895  1.00  0.00           H  
ATOM   2551  HA3 GLY   195      78.104 121.979  55.512  1.00  0.00           H  
ATOM   2552  C   GLY   195      77.911 122.583  57.511  1.00  0.00           C  
ATOM   2553  O   GLY   195      78.079 121.742  58.435  1.00  0.00           O  
ATOM   2554  N   ASN   196      77.026 123.613  57.581  1.00  0.00           N  
ATOM   2555  H   ASN   196      76.757 123.998  56.687  1.00  0.00           H  
ATOM   2556  CA  ASN   196      76.094 123.909  58.655  1.00  0.00           C  
ATOM   2557  HA  ASN   196      76.198 123.225  59.497  1.00  0.00           H  
ATOM   2558  CB  ASN   196      76.654 125.251  59.204  1.00  0.00           C  
ATOM   2559  HB2 ASN   196      77.710 125.255  59.473  1.00  0.00           H  
ATOM   2560  HB3 ASN   196      76.575 126.036  58.451  1.00  0.00           H  
ATOM   2561  CG  ASN   196      75.816 125.689  60.329  1.00  0.00           C  
ATOM   2562  OD1 ASN   196      75.027 125.025  60.998  1.00  0.00           O  
ATOM   2563  ND2 ASN   196      75.824 127.018  60.564  1.00  0.00           N  
ATOM   2564 HD21 ASN   196      75.124 127.385  61.192  1.00  0.00           H  
ATOM   2565 HD22 ASN   196      76.617 127.512  60.181  1.00  0.00           H  
ATOM   2566  C   ASN   196      74.644 123.934  58.158  1.00  0.00           C  
ATOM   2567  O   ASN   196      74.348 124.509  57.060  1.00  0.00           O  
ATOM   2568  N   GLN   197      73.716 123.359  58.919  1.00  0.00           N  
ATOM   2569  H   GLN   197      73.944 122.944  59.811  1.00  0.00           H  
ATOM   2570  CA  GLN   197      72.294 123.338  58.516  1.00  0.00           C  
ATOM   2571  HA  GLN   197      72.239 122.806  57.566  1.00  0.00           H  
ATOM   2572  CB  GLN   197      71.533 122.469  59.521  1.00  0.00           C  
ATOM   2573  HB2 GLN   197      72.172 121.589  59.602  1.00  0.00           H  
ATOM   2574  HB3 GLN   197      71.420 123.017  60.456  1.00  0.00           H  
ATOM   2575  CG  GLN   197      70.077 122.077  59.140  1.00  0.00           C  
ATOM   2576  HG2 GLN   197      69.451 122.965  59.050  1.00  0.00           H  
ATOM   2577  HG3 GLN   197      70.101 121.530  58.198  1.00  0.00           H  
ATOM   2578  CD  GLN   197      69.415 121.209  60.222  1.00  0.00           C  
ATOM   2579  OE1 GLN   197      68.170 121.041  60.313  1.00  0.00           O  
ATOM   2580  NE2 GLN   197      70.147 120.536  61.105  1.00  0.00           N  
ATOM   2581 HE21 GLN   197      71.156 120.579  61.076  1.00  0.00           H  
ATOM   2582 HE22 GLN   197      69.806 119.681  61.521  1.00  0.00           H  
ATOM   2583  C   GLN   197      71.625 124.702  58.328  1.00  0.00           C  
ATOM   2584  O   GLN   197      71.304 125.374  59.302  1.00  0.00           O  
ATOM   2585  N   ASP   198      71.154 124.883  57.040  1.00  0.00           N  
ATOM   2586  H   ASP   198      71.322 124.126  56.391  1.00  0.00           H  
ATOM   2587  CA  ASP   198      70.206 125.973  56.675  1.00  0.00           C  
ATOM   2588  HA  ASP   198      70.637 126.910  57.027  1.00  0.00           H  
ATOM   2589  CB  ASP   198      70.100 126.065  55.108  1.00  0.00           C  
ATOM   2590  HB2 ASP   198      69.825 125.076  54.740  1.00  0.00           H  
ATOM   2591  HB3 ASP   198      69.431 126.834  54.723  1.00  0.00           H  
ATOM   2592  CG  ASP   198      71.402 126.486  54.517  1.00  0.00           C  
ATOM   2593  OD1 ASP   198      71.525 126.391  53.249  1.00  0.00           O  
ATOM   2594  OD2 ASP   198      72.104 127.263  55.126  1.00  0.00           O  
ATOM   2595  C   ASP   198      68.832 125.859  57.494  1.00  0.00           C  
ATOM   2596  O   ASP   198      68.212 124.840  57.333  1.00  0.00           O  
ATOM   2597  N   GLN   199      68.398 126.867  58.270  1.00  0.00           N  
ATOM   2598  H   GLN   199      68.907 127.736  58.337  1.00  0.00           H  
ATOM   2599  CA  GLN   199      67.087 126.971  58.891  1.00  0.00           C  
ATOM   2600  HA  GLN   199      66.324 126.352  58.419  1.00  0.00           H  
ATOM   2601  CB  GLN   199      67.034 126.471  60.374  1.00  0.00           C  
ATOM   2602  HB2 GLN   199      67.582 127.161  61.016  1.00  0.00           H  
ATOM   2603  HB3 GLN   199      65.979 126.467  60.646  1.00  0.00           H  
ATOM   2604  CG  GLN   199      67.595 125.052  60.438  1.00  0.00           C  
ATOM   2605  HG2 GLN   199      67.032 124.465  59.713  1.00  0.00           H  
ATOM   2606  HG3 GLN   199      68.671 124.974  60.286  1.00  0.00           H  
ATOM   2607  CD  GLN   199      67.300 124.361  61.709  1.00  0.00           C  
ATOM   2608  OE1 GLN   199      66.295 123.684  61.845  1.00  0.00           O  
ATOM   2609  NE2 GLN   199      68.239 124.311  62.601  1.00  0.00           N  
ATOM   2610 HE21 GLN   199      69.103 124.808  62.436  1.00  0.00           H  
ATOM   2611 HE22 GLN   199      68.167 123.902  63.522  1.00  0.00           H  
ATOM   2612  C   GLN   199      66.546 128.352  58.777  1.00  0.00           C  
ATOM   2613  O   GLN   199      67.085 129.282  59.254  1.00  0.00           O  
ATOM   2614  N   SER   200      65.550 128.636  57.928  1.00  0.00           N  
ATOM   2615  H   SER   200      65.556 129.631  57.756  1.00  0.00           H  
ATOM   2616  CA  SER   200      64.558 127.770  57.320  1.00  0.00           C  
ATOM   2617  HA  SER   200      64.256 126.946  57.966  1.00  0.00           H  
ATOM   2618  CB  SER   200      63.312 128.536  56.915  1.00  0.00           C  
ATOM   2619  HB2 SER   200      62.967 129.204  57.704  1.00  0.00           H  
ATOM   2620  HB3 SER   200      63.378 129.077  55.971  1.00  0.00           H  
ATOM   2621  OG  SER   200      62.355 127.485  56.830  1.00  0.00           O  
ATOM   2622  HG  SER   200      61.865 127.470  56.004  1.00  0.00           H  
ATOM   2623  C   SER   200      65.151 127.111  56.048  1.00  0.00           C  
ATOM   2624  O   SER   200      65.956 127.659  55.285  1.00  0.00           O  
ATOM   2625  N   GLY   201      64.790 125.847  55.846  1.00  0.00           N  
ATOM   2626  H   GLY   201      63.896 125.555  56.213  1.00  0.00           H  
ATOM   2627  CA  GLY   201      65.485 124.911  54.921  1.00  0.00           C  
ATOM   2628  HA2 GLY   201      66.512 124.784  55.265  1.00  0.00           H  
ATOM   2629  HA3 GLY   201      65.230 123.867  55.103  1.00  0.00           H  
ATOM   2630  C   GLY   201      65.376 125.272  53.465  1.00  0.00           C  
ATOM   2631  O   GLY   201      64.446 125.993  53.093  1.00  0.00           O  
ATOM   2632  N   GLY   202      66.132 124.788  52.479  1.00  0.00           N  
ATOM   2633  H   GLY   202      65.794 124.942  51.539  1.00  0.00           H  
ATOM   2634  CA  GLY   202      67.087 123.718  52.651  1.00  0.00           C  
ATOM   2635  HA2 GLY   202      68.051 124.200  52.818  1.00  0.00           H  
ATOM   2636  HA3 GLY   202      66.690 123.167  53.504  1.00  0.00           H  
ATOM   2637  C   GLY   202      67.278 122.744  51.451  1.00  0.00           C  
ATOM   2638  O   GLY   202      66.907 123.118  50.373  1.00  0.00           O  
ATOM   2639  N   GLY   203      67.937 121.574  51.569  1.00  0.00           N  
ATOM   2640  H   GLY   203      68.080 120.998  50.752  1.00  0.00           H  
ATOM   2641  CA  GLY   203      68.646 121.042  52.770  1.00  0.00           C  
ATOM   2642  HA2 GLY   203      68.173 121.483  53.647  1.00  0.00           H  
ATOM   2643  HA3 GLY   203      68.563 119.955  52.785  1.00  0.00           H  
ATOM   2644  C   GLY   203      70.071 121.438  52.955  1.00  0.00           C  
ATOM   2645  O   GLY   203      70.588 122.340  52.309  1.00  0.00           O  
ATOM   2646  N   GLY   204      70.677 120.709  53.854  1.00  0.00           N  
ATOM   2647  H   GLY   204      70.182 119.972  54.335  1.00  0.00           H  
ATOM   2648  CA  GLY   204      72.115 120.827  54.063  1.00  0.00           C  
ATOM   2649  HA2 GLY   204      72.545 120.073  54.723  1.00  0.00           H  
ATOM   2650  HA3 GLY   204      72.557 120.685  53.077  1.00  0.00           H  
ATOM   2651  C   GLY   204      72.506 122.172  54.605  1.00  0.00           C  
ATOM   2652  O   GLY   204      71.693 122.981  54.984  1.00  0.00           O  
ATOM   2653  N   SER   205      73.771 122.542  54.600  1.00  0.00           N  
ATOM   2654  H   SER   205      73.920 123.480  54.944  1.00  0.00           H  
ATOM   2655  CA  SER   205      74.949 121.903  53.993  1.00  0.00           C  
ATOM   2656  HA  SER   205      74.666 121.395  53.072  1.00  0.00           H  
ATOM   2657  CB  SER   205      76.056 122.876  53.574  1.00  0.00           C  
ATOM   2658  HB2 SER   205      76.905 122.358  53.128  1.00  0.00           H  
ATOM   2659  HB3 SER   205      75.752 123.485  52.723  1.00  0.00           H  
ATOM   2660  OG  SER   205      76.398 123.778  54.563  1.00  0.00           O  
ATOM   2661  HG  SER   205      76.032 124.633  54.324  1.00  0.00           H  
ATOM   2662  C   SER   205      75.602 120.877  54.913  1.00  0.00           C  
ATOM   2663  O   SER   205      75.443 120.911  56.126  1.00  0.00           O  
ATOM   2664  N   GLY   206      76.467 119.974  54.361  1.00  0.00           N  
ATOM   2665  H   GLY   206      76.698 120.117  53.388  1.00  0.00           H  
ATOM   2666  CA  GLY   206      77.410 119.099  55.104  1.00  0.00           C  
ATOM   2667  HA2 GLY   206      78.407 119.528  55.009  1.00  0.00           H  
ATOM   2668  HA3 GLY   206      77.122 119.205  56.150  1.00  0.00           H  
ATOM   2669  C   GLY   206      77.504 117.742  54.431  1.00  0.00           C  
ATOM   2670  O   GLY   206      76.597 117.398  53.644  1.00  0.00           O  
ATOM   2671  N   GLY   207      78.462 116.870  54.751  1.00  0.00           N  
ATOM   2672  H   GLY   207      78.436 115.958  54.318  1.00  0.00           H  
ATOM   2673  CA  GLY   207      79.702 117.052  55.486  1.00  0.00           C  
ATOM   2674  HA2 GLY   207      79.464 117.465  56.466  1.00  0.00           H  
ATOM   2675  HA3 GLY   207      80.167 116.074  55.613  1.00  0.00           H  
ATOM   2676  C   GLY   207      80.825 117.878  54.858  1.00  0.00           C  
ATOM   2677  O   GLY   207      80.704 118.386  53.754  1.00  0.00           O  
ATOM   2678  N   TYR   208      81.964 118.019  55.562  1.00  0.00           N  
ATOM   2679  H   TYR   208      81.901 117.722  56.526  1.00  0.00           H  
ATOM   2680  CA  TYR   208      83.242 118.551  55.032  1.00  0.00           C  
ATOM   2681  HA  TYR   208      83.092 119.562  54.654  1.00  0.00           H  
ATOM   2682  CB  TYR   208      84.304 118.390  56.073  1.00  0.00           C  
ATOM   2683  HB2 TYR   208      83.883 118.720  57.022  1.00  0.00           H  
ATOM   2684  HB3 TYR   208      84.365 117.323  56.285  1.00  0.00           H  
ATOM   2685  CG  TYR   208      85.693 119.009  55.730  1.00  0.00           C  
ATOM   2686  CD1 TYR   208      85.850 120.392  55.555  1.00  0.00           C  
ATOM   2687  HD1 TYR   208      84.943 120.978  55.569  1.00  0.00           H  
ATOM   2688  CE1 TYR   208      87.137 120.936  55.510  1.00  0.00           C  
ATOM   2689  HE1 TYR   208      87.247 122.010  55.538  1.00  0.00           H  
ATOM   2690  CZ  TYR   208      88.247 120.095  55.640  1.00  0.00           C  
ATOM   2691  OH  TYR   208      89.533 120.614  55.503  1.00  0.00           O  
ATOM   2692  HH  TYR   208      89.590 121.230  54.769  1.00  0.00           H  
ATOM   2693  CE2 TYR   208      88.090 118.708  55.774  1.00  0.00           C  
ATOM   2694  HE2 TYR   208      88.993 118.161  56.001  1.00  0.00           H  
ATOM   2695  CD2 TYR   208      86.823 118.169  55.797  1.00  0.00           C  
ATOM   2696  HD2 TYR   208      86.715 117.122  56.043  1.00  0.00           H  
ATOM   2697  C   TYR   208      83.642 117.780  53.784  1.00  0.00           C  
ATOM   2698  O   TYR   208      83.984 116.616  53.814  1.00  0.00           O  
ATOM   2699  N   GLY   209      83.806 118.437  52.705  1.00  0.00           N  
ATOM   2700  H   GLY   209      83.580 119.421  52.671  1.00  0.00           H  
ATOM   2701  CA  GLY   209      84.421 117.892  51.445  1.00  0.00           C  
ATOM   2702  HA2 GLY   209      84.657 116.845  51.635  1.00  0.00           H  
ATOM   2703  HA3 GLY   209      83.799 117.856  50.551  1.00  0.00           H  
ATOM   2704  C   GLY   209      85.758 118.539  51.063  1.00  0.00           C  
ATOM   2705  O   GLY   209      85.876 119.697  51.328  1.00  0.00           O  
ATOM   2706  N   GLN   210      86.776 117.843  50.583  1.00  0.00           N  
ATOM   2707  H   GLN   210      87.570 118.333  50.198  1.00  0.00           H  
ATOM   2708  CA  GLN   210      86.828 116.356  50.311  1.00  0.00           C  
ATOM   2709  HA  GLN   210      87.642 116.142  49.618  1.00  0.00           H  
ATOM   2710  CB  GLN   210      87.057 115.428  51.548  1.00  0.00           C  
ATOM   2711  HB2 GLN   210      86.235 115.633  52.233  1.00  0.00           H  
ATOM   2712  HB3 GLN   210      86.877 114.366  51.382  1.00  0.00           H  
ATOM   2713  CG  GLN   210      88.423 115.617  52.188  1.00  0.00           C  
ATOM   2714  HG2 GLN   210      88.780 116.640  52.067  1.00  0.00           H  
ATOM   2715  HG3 GLN   210      88.252 115.420  53.247  1.00  0.00           H  
ATOM   2716  CD  GLN   210      89.448 114.638  51.571  1.00  0.00           C  
ATOM   2717  OE1 GLN   210      89.368 114.198  50.391  1.00  0.00           O  
ATOM   2718  NE2 GLN   210      90.537 114.305  52.243  1.00  0.00           N  
ATOM   2719 HE21 GLN   210      91.059 113.616  51.721  1.00  0.00           H  
ATOM   2720 HE22 GLN   210      90.733 114.593  53.191  1.00  0.00           H  
ATOM   2721  C   GLN   210      85.634 115.833  49.465  1.00  0.00           C  
ATOM   2722  O   GLN   210      84.844 115.084  49.960  1.00  0.00           O  
ATOM   2723  N   GLN   211      85.368 116.293  48.227  1.00  0.00           N  
ATOM   2724  H   GLN   211      85.937 116.991  47.770  1.00  0.00           H  
ATOM   2725  CA  GLN   211      84.279 115.761  47.406  1.00  0.00           C  
ATOM   2726  HA  GLN   211      83.384 115.938  48.002  1.00  0.00           H  
ATOM   2727  CB  GLN   211      84.146 116.519  46.066  1.00  0.00           C  
ATOM   2728  HB2 GLN   211      83.964 117.555  46.353  1.00  0.00           H  
ATOM   2729  HB3 GLN   211      85.105 116.474  45.550  1.00  0.00           H  
ATOM   2730  CG  GLN   211      83.078 115.936  45.123  1.00  0.00           C  
ATOM   2731  HG2 GLN   211      83.246 116.482  44.195  1.00  0.00           H  
ATOM   2732  HG3 GLN   211      83.274 114.874  44.977  1.00  0.00           H  
ATOM   2733  CD  GLN   211      81.654 116.221  45.580  1.00  0.00           C  
ATOM   2734  OE1 GLN   211      81.380 116.391  46.791  1.00  0.00           O  
ATOM   2735  NE2 GLN   211      80.707 116.379  44.661  1.00  0.00           N  
ATOM   2736 HE21 GLN   211      80.827 116.380  43.658  1.00  0.00           H  
ATOM   2737 HE22 GLN   211      79.803 116.554  45.076  1.00  0.00           H  
ATOM   2738  C   GLN   211      84.359 114.200  47.167  1.00  0.00           C  
ATOM   2739  O   GLN   211      83.399 113.495  47.579  1.00  0.00           O  
ATOM   2740  N   ASP   212      85.481 113.682  46.681  1.00  0.00           N  
ATOM   2741  H   ASP   212      86.240 114.289  46.408  1.00  0.00           H  
ATOM   2742  CA  ASP   212      85.628 112.254  46.435  1.00  0.00           C  
ATOM   2743  HA  ASP   212      84.866 111.927  45.727  1.00  0.00           H  
ATOM   2744  CB  ASP   212      87.014 112.034  45.908  1.00  0.00           C  
ATOM   2745  HB2 ASP   212      87.683 112.309  46.724  1.00  0.00           H  
ATOM   2746  HB3 ASP   212      87.132 110.962  45.749  1.00  0.00           H  
ATOM   2747  CG  ASP   212      87.351 112.743  44.604  1.00  0.00           C  
ATOM   2748  OD1 ASP   212      88.340 113.554  44.512  1.00  0.00           O  
ATOM   2749  OD2 ASP   212      86.587 112.594  43.595  1.00  0.00           O  
ATOM   2750  C   ASP   212      85.409 111.425  47.708  1.00  0.00           C  
ATOM   2751  O   ASP   212      85.662 111.827  48.784  1.00  0.00           O  
ATOM   2752  N   ARG   213      84.748 110.288  47.476  1.00  0.00           N  
ATOM   2753  H   ARG   213      84.694 110.023  46.503  1.00  0.00           H  
ATOM   2754  CA  ARG   213      84.215 109.428  48.520  1.00  0.00           C  
ATOM   2755  HA  ARG   213      84.965 109.383  49.310  1.00  0.00           H  
ATOM   2756  CB  ARG   213      82.989 110.138  49.139  1.00  0.00           C  
ATOM   2757  HB2 ARG   213      83.234 111.108  49.572  1.00  0.00           H  
ATOM   2758  HB3 ARG   213      82.170 110.154  48.420  1.00  0.00           H  
ATOM   2759  CG  ARG   213      82.288 109.226  50.160  1.00  0.00           C  
ATOM   2760  HG2 ARG   213      81.314 109.650  50.404  1.00  0.00           H  
ATOM   2761  HG3 ARG   213      82.120 108.250  49.705  1.00  0.00           H  
ATOM   2762  CD  ARG   213      83.033 109.143  51.489  1.00  0.00           C  
ATOM   2763  HD2 ARG   213      82.448 108.569  52.208  1.00  0.00           H  
ATOM   2764  HD3 ARG   213      83.926 108.537  51.333  1.00  0.00           H  
ATOM   2765  NE  ARG   213      83.369 110.486  52.153  1.00  0.00           N  
ATOM   2766  HE  ARG   213      82.620 110.948  52.650  1.00  0.00           H  
ATOM   2767  CZ  ARG   213      84.529 111.051  52.211  1.00  0.00           C  
ATOM   2768  NH1 ARG   213      85.660 110.486  51.775  1.00  0.00           N  
ATOM   2769 HH11 ARG   213      86.480 111.068  51.684  1.00  0.00           H  
ATOM   2770 HH12 ARG   213      85.611 109.537  51.431  1.00  0.00           H  
ATOM   2771  NH2 ARG   213      84.697 112.192  52.746  1.00  0.00           N  
ATOM   2772 HH21 ARG   213      85.626 112.374  53.098  1.00  0.00           H  
ATOM   2773 HH22 ARG   213      83.878 112.671  53.092  1.00  0.00           H  
ATOM   2774  C   ARG   213      84.101 107.948  48.044  1.00  0.00           C  
ATOM   2775  O   ARG   213      83.030 107.553  47.570  1.00  0.00           O  
ATOM   2776  N   GLY   214      85.164 107.082  47.966  1.00  0.00           N  
ATOM   2777  H   GLY   214      85.026 106.182  47.529  1.00  0.00           H  
ATOM   2778  CA  GLY   214      86.418 107.202  48.709  1.00  0.00           C  
ATOM   2779  HA2 GLY   214      87.018 106.352  48.383  1.00  0.00           H  
ATOM   2780  HA3 GLY   214      86.946 108.130  48.487  1.00  0.00           H  
ATOM   2781  C   GLY   214      86.137 107.074  50.206  1.00  0.00           C  
ATOM   2782  O   GLY   214      85.631 106.020  50.612  1.00  0.00           O  
ATOM   2783  OXT GLY   214      86.509 107.971  51.020  1.00  0.00           O  
TER    2784      GLY   214 
END   
