# Supplementary material for: Visualization of oligomerization, clustering, and density transition of intrinsically disordered proteins
Source: Natl Sci Rev. 2026 Feb 14;13(7):nwag107. doi: 10.1093/nsr/nwag107 (PMC13114874; doi:10.1093/nsr/nwag107)
Supplement: nwag107_Supplemental_Files [file nwag107_supplemental_files.zip › SI-MD-Structures/MD-Sturctures/frame208.pdb]

CRYST1  135.112  149.277  136.876  90.00  90.00  90.00               1
ATOM      1  N   MET     1      37.601  99.274  89.533  1.00  0.00           N  
ATOM      2  H1  MET     1      38.349  99.907  89.287  1.00  0.00           H  
ATOM      3  H2  MET     1      36.847  99.868  89.847  1.00  0.00           H  
ATOM      4  H3  MET     1      37.833  98.768  90.376  1.00  0.00           H  
ATOM      5  CA  MET     1      37.336  98.281  88.502  1.00  0.00           C  
ATOM      6  HA  MET     1      37.353  98.818  87.554  1.00  0.00           H  
ATOM      7  CB  MET     1      38.493  97.241  88.261  1.00  0.00           C  
ATOM      8  HB2 MET     1      38.539  96.563  89.113  1.00  0.00           H  
ATOM      9  HB3 MET     1      38.183  96.717  87.356  1.00  0.00           H  
ATOM     10  CG  MET     1      39.831  97.988  87.981  1.00  0.00           C  
ATOM     11  HG2 MET     1      39.543  98.925  87.506  1.00  0.00           H  
ATOM     12  HG3 MET     1      40.194  98.236  88.978  1.00  0.00           H  
ATOM     13  SD  MET     1      41.171  97.132  86.988  1.00  0.00           S  
ATOM     14  CE  MET     1      40.756  98.106  85.424  1.00  0.00           C  
ATOM     15  HE1 MET     1      41.008  97.752  84.425  1.00  0.00           H  
ATOM     16  HE2 MET     1      39.671  98.146  85.516  1.00  0.00           H  
ATOM     17  HE3 MET     1      41.289  99.053  85.514  1.00  0.00           H  
ATOM     18  C   MET     1      35.953  97.657  88.685  1.00  0.00           C  
ATOM     19  O   MET     1      35.722  96.973  89.634  1.00  0.00           O  
ATOM     20  N   ALA     2      34.964  97.891  87.760  1.00  0.00           N  
ATOM     21  H   ALA     2      34.170  97.284  87.910  1.00  0.00           H  
ATOM     22  CA  ALA     2      35.117  98.614  86.500  1.00  0.00           C  
ATOM     23  HA  ALA     2      34.198  98.539  85.918  1.00  0.00           H  
ATOM     24  CB  ALA     2      35.105 100.088  86.832  1.00  0.00           C  
ATOM     25  HB1 ALA     2      35.872 100.364  87.556  1.00  0.00           H  
ATOM     26  HB2 ALA     2      35.235 100.708  85.944  1.00  0.00           H  
ATOM     27  HB3 ALA     2      34.147 100.337  87.287  1.00  0.00           H  
ATOM     28  C   ALA     2      36.171  98.092  85.511  1.00  0.00           C  
ATOM     29  O   ALA     2      37.208  98.692  85.382  1.00  0.00           O  
ATOM     30  N   SER     3      35.886  97.017  84.703  1.00  0.00           N  
ATOM     31  H   SER     3      36.578  96.712  84.033  1.00  0.00           H  
ATOM     32  CA  SER     3      34.634  96.215  84.661  1.00  0.00           C  
ATOM     33  HA  SER     3      33.741  96.841  84.645  1.00  0.00           H  
ATOM     34  CB  SER     3      34.672  95.609  83.239  1.00  0.00           C  
ATOM     35  HB2 SER     3      35.203  96.304  82.589  1.00  0.00           H  
ATOM     36  HB3 SER     3      35.337  94.748  83.174  1.00  0.00           H  
ATOM     37  OG  SER     3      33.379  95.308  82.783  1.00  0.00           O  
ATOM     38  HG  SER     3      33.434  95.582  81.864  1.00  0.00           H  
ATOM     39  C   SER     3      34.358  95.180  85.693  1.00  0.00           C  
ATOM     40  O   SER     3      35.238  94.962  86.497  1.00  0.00           O  
ATOM     41  N   ASN     4      33.205  94.514  85.723  1.00  0.00           N  
ATOM     42  H   ASN     4      32.474  94.717  85.056  1.00  0.00           H  
ATOM     43  CA  ASN     4      32.824  93.452  86.695  1.00  0.00           C  
ATOM     44  HA  ASN     4      33.712  92.975  87.109  1.00  0.00           H  
ATOM     45  CB  ASN     4      32.068  94.077  87.817  1.00  0.00           C  
ATOM     46  HB2 ASN     4      31.175  94.628  87.525  1.00  0.00           H  
ATOM     47  HB3 ASN     4      31.751  93.304  88.517  1.00  0.00           H  
ATOM     48  CG  ASN     4      32.901  95.118  88.612  1.00  0.00           C  
ATOM     49  OD1 ASN     4      32.640  96.340  88.402  1.00  0.00           O  
ATOM     50  ND2 ASN     4      33.721  94.706  89.464  1.00  0.00           N  
ATOM     51 HD21 ASN     4      34.414  95.283  89.919  1.00  0.00           H  
ATOM     52 HD22 ASN     4      33.807  93.700  89.506  1.00  0.00           H  
ATOM     53  C   ASN     4      31.998  92.305  85.966  1.00  0.00           C  
ATOM     54  O   ASN     4      30.766  92.241  86.250  1.00  0.00           O  
ATOM     55  N   ASP     5      32.546  91.386  85.229  1.00  0.00           N  
ATOM     56  H   ASP     5      31.903  90.738  84.796  1.00  0.00           H  
ATOM     57  CA  ASP     5      33.911  91.301  84.799  1.00  0.00           C  
ATOM     58  HA  ASP     5      34.632  92.000  85.225  1.00  0.00           H  
ATOM     59  CB  ASP     5      34.390  89.876  84.988  1.00  0.00           C  
ATOM     60  HB2 ASP     5      33.500  89.283  84.780  1.00  0.00           H  
ATOM     61  HB3 ASP     5      35.225  89.616  84.337  1.00  0.00           H  
ATOM     62  CG  ASP     5      34.828  89.599  86.491  1.00  0.00           C  
ATOM     63  OD1 ASP     5      35.193  90.515  87.232  1.00  0.00           O  
ATOM     64  OD2 ASP     5      34.745  88.419  86.818  1.00  0.00           O  
ATOM     65  C   ASP     5      34.024  91.402  83.243  1.00  0.00           C  
ATOM     66  O   ASP     5      33.106  91.060  82.521  1.00  0.00           O  
ATOM     67  N   TYR     6      35.174  91.791  82.653  1.00  0.00           N  
ATOM     68  H   TYR     6      35.954  91.926  83.280  1.00  0.00           H  
ATOM     69  CA  TYR     6      35.407  91.841  81.172  1.00  0.00           C  
ATOM     70  HA  TYR     6      34.704  92.501  80.665  1.00  0.00           H  
ATOM     71  CB  TYR     6      36.842  92.394  80.965  1.00  0.00           C  
ATOM     72  HB2 TYR     6      37.486  91.606  81.356  1.00  0.00           H  
ATOM     73  HB3 TYR     6      37.115  92.295  79.914  1.00  0.00           H  
ATOM     74  CG  TYR     6      37.210  93.714  81.604  1.00  0.00           C  
ATOM     75  CD1 TYR     6      37.959  93.712  82.744  1.00  0.00           C  
ATOM     76  HD1 TYR     6      38.291  92.812  83.241  1.00  0.00           H  
ATOM     77  CE1 TYR     6      38.352  94.953  83.236  1.00  0.00           C  
ATOM     78  HE1 TYR     6      38.908  95.018  84.160  1.00  0.00           H  
ATOM     79  CZ  TYR     6      37.971  96.142  82.558  1.00  0.00           C  
ATOM     80  OH  TYR     6      38.375  97.332  83.010  1.00  0.00           O  
ATOM     81  HH  TYR     6      38.431  97.984  82.307  1.00  0.00           H  
ATOM     82  CE2 TYR     6      37.298  96.095  81.342  1.00  0.00           C  
ATOM     83  HE2 TYR     6      37.104  96.988  80.767  1.00  0.00           H  
ATOM     84  CD2 TYR     6      36.834  94.899  80.846  1.00  0.00           C  
ATOM     85  HD2 TYR     6      36.309  94.868  79.903  1.00  0.00           H  
ATOM     86  C   TYR     6      35.217  90.489  80.465  1.00  0.00           C  
ATOM     87  O   TYR     6      35.135  89.438  81.105  1.00  0.00           O  
ATOM     88  N   THR     7      35.093  90.540  79.128  1.00  0.00           N  
ATOM     89  H   THR     7      35.015  91.382  78.576  1.00  0.00           H  
ATOM     90  CA  THR     7      35.245  89.220  78.370  1.00  0.00           C  
ATOM     91  HA  THR     7      34.764  88.404  78.910  1.00  0.00           H  
ATOM     92  CB  THR     7      34.554  89.312  77.011  1.00  0.00           C  
ATOM     93  HB  THR     7      33.491  89.288  77.251  1.00  0.00           H  
ATOM     94  CG2 THR     7      34.907  90.563  76.121  1.00  0.00           C  
ATOM     95 HG21 THR     7      34.823  91.485  76.696  1.00  0.00           H  
ATOM     96 HG22 THR     7      35.975  90.458  75.927  1.00  0.00           H  
ATOM     97 HG23 THR     7      34.328  90.654  75.202  1.00  0.00           H  
ATOM     98  OG1 THR     7      35.016  88.291  76.128  1.00  0.00           O  
ATOM     99  HG1 THR     7      34.460  87.557  76.402  1.00  0.00           H  
ATOM    100  C   THR     7      36.734  88.913  78.242  1.00  0.00           C  
ATOM    101  O   THR     7      37.574  89.821  78.125  1.00  0.00           O  
ATOM    102  N   GLN     8      37.086  87.631  78.129  1.00  0.00           N  
ATOM    103  H   GLN     8      36.326  86.988  78.299  1.00  0.00           H  
ATOM    104  CA  GLN     8      38.365  86.988  77.841  1.00  0.00           C  
ATOM    105  HA  GLN     8      38.939  86.986  78.768  1.00  0.00           H  
ATOM    106  CB  GLN     8      38.250  85.491  77.378  1.00  0.00           C  
ATOM    107  HB2 GLN     8      39.260  85.159  77.140  1.00  0.00           H  
ATOM    108  HB3 GLN     8      37.887  85.007  78.284  1.00  0.00           H  
ATOM    109  CG  GLN     8      37.416  85.112  76.115  1.00  0.00           C  
ATOM    110  HG2 GLN     8      36.424  85.553  76.217  1.00  0.00           H  
ATOM    111  HG3 GLN     8      37.903  85.500  75.221  1.00  0.00           H  
ATOM    112  CD  GLN     8      37.354  83.574  75.980  1.00  0.00           C  
ATOM    113  OE1 GLN     8      37.967  82.784  76.657  1.00  0.00           O  
ATOM    114  NE2 GLN     8      36.582  83.207  75.038  1.00  0.00           N  
ATOM    115 HE21 GLN     8      36.145  83.925  74.478  1.00  0.00           H  
ATOM    116 HE22 GLN     8      36.601  82.240  74.750  1.00  0.00           H  
ATOM    117  C   GLN     8      39.218  87.855  76.847  1.00  0.00           C  
ATOM    118  O   GLN     8      38.755  88.177  75.761  1.00  0.00           O  
ATOM    119  N   GLN     9      40.454  88.282  77.079  1.00  0.00           N  
ATOM    120  H   GLN     9      40.721  89.028  76.453  1.00  0.00           H  
ATOM    121  CA  GLN     9      41.451  87.818  78.070  1.00  0.00           C  
ATOM    122  HA  GLN     9      42.450  88.089  77.730  1.00  0.00           H  
ATOM    123  CB  GLN     9      41.192  88.451  79.443  1.00  0.00           C  
ATOM    124  HB2 GLN     9      40.201  88.168  79.798  1.00  0.00           H  
ATOM    125  HB3 GLN     9      41.940  88.092  80.150  1.00  0.00           H  
ATOM    126  CG  GLN     9      41.378  89.988  79.412  1.00  0.00           C  
ATOM    127  HG2 GLN     9      42.348  90.139  78.940  1.00  0.00           H  
ATOM    128  HG3 GLN     9      40.559  90.437  78.849  1.00  0.00           H  
ATOM    129  CD  GLN     9      41.473  90.673  80.764  1.00  0.00           C  
ATOM    130  OE1 GLN     9      41.655  90.202  81.848  1.00  0.00           O  
ATOM    131  NE2 GLN     9      41.477  91.981  80.717  1.00  0.00           N  
ATOM    132 HE21 GLN     9      41.358  92.436  79.823  1.00  0.00           H  
ATOM    133 HE22 GLN     9      41.533  92.479  81.594  1.00  0.00           H  
ATOM    134  C   GLN     9      41.483  86.298  78.232  1.00  0.00           C  
ATOM    135  O   GLN     9      41.077  85.765  79.310  1.00  0.00           O  
ATOM    136  N   ALA    10      41.844  85.429  77.262  1.00  0.00           N  
ATOM    137  H   ALA    10      41.907  84.468  77.567  1.00  0.00           H  
ATOM    138  CA  ALA    10      42.025  85.692  75.801  1.00  0.00           C  
ATOM    139  HA  ALA    10      41.350  86.478  75.462  1.00  0.00           H  
ATOM    140  CB  ALA    10      43.441  86.182  75.451  1.00  0.00           C  
ATOM    141  HB1 ALA    10      44.166  85.590  76.009  1.00  0.00           H  
ATOM    142  HB2 ALA    10      43.670  86.192  74.385  1.00  0.00           H  
ATOM    143  HB3 ALA    10      43.571  87.231  75.717  1.00  0.00           H  
ATOM    144  C   ALA    10      41.721  84.436  74.946  1.00  0.00           C  
ATOM    145  O   ALA    10      41.425  83.362  75.478  1.00  0.00           O  
ATOM    146  N   THR    11      41.551  84.639  73.580  1.00  0.00           N  
ATOM    147  H   THR    11      41.600  85.570  73.192  1.00  0.00           H  
ATOM    148  CA  THR    11      41.305  83.500  72.662  1.00  0.00           C  
ATOM    149  HA  THR    11      41.697  82.553  73.034  1.00  0.00           H  
ATOM    150  CB  THR    11      39.774  83.235  72.704  1.00  0.00           C  
ATOM    151  HB  THR    11      39.511  83.058  73.747  1.00  0.00           H  
ATOM    152  CG2 THR    11      38.890  84.385  72.140  1.00  0.00           C  
ATOM    153 HG21 THR    11      37.835  84.327  72.407  1.00  0.00           H  
ATOM    154 HG22 THR    11      39.287  85.350  72.457  1.00  0.00           H  
ATOM    155 HG23 THR    11      39.077  84.380  71.067  1.00  0.00           H  
ATOM    156  OG1 THR    11      39.415  82.021  71.988  1.00  0.00           O  
ATOM    157  HG1 THR    11      39.634  81.287  72.566  1.00  0.00           H  
ATOM    158  C   THR    11      41.958  83.759  71.269  1.00  0.00           C  
ATOM    159  O   THR    11      41.359  84.361  70.391  1.00  0.00           O  
ATOM    160  N   GLN    12      43.121  83.178  70.927  1.00  0.00           N  
ATOM    161  H   GLN    12      43.407  83.319  69.968  1.00  0.00           H  
ATOM    162  CA  GLN    12      43.833  82.149  71.666  1.00  0.00           C  
ATOM    163  HA  GLN    12      43.205  81.261  71.598  1.00  0.00           H  
ATOM    164  CB  GLN    12      44.961  81.733  70.703  1.00  0.00           C  
ATOM    165  HB2 GLN    12      45.427  80.908  71.242  1.00  0.00           H  
ATOM    166  HB3 GLN    12      44.438  81.370  69.819  1.00  0.00           H  
ATOM    167  CG  GLN    12      46.001  82.859  70.362  1.00  0.00           C  
ATOM    168  HG2 GLN    12      45.516  83.753  69.970  1.00  0.00           H  
ATOM    169  HG3 GLN    12      46.614  83.173  71.207  1.00  0.00           H  
ATOM    170  CD  GLN    12      47.005  82.398  69.222  1.00  0.00           C  
ATOM    171  OE1 GLN    12      47.961  81.674  69.398  1.00  0.00           O  
ATOM    172  NE2 GLN    12      46.850  82.825  68.005  1.00  0.00           N  
ATOM    173 HE21 GLN    12      47.542  82.476  67.357  1.00  0.00           H  
ATOM    174 HE22 GLN    12      46.012  83.316  67.726  1.00  0.00           H  
ATOM    175  C   GLN    12      44.247  82.483  73.119  1.00  0.00           C  
ATOM    176  O   GLN    12      44.432  83.645  73.498  1.00  0.00           O  
ATOM    177  N   SER    13      44.392  81.527  73.997  1.00  0.00           N  
ATOM    178  H   SER    13      44.155  80.591  73.700  1.00  0.00           H  
ATOM    179  CA  SER    13      44.761  81.658  75.463  1.00  0.00           C  
ATOM    180  HA  SER    13      44.050  82.307  75.973  1.00  0.00           H  
ATOM    181  CB  SER    13      44.624  80.315  76.169  1.00  0.00           C  
ATOM    182  HB2 SER    13      45.205  79.594  75.595  1.00  0.00           H  
ATOM    183  HB3 SER    13      44.737  80.450  77.245  1.00  0.00           H  
ATOM    184  OG  SER    13      43.266  79.956  75.979  1.00  0.00           O  
ATOM    185  HG  SER    13      42.994  79.292  76.617  1.00  0.00           H  
ATOM    186  C   SER    13      46.114  82.230  75.850  1.00  0.00           C  
ATOM    187  O   SER    13      47.147  81.839  75.208  1.00  0.00           O  
ATOM    188  N   TYR    14      46.220  83.080  76.895  1.00  0.00           N  
ATOM    189  H   TYR    14      45.413  83.199  77.491  1.00  0.00           H  
ATOM    190  CA  TYR    14      47.370  84.001  77.132  1.00  0.00           C  
ATOM    191  HA  TYR    14      48.281  83.403  77.103  1.00  0.00           H  
ATOM    192  CB  TYR    14      47.443  85.154  76.120  1.00  0.00           C  
ATOM    193  HB2 TYR    14      47.797  84.702  75.193  1.00  0.00           H  
ATOM    194  HB3 TYR    14      46.430  85.499  75.913  1.00  0.00           H  
ATOM    195  CG  TYR    14      48.407  86.306  76.443  1.00  0.00           C  
ATOM    196  CD1 TYR    14      49.780  86.281  76.088  1.00  0.00           C  
ATOM    197  HD1 TYR    14      50.137  85.510  75.421  1.00  0.00           H  
ATOM    198  CE1 TYR    14      50.678  87.284  76.579  1.00  0.00           C  
ATOM    199  HE1 TYR    14      51.727  87.228  76.326  1.00  0.00           H  
ATOM    200  CZ  TYR    14      50.189  88.266  77.466  1.00  0.00           C  
ATOM    201  OH  TYR    14      51.029  89.123  77.975  1.00  0.00           O  
ATOM    202  HH  TYR    14      50.585  89.894  78.335  1.00  0.00           H  
ATOM    203  CE2 TYR    14      48.770  88.343  77.719  1.00  0.00           C  
ATOM    204  HE2 TYR    14      48.459  89.184  78.321  1.00  0.00           H  
ATOM    205  CD2 TYR    14      47.889  87.430  77.153  1.00  0.00           C  
ATOM    206  HD2 TYR    14      46.842  87.603  77.352  1.00  0.00           H  
ATOM    207  C   TYR    14      47.387  84.593  78.547  1.00  0.00           C  
ATOM    208  O   TYR    14      46.326  84.987  78.940  1.00  0.00           O  
ATOM    209  N   GLY    15      48.515  84.611  79.358  1.00  0.00           N  
ATOM    210  H   GLY    15      48.380  84.995  80.282  1.00  0.00           H  
ATOM    211  CA  GLY    15      49.843  84.030  79.076  1.00  0.00           C  
ATOM    212  HA2 GLY    15      49.767  82.966  78.853  1.00  0.00           H  
ATOM    213  HA3 GLY    15      50.176  84.682  78.268  1.00  0.00           H  
ATOM    214  C   GLY    15      50.750  84.035  80.257  1.00  0.00           C  
ATOM    215  O   GLY    15      50.609  84.864  81.171  1.00  0.00           O  
ATOM    216  N   ALA    16      51.710  83.094  80.274  1.00  0.00           N  
ATOM    217  H   ALA    16      51.709  82.383  79.557  1.00  0.00           H  
ATOM    218  CA  ALA    16      52.512  82.830  81.486  1.00  0.00           C  
ATOM    219  HA  ALA    16      52.811  83.832  81.791  1.00  0.00           H  
ATOM    220  CB  ALA    16      51.731  82.145  82.514  1.00  0.00           C  
ATOM    221  HB1 ALA    16      52.420  82.017  83.349  1.00  0.00           H  
ATOM    222  HB2 ALA    16      50.902  82.788  82.809  1.00  0.00           H  
ATOM    223  HB3 ALA    16      51.292  81.244  82.086  1.00  0.00           H  
ATOM    224  C   ALA    16      53.809  82.068  81.108  1.00  0.00           C  
ATOM    225  O   ALA    16      53.851  81.142  80.229  1.00  0.00           O  
ATOM    226  N   TYR    17      54.864  82.355  81.863  1.00  0.00           N  
ATOM    227  H   TYR    17      54.849  83.073  82.573  1.00  0.00           H  
ATOM    228  CA  TYR    17      56.255  81.908  81.607  1.00  0.00           C  
ATOM    229  HA  TYR    17      56.292  80.826  81.479  1.00  0.00           H  
ATOM    230  CB  TYR    17      56.794  82.568  80.352  1.00  0.00           C  
ATOM    231  HB2 TYR    17      56.099  82.511  79.515  1.00  0.00           H  
ATOM    232  HB3 TYR    17      56.973  83.615  80.594  1.00  0.00           H  
ATOM    233  CG  TYR    17      58.107  81.857  79.914  1.00  0.00           C  
ATOM    234  CD1 TYR    17      59.304  82.568  80.122  1.00  0.00           C  
ATOM    235  HD1 TYR    17      59.351  83.606  80.418  1.00  0.00           H  
ATOM    236  CE1 TYR    17      60.515  81.935  79.810  1.00  0.00           C  
ATOM    237  HE1 TYR    17      61.504  82.330  79.993  1.00  0.00           H  
ATOM    238  CZ  TYR    17      60.477  80.679  79.255  1.00  0.00           C  
ATOM    239  OH  TYR    17      61.594  79.958  79.137  1.00  0.00           O  
ATOM    240  HH  TYR    17      62.411  80.461  79.122  1.00  0.00           H  
ATOM    241  CE2 TYR    17      59.280  80.049  78.910  1.00  0.00           C  
ATOM    242  HE2 TYR    17      59.228  79.028  78.561  1.00  0.00           H  
ATOM    243  CD2 TYR    17      58.076  80.616  79.325  1.00  0.00           C  
ATOM    244  HD2 TYR    17      57.135  80.129  79.115  1.00  0.00           H  
ATOM    245  C   TYR    17      57.218  82.255  82.744  1.00  0.00           C  
ATOM    246  O   TYR    17      57.186  83.377  83.221  1.00  0.00           O  
ATOM    247  N   PRO    18      58.108  81.345  83.227  1.00  0.00           N  
ATOM    248  CD  PRO    18      58.111  79.896  82.918  1.00  0.00           C  
ATOM    249  HD2 PRO    18      58.436  79.664  81.904  1.00  0.00           H  
ATOM    250  HD3 PRO    18      57.091  79.576  83.131  1.00  0.00           H  
ATOM    251  CG  PRO    18      59.122  79.283  83.907  1.00  0.00           C  
ATOM    252  HG2 PRO    18      60.007  78.909  83.391  1.00  0.00           H  
ATOM    253  HG3 PRO    18      58.718  78.474  84.516  1.00  0.00           H  
ATOM    254  CB  PRO    18      59.548  80.378  84.906  1.00  0.00           C  
ATOM    255  HB2 PRO    18      60.603  80.284  85.161  1.00  0.00           H  
ATOM    256  HB3 PRO    18      58.982  80.237  85.827  1.00  0.00           H  
ATOM    257  CA  PRO    18      59.181  81.678  84.237  1.00  0.00           C  
ATOM    258  HA  PRO    18      58.828  82.383  84.989  1.00  0.00           H  
ATOM    259  C   PRO    18      60.357  82.424  83.594  1.00  0.00           C  
ATOM    260  O   PRO    18      61.316  81.861  83.057  1.00  0.00           O  
ATOM    261  N   THR    19      60.284  83.742  83.621  1.00  0.00           N  
ATOM    262  H   THR    19      59.544  84.148  84.175  1.00  0.00           H  
ATOM    263  CA  THR    19      61.440  84.581  83.243  1.00  0.00           C  
ATOM    264  HA  THR    19      61.933  84.165  82.365  1.00  0.00           H  
ATOM    265  CB  THR    19      61.015  86.019  82.945  1.00  0.00           C  
ATOM    266  HB  THR    19      60.398  86.406  83.756  1.00  0.00           H  
ATOM    267  CG2 THR    19      62.160  86.931  82.755  1.00  0.00           C  
ATOM    268 HG21 THR    19      61.938  87.930  82.380  1.00  0.00           H  
ATOM    269 HG22 THR    19      62.595  87.068  83.745  1.00  0.00           H  
ATOM    270 HG23 THR    19      62.928  86.465  82.138  1.00  0.00           H  
ATOM    271  OG1 THR    19      60.233  85.914  81.771  1.00  0.00           O  
ATOM    272  HG1 THR    19      59.328  85.787  82.064  1.00  0.00           H  
ATOM    273  C   THR    19      62.430  84.500  84.395  1.00  0.00           C  
ATOM    274  O   THR    19      62.064  84.840  85.502  1.00  0.00           O  
ATOM    275  N   GLN    20      63.661  84.027  84.198  1.00  0.00           N  
ATOM    276  H   GLN    20      63.915  83.771  83.254  1.00  0.00           H  
ATOM    277  CA  GLN    20      64.733  83.925  85.237  1.00  0.00           C  
ATOM    278  HA  GLN    20      64.283  83.527  86.146  1.00  0.00           H  
ATOM    279  CB  GLN    20      65.952  83.082  84.755  1.00  0.00           C  
ATOM    280  HB2 GLN    20      66.443  83.608  83.937  1.00  0.00           H  
ATOM    281  HB3 GLN    20      66.653  83.147  85.588  1.00  0.00           H  
ATOM    282  CG  GLN    20      65.693  81.584  84.364  1.00  0.00           C  
ATOM    283  HG2 GLN    20      64.621  81.621  84.170  1.00  0.00           H  
ATOM    284  HG3 GLN    20      66.446  81.256  83.648  1.00  0.00           H  
ATOM    285  CD  GLN    20      65.730  80.628  85.498  1.00  0.00           C  
ATOM    286  OE1 GLN    20      66.633  80.689  86.361  1.00  0.00           O  
ATOM    287  NE2 GLN    20      64.863  79.663  85.588  1.00  0.00           N  
ATOM    288 HE21 GLN    20      64.235  79.492  84.816  1.00  0.00           H  
ATOM    289 HE22 GLN    20      64.957  78.893  86.235  1.00  0.00           H  
ATOM    290  C   GLN    20      65.284  85.387  85.555  1.00  0.00           C  
ATOM    291  O   GLN    20      65.462  86.217  84.635  1.00  0.00           O  
ATOM    292  N   PRO    21      65.588  85.691  86.826  1.00  0.00           N  
ATOM    293  CD  PRO    21      65.414  84.890  88.004  1.00  0.00           C  
ATOM    294  HD2 PRO    21      65.851  83.919  87.770  1.00  0.00           H  
ATOM    295  HD3 PRO    21      64.375  84.716  88.283  1.00  0.00           H  
ATOM    296  CG  PRO    21      66.250  85.516  89.089  1.00  0.00           C  
ATOM    297  HG2 PRO    21      67.254  85.094  89.042  1.00  0.00           H  
ATOM    298  HG3 PRO    21      65.768  85.390  90.058  1.00  0.00           H  
ATOM    299  CB  PRO    21      66.224  87.011  88.741  1.00  0.00           C  
ATOM    300  HB2 PRO    21      67.088  87.531  89.154  1.00  0.00           H  
ATOM    301  HB3 PRO    21      65.334  87.452  89.190  1.00  0.00           H  
ATOM    302  CA  PRO    21      66.179  86.968  87.238  1.00  0.00           C  
ATOM    303  HA  PRO    21      65.574  87.800  86.879  1.00  0.00           H  
ATOM    304  C   PRO    21      67.584  87.196  86.744  1.00  0.00           C  
ATOM    305  O   PRO    21      68.449  86.357  86.783  1.00  0.00           O  
ATOM    306  N   GLY    22      67.909  88.457  86.272  1.00  0.00           N  
ATOM    307  H   GLY    22      67.229  89.188  86.423  1.00  0.00           H  
ATOM    308  CA  GLY    22      69.227  88.830  85.727  1.00  0.00           C  
ATOM    309  HA2 GLY    22      69.520  88.320  84.809  1.00  0.00           H  
ATOM    310  HA3 GLY    22      69.231  89.878  85.426  1.00  0.00           H  
ATOM    311  C   GLY    22      70.380  88.539  86.767  1.00  0.00           C  
ATOM    312  O   GLY    22      70.124  88.400  87.945  1.00  0.00           O  
ATOM    313  N   GLN    23      71.638  88.487  86.287  1.00  0.00           N  
ATOM    314  H   GLN    23      71.780  88.474  85.288  1.00  0.00           H  
ATOM    315  CA  GLN    23      72.782  88.392  87.179  1.00  0.00           C  
ATOM    316  HA  GLN    23      72.500  87.500  87.739  1.00  0.00           H  
ATOM    317  CB  GLN    23      74.100  88.183  86.381  1.00  0.00           C  
ATOM    318  HB2 GLN    23      73.782  87.642  85.489  1.00  0.00           H  
ATOM    319  HB3 GLN    23      74.497  89.152  86.080  1.00  0.00           H  
ATOM    320  CG  GLN    23      75.237  87.287  87.067  1.00  0.00           C  
ATOM    321  HG2 GLN    23      76.021  87.026  86.356  1.00  0.00           H  
ATOM    322  HG3 GLN    23      75.696  87.799  87.912  1.00  0.00           H  
ATOM    323  CD  GLN    23      74.691  85.991  87.668  1.00  0.00           C  
ATOM    324  OE1 GLN    23      73.586  85.528  87.388  1.00  0.00           O  
ATOM    325  NE2 GLN    23      75.558  85.360  88.448  1.00  0.00           N  
ATOM    326 HE21 GLN    23      76.381  85.814  88.817  1.00  0.00           H  
ATOM    327 HE22 GLN    23      75.269  84.510  88.910  1.00  0.00           H  
ATOM    328  C   GLN    23      72.816  89.625  88.136  1.00  0.00           C  
ATOM    329  O   GLN    23      72.767  90.817  87.647  1.00  0.00           O  
ATOM    330  N   GLY    24      72.959  89.347  89.435  1.00  0.00           N  
ATOM    331  H   GLY    24      72.670  88.433  89.755  1.00  0.00           H  
ATOM    332  CA  GLY    24      73.311  90.474  90.417  1.00  0.00           C  
ATOM    333  HA2 GLY    24      72.497  91.198  90.391  1.00  0.00           H  
ATOM    334  HA3 GLY    24      73.447  90.172  91.456  1.00  0.00           H  
ATOM    335  C   GLY    24      74.612  91.264  90.059  1.00  0.00           C  
ATOM    336  O   GLY    24      75.621  90.738  89.609  1.00  0.00           O  
ATOM    337  N   TYR    25      74.656  92.550  90.488  1.00  0.00           N  
ATOM    338  H   TYR    25      73.829  92.922  90.932  1.00  0.00           H  
ATOM    339  CA  TYR    25      75.779  93.472  90.180  1.00  0.00           C  
ATOM    340  HA  TYR    25      76.693  93.040  90.588  1.00  0.00           H  
ATOM    341  CB  TYR    25      75.950  93.842  88.718  1.00  0.00           C  
ATOM    342  HB2 TYR    25      76.127  92.951  88.116  1.00  0.00           H  
ATOM    343  HB3 TYR    25      74.987  94.097  88.277  1.00  0.00           H  
ATOM    344  CG  TYR    25      77.065  94.868  88.371  1.00  0.00           C  
ATOM    345  CD1 TYR    25      78.390  94.516  88.564  1.00  0.00           C  
ATOM    346  HD1 TYR    25      78.681  93.520  88.863  1.00  0.00           H  
ATOM    347  CE1 TYR    25      79.332  95.533  88.332  1.00  0.00           C  
ATOM    348  HE1 TYR    25      80.386  95.302  88.278  1.00  0.00           H  
ATOM    349  CZ  TYR    25      78.977  96.922  88.272  1.00  0.00           C  
ATOM    350  OH  TYR    25      79.990  97.835  88.136  1.00  0.00           O  
ATOM    351  HH  TYR    25      79.717  98.722  88.381  1.00  0.00           H  
ATOM    352  CE2 TYR    25      77.663  97.274  88.325  1.00  0.00           C  
ATOM    353  HE2 TYR    25      77.401  98.312  88.185  1.00  0.00           H  
ATOM    354  CD2 TYR    25      76.667  96.236  88.214  1.00  0.00           C  
ATOM    355  HD2 TYR    25      75.626  96.502  88.096  1.00  0.00           H  
ATOM    356  C   TYR    25      75.504  94.815  90.912  1.00  0.00           C  
ATOM    357  O   TYR    25      74.488  95.438  90.690  1.00  0.00           O  
ATOM    358  N   SER    26      76.482  95.267  91.683  1.00  0.00           N  
ATOM    359  H   SER    26      77.284  94.656  91.750  1.00  0.00           H  
ATOM    360  CA  SER    26      76.447  96.362  92.616  1.00  0.00           C  
ATOM    361  HA  SER    26      75.455  96.376  93.067  1.00  0.00           H  
ATOM    362  CB  SER    26      77.478  96.221  93.787  1.00  0.00           C  
ATOM    363  HB2 SER    26      77.292  95.327  94.382  1.00  0.00           H  
ATOM    364  HB3 SER    26      78.491  96.167  93.389  1.00  0.00           H  
ATOM    365  OG  SER    26      77.240  97.366  94.650  1.00  0.00           O  
ATOM    366  HG  SER    26      76.484  97.227  95.227  1.00  0.00           H  
ATOM    367  C   SER    26      76.650  97.668  91.833  1.00  0.00           C  
ATOM    368  O   SER    26      77.778  98.229  91.761  1.00  0.00           O  
ATOM    369  N   GLN    27      75.524  98.199  91.335  1.00  0.00           N  
ATOM    370  H   GLN    27      74.711  97.623  91.504  1.00  0.00           H  
ATOM    371  CA  GLN    27      75.323  99.512  90.728  1.00  0.00           C  
ATOM    372  HA  GLN    27      75.874  99.623  89.794  1.00  0.00           H  
ATOM    373  CB  GLN    27      73.850  99.682  90.456  1.00  0.00           C  
ATOM    374  HB2 GLN    27      73.265  99.409  91.335  1.00  0.00           H  
ATOM    375  HB3 GLN    27      73.580 100.731  90.330  1.00  0.00           H  
ATOM    376  CG  GLN    27      73.468  98.766  89.299  1.00  0.00           C  
ATOM    377  HG2 GLN    27      73.856  99.039  88.318  1.00  0.00           H  
ATOM    378  HG3 GLN    27      73.830  97.748  89.440  1.00  0.00           H  
ATOM    379  CD  GLN    27      71.931  98.788  89.142  1.00  0.00           C  
ATOM    380  OE1 GLN    27      71.140  99.524  89.766  1.00  0.00           O  
ATOM    381  NE2 GLN    27      71.537  98.249  88.053  1.00  0.00           N  
ATOM    382 HE21 GLN    27      72.134  97.823  87.358  1.00  0.00           H  
ATOM    383 HE22 GLN    27      70.539  98.251  87.898  1.00  0.00           H  
ATOM    384  C   GLN    27      75.736 100.591  91.735  1.00  0.00           C  
ATOM    385  O   GLN    27      76.415 101.559  91.342  1.00  0.00           O  
ATOM    386  N   GLN    28      75.445 100.459  93.021  1.00  0.00           N  
ATOM    387  H   GLN    28      74.871  99.674  93.294  1.00  0.00           H  
ATOM    388  CA  GLN    28      75.678 101.405  94.138  1.00  0.00           C  
ATOM    389  HA  GLN    28      75.194 102.329  93.821  1.00  0.00           H  
ATOM    390  CB  GLN    28      75.001 100.859  95.401  1.00  0.00           C  
ATOM    391  HB2 GLN    28      75.410  99.864  95.575  1.00  0.00           H  
ATOM    392  HB3 GLN    28      75.260 101.485  96.255  1.00  0.00           H  
ATOM    393  CG  GLN    28      73.432 100.843  95.421  1.00  0.00           C  
ATOM    394  HG2 GLN    28      73.019 100.403  94.514  1.00  0.00           H  
ATOM    395  HG3 GLN    28      73.160 100.265  96.305  1.00  0.00           H  
ATOM    396  CD  GLN    28      72.700 102.129  95.672  1.00  0.00           C  
ATOM    397  OE1 GLN    28      72.637 103.003  94.821  1.00  0.00           O  
ATOM    398  NE2 GLN    28      72.044 102.362  96.825  1.00  0.00           N  
ATOM    399 HE21 GLN    28      71.690 103.295  96.984  1.00  0.00           H  
ATOM    400 HE22 GLN    28      72.407 101.954  97.675  1.00  0.00           H  
ATOM    401  C   GLN    28      77.166 101.653  94.477  1.00  0.00           C  
ATOM    402  O   GLN    28      77.595 102.710  94.916  1.00  0.00           O  
ATOM    403  N   SER    29      77.988 100.595  94.164  1.00  0.00           N  
ATOM    404  H   SER    29      77.680  99.649  93.991  1.00  0.00           H  
ATOM    405  CA  SER    29      79.473 100.780  94.410  1.00  0.00           C  
ATOM    406  HA  SER    29      79.710 101.702  94.940  1.00  0.00           H  
ATOM    407  CB  SER    29      80.024  99.690  95.334  1.00  0.00           C  
ATOM    408  HB2 SER    29      81.019  99.927  95.710  1.00  0.00           H  
ATOM    409  HB3 SER    29      79.365  99.615  96.199  1.00  0.00           H  
ATOM    410  OG  SER    29      80.105  98.346  94.857  1.00  0.00           O  
ATOM    411  HG  SER    29      79.287  97.889  95.063  1.00  0.00           H  
ATOM    412  C   SER    29      80.377 100.965  93.162  1.00  0.00           C  
ATOM    413  O   SER    29      81.531 101.334  93.210  1.00  0.00           O  
ATOM    414  N   SER    30      79.755 100.781  92.027  1.00  0.00           N  
ATOM    415  H   SER    30      78.823 100.404  92.117  1.00  0.00           H  
ATOM    416  CA  SER    30      80.266 100.957  90.648  1.00  0.00           C  
ATOM    417  HA  SER    30      81.069 100.243  90.466  1.00  0.00           H  
ATOM    418  CB  SER    30      79.118 100.615  89.619  1.00  0.00           C  
ATOM    419  HB2 SER    30      78.632  99.699  89.956  1.00  0.00           H  
ATOM    420  HB3 SER    30      78.421 101.452  89.609  1.00  0.00           H  
ATOM    421  OG  SER    30      79.571 100.366  88.294  1.00  0.00           O  
ATOM    422  HG  SER    30      78.933 100.726  87.675  1.00  0.00           H  
ATOM    423  C   SER    30      80.798 102.363  90.427  1.00  0.00           C  
ATOM    424  O   SER    30      80.244 103.287  91.031  1.00  0.00           O  
ATOM    425  N   GLN    31      81.813 102.615  89.606  1.00  0.00           N  
ATOM    426  H   GLN    31      82.156 103.565  89.602  1.00  0.00           H  
ATOM    427  CA  GLN    31      82.712 101.686  88.959  1.00  0.00           C  
ATOM    428  HA  GLN    31      82.292 101.146  88.110  1.00  0.00           H  
ATOM    429  CB  GLN    31      83.756 102.519  88.218  1.00  0.00           C  
ATOM    430  HB2 GLN    31      84.335 103.032  88.986  1.00  0.00           H  
ATOM    431  HB3 GLN    31      84.318 101.830  87.588  1.00  0.00           H  
ATOM    432  CG  GLN    31      83.254 103.615  87.241  1.00  0.00           C  
ATOM    433  HG2 GLN    31      82.525 104.284  87.699  1.00  0.00           H  
ATOM    434  HG3 GLN    31      84.140 104.164  86.921  1.00  0.00           H  
ATOM    435  CD  GLN    31      82.529 102.901  86.066  1.00  0.00           C  
ATOM    436  OE1 GLN    31      82.880 101.835  85.535  1.00  0.00           O  
ATOM    437  NE2 GLN    31      81.453 103.511  85.648  1.00  0.00           N  
ATOM    438 HE21 GLN    31      80.970 103.027  84.904  1.00  0.00           H  
ATOM    439 HE22 GLN    31      81.187 104.419  86.000  1.00  0.00           H  
ATOM    440  C   GLN    31      83.394 100.587  89.857  1.00  0.00           C  
ATOM    441  O   GLN    31      83.772 100.859  90.981  1.00  0.00           O  
ATOM    442  N   PRO    32      83.465  99.283  89.439  1.00  0.00           N  
ATOM    443  CD  PRO    32      83.185  98.857  88.036  1.00  0.00           C  
ATOM    444  HD2 PRO    32      83.905  99.155  87.274  1.00  0.00           H  
ATOM    445  HD3 PRO    32      82.168  99.136  87.759  1.00  0.00           H  
ATOM    446  CG  PRO    32      83.287  97.290  88.019  1.00  0.00           C  
ATOM    447  HG2 PRO    32      84.281  97.037  87.649  1.00  0.00           H  
ATOM    448  HG3 PRO    32      82.474  96.810  87.474  1.00  0.00           H  
ATOM    449  CB  PRO    32      83.155  96.911  89.543  1.00  0.00           C  
ATOM    450  HB2 PRO    32      83.713  95.997  89.745  1.00  0.00           H  
ATOM    451  HB3 PRO    32      82.138  96.704  89.876  1.00  0.00           H  
ATOM    452  CA  PRO    32      83.749  98.143  90.301  1.00  0.00           C  
ATOM    453  HA  PRO    32      83.358  98.240  91.314  1.00  0.00           H  
ATOM    454  C   PRO    32      85.323  97.947  90.467  1.00  0.00           C  
ATOM    455  O   PRO    32      85.943  97.390  89.566  1.00  0.00           O  
ATOM    456  N   TYR    33      85.947  98.494  91.441  1.00  0.00           N  
ATOM    457  H   TYR    33      85.449  99.133  92.045  1.00  0.00           H  
ATOM    458  CA  TYR    33      87.264  98.118  91.893  1.00  0.00           C  
ATOM    459  HA  TYR    33      87.836  97.641  91.097  1.00  0.00           H  
ATOM    460  CB  TYR    33      88.035  99.293  92.420  1.00  0.00           C  
ATOM    461  HB2 TYR    33      87.526  99.621  93.326  1.00  0.00           H  
ATOM    462  HB3 TYR    33      89.056  98.988  92.651  1.00  0.00           H  
ATOM    463  CG  TYR    33      88.248 100.472  91.415  1.00  0.00           C  
ATOM    464  CD1 TYR    33      89.132 100.358  90.348  1.00  0.00           C  
ATOM    465  HD1 TYR    33      89.794  99.518  90.199  1.00  0.00           H  
ATOM    466  CE1 TYR    33      89.330 101.497  89.506  1.00  0.00           C  
ATOM    467  HE1 TYR    33      90.146 101.445  88.800  1.00  0.00           H  
ATOM    468  CZ  TYR    33      88.548 102.647  89.653  1.00  0.00           C  
ATOM    469  OH  TYR    33      88.669 103.675  88.802  1.00  0.00           O  
ATOM    470  HH  TYR    33      89.277 103.477  88.085  1.00  0.00           H  
ATOM    471  CE2 TYR    33      87.561 102.689  90.629  1.00  0.00           C  
ATOM    472  HE2 TYR    33      87.047 103.611  90.857  1.00  0.00           H  
ATOM    473  CD2 TYR    33      87.443 101.653  91.540  1.00  0.00           C  
ATOM    474  HD2 TYR    33      86.683 101.642  92.308  1.00  0.00           H  
ATOM    475  C   TYR    33      87.011  97.061  93.034  1.00  0.00           C  
ATOM    476  O   TYR    33      87.210  97.305  94.195  1.00  0.00           O  
ATOM    477  N   GLY    34      86.471  95.953  92.589  1.00  0.00           N  
ATOM    478  H   GLY    34      86.148  95.832  91.640  1.00  0.00           H  
ATOM    479  CA  GLY    34      85.886  94.919  93.423  1.00  0.00           C  
ATOM    480  HA2 GLY    34      85.556  94.064  92.833  1.00  0.00           H  
ATOM    481  HA3 GLY    34      86.689  94.566  94.071  1.00  0.00           H  
ATOM    482  C   GLY    34      84.628  95.369  94.207  1.00  0.00           C  
ATOM    483  O   GLY    34      83.876  96.196  93.937  1.00  0.00           O  
ATOM    484  N   GLN    35      84.316  94.514  95.202  1.00  0.00           N  
ATOM    485  H   GLN    35      84.958  93.782  95.469  1.00  0.00           H  
ATOM    486  CA  GLN    35      82.995  94.571  95.930  1.00  0.00           C  
ATOM    487  HA  GLN    35      82.573  95.547  95.690  1.00  0.00           H  
ATOM    488  CB  GLN    35      82.029  93.586  95.187  1.00  0.00           C  
ATOM    489  HB2 GLN    35      82.187  93.691  94.113  1.00  0.00           H  
ATOM    490  HB3 GLN    35      82.304  92.569  95.466  1.00  0.00           H  
ATOM    491  CG  GLN    35      80.583  93.941  95.350  1.00  0.00           C  
ATOM    492  HG2 GLN    35      80.429  95.005  95.169  1.00  0.00           H  
ATOM    493  HG3 GLN    35      79.866  93.413  94.721  1.00  0.00           H  
ATOM    494  CD  GLN    35      80.019  93.737  96.812  1.00  0.00           C  
ATOM    495  OE1 GLN    35      79.603  94.670  97.495  1.00  0.00           O  
ATOM    496  NE2 GLN    35      79.902  92.555  97.349  1.00  0.00           N  
ATOM    497 HE21 GLN    35      80.206  91.720  96.869  1.00  0.00           H  
ATOM    498 HE22 GLN    35      79.272  92.364  98.115  1.00  0.00           H  
ATOM    499  C   GLN    35      83.102  94.223  97.439  1.00  0.00           C  
ATOM    500  O   GLN    35      83.132  93.016  97.694  1.00  0.00           O  
ATOM    501  N   GLN    36      83.043  95.131  98.423  1.00  0.00           N  
ATOM    502  H   GLN    36      83.318  94.891  99.365  1.00  0.00           H  
ATOM    503  CA  GLN    36      82.910  96.578  98.286  1.00  0.00           C  
ATOM    504  HA  GLN    36      81.977  96.829  97.782  1.00  0.00           H  
ATOM    505  CB  GLN    36      82.798  97.148  99.744  1.00  0.00           C  
ATOM    506  HB2 GLN    36      81.854  96.744 100.111  1.00  0.00           H  
ATOM    507  HB3 GLN    36      83.692  96.835 100.285  1.00  0.00           H  
ATOM    508  CG  GLN    36      82.754  98.649  99.814  1.00  0.00           C  
ATOM    509  HG2 GLN    36      82.848  98.973 100.850  1.00  0.00           H  
ATOM    510  HG3 GLN    36      83.651  99.100  99.390  1.00  0.00           H  
ATOM    511  CD  GLN    36      81.642  99.300  99.137  1.00  0.00           C  
ATOM    512  OE1 GLN    36      80.971  98.811  98.221  1.00  0.00           O  
ATOM    513  NE2 GLN    36      81.296 100.529  99.427  1.00  0.00           N  
ATOM    514 HE21 GLN    36      81.733 101.136 100.106  1.00  0.00           H  
ATOM    515 HE22 GLN    36      80.544 100.942  98.894  1.00  0.00           H  
ATOM    516  C   GLN    36      84.021  97.212  97.443  1.00  0.00           C  
ATOM    517  O   GLN    36      85.204  96.794  97.638  1.00  0.00           O  
ATOM    518  N   SER    37      83.677  98.206  96.589  1.00  0.00           N  
ATOM    519  H   SER    37      82.761  98.629  96.619  1.00  0.00           H  
ATOM    520  CA  SER    37      84.612  98.865  95.684  1.00  0.00           C  
ATOM    521  HA  SER    37      85.225  98.125  95.169  1.00  0.00           H  
ATOM    522  CB  SER    37      83.858  99.681  94.562  1.00  0.00           C  
ATOM    523  HB2 SER    37      83.197  98.980  94.053  1.00  0.00           H  
ATOM    524  HB3 SER    37      83.198 100.432  94.995  1.00  0.00           H  
ATOM    525  OG  SER    37      84.791 100.259  93.662  1.00  0.00           O  
ATOM    526  HG  SER    37      84.288 100.698  92.972  1.00  0.00           H  
ATOM    527  C   SER    37      85.647  99.728  96.453  1.00  0.00           C  
ATOM    528  O   SER    37      85.279 100.595  97.227  1.00  0.00           O  
ATOM    529  N   TYR    38      86.911  99.588  96.194  1.00  0.00           N  
ATOM    530  H   TYR    38      87.093  98.919  95.460  1.00  0.00           H  
ATOM    531  CA  TYR    38      87.992 100.423  96.817  1.00  0.00           C  
ATOM    532  HA  TYR    38      87.622 101.306  97.339  1.00  0.00           H  
ATOM    533  CB  TYR    38      88.785  99.598  97.874  1.00  0.00           C  
ATOM    534  HB2 TYR    38      89.070  98.712  97.308  1.00  0.00           H  
ATOM    535  HB3 TYR    38      89.643 100.203  98.166  1.00  0.00           H  
ATOM    536  CG  TYR    38      88.084  99.200  99.173  1.00  0.00           C  
ATOM    537  CD1 TYR    38      88.011  97.858  99.562  1.00  0.00           C  
ATOM    538  HD1 TYR    38      88.488  97.100  98.958  1.00  0.00           H  
ATOM    539  CE1 TYR    38      87.246  97.504 100.668  1.00  0.00           C  
ATOM    540  HE1 TYR    38      87.183  96.448 100.885  1.00  0.00           H  
ATOM    541  CZ  TYR    38      86.427  98.504 101.313  1.00  0.00           C  
ATOM    542  OH  TYR    38      85.743  98.181 102.428  1.00  0.00           O  
ATOM    543  HH  TYR    38      86.001  97.364 102.861  1.00  0.00           H  
ATOM    544  CE2 TYR    38      86.384  99.825 100.812  1.00  0.00           C  
ATOM    545  HE2 TYR    38      85.823 100.648 101.230  1.00  0.00           H  
ATOM    546  CD2 TYR    38      87.264 100.146  99.766  1.00  0.00           C  
ATOM    547  HD2 TYR    38      87.188 101.173  99.443  1.00  0.00           H  
ATOM    548  C   TYR    38      88.984 100.991  95.749  1.00  0.00           C  
ATOM    549  O   TYR    38      89.736 100.346  95.027  1.00  0.00           O  
ATOM    550  N   SER    39      88.943 102.319  95.624  1.00  0.00           N  
ATOM    551  H   SER    39      88.324 102.832  96.234  1.00  0.00           H  
ATOM    552  CA  SER    39      89.342 103.119  94.482  1.00  0.00           C  
ATOM    553  HA  SER    39      88.733 102.666  93.700  1.00  0.00           H  
ATOM    554  CB  SER    39      88.894 104.573  94.681  1.00  0.00           C  
ATOM    555  HB2 SER    39      87.855 104.555  95.012  1.00  0.00           H  
ATOM    556  HB3 SER    39      89.487 104.875  95.545  1.00  0.00           H  
ATOM    557  OG  SER    39      89.022 105.465  93.557  1.00  0.00           O  
ATOM    558  HG  SER    39      88.365 106.148  93.709  1.00  0.00           H  
ATOM    559  C   SER    39      90.815 102.954  94.054  1.00  0.00           C  
ATOM    560  O   SER    39      91.692 102.886  94.903  1.00  0.00           O  
ATOM    561  N   GLY    40      91.054 102.967  92.771  1.00  0.00           N  
ATOM    562  H   GLY    40      90.300 102.725  92.144  1.00  0.00           H  
ATOM    563  CA  GLY    40      92.436 102.716  92.273  1.00  0.00           C  
ATOM    564  HA2 GLY    40      92.762 101.727  92.594  1.00  0.00           H  
ATOM    565  HA3 GLY    40      92.405 102.744  91.184  1.00  0.00           H  
ATOM    566  C   GLY    40      93.555 103.685  92.745  1.00  0.00           C  
ATOM    567  O   GLY    40      93.136 104.735  93.227  1.00  0.00           O  
ATOM    568  N   TYR    41      94.849 103.386  92.863  1.00  0.00           N  
ATOM    569  H   TYR    41      95.294 103.948  93.574  1.00  0.00           H  
ATOM    570  CA  TYR    41      95.492 102.182  92.392  1.00  0.00           C  
ATOM    571  HA  TYR    41      94.767 101.369  92.423  1.00  0.00           H  
ATOM    572  CB  TYR    41      95.872 102.444  90.925  1.00  0.00           C  
ATOM    573  HB2 TYR    41      96.498 103.336  90.901  1.00  0.00           H  
ATOM    574  HB3 TYR    41      96.412 101.547  90.623  1.00  0.00           H  
ATOM    575  CG  TYR    41      94.673 102.525  89.954  1.00  0.00           C  
ATOM    576  CD1 TYR    41      94.061 101.375  89.473  1.00  0.00           C  
ATOM    577  HD1 TYR    41      94.547 100.419  89.599  1.00  0.00           H  
ATOM    578  CE1 TYR    41      93.003 101.459  88.573  1.00  0.00           C  
ATOM    579  HE1 TYR    41      92.556 100.546  88.208  1.00  0.00           H  
ATOM    580  CZ  TYR    41      92.573 102.780  88.194  1.00  0.00           C  
ATOM    581  OH  TYR    41      91.677 102.841  87.178  1.00  0.00           O  
ATOM    582  HH  TYR    41      91.803 103.565  86.560  1.00  0.00           H  
ATOM    583  CE2 TYR    41      93.237 103.948  88.639  1.00  0.00           C  
ATOM    584  HE2 TYR    41      92.915 104.850  88.139  1.00  0.00           H  
ATOM    585  CD2 TYR    41      94.274 103.834  89.569  1.00  0.00           C  
ATOM    586  HD2 TYR    41      94.924 104.627  89.908  1.00  0.00           H  
ATOM    587  C   TYR    41      96.686 101.719  93.205  1.00  0.00           C  
ATOM    588  O   TYR    41      97.545 102.496  93.635  1.00  0.00           O  
ATOM    589  N   SER    42      96.825 100.369  93.279  1.00  0.00           N  
ATOM    590  H   SER    42      96.242  99.766  92.716  1.00  0.00           H  
ATOM    591  CA  SER    42      97.803  99.569  93.973  1.00  0.00           C  
ATOM    592  HA  SER    42      98.239 100.043  94.852  1.00  0.00           H  
ATOM    593  CB  SER    42      97.074  98.295  94.497  1.00  0.00           C  
ATOM    594  HB2 SER    42      96.645  97.777  93.640  1.00  0.00           H  
ATOM    595  HB3 SER    42      97.799  97.719  95.072  1.00  0.00           H  
ATOM    596  OG  SER    42      96.041  98.624  95.453  1.00  0.00           O  
ATOM    597  HG  SER    42      95.534  97.824  95.610  1.00  0.00           H  
ATOM    598  C   SER    42      98.946  99.140  93.026  1.00  0.00           C  
ATOM    599  O   SER    42      99.620  98.161  93.275  1.00  0.00           O  
ATOM    600  N   GLN    43      99.079  99.927  91.940  1.00  0.00           N  
ATOM    601  H   GLN    43      98.246 100.495  91.873  1.00  0.00           H  
ATOM    602  CA  GLN    43     100.276 100.093  91.054  1.00  0.00           C  
ATOM    603  HA  GLN    43     101.129 100.344  91.683  1.00  0.00           H  
ATOM    604  CB  GLN    43     100.450  98.692  90.370  1.00  0.00           C  
ATOM    605  HB2 GLN    43     101.361  98.734  89.773  1.00  0.00           H  
ATOM    606  HB3 GLN    43     100.623  97.868  91.062  1.00  0.00           H  
ATOM    607  CG  GLN    43      99.310  98.291  89.399  1.00  0.00           C  
ATOM    608  HG2 GLN    43      98.343  98.134  89.879  1.00  0.00           H  
ATOM    609  HG3 GLN    43      99.323  99.075  88.642  1.00  0.00           H  
ATOM    610  CD  GLN    43      99.642  96.929  88.719  1.00  0.00           C  
ATOM    611  OE1 GLN    43     100.425  96.116  89.229  1.00  0.00           O  
ATOM    612  NE2 GLN    43      98.837  96.546  87.686  1.00  0.00           N  
ATOM    613 HE21 GLN    43      98.069  97.110  87.350  1.00  0.00           H  
ATOM    614 HE22 GLN    43      98.944  95.633  87.269  1.00  0.00           H  
ATOM    615  C   GLN    43     100.170 101.316  90.075  1.00  0.00           C  
ATOM    616  O   GLN    43      99.091 101.907  90.014  1.00  0.00           O  
ATOM    617  N   SER    44     101.297 101.694  89.414  1.00  0.00           N  
ATOM    618  H   SER    44     102.092 101.106  89.616  1.00  0.00           H  
ATOM    619  CA  SER    44     101.550 102.837  88.444  1.00  0.00           C  
ATOM    620  HA  SER    44     100.995 102.698  87.517  1.00  0.00           H  
ATOM    621  CB  SER    44     100.941 104.110  88.910  1.00  0.00           C  
ATOM    622  HB2 SER    44      99.871 103.990  89.077  1.00  0.00           H  
ATOM    623  HB3 SER    44     101.405 104.310  89.876  1.00  0.00           H  
ATOM    624  OG  SER    44     101.283 105.208  88.037  1.00  0.00           O  
ATOM    625  HG  SER    44     101.270 105.946  88.651  1.00  0.00           H  
ATOM    626  C   SER    44     103.050 103.054  88.124  1.00  0.00           C  
ATOM    627  O   SER    44     103.924 103.459  88.974  1.00  0.00           O  
ATOM    628  N   THR    45     103.291 103.034  86.790  1.00  0.00           N  
ATOM    629  H   THR    45     102.555 102.781  86.146  1.00  0.00           H  
ATOM    630  CA  THR    45     104.600 103.250  86.124  1.00  0.00           C  
ATOM    631  HA  THR    45     105.332 102.566  86.553  1.00  0.00           H  
ATOM    632  CB  THR    45     104.560 102.830  84.629  1.00  0.00           C  
ATOM    633  HB  THR    45     103.896 103.452  84.028  1.00  0.00           H  
ATOM    634  CG2 THR    45     105.876 102.891  83.706  1.00  0.00           C  
ATOM    635 HG21 THR    45     106.752 102.607  84.289  1.00  0.00           H  
ATOM    636 HG22 THR    45     105.728 102.178  82.896  1.00  0.00           H  
ATOM    637 HG23 THR    45     105.865 103.934  83.390  1.00  0.00           H  
ATOM    638  OG1 THR    45     104.145 101.462  84.693  1.00  0.00           O  
ATOM    639  HG1 THR    45     103.256 101.585  85.034  1.00  0.00           H  
ATOM    640  C   THR    45     105.242 104.663  86.195  1.00  0.00           C  
ATOM    641  O   THR    45     105.057 105.490  85.304  1.00  0.00           O  
ATOM    642  N   ASP    46     105.840 104.994  87.352  1.00  0.00           N  
ATOM    643  H   ASP    46     105.664 104.302  88.067  1.00  0.00           H  
ATOM    644  CA  ASP    46     105.950 106.337  87.928  1.00  0.00           C  
ATOM    645  HA  ASP    46     106.178 107.027  87.116  1.00  0.00           H  
ATOM    646  CB  ASP    46     104.594 106.723  88.507  1.00  0.00           C  
ATOM    647  HB2 ASP    46     103.831 106.516  87.757  1.00  0.00           H  
ATOM    648  HB3 ASP    46     104.250 106.204  89.402  1.00  0.00           H  
ATOM    649  CG  ASP    46     104.513 108.208  88.790  1.00  0.00           C  
ATOM    650  OD1 ASP    46     103.714 108.583  89.716  1.00  0.00           O  
ATOM    651  OD2 ASP    46     105.362 108.998  88.286  1.00  0.00           O  
ATOM    652  C   ASP    46     107.040 106.339  89.052  1.00  0.00           C  
ATOM    653  O   ASP    46     107.113 105.448  89.841  1.00  0.00           O  
ATOM    654  N   THR    47     107.862 107.485  89.059  1.00  0.00           N  
ATOM    655  H   THR    47     107.809 107.978  88.179  1.00  0.00           H  
ATOM    656  CA  THR    47     108.798 107.928  90.088  1.00  0.00           C  
ATOM    657  HA  THR    47     108.629 107.293  90.958  1.00  0.00           H  
ATOM    658  CB  THR    47     110.226 107.515  89.586  1.00  0.00           C  
ATOM    659  HB  THR    47     110.843 107.693  90.466  1.00  0.00           H  
ATOM    660  CG2 THR    47     110.403 106.068  89.160  1.00  0.00           C  
ATOM    661 HG21 THR    47     109.939 105.518  89.979  1.00  0.00           H  
ATOM    662 HG22 THR    47     109.901 105.809  88.228  1.00  0.00           H  
ATOM    663 HG23 THR    47     111.458 105.810  89.061  1.00  0.00           H  
ATOM    664  OG1 THR    47     110.571 108.393  88.519  1.00  0.00           O  
ATOM    665  HG1 THR    47     111.075 109.102  88.924  1.00  0.00           H  
ATOM    666  C   THR    47     108.675 109.468  90.345  1.00  0.00           C  
ATOM    667  O   THR    47     109.591 110.074  90.825  1.00  0.00           O  
ATOM    668  N   SER    48     107.563 110.075  89.996  1.00  0.00           N  
ATOM    669  H   SER    48     106.855 109.563  89.490  1.00  0.00           H  
ATOM    670  CA  SER    48     107.284 111.425  90.376  1.00  0.00           C  
ATOM    671  HA  SER    48     108.005 112.178  90.059  1.00  0.00           H  
ATOM    672  CB  SER    48     105.979 111.749  89.723  1.00  0.00           C  
ATOM    673  HB2 SER    48     105.860 112.802  89.980  1.00  0.00           H  
ATOM    674  HB3 SER    48     106.061 111.695  88.637  1.00  0.00           H  
ATOM    675  OG  SER    48     104.919 110.994  90.286  1.00  0.00           O  
ATOM    676  HG  SER    48     104.873 110.196  89.754  1.00  0.00           H  
ATOM    677  C   SER    48     107.169 111.483  91.897  1.00  0.00           C  
ATOM    678  O   SER    48     106.588 110.729  92.665  1.00  0.00           O  
ATOM    679  N   GLY    49     107.834 112.582  92.361  1.00  0.00           N  
ATOM    680  H   GLY    49     108.486 113.012  91.720  1.00  0.00           H  
ATOM    681  CA  GLY    49     107.790 113.019  93.735  1.00  0.00           C  
ATOM    682  HA2 GLY    49     108.339 113.960  93.787  1.00  0.00           H  
ATOM    683  HA3 GLY    49     106.760 113.120  94.077  1.00  0.00           H  
ATOM    684  C   GLY    49     108.344 112.154  94.785  1.00  0.00           C  
ATOM    685  O   GLY    49     108.958 111.113  94.653  1.00  0.00           O  
ATOM    686  N   TYR    50     108.191 112.643  96.012  1.00  0.00           N  
ATOM    687  H   TYR    50     108.890 112.256  96.630  1.00  0.00           H  
ATOM    688  CA  TYR    50     107.209 113.731  96.453  1.00  0.00           C  
ATOM    689  HA  TYR    50     107.082 114.529  95.722  1.00  0.00           H  
ATOM    690  CB  TYR    50     105.850 113.085  96.665  1.00  0.00           C  
ATOM    691  HB2 TYR    50     105.579 112.589  95.733  1.00  0.00           H  
ATOM    692  HB3 TYR    50     106.083 112.410  97.488  1.00  0.00           H  
ATOM    693  CG  TYR    50     104.705 114.003  96.998  1.00  0.00           C  
ATOM    694  CD1 TYR    50     104.327 114.120  98.323  1.00  0.00           C  
ATOM    695  HD1 TYR    50     104.817 113.615  99.142  1.00  0.00           H  
ATOM    696  CE1 TYR    50     103.351 115.067  98.657  1.00  0.00           C  
ATOM    697  HE1 TYR    50     103.071 115.180  99.694  1.00  0.00           H  
ATOM    698  CZ  TYR    50     102.750 115.888  97.684  1.00  0.00           C  
ATOM    699  OH  TYR    50     101.804 116.845  97.884  1.00  0.00           O  
ATOM    700  HH  TYR    50     101.782 117.499  97.182  1.00  0.00           H  
ATOM    701  CE2 TYR    50     103.096 115.652  96.349  1.00  0.00           C  
ATOM    702  HE2 TYR    50     102.596 116.183  95.551  1.00  0.00           H  
ATOM    703  CD2 TYR    50     104.128 114.791  95.969  1.00  0.00           C  
ATOM    704  HD2 TYR    50     104.391 114.668  94.929  1.00  0.00           H  
ATOM    705  C   TYR    50     107.759 114.457  97.720  1.00  0.00           C  
ATOM    706  O   TYR    50     108.359 113.824  98.601  1.00  0.00           O  
ATOM    707  N   GLY    51     107.601 115.763  97.957  1.00  0.00           N  
ATOM    708  H   GLY    51     107.971 116.143  98.817  1.00  0.00           H  
ATOM    709  CA  GLY    51     106.869 116.757  97.199  1.00  0.00           C  
ATOM    710  HA2 GLY    51     105.961 116.364  96.742  1.00  0.00           H  
ATOM    711  HA3 GLY    51     106.649 117.585  97.873  1.00  0.00           H  
ATOM    712  C   GLY    51     107.554 117.458  95.984  1.00  0.00           C  
ATOM    713  O   GLY    51     108.205 116.726  95.236  1.00  0.00           O  
ATOM    714  N   GLN    52     107.261 118.702  95.720  1.00  0.00           N  
ATOM    715  H   GLN    52     106.521 119.098  96.281  1.00  0.00           H  
ATOM    716  CA  GLN    52     107.817 119.497  94.651  1.00  0.00           C  
ATOM    717  HA  GLN    52     107.492 119.034  93.719  1.00  0.00           H  
ATOM    718  CB  GLN    52     107.244 120.954  94.687  1.00  0.00           C  
ATOM    719  HB2 GLN    52     107.396 121.565  93.797  1.00  0.00           H  
ATOM    720  HB3 GLN    52     106.161 120.839  94.741  1.00  0.00           H  
ATOM    721  CG  GLN    52     107.523 121.680  95.986  1.00  0.00           C  
ATOM    722  HG2 GLN    52     106.646 122.318  96.094  1.00  0.00           H  
ATOM    723  HG3 GLN    52     107.724 121.054  96.855  1.00  0.00           H  
ATOM    724  CD  GLN    52     108.684 122.628  95.933  1.00  0.00           C  
ATOM    725  OE1 GLN    52     109.311 122.974  94.973  1.00  0.00           O  
ATOM    726  NE2 GLN    52     109.175 123.075  97.080  1.00  0.00           N  
ATOM    727 HE21 GLN    52     108.561 123.068  97.882  1.00  0.00           H  
ATOM    728 HE22 GLN    52     109.974 123.693  97.047  1.00  0.00           H  
ATOM    729  C   GLN    52     109.337 119.641  94.598  1.00  0.00           C  
ATOM    730  O   GLN    52     109.922 119.661  95.669  1.00  0.00           O  
ATOM    731  N   SER    53     109.987 119.780  93.434  1.00  0.00           N  
ATOM    732  H   SER    53     110.991 119.877  93.476  1.00  0.00           H  
ATOM    733  CA  SER    53     109.481 119.440  92.148  1.00  0.00           C  
ATOM    734  HA  SER    53     108.456 119.792  92.031  1.00  0.00           H  
ATOM    735  CB  SER    53     110.242 120.014  90.929  1.00  0.00           C  
ATOM    736  HB2 SER    53     110.317 121.102  90.926  1.00  0.00           H  
ATOM    737  HB3 SER    53     111.275 119.683  90.825  1.00  0.00           H  
ATOM    738  OG  SER    53     109.424 119.651  89.803  1.00  0.00           O  
ATOM    739  HG  SER    53     109.545 120.300  89.105  1.00  0.00           H  
ATOM    740  C   SER    53     109.397 117.901  92.018  1.00  0.00           C  
ATOM    741  O   SER    53     110.405 117.228  92.382  1.00  0.00           O  
ATOM    742  N   SER    54     108.305 117.390  91.494  1.00  0.00           N  
ATOM    743  H   SER    54     107.576 118.049  91.262  1.00  0.00           H  
ATOM    744  CA  SER    54     108.112 115.948  91.117  1.00  0.00           C  
ATOM    745  HA  SER    54     108.857 115.320  91.605  1.00  0.00           H  
ATOM    746  CB  SER    54     106.780 115.603  91.549  1.00  0.00           C  
ATOM    747  HB2 SER    54     106.094 116.329  91.113  1.00  0.00           H  
ATOM    748  HB3 SER    54     106.463 114.647  91.134  1.00  0.00           H  
ATOM    749  OG  SER    54     106.566 115.520  92.987  1.00  0.00           O  
ATOM    750  HG  SER    54     106.347 116.372  93.372  1.00  0.00           H  
ATOM    751  C   SER    54     108.297 115.671  89.600  1.00  0.00           C  
ATOM    752  O   SER    54     108.305 114.519  89.147  1.00  0.00           O  
ATOM    753  N   TYR    55     108.591 116.771  88.794  1.00  0.00           N  
ATOM    754  H   TYR    55     108.649 117.710  89.162  1.00  0.00           H  
ATOM    755  CA  TYR    55     108.699 116.674  87.363  1.00  0.00           C  
ATOM    756  HA  TYR    55     109.121 115.709  87.083  1.00  0.00           H  
ATOM    757  CB  TYR    55     107.401 116.913  86.613  1.00  0.00           C  
ATOM    758  HB2 TYR    55     107.007 117.898  86.862  1.00  0.00           H  
ATOM    759  HB3 TYR    55     107.647 117.049  85.560  1.00  0.00           H  
ATOM    760  CG  TYR    55     106.382 115.887  86.943  1.00  0.00           C  
ATOM    761  CD1 TYR    55     105.419 116.211  87.973  1.00  0.00           C  
ATOM    762  HD1 TYR    55     105.468 117.157  88.493  1.00  0.00           H  
ATOM    763  CE1 TYR    55     104.314 115.305  88.247  1.00  0.00           C  
ATOM    764  HE1 TYR    55     103.584 115.547  89.004  1.00  0.00           H  
ATOM    765  CZ  TYR    55     104.260 114.109  87.535  1.00  0.00           C  
ATOM    766  OH  TYR    55     103.293 113.209  87.696  1.00  0.00           O  
ATOM    767  HH  TYR    55     103.463 112.397  87.214  1.00  0.00           H  
ATOM    768  CE2 TYR    55     105.269 113.762  86.621  1.00  0.00           C  
ATOM    769  HE2 TYR    55     105.299 112.781  86.172  1.00  0.00           H  
ATOM    770  CD2 TYR    55     106.324 114.664  86.351  1.00  0.00           C  
ATOM    771  HD2 TYR    55     107.050 114.406  85.594  1.00  0.00           H  
ATOM    772  C   TYR    55     109.687 117.711  87.014  1.00  0.00           C  
ATOM    773  O   TYR    55     109.360 118.823  86.628  1.00  0.00           O  
ATOM    774  N   SER    56     111.033 117.521  87.032  1.00  0.00           N  
ATOM    775  H   SER    56     111.542 118.286  86.613  1.00  0.00           H  
ATOM    776  CA  SER    56     111.910 116.514  87.700  1.00  0.00           C  
ATOM    777  HA  SER    56     112.900 116.760  87.317  1.00  0.00           H  
ATOM    778  CB  SER    56     111.908 116.755  89.198  1.00  0.00           C  
ATOM    779  HB2 SER    56     110.886 116.815  89.572  1.00  0.00           H  
ATOM    780  HB3 SER    56     112.540 115.993  89.655  1.00  0.00           H  
ATOM    781  OG  SER    56     112.398 118.084  89.432  1.00  0.00           O  
ATOM    782  HG  SER    56     112.752 118.002  90.321  1.00  0.00           H  
ATOM    783  C   SER    56     111.623 114.952  87.338  1.00  0.00           C  
ATOM    784  O   SER    56     111.294 114.145  88.204  1.00  0.00           O  
ATOM    785  N   SER    57     111.539 114.475  86.073  1.00  0.00           N  
ATOM    786  H   SER    57     111.266 113.513  85.931  1.00  0.00           H  
ATOM    787  CA  SER    57     111.870 115.233  84.815  1.00  0.00           C  
ATOM    788  HA  SER    57     112.612 115.994  85.055  1.00  0.00           H  
ATOM    789  CB  SER    57     112.525 114.341  83.728  1.00  0.00           C  
ATOM    790  HB2 SER    57     112.712 114.956  82.848  1.00  0.00           H  
ATOM    791  HB3 SER    57     113.458 113.984  84.165  1.00  0.00           H  
ATOM    792  OG  SER    57     111.812 113.135  83.382  1.00  0.00           O  
ATOM    793  HG  SER    57     112.400 112.485  82.991  1.00  0.00           H  
ATOM    794  C   SER    57     110.603 115.988  84.327  1.00  0.00           C  
ATOM    795  O   SER    57     109.479 115.586  84.579  1.00  0.00           O  
ATOM    796  N   TYR    58     110.803 117.041  83.577  1.00  0.00           N  
ATOM    797  H   TYR    58     111.735 117.368  83.366  1.00  0.00           H  
ATOM    798  CA  TYR    58     109.642 117.815  83.064  1.00  0.00           C  
ATOM    799  HA  TYR    58     109.007 118.042  83.920  1.00  0.00           H  
ATOM    800  CB  TYR    58     110.222 119.155  82.579  1.00  0.00           C  
ATOM    801  HB2 TYR    58     110.861 119.414  83.423  1.00  0.00           H  
ATOM    802  HB3 TYR    58     110.806 119.055  81.664  1.00  0.00           H  
ATOM    803  CG  TYR    58     109.078 120.218  82.445  1.00  0.00           C  
ATOM    804  CD1 TYR    58     108.146 120.194  81.400  1.00  0.00           C  
ATOM    805  HD1 TYR    58     108.244 119.364  80.716  1.00  0.00           H  
ATOM    806  CE1 TYR    58     107.090 121.066  81.185  1.00  0.00           C  
ATOM    807  HE1 TYR    58     106.409 120.903  80.362  1.00  0.00           H  
ATOM    808  CZ  TYR    58     106.899 122.048  82.208  1.00  0.00           C  
ATOM    809  OH  TYR    58     105.844 122.916  82.163  1.00  0.00           O  
ATOM    810  HH  TYR    58     105.757 123.511  82.911  1.00  0.00           H  
ATOM    811  CE2 TYR    58     107.840 122.136  83.291  1.00  0.00           C  
ATOM    812  HE2 TYR    58     107.625 122.883  84.041  1.00  0.00           H  
ATOM    813  CD2 TYR    58     108.886 121.225  83.403  1.00  0.00           C  
ATOM    814  HD2 TYR    58     109.559 121.157  84.245  1.00  0.00           H  
ATOM    815  C   TYR    58     108.923 117.110  81.960  1.00  0.00           C  
ATOM    816  O   TYR    58     109.550 116.618  81.026  1.00  0.00           O  
ATOM    817  N   GLY    59     107.586 117.028  81.915  1.00  0.00           N  
ATOM    818  H   GLY    59     107.193 116.403  81.227  1.00  0.00           H  
ATOM    819  CA  GLY    59     106.664 117.521  82.960  1.00  0.00           C  
ATOM    820  HA2 GLY    59     106.457 116.665  83.601  1.00  0.00           H  
ATOM    821  HA3 GLY    59     107.044 118.341  83.568  1.00  0.00           H  
ATOM    822  C   GLY    59     105.377 118.084  82.288  1.00  0.00           C  
ATOM    823  O   GLY    59     105.243 118.136  81.086  1.00  0.00           O  
ATOM    824  N   GLN    60     104.414 118.529  83.051  1.00  0.00           N  
ATOM    825  H   GLN    60     103.753 119.091  82.535  1.00  0.00           H  
ATOM    826  CA  GLN    60     104.282 118.503  84.491  1.00  0.00           C  
ATOM    827  HA  GLN    60     104.929 117.733  84.911  1.00  0.00           H  
ATOM    828  CB  GLN    60     104.895 119.821  85.086  1.00  0.00           C  
ATOM    829  HB2 GLN    60     105.897 119.865  84.659  1.00  0.00           H  
ATOM    830  HB3 GLN    60     104.331 120.681  84.726  1.00  0.00           H  
ATOM    831  CG  GLN    60     104.946 119.765  86.631  1.00  0.00           C  
ATOM    832  HG2 GLN    60     105.019 118.757  87.039  1.00  0.00           H  
ATOM    833  HG3 GLN    60     105.784 120.318  87.056  1.00  0.00           H  
ATOM    834  CD  GLN    60     103.699 120.429  87.264  1.00  0.00           C  
ATOM    835  OE1 GLN    60     103.167 121.424  86.712  1.00  0.00           O  
ATOM    836  NE2 GLN    60     103.271 120.039  88.422  1.00  0.00           N  
ATOM    837 HE21 GLN    60     103.769 119.230  88.765  1.00  0.00           H  
ATOM    838 HE22 GLN    60     102.458 120.393  88.906  1.00  0.00           H  
ATOM    839  C   GLN    60     102.854 118.211  84.984  1.00  0.00           C  
ATOM    840  O   GLN    60     102.637 117.872  86.142  1.00  0.00           O  
ATOM    841  N   SER    61     101.836 118.479  84.201  1.00  0.00           N  
ATOM    842  H   SER    61     101.994 118.754  83.242  1.00  0.00           H  
ATOM    843  CA  SER    61     100.420 118.366  84.503  1.00  0.00           C  
ATOM    844  HA  SER    61     100.257 117.617  85.278  1.00  0.00           H  
ATOM    845  CB  SER    61      99.993 119.737  85.032  1.00  0.00           C  
ATOM    846  HB2 SER    61     100.617 120.076  85.859  1.00  0.00           H  
ATOM    847  HB3 SER    61     100.098 120.476  84.237  1.00  0.00           H  
ATOM    848  OG  SER    61      98.694 119.670  85.543  1.00  0.00           O  
ATOM    849  HG  SER    61      98.692 119.741  86.500  1.00  0.00           H  
ATOM    850  C   SER    61      99.688 117.954  83.239  1.00  0.00           C  
ATOM    851  O   SER    61     100.189 117.770  82.123  1.00  0.00           O  
ATOM    852  N   GLN    62      98.362 117.788  83.334  1.00  0.00           N  
ATOM    853  H   GLN    62      97.978 117.790  84.268  1.00  0.00           H  
ATOM    854  CA  GLN    62      97.312 117.366  82.319  1.00  0.00           C  
ATOM    855  HA  GLN    62      97.523 116.329  82.058  1.00  0.00           H  
ATOM    856  CB  GLN    62      95.882 117.239  82.944  1.00  0.00           C  
ATOM    857  HB2 GLN    62      95.135 116.886  82.233  1.00  0.00           H  
ATOM    858  HB3 GLN    62      95.824 116.425  83.666  1.00  0.00           H  
ATOM    859  CG  GLN    62      95.457 118.451  83.732  1.00  0.00           C  
ATOM    860  HG2 GLN    62      96.052 118.618  84.631  1.00  0.00           H  
ATOM    861  HG3 GLN    62      95.727 119.305  83.111  1.00  0.00           H  
ATOM    862  CD  GLN    62      93.953 118.524  84.060  1.00  0.00           C  
ATOM    863  OE1 GLN    62      93.239 117.537  84.036  1.00  0.00           O  
ATOM    864  NE2 GLN    62      93.422 119.666  84.298  1.00  0.00           N  
ATOM    865 HE21 GLN    62      92.439 119.794  84.104  1.00  0.00           H  
ATOM    866 HE22 GLN    62      94.012 120.438  84.023  1.00  0.00           H  
ATOM    867  C   GLN    62      97.214 118.203  81.013  1.00  0.00           C  
ATOM    868  O   GLN    62      96.931 117.627  80.008  1.00  0.00           O  
ATOM    869  N   ASN    63      97.396 119.553  81.096  1.00  0.00           N  
ATOM    870  H   ASN    63      97.526 119.945  82.018  1.00  0.00           H  
ATOM    871  CA  ASN    63      97.324 120.522  79.962  1.00  0.00           C  
ATOM    872  HA  ASN    63      97.324 119.855  79.099  1.00  0.00           H  
ATOM    873  CB  ASN    63      95.993 121.349  80.050  1.00  0.00           C  
ATOM    874  HB2 ASN    63      96.131 122.113  80.815  1.00  0.00           H  
ATOM    875  HB3 ASN    63      95.779 121.899  79.134  1.00  0.00           H  
ATOM    876  CG  ASN    63      94.836 120.458  80.447  1.00  0.00           C  
ATOM    877  OD1 ASN    63      94.280 120.389  81.540  1.00  0.00           O  
ATOM    878  ND2 ASN    63      94.315 119.715  79.506  1.00  0.00           N  
ATOM    879 HD21 ASN    63      93.458 119.233  79.739  1.00  0.00           H  
ATOM    880 HD22 ASN    63      94.647 119.706  78.553  1.00  0.00           H  
ATOM    881  C   ASN    63      98.600 121.374  79.835  1.00  0.00           C  
ATOM    882  O   ASN    63      98.688 122.142  78.908  1.00  0.00           O  
ATOM    883  N   THR    64      99.719 121.145  80.557  1.00  0.00           N  
ATOM    884  H   THR    64      99.587 120.482  81.308  1.00  0.00           H  
ATOM    885  CA  THR    64     101.090 121.586  80.371  1.00  0.00           C  
ATOM    886  HA  THR    64     101.145 121.928  79.337  1.00  0.00           H  
ATOM    887  CB  THR    64     101.374 122.897  81.200  1.00  0.00           C  
ATOM    888  HB  THR    64     100.982 122.926  82.217  1.00  0.00           H  
ATOM    889  CG2 THR    64     102.885 123.116  81.432  1.00  0.00           C  
ATOM    890 HG21 THR    64     103.318 123.012  80.437  1.00  0.00           H  
ATOM    891 HG22 THR    64     103.238 124.048  81.874  1.00  0.00           H  
ATOM    892 HG23 THR    64     103.255 122.347  82.110  1.00  0.00           H  
ATOM    893  OG1 THR    64     100.935 124.066  80.358  1.00  0.00           O  
ATOM    894  HG1 THR    64      99.976 124.037  80.380  1.00  0.00           H  
ATOM    895  C   THR    64     102.138 120.552  80.760  1.00  0.00           C  
ATOM    896  O   THR    64     102.201 120.175  81.912  1.00  0.00           O  
ATOM    897  N   GLY    65     103.034 119.974  79.924  1.00  0.00           N  
ATOM    898  H   GLY    65     103.729 119.337  80.289  1.00  0.00           H  
ATOM    899  CA  GLY    65     102.787 120.142  78.482  1.00  0.00           C  
ATOM    900  HA2 GLY    65     103.131 121.102  78.095  1.00  0.00           H  
ATOM    901  HA3 GLY    65     103.537 119.497  78.025  1.00  0.00           H  
ATOM    902  C   GLY    65     101.349 119.775  77.948  1.00  0.00           C  
ATOM    903  O   GLY    65     100.550 119.160  78.695  1.00  0.00           O  
ATOM    904  N   TYR    66     100.997 120.289  76.828  1.00  0.00           N  
ATOM    905  H   TYR    66     101.767 120.587  76.245  1.00  0.00           H  
ATOM    906  CA  TYR    66      99.662 120.239  76.180  1.00  0.00           C  
ATOM    907  HA  TYR    66      98.918 120.756  76.786  1.00  0.00           H  
ATOM    908  CB  TYR    66      99.845 121.012  74.869  1.00  0.00           C  
ATOM    909  HB2 TYR    66     100.213 122.031  74.988  1.00  0.00           H  
ATOM    910  HB3 TYR    66     100.652 120.583  74.275  1.00  0.00           H  
ATOM    911  CG  TYR    66      98.607 121.022  73.934  1.00  0.00           C  
ATOM    912  CD1 TYR    66      98.876 120.616  72.597  1.00  0.00           C  
ATOM    913  HD1 TYR    66      99.857 120.301  72.274  1.00  0.00           H  
ATOM    914  CE1 TYR    66      97.820 120.826  71.675  1.00  0.00           C  
ATOM    915  HE1 TYR    66      98.056 120.658  70.635  1.00  0.00           H  
ATOM    916  CZ  TYR    66      96.494 121.160  72.062  1.00  0.00           C  
ATOM    917  OH  TYR    66      95.476 121.296  71.126  1.00  0.00           O  
ATOM    918  HH  TYR    66      94.626 121.524  71.509  1.00  0.00           H  
ATOM    919  CE2 TYR    66      96.281 121.481  73.392  1.00  0.00           C  
ATOM    920  HE2 TYR    66      95.292 121.844  73.631  1.00  0.00           H  
ATOM    921  CD2 TYR    66      97.310 121.385  74.366  1.00  0.00           C  
ATOM    922  HD2 TYR    66      97.136 121.665  75.394  1.00  0.00           H  
ATOM    923  C   TYR    66      99.144 118.819  75.989  1.00  0.00           C  
ATOM    924  O   TYR    66      99.865 117.924  75.506  1.00  0.00           O  
ATOM    925  N   GLY    67      97.921 118.509  76.405  1.00  0.00           N  
ATOM    926  H   GLY    67      97.432 119.236  76.908  1.00  0.00           H  
ATOM    927  CA  GLY    67      97.440 117.094  76.572  1.00  0.00           C  
ATOM    928  HA2 GLY    67      98.267 116.401  76.418  1.00  0.00           H  
ATOM    929  HA3 GLY    67      97.021 116.871  77.554  1.00  0.00           H  
ATOM    930  C   GLY    67      96.357 116.653  75.549  1.00  0.00           C  
ATOM    931  O   GLY    67      95.901 115.511  75.476  1.00  0.00           O  
ATOM    932  N   THR    68      95.929 117.593  74.723  1.00  0.00           N  
ATOM    933  H   THR    68      96.261 118.535  74.874  1.00  0.00           H  
ATOM    934  CA  THR    68      94.941 117.427  73.577  1.00  0.00           C  
ATOM    935  HA  THR    68      94.300 116.598  73.879  1.00  0.00           H  
ATOM    936  CB  THR    68      94.114 118.738  73.292  1.00  0.00           C  
ATOM    937  HB  THR    68      94.676 119.606  72.951  1.00  0.00           H  
ATOM    938  CG2 THR    68      92.989 118.516  72.311  1.00  0.00           C  
ATOM    939 HG21 THR    68      93.403 118.363  71.314  1.00  0.00           H  
ATOM    940 HG22 THR    68      92.484 117.577  72.539  1.00  0.00           H  
ATOM    941 HG23 THR    68      92.316 119.370  72.390  1.00  0.00           H  
ATOM    942  OG1 THR    68      93.541 119.055  74.554  1.00  0.00           O  
ATOM    943  HG1 THR    68      93.262 119.973  74.535  1.00  0.00           H  
ATOM    944  C   THR    68      95.542 116.828  72.297  1.00  0.00           C  
ATOM    945  O   THR    68      96.677 117.234  71.901  1.00  0.00           O  
ATOM    946  N   GLN    69      94.877 115.708  71.883  1.00  0.00           N  
ATOM    947  H   GLN    69      94.155 115.446  72.539  1.00  0.00           H  
ATOM    948  CA  GLN    69      95.207 114.953  70.641  1.00  0.00           C  
ATOM    949  HA  GLN    69      96.296 114.920  70.620  1.00  0.00           H  
ATOM    950  CB  GLN    69      94.727 113.503  70.654  1.00  0.00           C  
ATOM    951  HB2 GLN    69      95.149 112.930  69.829  1.00  0.00           H  
ATOM    952  HB3 GLN    69      95.155 112.996  71.519  1.00  0.00           H  
ATOM    953  CG  GLN    69      93.193 113.429  70.789  1.00  0.00           C  
ATOM    954  HG2 GLN    69      92.898 113.714  71.799  1.00  0.00           H  
ATOM    955  HG3 GLN    69      92.662 114.063  70.079  1.00  0.00           H  
ATOM    956  CD  GLN    69      92.646 112.020  70.534  1.00  0.00           C  
ATOM    957  OE1 GLN    69      93.246 110.999  70.787  1.00  0.00           O  
ATOM    958  NE2 GLN    69      91.502 111.967  69.933  1.00  0.00           N  
ATOM    959 HE21 GLN    69      90.969 112.763  69.613  1.00  0.00           H  
ATOM    960 HE22 GLN    69      91.080 111.054  70.017  1.00  0.00           H  
ATOM    961  C   GLN    69      94.817 115.630  69.330  1.00  0.00           C  
ATOM    962  O   GLN    69      93.884 116.464  69.431  1.00  0.00           O  
ATOM    963  N   SER    70      95.484 115.330  68.222  1.00  0.00           N  
ATOM    964  H   SER    70      96.236 114.658  68.273  1.00  0.00           H  
ATOM    965  CA  SER    70      95.266 116.032  66.887  1.00  0.00           C  
ATOM    966  HA  SER    70      95.026 117.083  67.046  1.00  0.00           H  
ATOM    967  CB  SER    70      96.526 116.003  66.067  1.00  0.00           C  
ATOM    968  HB2 SER    70      96.370 116.658  65.210  1.00  0.00           H  
ATOM    969  HB3 SER    70      97.329 116.477  66.632  1.00  0.00           H  
ATOM    970  OG  SER    70      96.954 114.699  65.749  1.00  0.00           O  
ATOM    971  HG  SER    70      96.789 114.521  64.820  1.00  0.00           H  
ATOM    972  C   SER    70      94.091 115.526  66.119  1.00  0.00           C  
ATOM    973  O   SER    70      93.874 116.147  64.988  1.00  0.00           O  
ATOM    974  N   THR    71      93.326 114.525  66.609  1.00  0.00           N  
ATOM    975  H   THR    71      93.535 114.217  67.548  1.00  0.00           H  
ATOM    976  CA  THR    71      92.064 114.080  65.977  1.00  0.00           C  
ATOM    977  HA  THR    71      91.717 114.686  65.141  1.00  0.00           H  
ATOM    978  CB  THR    71      92.415 112.629  65.545  1.00  0.00           C  
ATOM    979  HB  THR    71      91.473 112.136  65.305  1.00  0.00           H  
ATOM    980  CG2 THR    71      93.463 112.514  64.394  1.00  0.00           C  
ATOM    981 HG21 THR    71      93.755 111.481  64.206  1.00  0.00           H  
ATOM    982 HG22 THR    71      93.202 112.944  63.427  1.00  0.00           H  
ATOM    983 HG23 THR    71      94.392 113.049  64.591  1.00  0.00           H  
ATOM    984  OG1 THR    71      92.850 111.840  66.630  1.00  0.00           O  
ATOM    985  HG1 THR    71      92.018 111.458  66.918  1.00  0.00           H  
ATOM    986  C   THR    71      90.910 114.129  67.010  1.00  0.00           C  
ATOM    987  O   THR    71      91.152 114.046  68.201  1.00  0.00           O  
ATOM    988  N   PRO    72      89.723 114.128  66.548  1.00  0.00           N  
ATOM    989  CD  PRO    72      89.330 114.570  65.253  1.00  0.00           C  
ATOM    990  HD2 PRO    72      89.561 113.912  64.415  1.00  0.00           H  
ATOM    991  HD3 PRO    72      89.690 115.513  64.842  1.00  0.00           H  
ATOM    992  CG  PRO    72      87.759 114.630  65.306  1.00  0.00           C  
ATOM    993  HG2 PRO    72      87.314 113.778  64.793  1.00  0.00           H  
ATOM    994  HG3 PRO    72      87.390 115.555  64.863  1.00  0.00           H  
ATOM    995  CB  PRO    72      87.262 114.675  66.738  1.00  0.00           C  
ATOM    996  HB2 PRO    72      86.357 114.093  66.911  1.00  0.00           H  
ATOM    997  HB3 PRO    72      87.018 115.695  67.034  1.00  0.00           H  
ATOM    998  CA  PRO    72      88.532 114.011  67.422  1.00  0.00           C  
ATOM    999  HA  PRO    72      88.797 114.532  68.342  1.00  0.00           H  
ATOM   1000  C   PRO    72      88.212 112.587  67.831  1.00  0.00           C  
ATOM   1001  O   PRO    72      88.205 111.700  66.966  1.00  0.00           O  
ATOM   1002  N   GLN    73      87.939 112.361  69.086  1.00  0.00           N  
ATOM   1003  H   GLN    73      87.901 113.095  69.779  1.00  0.00           H  
ATOM   1004  CA  GLN    73      87.405 111.096  69.458  1.00  0.00           C  
ATOM   1005  HA  GLN    73      88.146 110.484  68.943  1.00  0.00           H  
ATOM   1006  CB  GLN    73      87.553 110.815  70.931  1.00  0.00           C  
ATOM   1007  HB2 GLN    73      87.336 109.770  71.152  1.00  0.00           H  
ATOM   1008  HB3 GLN    73      88.541 111.121  71.275  1.00  0.00           H  
ATOM   1009  CG  GLN    73      86.696 111.810  71.807  1.00  0.00           C  
ATOM   1010  HG2 GLN    73      87.306 112.075  72.670  1.00  0.00           H  
ATOM   1011  HG3 GLN    73      86.539 112.704  71.203  1.00  0.00           H  
ATOM   1012  CD  GLN    73      85.381 111.372  72.306  1.00  0.00           C  
ATOM   1013  OE1 GLN    73      84.628 110.774  71.578  1.00  0.00           O  
ATOM   1014  NE2 GLN    73      85.003 111.647  73.483  1.00  0.00           N  
ATOM   1015 HE21 GLN    73      85.585 112.187  74.107  1.00  0.00           H  
ATOM   1016 HE22 GLN    73      84.287 111.024  73.829  1.00  0.00           H  
ATOM   1017  C   GLN    73      85.932 110.866  68.944  1.00  0.00           C  
ATOM   1018  O   GLN    73      85.228 111.823  68.688  1.00  0.00           O  
ATOM   1019  N   GLY    74      85.647 109.646  68.533  1.00  0.00           N  
ATOM   1020  H   GLY    74      86.415 108.994  68.615  1.00  0.00           H  
ATOM   1021  CA  GLY    74      84.493 109.117  67.860  1.00  0.00           C  
ATOM   1022  HA2 GLY    74      84.079 109.722  67.054  1.00  0.00           H  
ATOM   1023  HA3 GLY    74      84.887 108.232  67.359  1.00  0.00           H  
ATOM   1024  C   GLY    74      83.330 108.589  68.730  1.00  0.00           C  
ATOM   1025  O   GLY    74      82.424 108.015  68.096  1.00  0.00           O  
ATOM   1026  N   TYR    75      83.311 108.823  70.030  1.00  0.00           N  
ATOM   1027  H   TYR    75      84.080 109.370  70.388  1.00  0.00           H  
ATOM   1028  CA  TYR    75      82.293 108.278  71.000  1.00  0.00           C  
ATOM   1029  HA  TYR    75      81.713 107.492  70.516  1.00  0.00           H  
ATOM   1030  CB  TYR    75      82.904 107.662  72.285  1.00  0.00           C  
ATOM   1031  HB2 TYR    75      82.848 108.534  72.937  1.00  0.00           H  
ATOM   1032  HB3 TYR    75      82.192 106.886  72.566  1.00  0.00           H  
ATOM   1033  CG  TYR    75      84.366 107.090  72.121  1.00  0.00           C  
ATOM   1034  CD1 TYR    75      85.486 107.756  72.618  1.00  0.00           C  
ATOM   1035  HD1 TYR    75      85.379 108.748  73.030  1.00  0.00           H  
ATOM   1036  CE1 TYR    75      86.752 107.238  72.344  1.00  0.00           C  
ATOM   1037  HE1 TYR    75      87.594 107.887  72.533  1.00  0.00           H  
ATOM   1038  CZ  TYR    75      86.897 105.931  71.791  1.00  0.00           C  
ATOM   1039  OH  TYR    75      88.088 105.473  71.579  1.00  0.00           O  
ATOM   1040  HH  TYR    75      87.994 105.223  70.657  1.00  0.00           H  
ATOM   1041  CE2 TYR    75      85.780 105.265  71.293  1.00  0.00           C  
ATOM   1042  HE2 TYR    75      85.956 104.288  70.867  1.00  0.00           H  
ATOM   1043  CD2 TYR    75      84.508 105.842  71.429  1.00  0.00           C  
ATOM   1044  HD2 TYR    75      83.632 105.306  71.096  1.00  0.00           H  
ATOM   1045  C   TYR    75      81.314 109.422  71.343  1.00  0.00           C  
ATOM   1046  O   TYR    75      80.200 109.142  71.697  1.00  0.00           O  
ATOM   1047  N   GLY    76      81.801 110.673  71.304  1.00  0.00           N  
ATOM   1048  H   GLY    76      82.757 110.758  70.990  1.00  0.00           H  
ATOM   1049  CA  GLY    76      81.119 111.835  71.900  1.00  0.00           C  
ATOM   1050  HA2 GLY    76      81.707 112.752  71.867  1.00  0.00           H  
ATOM   1051  HA3 GLY    76      80.188 112.007  71.360  1.00  0.00           H  
ATOM   1052  C   GLY    76      80.820 111.568  73.347  1.00  0.00           C  
ATOM   1053  O   GLY    76      81.714 111.087  74.013  1.00  0.00           O  
ATOM   1054  N   SER    77      79.666 111.966  73.817  1.00  0.00           N  
ATOM   1055  H   SER    77      79.099 112.542  73.210  1.00  0.00           H  
ATOM   1056  CA  SER    77      79.315 111.996  75.287  1.00  0.00           C  
ATOM   1057  HA  SER    77      80.071 111.417  75.817  1.00  0.00           H  
ATOM   1058  CB  SER    77      79.403 113.474  75.798  1.00  0.00           C  
ATOM   1059  HB2 SER    77      78.947 113.580  76.782  1.00  0.00           H  
ATOM   1060  HB3 SER    77      80.443 113.794  75.854  1.00  0.00           H  
ATOM   1061  OG  SER    77      78.629 114.242  74.974  1.00  0.00           O  
ATOM   1062  HG  SER    77      77.770 113.815  74.999  1.00  0.00           H  
ATOM   1063  C   SER    77      77.813 111.394  75.489  1.00  0.00           C  
ATOM   1064  O   SER    77      76.852 112.114  75.544  1.00  0.00           O  
ATOM   1065  N   THR    78      77.676 110.050  75.534  1.00  0.00           N  
ATOM   1066  H   THR    78      76.769 109.607  75.513  1.00  0.00           H  
ATOM   1067  CA  THR    78      78.696 109.023  75.499  1.00  0.00           C  
ATOM   1068  HA  THR    78      79.479 109.467  74.885  1.00  0.00           H  
ATOM   1069  CB  THR    78      79.231 108.621  76.880  1.00  0.00           C  
ATOM   1070  HB  THR    78      78.671 107.840  77.396  1.00  0.00           H  
ATOM   1071  CG2 THR    78      80.670 108.180  76.709  1.00  0.00           C  
ATOM   1072 HG21 THR    78      81.141 108.951  76.098  1.00  0.00           H  
ATOM   1073 HG22 THR    78      81.233 108.052  77.633  1.00  0.00           H  
ATOM   1074 HG23 THR    78      80.728 107.251  76.142  1.00  0.00           H  
ATOM   1075  OG1 THR    78      79.206 109.786  77.755  1.00  0.00           O  
ATOM   1076  HG1 THR    78      78.260 109.948  77.779  1.00  0.00           H  
ATOM   1077  C   THR    78      78.151 107.781  74.736  1.00  0.00           C  
ATOM   1078  O   THR    78      77.356 107.052  75.278  1.00  0.00           O  
ATOM   1079  N   GLY    79      78.787 107.467  73.610  1.00  0.00           N  
ATOM   1080  H   GLY    79      79.445 108.154  73.271  1.00  0.00           H  
ATOM   1081  CA  GLY    79      78.557 106.296  72.809  1.00  0.00           C  
ATOM   1082  HA2 GLY    79      77.747 105.762  73.306  1.00  0.00           H  
ATOM   1083  HA3 GLY    79      78.224 106.484  71.788  1.00  0.00           H  
ATOM   1084  C   GLY    79      79.765 105.407  72.793  1.00  0.00           C  
ATOM   1085  O   GLY    79      80.279 105.175  73.819  1.00  0.00           O  
ATOM   1086  N   GLY    80      80.312 104.885  71.677  1.00  0.00           N  
ATOM   1087  H   GLY    80      81.075 104.237  71.815  1.00  0.00           H  
ATOM   1088  CA  GLY    80      79.777 105.032  70.321  1.00  0.00           C  
ATOM   1089  HA2 GLY    80      79.650 106.091  70.097  1.00  0.00           H  
ATOM   1090  HA3 GLY    80      80.412 104.520  69.599  1.00  0.00           H  
ATOM   1091  C   GLY    80      78.359 104.433  70.201  1.00  0.00           C  
ATOM   1092  O   GLY    80      78.023 103.538  70.948  1.00  0.00           O  
ATOM   1093  N   TYR    81      77.528 104.891  69.168  1.00  0.00           N  
ATOM   1094  H   TYR    81      77.693 105.589  68.457  1.00  0.00           H  
ATOM   1095  CA  TYR    81      76.142 104.517  69.235  1.00  0.00           C  
ATOM   1096  HA  TYR    81      75.928 104.006  70.174  1.00  0.00           H  
ATOM   1097  CB  TYR    81      75.358 105.865  69.190  1.00  0.00           C  
ATOM   1098  HB2 TYR    81      75.717 106.540  68.413  1.00  0.00           H  
ATOM   1099  HB3 TYR    81      74.329 105.667  68.890  1.00  0.00           H  
ATOM   1100  CG  TYR    81      75.383 106.627  70.498  1.00  0.00           C  
ATOM   1101  CD1 TYR    81      74.425 106.304  71.484  1.00  0.00           C  
ATOM   1102  HD1 TYR    81      73.800 105.424  71.445  1.00  0.00           H  
ATOM   1103  CE1 TYR    81      74.422 106.947  72.695  1.00  0.00           C  
ATOM   1104  HE1 TYR    81      73.839 106.522  73.499  1.00  0.00           H  
ATOM   1105  CZ  TYR    81      75.240 108.047  72.955  1.00  0.00           C  
ATOM   1106  OH  TYR    81      75.103 108.820  74.045  1.00  0.00           O  
ATOM   1107  HH  TYR    81      74.762 108.314  74.787  1.00  0.00           H  
ATOM   1108  CE2 TYR    81      76.135 108.505  71.960  1.00  0.00           C  
ATOM   1109  HE2 TYR    81      76.702 109.424  71.947  1.00  0.00           H  
ATOM   1110  CD2 TYR    81      76.254 107.723  70.748  1.00  0.00           C  
ATOM   1111  HD2 TYR    81      76.912 108.030  69.949  1.00  0.00           H  
ATOM   1112  C   TYR    81      75.922 103.733  67.951  1.00  0.00           C  
ATOM   1113  O   TYR    81      76.457 104.084  66.916  1.00  0.00           O  
ATOM   1114  N   GLY    82      75.063 102.715  67.996  1.00  0.00           N  
ATOM   1115  H   GLY    82      75.044 102.217  67.117  1.00  0.00           H  
ATOM   1116  CA  GLY    82      74.054 102.259  69.009  1.00  0.00           C  
ATOM   1117  HA2 GLY    82      73.674 101.291  68.682  1.00  0.00           H  
ATOM   1118  HA3 GLY    82      74.588 102.041  69.934  1.00  0.00           H  
ATOM   1119  C   GLY    82      72.881 103.154  69.203  1.00  0.00           C  
ATOM   1120  O   GLY    82      72.683 104.176  68.486  1.00  0.00           O  
ATOM   1121  N   SER    83      71.951 102.710  70.087  1.00  0.00           N  
ATOM   1122  H   SER    83      72.378 102.028  70.697  1.00  0.00           H  
ATOM   1123  CA  SER    83      70.663 103.304  70.550  1.00  0.00           C  
ATOM   1124  HA  SER    83      70.026 102.632  71.124  1.00  0.00           H  
ATOM   1125  CB  SER    83      70.883 104.408  71.608  1.00  0.00           C  
ATOM   1126  HB2 SER    83      71.425 105.219  71.122  1.00  0.00           H  
ATOM   1127  HB3 SER    83      69.966 104.836  72.013  1.00  0.00           H  
ATOM   1128  OG  SER    83      71.679 103.870  72.618  1.00  0.00           O  
ATOM   1129  HG  SER    83      71.410 104.330  73.417  1.00  0.00           H  
ATOM   1130  C   SER    83      69.816 103.798  69.341  1.00  0.00           C  
ATOM   1131  O   SER    83      69.500 105.006  69.330  1.00  0.00           O  
ATOM   1132  N   SER    84      69.354 103.016  68.366  1.00  0.00           N  
ATOM   1133  H   SER    84      68.793 103.431  67.636  1.00  0.00           H  
ATOM   1134  CA  SER    84      69.367 101.539  68.444  1.00  0.00           C  
ATOM   1135  HA  SER    84      69.181 101.183  69.458  1.00  0.00           H  
ATOM   1136  CB  SER    84      68.113 101.123  67.682  1.00  0.00           C  
ATOM   1137  HB2 SER    84      67.301 101.620  68.213  1.00  0.00           H  
ATOM   1138  HB3 SER    84      68.115 101.424  66.634  1.00  0.00           H  
ATOM   1139  OG  SER    84      68.030  99.742  67.750  1.00  0.00           O  
ATOM   1140  HG  SER    84      67.125  99.450  67.888  1.00  0.00           H  
ATOM   1141  C   SER    84      70.715 100.894  67.930  1.00  0.00           C  
ATOM   1142  O   SER    84      71.291 101.408  66.991  1.00  0.00           O  
ATOM   1143  N   GLN    85      71.108  99.763  68.420  1.00  0.00           N  
ATOM   1144  H   GLN    85      70.630  99.408  69.237  1.00  0.00           H  
ATOM   1145  CA  GLN    85      72.160  98.965  67.758  1.00  0.00           C  
ATOM   1146  HA  GLN    85      72.940  99.676  67.485  1.00  0.00           H  
ATOM   1147  CB  GLN    85      72.788  97.988  68.791  1.00  0.00           C  
ATOM   1148  HB2 GLN    85      71.971  97.367  69.156  1.00  0.00           H  
ATOM   1149  HB3 GLN    85      73.524  97.345  68.308  1.00  0.00           H  
ATOM   1150  CG  GLN    85      73.555  98.624  69.983  1.00  0.00           C  
ATOM   1151  HG2 GLN    85      74.368  99.151  69.484  1.00  0.00           H  
ATOM   1152  HG3 GLN    85      72.830  99.282  70.464  1.00  0.00           H  
ATOM   1153  CD  GLN    85      74.147  97.622  71.000  1.00  0.00           C  
ATOM   1154  OE1 GLN    85      74.095  96.433  70.854  1.00  0.00           O  
ATOM   1155  NE2 GLN    85      74.740  98.028  72.081  1.00  0.00           N  
ATOM   1156 HE21 GLN    85      75.097  97.409  72.795  1.00  0.00           H  
ATOM   1157 HE22 GLN    85      74.944  99.001  72.256  1.00  0.00           H  
ATOM   1158  C   GLN    85      71.664  98.258  66.489  1.00  0.00           C  
ATOM   1159  O   GLN    85      72.452  97.867  65.621  1.00  0.00           O  
ATOM   1160  N   SER    86      70.312  98.067  66.403  1.00  0.00           N  
ATOM   1161  H   SER    86      69.761  98.404  67.180  1.00  0.00           H  
ATOM   1162  CA  SER    86      69.596  97.448  65.274  1.00  0.00           C  
ATOM   1163  HA  SER    86      68.523  97.467  65.463  1.00  0.00           H  
ATOM   1164  CB  SER    86      69.759  98.288  63.965  1.00  0.00           C  
ATOM   1165  HB2 SER    86      69.726  99.356  64.181  1.00  0.00           H  
ATOM   1166  HB3 SER    86      70.663  97.917  63.483  1.00  0.00           H  
ATOM   1167  OG  SER    86      68.694  98.032  63.031  1.00  0.00           O  
ATOM   1168  HG  SER    86      68.567  98.780  62.443  1.00  0.00           H  
ATOM   1169  C   SER    86      70.030  95.994  64.975  1.00  0.00           C  
ATOM   1170  O   SER    86      70.060  95.530  63.813  1.00  0.00           O  
ATOM   1171  N   SER    87      70.304  95.163  65.941  1.00  0.00           N  
ATOM   1172  H   SER    87      70.133  95.495  66.879  1.00  0.00           H  
ATOM   1173  CA  SER    87      70.486  93.704  65.875  1.00  0.00           C  
ATOM   1174  HA  SER    87      71.315  93.478  65.204  1.00  0.00           H  
ATOM   1175  CB  SER    87      70.919  93.187  67.247  1.00  0.00           C  
ATOM   1176  HB2 SER    87      70.073  93.195  67.934  1.00  0.00           H  
ATOM   1177  HB3 SER    87      71.313  92.177  67.137  1.00  0.00           H  
ATOM   1178  OG  SER    87      72.024  93.948  67.807  1.00  0.00           O  
ATOM   1179  HG  SER    87      72.757  94.107  67.209  1.00  0.00           H  
ATOM   1180  C   SER    87      69.367  92.921  65.243  1.00  0.00           C  
ATOM   1181  O   SER    87      69.610  91.790  64.736  1.00  0.00           O  
ATOM   1182  N   GLN    88      68.171  93.505  65.181  1.00  0.00           N  
ATOM   1183  H   GLN    88      68.145  94.451  65.531  1.00  0.00           H  
ATOM   1184  CA  GLN    88      67.006  93.029  64.452  1.00  0.00           C  
ATOM   1185  HA  GLN    88      66.603  92.245  65.095  1.00  0.00           H  
ATOM   1186  CB  GLN    88      65.941  94.187  64.269  1.00  0.00           C  
ATOM   1187  HB2 GLN    88      65.077  93.578  64.006  1.00  0.00           H  
ATOM   1188  HB3 GLN    88      65.747  94.652  65.236  1.00  0.00           H  
ATOM   1189  CG  GLN    88      66.235  95.172  63.109  1.00  0.00           C  
ATOM   1190  HG2 GLN    88      67.232  95.609  63.049  1.00  0.00           H  
ATOM   1191  HG3 GLN    88      66.194  94.685  62.135  1.00  0.00           H  
ATOM   1192  CD  GLN    88      65.333  96.418  63.031  1.00  0.00           C  
ATOM   1193  OE1 GLN    88      64.098  96.339  63.124  1.00  0.00           O  
ATOM   1194  NE2 GLN    88      65.893  97.600  63.148  1.00  0.00           N  
ATOM   1195 HE21 GLN    88      66.873  97.663  63.388  1.00  0.00           H  
ATOM   1196 HE22 GLN    88      65.312  98.423  63.224  1.00  0.00           H  
ATOM   1197  C   GLN    88      67.272  92.441  63.053  1.00  0.00           C  
ATOM   1198  O   GLN    88      68.140  92.867  62.338  1.00  0.00           O  
ATOM   1199  N   SER    89      66.623  91.315  62.649  1.00  0.00           N  
ATOM   1200  H   SER    89      65.772  90.998  63.092  1.00  0.00           H  
ATOM   1201  CA  SER    89      66.788  90.554  61.358  1.00  0.00           C  
ATOM   1202  HA  SER    89      66.473  91.284  60.612  1.00  0.00           H  
ATOM   1203  CB  SER    89      68.250  90.113  61.120  1.00  0.00           C  
ATOM   1204  HB2 SER    89      68.914  90.975  61.060  1.00  0.00           H  
ATOM   1205  HB3 SER    89      68.614  89.547  61.977  1.00  0.00           H  
ATOM   1206  OG  SER    89      68.239  89.356  59.894  1.00  0.00           O  
ATOM   1207  HG  SER    89      69.030  88.813  59.863  1.00  0.00           H  
ATOM   1208  C   SER    89      65.710  89.416  61.208  1.00  0.00           C  
ATOM   1209  O   SER    89      65.504  88.584  62.086  1.00  0.00           O  
ATOM   1210  N   SER    90      64.967  89.333  60.045  1.00  0.00           N  
ATOM   1211  H   SER    90      65.162  90.070  59.383  1.00  0.00           H  
ATOM   1212  CA  SER    90      64.103  88.247  59.609  1.00  0.00           C  
ATOM   1213  HA  SER    90      63.783  87.717  60.506  1.00  0.00           H  
ATOM   1214  CB  SER    90      62.839  88.880  58.942  1.00  0.00           C  
ATOM   1215  HB2 SER    90      62.210  89.332  59.710  1.00  0.00           H  
ATOM   1216  HB3 SER    90      63.258  89.588  58.227  1.00  0.00           H  
ATOM   1217  OG  SER    90      62.019  87.966  58.163  1.00  0.00           O  
ATOM   1218  HG  SER    90      62.179  88.002  57.217  1.00  0.00           H  
ATOM   1219  C   SER    90      64.842  87.199  58.752  1.00  0.00           C  
ATOM   1220  O   SER    90      64.504  86.056  58.754  1.00  0.00           O  
ATOM   1221  N   TYR    91      65.912  87.600  58.074  1.00  0.00           N  
ATOM   1222  H   TYR    91      66.011  88.601  57.983  1.00  0.00           H  
ATOM   1223  CA  TYR    91      66.778  86.717  57.346  1.00  0.00           C  
ATOM   1224  HA  TYR    91      66.285  86.120  56.579  1.00  0.00           H  
ATOM   1225  CB  TYR    91      67.765  87.604  56.626  1.00  0.00           C  
ATOM   1226  HB2 TYR    91      67.263  88.374  56.040  1.00  0.00           H  
ATOM   1227  HB3 TYR    91      68.393  88.083  57.377  1.00  0.00           H  
ATOM   1228  CG  TYR    91      68.699  86.858  55.792  1.00  0.00           C  
ATOM   1229  CD1 TYR    91      69.793  86.185  56.344  1.00  0.00           C  
ATOM   1230  HD1 TYR    91      70.168  86.292  57.351  1.00  0.00           H  
ATOM   1231  CE1 TYR    91      70.399  85.194  55.478  1.00  0.00           C  
ATOM   1232  HE1 TYR    91      71.229  84.633  55.880  1.00  0.00           H  
ATOM   1233  CZ  TYR    91      70.105  84.979  54.152  1.00  0.00           C  
ATOM   1234  OH  TYR    91      70.831  84.166  53.309  1.00  0.00           O  
ATOM   1235  HH  TYR    91      70.968  84.669  52.503  1.00  0.00           H  
ATOM   1236  CE2 TYR    91      69.083  85.821  53.586  1.00  0.00           C  
ATOM   1237  HE2 TYR    91      68.899  85.798  52.522  1.00  0.00           H  
ATOM   1238  CD2 TYR    91      68.447  86.725  54.448  1.00  0.00           C  
ATOM   1239  HD2 TYR    91      67.626  87.251  53.983  1.00  0.00           H  
ATOM   1240  C   TYR    91      67.421  85.648  58.299  1.00  0.00           C  
ATOM   1241  O   TYR    91      67.926  85.968  59.374  1.00  0.00           O  
ATOM   1242  N   GLY    92      67.628  84.404  57.835  1.00  0.00           N  
ATOM   1243  H   GLY    92      68.064  83.767  58.486  1.00  0.00           H  
ATOM   1244  CA  GLY    92      67.365  83.847  56.513  1.00  0.00           C  
ATOM   1245  HA2 GLY    92      66.279  83.797  56.434  1.00  0.00           H  
ATOM   1246  HA3 GLY    92      67.582  84.540  55.699  1.00  0.00           H  
ATOM   1247  C   GLY    92      68.098  82.490  56.165  1.00  0.00           C  
ATOM   1248  O   GLY    92      69.255  82.336  56.692  1.00  0.00           O  
ATOM   1249  N   GLN    93      67.481  81.608  55.478  1.00  0.00           N  
ATOM   1250  H   GLN    93      66.504  81.796  55.304  1.00  0.00           H  
ATOM   1251  CA  GLN    93      68.104  80.322  55.186  1.00  0.00           C  
ATOM   1252  HA  GLN    93      69.149  80.464  54.910  1.00  0.00           H  
ATOM   1253  CB  GLN    93      68.067  79.495  56.449  1.00  0.00           C  
ATOM   1254  HB2 GLN    93      68.303  80.184  57.261  1.00  0.00           H  
ATOM   1255  HB3 GLN    93      67.025  79.178  56.470  1.00  0.00           H  
ATOM   1256  CG  GLN    93      68.957  78.253  56.380  1.00  0.00           C  
ATOM   1257  HG2 GLN    93      68.762  77.587  55.540  1.00  0.00           H  
ATOM   1258  HG3 GLN    93      69.965  78.641  56.238  1.00  0.00           H  
ATOM   1259  CD  GLN    93      68.791  77.393  57.611  1.00  0.00           C  
ATOM   1260  OE1 GLN    93      67.751  77.298  58.239  1.00  0.00           O  
ATOM   1261  NE2 GLN    93      69.789  76.751  58.098  1.00  0.00           N  
ATOM   1262 HE21 GLN    93      69.673  76.072  58.837  1.00  0.00           H  
ATOM   1263 HE22 GLN    93      70.690  76.777  57.642  1.00  0.00           H  
ATOM   1264  C   GLN    93      67.529  79.537  53.988  1.00  0.00           C  
ATOM   1265  O   GLN    93      66.301  79.484  53.940  1.00  0.00           O  
ATOM   1266  N   GLN    94      68.330  78.755  53.201  1.00  0.00           N  
ATOM   1267  H   GLN    94      69.330  78.856  53.305  1.00  0.00           H  
ATOM   1268  CA  GLN    94      67.866  78.137  51.922  1.00  0.00           C  
ATOM   1269  HA  GLN    94      67.206  78.861  51.445  1.00  0.00           H  
ATOM   1270  CB  GLN    94      69.079  77.873  51.022  1.00  0.00           C  
ATOM   1271  HB2 GLN    94      69.770  78.716  50.978  1.00  0.00           H  
ATOM   1272  HB3 GLN    94      69.572  77.097  51.607  1.00  0.00           H  
ATOM   1273  CG  GLN    94      68.902  77.139  49.720  1.00  0.00           C  
ATOM   1274  HG2 GLN    94      69.918  76.848  49.455  1.00  0.00           H  
ATOM   1275  HG3 GLN    94      68.313  76.227  49.818  1.00  0.00           H  
ATOM   1276  CD  GLN    94      68.205  77.902  48.689  1.00  0.00           C  
ATOM   1277  OE1 GLN    94      67.149  78.487  48.862  1.00  0.00           O  
ATOM   1278  NE2 GLN    94      68.726  77.933  47.474  1.00  0.00           N  
ATOM   1279 HE21 GLN    94      69.596  77.477  47.238  1.00  0.00           H  
ATOM   1280 HE22 GLN    94      68.092  78.372  46.822  1.00  0.00           H  
ATOM   1281  C   GLN    94      67.001  76.934  52.104  1.00  0.00           C  
ATOM   1282  O   GLN    94      67.505  75.894  52.465  1.00  0.00           O  
ATOM   1283  N   SER    95      65.744  77.099  51.618  1.00  0.00           N  
ATOM   1284  H   SER    95      65.522  78.053  51.373  1.00  0.00           H  
ATOM   1285  CA  SER    95      64.783  76.047  51.325  1.00  0.00           C  
ATOM   1286  HA  SER    95      64.600  75.486  52.241  1.00  0.00           H  
ATOM   1287  CB  SER    95      63.461  76.800  50.982  1.00  0.00           C  
ATOM   1288  HB2 SER    95      63.526  77.441  50.103  1.00  0.00           H  
ATOM   1289  HB3 SER    95      62.655  76.199  50.559  1.00  0.00           H  
ATOM   1290  OG  SER    95      62.972  77.605  51.967  1.00  0.00           O  
ATOM   1291  HG  SER    95      62.613  77.021  52.639  1.00  0.00           H  
ATOM   1292  C   SER    95      65.265  75.159  50.145  1.00  0.00           C  
ATOM   1293  O   SER    95      65.893  75.614  49.171  1.00  0.00           O  
ATOM   1294  N   SER    96      64.834  73.894  50.202  1.00  0.00           N  
ATOM   1295  H   SER    96      64.414  73.574  51.063  1.00  0.00           H  
ATOM   1296  CA  SER    96      65.288  72.922  49.194  1.00  0.00           C  
ATOM   1297  HA  SER    96      66.373  72.931  49.086  1.00  0.00           H  
ATOM   1298  CB  SER    96      64.596  71.575  49.498  1.00  0.00           C  
ATOM   1299  HB2 SER    96      63.555  71.830  49.300  1.00  0.00           H  
ATOM   1300  HB3 SER    96      64.948  70.784  48.837  1.00  0.00           H  
ATOM   1301  OG  SER    96      64.877  71.118  50.778  1.00  0.00           O  
ATOM   1302  HG  SER    96      65.730  70.682  50.715  1.00  0.00           H  
ATOM   1303  C   SER    96      64.794  73.377  47.777  1.00  0.00           C  
ATOM   1304  O   SER    96      63.669  73.779  47.686  1.00  0.00           O  
ATOM   1305  N   TYR    97      65.529  73.277  46.651  1.00  0.00           N  
ATOM   1306  H   TYR    97      65.006  73.489  45.813  1.00  0.00           H  
ATOM   1307  CA  TYR    97      66.905  72.827  46.365  1.00  0.00           C  
ATOM   1308  HA  TYR    97      66.948  72.907  45.279  1.00  0.00           H  
ATOM   1309  CB  TYR    97      67.911  73.837  46.916  1.00  0.00           C  
ATOM   1310  HB2 TYR    97      67.499  74.270  47.828  1.00  0.00           H  
ATOM   1311  HB3 TYR    97      68.792  73.304  47.273  1.00  0.00           H  
ATOM   1312  CG  TYR    97      68.362  74.948  46.006  1.00  0.00           C  
ATOM   1313  CD1 TYR    97      67.388  75.666  45.305  1.00  0.00           C  
ATOM   1314  HD1 TYR    97      66.331  75.494  45.448  1.00  0.00           H  
ATOM   1315  CE1 TYR    97      67.783  76.585  44.230  1.00  0.00           C  
ATOM   1316  HE1 TYR    97      67.054  77.177  43.697  1.00  0.00           H  
ATOM   1317  CZ  TYR    97      69.145  76.777  43.985  1.00  0.00           C  
ATOM   1318  OH  TYR    97      69.513  77.782  43.150  1.00  0.00           O  
ATOM   1319  HH  TYR    97      70.449  77.994  43.113  1.00  0.00           H  
ATOM   1320  CE2 TYR    97      70.141  76.154  44.873  1.00  0.00           C  
ATOM   1321  HE2 TYR    97      71.186  76.278  44.630  1.00  0.00           H  
ATOM   1322  CD2 TYR    97      69.720  75.171  45.773  1.00  0.00           C  
ATOM   1323  HD2 TYR    97      70.483  74.709  46.382  1.00  0.00           H  
ATOM   1324  C   TYR    97      67.114  71.355  46.756  1.00  0.00           C  
ATOM   1325  O   TYR    97      67.863  71.096  47.677  1.00  0.00           O  
ATOM   1326  N   PRO    98      66.621  70.380  45.989  1.00  0.00           N  
ATOM   1327  CD  PRO    98      66.871  69.027  46.357  1.00  0.00           C  
ATOM   1328  HD2 PRO    98      66.703  68.850  47.420  1.00  0.00           H  
ATOM   1329  HD3 PRO    98      67.894  68.737  46.116  1.00  0.00           H  
ATOM   1330  CG  PRO    98      65.848  68.218  45.521  1.00  0.00           C  
ATOM   1331  HG2 PRO    98      64.919  68.084  46.075  1.00  0.00           H  
ATOM   1332  HG3 PRO    98      66.320  67.250  45.357  1.00  0.00           H  
ATOM   1333  CB  PRO    98      65.825  69.027  44.262  1.00  0.00           C  
ATOM   1334  HB2 PRO    98      64.976  68.675  43.675  1.00  0.00           H  
ATOM   1335  HB3 PRO    98      66.771  68.976  43.723  1.00  0.00           H  
ATOM   1336  CA  PRO    98      65.712  70.442  44.869  1.00  0.00           C  
ATOM   1337  HA  PRO    98      66.059  71.142  44.109  1.00  0.00           H  
ATOM   1338  C   PRO    98      64.296  70.734  45.257  1.00  0.00           C  
ATOM   1339  O   PRO    98      63.816  70.211  46.271  1.00  0.00           O  
ATOM   1340  N   GLY    99      63.620  71.489  44.406  1.00  0.00           N  
ATOM   1341  H   GLY    99      64.213  71.713  43.620  1.00  0.00           H  
ATOM   1342  CA  GLY    99      62.248  71.857  44.445  1.00  0.00           C  
ATOM   1343  HA2 GLY    99      61.918  72.188  45.429  1.00  0.00           H  
ATOM   1344  HA3 GLY    99      61.939  72.540  43.653  1.00  0.00           H  
ATOM   1345  C   GLY    99      61.303  70.700  44.143  1.00  0.00           C  
ATOM   1346  O   GLY    99      61.737  69.536  44.191  1.00  0.00           O  
ATOM   1347  N   TYR   100      59.998  70.990  43.852  1.00  0.00           N  
ATOM   1348  H   TYR   100      59.834  71.975  44.002  1.00  0.00           H  
ATOM   1349  CA  TYR   100      58.811  70.099  43.679  1.00  0.00           C  
ATOM   1350  HA  TYR   100      59.206  69.212  43.183  1.00  0.00           H  
ATOM   1351  CB  TYR   100      58.142  69.759  45.027  1.00  0.00           C  
ATOM   1352  HB2 TYR   100      57.394  68.968  45.084  1.00  0.00           H  
ATOM   1353  HB3 TYR   100      59.008  69.492  45.632  1.00  0.00           H  
ATOM   1354  CG  TYR   100      57.471  70.927  45.758  1.00  0.00           C  
ATOM   1355  CD1 TYR   100      56.195  71.381  45.395  1.00  0.00           C  
ATOM   1356  HD1 TYR   100      55.679  70.801  44.644  1.00  0.00           H  
ATOM   1357  CE1 TYR   100      55.588  72.388  46.121  1.00  0.00           C  
ATOM   1358  HE1 TYR   100      54.557  72.581  45.862  1.00  0.00           H  
ATOM   1359  CZ  TYR   100      56.338  73.113  47.163  1.00  0.00           C  
ATOM   1360  OH  TYR   100      55.886  74.215  47.884  1.00  0.00           O  
ATOM   1361  HH  TYR   100      54.982  74.498  47.732  1.00  0.00           H  
ATOM   1362  CE2 TYR   100      57.611  72.710  47.493  1.00  0.00           C  
ATOM   1363  HE2 TYR   100      58.208  73.302  48.170  1.00  0.00           H  
ATOM   1364  CD2 TYR   100      58.137  71.630  46.756  1.00  0.00           C  
ATOM   1365  HD2 TYR   100      59.115  71.332  47.104  1.00  0.00           H  
ATOM   1366  C   TYR   100      57.686  70.633  42.746  1.00  0.00           C  
ATOM   1367  O   TYR   100      56.722  69.911  42.523  1.00  0.00           O  
ATOM   1368  N   GLY   101      57.820  71.812  42.208  1.00  0.00           N  
ATOM   1369  H   GLY   101      58.673  72.318  42.396  1.00  0.00           H  
ATOM   1370  CA  GLY   101      56.823  72.465  41.406  1.00  0.00           C  
ATOM   1371  HA2 GLY   101      57.254  73.333  40.904  1.00  0.00           H  
ATOM   1372  HA3 GLY   101      56.495  71.832  40.582  1.00  0.00           H  
ATOM   1373  C   GLY   101      55.516  72.817  42.102  1.00  0.00           C  
ATOM   1374  O   GLY   101      55.428  73.802  42.906  1.00  0.00           O  
ATOM   1375  N   GLN   102      54.462  72.085  41.918  1.00  0.00           N  
ATOM   1376  H   GLN   102      54.577  71.301  41.292  1.00  0.00           H  
ATOM   1377  CA  GLN   102      53.174  72.163  42.577  1.00  0.00           C  
ATOM   1378  HA  GLN   102      53.371  72.864  43.388  1.00  0.00           H  
ATOM   1379  CB  GLN   102      52.086  72.667  41.596  1.00  0.00           C  
ATOM   1380  HB2 GLN   102      52.149  72.156  40.635  1.00  0.00           H  
ATOM   1381  HB3 GLN   102      51.176  72.348  42.104  1.00  0.00           H  
ATOM   1382  CG  GLN   102      52.165  74.163  41.416  1.00  0.00           C  
ATOM   1383  HG2 GLN   102      51.701  74.837  42.136  1.00  0.00           H  
ATOM   1384  HG3 GLN   102      53.178  74.510  41.216  1.00  0.00           H  
ATOM   1385  CD  GLN   102      51.458  74.559  40.120  1.00  0.00           C  
ATOM   1386  OE1 GLN   102      50.588  73.905  39.651  1.00  0.00           O  
ATOM   1387  NE2 GLN   102      51.620  75.821  39.601  1.00  0.00           N  
ATOM   1388 HE21 GLN   102      52.385  76.425  39.868  1.00  0.00           H  
ATOM   1389 HE22 GLN   102      51.161  75.930  38.708  1.00  0.00           H  
ATOM   1390  C   GLN   102      52.692  70.835  43.238  1.00  0.00           C  
ATOM   1391  O   GLN   102      52.396  70.710  44.445  1.00  0.00           O  
ATOM   1392  N   GLN   103      52.972  69.748  42.505  1.00  0.00           N  
ATOM   1393  H   GLN   103      53.393  69.768  41.587  1.00  0.00           H  
ATOM   1394  CA  GLN   103      52.697  68.378  43.007  1.00  0.00           C  
ATOM   1395  HA  GLN   103      51.853  68.421  43.695  1.00  0.00           H  
ATOM   1396  CB  GLN   103      52.357  67.352  41.857  1.00  0.00           C  
ATOM   1397  HB2 GLN   103      51.596  67.754  41.187  1.00  0.00           H  
ATOM   1398  HB3 GLN   103      53.199  67.038  41.241  1.00  0.00           H  
ATOM   1399  CG  GLN   103      51.757  66.047  42.344  1.00  0.00           C  
ATOM   1400  HG2 GLN   103      52.516  65.486  42.888  1.00  0.00           H  
ATOM   1401  HG3 GLN   103      50.952  66.181  43.066  1.00  0.00           H  
ATOM   1402  CD  GLN   103      51.310  65.153  41.120  1.00  0.00           C  
ATOM   1403  OE1 GLN   103      50.515  65.579  40.289  1.00  0.00           O  
ATOM   1404  NE2 GLN   103      51.675  63.881  40.967  1.00  0.00           N  
ATOM   1405 HE21 GLN   103      51.315  63.401  40.154  1.00  0.00           H  
ATOM   1406 HE22 GLN   103      52.123  63.357  41.705  1.00  0.00           H  
ATOM   1407  C   GLN   103      53.910  67.946  43.816  1.00  0.00           C  
ATOM   1408  O   GLN   103      55.039  67.847  43.277  1.00  0.00           O  
ATOM   1409  N   PRO   104      53.767  67.588  45.112  1.00  0.00           N  
ATOM   1410  CD  PRO   104      52.680  67.888  46.056  1.00  0.00           C  
ATOM   1411  HD2 PRO   104      51.854  67.184  45.950  1.00  0.00           H  
ATOM   1412  HD3 PRO   104      52.302  68.909  45.987  1.00  0.00           H  
ATOM   1413  CG  PRO   104      53.232  67.592  47.476  1.00  0.00           C  
ATOM   1414  HG2 PRO   104      52.447  67.211  48.129  1.00  0.00           H  
ATOM   1415  HG3 PRO   104      53.618  68.418  48.073  1.00  0.00           H  
ATOM   1416  CB  PRO   104      54.392  66.627  47.283  1.00  0.00           C  
ATOM   1417  HB2 PRO   104      54.065  65.592  47.179  1.00  0.00           H  
ATOM   1418  HB3 PRO   104      55.191  66.718  48.019  1.00  0.00           H  
ATOM   1419  CA  PRO   104      54.920  67.109  45.925  1.00  0.00           C  
ATOM   1420  HA  PRO   104      55.576  67.975  46.015  1.00  0.00           H  
ATOM   1421  C   PRO   104      55.745  65.901  45.308  1.00  0.00           C  
ATOM   1422  O   PRO   104      55.132  65.022  44.660  1.00  0.00           O  
ATOM   1423  N   ALA   105      57.079  65.883  45.574  1.00  0.00           N  
ATOM   1424  H   ALA   105      57.511  66.716  45.949  1.00  0.00           H  
ATOM   1425  CA  ALA   105      57.968  64.731  45.270  1.00  0.00           C  
ATOM   1426  HA  ALA   105      58.120  64.717  44.190  1.00  0.00           H  
ATOM   1427  CB  ALA   105      59.307  65.011  45.989  1.00  0.00           C  
ATOM   1428  HB1 ALA   105      59.200  65.070  47.072  1.00  0.00           H  
ATOM   1429  HB2 ALA   105      60.103  64.278  45.856  1.00  0.00           H  
ATOM   1430  HB3 ALA   105      59.682  65.993  45.701  1.00  0.00           H  
ATOM   1431  C   ALA   105      57.379  63.319  45.701  1.00  0.00           C  
ATOM   1432  O   ALA   105      56.651  63.373  46.731  1.00  0.00           O  
ATOM   1433  N   PRO   106      57.567  62.190  44.986  1.00  0.00           N  
ATOM   1434  CD  PRO   106      58.189  62.174  43.655  1.00  0.00           C  
ATOM   1435  HD2 PRO   106      59.268  62.018  43.676  1.00  0.00           H  
ATOM   1436  HD3 PRO   106      57.872  63.058  43.102  1.00  0.00           H  
ATOM   1437  CG  PRO   106      57.544  60.965  42.948  1.00  0.00           C  
ATOM   1438  HG2 PRO   106      58.210  60.103  42.939  1.00  0.00           H  
ATOM   1439  HG3 PRO   106      57.228  61.174  41.926  1.00  0.00           H  
ATOM   1440  CB  PRO   106      56.368  60.561  43.821  1.00  0.00           C  
ATOM   1441  HB2 PRO   106      56.179  59.493  43.706  1.00  0.00           H  
ATOM   1442  HB3 PRO   106      55.470  61.092  43.504  1.00  0.00           H  
ATOM   1443  CA  PRO   106      56.861  60.936  45.153  1.00  0.00           C  
ATOM   1444  HA  PRO   106      55.947  60.994  45.744  1.00  0.00           H  
ATOM   1445  C   PRO   106      57.766  59.903  45.853  1.00  0.00           C  
ATOM   1446  O   PRO   106      58.534  59.135  45.271  1.00  0.00           O  
ATOM   1447  N   SER   107      57.710  59.942  47.221  1.00  0.00           N  
ATOM   1448  H   SER   107      56.980  60.475  47.673  1.00  0.00           H  
ATOM   1449  CA  SER   107      58.722  59.347  48.142  1.00  0.00           C  
ATOM   1450  HA  SER   107      59.698  59.746  47.868  1.00  0.00           H  
ATOM   1451  CB  SER   107      58.424  59.552  49.612  1.00  0.00           C  
ATOM   1452  HB2 SER   107      57.607  58.882  49.879  1.00  0.00           H  
ATOM   1453  HB3 SER   107      59.281  59.240  50.210  1.00  0.00           H  
ATOM   1454  OG  SER   107      58.009  60.832  50.065  1.00  0.00           O  
ATOM   1455  HG  SER   107      58.687  61.487  49.880  1.00  0.00           H  
ATOM   1456  C   SER   107      58.856  57.787  48.055  1.00  0.00           C  
ATOM   1457  O   SER   107      57.888  57.026  48.193  1.00  0.00           O  
ATOM   1458  N   SER   108      60.130  57.358  47.988  1.00  0.00           N  
ATOM   1459  H   SER   108      60.781  58.116  47.839  1.00  0.00           H  
ATOM   1460  CA  SER   108      60.542  55.998  47.836  1.00  0.00           C  
ATOM   1461  HA  SER   108      59.676  55.342  47.747  1.00  0.00           H  
ATOM   1462  CB  SER   108      61.196  55.890  46.429  1.00  0.00           C  
ATOM   1463  HB2 SER   108      60.444  56.223  45.714  1.00  0.00           H  
ATOM   1464  HB3 SER   108      62.128  56.438  46.291  1.00  0.00           H  
ATOM   1465  OG  SER   108      61.343  54.456  46.116  1.00  0.00           O  
ATOM   1466  HG  SER   108      60.613  54.044  46.583  1.00  0.00           H  
ATOM   1467  C   SER   108      61.381  55.583  49.026  1.00  0.00           C  
ATOM   1468  O   SER   108      62.583  55.775  48.912  1.00  0.00           O  
ATOM   1469  N   THR   109      60.801  54.903  50.037  1.00  0.00           N  
ATOM   1470  H   THR   109      59.823  54.660  49.972  1.00  0.00           H  
ATOM   1471  CA  THR   109      61.597  54.432  51.092  1.00  0.00           C  
ATOM   1472  HA  THR   109      62.436  55.118  51.212  1.00  0.00           H  
ATOM   1473  CB  THR   109      60.900  54.422  52.501  1.00  0.00           C  
ATOM   1474  HB  THR   109      61.638  54.158  53.258  1.00  0.00           H  
ATOM   1475  CG2 THR   109      60.428  55.814  52.759  1.00  0.00           C  
ATOM   1476 HG21 THR   109      60.149  56.040  53.788  1.00  0.00           H  
ATOM   1477 HG22 THR   109      61.260  56.505  52.620  1.00  0.00           H  
ATOM   1478 HG23 THR   109      59.616  56.103  52.092  1.00  0.00           H  
ATOM   1479  OG1 THR   109      59.891  53.508  52.647  1.00  0.00           O  
ATOM   1480  HG1 THR   109      60.024  52.822  51.989  1.00  0.00           H  
ATOM   1481  C   THR   109      62.252  52.988  50.862  1.00  0.00           C  
ATOM   1482  O   THR   109      61.574  51.986  50.587  1.00  0.00           O  
ATOM   1483  N   SER   110      63.626  53.034  50.807  1.00  0.00           N  
ATOM   1484  H   SER   110      64.038  53.939  50.980  1.00  0.00           H  
ATOM   1485  CA  SER   110      64.571  51.907  50.683  1.00  0.00           C  
ATOM   1486  HA  SER   110      64.720  51.489  49.687  1.00  0.00           H  
ATOM   1487  CB  SER   110      65.965  52.357  51.143  1.00  0.00           C  
ATOM   1488  HB2 SER   110      66.700  51.573  50.956  1.00  0.00           H  
ATOM   1489  HB3 SER   110      66.346  53.054  50.397  1.00  0.00           H  
ATOM   1490  OG  SER   110      65.899  52.838  52.467  1.00  0.00           O  
ATOM   1491  HG  SER   110      66.772  53.188  52.657  1.00  0.00           H  
ATOM   1492  C   SER   110      64.166  50.664  51.456  1.00  0.00           C  
ATOM   1493  O   SER   110      63.622  50.701  52.534  1.00  0.00           O  
ATOM   1494  N   GLY   111      64.503  49.538  50.792  1.00  0.00           N  
ATOM   1495  H   GLY   111      65.075  49.632  49.965  1.00  0.00           H  
ATOM   1496  CA  GLY   111      64.211  48.214  51.301  1.00  0.00           C  
ATOM   1497  HA2 GLY   111      64.800  47.588  50.630  1.00  0.00           H  
ATOM   1498  HA3 GLY   111      64.575  48.081  52.320  1.00  0.00           H  
ATOM   1499  C   GLY   111      62.756  47.814  51.267  1.00  0.00           C  
ATOM   1500  O   GLY   111      61.883  48.547  50.837  1.00  0.00           O  
ATOM   1501  N   SER   112      62.237  46.648  51.697  1.00  0.00           N  
ATOM   1502  H   SER   112      61.252  46.550  51.495  1.00  0.00           H  
ATOM   1503  CA  SER   112      62.873  45.531  52.455  1.00  0.00           C  
ATOM   1504  HA  SER   112      62.304  44.631  52.224  1.00  0.00           H  
ATOM   1505  CB  SER   112      64.303  45.129  52.007  1.00  0.00           C  
ATOM   1506  HB2 SER   112      64.982  45.916  52.337  1.00  0.00           H  
ATOM   1507  HB3 SER   112      64.597  44.200  52.496  1.00  0.00           H  
ATOM   1508  OG  SER   112      64.522  44.949  50.665  1.00  0.00           O  
ATOM   1509  HG  SER   112      65.371  44.578  50.417  1.00  0.00           H  
ATOM   1510  C   SER   112      62.962  45.696  53.947  1.00  0.00           C  
ATOM   1511  O   SER   112      63.235  46.773  54.378  1.00  0.00           O  
ATOM   1512  N   TYR   113      62.725  44.779  54.870  1.00  0.00           N  
ATOM   1513  H   TYR   113      62.967  45.062  55.808  1.00  0.00           H  
ATOM   1514  CA  TYR   113      62.059  43.556  54.631  1.00  0.00           C  
ATOM   1515  HA  TYR   113      62.567  42.888  53.935  1.00  0.00           H  
ATOM   1516  CB  TYR   113      62.081  42.817  55.966  1.00  0.00           C  
ATOM   1517  HB2 TYR   113      61.401  43.245  56.702  1.00  0.00           H  
ATOM   1518  HB3 TYR   113      61.615  41.883  55.652  1.00  0.00           H  
ATOM   1519  CG  TYR   113      63.438  42.512  56.582  1.00  0.00           C  
ATOM   1520  CD1 TYR   113      64.237  41.472  56.057  1.00  0.00           C  
ATOM   1521  HD1 TYR   113      63.797  40.884  55.264  1.00  0.00           H  
ATOM   1522  CE1 TYR   113      65.519  41.395  56.557  1.00  0.00           C  
ATOM   1523  HE1 TYR   113      66.182  40.624  56.193  1.00  0.00           H  
ATOM   1524  CZ  TYR   113      66.013  42.237  57.580  1.00  0.00           C  
ATOM   1525  OH  TYR   113      67.248  42.077  58.072  1.00  0.00           O  
ATOM   1526  HH  TYR   113      67.835  41.596  57.484  1.00  0.00           H  
ATOM   1527  CE2 TYR   113      65.219  43.213  58.168  1.00  0.00           C  
ATOM   1528  HE2 TYR   113      65.583  43.760  59.025  1.00  0.00           H  
ATOM   1529  CD2 TYR   113      63.959  43.396  57.645  1.00  0.00           C  
ATOM   1530  HD2 TYR   113      63.438  44.245  58.062  1.00  0.00           H  
ATOM   1531  C   TYR   113      60.582  43.785  54.197  1.00  0.00           C  
ATOM   1532  O   TYR   113      60.025  42.940  53.525  1.00  0.00           O  
ATOM   1533  N   GLY   114      59.959  44.925  54.384  1.00  0.00           N  
ATOM   1534  H   GLY   114      60.467  45.613  54.921  1.00  0.00           H  
ATOM   1535  CA  GLY   114      58.560  45.290  53.988  1.00  0.00           C  
ATOM   1536  HA2 GLY   114      57.901  44.456  54.230  1.00  0.00           H  
ATOM   1537  HA3 GLY   114      58.362  46.273  54.414  1.00  0.00           H  
ATOM   1538  C   GLY   114      58.523  45.495  52.444  1.00  0.00           C  
ATOM   1539  O   GLY   114      59.502  45.129  51.753  1.00  0.00           O  
ATOM   1540  N   SER   115      57.465  46.068  51.873  1.00  0.00           N  
ATOM   1541  H   SER   115      57.566  46.262  50.887  1.00  0.00           H  
ATOM   1542  CA  SER   115      56.198  46.453  52.497  1.00  0.00           C  
ATOM   1543  HA  SER   115      56.283  47.208  53.279  1.00  0.00           H  
ATOM   1544  CB  SER   115      55.226  47.037  51.436  1.00  0.00           C  
ATOM   1545  HB2 SER   115      54.209  47.191  51.796  1.00  0.00           H  
ATOM   1546  HB3 SER   115      55.624  48.022  51.191  1.00  0.00           H  
ATOM   1547  OG  SER   115      55.200  46.316  50.221  1.00  0.00           O  
ATOM   1548  HG  SER   115      54.395  46.600  49.781  1.00  0.00           H  
ATOM   1549  C   SER   115      55.514  45.208  53.118  1.00  0.00           C  
ATOM   1550  O   SER   115      55.689  44.082  52.706  1.00  0.00           O  
ATOM   1551  N   SER   116      54.632  45.359  54.141  1.00  0.00           N  
ATOM   1552  H   SER   116      54.281  46.274  54.385  1.00  0.00           H  
ATOM   1553  CA  SER   116      53.839  44.279  54.604  1.00  0.00           C  
ATOM   1554  HA  SER   116      54.504  43.463  54.887  1.00  0.00           H  
ATOM   1555  CB  SER   116      53.025  44.573  55.808  1.00  0.00           C  
ATOM   1556  HB2 SER   116      52.340  45.401  55.624  1.00  0.00           H  
ATOM   1557  HB3 SER   116      52.432  43.714  56.124  1.00  0.00           H  
ATOM   1558  OG  SER   116      53.837  44.860  56.923  1.00  0.00           O  
ATOM   1559  HG  SER   116      53.316  45.383  57.537  1.00  0.00           H  
ATOM   1560  C   SER   116      52.927  43.611  53.570  1.00  0.00           C  
ATOM   1561  O   SER   116      52.406  44.256  52.679  1.00  0.00           O  
ATOM   1562  N   SER   117      52.683  42.334  53.762  1.00  0.00           N  
ATOM   1563  H   SER   117      53.159  42.010  54.592  1.00  0.00           H  
ATOM   1564  CA  SER   117      51.744  41.512  52.943  1.00  0.00           C  
ATOM   1565  HA  SER   117      51.158  42.191  52.323  1.00  0.00           H  
ATOM   1566  CB  SER   117      52.510  40.504  52.127  1.00  0.00           C  
ATOM   1567  HB2 SER   117      53.036  39.866  52.838  1.00  0.00           H  
ATOM   1568  HB3 SER   117      51.860  39.947  51.452  1.00  0.00           H  
ATOM   1569  OG  SER   117      53.577  41.109  51.417  1.00  0.00           O  
ATOM   1570  HG  SER   117      54.385  41.109  51.935  1.00  0.00           H  
ATOM   1571  C   SER   117      50.725  40.788  53.844  1.00  0.00           C  
ATOM   1572  O   SER   117      50.173  39.775  53.431  1.00  0.00           O  
ATOM   1573  N   GLN   118      50.496  41.329  55.101  1.00  0.00           N  
ATOM   1574  H   GLN   118      50.696  42.311  55.231  1.00  0.00           H  
ATOM   1575  CA  GLN   118      49.703  40.841  56.233  1.00  0.00           C  
ATOM   1576  HA  GLN   118      49.660  41.732  56.860  1.00  0.00           H  
ATOM   1577  CB  GLN   118      48.287  40.460  55.634  1.00  0.00           C  
ATOM   1578  HB2 GLN   118      48.158  41.111  54.768  1.00  0.00           H  
ATOM   1579  HB3 GLN   118      48.287  39.489  55.139  1.00  0.00           H  
ATOM   1580  CG  GLN   118      47.145  40.418  56.626  1.00  0.00           C  
ATOM   1581  HG2 GLN   118      46.512  39.551  56.440  1.00  0.00           H  
ATOM   1582  HG3 GLN   118      47.554  40.324  57.632  1.00  0.00           H  
ATOM   1583  CD  GLN   118      46.253  41.691  56.651  1.00  0.00           C  
ATOM   1584  OE1 GLN   118      46.131  42.388  57.670  1.00  0.00           O  
ATOM   1585  NE2 GLN   118      45.733  42.179  55.539  1.00  0.00           N  
ATOM   1586 HE21 GLN   118      45.966  41.755  54.652  1.00  0.00           H  
ATOM   1587 HE22 GLN   118      44.946  42.787  55.719  1.00  0.00           H  
ATOM   1588  C   GLN   118      50.329  39.677  57.063  1.00  0.00           C  
ATOM   1589  O   GLN   118      50.606  38.570  56.523  1.00  0.00           O  
ATOM   1590  N   SER   119      50.559  39.872  58.326  1.00  0.00           N  
ATOM   1591  H   SER   119      51.100  39.136  58.757  1.00  0.00           H  
ATOM   1592  CA  SER   119      50.055  40.949  59.250  1.00  0.00           C  
ATOM   1593  HA  SER   119      49.041  41.184  58.925  1.00  0.00           H  
ATOM   1594  CB  SER   119      49.811  40.340  60.668  1.00  0.00           C  
ATOM   1595  HB2 SER   119      50.707  39.968  61.164  1.00  0.00           H  
ATOM   1596  HB3 SER   119      49.323  41.114  61.261  1.00  0.00           H  
ATOM   1597  OG  SER   119      48.841  39.317  60.539  1.00  0.00           O  
ATOM   1598  HG  SER   119      48.388  39.407  61.381  1.00  0.00           H  
ATOM   1599  C   SER   119      50.910  42.231  59.370  1.00  0.00           C  
ATOM   1600  O   SER   119      51.775  42.441  58.517  1.00  0.00           O  
ATOM   1601  N   SER   120      50.530  43.089  60.307  1.00  0.00           N  
ATOM   1602  H   SER   120      49.880  42.667  60.954  1.00  0.00           H  
ATOM   1603  CA  SER   120      51.249  44.354  60.649  1.00  0.00           C  
ATOM   1604  HA  SER   120      51.730  44.658  59.719  1.00  0.00           H  
ATOM   1605  CB  SER   120      50.320  45.474  61.033  1.00  0.00           C  
ATOM   1606  HB2 SER   120      49.786  45.263  61.960  1.00  0.00           H  
ATOM   1607  HB3 SER   120      50.797  46.441  61.194  1.00  0.00           H  
ATOM   1608  OG  SER   120      49.533  45.849  59.928  1.00  0.00           O  
ATOM   1609  HG  SER   120      49.171  44.998  59.670  1.00  0.00           H  
ATOM   1610  C   SER   120      52.226  44.017  61.731  1.00  0.00           C  
ATOM   1611  O   SER   120      51.816  43.900  62.918  1.00  0.00           O  
ATOM   1612  N   SER   121      53.480  43.657  61.412  1.00  0.00           N  
ATOM   1613  H   SER   121      54.018  43.354  62.212  1.00  0.00           H  
ATOM   1614  CA  SER   121      54.243  43.760  60.062  1.00  0.00           C  
ATOM   1615  HA  SER   121      53.594  44.204  59.308  1.00  0.00           H  
ATOM   1616  CB  SER   121      55.381  44.786  60.178  1.00  0.00           C  
ATOM   1617  HB2 SER   121      55.999  44.584  61.053  1.00  0.00           H  
ATOM   1618  HB3 SER   121      55.792  44.841  59.170  1.00  0.00           H  
ATOM   1619  OG  SER   121      54.804  46.083  60.372  1.00  0.00           O  
ATOM   1620  HG  SER   121      55.439  46.795  60.266  1.00  0.00           H  
ATOM   1621  C   SER   121      54.729  42.418  59.565  1.00  0.00           C  
ATOM   1622  O   SER   121      55.413  42.464  58.521  1.00  0.00           O  
ATOM   1623  N   TYR   122      54.319  41.247  60.050  1.00  0.00           N  
ATOM   1624  H   TYR   122      53.590  41.205  60.747  1.00  0.00           H  
ATOM   1625  CA  TYR   122      54.757  39.932  59.541  1.00  0.00           C  
ATOM   1626  HA  TYR   122      55.064  40.113  58.511  1.00  0.00           H  
ATOM   1627  CB  TYR   122      55.950  39.437  60.307  1.00  0.00           C  
ATOM   1628  HB2 TYR   122      55.683  39.577  61.355  1.00  0.00           H  
ATOM   1629  HB3 TYR   122      56.176  38.396  60.075  1.00  0.00           H  
ATOM   1630  CG  TYR   122      57.253  40.203  60.043  1.00  0.00           C  
ATOM   1631  CD1 TYR   122      57.671  41.222  60.939  1.00  0.00           C  
ATOM   1632  HD1 TYR   122      57.045  41.368  61.807  1.00  0.00           H  
ATOM   1633  CE1 TYR   122      58.786  41.968  60.709  1.00  0.00           C  
ATOM   1634  HE1 TYR   122      59.052  42.689  61.469  1.00  0.00           H  
ATOM   1635  CZ  TYR   122      59.466  41.841  59.431  1.00  0.00           C  
ATOM   1636  OH  TYR   122      60.470  42.641  59.127  1.00  0.00           O  
ATOM   1637  HH  TYR   122      60.975  43.000  59.861  1.00  0.00           H  
ATOM   1638  CE2 TYR   122      59.025  40.863  58.526  1.00  0.00           C  
ATOM   1639  HE2 TYR   122      59.483  40.803  57.550  1.00  0.00           H  
ATOM   1640  CD2 TYR   122      57.922  39.971  58.841  1.00  0.00           C  
ATOM   1641  HD2 TYR   122      57.403  39.324  58.150  1.00  0.00           H  
ATOM   1642  C   TYR   122      53.649  38.814  59.439  1.00  0.00           C  
ATOM   1643  O   TYR   122      52.817  38.767  60.414  1.00  0.00           O  
ATOM   1644  N   GLY   123      53.449  38.018  58.384  1.00  0.00           N  
ATOM   1645  H   GLY   123      52.668  37.378  58.426  1.00  0.00           H  
ATOM   1646  CA  GLY   123      54.235  37.952  57.175  1.00  0.00           C  
ATOM   1647  HA2 GLY   123      54.012  38.758  56.477  1.00  0.00           H  
ATOM   1648  HA3 GLY   123      55.282  38.066  57.456  1.00  0.00           H  
ATOM   1649  C   GLY   123      54.049  36.616  56.445  1.00  0.00           C  
ATOM   1650  O   GLY   123      52.963  36.035  56.333  1.00  0.00           O  
ATOM   1651  N   GLN   124      55.148  36.081  55.966  1.00  0.00           N  
ATOM   1652  H   GLN   124      56.001  36.517  56.287  1.00  0.00           H  
ATOM   1653  CA  GLN   124      55.421  34.763  55.420  1.00  0.00           C  
ATOM   1654  HA  GLN   124      54.804  34.021  55.926  1.00  0.00           H  
ATOM   1655  CB  GLN   124      54.899  34.760  53.986  1.00  0.00           C  
ATOM   1656  HB2 GLN   124      53.952  35.300  53.981  1.00  0.00           H  
ATOM   1657  HB3 GLN   124      55.597  35.359  53.401  1.00  0.00           H  
ATOM   1658  CG  GLN   124      54.710  33.438  53.165  1.00  0.00           C  
ATOM   1659  HG2 GLN   124      54.408  33.570  52.127  1.00  0.00           H  
ATOM   1660  HG3 GLN   124      55.652  32.892  53.114  1.00  0.00           H  
ATOM   1661  CD  GLN   124      53.607  32.457  53.575  1.00  0.00           C  
ATOM   1662  OE1 GLN   124      52.544  32.838  54.017  1.00  0.00           O  
ATOM   1663  NE2 GLN   124      53.816  31.157  53.584  1.00  0.00           N  
ATOM   1664 HE21 GLN   124      54.659  30.780  53.174  1.00  0.00           H  
ATOM   1665 HE22 GLN   124      53.142  30.569  54.053  1.00  0.00           H  
ATOM   1666  C   GLN   124      56.877  34.314  55.560  1.00  0.00           C  
ATOM   1667  O   GLN   124      57.740  34.845  54.841  1.00  0.00           O  
ATOM   1668  N   PRO   125      57.242  33.520  56.625  1.00  0.00           N  
ATOM   1669  CD  PRO   125      58.618  33.144  56.819  1.00  0.00           C  
ATOM   1670  HD2 PRO   125      59.283  33.992  56.661  1.00  0.00           H  
ATOM   1671  HD3 PRO   125      58.992  32.370  56.149  1.00  0.00           H  
ATOM   1672  CG  PRO   125      58.710  32.720  58.237  1.00  0.00           C  
ATOM   1673  HG2 PRO   125      58.940  33.521  58.940  1.00  0.00           H  
ATOM   1674  HG3 PRO   125      59.526  32.000  58.299  1.00  0.00           H  
ATOM   1675  CB  PRO   125      57.352  32.151  58.597  1.00  0.00           C  
ATOM   1676  HB2 PRO   125      57.053  32.303  59.634  1.00  0.00           H  
ATOM   1677  HB3 PRO   125      57.294  31.123  58.240  1.00  0.00           H  
ATOM   1678  CA  PRO   125      56.425  32.885  57.694  1.00  0.00           C  
ATOM   1679  HA  PRO   125      55.742  32.164  57.244  1.00  0.00           H  
ATOM   1680  C   PRO   125      55.645  33.925  58.549  1.00  0.00           C  
ATOM   1681  O   PRO   125      56.120  35.006  58.963  1.00  0.00           O  
ATOM   1682  N   GLN   126      54.391  33.595  58.818  1.00  0.00           N  
ATOM   1683  H   GLN   126      54.097  32.675  58.521  1.00  0.00           H  
ATOM   1684  CA  GLN   126      53.363  34.365  59.576  1.00  0.00           C  
ATOM   1685  HA  GLN   126      53.141  35.268  59.007  1.00  0.00           H  
ATOM   1686  CB  GLN   126      52.019  33.705  59.597  1.00  0.00           C  
ATOM   1687  HB2 GLN   126      51.604  33.758  58.591  1.00  0.00           H  
ATOM   1688  HB3 GLN   126      52.124  32.683  59.961  1.00  0.00           H  
ATOM   1689  CG  GLN   126      51.069  34.356  60.530  1.00  0.00           C  
ATOM   1690  HG2 GLN   126      50.116  33.848  60.676  1.00  0.00           H  
ATOM   1691  HG3 GLN   126      51.563  34.456  61.497  1.00  0.00           H  
ATOM   1692  CD  GLN   126      50.691  35.812  60.086  1.00  0.00           C  
ATOM   1693  OE1 GLN   126      50.859  36.250  58.973  1.00  0.00           O  
ATOM   1694  NE2 GLN   126      50.145  36.595  61.080  1.00  0.00           N  
ATOM   1695 HE21 GLN   126      50.253  36.218  62.011  1.00  0.00           H  
ATOM   1696 HE22 GLN   126      49.806  37.528  60.896  1.00  0.00           H  
ATOM   1697  C   GLN   126      53.982  34.722  61.011  1.00  0.00           C  
ATOM   1698  O   GLN   126      54.501  33.747  61.662  1.00  0.00           O  
ATOM   1699  N   SER   127      54.017  35.970  61.338  1.00  0.00           N  
ATOM   1700  H   SER   127      53.716  36.675  60.681  1.00  0.00           H  
ATOM   1701  CA  SER   127      54.372  36.582  62.714  1.00  0.00           C  
ATOM   1702  HA  SER   127      53.680  37.410  62.865  1.00  0.00           H  
ATOM   1703  CB  SER   127      54.012  35.573  63.854  1.00  0.00           C  
ATOM   1704  HB2 SER   127      54.591  34.657  63.731  1.00  0.00           H  
ATOM   1705  HB3 SER   127      54.341  36.107  64.745  1.00  0.00           H  
ATOM   1706  OG  SER   127      52.648  35.287  64.010  1.00  0.00           O  
ATOM   1707  HG  SER   127      52.152  36.029  64.365  1.00  0.00           H  
ATOM   1708  C   SER   127      55.865  37.033  62.895  1.00  0.00           C  
ATOM   1709  O   SER   127      56.185  38.028  63.579  1.00  0.00           O  
ATOM   1710  N   GLY   128      56.818  36.280  62.166  1.00  0.00           N  
ATOM   1711  H   GLY   128      56.465  35.509  61.618  1.00  0.00           H  
ATOM   1712  CA  GLY   128      58.342  36.488  62.168  1.00  0.00           C  
ATOM   1713  HA2 GLY   128      58.456  37.281  61.428  1.00  0.00           H  
ATOM   1714  HA3 GLY   128      58.615  36.928  63.127  1.00  0.00           H  
ATOM   1715  C   GLY   128      59.150  35.290  61.834  1.00  0.00           C  
ATOM   1716  O   GLY   128      58.622  34.121  61.898  1.00  0.00           O  
ATOM   1717  N   SER   129      60.339  35.347  61.288  1.00  0.00           N  
ATOM   1718  H   SER   129      60.863  34.489  61.192  1.00  0.00           H  
ATOM   1719  CA  SER   129      61.131  36.466  60.854  1.00  0.00           C  
ATOM   1720  HA  SER   129      62.134  36.055  60.739  1.00  0.00           H  
ATOM   1721  CB  SER   129      60.612  37.127  59.508  1.00  0.00           C  
ATOM   1722  HB2 SER   129      59.819  37.851  59.692  1.00  0.00           H  
ATOM   1723  HB3 SER   129      61.346  37.768  59.020  1.00  0.00           H  
ATOM   1724  OG  SER   129      60.205  36.048  58.711  1.00  0.00           O  
ATOM   1725  HG  SER   129      60.980  35.486  58.642  1.00  0.00           H  
ATOM   1726  C   SER   129      61.170  37.511  61.982  1.00  0.00           C  
ATOM   1727  O   SER   129      61.062  38.751  61.695  1.00  0.00           O  
ATOM   1728  N   TYR   130      61.458  37.062  63.196  1.00  0.00           N  
ATOM   1729  H   TYR   130      61.618  36.087  63.404  1.00  0.00           H  
ATOM   1730  CA  TYR   130      61.536  37.932  64.411  1.00  0.00           C  
ATOM   1731  HA  TYR   130      60.626  38.531  64.409  1.00  0.00           H  
ATOM   1732  CB  TYR   130      61.541  37.017  65.638  1.00  0.00           C  
ATOM   1733  HB2 TYR   130      62.399  36.347  65.585  1.00  0.00           H  
ATOM   1734  HB3 TYR   130      61.739  37.698  66.466  1.00  0.00           H  
ATOM   1735  CG  TYR   130      60.203  36.273  65.674  1.00  0.00           C  
ATOM   1736  CD1 TYR   130      60.101  34.868  65.353  1.00  0.00           C  
ATOM   1737  HD1 TYR   130      61.032  34.396  65.077  1.00  0.00           H  
ATOM   1738  CE1 TYR   130      58.908  34.149  65.330  1.00  0.00           C  
ATOM   1739  HE1 TYR   130      58.933  33.150  64.920  1.00  0.00           H  
ATOM   1740  CZ  TYR   130      57.733  34.837  65.718  1.00  0.00           C  
ATOM   1741  OH  TYR   130      56.549  34.271  65.589  1.00  0.00           O  
ATOM   1742  HH  TYR   130      56.527  33.635  64.870  1.00  0.00           H  
ATOM   1743  CE2 TYR   130      57.713  36.214  66.086  1.00  0.00           C  
ATOM   1744  HE2 TYR   130      56.786  36.704  66.345  1.00  0.00           H  
ATOM   1745  CD2 TYR   130      58.950  36.917  66.049  1.00  0.00           C  
ATOM   1746  HD2 TYR   130      59.071  37.959  66.306  1.00  0.00           H  
ATOM   1747  C   TYR   130      62.853  38.767  64.359  1.00  0.00           C  
ATOM   1748  O   TYR   130      63.869  38.235  63.983  1.00  0.00           O  
ATOM   1749  N   SER   131      62.920  40.128  64.447  1.00  0.00           N  
ATOM   1750  H   SER   131      63.770  40.580  64.144  1.00  0.00           H  
ATOM   1751  CA  SER   131      61.903  41.061  64.902  1.00  0.00           C  
ATOM   1752  HA  SER   131      62.294  42.041  65.175  1.00  0.00           H  
ATOM   1753  CB  SER   131      60.950  41.372  63.789  1.00  0.00           C  
ATOM   1754  HB2 SER   131      61.472  41.808  62.937  1.00  0.00           H  
ATOM   1755  HB3 SER   131      60.480  40.444  63.462  1.00  0.00           H  
ATOM   1756  OG  SER   131      59.924  42.288  64.046  1.00  0.00           O  
ATOM   1757  HG  SER   131      60.283  43.173  64.140  1.00  0.00           H  
ATOM   1758  C   SER   131      61.145  40.606  66.145  1.00  0.00           C  
ATOM   1759  O   SER   131      60.016  40.160  66.062  1.00  0.00           O  
ATOM   1760  N   GLN   132      61.719  40.758  67.352  1.00  0.00           N  
ATOM   1761  H   GLN   132      61.227  40.209  68.042  1.00  0.00           H  
ATOM   1762  CA  GLN   132      62.960  41.391  67.761  1.00  0.00           C  
ATOM   1763  HA  GLN   132      63.696  41.355  66.957  1.00  0.00           H  
ATOM   1764  CB  GLN   132      62.772  42.951  68.071  1.00  0.00           C  
ATOM   1765  HB2 GLN   132      63.758  43.329  68.341  1.00  0.00           H  
ATOM   1766  HB3 GLN   132      62.476  43.483  67.167  1.00  0.00           H  
ATOM   1767  CG  GLN   132      61.622  43.323  68.998  1.00  0.00           C  
ATOM   1768  HG2 GLN   132      60.649  43.005  68.623  1.00  0.00           H  
ATOM   1769  HG3 GLN   132      61.723  42.913  70.002  1.00  0.00           H  
ATOM   1770  CD  GLN   132      61.369  44.801  69.343  1.00  0.00           C  
ATOM   1771  OE1 GLN   132      62.248  45.604  69.165  1.00  0.00           O  
ATOM   1772  NE2 GLN   132      60.299  45.056  70.040  1.00  0.00           N  
ATOM   1773 HE21 GLN   132      59.549  44.386  70.134  1.00  0.00           H  
ATOM   1774 HE22 GLN   132      60.233  46.038  70.268  1.00  0.00           H  
ATOM   1775  C   GLN   132      63.614  40.681  68.939  1.00  0.00           C  
ATOM   1776  O   GLN   132      62.903  39.871  69.618  1.00  0.00           O  
ATOM   1777  N   GLN   133      64.919  40.844  69.097  1.00  0.00           N  
ATOM   1778  H   GLN   133      65.395  41.477  68.470  1.00  0.00           H  
ATOM   1779  CA  GLN   133      65.854  40.255  70.148  1.00  0.00           C  
ATOM   1780  HA  GLN   133      66.901  40.431  69.900  1.00  0.00           H  
ATOM   1781  CB  GLN   133      65.566  41.060  71.431  1.00  0.00           C  
ATOM   1782  HB2 GLN   133      64.501  41.093  71.663  1.00  0.00           H  
ATOM   1783  HB3 GLN   133      66.142  40.601  72.235  1.00  0.00           H  
ATOM   1784  CG  GLN   133      66.199  42.454  71.311  1.00  0.00           C  
ATOM   1785  HG2 GLN   133      66.172  43.011  72.248  1.00  0.00           H  
ATOM   1786  HG3 GLN   133      67.251  42.214  71.154  1.00  0.00           H  
ATOM   1787  CD  GLN   133      65.843  43.390  70.234  1.00  0.00           C  
ATOM   1788  OE1 GLN   133      66.318  43.357  69.087  1.00  0.00           O  
ATOM   1789  NE2 GLN   133      64.981  44.364  70.519  1.00  0.00           N  
ATOM   1790 HE21 GLN   133      64.660  44.553  71.458  1.00  0.00           H  
ATOM   1791 HE22 GLN   133      64.794  45.020  69.774  1.00  0.00           H  
ATOM   1792  C   GLN   133      65.667  38.727  70.508  1.00  0.00           C  
ATOM   1793  O   GLN   133      65.442  38.302  71.699  1.00  0.00           O  
ATOM   1794  N   PRO   134      65.885  37.811  69.499  1.00  0.00           N  
ATOM   1795  CD  PRO   134      65.691  36.345  69.702  1.00  0.00           C  
ATOM   1796  HD2 PRO   134      64.646  36.079  69.857  1.00  0.00           H  
ATOM   1797  HD3 PRO   134      66.243  35.969  70.564  1.00  0.00           H  
ATOM   1798  CG  PRO   134      66.139  35.671  68.391  1.00  0.00           C  
ATOM   1799  HG2 PRO   134      65.243  35.503  67.793  1.00  0.00           H  
ATOM   1800  HG3 PRO   134      66.694  34.769  68.648  1.00  0.00           H  
ATOM   1801  CB  PRO   134      67.023  36.675  67.724  1.00  0.00           C  
ATOM   1802  HB2 PRO   134      67.022  36.548  66.641  1.00  0.00           H  
ATOM   1803  HB3 PRO   134      68.052  36.636  68.080  1.00  0.00           H  
ATOM   1804  CA  PRO   134      66.447  37.979  68.145  1.00  0.00           C  
ATOM   1805  HA  PRO   134      67.279  38.674  68.260  1.00  0.00           H  
ATOM   1806  C   PRO   134      65.347  38.371  67.176  1.00  0.00           C  
ATOM   1807  O   PRO   134      64.167  38.139  67.372  1.00  0.00           O  
ATOM   1808  N   SER   135      65.798  38.969  66.076  1.00  0.00           N  
ATOM   1809  H   SER   135      65.029  39.262  65.490  1.00  0.00           H  
ATOM   1810  CA  SER   135      67.148  39.480  65.699  1.00  0.00           C  
ATOM   1811  HA  SER   135      67.945  38.753  65.853  1.00  0.00           H  
ATOM   1812  CB  SER   135      67.107  39.865  64.206  1.00  0.00           C  
ATOM   1813  HB2 SER   135      68.083  40.200  63.855  1.00  0.00           H  
ATOM   1814  HB3 SER   135      67.009  39.019  63.525  1.00  0.00           H  
ATOM   1815  OG  SER   135      66.038  40.727  63.947  1.00  0.00           O  
ATOM   1816  HG  SER   135      65.774  40.728  63.024  1.00  0.00           H  
ATOM   1817  C   SER   135      67.511  40.689  66.571  1.00  0.00           C  
ATOM   1818  O   SER   135      66.697  41.363  67.134  1.00  0.00           O  
ATOM   1819  N   TYR   136      68.832  41.059  66.569  1.00  0.00           N  
ATOM   1820  H   TYR   136      69.409  40.487  65.970  1.00  0.00           H  
ATOM   1821  CA  TYR   136      69.493  42.087  67.435  1.00  0.00           C  
ATOM   1822  HA  TYR   136      68.737  42.436  68.139  1.00  0.00           H  
ATOM   1823  CB  TYR   136      70.683  41.491  68.172  1.00  0.00           C  
ATOM   1824  HB2 TYR   136      71.299  41.066  67.380  1.00  0.00           H  
ATOM   1825  HB3 TYR   136      71.291  42.227  68.699  1.00  0.00           H  
ATOM   1826  CG  TYR   136      70.302  40.436  69.205  1.00  0.00           C  
ATOM   1827  CD1 TYR   136      69.796  40.795  70.446  1.00  0.00           C  
ATOM   1828  HD1 TYR   136      69.665  41.850  70.638  1.00  0.00           H  
ATOM   1829  CE1 TYR   136      69.289  39.835  71.383  1.00  0.00           C  
ATOM   1830  HE1 TYR   136      68.958  40.084  72.381  1.00  0.00           H  
ATOM   1831  CZ  TYR   136      69.373  38.493  71.053  1.00  0.00           C  
ATOM   1832  OH  TYR   136      68.969  37.505  71.902  1.00  0.00           O  
ATOM   1833  HH  TYR   136      68.122  37.685  72.317  1.00  0.00           H  
ATOM   1834  CE2 TYR   136      69.807  38.085  69.791  1.00  0.00           C  
ATOM   1835  HE2 TYR   136      69.690  37.029  69.595  1.00  0.00           H  
ATOM   1836  CD2 TYR   136      70.221  39.022  68.842  1.00  0.00           C  
ATOM   1837  HD2 TYR   136      70.537  38.694  67.863  1.00  0.00           H  
ATOM   1838  C   TYR   136      70.005  43.299  66.542  1.00  0.00           C  
ATOM   1839  O   TYR   136      70.834  42.935  65.678  1.00  0.00           O  
ATOM   1840  N   GLY   137      69.662  44.598  66.744  1.00  0.00           N  
ATOM   1841  H   GLY   137      70.336  45.250  66.369  1.00  0.00           H  
ATOM   1842  CA  GLY   137      68.664  45.090  67.699  1.00  0.00           C  
ATOM   1843  HA2 GLY   137      68.343  46.108  67.477  1.00  0.00           H  
ATOM   1844  HA3 GLY   137      67.787  44.450  67.793  1.00  0.00           H  
ATOM   1845  C   GLY   137      69.216  45.210  69.145  1.00  0.00           C  
ATOM   1846  O   GLY   137      70.323  44.866  69.563  1.00  0.00           O  
ATOM   1847  N   GLY   138      68.317  45.613  70.084  1.00  0.00           N  
ATOM   1848  H   GLY   138      67.366  45.808  69.807  1.00  0.00           H  
ATOM   1849  CA  GLY   138      68.653  45.682  71.530  1.00  0.00           C  
ATOM   1850  HA2 GLY   138      67.743  45.588  72.122  1.00  0.00           H  
ATOM   1851  HA3 GLY   138      69.334  44.868  71.777  1.00  0.00           H  
ATOM   1852  C   GLY   138      69.542  46.892  71.938  1.00  0.00           C  
ATOM   1853  O   GLY   138      70.002  47.666  71.054  1.00  0.00           O  
ATOM   1854  N   GLN   139      69.865  47.090  73.218  1.00  0.00           N  
ATOM   1855  H   GLN   139      70.767  47.544  73.215  1.00  0.00           H  
ATOM   1856  CA  GLN   139      69.567  46.207  74.340  1.00  0.00           C  
ATOM   1857  HA  GLN   139      69.754  45.169  74.062  1.00  0.00           H  
ATOM   1858  CB  GLN   139      70.689  46.419  75.348  1.00  0.00           C  
ATOM   1859  HB2 GLN   139      71.651  46.404  74.837  1.00  0.00           H  
ATOM   1860  HB3 GLN   139      70.479  47.407  75.759  1.00  0.00           H  
ATOM   1861  CG  GLN   139      70.681  45.620  76.640  1.00  0.00           C  
ATOM   1862  HG2 GLN   139      69.801  45.710  77.277  1.00  0.00           H  
ATOM   1863  HG3 GLN   139      70.884  44.590  76.348  1.00  0.00           H  
ATOM   1864  CD  GLN   139      71.951  45.960  77.434  1.00  0.00           C  
ATOM   1865  OE1 GLN   139      73.003  45.367  77.256  1.00  0.00           O  
ATOM   1866  NE2 GLN   139      71.942  47.022  78.240  1.00  0.00           N  
ATOM   1867 HE21 GLN   139      71.114  47.561  78.454  1.00  0.00           H  
ATOM   1868 HE22 GLN   139      72.781  47.098  78.797  1.00  0.00           H  
ATOM   1869  C   GLN   139      68.183  46.294  74.905  1.00  0.00           C  
ATOM   1870  O   GLN   139      67.613  45.347  75.344  1.00  0.00           O  
ATOM   1871  N   GLN   140      67.598  47.540  74.855  1.00  0.00           N  
ATOM   1872  H   GLN   140      68.225  48.301  74.637  1.00  0.00           H  
ATOM   1873  CA  GLN   140      66.241  47.842  75.403  1.00  0.00           C  
ATOM   1874  HA  GLN   140      66.056  48.896  75.193  1.00  0.00           H  
ATOM   1875  CB  GLN   140      65.130  47.186  74.532  1.00  0.00           C  
ATOM   1876  HB2 GLN   140      65.209  46.122  74.756  1.00  0.00           H  
ATOM   1877  HB3 GLN   140      64.162  47.544  74.883  1.00  0.00           H  
ATOM   1878  CG  GLN   140      65.218  47.409  72.976  1.00  0.00           C  
ATOM   1879  HG2 GLN   140      65.573  48.435  72.882  1.00  0.00           H  
ATOM   1880  HG3 GLN   140      66.070  46.843  72.598  1.00  0.00           H  
ATOM   1881  CD  GLN   140      63.958  47.102  72.131  1.00  0.00           C  
ATOM   1882  OE1 GLN   140      62.898  46.721  72.695  1.00  0.00           O  
ATOM   1883  NE2 GLN   140      63.958  47.201  70.826  1.00  0.00           N  
ATOM   1884 HE21 GLN   140      64.849  47.416  70.401  1.00  0.00           H  
ATOM   1885 HE22 GLN   140      63.089  47.207  70.311  1.00  0.00           H  
ATOM   1886  C   GLN   140      66.168  47.657  76.915  1.00  0.00           C  
ATOM   1887  O   GLN   140      65.063  47.456  77.422  1.00  0.00           O  
ATOM   1888  N   GLN   141      67.277  47.702  77.681  1.00  0.00           N  
ATOM   1889  H   GLN   141      68.101  47.641  77.100  1.00  0.00           H  
ATOM   1890  CA  GLN   141      67.418  47.676  79.095  1.00  0.00           C  
ATOM   1891  HA  GLN   141      66.507  48.051  79.561  1.00  0.00           H  
ATOM   1892  CB  GLN   141      67.685  46.193  79.491  1.00  0.00           C  
ATOM   1893  HB2 GLN   141      68.642  45.863  79.087  1.00  0.00           H  
ATOM   1894  HB3 GLN   141      67.728  46.162  80.580  1.00  0.00           H  
ATOM   1895  CG  GLN   141      66.746  45.043  79.108  1.00  0.00           C  
ATOM   1896  HG2 GLN   141      66.855  44.796  78.052  1.00  0.00           H  
ATOM   1897  HG3 GLN   141      67.041  44.133  79.630  1.00  0.00           H  
ATOM   1898  CD  GLN   141      65.280  45.254  79.465  1.00  0.00           C  
ATOM   1899  OE1 GLN   141      64.939  46.062  80.295  1.00  0.00           O  
ATOM   1900  NE2 GLN   141      64.386  44.433  78.996  1.00  0.00           N  
ATOM   1901 HE21 GLN   141      64.707  43.673  78.413  1.00  0.00           H  
ATOM   1902 HE22 GLN   141      63.430  44.523  79.309  1.00  0.00           H  
ATOM   1903  C   GLN   141      68.619  48.516  79.448  1.00  0.00           C  
ATOM   1904  O   GLN   141      69.665  48.441  78.869  1.00  0.00           O  
ATOM   1905  N   SER   142      68.621  49.465  80.352  1.00  0.00           N  
ATOM   1906  H   SER   142      69.523  49.917  80.350  1.00  0.00           H  
ATOM   1907  CA  SER   142      67.601  49.979  81.230  1.00  0.00           C  
ATOM   1908  HA  SER   142      68.120  50.766  81.778  1.00  0.00           H  
ATOM   1909  CB  SER   142      66.539  50.714  80.413  1.00  0.00           C  
ATOM   1910  HB2 SER   142      66.016  50.035  79.739  1.00  0.00           H  
ATOM   1911  HB3 SER   142      65.857  51.265  81.060  1.00  0.00           H  
ATOM   1912  OG  SER   142      67.116  51.639  79.532  1.00  0.00           O  
ATOM   1913  HG  SER   142      67.437  52.352  80.089  1.00  0.00           H  
ATOM   1914  C   SER   142      67.016  49.009  82.294  1.00  0.00           C  
ATOM   1915  O   SER   142      65.784  48.870  82.423  1.00  0.00           O  
ATOM   1916  N   TYR   143      67.898  48.286  82.964  1.00  0.00           N  
ATOM   1917  H   TYR   143      68.888  48.358  82.780  1.00  0.00           H  
ATOM   1918  CA  TYR   143      67.505  47.211  83.853  1.00  0.00           C  
ATOM   1919  HA  TYR   143      66.801  46.538  83.362  1.00  0.00           H  
ATOM   1920  CB  TYR   143      68.688  46.251  84.161  1.00  0.00           C  
ATOM   1921  HB2 TYR   143      69.418  46.851  84.705  1.00  0.00           H  
ATOM   1922  HB3 TYR   143      68.375  45.411  84.781  1.00  0.00           H  
ATOM   1923  CG  TYR   143      69.300  45.537  82.952  1.00  0.00           C  
ATOM   1924  CD1 TYR   143      68.859  44.315  82.486  1.00  0.00           C  
ATOM   1925  HD1 TYR   143      68.021  43.778  82.906  1.00  0.00           H  
ATOM   1926  CE1 TYR   143      69.281  43.763  81.257  1.00  0.00           C  
ATOM   1927  HE1 TYR   143      68.893  42.805  80.943  1.00  0.00           H  
ATOM   1928  CZ  TYR   143      70.341  44.394  80.536  1.00  0.00           C  
ATOM   1929  OH  TYR   143      70.804  43.822  79.383  1.00  0.00           O  
ATOM   1930  HH  TYR   143      70.572  42.909  79.197  1.00  0.00           H  
ATOM   1931  CE2 TYR   143      70.952  45.547  81.141  1.00  0.00           C  
ATOM   1932  HE2 TYR   143      71.746  46.050  80.609  1.00  0.00           H  
ATOM   1933  CD2 TYR   143      70.339  46.136  82.286  1.00  0.00           C  
ATOM   1934  HD2 TYR   143      70.679  47.127  82.546  1.00  0.00           H  
ATOM   1935  C   TYR   143      67.009  47.732  85.217  1.00  0.00           C  
ATOM   1936  O   TYR   143      67.181  48.930  85.447  1.00  0.00           O  
ATOM   1937  N   GLY   144      66.399  46.952  86.009  1.00  0.00           N  
ATOM   1938  H   GLY   144      66.260  46.027  85.629  1.00  0.00           H  
ATOM   1939  CA  GLY   144      65.670  47.262  87.265  1.00  0.00           C  
ATOM   1940  HA2 GLY   144      65.403  46.301  87.703  1.00  0.00           H  
ATOM   1941  HA3 GLY   144      66.296  47.748  88.014  1.00  0.00           H  
ATOM   1942  C   GLY   144      64.433  48.105  87.080  1.00  0.00           C  
ATOM   1943  O   GLY   144      63.813  48.198  86.072  1.00  0.00           O  
ATOM   1944  N   GLN   145      64.107  48.733  88.221  1.00  0.00           N  
ATOM   1945  H   GLN   145      64.762  48.563  88.970  1.00  0.00           H  
ATOM   1946  CA  GLN   145      62.953  49.534  88.535  1.00  0.00           C  
ATOM   1947  HA  GLN   145      62.353  49.628  87.629  1.00  0.00           H  
ATOM   1948  CB  GLN   145      62.110  48.813  89.557  1.00  0.00           C  
ATOM   1949  HB2 GLN   145      62.648  48.825  90.505  1.00  0.00           H  
ATOM   1950  HB3 GLN   145      61.244  49.437  89.779  1.00  0.00           H  
ATOM   1951  CG  GLN   145      61.619  47.399  89.299  1.00  0.00           C  
ATOM   1952  HG2 GLN   145      61.017  47.024  90.127  1.00  0.00           H  
ATOM   1953  HG3 GLN   145      60.884  47.502  88.500  1.00  0.00           H  
ATOM   1954  CD  GLN   145      62.629  46.325  88.971  1.00  0.00           C  
ATOM   1955  OE1 GLN   145      62.709  45.805  87.804  1.00  0.00           O  
ATOM   1956  NE2 GLN   145      63.416  46.052  89.977  1.00  0.00           N  
ATOM   1957 HE21 GLN   145      64.050  45.268  90.040  1.00  0.00           H  
ATOM   1958 HE22 GLN   145      63.259  46.559  90.836  1.00  0.00           H  
ATOM   1959  C   GLN   145      63.356  50.964  89.009  1.00  0.00           C  
ATOM   1960  O   GLN   145      63.517  51.328  90.165  1.00  0.00           O  
ATOM   1961  N   GLN   146      63.561  51.853  88.017  1.00  0.00           N  
ATOM   1962  H   GLN   146      63.344  51.574  87.071  1.00  0.00           H  
ATOM   1963  CA  GLN   146      63.740  53.280  88.235  1.00  0.00           C  
ATOM   1964  HA  GLN   146      64.531  53.273  88.984  1.00  0.00           H  
ATOM   1965  CB  GLN   146      64.091  54.070  86.921  1.00  0.00           C  
ATOM   1966  HB2 GLN   146      65.099  53.737  86.674  1.00  0.00           H  
ATOM   1967  HB3 GLN   146      63.601  53.542  86.102  1.00  0.00           H  
ATOM   1968  CG  GLN   146      64.039  55.613  86.931  1.00  0.00           C  
ATOM   1969  HG2 GLN   146      63.041  55.994  86.713  1.00  0.00           H  
ATOM   1970  HG3 GLN   146      64.469  55.959  87.871  1.00  0.00           H  
ATOM   1971  CD  GLN   146      64.821  56.205  85.750  1.00  0.00           C  
ATOM   1972  OE1 GLN   146      65.484  55.475  85.041  1.00  0.00           O  
ATOM   1973  NE2 GLN   146      64.756  57.531  85.596  1.00  0.00           N  
ATOM   1974 HE21 GLN   146      64.138  58.120  86.136  1.00  0.00           H  
ATOM   1975 HE22 GLN   146      65.501  57.887  85.014  1.00  0.00           H  
ATOM   1976  C   GLN   146      62.455  53.826  88.899  1.00  0.00           C  
ATOM   1977  O   GLN   146      61.311  53.538  88.557  1.00  0.00           O  
ATOM   1978  N   GLN   147      62.708  54.743  89.825  1.00  0.00           N  
ATOM   1979  H   GLN   147      63.683  54.982  89.937  1.00  0.00           H  
ATOM   1980  CA  GLN   147      61.733  55.649  90.509  1.00  0.00           C  
ATOM   1981  HA  GLN   147      60.910  55.101  90.967  1.00  0.00           H  
ATOM   1982  CB  GLN   147      62.458  56.346  91.656  1.00  0.00           C  
ATOM   1983  HB2 GLN   147      61.678  56.972  92.089  1.00  0.00           H  
ATOM   1984  HB3 GLN   147      62.907  55.647  92.362  1.00  0.00           H  
ATOM   1985  CG  GLN   147      63.590  57.342  91.234  1.00  0.00           C  
ATOM   1986  HG2 GLN   147      64.193  56.809  90.499  1.00  0.00           H  
ATOM   1987  HG3 GLN   147      63.115  58.244  90.846  1.00  0.00           H  
ATOM   1988  CD  GLN   147      64.514  57.779  92.396  1.00  0.00           C  
ATOM   1989  OE1 GLN   147      64.396  57.311  93.470  1.00  0.00           O  
ATOM   1990  NE2 GLN   147      65.549  58.597  92.180  1.00  0.00           N  
ATOM   1991 HE21 GLN   147      65.533  58.975  91.244  1.00  0.00           H  
ATOM   1992 HE22 GLN   147      66.337  58.789  92.782  1.00  0.00           H  
ATOM   1993  C   GLN   147      61.102  56.574  89.435  1.00  0.00           C  
ATOM   1994  O   GLN   147      61.754  57.380  88.772  1.00  0.00           O  
ATOM   1995  N   SER   148      59.772  56.570  89.409  1.00  0.00           N  
ATOM   1996  H   SER   148      59.255  55.895  89.954  1.00  0.00           H  
ATOM   1997  CA  SER   148      58.939  57.627  88.779  1.00  0.00           C  
ATOM   1998  HA  SER   148      59.287  57.664  87.747  1.00  0.00           H  
ATOM   1999  CB  SER   148      57.403  57.486  88.979  1.00  0.00           C  
ATOM   2000  HB2 SER   148      57.061  56.477  88.747  1.00  0.00           H  
ATOM   2001  HB3 SER   148      57.234  57.624  90.046  1.00  0.00           H  
ATOM   2002  OG  SER   148      56.780  58.455  88.163  1.00  0.00           O  
ATOM   2003  HG  SER   148      55.926  58.094  87.918  1.00  0.00           H  
ATOM   2004  C   SER   148      59.354  58.943  89.377  1.00  0.00           C  
ATOM   2005  O   SER   148      59.604  59.157  90.581  1.00  0.00           O  
ATOM   2006  N   TYR   149      59.476  59.913  88.424  1.00  0.00           N  
ATOM   2007  H   TYR   149      59.142  59.767  87.482  1.00  0.00           H  
ATOM   2008  CA  TYR   149      60.076  61.280  88.623  1.00  0.00           C  
ATOM   2009  HA  TYR   149      61.042  61.095  89.093  1.00  0.00           H  
ATOM   2010  CB  TYR   149      60.421  61.840  87.225  1.00  0.00           C  
ATOM   2011  HB2 TYR   149      61.019  61.095  86.700  1.00  0.00           H  
ATOM   2012  HB3 TYR   149      59.480  61.949  86.685  1.00  0.00           H  
ATOM   2013  CG  TYR   149      61.113  63.217  87.288  1.00  0.00           C  
ATOM   2014  CD1 TYR   149      60.504  64.287  86.558  1.00  0.00           C  
ATOM   2015  HD1 TYR   149      59.660  63.982  85.957  1.00  0.00           H  
ATOM   2016  CE1 TYR   149      60.964  65.581  86.720  1.00  0.00           C  
ATOM   2017  HE1 TYR   149      60.347  66.376  86.329  1.00  0.00           H  
ATOM   2018  CZ  TYR   149      62.097  65.821  87.532  1.00  0.00           C  
ATOM   2019  OH  TYR   149      62.426  67.127  87.771  1.00  0.00           O  
ATOM   2020  HH  TYR   149      63.175  67.238  88.362  1.00  0.00           H  
ATOM   2021  CE2 TYR   149      62.835  64.744  88.108  1.00  0.00           C  
ATOM   2022  HE2 TYR   149      63.694  64.965  88.725  1.00  0.00           H  
ATOM   2023  CD2 TYR   149      62.337  63.431  87.999  1.00  0.00           C  
ATOM   2024  HD2 TYR   149      62.825  62.540  88.367  1.00  0.00           H  
ATOM   2025  C   TYR   149      59.160  62.171  89.431  1.00  0.00           C  
ATOM   2026  O   TYR   149      58.248  62.729  88.886  1.00  0.00           O  
ATOM   2027  N   ASN   150      59.468  62.319  90.715  1.00  0.00           N  
ATOM   2028  H   ASN   150      60.244  61.819  91.123  1.00  0.00           H  
ATOM   2029  CA  ASN   150      58.785  63.289  91.594  1.00  0.00           C  
ATOM   2030  HA  ASN   150      57.707  63.131  91.558  1.00  0.00           H  
ATOM   2031  CB  ASN   150      59.327  63.192  93.034  1.00  0.00           C  
ATOM   2032  HB2 ASN   150      59.424  62.186  93.441  1.00  0.00           H  
ATOM   2033  HB3 ASN   150      60.287  63.706  93.091  1.00  0.00           H  
ATOM   2034  CG  ASN   150      58.477  63.887  93.992  1.00  0.00           C  
ATOM   2035  OD1 ASN   150      58.676  65.027  94.365  1.00  0.00           O  
ATOM   2036  ND2 ASN   150      57.467  63.240  94.481  1.00  0.00           N  
ATOM   2037 HD21 ASN   150      56.951  63.759  95.177  1.00  0.00           H  
ATOM   2038 HD22 ASN   150      57.261  62.331  94.092  1.00  0.00           H  
ATOM   2039  C   ASN   150      58.987  64.772  91.066  1.00  0.00           C  
ATOM   2040  O   ASN   150      60.082  65.078  90.508  1.00  0.00           O  
ATOM   2041  N   PRO   151      58.048  65.679  91.333  1.00  0.00           N  
ATOM   2042  CD  PRO   151      56.558  65.524  91.540  1.00  0.00           C  
ATOM   2043  HD2 PRO   151      56.488  65.038  92.513  1.00  0.00           H  
ATOM   2044  HD3 PRO   151      56.133  64.916  90.741  1.00  0.00           H  
ATOM   2045  CG  PRO   151      55.969  66.953  91.605  1.00  0.00           C  
ATOM   2046  HG2 PRO   151      56.145  67.413  92.577  1.00  0.00           H  
ATOM   2047  HG3 PRO   151      54.919  66.777  91.368  1.00  0.00           H  
ATOM   2048  CB  PRO   151      56.789  67.524  90.451  1.00  0.00           C  
ATOM   2049  HB2 PRO   151      56.757  68.610  90.370  1.00  0.00           H  
ATOM   2050  HB3 PRO   151      56.391  67.009  89.577  1.00  0.00           H  
ATOM   2051  CA  PRO   151      58.198  67.002  90.788  1.00  0.00           C  
ATOM   2052  HA  PRO   151      58.752  66.970  89.850  1.00  0.00           H  
ATOM   2053  C   PRO   151      59.095  67.941  91.686  1.00  0.00           C  
ATOM   2054  O   PRO   151      58.923  67.796  92.867  1.00  0.00           O  
ATOM   2055  N   PRO   152      59.974  68.863  91.236  1.00  0.00           N  
ATOM   2056  CD  PRO   152      60.490  69.011  89.872  1.00  0.00           C  
ATOM   2057  HD2 PRO   152      59.698  68.983  89.124  1.00  0.00           H  
ATOM   2058  HD3 PRO   152      61.263  68.252  89.755  1.00  0.00           H  
ATOM   2059  CG  PRO   152      61.203  70.352  89.997  1.00  0.00           C  
ATOM   2060  HG2 PRO   152      60.461  71.110  89.750  1.00  0.00           H  
ATOM   2061  HG3 PRO   152      62.052  70.343  89.314  1.00  0.00           H  
ATOM   2062  CB  PRO   152      61.676  70.522  91.428  1.00  0.00           C  
ATOM   2063  HB2 PRO   152      61.799  71.564  91.723  1.00  0.00           H  
ATOM   2064  HB3 PRO   152      62.570  69.944  91.663  1.00  0.00           H  
ATOM   2065  CA  PRO   152      60.474  69.876  92.139  1.00  0.00           C  
ATOM   2066  HA  PRO   152      60.827  69.353  93.028  1.00  0.00           H  
ATOM   2067  C   PRO   152      59.320  70.864  92.481  1.00  0.00           C  
ATOM   2068  O   PRO   152      58.341  71.028  91.760  1.00  0.00           O  
ATOM   2069  N   GLN   153      59.393  71.521  93.668  1.00  0.00           N  
ATOM   2070  H   GLN   153      60.187  71.344  94.266  1.00  0.00           H  
ATOM   2071  CA  GLN   153      58.446  72.590  94.098  1.00  0.00           C  
ATOM   2072  HA  GLN   153      57.414  72.244  94.144  1.00  0.00           H  
ATOM   2073  CB  GLN   153      58.768  72.954  95.539  1.00  0.00           C  
ATOM   2074  HB2 GLN   153      58.595  72.034  96.098  1.00  0.00           H  
ATOM   2075  HB3 GLN   153      59.813  73.261  95.502  1.00  0.00           H  
ATOM   2076  CG  GLN   153      57.892  74.141  96.061  1.00  0.00           C  
ATOM   2077  HG2 GLN   153      58.219  74.965  95.428  1.00  0.00           H  
ATOM   2078  HG3 GLN   153      56.830  73.921  95.961  1.00  0.00           H  
ATOM   2079  CD  GLN   153      58.075  74.416  97.545  1.00  0.00           C  
ATOM   2080  OE1 GLN   153      58.402  73.538  98.338  1.00  0.00           O  
ATOM   2081  NE2 GLN   153      57.795  75.590  97.982  1.00  0.00           N  
ATOM   2082 HE21 GLN   153      57.440  76.337  97.402  1.00  0.00           H  
ATOM   2083 HE22 GLN   153      57.744  75.687  98.986  1.00  0.00           H  
ATOM   2084  C   GLN   153      58.523  73.802  93.111  1.00  0.00           C  
ATOM   2085  O   GLN   153      59.614  74.169  92.679  1.00  0.00           O  
ATOM   2086  N   GLY   154      57.357  74.440  92.765  1.00  0.00           N  
ATOM   2087  H   GLY   154      56.536  74.078  93.227  1.00  0.00           H  
ATOM   2088  CA  GLY   154      57.378  75.697  91.966  1.00  0.00           C  
ATOM   2089  HA2 GLY   154      58.103  75.478  91.182  1.00  0.00           H  
ATOM   2090  HA3 GLY   154      56.378  75.898  91.581  1.00  0.00           H  
ATOM   2091  C   GLY   154      57.812  76.855  92.855  1.00  0.00           C  
ATOM   2092  O   GLY   154      57.409  76.962  94.003  1.00  0.00           O  
ATOM   2093  N   TYR   155      58.496  77.886  92.348  1.00  0.00           N  
ATOM   2094  H   TYR   155      58.524  77.889  91.339  1.00  0.00           H  
ATOM   2095  CA  TYR   155      58.991  79.182  92.965  1.00  0.00           C  
ATOM   2096  HA  TYR   155      58.665  79.465  93.966  1.00  0.00           H  
ATOM   2097  CB  TYR   155      60.490  78.884  93.048  1.00  0.00           C  
ATOM   2098  HB2 TYR   155      60.891  78.691  92.053  1.00  0.00           H  
ATOM   2099  HB3 TYR   155      60.903  79.788  93.495  1.00  0.00           H  
ATOM   2100  CG  TYR   155      60.903  77.818  94.071  1.00  0.00           C  
ATOM   2101  CD1 TYR   155      60.290  77.744  95.360  1.00  0.00           C  
ATOM   2102  HD1 TYR   155      59.605  78.500  95.713  1.00  0.00           H  
ATOM   2103  CE1 TYR   155      60.685  76.785  96.276  1.00  0.00           C  
ATOM   2104  HE1 TYR   155      60.278  76.855  97.274  1.00  0.00           H  
ATOM   2105  CZ  TYR   155      61.576  75.785  95.859  1.00  0.00           C  
ATOM   2106  OH  TYR   155      61.882  74.768  96.750  1.00  0.00           O  
ATOM   2107  HH  TYR   155      61.416  75.010  97.554  1.00  0.00           H  
ATOM   2108  CE2 TYR   155      62.148  75.807  94.546  1.00  0.00           C  
ATOM   2109  HE2 TYR   155      62.766  74.969  94.262  1.00  0.00           H  
ATOM   2110  CD2 TYR   155      61.804  76.812  93.642  1.00  0.00           C  
ATOM   2111  HD2 TYR   155      62.167  76.949  92.634  1.00  0.00           H  
ATOM   2112  C   TYR   155      58.615  80.415  92.006  1.00  0.00           C  
ATOM   2113  O   TYR   155      59.463  80.820  91.206  1.00  0.00           O  
ATOM   2114  N   GLY   156      57.378  80.966  92.100  1.00  0.00           N  
ATOM   2115  H   GLY   156      57.209  81.631  91.360  1.00  0.00           H  
ATOM   2116  CA  GLY   156      56.294  80.713  93.117  1.00  0.00           C  
ATOM   2117  HA2 GLY   156      56.194  79.662  93.388  1.00  0.00           H  
ATOM   2118  HA3 GLY   156      56.576  81.187  94.057  1.00  0.00           H  
ATOM   2119  C   GLY   156      54.914  81.196  92.651  1.00  0.00           C  
ATOM   2120  O   GLY   156      54.738  81.288  91.446  1.00  0.00           O  
ATOM   2121  N   GLN   157      54.170  81.476  93.701  1.00  0.00           N  
ATOM   2122  H   GLN   157      54.640  81.547  94.592  1.00  0.00           H  
ATOM   2123  CA  GLN   157      52.740  81.765  93.658  1.00  0.00           C  
ATOM   2124  HA  GLN   157      52.289  81.270  92.798  1.00  0.00           H  
ATOM   2125  CB  GLN   157      52.199  81.233  95.029  1.00  0.00           C  
ATOM   2126  HB2 GLN   157      51.975  80.170  94.935  1.00  0.00           H  
ATOM   2127  HB3 GLN   157      52.850  81.655  95.795  1.00  0.00           H  
ATOM   2128  CG  GLN   157      50.829  81.784  95.367  1.00  0.00           C  
ATOM   2129  HG2 GLN   157      50.407  81.283  96.238  1.00  0.00           H  
ATOM   2130  HG3 GLN   157      50.850  82.798  95.765  1.00  0.00           H  
ATOM   2131  CD  GLN   157      49.744  81.485  94.246  1.00  0.00           C  
ATOM   2132  OE1 GLN   157      49.983  80.744  93.317  1.00  0.00           O  
ATOM   2133  NE2 GLN   157      48.571  81.986  94.436  1.00  0.00           N  
ATOM   2134 HE21 GLN   157      48.337  82.582  95.217  1.00  0.00           H  
ATOM   2135 HE22 GLN   157      47.847  81.770  93.765  1.00  0.00           H  
ATOM   2136  C   GLN   157      52.549  83.303  93.560  1.00  0.00           C  
ATOM   2137  O   GLN   157      52.724  84.122  94.515  1.00  0.00           O  
ATOM   2138  N   GLN   158      52.131  83.929  92.446  1.00  0.00           N  
ATOM   2139  H   GLN   158      52.223  84.934  92.496  1.00  0.00           H  
ATOM   2140  CA  GLN   158      52.005  83.298  91.092  1.00  0.00           C  
ATOM   2141  HA  GLN   158      52.411  82.287  91.076  1.00  0.00           H  
ATOM   2142  CB  GLN   158      50.509  83.139  90.720  1.00  0.00           C  
ATOM   2143  HB2 GLN   158      50.442  82.560  89.799  1.00  0.00           H  
ATOM   2144  HB3 GLN   158      49.947  82.599  91.482  1.00  0.00           H  
ATOM   2145  CG  GLN   158      49.890  84.459  90.391  1.00  0.00           C  
ATOM   2146  HG2 GLN   158      50.013  85.177  91.203  1.00  0.00           H  
ATOM   2147  HG3 GLN   158      50.161  84.774  89.384  1.00  0.00           H  
ATOM   2148  CD  GLN   158      48.396  84.509  90.327  1.00  0.00           C  
ATOM   2149  OE1 GLN   158      47.664  84.079  91.167  1.00  0.00           O  
ATOM   2150  NE2 GLN   158      47.813  85.119  89.330  1.00  0.00           N  
ATOM   2151 HE21 GLN   158      48.424  85.621  88.701  1.00  0.00           H  
ATOM   2152 HE22 GLN   158      46.829  85.344  89.288  1.00  0.00           H  
ATOM   2153  C   GLN   158      52.797  84.019  90.034  1.00  0.00           C  
ATOM   2154  O   GLN   158      53.333  85.135  90.301  1.00  0.00           O  
ATOM   2155  N   ASN   159      53.046  83.341  88.879  1.00  0.00           N  
ATOM   2156  H   ASN   159      52.680  82.420  88.685  1.00  0.00           H  
ATOM   2157  CA  ASN   159      53.844  83.769  87.744  1.00  0.00           C  
ATOM   2158  HA  ASN   159      54.891  83.848  88.034  1.00  0.00           H  
ATOM   2159  CB  ASN   159      53.690  82.763  86.542  1.00  0.00           C  
ATOM   2160  HB2 ASN   159      53.809  81.761  86.955  1.00  0.00           H  
ATOM   2161  HB3 ASN   159      52.671  82.780  86.155  1.00  0.00           H  
ATOM   2162  CG  ASN   159      54.736  83.094  85.455  1.00  0.00           C  
ATOM   2163  OD1 ASN   159      54.434  83.687  84.420  1.00  0.00           O  
ATOM   2164  ND2 ASN   159      55.968  82.689  85.632  1.00  0.00           N  
ATOM   2165 HD21 ASN   159      56.102  81.838  86.159  1.00  0.00           H  
ATOM   2166 HD22 ASN   159      56.528  82.931  84.827  1.00  0.00           H  
ATOM   2167  C   ASN   159      53.368  85.149  87.284  1.00  0.00           C  
ATOM   2168  O   ASN   159      52.156  85.377  87.189  1.00  0.00           O  
ATOM   2169  N   GLN   160      54.176  86.165  87.082  1.00  0.00           N  
ATOM   2170  H   GLN   160      53.716  87.025  86.817  1.00  0.00           H  
ATOM   2171  CA  GLN   160      55.628  86.176  87.165  1.00  0.00           C  
ATOM   2172  HA  GLN   160      56.132  85.221  87.014  1.00  0.00           H  
ATOM   2173  CB  GLN   160      56.156  87.123  86.056  1.00  0.00           C  
ATOM   2174  HB2 GLN   160      55.891  86.593  85.141  1.00  0.00           H  
ATOM   2175  HB3 GLN   160      55.503  87.996  86.034  1.00  0.00           H  
ATOM   2176  CG  GLN   160      57.640  87.568  86.117  1.00  0.00           C  
ATOM   2177  HG2 GLN   160      57.855  88.346  85.385  1.00  0.00           H  
ATOM   2178  HG3 GLN   160      57.994  87.968  87.067  1.00  0.00           H  
ATOM   2179  CD  GLN   160      58.720  86.493  85.833  1.00  0.00           C  
ATOM   2180  OE1 GLN   160      58.491  85.450  85.210  1.00  0.00           O  
ATOM   2181  NE2 GLN   160      59.947  86.739  86.235  1.00  0.00           N  
ATOM   2182 HE21 GLN   160      59.960  87.389  87.009  1.00  0.00           H  
ATOM   2183 HE22 GLN   160      60.747  86.134  86.116  1.00  0.00           H  
ATOM   2184  C   GLN   160      56.085  86.533  88.641  1.00  0.00           C  
ATOM   2185  O   GLN   160      55.983  87.737  88.937  1.00  0.00           O  
ATOM   2186  N   TYR   161      56.484  85.563  89.502  1.00  0.00           N  
ATOM   2187  H   TYR   161      56.688  84.635  89.160  1.00  0.00           H  
ATOM   2188  CA  TYR   161      56.785  85.800  90.930  1.00  0.00           C  
ATOM   2189  HA  TYR   161      55.984  86.394  91.371  1.00  0.00           H  
ATOM   2190  CB  TYR   161      56.833  84.423  91.566  1.00  0.00           C  
ATOM   2191  HB2 TYR   161      55.862  83.939  91.459  1.00  0.00           H  
ATOM   2192  HB3 TYR   161      57.428  83.781  90.917  1.00  0.00           H  
ATOM   2193  CG  TYR   161      57.221  84.340  92.999  1.00  0.00           C  
ATOM   2194  CD1 TYR   161      58.617  84.075  93.320  1.00  0.00           C  
ATOM   2195  HD1 TYR   161      59.348  84.057  92.525  1.00  0.00           H  
ATOM   2196  CE1 TYR   161      58.955  83.799  94.638  1.00  0.00           C  
ATOM   2197  HE1 TYR   161      59.946  83.437  94.867  1.00  0.00           H  
ATOM   2198  CZ  TYR   161      57.987  83.938  95.662  1.00  0.00           C  
ATOM   2199  OH  TYR   161      58.350  83.696  96.973  1.00  0.00           O  
ATOM   2200  HH  TYR   161      57.693  83.876  97.649  1.00  0.00           H  
ATOM   2201  CE2 TYR   161      56.647  84.304  95.280  1.00  0.00           C  
ATOM   2202  HE2 TYR   161      55.921  84.594  96.025  1.00  0.00           H  
ATOM   2203  CD2 TYR   161      56.252  84.550  93.961  1.00  0.00           C  
ATOM   2204  HD2 TYR   161      55.262  84.874  93.677  1.00  0.00           H  
ATOM   2205  C   TYR   161      58.125  86.570  90.994  1.00  0.00           C  
ATOM   2206  O   TYR   161      58.168  87.597  91.657  1.00  0.00           O  
ATOM   2207  N   ASN   162      59.169  86.237  90.168  1.00  0.00           N  
ATOM   2208  H   ASN   162      59.102  85.406  89.597  1.00  0.00           H  
ATOM   2209  CA  ASN   162      60.532  86.717  90.201  1.00  0.00           C  
ATOM   2210  HA  ASN   162      60.752  86.843  91.261  1.00  0.00           H  
ATOM   2211  CB  ASN   162      61.492  85.674  89.675  1.00  0.00           C  
ATOM   2212  HB2 ASN   162      61.315  85.427  88.629  1.00  0.00           H  
ATOM   2213  HB3 ASN   162      62.479  86.124  89.574  1.00  0.00           H  
ATOM   2214  CG  ASN   162      61.543  84.502  90.611  1.00  0.00           C  
ATOM   2215  OD1 ASN   162      62.023  84.570  91.754  1.00  0.00           O  
ATOM   2216  ND2 ASN   162      61.014  83.318  90.167  1.00  0.00           N  
ATOM   2217 HD21 ASN   162      60.868  82.543  90.797  1.00  0.00           H  
ATOM   2218 HD22 ASN   162      60.691  83.266  89.211  1.00  0.00           H  
ATOM   2219  C   ASN   162      60.770  88.089  89.658  1.00  0.00           C  
ATOM   2220  O   ASN   162      60.038  88.545  88.737  1.00  0.00           O  
ATOM   2221  N   SER   163      61.786  88.786  90.162  1.00  0.00           N  
ATOM   2222  H   SER   163      62.253  88.362  90.950  1.00  0.00           H  
ATOM   2223  CA  SER   163      62.424  89.949  89.518  1.00  0.00           C  
ATOM   2224  HA  SER   163      61.781  90.819  89.650  1.00  0.00           H  
ATOM   2225  CB  SER   163      63.734  90.241  90.294  1.00  0.00           C  
ATOM   2226  HB2 SER   163      63.533  90.058  91.350  1.00  0.00           H  
ATOM   2227  HB3 SER   163      64.549  89.599  89.959  1.00  0.00           H  
ATOM   2228  OG  SER   163      64.054  91.582  90.085  1.00  0.00           O  
ATOM   2229  HG  SER   163      64.760  91.713  90.722  1.00  0.00           H  
ATOM   2230  C   SER   163      62.685  89.708  88.013  1.00  0.00           C  
ATOM   2231  O   SER   163      62.881  88.527  87.606  1.00  0.00           O  
ATOM   2232  N   SER   164      62.731  90.837  87.303  1.00  0.00           N  
ATOM   2233  H   SER   164      62.638  91.645  87.902  1.00  0.00           H  
ATOM   2234  CA  SER   164      63.104  90.914  85.834  1.00  0.00           C  
ATOM   2235  HA  SER   164      63.223  91.961  85.557  1.00  0.00           H  
ATOM   2236  CB  SER   164      61.898  90.417  85.096  1.00  0.00           C  
ATOM   2237  HB2 SER   164      61.703  89.346  85.147  1.00  0.00           H  
ATOM   2238  HB3 SER   164      60.998  90.945  85.412  1.00  0.00           H  
ATOM   2239  OG  SER   164      62.073  90.674  83.639  1.00  0.00           O  
ATOM   2240  HG  SER   164      61.288  90.339  83.201  1.00  0.00           H  
ATOM   2241  C   SER   164      64.460  90.276  85.467  1.00  0.00           C  
ATOM   2242  O   SER   164      65.289  90.181  86.434  1.00  0.00           O  
ATOM   2243  N   SER   165      64.727  89.931  84.241  1.00  0.00           N  
ATOM   2244  H   SER   165      63.965  90.035  83.586  1.00  0.00           H  
ATOM   2245  CA  SER   165      65.946  89.480  83.605  1.00  0.00           C  
ATOM   2246  HA  SER   165      66.378  88.549  83.974  1.00  0.00           H  
ATOM   2247  CB  SER   165      65.528  89.226  82.142  1.00  0.00           C  
ATOM   2248  HB2 SER   165      66.366  89.011  81.479  1.00  0.00           H  
ATOM   2249  HB3 SER   165      64.896  88.343  82.053  1.00  0.00           H  
ATOM   2250  OG  SER   165      64.838  90.359  81.518  1.00  0.00           O  
ATOM   2251  HG  SER   165      65.481  91.071  81.477  1.00  0.00           H  
ATOM   2252  C   SER   165      67.143  90.516  83.565  1.00  0.00           C  
ATOM   2253  O   SER   165      66.935  91.525  84.236  1.00  0.00           O  
ATOM   2254  N   GLY   166      68.194  90.426  82.718  1.00  0.00           N  
ATOM   2255  H   GLY   166      68.261  89.556  82.209  1.00  0.00           H  
ATOM   2256  CA  GLY   166      69.312  91.439  82.575  1.00  0.00           C  
ATOM   2257  HA2 GLY   166      69.154  92.041  81.679  1.00  0.00           H  
ATOM   2258  HA3 GLY   166      69.178  92.081  83.445  1.00  0.00           H  
ATOM   2259  C   GLY   166      70.699  90.872  82.566  1.00  0.00           C  
ATOM   2260  O   GLY   166      71.033  89.873  83.129  1.00  0.00           O  
ATOM   2261  N   GLY   167      71.599  91.617  81.936  1.00  0.00           N  
ATOM   2262  H   GLY   167      71.205  92.326  81.334  1.00  0.00           H  
ATOM   2263  CA  GLY   167      73.052  91.396  82.029  1.00  0.00           C  
ATOM   2264  HA2 GLY   167      73.242  90.328  81.919  1.00  0.00           H  
ATOM   2265  HA3 GLY   167      73.465  91.957  81.190  1.00  0.00           H  
ATOM   2266  C   GLY   167      73.655  91.864  83.381  1.00  0.00           C  
ATOM   2267  O   GLY   167      73.137  92.725  84.029  1.00  0.00           O  
ATOM   2268  N   GLY   168      74.847  91.289  83.649  1.00  0.00           N  
ATOM   2269  H   GLY   168      75.049  90.461  83.106  1.00  0.00           H  
ATOM   2270  CA  GLY   168      75.632  91.492  84.833  1.00  0.00           C  
ATOM   2271  HA2 GLY   168      75.071  91.389  85.762  1.00  0.00           H  
ATOM   2272  HA3 GLY   168      76.335  90.662  84.760  1.00  0.00           H  
ATOM   2273  C   GLY   168      76.471  92.843  84.768  1.00  0.00           C  
ATOM   2274  O   GLY   168      75.918  93.844  84.267  1.00  0.00           O  
ATOM   2275  N   GLY   169      77.758  92.944  85.142  1.00  0.00           N  
ATOM   2276  H   GLY   169      78.095  93.887  85.011  1.00  0.00           H  
ATOM   2277  CA  GLY   169      78.485  91.815  85.810  1.00  0.00           C  
ATOM   2278  HA2 GLY   169      78.043  91.519  86.761  1.00  0.00           H  
ATOM   2279  HA3 GLY   169      78.621  90.933  85.184  1.00  0.00           H  
ATOM   2280  C   GLY   169      79.955  92.186  86.088  1.00  0.00           C  
ATOM   2281  O   GLY   169      80.366  91.760  87.152  1.00  0.00           O  
ATOM   2282  N   GLY   170      80.675  92.990  85.313  1.00  0.00           N  
ATOM   2283  H   GLY   170      80.315  93.249  84.405  1.00  0.00           H  
ATOM   2284  CA  GLY   170      82.123  93.073  85.515  1.00  0.00           C  
ATOM   2285  HA2 GLY   170      82.542  93.904  84.947  1.00  0.00           H  
ATOM   2286  HA3 GLY   170      82.290  93.103  86.592  1.00  0.00           H  
ATOM   2287  C   GLY   170      82.980  91.863  84.969  1.00  0.00           C  
ATOM   2288  O   GLY   170      82.471  90.769  84.852  1.00  0.00           O  
ATOM   2289  N   GLY   171      84.258  92.115  84.576  1.00  0.00           N  
ATOM   2290  H   GLY   171      84.814  91.289  84.408  1.00  0.00           H  
ATOM   2291  CA  GLY   171      84.981  93.295  84.596  1.00  0.00           C  
ATOM   2292  HA2 GLY   171      85.918  93.204  84.047  1.00  0.00           H  
ATOM   2293  HA3 GLY   171      84.375  94.110  84.200  1.00  0.00           H  
ATOM   2294  C   GLY   171      85.320  93.809  86.079  1.00  0.00           C  
ATOM   2295  O   GLY   171      85.070  93.052  87.050  1.00  0.00           O  
ATOM   2296  N   GLY   172      85.953  94.997  86.357  1.00  0.00           N  
ATOM   2297  H   GLY   172      86.057  95.287  87.318  1.00  0.00           H  
ATOM   2298  CA  GLY   172      86.372  95.949  85.335  1.00  0.00           C  
ATOM   2299  HA2 GLY   172      85.568  96.062  84.608  1.00  0.00           H  
ATOM   2300  HA3 GLY   172      86.681  96.858  85.852  1.00  0.00           H  
ATOM   2301  C   GLY   172      87.716  95.524  84.624  1.00  0.00           C  
ATOM   2302  O   GLY   172      88.715  95.456  85.304  1.00  0.00           O  
ATOM   2303  N   GLY   173      87.645  95.312  83.285  1.00  0.00           N  
ATOM   2304  H   GLY   173      86.750  95.424  82.831  1.00  0.00           H  
ATOM   2305  CA  GLY   173      88.715  94.752  82.540  1.00  0.00           C  
ATOM   2306  HA2 GLY   173      88.476  94.728  81.476  1.00  0.00           H  
ATOM   2307  HA3 GLY   173      89.691  95.185  82.759  1.00  0.00           H  
ATOM   2308  C   GLY   173      88.961  93.329  82.939  1.00  0.00           C  
ATOM   2309  O   GLY   173      88.191  92.668  83.741  1.00  0.00           O  
ATOM   2310  N   GLY   174      89.981  92.668  82.383  1.00  0.00           N  
ATOM   2311  H   GLY   174      89.958  91.659  82.423  1.00  0.00           H  
ATOM   2312  CA  GLY   174      91.050  93.192  81.552  1.00  0.00           C  
ATOM   2313  HA2 GLY   174      91.422  94.158  81.894  1.00  0.00           H  
ATOM   2314  HA3 GLY   174      91.817  92.418  81.592  1.00  0.00           H  
ATOM   2315  C   GLY   174      90.658  93.270  80.036  1.00  0.00           C  
ATOM   2316  O   GLY   174      91.455  93.846  79.291  1.00  0.00           O  
ATOM   2317  N   GLY   175      89.568  92.628  79.635  1.00  0.00           N  
ATOM   2318  H   GLY   175      88.991  92.014  80.191  1.00  0.00           H  
ATOM   2319  CA  GLY   175      89.119  92.811  78.242  1.00  0.00           C  
ATOM   2320  HA2 GLY   175      89.707  92.290  77.487  1.00  0.00           H  
ATOM   2321  HA3 GLY   175      88.257  92.148  78.161  1.00  0.00           H  
ATOM   2322  C   GLY   175      88.788  94.213  77.753  1.00  0.00           C  
ATOM   2323  O   GLY   175      88.425  94.966  78.622  1.00  0.00           O  
ATOM   2324  N   ASN   176      88.976  94.551  76.487  1.00  0.00           N  
ATOM   2325  H   ASN   176      89.253  93.802  75.869  1.00  0.00           H  
ATOM   2326  CA  ASN   176      88.604  95.878  76.012  1.00  0.00           C  
ATOM   2327  HA  ASN   176      89.292  96.560  76.511  1.00  0.00           H  
ATOM   2328  CB  ASN   176      88.902  95.911  74.492  1.00  0.00           C  
ATOM   2329  HB2 ASN   176      89.887  95.448  74.447  1.00  0.00           H  
ATOM   2330  HB3 ASN   176      88.243  95.265  73.910  1.00  0.00           H  
ATOM   2331  CG  ASN   176      88.996  97.301  73.948  1.00  0.00           C  
ATOM   2332  OD1 ASN   176      89.474  98.176  74.707  1.00  0.00           O  
ATOM   2333  ND2 ASN   176      88.477  97.555  72.749  1.00  0.00           N  
ATOM   2334 HD21 ASN   176      88.496  98.512  72.425  1.00  0.00           H  
ATOM   2335 HD22 ASN   176      88.336  96.807  72.086  1.00  0.00           H  
ATOM   2336  C   ASN   176      87.155  96.405  76.320  1.00  0.00           C  
ATOM   2337  O   ASN   176      86.216  95.630  76.498  1.00  0.00           O  
ATOM   2338  N   TYR   177      86.991  97.731  76.342  1.00  0.00           N  
ATOM   2339  H   TYR   177      87.781  98.269  76.015  1.00  0.00           H  
ATOM   2340  CA  TYR   177      85.777  98.488  76.630  1.00  0.00           C  
ATOM   2341  HA  TYR   177      85.718  98.819  77.667  1.00  0.00           H  
ATOM   2342  CB  TYR   177      86.000  99.843  75.829  1.00  0.00           C  
ATOM   2343  HB2 TYR   177      86.293  99.562  74.818  1.00  0.00           H  
ATOM   2344  HB3 TYR   177      85.055 100.386  75.798  1.00  0.00           H  
ATOM   2345  CG  TYR   177      87.050 100.739  76.342  1.00  0.00           C  
ATOM   2346  CD1 TYR   177      88.259 101.022  75.710  1.00  0.00           C  
ATOM   2347  HD1 TYR   177      88.366 100.516  74.762  1.00  0.00           H  
ATOM   2348  CE1 TYR   177      89.224 101.931  76.185  1.00  0.00           C  
ATOM   2349  HE1 TYR   177      90.082 102.304  75.645  1.00  0.00           H  
ATOM   2350  CZ  TYR   177      88.905 102.585  77.417  1.00  0.00           C  
ATOM   2351  OH  TYR   177      89.795 103.434  77.914  1.00  0.00           O  
ATOM   2352  HH  TYR   177      89.505 103.715  78.785  1.00  0.00           H  
ATOM   2353  CE2 TYR   177      87.718 102.321  78.110  1.00  0.00           C  
ATOM   2354  HE2 TYR   177      87.502 102.861  79.020  1.00  0.00           H  
ATOM   2355  CD2 TYR   177      86.773 101.417  77.550  1.00  0.00           C  
ATOM   2356  HD2 TYR   177      85.845 101.229  78.069  1.00  0.00           H  
ATOM   2357  C   TYR   177      84.415  97.880  76.199  1.00  0.00           C  
ATOM   2358  O   TYR   177      84.300  97.500  75.021  1.00  0.00           O  
ATOM   2359  N   GLY   178      83.365  97.630  77.014  1.00  0.00           N  
ATOM   2360  H   GLY   178      82.562  97.147  76.639  1.00  0.00           H  
ATOM   2361  CA  GLY   178      83.203  98.095  78.428  1.00  0.00           C  
ATOM   2362  HA2 GLY   178      82.279  97.707  78.858  1.00  0.00           H  
ATOM   2363  HA3 GLY   178      84.017  97.727  79.051  1.00  0.00           H  
ATOM   2364  C   GLY   178      83.025  99.648  78.542  1.00  0.00           C  
ATOM   2365  O   GLY   178      83.328 100.368  77.583  1.00  0.00           O  
ATOM   2366  N   GLN   179      82.726 100.123  79.761  1.00  0.00           N  
ATOM   2367  H   GLN   179      82.660  99.444  80.506  1.00  0.00           H  
ATOM   2368  CA  GLN   179      82.630 101.570  80.129  1.00  0.00           C  
ATOM   2369  HA  GLN   179      83.214 102.109  79.384  1.00  0.00           H  
ATOM   2370  CB  GLN   179      81.067 101.854  80.031  1.00  0.00           C  
ATOM   2371  HB2 GLN   179      80.897 102.905  80.265  1.00  0.00           H  
ATOM   2372  HB3 GLN   179      80.719 101.585  79.034  1.00  0.00           H  
ATOM   2373  CG  GLN   179      80.255 100.967  81.053  1.00  0.00           C  
ATOM   2374  HG2 GLN   179      80.416  99.922  80.785  1.00  0.00           H  
ATOM   2375  HG3 GLN   179      80.531 101.161  82.089  1.00  0.00           H  
ATOM   2376  CD  GLN   179      78.760 101.236  80.897  1.00  0.00           C  
ATOM   2377  OE1 GLN   179      78.352 102.353  80.746  1.00  0.00           O  
ATOM   2378  NE2 GLN   179      77.917 100.197  81.039  1.00  0.00           N  
ATOM   2379 HE21 GLN   179      78.282  99.281  81.255  1.00  0.00           H  
ATOM   2380 HE22 GLN   179      76.916 100.327  80.997  1.00  0.00           H  
ATOM   2381  C   GLN   179      83.210 101.761  81.542  1.00  0.00           C  
ATOM   2382  O   GLN   179      83.499 100.816  82.313  1.00  0.00           O  
ATOM   2383  N   ASP   180      83.498 102.969  81.943  1.00  0.00           N  
ATOM   2384  H   ASP   180      83.854 102.957  82.888  1.00  0.00           H  
ATOM   2385  CA  ASP   180      83.688 104.217  81.255  1.00  0.00           C  
ATOM   2386  HA  ASP   180      82.743 104.517  80.800  1.00  0.00           H  
ATOM   2387  CB  ASP   180      83.988 105.237  82.423  1.00  0.00           C  
ATOM   2388  HB2 ASP   180      83.345 105.026  83.278  1.00  0.00           H  
ATOM   2389  HB3 ASP   180      85.032 105.102  82.706  1.00  0.00           H  
ATOM   2390  CG  ASP   180      83.835 106.711  82.076  1.00  0.00           C  
ATOM   2391  OD1 ASP   180      84.279 107.074  81.000  1.00  0.00           O  
ATOM   2392  OD2 ASP   180      83.605 107.523  82.968  1.00  0.00           O  
ATOM   2393  C   ASP   180      84.757 104.217  80.193  1.00  0.00           C  
ATOM   2394  O   ASP   180      85.867 103.750  80.513  1.00  0.00           O  
ATOM   2395  N   GLN   181      84.422 104.798  79.086  1.00  0.00           N  
ATOM   2396  H   GLN   181      83.516 105.208  78.912  1.00  0.00           H  
ATOM   2397  CA  GLN   181      85.432 104.968  77.934  1.00  0.00           C  
ATOM   2398  HA  GLN   181      85.963 104.016  77.939  1.00  0.00           H  
ATOM   2399  CB  GLN   181      84.609 105.260  76.667  1.00  0.00           C  
ATOM   2400  HB2 GLN   181      83.903 104.439  76.548  1.00  0.00           H  
ATOM   2401  HB3 GLN   181      84.044 106.182  76.805  1.00  0.00           H  
ATOM   2402  CG  GLN   181      85.322 105.325  75.325  1.00  0.00           C  
ATOM   2403  HG2 GLN   181      84.554 105.853  74.760  1.00  0.00           H  
ATOM   2404  HG3 GLN   181      86.120 106.068  75.332  1.00  0.00           H  
ATOM   2405  CD  GLN   181      85.557 103.947  74.673  1.00  0.00           C  
ATOM   2406  OE1 GLN   181      84.658 103.111  74.549  1.00  0.00           O  
ATOM   2407  NE2 GLN   181      86.772 103.739  74.298  1.00  0.00           N  
ATOM   2408 HE21 GLN   181      87.471 104.453  74.446  1.00  0.00           H  
ATOM   2409 HE22 GLN   181      86.968 102.756  74.173  1.00  0.00           H  
ATOM   2410  C   GLN   181      86.457 106.113  78.201  1.00  0.00           C  
ATOM   2411  O   GLN   181      87.365 106.300  77.397  1.00  0.00           O  
ATOM   2412  N   SER   182      86.470 106.842  79.331  1.00  0.00           N  
ATOM   2413  H   SER   182      85.790 106.714  80.067  1.00  0.00           H  
ATOM   2414  CA  SER   182      87.633 107.626  79.784  1.00  0.00           C  
ATOM   2415  HA  SER   182      87.743 108.384  79.008  1.00  0.00           H  
ATOM   2416  CB  SER   182      87.457 108.212  81.226  1.00  0.00           C  
ATOM   2417  HB2 SER   182      87.251 107.417  81.943  1.00  0.00           H  
ATOM   2418  HB3 SER   182      88.328 108.832  81.438  1.00  0.00           H  
ATOM   2419  OG  SER   182      86.338 109.081  81.175  1.00  0.00           O  
ATOM   2420  HG  SER   182      85.525 108.575  81.100  1.00  0.00           H  
ATOM   2421  C   SER   182      88.897 106.748  79.738  1.00  0.00           C  
ATOM   2422  O   SER   182      88.870 105.577  80.052  1.00  0.00           O  
ATOM   2423  N   SER   183      90.078 107.325  79.437  1.00  0.00           N  
ATOM   2424  H   SER   183      90.831 106.654  79.391  1.00  0.00           H  
ATOM   2425  CA  SER   183      90.311 108.761  79.035  1.00  0.00           C  
ATOM   2426  HA  SER   183      89.644 109.366  79.649  1.00  0.00           H  
ATOM   2427  CB  SER   183      91.726 109.195  79.439  1.00  0.00           C  
ATOM   2428  HB2 SER   183      91.808 108.997  80.507  1.00  0.00           H  
ATOM   2429  HB3 SER   183      92.594 108.736  78.967  1.00  0.00           H  
ATOM   2430  OG  SER   183      91.965 110.523  79.099  1.00  0.00           O  
ATOM   2431  HG  SER   183      91.806 110.980  79.928  1.00  0.00           H  
ATOM   2432  C   SER   183      89.995 109.055  77.565  1.00  0.00           C  
ATOM   2433  O   SER   183      90.168 108.138  76.754  1.00  0.00           O  
ATOM   2434  N   MET   184      89.399 110.212  77.277  1.00  0.00           N  
ATOM   2435  H   MET   184      89.371 110.899  78.018  1.00  0.00           H  
ATOM   2436  CA  MET   184      89.139 110.722  75.924  1.00  0.00           C  
ATOM   2437  HA  MET   184      89.683 110.100  75.213  1.00  0.00           H  
ATOM   2438  CB  MET   184      87.600 110.677  75.821  1.00  0.00           C  
ATOM   2439  HB2 MET   184      87.152 111.340  76.561  1.00  0.00           H  
ATOM   2440  HB3 MET   184      87.326 110.992  74.814  1.00  0.00           H  
ATOM   2441  CG  MET   184      87.007 109.317  76.072  1.00  0.00           C  
ATOM   2442  HG2 MET   184      87.440 108.695  75.289  1.00  0.00           H  
ATOM   2443  HG3 MET   184      87.385 109.014  77.049  1.00  0.00           H  
ATOM   2444  SD  MET   184      85.240 109.075  75.971  1.00  0.00           S  
ATOM   2445  CE  MET   184      84.781 109.656  77.516  1.00  0.00           C  
ATOM   2446  HE1 MET   184      85.275 109.184  78.366  1.00  0.00           H  
ATOM   2447  HE2 MET   184      84.834 110.744  77.544  1.00  0.00           H  
ATOM   2448  HE3 MET   184      83.710 109.499  77.646  1.00  0.00           H  
ATOM   2449  C   MET   184      89.440 112.174  75.676  1.00  0.00           C  
ATOM   2450  O   MET   184      89.244 112.978  76.544  1.00  0.00           O  
ATOM   2451  N   SER   185      89.976 112.530  74.536  1.00  0.00           N  
ATOM   2452  H   SER   185      90.216 111.843  73.836  1.00  0.00           H  
ATOM   2453  CA  SER   185      90.348 113.918  74.190  1.00  0.00           C  
ATOM   2454  HA  SER   185      89.907 114.556  74.956  1.00  0.00           H  
ATOM   2455  CB  SER   185      91.825 114.004  74.292  1.00  0.00           C  
ATOM   2456  HB2 SER   185      92.077 113.759  75.323  1.00  0.00           H  
ATOM   2457  HB3 SER   185      92.173 113.254  73.582  1.00  0.00           H  
ATOM   2458  OG  SER   185      92.316 115.275  73.992  1.00  0.00           O  
ATOM   2459  HG  SER   185      91.937 115.911  74.603  1.00  0.00           H  
ATOM   2460  C   SER   185      89.848 114.272  72.749  1.00  0.00           C  
ATOM   2461  O   SER   185      89.670 113.358  71.911  1.00  0.00           O  
ATOM   2462  N   SER   186      89.722 115.621  72.521  1.00  0.00           N  
ATOM   2463  H   SER   186      90.009 116.246  73.260  1.00  0.00           H  
ATOM   2464  CA  SER   186      89.425 116.176  71.218  1.00  0.00           C  
ATOM   2465  HA  SER   186      90.090 115.751  70.466  1.00  0.00           H  
ATOM   2466  CB  SER   186      87.984 115.857  70.839  1.00  0.00           C  
ATOM   2467  HB2 SER   186      87.810 114.788  70.716  1.00  0.00           H  
ATOM   2468  HB3 SER   186      87.259 116.315  71.511  1.00  0.00           H  
ATOM   2469  OG  SER   186      87.711 116.461  69.635  1.00  0.00           O  
ATOM   2470  HG  SER   186      86.785 116.715  69.630  1.00  0.00           H  
ATOM   2471  C   SER   186      89.617 117.706  71.141  1.00  0.00           C  
ATOM   2472  O   SER   186      89.281 118.468  72.107  1.00  0.00           O  
ATOM   2473  N   GLY   187      90.180 118.259  70.059  1.00  0.00           N  
ATOM   2474  H   GLY   187      90.354 119.244  70.197  1.00  0.00           H  
ATOM   2475  CA  GLY   187      90.427 117.685  68.694  1.00  0.00           C  
ATOM   2476  HA2 GLY   187      91.351 118.152  68.353  1.00  0.00           H  
ATOM   2477  HA3 GLY   187      90.599 116.609  68.717  1.00  0.00           H  
ATOM   2478  C   GLY   187      89.433 118.052  67.596  1.00  0.00           C  
ATOM   2479  O   GLY   187      89.484 117.553  66.451  1.00  0.00           O  
ATOM   2480  N   GLY   188      88.427 118.821  67.952  1.00  0.00           N  
ATOM   2481  H   GLY   188      88.421 119.192  68.892  1.00  0.00           H  
ATOM   2482  CA  GLY   188      87.373 119.270  67.029  1.00  0.00           C  
ATOM   2483  HA2 GLY   188      86.995 118.394  66.502  1.00  0.00           H  
ATOM   2484  HA3 GLY   188      86.558 119.711  67.603  1.00  0.00           H  
ATOM   2485  C   GLY   188      87.882 120.135  65.910  1.00  0.00           C  
ATOM   2486  O   GLY   188      88.987 120.698  65.969  1.00  0.00           O  
ATOM   2487  N   GLY   189      87.163 120.322  64.799  1.00  0.00           N  
ATOM   2488  H   GLY   189      87.620 120.949  64.153  1.00  0.00           H  
ATOM   2489  CA  GLY   189      85.773 119.902  64.572  1.00  0.00           C  
ATOM   2490  HA2 GLY   189      85.860 119.799  63.491  1.00  0.00           H  
ATOM   2491  HA3 GLY   189      85.610 118.925  65.027  1.00  0.00           H  
ATOM   2492  C   GLY   189      84.855 120.995  65.160  1.00  0.00           C  
ATOM   2493  O   GLY   189      84.758 121.177  66.381  1.00  0.00           O  
ATOM   2494  N   SER   190      83.955 121.609  64.317  1.00  0.00           N  
ATOM   2495  H   SER   190      84.005 121.581  63.309  1.00  0.00           H  
ATOM   2496  CA  SER   190      82.748 122.313  64.710  1.00  0.00           C  
ATOM   2497  HA  SER   190      82.266 122.844  63.889  1.00  0.00           H  
ATOM   2498  CB  SER   190      81.717 121.297  65.077  1.00  0.00           C  
ATOM   2499  HB2 SER   190      81.567 120.561  64.286  1.00  0.00           H  
ATOM   2500  HB3 SER   190      81.864 120.873  66.070  1.00  0.00           H  
ATOM   2501  OG  SER   190      80.595 122.158  65.265  1.00  0.00           O  
ATOM   2502  HG  SER   190      80.735 122.469  66.162  1.00  0.00           H  
ATOM   2503  C   SER   190      83.060 123.438  65.765  1.00  0.00           C  
ATOM   2504  O   SER   190      82.521 123.367  66.907  1.00  0.00           O  
ATOM   2505  N   GLY   191      83.916 124.413  65.540  1.00  0.00           N  
ATOM   2506  H   GLY   191      84.208 124.960  66.338  1.00  0.00           H  
ATOM   2507  CA  GLY   191      84.524 124.678  64.209  1.00  0.00           C  
ATOM   2508  HA2 GLY   191      85.515 125.123  64.308  1.00  0.00           H  
ATOM   2509  HA3 GLY   191      84.651 123.809  63.563  1.00  0.00           H  
ATOM   2510  C   GLY   191      83.700 125.587  63.294  1.00  0.00           C  
ATOM   2511  O   GLY   191      82.561 125.913  63.590  1.00  0.00           O  
ATOM   2512  N   GLY   192      84.230 125.903  62.156  1.00  0.00           N  
ATOM   2513  H   GLY   192      85.195 125.733  61.908  1.00  0.00           H  
ATOM   2514  CA  GLY   192      83.641 126.727  61.115  1.00  0.00           C  
ATOM   2515  HA2 GLY   192      83.143 127.555  61.620  1.00  0.00           H  
ATOM   2516  HA3 GLY   192      84.382 127.120  60.419  1.00  0.00           H  
ATOM   2517  C   GLY   192      82.582 125.976  60.366  1.00  0.00           C  
ATOM   2518  O   GLY   192      82.160 124.872  60.756  1.00  0.00           O  
ATOM   2519  N   GLY   193      82.076 126.514  59.292  1.00  0.00           N  
ATOM   2520  H   GLY   193      82.477 127.354  58.900  1.00  0.00           H  
ATOM   2521  CA  GLY   193      81.256 125.795  58.281  1.00  0.00           C  
ATOM   2522  HA2 GLY   193      81.262 126.352  57.344  1.00  0.00           H  
ATOM   2523  HA3 GLY   193      81.760 124.832  58.203  1.00  0.00           H  
ATOM   2524  C   GLY   193      79.786 125.616  58.735  1.00  0.00           C  
ATOM   2525  O   GLY   193      79.409 125.736  59.920  1.00  0.00           O  
ATOM   2526  N   TYR   194      78.998 125.294  57.714  1.00  0.00           N  
ATOM   2527  H   TYR   194      79.425 125.124  56.815  1.00  0.00           H  
ATOM   2528  CA  TYR   194      77.541 125.186  57.762  1.00  0.00           C  
ATOM   2529  HA  TYR   194      77.089 126.175  57.845  1.00  0.00           H  
ATOM   2530  CB  TYR   194      77.057 124.541  56.423  1.00  0.00           C  
ATOM   2531  HB2 TYR   194      77.306 123.485  56.327  1.00  0.00           H  
ATOM   2532  HB3 TYR   194      75.967 124.535  56.454  1.00  0.00           H  
ATOM   2533  CG  TYR   194      77.485 125.403  55.227  1.00  0.00           C  
ATOM   2534  CD1 TYR   194      77.161 126.741  55.207  1.00  0.00           C  
ATOM   2535  HD1 TYR   194      76.482 127.139  55.947  1.00  0.00           H  
ATOM   2536  CE1 TYR   194      77.551 127.589  54.146  1.00  0.00           C  
ATOM   2537  HE1 TYR   194      77.333 128.643  54.229  1.00  0.00           H  
ATOM   2538  CZ  TYR   194      78.406 127.071  53.110  1.00  0.00           C  
ATOM   2539  OH  TYR   194      78.840 127.899  52.201  1.00  0.00           O  
ATOM   2540  HH  TYR   194      78.451 128.774  52.122  1.00  0.00           H  
ATOM   2541  CE2 TYR   194      78.807 125.704  53.157  1.00  0.00           C  
ATOM   2542  HE2 TYR   194      79.441 125.300  52.382  1.00  0.00           H  
ATOM   2543  CD2 TYR   194      78.292 124.916  54.187  1.00  0.00           C  
ATOM   2544  HD2 TYR   194      78.469 123.852  54.243  1.00  0.00           H  
ATOM   2545  C   TYR   194      76.985 124.358  59.015  1.00  0.00           C  
ATOM   2546  O   TYR   194      77.530 123.357  59.410  1.00  0.00           O  
ATOM   2547  N   GLY   195      75.811 124.596  59.507  1.00  0.00           N  
ATOM   2548  H   GLY   195      75.429 124.001  60.228  1.00  0.00           H  
ATOM   2549  CA  GLY   195      75.009 125.735  59.117  1.00  0.00           C  
ATOM   2550  HA2 GLY   195      75.616 126.638  59.189  1.00  0.00           H  
ATOM   2551  HA3 GLY   195      74.633 125.558  58.110  1.00  0.00           H  
ATOM   2552  C   GLY   195      73.785 126.108  60.026  1.00  0.00           C  
ATOM   2553  O   GLY   195      73.858 125.830  61.257  1.00  0.00           O  
ATOM   2554  N   ASN   196      72.789 126.650  59.368  1.00  0.00           N  
ATOM   2555  H   ASN   196      72.919 126.812  58.380  1.00  0.00           H  
ATOM   2556  CA  ASN   196      71.465 127.002  59.989  1.00  0.00           C  
ATOM   2557  HA  ASN   196      71.071 126.254  60.677  1.00  0.00           H  
ATOM   2558  CB  ASN   196      71.509 128.284  60.757  1.00  0.00           C  
ATOM   2559  HB2 ASN   196      72.176 128.147  61.608  1.00  0.00           H  
ATOM   2560  HB3 ASN   196      71.942 129.044  60.107  1.00  0.00           H  
ATOM   2561  CG  ASN   196      70.186 128.732  61.407  1.00  0.00           C  
ATOM   2562  OD1 ASN   196      69.411 127.914  61.926  1.00  0.00           O  
ATOM   2563  ND2 ASN   196      70.020 130.009  61.542  1.00  0.00           N  
ATOM   2564 HD21 ASN   196      69.180 130.115  62.093  1.00  0.00           H  
ATOM   2565 HD22 ASN   196      70.570 130.669  61.011  1.00  0.00           H  
ATOM   2566  C   ASN   196      70.347 127.044  58.914  1.00  0.00           C  
ATOM   2567  O   ASN   196      70.543 127.532  57.796  1.00  0.00           O  
ATOM   2568  N   GLN   197      69.171 126.561  59.276  1.00  0.00           N  
ATOM   2569  H   GLN   197      69.119 126.169  60.206  1.00  0.00           H  
ATOM   2570  CA  GLN   197      68.068 126.409  58.343  1.00  0.00           C  
ATOM   2571  HA  GLN   197      68.433 125.974  57.413  1.00  0.00           H  
ATOM   2572  CB  GLN   197      67.056 125.529  59.072  1.00  0.00           C  
ATOM   2573  HB2 GLN   197      67.477 124.539  59.244  1.00  0.00           H  
ATOM   2574  HB3 GLN   197      66.820 125.947  60.051  1.00  0.00           H  
ATOM   2575  CG  GLN   197      65.716 125.305  58.373  1.00  0.00           C  
ATOM   2576  HG2 GLN   197      65.328 126.274  58.062  1.00  0.00           H  
ATOM   2577  HG3 GLN   197      65.820 124.627  57.526  1.00  0.00           H  
ATOM   2578  CD  GLN   197      64.641 124.722  59.312  1.00  0.00           C  
ATOM   2579  OE1 GLN   197      63.701 125.405  59.667  1.00  0.00           O  
ATOM   2580  NE2 GLN   197      64.791 123.526  59.817  1.00  0.00           N  
ATOM   2581 HE21 GLN   197      65.565 122.903  59.637  1.00  0.00           H  
ATOM   2582 HE22 GLN   197      63.973 123.134  60.261  1.00  0.00           H  
ATOM   2583  C   GLN   197      67.515 127.827  58.053  1.00  0.00           C  
ATOM   2584  O   GLN   197      66.959 128.462  58.977  1.00  0.00           O  
ATOM   2585  N   ASP   198      67.552 128.316  56.793  1.00  0.00           N  
ATOM   2586  H   ASP   198      68.175 127.810  56.178  1.00  0.00           H  
ATOM   2587  CA  ASP   198      66.856 129.547  56.273  1.00  0.00           C  
ATOM   2588  HA  ASP   198      67.190 130.417  56.838  1.00  0.00           H  
ATOM   2589  CB  ASP   198      67.183 129.858  54.857  1.00  0.00           C  
ATOM   2590  HB2 ASP   198      66.888 128.996  54.258  1.00  0.00           H  
ATOM   2591  HB3 ASP   198      66.572 130.727  54.615  1.00  0.00           H  
ATOM   2592  CG  ASP   198      68.636 130.070  54.636  1.00  0.00           C  
ATOM   2593  OD1 ASP   198      69.193 129.588  53.666  1.00  0.00           O  
ATOM   2594  OD2 ASP   198      69.215 130.793  55.454  1.00  0.00           O  
ATOM   2595  C   ASP   198      65.321 129.393  56.341  1.00  0.00           C  
ATOM   2596  O   ASP   198      64.797 128.290  56.122  1.00  0.00           O  
ATOM   2597  N   GLN   199      64.628 130.578  56.475  1.00  0.00           N  
ATOM   2598  H   GLN   199      65.153 131.436  56.387  1.00  0.00           H  
ATOM   2599  CA  GLN   199      63.215 130.776  56.682  1.00  0.00           C  
ATOM   2600  HA  GLN   199      62.693 129.939  56.217  1.00  0.00           H  
ATOM   2601  CB  GLN   199      62.965 130.935  58.157  1.00  0.00           C  
ATOM   2602  HB2 GLN   199      63.654 131.626  58.644  1.00  0.00           H  
ATOM   2603  HB3 GLN   199      61.986 131.396  58.287  1.00  0.00           H  
ATOM   2604  CG  GLN   199      63.055 129.637  58.976  1.00  0.00           C  
ATOM   2605  HG2 GLN   199      62.704 128.759  58.435  1.00  0.00           H  
ATOM   2606  HG3 GLN   199      64.110 129.479  59.200  1.00  0.00           H  
ATOM   2607  CD  GLN   199      62.185 129.710  60.214  1.00  0.00           C  
ATOM   2608  OE1 GLN   199      61.070 130.299  60.235  1.00  0.00           O  
ATOM   2609  NE2 GLN   199      62.644 129.221  61.367  1.00  0.00           N  
ATOM   2610 HE21 GLN   199      63.531 128.741  61.431  1.00  0.00           H  
ATOM   2611 HE22 GLN   199      61.952 129.065  62.086  1.00  0.00           H  
ATOM   2612  C   GLN   199      62.604 132.025  56.011  1.00  0.00           C  
ATOM   2613  O   GLN   199      63.004 133.154  56.252  1.00  0.00           O  
ATOM   2614  N   SER   200      61.583 131.890  55.206  1.00  0.00           N  
ATOM   2615  H   SER   200      61.173 132.740  54.846  1.00  0.00           H  
ATOM   2616  CA  SER   200      60.920 130.611  54.801  1.00  0.00           C  
ATOM   2617  HA  SER   200      60.590 130.047  55.673  1.00  0.00           H  
ATOM   2618  CB  SER   200      59.673 130.968  54.068  1.00  0.00           C  
ATOM   2619  HB2 SER   200      59.065 131.468  54.823  1.00  0.00           H  
ATOM   2620  HB3 SER   200      59.904 131.519  53.156  1.00  0.00           H  
ATOM   2621  OG  SER   200      58.947 129.750  53.708  1.00  0.00           O  
ATOM   2622  HG  SER   200      58.227 129.635  54.333  1.00  0.00           H  
ATOM   2623  C   SER   200      61.828 129.829  53.896  1.00  0.00           C  
ATOM   2624  O   SER   200      62.696 130.449  53.202  1.00  0.00           O  
ATOM   2625  N   GLY   201      61.603 128.505  53.804  1.00  0.00           N  
ATOM   2626  H   GLY   201      60.942 128.036  54.406  1.00  0.00           H  
ATOM   2627  CA  GLY   201      62.384 127.631  52.942  1.00  0.00           C  
ATOM   2628  HA2 GLY   201      63.454 127.701  53.137  1.00  0.00           H  
ATOM   2629  HA3 GLY   201      62.069 126.599  53.099  1.00  0.00           H  
ATOM   2630  C   GLY   201      62.322 127.891  51.440  1.00  0.00           C  
ATOM   2631  O   GLY   201      61.516 128.666  50.920  1.00  0.00           O  
ATOM   2632  N   GLY   202      63.305 127.324  50.676  1.00  0.00           N  
ATOM   2633  H   GLY   202      63.349 127.700  49.739  1.00  0.00           H  
ATOM   2634  CA  GLY   202      64.347 126.352  51.077  1.00  0.00           C  
ATOM   2635  HA2 GLY   202      65.037 126.662  51.862  1.00  0.00           H  
ATOM   2636  HA3 GLY   202      63.815 125.439  51.343  1.00  0.00           H  
ATOM   2637  C   GLY   202      65.222 126.022  49.815  1.00  0.00           C  
ATOM   2638  O   GLY   202      64.852 126.431  48.749  1.00  0.00           O  
ATOM   2639  N   GLY   203      66.343 125.351  49.960  1.00  0.00           N  
ATOM   2640  H   GLY   203      66.963 125.251  49.169  1.00  0.00           H  
ATOM   2641  CA  GLY   203      66.785 124.663  51.193  1.00  0.00           C  
ATOM   2642  HA2 GLY   203      66.030 124.358  51.917  1.00  0.00           H  
ATOM   2643  HA3 GLY   203      67.191 123.732  50.796  1.00  0.00           H  
ATOM   2644  C   GLY   203      67.878 125.333  52.010  1.00  0.00           C  
ATOM   2645  O   GLY   203      68.064 126.555  52.046  1.00  0.00           O  
ATOM   2646  N   GLY   204      68.644 124.457  52.709  1.00  0.00           N  
ATOM   2647  H   GLY   204      68.400 123.507  52.949  1.00  0.00           H  
ATOM   2648  CA  GLY   204      69.884 124.914  53.409  1.00  0.00           C  
ATOM   2649  HA2 GLY   204      70.489 124.028  53.606  1.00  0.00           H  
ATOM   2650  HA3 GLY   204      70.465 125.412  52.633  1.00  0.00           H  
ATOM   2651  C   GLY   204      69.733 125.701  54.690  1.00  0.00           C  
ATOM   2652  O   GLY   204      68.671 126.226  54.994  1.00  0.00           O  
ATOM   2653  N   SER   205      70.749 125.760  55.572  1.00  0.00           N  
ATOM   2654  H   SER   205      70.442 126.171  56.442  1.00  0.00           H  
ATOM   2655  CA  SER   205      72.159 125.134  55.373  1.00  0.00           C  
ATOM   2656  HA  SER   205      72.246 124.503  54.489  1.00  0.00           H  
ATOM   2657  CB  SER   205      73.214 126.307  55.422  1.00  0.00           C  
ATOM   2658  HB2 SER   205      74.155 125.971  54.986  1.00  0.00           H  
ATOM   2659  HB3 SER   205      72.920 127.023  54.654  1.00  0.00           H  
ATOM   2660  OG  SER   205      73.446 127.067  56.627  1.00  0.00           O  
ATOM   2661  HG  SER   205      73.471 127.963  56.282  1.00  0.00           H  
ATOM   2662  C   SER   205      72.424 124.190  56.621  1.00  0.00           C  
ATOM   2663  O   SER   205      71.688 124.135  57.619  1.00  0.00           O  
ATOM   2664  N   GLY   206      73.468 123.433  56.515  1.00  0.00           N  
ATOM   2665  H   GLY   206      74.084 123.626  55.739  1.00  0.00           H  
ATOM   2666  CA  GLY   206      73.924 122.467  57.450  1.00  0.00           C  
ATOM   2667  HA2 GLY   206      74.996 122.447  57.254  1.00  0.00           H  
ATOM   2668  HA3 GLY   206      73.702 122.792  58.467  1.00  0.00           H  
ATOM   2669  C   GLY   206      73.394 121.056  57.147  1.00  0.00           C  
ATOM   2670  O   GLY   206      72.451 120.949  56.321  1.00  0.00           O  
ATOM   2671  N   GLY   207      73.847 120.100  57.930  1.00  0.00           N  
ATOM   2672  H   GLY   207      73.535 119.148  57.802  1.00  0.00           H  
ATOM   2673  CA  GLY   207      74.946 120.140  58.926  1.00  0.00           C  
ATOM   2674  HA2 GLY   207      74.977 121.036  59.545  1.00  0.00           H  
ATOM   2675  HA3 GLY   207      74.876 119.300  59.618  1.00  0.00           H  
ATOM   2676  C   GLY   207      76.310 120.134  58.237  1.00  0.00           C  
ATOM   2677  O   GLY   207      76.482 120.590  57.098  1.00  0.00           O  
ATOM   2678  N   TYR   208      77.319 119.525  58.933  1.00  0.00           N  
ATOM   2679  H   TYR   208      77.173 119.355  59.918  1.00  0.00           H  
ATOM   2680  CA  TYR   208      78.686 119.198  58.398  1.00  0.00           C  
ATOM   2681  HA  TYR   208      79.214 120.151  58.363  1.00  0.00           H  
ATOM   2682  CB  TYR   208      79.422 118.112  59.279  1.00  0.00           C  
ATOM   2683  HB2 TYR   208      79.907 118.559  60.147  1.00  0.00           H  
ATOM   2684  HB3 TYR   208      78.740 117.362  59.679  1.00  0.00           H  
ATOM   2685  CG  TYR   208      80.563 117.319  58.669  1.00  0.00           C  
ATOM   2686  CD1 TYR   208      81.865 117.699  58.891  1.00  0.00           C  
ATOM   2687  HD1 TYR   208      81.989 118.601  59.472  1.00  0.00           H  
ATOM   2688  CE1 TYR   208      82.998 116.999  58.444  1.00  0.00           C  
ATOM   2689  HE1 TYR   208      84.014 117.231  58.728  1.00  0.00           H  
ATOM   2690  CZ  TYR   208      82.799 115.839  57.634  1.00  0.00           C  
ATOM   2691  OH  TYR   208      83.855 114.996  57.308  1.00  0.00           O  
ATOM   2692  HH  TYR   208      84.626 115.359  57.751  1.00  0.00           H  
ATOM   2693  CE2 TYR   208      81.435 115.365  57.276  1.00  0.00           C  
ATOM   2694  HE2 TYR   208      81.399 114.528  56.594  1.00  0.00           H  
ATOM   2695  CD2 TYR   208      80.413 116.143  57.800  1.00  0.00           C  
ATOM   2696  HD2 TYR   208      79.395 115.853  57.587  1.00  0.00           H  
ATOM   2697  C   TYR   208      78.741 118.740  56.904  1.00  0.00           C  
ATOM   2698  O   TYR   208      77.971 117.881  56.457  1.00  0.00           O  
ATOM   2699  N   GLY   209      79.549 119.391  56.122  1.00  0.00           N  
ATOM   2700  H   GLY   209      80.139 120.106  56.523  1.00  0.00           H  
ATOM   2701  CA  GLY   209      79.770 119.041  54.691  1.00  0.00           C  
ATOM   2702  HA2 GLY   209      80.194 118.037  54.657  1.00  0.00           H  
ATOM   2703  HA3 GLY   209      78.818 119.087  54.163  1.00  0.00           H  
ATOM   2704  C   GLY   209      80.731 120.074  54.088  1.00  0.00           C  
ATOM   2705  O   GLY   209      80.379 121.260  54.075  1.00  0.00           O  
ATOM   2706  N   GLN   210      81.836 119.729  53.504  1.00  0.00           N  
ATOM   2707  H   GLN   210      82.386 120.481  53.114  1.00  0.00           H  
ATOM   2708  CA  GLN   210      82.467 118.387  53.489  1.00  0.00           C  
ATOM   2709  HA  GLN   210      83.442 118.555  53.032  1.00  0.00           H  
ATOM   2710  CB  GLN   210      82.854 117.845  54.845  1.00  0.00           C  
ATOM   2711  HB2 GLN   210      82.139 118.213  55.581  1.00  0.00           H  
ATOM   2712  HB3 GLN   210      82.937 116.758  54.818  1.00  0.00           H  
ATOM   2713  CG  GLN   210      84.238 118.270  55.370  1.00  0.00           C  
ATOM   2714  HG2 GLN   210      84.338 119.355  55.330  1.00  0.00           H  
ATOM   2715  HG3 GLN   210      84.230 117.921  56.402  1.00  0.00           H  
ATOM   2716  CD  GLN   210      85.408 117.530  54.741  1.00  0.00           C  
ATOM   2717  OE1 GLN   210      85.530 117.338  53.549  1.00  0.00           O  
ATOM   2718  NE2 GLN   210      86.415 117.125  55.486  1.00  0.00           N  
ATOM   2719 HE21 GLN   210      87.147 116.538  55.112  1.00  0.00           H  
ATOM   2720 HE22 GLN   210      86.369 117.163  56.494  1.00  0.00           H  
ATOM   2721  C   GLN   210      81.782 117.338  52.557  1.00  0.00           C  
ATOM   2722  O   GLN   210      81.629 116.152  52.868  1.00  0.00           O  
ATOM   2723  N   GLN   211      81.215 117.786  51.391  1.00  0.00           N  
ATOM   2724  H   GLN   211      81.268 118.785  51.248  1.00  0.00           H  
ATOM   2725  CA  GLN   211      80.444 116.903  50.458  1.00  0.00           C  
ATOM   2726  HA  GLN   211      79.795 116.338  51.126  1.00  0.00           H  
ATOM   2727  CB  GLN   211      79.604 117.762  49.427  1.00  0.00           C  
ATOM   2728  HB2 GLN   211      79.107 118.676  49.755  1.00  0.00           H  
ATOM   2729  HB3 GLN   211      80.232 118.056  48.587  1.00  0.00           H  
ATOM   2730  CG  GLN   211      78.508 116.838  48.817  1.00  0.00           C  
ATOM   2731  HG2 GLN   211      78.814 116.561  47.808  1.00  0.00           H  
ATOM   2732  HG3 GLN   211      78.446 115.939  49.431  1.00  0.00           H  
ATOM   2733  CD  GLN   211      77.121 117.519  48.856  1.00  0.00           C  
ATOM   2734  OE1 GLN   211      76.822 118.490  49.529  1.00  0.00           O  
ATOM   2735  NE2 GLN   211      76.171 117.047  48.057  1.00  0.00           N  
ATOM   2736 HE21 GLN   211      76.288 116.253  47.444  1.00  0.00           H  
ATOM   2737 HE22 GLN   211      75.365 117.633  47.888  1.00  0.00           H  
ATOM   2738  C   GLN   211      81.412 115.974  49.739  1.00  0.00           C  
ATOM   2739  O   GLN   211      81.063 114.850  49.357  1.00  0.00           O  
ATOM   2740  N   ASP   212      82.568 116.468  49.506  1.00  0.00           N  
ATOM   2741  H   ASP   212      82.775 117.442  49.674  1.00  0.00           H  
ATOM   2742  CA  ASP   212      83.584 115.759  48.670  1.00  0.00           C  
ATOM   2743  HA  ASP   212      83.018 115.260  47.884  1.00  0.00           H  
ATOM   2744  CB  ASP   212      84.414 116.750  47.883  1.00  0.00           C  
ATOM   2745  HB2 ASP   212      84.914 117.407  48.594  1.00  0.00           H  
ATOM   2746  HB3 ASP   212      85.217 116.202  47.391  1.00  0.00           H  
ATOM   2747  CG  ASP   212      83.645 117.730  46.983  1.00  0.00           C  
ATOM   2748  OD1 ASP   212      84.355 118.238  46.016  1.00  0.00           O  
ATOM   2749  OD2 ASP   212      82.405 117.999  47.079  1.00  0.00           O  
ATOM   2750  C   ASP   212      84.432 114.744  49.438  1.00  0.00           C  
ATOM   2751  O   ASP   212      85.610 114.648  49.342  1.00  0.00           O  
ATOM   2752  N   ARG   213      83.754 113.861  50.163  1.00  0.00           N  
ATOM   2753  H   ARG   213      82.783 114.115  50.274  1.00  0.00           H  
ATOM   2754  CA  ARG   213      84.343 113.139  51.294  1.00  0.00           C  
ATOM   2755  HA  ARG   213      85.430 113.074  51.246  1.00  0.00           H  
ATOM   2756  CB  ARG   213      83.957 113.828  52.562  1.00  0.00           C  
ATOM   2757  HB2 ARG   213      84.057 114.908  52.456  1.00  0.00           H  
ATOM   2758  HB3 ARG   213      82.886 113.667  52.684  1.00  0.00           H  
ATOM   2759  CG  ARG   213      84.635 113.384  53.848  1.00  0.00           C  
ATOM   2760  HG2 ARG   213      84.076 113.766  54.702  1.00  0.00           H  
ATOM   2761  HG3 ARG   213      84.649 112.303  53.988  1.00  0.00           H  
ATOM   2762  CD  ARG   213      86.073 113.857  54.079  1.00  0.00           C  
ATOM   2763  HD2 ARG   213      86.612 113.653  53.154  1.00  0.00           H  
ATOM   2764  HD3 ARG   213      86.022 114.946  54.073  1.00  0.00           H  
ATOM   2765  NE  ARG   213      86.595 113.376  55.354  1.00  0.00           N  
ATOM   2766  HE  ARG   213      86.242 113.764  56.218  1.00  0.00           H  
ATOM   2767  CZ  ARG   213      87.524 112.515  55.630  1.00  0.00           C  
ATOM   2768  NH1 ARG   213      88.089 111.786  54.678  1.00  0.00           N  
ATOM   2769 HH11 ARG   213      88.855 111.151  54.854  1.00  0.00           H  
ATOM   2770 HH12 ARG   213      87.766 111.904  53.729  1.00  0.00           H  
ATOM   2771  NH2 ARG   213      87.898 112.227  56.854  1.00  0.00           N  
ATOM   2772 HH21 ARG   213      88.655 111.561  56.921  1.00  0.00           H  
ATOM   2773 HH22 ARG   213      87.412 112.651  57.631  1.00  0.00           H  
ATOM   2774  C   ARG   213      83.833 111.652  51.255  1.00  0.00           C  
ATOM   2775  O   ARG   213      82.612 111.416  51.503  1.00  0.00           O  
ATOM   2776  N   GLY   214      84.607 110.631  50.853  1.00  0.00           N  
ATOM   2777  H   GLY   214      84.059 109.782  50.840  1.00  0.00           H  
ATOM   2778  CA  GLY   214      86.070 110.711  50.549  1.00  0.00           C  
ATOM   2779  HA2 GLY   214      86.443 109.817  50.050  1.00  0.00           H  
ATOM   2780  HA3 GLY   214      86.373 111.548  49.920  1.00  0.00           H  
ATOM   2781  C   GLY   214      86.926 110.817  51.771  1.00  0.00           C  
ATOM   2782  O   GLY   214      86.847 109.980  52.686  1.00  0.00           O  
ATOM   2783  OXT GLY   214      87.622 111.835  51.886  1.00  0.00           O  
TER    2784      GLY   214 
END   
