# Supplementary material for: Visualization of oligomerization, clustering, and density transition of intrinsically disordered proteins
Source: Natl Sci Rev. 2026 Feb 14;13(7):nwag107. doi: 10.1093/nsr/nwag107 (PMC13114874; doi:10.1093/nsr/nwag107)
Supplement: nwag107_Supplemental_Files [file nwag107_supplemental_files.zip › SI-MD-Structures/MD-Sturctures/frame209.pdb]

CRYST1  135.116  149.281  136.880  90.00  90.00  90.00               1
ATOM      1  N   MET     1      34.682 100.347  90.008  1.00  0.00           N  
ATOM      2  H1  MET     1      34.529  99.390  90.293  1.00  0.00           H  
ATOM      3  H2  MET     1      35.642 100.587  90.207  1.00  0.00           H  
ATOM      4  H3  MET     1      34.111 100.942  90.591  1.00  0.00           H  
ATOM      5  CA  MET     1      34.440 100.290  88.565  1.00  0.00           C  
ATOM      6  HA  MET     1      34.581 101.273  88.117  1.00  0.00           H  
ATOM      7  CB  MET     1      35.364  99.357  87.872  1.00  0.00           C  
ATOM      8  HB2 MET     1      35.341  98.368  88.330  1.00  0.00           H  
ATOM      9  HB3 MET     1      34.954  99.221  86.872  1.00  0.00           H  
ATOM     10  CG  MET     1      36.738  99.892  87.784  1.00  0.00           C  
ATOM     11  HG2 MET     1      36.740 100.650  87.001  1.00  0.00           H  
ATOM     12  HG3 MET     1      37.109 100.323  88.714  1.00  0.00           H  
ATOM     13  SD  MET     1      37.928  98.721  87.075  1.00  0.00           S  
ATOM     14  CE  MET     1      37.850  97.384  88.319  1.00  0.00           C  
ATOM     15  HE1 MET     1      37.035  96.675  88.176  1.00  0.00           H  
ATOM     16  HE2 MET     1      38.815  96.879  88.320  1.00  0.00           H  
ATOM     17  HE3 MET     1      37.776  97.775  89.333  1.00  0.00           H  
ATOM     18  C   MET     1      33.005  99.947  88.283  1.00  0.00           C  
ATOM     19  O   MET     1      32.464  99.169  89.027  1.00  0.00           O  
ATOM     20  N   ALA     2      32.341 100.313  87.201  1.00  0.00           N  
ATOM     21  H   ALA     2      31.579  99.690  86.971  1.00  0.00           H  
ATOM     22  CA  ALA     2      32.554 101.374  86.181  1.00  0.00           C  
ATOM     23  HA  ALA     2      31.578 101.262  85.708  1.00  0.00           H  
ATOM     24  CB  ALA     2      32.709 102.725  86.827  1.00  0.00           C  
ATOM     25  HB1 ALA     2      33.027 103.500  86.129  1.00  0.00           H  
ATOM     26  HB2 ALA     2      31.729 103.076  87.149  1.00  0.00           H  
ATOM     27  HB3 ALA     2      33.496 102.705  87.581  1.00  0.00           H  
ATOM     28  C   ALA     2      33.743 101.172  85.287  1.00  0.00           C  
ATOM     29  O   ALA     2      34.828 101.608  85.598  1.00  0.00           O  
ATOM     30  N   SER     3      33.572 100.354  84.213  1.00  0.00           N  
ATOM     31  H   SER     3      34.491 100.284  83.799  1.00  0.00           H  
ATOM     32  CA  SER     3      32.353  99.741  83.652  1.00  0.00           C  
ATOM     33  HA  SER     3      31.655 100.532  83.377  1.00  0.00           H  
ATOM     34  CB  SER     3      32.618  99.081  82.350  1.00  0.00           C  
ATOM     35  HB2 SER     3      33.289  99.638  81.696  1.00  0.00           H  
ATOM     36  HB3 SER     3      33.204  98.210  82.641  1.00  0.00           H  
ATOM     37  OG  SER     3      31.562  98.627  81.578  1.00  0.00           O  
ATOM     38  HG  SER     3      31.913  98.062  80.886  1.00  0.00           H  
ATOM     39  C   SER     3      31.548  98.739  84.472  1.00  0.00           C  
ATOM     40  O   SER     3      32.054  98.020  85.328  1.00  0.00           O  
ATOM     41  N   ASN     4      30.252  98.805  84.264  1.00  0.00           N  
ATOM     42  H   ASN     4      29.947  99.403  83.509  1.00  0.00           H  
ATOM     43  CA  ASN     4      29.258  97.870  84.852  1.00  0.00           C  
ATOM     44  HA  ASN     4      29.693  97.177  85.572  1.00  0.00           H  
ATOM     45  CB  ASN     4      28.203  98.564  85.632  1.00  0.00           C  
ATOM     46  HB2 ASN     4      27.573  99.209  85.020  1.00  0.00           H  
ATOM     47  HB3 ASN     4      27.553  97.806  86.071  1.00  0.00           H  
ATOM     48  CG  ASN     4      28.691  99.366  86.814  1.00  0.00           C  
ATOM     49  OD1 ASN     4      28.307 100.449  87.001  1.00  0.00           O  
ATOM     50  ND2 ASN     4      29.723  98.898  87.532  1.00  0.00           N  
ATOM     51 HD21 ASN     4      30.036  99.222  88.436  1.00  0.00           H  
ATOM     52 HD22 ASN     4      30.054  97.974  87.293  1.00  0.00           H  
ATOM     53  C   ASN     4      28.708  96.919  83.740  1.00  0.00           C  
ATOM     54  O   ASN     4      27.530  97.033  83.371  1.00  0.00           O  
ATOM     55  N   ASP     5      29.451  96.020  83.070  1.00  0.00           N  
ATOM     56  H   ASP     5      28.908  95.602  82.329  1.00  0.00           H  
ATOM     57  CA  ASP     5      30.780  95.488  83.363  1.00  0.00           C  
ATOM     58  HA  ASP     5      31.112  96.131  84.178  1.00  0.00           H  
ATOM     59  CB  ASP     5      30.667  94.099  83.971  1.00  0.00           C  
ATOM     60  HB2 ASP     5      30.531  93.337  83.204  1.00  0.00           H  
ATOM     61  HB3 ASP     5      31.676  93.871  84.315  1.00  0.00           H  
ATOM     62  CG  ASP     5      29.717  93.837  85.116  1.00  0.00           C  
ATOM     63  OD1 ASP     5      29.668  94.801  85.939  1.00  0.00           O  
ATOM     64  OD2 ASP     5      29.025  92.754  85.084  1.00  0.00           O  
ATOM     65  C   ASP     5      31.781  95.421  82.162  1.00  0.00           C  
ATOM     66  O   ASP     5      31.270  95.409  81.015  1.00  0.00           O  
ATOM     67  N   TYR     6      33.081  95.406  82.348  1.00  0.00           N  
ATOM     68  H   TYR     6      33.360  95.451  83.318  1.00  0.00           H  
ATOM     69  CA  TYR     6      34.147  94.894  81.373  1.00  0.00           C  
ATOM     70  HA  TYR     6      34.167  95.397  80.406  1.00  0.00           H  
ATOM     71  CB  TYR     6      35.499  95.133  81.936  1.00  0.00           C  
ATOM     72  HB2 TYR     6      35.679  94.562  82.846  1.00  0.00           H  
ATOM     73  HB3 TYR     6      36.200  94.618  81.280  1.00  0.00           H  
ATOM     74  CG  TYR     6      35.807  96.639  82.176  1.00  0.00           C  
ATOM     75  CD1 TYR     6      36.002  97.152  83.456  1.00  0.00           C  
ATOM     76  HD1 TYR     6      35.984  96.403  84.235  1.00  0.00           H  
ATOM     77  CE1 TYR     6      36.238  98.506  83.615  1.00  0.00           C  
ATOM     78  HE1 TYR     6      36.398  98.860  84.623  1.00  0.00           H  
ATOM     79  CZ  TYR     6      36.174  99.387  82.522  1.00  0.00           C  
ATOM     80  OH  TYR     6      36.427 100.708  82.696  1.00  0.00           O  
ATOM     81  HH  TYR     6      36.239 101.211  81.900  1.00  0.00           H  
ATOM     82  CE2 TYR     6      35.822  98.889  81.244  1.00  0.00           C  
ATOM     83  HE2 TYR     6      35.857  99.597  80.429  1.00  0.00           H  
ATOM     84  CD2 TYR     6      35.805  97.507  81.096  1.00  0.00           C  
ATOM     85  HD2 TYR     6      35.889  97.069  80.112  1.00  0.00           H  
ATOM     86  C   TYR     6      33.796  93.433  81.040  1.00  0.00           C  
ATOM     87  O   TYR     6      33.117  92.716  81.782  1.00  0.00           O  
ATOM     88  N   THR     7      34.324  93.062  79.873  1.00  0.00           N  
ATOM     89  H   THR     7      35.071  93.678  79.585  1.00  0.00           H  
ATOM     90  CA  THR     7      34.345  91.681  79.429  1.00  0.00           C  
ATOM     91  HA  THR     7      33.939  91.102  80.259  1.00  0.00           H  
ATOM     92  CB  THR     7      33.493  91.613  78.140  1.00  0.00           C  
ATOM     93  HB  THR     7      32.432  91.817  78.285  1.00  0.00           H  
ATOM     94  CG2 THR     7      33.928  92.528  77.021  1.00  0.00           C  
ATOM     95 HG21 THR     7      34.997  92.716  77.127  1.00  0.00           H  
ATOM     96 HG22 THR     7      33.770  92.196  75.995  1.00  0.00           H  
ATOM     97 HG23 THR     7      33.493  93.505  77.235  1.00  0.00           H  
ATOM     98  OG1 THR     7      33.550  90.334  77.535  1.00  0.00           O  
ATOM     99  HG1 THR     7      33.377  89.670  78.207  1.00  0.00           H  
ATOM    100  C   THR     7      35.732  91.073  79.108  1.00  0.00           C  
ATOM    101  O   THR     7      36.746  91.807  79.009  1.00  0.00           O  
ATOM    102  N   GLN     8      35.872  89.700  79.028  1.00  0.00           N  
ATOM    103  H   GLN     8      35.036  89.133  79.044  1.00  0.00           H  
ATOM    104  CA  GLN     8      37.195  88.952  78.956  1.00  0.00           C  
ATOM    105  HA  GLN     8      37.633  88.797  79.942  1.00  0.00           H  
ATOM    106  CB  GLN     8      36.876  87.437  78.569  1.00  0.00           C  
ATOM    107  HB2 GLN     8      37.795  86.884  78.769  1.00  0.00           H  
ATOM    108  HB3 GLN     8      36.121  87.162  79.306  1.00  0.00           H  
ATOM    109  CG  GLN     8      36.401  87.205  77.162  1.00  0.00           C  
ATOM    110  HG2 GLN     8      35.473  87.767  77.053  1.00  0.00           H  
ATOM    111  HG3 GLN     8      37.103  87.560  76.408  1.00  0.00           H  
ATOM    112  CD  GLN     8      36.064  85.711  76.892  1.00  0.00           C  
ATOM    113  OE1 GLN     8      36.635  84.843  77.538  1.00  0.00           O  
ATOM    114  NE2 GLN     8      35.309  85.461  75.807  1.00  0.00           N  
ATOM    115 HE21 GLN     8      35.138  86.188  75.128  1.00  0.00           H  
ATOM    116 HE22 GLN     8      35.050  84.505  75.610  1.00  0.00           H  
ATOM    117  C   GLN     8      38.305  89.508  77.989  1.00  0.00           C  
ATOM    118  O   GLN     8      38.023  89.885  76.847  1.00  0.00           O  
ATOM    119  N   GLN     9      39.539  89.617  78.335  1.00  0.00           N  
ATOM    120  H   GLN     9      40.146  89.845  77.561  1.00  0.00           H  
ATOM    121  CA  GLN     9      40.310  89.438  79.660  1.00  0.00           C  
ATOM    122  HA  GLN     9      41.381  89.591  79.524  1.00  0.00           H  
ATOM    123  CB  GLN     9      39.942  90.495  80.679  1.00  0.00           C  
ATOM    124  HB2 GLN     9      38.864  90.466  80.839  1.00  0.00           H  
ATOM    125  HB3 GLN     9      40.405  90.367  81.657  1.00  0.00           H  
ATOM    126  CG  GLN     9      40.314  91.901  80.238  1.00  0.00           C  
ATOM    127  HG2 GLN     9      41.392  91.940  80.083  1.00  0.00           H  
ATOM    128  HG3 GLN     9      39.760  92.111  79.323  1.00  0.00           H  
ATOM    129  CD  GLN     9      39.855  92.917  81.287  1.00  0.00           C  
ATOM    130  OE1 GLN     9      39.616  92.742  82.460  1.00  0.00           O  
ATOM    131  NE2 GLN     9      39.654  94.149  80.786  1.00  0.00           N  
ATOM    132 HE21 GLN     9      39.725  94.370  79.804  1.00  0.00           H  
ATOM    133 HE22 GLN     9      39.372  94.902  81.397  1.00  0.00           H  
ATOM    134  C   GLN     9      40.195  88.002  80.141  1.00  0.00           C  
ATOM    135  O   GLN     9      39.551  87.778  81.185  1.00  0.00           O  
ATOM    136  N   ALA    10      40.616  87.003  79.383  1.00  0.00           N  
ATOM    137  H   ALA    10      40.380  86.089  79.741  1.00  0.00           H  
ATOM    138  CA  ALA    10      41.427  87.027  78.168  1.00  0.00           C  
ATOM    139  HA  ALA    10      41.389  88.039  77.767  1.00  0.00           H  
ATOM    140  CB  ALA    10      42.857  86.754  78.670  1.00  0.00           C  
ATOM    141  HB1 ALA    10      43.523  86.378  77.893  1.00  0.00           H  
ATOM    142  HB2 ALA    10      43.355  87.692  78.913  1.00  0.00           H  
ATOM    143  HB3 ALA    10      42.852  86.077  79.524  1.00  0.00           H  
ATOM    144  C   ALA    10      40.898  86.061  77.017  1.00  0.00           C  
ATOM    145  O   ALA    10      40.500  84.917  77.244  1.00  0.00           O  
ATOM    146  N   THR    11      40.926  86.657  75.895  1.00  0.00           N  
ATOM    147  H   THR    11      41.242  87.613  75.812  1.00  0.00           H  
ATOM    148  CA  THR    11      40.545  85.949  74.637  1.00  0.00           C  
ATOM    149  HA  THR    11      40.684  84.877  74.781  1.00  0.00           H  
ATOM    150  CB  THR    11      39.076  86.181  74.362  1.00  0.00           C  
ATOM    151  HB  THR    11      38.500  86.019  75.272  1.00  0.00           H  
ATOM    152  CG2 THR    11      38.606  87.566  73.859  1.00  0.00           C  
ATOM    153 HG21 THR    11      38.874  88.444  74.447  1.00  0.00           H  
ATOM    154 HG22 THR    11      38.944  87.695  72.831  1.00  0.00           H  
ATOM    155 HG23 THR    11      37.523  87.674  73.804  1.00  0.00           H  
ATOM    156  OG1 THR    11      38.620  85.229  73.445  1.00  0.00           O  
ATOM    157  HG1 THR    11      38.756  84.373  73.857  1.00  0.00           H  
ATOM    158  C   THR    11      41.575  86.364  73.466  1.00  0.00           C  
ATOM    159  O   THR    11      41.645  87.488  73.110  1.00  0.00           O  
ATOM    160  N   GLN    12      42.424  85.457  72.932  1.00  0.00           N  
ATOM    161  H   GLN    12      42.863  85.737  72.067  1.00  0.00           H  
ATOM    162  CA  GLN    12      42.926  84.137  73.505  1.00  0.00           C  
ATOM    163  HA  GLN    12      42.107  83.431  73.369  1.00  0.00           H  
ATOM    164  CB  GLN    12      44.098  83.600  72.707  1.00  0.00           C  
ATOM    165  HB2 GLN    12      44.436  82.642  73.102  1.00  0.00           H  
ATOM    166  HB3 GLN    12      43.648  83.371  71.742  1.00  0.00           H  
ATOM    167  CG  GLN    12      45.430  84.440  72.547  1.00  0.00           C  
ATOM    168  HG2 GLN    12      45.816  84.724  73.525  1.00  0.00           H  
ATOM    169  HG3 GLN    12      46.081  83.807  71.943  1.00  0.00           H  
ATOM    170  CD  GLN    12      45.206  85.729  71.850  1.00  0.00           C  
ATOM    171  OE1 GLN    12      44.321  85.846  70.993  1.00  0.00           O  
ATOM    172  NE2 GLN    12      46.047  86.729  71.981  1.00  0.00           N  
ATOM    173 HE21 GLN    12      45.981  87.610  71.491  1.00  0.00           H  
ATOM    174 HE22 GLN    12      46.878  86.585  72.536  1.00  0.00           H  
ATOM    175  C   GLN    12      43.283  84.198  74.992  1.00  0.00           C  
ATOM    176  O   GLN    12      43.683  85.282  75.484  1.00  0.00           O  
ATOM    177  N   SER    13      43.252  83.118  75.716  1.00  0.00           N  
ATOM    178  H   SER    13      42.961  82.306  75.190  1.00  0.00           H  
ATOM    179  CA  SER    13      43.742  82.801  77.073  1.00  0.00           C  
ATOM    180  HA  SER    13      43.304  83.470  77.814  1.00  0.00           H  
ATOM    181  CB  SER    13      43.440  81.300  77.418  1.00  0.00           C  
ATOM    182  HB2 SER    13      43.748  80.623  76.621  1.00  0.00           H  
ATOM    183  HB3 SER    13      43.988  80.991  78.308  1.00  0.00           H  
ATOM    184  OG  SER    13      42.024  81.166  77.571  1.00  0.00           O  
ATOM    185  HG  SER    13      41.814  80.339  78.011  1.00  0.00           H  
ATOM    186  C   SER    13      45.246  83.092  77.115  1.00  0.00           C  
ATOM    187  O   SER    13      45.912  82.689  76.187  1.00  0.00           O  
ATOM    188  N   TYR    14      45.770  83.670  78.202  1.00  0.00           N  
ATOM    189  H   TYR    14      45.110  83.578  78.962  1.00  0.00           H  
ATOM    190  CA  TYR    14      47.167  84.161  78.438  1.00  0.00           C  
ATOM    191  HA  TYR    14      47.942  83.396  78.374  1.00  0.00           H  
ATOM    192  CB  TYR    14      47.459  85.340  77.453  1.00  0.00           C  
ATOM    193  HB2 TYR    14      47.210  85.008  76.445  1.00  0.00           H  
ATOM    194  HB3 TYR    14      46.840  86.218  77.636  1.00  0.00           H  
ATOM    195  CG  TYR    14      48.825  85.863  77.474  1.00  0.00           C  
ATOM    196  CD1 TYR    14      49.743  85.367  76.494  1.00  0.00           C  
ATOM    197  HD1 TYR    14      49.483  84.679  75.703  1.00  0.00           H  
ATOM    198  CE1 TYR    14      51.061  85.802  76.607  1.00  0.00           C  
ATOM    199  HE1 TYR    14      51.767  85.468  75.861  1.00  0.00           H  
ATOM    200  CZ  TYR    14      51.501  86.798  77.553  1.00  0.00           C  
ATOM    201  OH  TYR    14      52.743  87.372  77.459  1.00  0.00           O  
ATOM    202  HH  TYR    14      52.861  87.813  76.614  1.00  0.00           H  
ATOM    203  CE2 TYR    14      50.517  87.289  78.400  1.00  0.00           C  
ATOM    204  HE2 TYR    14      50.850  88.102  79.028  1.00  0.00           H  
ATOM    205  CD2 TYR    14      49.157  86.918  78.346  1.00  0.00           C  
ATOM    206  HD2 TYR    14      48.421  87.346  79.011  1.00  0.00           H  
ATOM    207  C   TYR    14      47.244  84.698  79.928  1.00  0.00           C  
ATOM    208  O   TYR    14      46.357  85.416  80.465  1.00  0.00           O  
ATOM    209  N   GLY    15      48.325  84.302  80.663  1.00  0.00           N  
ATOM    210  H   GLY    15      48.362  84.678  81.599  1.00  0.00           H  
ATOM    211  CA  GLY    15      49.529  83.585  80.175  1.00  0.00           C  
ATOM    212  HA2 GLY    15      49.303  82.539  79.972  1.00  0.00           H  
ATOM    213  HA3 GLY    15      50.000  84.000  79.284  1.00  0.00           H  
ATOM    214  C   GLY    15      50.525  83.481  81.334  1.00  0.00           C  
ATOM    215  O   GLY    15      50.358  84.154  82.376  1.00  0.00           O  
ATOM    216  N   ALA    16      51.532  82.617  81.201  1.00  0.00           N  
ATOM    217  H   ALA    16      51.659  82.128  80.326  1.00  0.00           H  
ATOM    218  CA  ALA    16      52.534  82.269  82.260  1.00  0.00           C  
ATOM    219  HA  ALA    16      52.956  83.175  82.694  1.00  0.00           H  
ATOM    220  CB  ALA    16      51.784  81.391  83.301  1.00  0.00           C  
ATOM    221  HB1 ALA    16      52.323  81.182  84.225  1.00  0.00           H  
ATOM    222  HB2 ALA    16      50.822  81.851  83.525  1.00  0.00           H  
ATOM    223  HB3 ALA    16      51.591  80.386  82.926  1.00  0.00           H  
ATOM    224  C   ALA    16      53.715  81.445  81.720  1.00  0.00           C  
ATOM    225  O   ALA    16      53.462  80.589  80.919  1.00  0.00           O  
ATOM    226  N   TYR    17      54.927  81.521  82.312  1.00  0.00           N  
ATOM    227  H   TYR    17      54.997  82.323  82.922  1.00  0.00           H  
ATOM    228  CA  TYR    17      56.131  80.748  82.006  1.00  0.00           C  
ATOM    229  HA  TYR    17      55.822  79.705  82.070  1.00  0.00           H  
ATOM    230  CB  TYR    17      56.565  80.856  80.559  1.00  0.00           C  
ATOM    231  HB2 TYR    17      55.789  80.489  79.887  1.00  0.00           H  
ATOM    232  HB3 TYR    17      56.771  81.902  80.329  1.00  0.00           H  
ATOM    233  CG  TYR    17      57.805  80.095  80.150  1.00  0.00           C  
ATOM    234  CD1 TYR    17      58.979  80.864  80.008  1.00  0.00           C  
ATOM    235  HD1 TYR    17      58.975  81.944  79.989  1.00  0.00           H  
ATOM    236  CE1 TYR    17      60.192  80.189  79.904  1.00  0.00           C  
ATOM    237  HE1 TYR    17      61.127  80.729  79.929  1.00  0.00           H  
ATOM    238  CZ  TYR    17      60.231  78.786  79.931  1.00  0.00           C  
ATOM    239  OH  TYR    17      61.478  78.219  79.826  1.00  0.00           O  
ATOM    240  HH  TYR    17      62.211  78.822  79.977  1.00  0.00           H  
ATOM    241  CE2 TYR    17      59.057  77.971  79.962  1.00  0.00           C  
ATOM    242  HE2 TYR    17      59.180  76.900  79.893  1.00  0.00           H  
ATOM    243  CD2 TYR    17      57.839  78.675  80.093  1.00  0.00           C  
ATOM    244  HD2 TYR    17      56.919  78.117  80.179  1.00  0.00           H  
ATOM    245  C   TYR    17      57.171  80.860  83.158  1.00  0.00           C  
ATOM    246  O   TYR    17      57.476  82.039  83.456  1.00  0.00           O  
ATOM    247  N   PRO    18      57.542  79.744  83.765  1.00  0.00           N  
ATOM    248  CD  PRO    18      57.208  78.346  83.525  1.00  0.00           C  
ATOM    249  HD2 PRO    18      57.554  78.120  82.516  1.00  0.00           H  
ATOM    250  HD3 PRO    18      56.129  78.301  83.674  1.00  0.00           H  
ATOM    251  CG  PRO    18      58.001  77.550  84.546  1.00  0.00           C  
ATOM    252  HG2 PRO    18      58.931  77.323  84.025  1.00  0.00           H  
ATOM    253  HG3 PRO    18      57.435  76.680  84.882  1.00  0.00           H  
ATOM    254  CB  PRO    18      58.142  78.545  85.691  1.00  0.00           C  
ATOM    255  HB2 PRO    18      58.949  78.312  86.386  1.00  0.00           H  
ATOM    256  HB3 PRO    18      57.146  78.605  86.129  1.00  0.00           H  
ATOM    257  CA  PRO    18      58.327  79.886  84.968  1.00  0.00           C  
ATOM    258  HA  PRO    18      57.965  80.686  85.614  1.00  0.00           H  
ATOM    259  C   PRO    18      59.769  80.227  84.604  1.00  0.00           C  
ATOM    260  O   PRO    18      60.606  79.338  84.668  1.00  0.00           O  
ATOM    261  N   THR    19      60.109  81.495  84.253  1.00  0.00           N  
ATOM    262  H   THR    19      59.343  82.115  84.033  1.00  0.00           H  
ATOM    263  CA  THR    19      61.447  81.827  83.729  1.00  0.00           C  
ATOM    264  HA  THR    19      61.677  81.274  82.818  1.00  0.00           H  
ATOM    265  CB  THR    19      61.411  83.233  83.203  1.00  0.00           C  
ATOM    266  HB  THR    19      61.250  83.944  84.013  1.00  0.00           H  
ATOM    267  CG2 THR    19      62.702  83.641  82.487  1.00  0.00           C  
ATOM    268 HG21 THR    19      62.451  84.532  81.911  1.00  0.00           H  
ATOM    269 HG22 THR    19      63.499  83.720  83.226  1.00  0.00           H  
ATOM    270 HG23 THR    19      62.891  82.764  81.867  1.00  0.00           H  
ATOM    271  OG1 THR    19      60.434  83.236  82.164  1.00  0.00           O  
ATOM    272  HG1 THR    19      59.771  83.881  82.418  1.00  0.00           H  
ATOM    273  C   THR    19      62.556  81.727  84.693  1.00  0.00           C  
ATOM    274  O   THR    19      62.479  82.341  85.826  1.00  0.00           O  
ATOM    275  N   GLN    20      63.598  80.985  84.364  1.00  0.00           N  
ATOM    276  H   GLN    20      63.732  80.557  83.459  1.00  0.00           H  
ATOM    277  CA  GLN    20      64.722  80.971  85.286  1.00  0.00           C  
ATOM    278  HA  GLN    20      64.278  80.866  86.276  1.00  0.00           H  
ATOM    279  CB  GLN    20      65.697  79.813  85.123  1.00  0.00           C  
ATOM    280  HB2 GLN    20      66.275  80.117  84.250  1.00  0.00           H  
ATOM    281  HB3 GLN    20      66.457  79.811  85.905  1.00  0.00           H  
ATOM    282  CG  GLN    20      65.224  78.345  85.010  1.00  0.00           C  
ATOM    283  HG2 GLN    20      64.504  78.282  84.193  1.00  0.00           H  
ATOM    284  HG3 GLN    20      66.065  77.672  84.841  1.00  0.00           H  
ATOM    285  CD  GLN    20      64.421  77.885  86.217  1.00  0.00           C  
ATOM    286  OE1 GLN    20      63.868  78.676  87.007  1.00  0.00           O  
ATOM    287  NE2 GLN    20      64.408  76.632  86.549  1.00  0.00           N  
ATOM    288 HE21 GLN    20      64.808  76.013  85.859  1.00  0.00           H  
ATOM    289 HE22 GLN    20      63.847  76.286  87.315  1.00  0.00           H  
ATOM    290  C   GLN    20      65.532  82.301  85.237  1.00  0.00           C  
ATOM    291  O   GLN    20      65.674  82.900  84.174  1.00  0.00           O  
ATOM    292  N   PRO    21      65.922  82.793  86.433  1.00  0.00           N  
ATOM    293  CD  PRO    21      65.685  82.301  87.744  1.00  0.00           C  
ATOM    294  HD2 PRO    21      65.854  81.228  87.836  1.00  0.00           H  
ATOM    295  HD3 PRO    21      64.626  82.379  87.987  1.00  0.00           H  
ATOM    296  CG  PRO    21      66.407  83.207  88.755  1.00  0.00           C  
ATOM    297  HG2 PRO    21      67.439  82.889  88.899  1.00  0.00           H  
ATOM    298  HG3 PRO    21      65.812  83.217  89.668  1.00  0.00           H  
ATOM    299  CB  PRO    21      66.452  84.499  87.951  1.00  0.00           C  
ATOM    300  HB2 PRO    21      67.352  85.038  88.249  1.00  0.00           H  
ATOM    301  HB3 PRO    21      65.475  84.936  88.154  1.00  0.00           H  
ATOM    302  CA  PRO    21      66.535  84.096  86.524  1.00  0.00           C  
ATOM    303  HA  PRO    21      65.988  84.789  85.884  1.00  0.00           H  
ATOM    304  C   PRO    21      67.986  84.099  85.955  1.00  0.00           C  
ATOM    305  O   PRO    21      68.754  83.172  86.195  1.00  0.00           O  
ATOM    306  N   GLY    22      68.338  85.196  85.288  1.00  0.00           N  
ATOM    307  H   GLY    22      67.664  85.905  85.038  1.00  0.00           H  
ATOM    308  CA  GLY    22      69.617  85.402  84.767  1.00  0.00           C  
ATOM    309  HA2 GLY    22      70.007  84.443  84.426  1.00  0.00           H  
ATOM    310  HA3 GLY    22      69.606  86.080  83.913  1.00  0.00           H  
ATOM    311  C   GLY    22      70.643  85.881  85.809  1.00  0.00           C  
ATOM    312  O   GLY    22      70.366  86.016  86.971  1.00  0.00           O  
ATOM    313  N   GLN    23      71.904  86.035  85.382  1.00  0.00           N  
ATOM    314  H   GLN    23      72.161  85.830  84.427  1.00  0.00           H  
ATOM    315  CA  GLN    23      73.079  86.388  86.225  1.00  0.00           C  
ATOM    316  HA  GLN    23      73.241  85.556  86.911  1.00  0.00           H  
ATOM    317  CB  GLN    23      74.348  86.292  85.365  1.00  0.00           C  
ATOM    318  HB2 GLN    23      74.475  85.237  85.126  1.00  0.00           H  
ATOM    319  HB3 GLN    23      74.159  86.842  84.443  1.00  0.00           H  
ATOM    320  CG  GLN    23      75.657  86.916  85.885  1.00  0.00           C  
ATOM    321  HG2 GLN    23      76.337  86.780  85.044  1.00  0.00           H  
ATOM    322  HG3 GLN    23      75.664  87.988  86.083  1.00  0.00           H  
ATOM    323  CD  GLN    23      76.332  86.277  87.077  1.00  0.00           C  
ATOM    324  OE1 GLN    23      75.762  85.479  87.828  1.00  0.00           O  
ATOM    325  NE2 GLN    23      77.528  86.513  87.437  1.00  0.00           N  
ATOM    326 HE21 GLN    23      78.085  87.294  87.121  1.00  0.00           H  
ATOM    327 HE22 GLN    23      77.807  86.215  88.361  1.00  0.00           H  
ATOM    328  C   GLN    23      72.976  87.746  86.990  1.00  0.00           C  
ATOM    329  O   GLN    23      72.600  88.749  86.400  1.00  0.00           O  
ATOM    330  N   GLY    24      73.290  87.716  88.289  1.00  0.00           N  
ATOM    331  H   GLY    24      73.550  86.847  88.734  1.00  0.00           H  
ATOM    332  CA  GLY    24      73.267  89.035  89.020  1.00  0.00           C  
ATOM    333  HA2 GLY    24      72.364  89.625  88.863  1.00  0.00           H  
ATOM    334  HA3 GLY    24      73.335  88.651  90.038  1.00  0.00           H  
ATOM    335  C   GLY    24      74.461  90.010  88.850  1.00  0.00           C  
ATOM    336  O   GLY    24      75.547  89.551  88.474  1.00  0.00           O  
ATOM    337  N   TYR    25      74.293  91.265  89.218  1.00  0.00           N  
ATOM    338  H   TYR    25      73.440  91.626  89.622  1.00  0.00           H  
ATOM    339  CA  TYR    25      75.368  92.281  88.949  1.00  0.00           C  
ATOM    340  HA  TYR    25      76.352  91.818  89.019  1.00  0.00           H  
ATOM    341  CB  TYR    25      75.277  92.651  87.450  1.00  0.00           C  
ATOM    342  HB2 TYR    25      75.561  91.795  86.836  1.00  0.00           H  
ATOM    343  HB3 TYR    25      74.217  92.865  87.320  1.00  0.00           H  
ATOM    344  CG  TYR    25      76.118  93.852  87.230  1.00  0.00           C  
ATOM    345  CD1 TYR    25      77.544  93.776  87.401  1.00  0.00           C  
ATOM    346  HD1 TYR    25      78.047  92.848  87.629  1.00  0.00           H  
ATOM    347  CE1 TYR    25      78.317  94.925  87.216  1.00  0.00           C  
ATOM    348  HE1 TYR    25      79.373  94.880  87.441  1.00  0.00           H  
ATOM    349  CZ  TYR    25      77.686  96.170  86.831  1.00  0.00           C  
ATOM    350  OH  TYR    25      78.472  97.298  86.826  1.00  0.00           O  
ATOM    351  HH  TYR    25      79.125  97.371  87.526  1.00  0.00           H  
ATOM    352  CE2 TYR    25      76.278  96.215  86.772  1.00  0.00           C  
ATOM    353  HE2 TYR    25      75.788  97.148  86.535  1.00  0.00           H  
ATOM    354  CD2 TYR    25      75.518  95.044  86.903  1.00  0.00           C  
ATOM    355  HD2 TYR    25      74.445  95.168  86.898  1.00  0.00           H  
ATOM    356  C   TYR    25      75.089  93.551  89.875  1.00  0.00           C  
ATOM    357  O   TYR    25      73.939  93.977  89.924  1.00  0.00           O  
ATOM    358  N   SER    26      76.132  94.074  90.538  1.00  0.00           N  
ATOM    359  H   SER    26      77.048  93.688  90.356  1.00  0.00           H  
ATOM    360  CA  SER    26      76.022  95.133  91.517  1.00  0.00           C  
ATOM    361  HA  SER    26      75.104  95.053  92.099  1.00  0.00           H  
ATOM    362  CB  SER    26      77.055  94.872  92.550  1.00  0.00           C  
ATOM    363  HB2 SER    26      76.959  93.837  92.879  1.00  0.00           H  
ATOM    364  HB3 SER    26      78.063  94.870  92.135  1.00  0.00           H  
ATOM    365  OG  SER    26      76.844  95.805  93.672  1.00  0.00           O  
ATOM    366  HG  SER    26      76.299  95.424  94.364  1.00  0.00           H  
ATOM    367  C   SER    26      76.022  96.579  90.865  1.00  0.00           C  
ATOM    368  O   SER    26      77.057  97.314  90.880  1.00  0.00           O  
ATOM    369  N   GLN    27      74.955  97.003  90.220  1.00  0.00           N  
ATOM    370  H   GLN    27      74.138  96.414  90.296  1.00  0.00           H  
ATOM    371  CA  GLN    27      74.655  98.454  89.811  1.00  0.00           C  
ATOM    372  HA  GLN    27      75.182  98.667  88.881  1.00  0.00           H  
ATOM    373  CB  GLN    27      73.183  98.653  89.549  1.00  0.00           C  
ATOM    374  HB2 GLN    27      72.609  98.375  90.433  1.00  0.00           H  
ATOM    375  HB3 GLN    27      73.039  99.673  89.192  1.00  0.00           H  
ATOM    376  CG  GLN    27      72.736  97.787  88.282  1.00  0.00           C  
ATOM    377  HG2 GLN    27      73.043  96.745  88.376  1.00  0.00           H  
ATOM    378  HG3 GLN    27      71.670  97.887  88.074  1.00  0.00           H  
ATOM    379  CD  GLN    27      73.288  98.328  86.906  1.00  0.00           C  
ATOM    380  OE1 GLN    27      73.883  99.332  86.761  1.00  0.00           O  
ATOM    381  NE2 GLN    27      73.153  97.528  85.846  1.00  0.00           N  
ATOM    382 HE21 GLN    27      72.757  96.605  85.946  1.00  0.00           H  
ATOM    383 HE22 GLN    27      73.441  97.889  84.947  1.00  0.00           H  
ATOM    384  C   GLN    27      75.136  99.523  90.795  1.00  0.00           C  
ATOM    385  O   GLN    27      75.672 100.561  90.422  1.00  0.00           O  
ATOM    386  N   GLN    28      74.721  99.280  92.016  1.00  0.00           N  
ATOM    387  H   GLN    28      74.278  98.385  92.163  1.00  0.00           H  
ATOM    388  CA  GLN    28      74.888 100.262  93.124  1.00  0.00           C  
ATOM    389  HA  GLN    28      74.357 101.155  92.792  1.00  0.00           H  
ATOM    390  CB  GLN    28      74.357  99.730  94.472  1.00  0.00           C  
ATOM    391  HB2 GLN    28      74.781  98.735  94.601  1.00  0.00           H  
ATOM    392  HB3 GLN    28      74.778 100.400  95.222  1.00  0.00           H  
ATOM    393  CG  GLN    28      72.820  99.727  94.458  1.00  0.00           C  
ATOM    394  HG2 GLN    28      72.396 100.728  94.377  1.00  0.00           H  
ATOM    395  HG3 GLN    28      72.484  99.116  93.619  1.00  0.00           H  
ATOM    396  CD  GLN    28      72.341  99.163  95.785  1.00  0.00           C  
ATOM    397  OE1 GLN    28      72.742  99.533  96.905  1.00  0.00           O  
ATOM    398  NE2 GLN    28      71.550  98.093  95.766  1.00  0.00           N  
ATOM    399 HE21 GLN    28      71.340  97.568  96.603  1.00  0.00           H  
ATOM    400 HE22 GLN    28      71.149  97.898  94.860  1.00  0.00           H  
ATOM    401  C   GLN    28      76.412 100.700  93.293  1.00  0.00           C  
ATOM    402  O   GLN    28      76.632 101.872  93.563  1.00  0.00           O  
ATOM    403  N   SER    29      77.270  99.740  92.933  1.00  0.00           N  
ATOM    404  H   SER    29      76.940  98.792  92.816  1.00  0.00           H  
ATOM    405  CA  SER    29      78.695  99.843  93.127  1.00  0.00           C  
ATOM    406  HA  SER    29      78.882 100.738  93.720  1.00  0.00           H  
ATOM    407  CB  SER    29      79.193  98.649  93.851  1.00  0.00           C  
ATOM    408  HB2 SER    29      80.204  98.746  94.249  1.00  0.00           H  
ATOM    409  HB3 SER    29      78.501  98.675  94.693  1.00  0.00           H  
ATOM    410  OG  SER    29      79.095  97.305  93.356  1.00  0.00           O  
ATOM    411  HG  SER    29      78.343  96.899  93.794  1.00  0.00           H  
ATOM    412  C   SER    29      79.444 100.092  91.810  1.00  0.00           C  
ATOM    413  O   SER    29      80.672 100.066  91.873  1.00  0.00           O  
ATOM    414  N   SER    30      78.699 100.335  90.699  1.00  0.00           N  
ATOM    415  H   SER    30      77.693 100.306  90.794  1.00  0.00           H  
ATOM    416  CA  SER    30      79.233 100.883  89.396  1.00  0.00           C  
ATOM    417  HA  SER    30      79.926 100.095  89.102  1.00  0.00           H  
ATOM    418  CB  SER    30      78.174 100.856  88.275  1.00  0.00           C  
ATOM    419  HB2 SER    30      77.771  99.847  88.190  1.00  0.00           H  
ATOM    420  HB3 SER    30      77.397 101.566  88.561  1.00  0.00           H  
ATOM    421  OG  SER    30      78.697 101.199  87.067  1.00  0.00           O  
ATOM    422  HG  SER    30      78.359 102.093  86.976  1.00  0.00           H  
ATOM    423  C   SER    30      79.889 102.250  89.517  1.00  0.00           C  
ATOM    424  O   SER    30      79.454 103.214  90.230  1.00  0.00           O  
ATOM    425  N   GLN    31      80.924 102.556  88.746  1.00  0.00           N  
ATOM    426  H   GLN    31      81.385 103.430  88.953  1.00  0.00           H  
ATOM    427  CA  GLN    31      81.783 101.663  87.970  1.00  0.00           C  
ATOM    428  HA  GLN    31      81.164 101.263  87.167  1.00  0.00           H  
ATOM    429  CB  GLN    31      82.921 102.429  87.270  1.00  0.00           C  
ATOM    430  HB2 GLN    31      83.656 102.849  87.956  1.00  0.00           H  
ATOM    431  HB3 GLN    31      83.461 101.679  86.693  1.00  0.00           H  
ATOM    432  CG  GLN    31      82.469 103.591  86.311  1.00  0.00           C  
ATOM    433  HG2 GLN    31      81.881 104.358  86.815  1.00  0.00           H  
ATOM    434  HG3 GLN    31      83.329 104.168  85.973  1.00  0.00           H  
ATOM    435  CD  GLN    31      81.635 103.100  85.128  1.00  0.00           C  
ATOM    436  OE1 GLN    31      81.537 101.890  84.857  1.00  0.00           O  
ATOM    437  NE2 GLN    31      81.078 104.034  84.422  1.00  0.00           N  
ATOM    438 HE21 GLN    31      80.569 103.627  83.651  1.00  0.00           H  
ATOM    439 HE22 GLN    31      81.160 105.032  84.553  1.00  0.00           H  
ATOM    440  C   GLN    31      82.482 100.460  88.767  1.00  0.00           C  
ATOM    441  O   GLN    31      82.727 100.659  89.956  1.00  0.00           O  
ATOM    442  N   PRO    32      82.625  99.287  88.183  1.00  0.00           N  
ATOM    443  CD  PRO    32      82.300  99.014  86.860  1.00  0.00           C  
ATOM    444  HD2 PRO    32      82.892  99.654  86.206  1.00  0.00           H  
ATOM    445  HD3 PRO    32      81.246  99.235  86.691  1.00  0.00           H  
ATOM    446  CG  PRO    32      82.567  97.501  86.659  1.00  0.00           C  
ATOM    447  HG2 PRO    32      83.544  97.438  86.181  1.00  0.00           H  
ATOM    448  HG3 PRO    32      81.912  96.997  85.949  1.00  0.00           H  
ATOM    449  CB  PRO    32      82.680  96.925  88.058  1.00  0.00           C  
ATOM    450  HB2 PRO    32      83.482  96.186  88.059  1.00  0.00           H  
ATOM    451  HB3 PRO    32      81.702  96.533  88.337  1.00  0.00           H  
ATOM    452  CA  PRO    32      83.126  98.062  88.889  1.00  0.00           C  
ATOM    453  HA  PRO    32      82.609  98.110  89.847  1.00  0.00           H  
ATOM    454  C   PRO    32      84.556  98.085  89.228  1.00  0.00           C  
ATOM    455  O   PRO    32      85.381  98.387  88.389  1.00  0.00           O  
ATOM    456  N   TYR    33      84.891  97.770  90.469  1.00  0.00           N  
ATOM    457  H   TYR    33      84.171  97.339  91.032  1.00  0.00           H  
ATOM    458  CA  TYR    33      86.265  97.692  90.921  1.00  0.00           C  
ATOM    459  HA  TYR    33      87.055  97.577  90.178  1.00  0.00           H  
ATOM    460  CB  TYR    33      86.630  99.022  91.633  1.00  0.00           C  
ATOM    461  HB2 TYR    33      85.864  99.201  92.387  1.00  0.00           H  
ATOM    462  HB3 TYR    33      87.560  98.921  92.191  1.00  0.00           H  
ATOM    463  CG  TYR    33      86.738 100.255  90.720  1.00  0.00           C  
ATOM    464  CD1 TYR    33      87.921 100.421  89.911  1.00  0.00           C  
ATOM    465  HD1 TYR    33      88.762  99.745  89.955  1.00  0.00           H  
ATOM    466  CE1 TYR    33      88.025 101.513  89.049  1.00  0.00           C  
ATOM    467  HE1 TYR    33      88.863 101.629  88.377  1.00  0.00           H  
ATOM    468  CZ  TYR    33      87.037 102.549  89.139  1.00  0.00           C  
ATOM    469  OH  TYR    33      87.124 103.679  88.361  1.00  0.00           O  
ATOM    470  HH  TYR    33      86.393 104.298  88.422  1.00  0.00           H  
ATOM    471  CE2 TYR    33      85.862 102.339  89.962  1.00  0.00           C  
ATOM    472  HE2 TYR    33      85.063 103.065  89.935  1.00  0.00           H  
ATOM    473  CD2 TYR    33      85.666 101.145  90.644  1.00  0.00           C  
ATOM    474  HD2 TYR    33      84.770 100.999  91.230  1.00  0.00           H  
ATOM    475  C   TYR    33      86.414  96.503  91.897  1.00  0.00           C  
ATOM    476  O   TYR    33      86.873  96.701  93.004  1.00  0.00           O  
ATOM    477  N   GLY    34      85.860  95.382  91.473  1.00  0.00           N  
ATOM    478  H   GLY    34      85.498  95.303  90.533  1.00  0.00           H  
ATOM    479  CA  GLY    34      85.492  94.325  92.398  1.00  0.00           C  
ATOM    480  HA2 GLY    34      85.686  93.369  91.911  1.00  0.00           H  
ATOM    481  HA3 GLY    34      86.137  94.396  93.273  1.00  0.00           H  
ATOM    482  C   GLY    34      83.979  94.246  92.595  1.00  0.00           C  
ATOM    483  O   GLY    34      83.181  94.804  91.869  1.00  0.00           O  
ATOM    484  N   GLN    35      83.755  93.516  93.694  1.00  0.00           N  
ATOM    485  H   GLN    35      84.547  93.182  94.224  1.00  0.00           H  
ATOM    486  CA  GLN    35      82.491  93.364  94.425  1.00  0.00           C  
ATOM    487  HA  GLN    35      82.062  94.363  94.494  1.00  0.00           H  
ATOM    488  CB  GLN    35      81.458  92.589  93.632  1.00  0.00           C  
ATOM    489  HB2 GLN    35      81.311  93.056  92.658  1.00  0.00           H  
ATOM    490  HB3 GLN    35      81.803  91.563  93.503  1.00  0.00           H  
ATOM    491  CG  GLN    35      80.123  92.469  94.400  1.00  0.00           C  
ATOM    492  HG2 GLN    35      79.841  93.395  94.903  1.00  0.00           H  
ATOM    493  HG3 GLN    35      79.335  92.425  93.648  1.00  0.00           H  
ATOM    494  CD  GLN    35      79.917  91.214  95.235  1.00  0.00           C  
ATOM    495  OE1 GLN    35      79.566  91.209  96.415  1.00  0.00           O  
ATOM    496  NE2 GLN    35      79.982  90.063  94.636  1.00  0.00           N  
ATOM    497 HE21 GLN    35      80.078  89.982  93.634  1.00  0.00           H  
ATOM    498 HE22 GLN    35      79.958  89.225  95.198  1.00  0.00           H  
ATOM    499  C   GLN    35      82.745  92.836  95.795  1.00  0.00           C  
ATOM    500  O   GLN    35      82.964  91.624  96.045  1.00  0.00           O  
ATOM    501  N   GLN    36      82.679  93.691  96.890  1.00  0.00           N  
ATOM    502  H   GLN    36      82.790  93.237  97.785  1.00  0.00           H  
ATOM    503  CA  GLN    36      82.553  95.175  96.887  1.00  0.00           C  
ATOM    504  HA  GLN    36      81.542  95.382  96.537  1.00  0.00           H  
ATOM    505  CB  GLN    36      82.684  95.626  98.322  1.00  0.00           C  
ATOM    506  HB2 GLN    36      81.911  95.191  98.955  1.00  0.00           H  
ATOM    507  HB3 GLN    36      83.597  95.216  98.754  1.00  0.00           H  
ATOM    508  CG  GLN    36      82.506  97.196  98.536  1.00  0.00           C  
ATOM    509  HG2 GLN    36      82.515  97.414  99.604  1.00  0.00           H  
ATOM    510  HG3 GLN    36      83.463  97.639  98.261  1.00  0.00           H  
ATOM    511  CD  GLN    36      81.374  97.858  97.833  1.00  0.00           C  
ATOM    512  OE1 GLN    36      80.466  97.246  97.282  1.00  0.00           O  
ATOM    513  NE2 GLN    36      81.320  99.145  97.856  1.00  0.00           N  
ATOM    514 HE21 GLN    36      82.096  99.580  98.333  1.00  0.00           H  
ATOM    515 HE22 GLN    36      80.641  99.679  97.332  1.00  0.00           H  
ATOM    516  C   GLN    36      83.517  95.993  95.966  1.00  0.00           C  
ATOM    517  O   GLN    36      84.683  95.690  95.760  1.00  0.00           O  
ATOM    518  N   SER    37      82.914  97.040  95.325  1.00  0.00           N  
ATOM    519  H   SER    37      81.936  97.263  95.441  1.00  0.00           H  
ATOM    520  CA  SER    37      83.766  98.003  94.655  1.00  0.00           C  
ATOM    521  HA  SER    37      84.533  97.560  94.020  1.00  0.00           H  
ATOM    522  CB  SER    37      82.970  98.976  93.789  1.00  0.00           C  
ATOM    523  HB2 SER    37      82.155  99.448  94.337  1.00  0.00           H  
ATOM    524  HB3 SER    37      83.696  99.709  93.435  1.00  0.00           H  
ATOM    525  OG  SER    37      82.393  98.219  92.696  1.00  0.00           O  
ATOM    526  HG  SER    37      81.824  98.813  92.200  1.00  0.00           H  
ATOM    527  C   SER    37      84.536  98.805  95.722  1.00  0.00           C  
ATOM    528  O   SER    37      83.944  99.392  96.604  1.00  0.00           O  
ATOM    529  N   TYR    38      85.856  98.994  95.538  1.00  0.00           N  
ATOM    530  H   TYR    38      86.181  98.455  94.748  1.00  0.00           H  
ATOM    531  CA  TYR    38      86.721 100.032  96.133  1.00  0.00           C  
ATOM    532  HA  TYR    38      86.335 100.607  96.975  1.00  0.00           H  
ATOM    533  CB  TYR    38      87.976  99.318  96.671  1.00  0.00           C  
ATOM    534  HB2 TYR    38      88.478  98.803  95.852  1.00  0.00           H  
ATOM    535  HB3 TYR    38      88.783  99.968  97.010  1.00  0.00           H  
ATOM    536  CG  TYR    38      87.746  98.293  97.747  1.00  0.00           C  
ATOM    537  CD1 TYR    38      87.363  96.999  97.470  1.00  0.00           C  
ATOM    538  HD1 TYR    38      87.324  96.697  96.434  1.00  0.00           H  
ATOM    539  CE1 TYR    38      87.194  96.029  98.477  1.00  0.00           C  
ATOM    540  HE1 TYR    38      87.074  94.983  98.233  1.00  0.00           H  
ATOM    541  CZ  TYR    38      87.264  96.464  99.800  1.00  0.00           C  
ATOM    542  OH  TYR    38      86.808  95.666 100.798  1.00  0.00           O  
ATOM    543  HH  TYR    38      86.580  94.855 100.338  1.00  0.00           H  
ATOM    544  CE2 TYR    38      87.498  97.778 100.168  1.00  0.00           C  
ATOM    545  HE2 TYR    38      87.542  98.051 101.212  1.00  0.00           H  
ATOM    546  CD2 TYR    38      87.803  98.667  99.101  1.00  0.00           C  
ATOM    547  HD2 TYR    38      88.017  99.700  99.330  1.00  0.00           H  
ATOM    548  C   TYR    38      87.276 101.022  95.115  1.00  0.00           C  
ATOM    549  O   TYR    38      87.918 100.637  94.169  1.00  0.00           O  
ATOM    550  N   SER    39      86.878 102.329  95.280  1.00  0.00           N  
ATOM    551  H   SER    39      86.652 102.634  96.216  1.00  0.00           H  
ATOM    552  CA  SER    39      86.964 103.244  94.076  1.00  0.00           C  
ATOM    553  HA  SER    39      86.336 102.752  93.333  1.00  0.00           H  
ATOM    554  CB  SER    39      86.300 104.628  94.524  1.00  0.00           C  
ATOM    555  HB2 SER    39      85.294 104.509  94.926  1.00  0.00           H  
ATOM    556  HB3 SER    39      87.028 105.094  95.188  1.00  0.00           H  
ATOM    557  OG  SER    39      86.110 105.447  93.365  1.00  0.00           O  
ATOM    558  HG  SER    39      85.587 104.989  92.703  1.00  0.00           H  
ATOM    559  C   SER    39      88.355 103.419  93.402  1.00  0.00           C  
ATOM    560  O   SER    39      89.350 103.758  94.055  1.00  0.00           O  
ATOM    561  N   GLY    40      88.430 103.275  92.055  1.00  0.00           N  
ATOM    562  H   GLY    40      87.561 103.189  91.548  1.00  0.00           H  
ATOM    563  CA  GLY    40      89.650 103.523  91.310  1.00  0.00           C  
ATOM    564  HA2 GLY    40      90.364 102.783  91.671  1.00  0.00           H  
ATOM    565  HA3 GLY    40      89.450 103.389  90.247  1.00  0.00           H  
ATOM    566  C   GLY    40      90.267 104.959  91.501  1.00  0.00           C  
ATOM    567  O   GLY    40      89.552 105.976  91.339  1.00  0.00           O  
ATOM    568  N   TYR    41      91.537 105.101  91.739  1.00  0.00           N  
ATOM    569  H   TYR    41      91.878 106.049  91.663  1.00  0.00           H  
ATOM    570  CA  TYR    41      92.596 104.046  91.719  1.00  0.00           C  
ATOM    571  HA  TYR    41      92.134 103.074  91.890  1.00  0.00           H  
ATOM    572  CB  TYR    41      93.173 103.950  90.301  1.00  0.00           C  
ATOM    573  HB2 TYR    41      93.635 104.904  90.047  1.00  0.00           H  
ATOM    574  HB3 TYR    41      94.002 103.254  90.431  1.00  0.00           H  
ATOM    575  CG  TYR    41      92.207 103.467  89.200  1.00  0.00           C  
ATOM    576  CD1 TYR    41      92.280 102.160  88.762  1.00  0.00           C  
ATOM    577  HD1 TYR    41      92.937 101.521  89.333  1.00  0.00           H  
ATOM    578  CE1 TYR    41      91.613 101.645  87.613  1.00  0.00           C  
ATOM    579  HE1 TYR    41      91.777 100.622  87.309  1.00  0.00           H  
ATOM    580  CZ  TYR    41      90.861 102.566  86.826  1.00  0.00           C  
ATOM    581  OH  TYR    41      90.178 102.220  85.710  1.00  0.00           O  
ATOM    582  HH  TYR    41      89.902 101.310  85.838  1.00  0.00           H  
ATOM    583  CE2 TYR    41      90.775 103.940  87.273  1.00  0.00           C  
ATOM    584  HE2 TYR    41      90.105 104.614  86.760  1.00  0.00           H  
ATOM    585  CD2 TYR    41      91.590 104.399  88.327  1.00  0.00           C  
ATOM    586  HD2 TYR    41      91.595 105.410  88.706  1.00  0.00           H  
ATOM    587  C   TYR    41      93.644 104.305  92.834  1.00  0.00           C  
ATOM    588  O   TYR    41      94.311 105.319  92.857  1.00  0.00           O  
ATOM    589  N   SER    42      94.036 103.292  93.652  1.00  0.00           N  
ATOM    590  H   SER    42      93.473 102.459  93.749  1.00  0.00           H  
ATOM    591  CA  SER    42      94.995 103.480  94.743  1.00  0.00           C  
ATOM    592  HA  SER    42      94.744 104.425  95.225  1.00  0.00           H  
ATOM    593  CB  SER    42      94.865 102.292  95.700  1.00  0.00           C  
ATOM    594  HB2 SER    42      94.945 101.358  95.144  1.00  0.00           H  
ATOM    595  HB3 SER    42      95.742 102.378  96.341  1.00  0.00           H  
ATOM    596  OG  SER    42      93.579 102.431  96.410  1.00  0.00           O  
ATOM    597  HG  SER    42      93.737 103.079  97.100  1.00  0.00           H  
ATOM    598  C   SER    42      96.491 103.547  94.347  1.00  0.00           C  
ATOM    599  O   SER    42      97.444 103.394  95.191  1.00  0.00           O  
ATOM    600  N   GLN    43      96.721 103.964  93.066  1.00  0.00           N  
ATOM    601  H   GLN    43      95.948 104.336  92.533  1.00  0.00           H  
ATOM    602  CA  GLN    43      98.074 104.140  92.437  1.00  0.00           C  
ATOM    603  HA  GLN    43      98.659 104.723  93.148  1.00  0.00           H  
ATOM    604  CB  GLN    43      98.843 102.763  92.180  1.00  0.00           C  
ATOM    605  HB2 GLN    43      99.880 102.917  91.881  1.00  0.00           H  
ATOM    606  HB3 GLN    43      98.838 102.371  93.197  1.00  0.00           H  
ATOM    607  CG  GLN    43      98.019 101.881  91.115  1.00  0.00           C  
ATOM    608  HG2 GLN    43      98.313 100.865  91.376  1.00  0.00           H  
ATOM    609  HG3 GLN    43      96.968 101.965  91.391  1.00  0.00           H  
ATOM    610  CD  GLN    43      98.212 102.188  89.609  1.00  0.00           C  
ATOM    611  OE1 GLN    43      99.166 102.803  89.154  1.00  0.00           O  
ATOM    612  NE2 GLN    43      97.287 101.651  88.795  1.00  0.00           N  
ATOM    613 HE21 GLN    43      96.500 101.094  89.097  1.00  0.00           H  
ATOM    614 HE22 GLN    43      97.410 101.688  87.793  1.00  0.00           H  
ATOM    615  C   GLN    43      97.946 105.024  91.129  1.00  0.00           C  
ATOM    616  O   GLN    43      96.879 105.137  90.492  1.00  0.00           O  
ATOM    617  N   SER    44      99.032 105.596  90.719  1.00  0.00           N  
ATOM    618  H   SER    44      99.859 105.357  91.247  1.00  0.00           H  
ATOM    619  CA  SER    44      99.212 106.285  89.476  1.00  0.00           C  
ATOM    620  HA  SER    44      98.503 105.875  88.757  1.00  0.00           H  
ATOM    621  CB  SER    44      98.967 107.803  89.599  1.00  0.00           C  
ATOM    622  HB2 SER    44      98.182 108.005  90.327  1.00  0.00           H  
ATOM    623  HB3 SER    44      99.830 108.371  89.947  1.00  0.00           H  
ATOM    624  OG  SER    44      98.506 108.311  88.320  1.00  0.00           O  
ATOM    625  HG  SER    44      97.890 107.758  87.834  1.00  0.00           H  
ATOM    626  C   SER    44     100.611 106.142  88.864  1.00  0.00           C  
ATOM    627  O   SER    44     101.603 106.116  89.612  1.00  0.00           O  
ATOM    628  N   THR    45     100.798 105.918  87.526  1.00  0.00           N  
ATOM    629  H   THR    45     100.013 106.067  86.908  1.00  0.00           H  
ATOM    630  CA  THR    45     102.126 105.855  86.861  1.00  0.00           C  
ATOM    631  HA  THR    45     102.734 105.293  87.569  1.00  0.00           H  
ATOM    632  CB  THR    45     102.137 105.102  85.516  1.00  0.00           C  
ATOM    633  HB  THR    45     101.709 105.606  84.650  1.00  0.00           H  
ATOM    634  CG2 THR    45     103.606 104.706  85.113  1.00  0.00           C  
ATOM    635 HG21 THR    45     104.016 103.844  85.640  1.00  0.00           H  
ATOM    636 HG22 THR    45     103.533 104.437  84.059  1.00  0.00           H  
ATOM    637 HG23 THR    45     104.350 105.496  85.212  1.00  0.00           H  
ATOM    638  OG1 THR    45     101.426 103.907  85.592  1.00  0.00           O  
ATOM    639  HG1 THR    45     100.564 104.185  85.913  1.00  0.00           H  
ATOM    640  C   THR    45     102.726 107.222  86.742  1.00  0.00           C  
ATOM    641  O   THR    45     102.889 107.679  85.595  1.00  0.00           O  
ATOM    642  N   ASP    46     103.066 107.904  87.889  1.00  0.00           N  
ATOM    643  H   ASP    46     102.929 107.397  88.751  1.00  0.00           H  
ATOM    644  CA  ASP    46     103.383 109.280  87.906  1.00  0.00           C  
ATOM    645  HA  ASP    46     104.135 109.342  87.120  1.00  0.00           H  
ATOM    646  CB  ASP    46     102.091 110.072  87.730  1.00  0.00           C  
ATOM    647  HB2 ASP    46     101.645 109.715  86.801  1.00  0.00           H  
ATOM    648  HB3 ASP    46     101.538 109.831  88.637  1.00  0.00           H  
ATOM    649  CG  ASP    46     102.438 111.550  87.684  1.00  0.00           C  
ATOM    650  OD1 ASP    46     101.471 112.358  87.562  1.00  0.00           O  
ATOM    651  OD2 ASP    46     103.513 111.992  88.110  1.00  0.00           O  
ATOM    652  C   ASP    46     104.187 109.535  89.160  1.00  0.00           C  
ATOM    653  O   ASP    46     103.733 109.326  90.311  1.00  0.00           O  
ATOM    654  N   THR    47     105.382 110.020  88.962  1.00  0.00           N  
ATOM    655  H   THR    47     105.609 110.208  87.996  1.00  0.00           H  
ATOM    656  CA  THR    47     106.325 110.416  89.994  1.00  0.00           C  
ATOM    657  HA  THR    47     106.217 109.817  90.898  1.00  0.00           H  
ATOM    658  CB  THR    47     107.695 110.135  89.384  1.00  0.00           C  
ATOM    659  HB  THR    47     108.413 110.197  90.202  1.00  0.00           H  
ATOM    660  CG2 THR    47     107.808 108.695  88.745  1.00  0.00           C  
ATOM    661 HG21 THR    47     108.699 108.663  88.119  1.00  0.00           H  
ATOM    662 HG22 THR    47     107.920 107.980  89.560  1.00  0.00           H  
ATOM    663 HG23 THR    47     107.012 108.303  88.111  1.00  0.00           H  
ATOM    664  OG1 THR    47     107.933 110.983  88.353  1.00  0.00           O  
ATOM    665  HG1 THR    47     107.510 110.664  87.552  1.00  0.00           H  
ATOM    666  C   THR    47     106.294 111.930  90.522  1.00  0.00           C  
ATOM    667  O   THR    47     107.306 112.567  90.668  1.00  0.00           O  
ATOM    668  N   SER    48     105.095 112.498  90.848  1.00  0.00           N  
ATOM    669  H   SER    48     104.278 111.918  90.978  1.00  0.00           H  
ATOM    670  CA  SER    48     104.785 113.888  91.173  1.00  0.00           C  
ATOM    671  HA  SER    48     105.747 114.344  91.409  1.00  0.00           H  
ATOM    672  CB  SER    48     104.139 114.599  89.921  1.00  0.00           C  
ATOM    673  HB2 SER    48     104.069 115.663  90.147  1.00  0.00           H  
ATOM    674  HB3 SER    48     104.833 114.505  89.086  1.00  0.00           H  
ATOM    675  OG  SER    48     102.845 114.108  89.564  1.00  0.00           O  
ATOM    676  HG  SER    48     102.907 113.349  88.979  1.00  0.00           H  
ATOM    677  C   SER    48     103.919 114.136  92.423  1.00  0.00           C  
ATOM    678  O   SER    48     102.979 113.391  92.677  1.00  0.00           O  
ATOM    679  N   GLY    49     104.280 115.177  93.164  1.00  0.00           N  
ATOM    680  H   GLY    49     105.116 115.701  92.948  1.00  0.00           H  
ATOM    681  CA  GLY    49     103.577 115.764  94.274  1.00  0.00           C  
ATOM    682  HA2 GLY    49     104.075 116.671  94.619  1.00  0.00           H  
ATOM    683  HA3 GLY    49     102.646 116.049  93.784  1.00  0.00           H  
ATOM    684  C   GLY    49     103.351 114.762  95.501  1.00  0.00           C  
ATOM    685  O   GLY    49     104.016 113.747  95.627  1.00  0.00           O  
ATOM    686  N   TYR    50     102.522 115.116  96.459  1.00  0.00           N  
ATOM    687  H   TYR    50     102.641 114.467  97.223  1.00  0.00           H  
ATOM    688  CA  TYR    50     101.644 116.288  96.515  1.00  0.00           C  
ATOM    689  HA  TYR    50     101.892 117.043  95.768  1.00  0.00           H  
ATOM    690  CB  TYR    50     100.238 115.831  96.102  1.00  0.00           C  
ATOM    691  HB2 TYR    50     100.286 114.872  95.588  1.00  0.00           H  
ATOM    692  HB3 TYR    50      99.713 115.595  97.028  1.00  0.00           H  
ATOM    693  CG  TYR    50      99.363 116.747  95.239  1.00  0.00           C  
ATOM    694  CD1 TYR    50      98.425 117.577  95.819  1.00  0.00           C  
ATOM    695  HD1 TYR    50      98.286 117.592  96.890  1.00  0.00           H  
ATOM    696  CE1 TYR    50      97.487 118.358  95.017  1.00  0.00           C  
ATOM    697  HE1 TYR    50      96.853 119.087  95.498  1.00  0.00           H  
ATOM    698  CZ  TYR    50      97.641 118.349  93.596  1.00  0.00           C  
ATOM    699  OH  TYR    50      96.879 119.162  92.805  1.00  0.00           O  
ATOM    700  HH  TYR    50      96.154 119.664  93.186  1.00  0.00           H  
ATOM    701  CE2 TYR    50      98.687 117.503  93.048  1.00  0.00           C  
ATOM    702  HE2 TYR    50      98.839 117.502  91.979  1.00  0.00           H  
ATOM    703  CD2 TYR    50      99.491 116.735  93.836  1.00  0.00           C  
ATOM    704  HD2 TYR    50     100.199 116.075  93.357  1.00  0.00           H  
ATOM    705  C   TYR    50     101.585 116.865  97.935  1.00  0.00           C  
ATOM    706  O   TYR    50     101.750 116.066  98.896  1.00  0.00           O  
ATOM    707  N   GLY    51     101.363 118.169  98.156  1.00  0.00           N  
ATOM    708  H   GLY    51     101.256 118.438  99.123  1.00  0.00           H  
ATOM    709  CA  GLY    51     101.247 119.223  97.184  1.00  0.00           C  
ATOM    710  HA2 GLY    51     100.724 118.889  96.288  1.00  0.00           H  
ATOM    711  HA3 GLY    51     100.675 120.049  97.607  1.00  0.00           H  
ATOM    712  C   GLY    51     102.546 119.937  96.792  1.00  0.00           C  
ATOM    713  O   GLY    51     103.637 119.214  96.806  1.00  0.00           O  
ATOM    714  N   GLN    52     102.387 121.151  96.178  1.00  0.00           N  
ATOM    715  H   GLN    52     101.467 121.539  96.332  1.00  0.00           H  
ATOM    716  CA  GLN    52     103.409 122.017  95.463  1.00  0.00           C  
ATOM    717  HA  GLN    52     103.776 121.453  94.606  1.00  0.00           H  
ATOM    718  CB  GLN    52     102.689 123.164  94.779  1.00  0.00           C  
ATOM    719  HB2 GLN    52     103.380 123.656  94.095  1.00  0.00           H  
ATOM    720  HB3 GLN    52     101.812 122.712  94.316  1.00  0.00           H  
ATOM    721  CG  GLN    52     102.232 124.351  95.685  1.00  0.00           C  
ATOM    722  HG2 GLN    52     101.571 124.964  95.073  1.00  0.00           H  
ATOM    723  HG3 GLN    52     101.549 123.966  96.443  1.00  0.00           H  
ATOM    724  CD  GLN    52     103.281 125.180  96.244  1.00  0.00           C  
ATOM    725  OE1 GLN    52     103.506 125.286  97.441  1.00  0.00           O  
ATOM    726  NE2 GLN    52     104.113 125.697  95.401  1.00  0.00           N  
ATOM    727 HE21 GLN    52     103.893 125.670  94.415  1.00  0.00           H  
ATOM    728 HE22 GLN    52     104.828 126.344  95.700  1.00  0.00           H  
ATOM    729  C   GLN    52     104.658 122.372  96.310  1.00  0.00           C  
ATOM    730  O   GLN    52     104.570 122.489  97.539  1.00  0.00           O  
ATOM    731  N   SER    53     105.851 122.662  95.746  1.00  0.00           N  
ATOM    732  H   SER    53     106.627 122.967  96.316  1.00  0.00           H  
ATOM    733  CA  SER    53     106.234 122.416  94.348  1.00  0.00           C  
ATOM    734  HA  SER    53     105.532 122.941  93.700  1.00  0.00           H  
ATOM    735  CB  SER    53     107.595 122.977  94.031  1.00  0.00           C  
ATOM    736  HB2 SER    53     107.664 124.051  94.205  1.00  0.00           H  
ATOM    737  HB3 SER    53     108.359 122.451  94.605  1.00  0.00           H  
ATOM    738  OG  SER    53     107.833 122.866  92.569  1.00  0.00           O  
ATOM    739  HG  SER    53     108.488 122.165  92.530  1.00  0.00           H  
ATOM    740  C   SER    53     106.220 120.905  93.916  1.00  0.00           C  
ATOM    741  O   SER    53     106.876 120.147  94.626  1.00  0.00           O  
ATOM    742  N   SER    54     105.557 120.446  92.824  1.00  0.00           N  
ATOM    743  H   SER    54     104.973 121.138  92.377  1.00  0.00           H  
ATOM    744  CA  SER    54     105.442 119.059  92.380  1.00  0.00           C  
ATOM    745  HA  SER    54     105.820 118.385  93.150  1.00  0.00           H  
ATOM    746  CB  SER    54     103.985 118.777  92.052  1.00  0.00           C  
ATOM    747  HB2 SER    54     103.774 119.098  91.032  1.00  0.00           H  
ATOM    748  HB3 SER    54     103.864 117.694  92.015  1.00  0.00           H  
ATOM    749  OG  SER    54     103.218 119.388  93.177  1.00  0.00           O  
ATOM    750  HG  SER    54     102.374 119.710  92.852  1.00  0.00           H  
ATOM    751  C   SER    54     106.115 118.746  91.094  1.00  0.00           C  
ATOM    752  O   SER    54     106.296 117.588  90.652  1.00  0.00           O  
ATOM    753  N   TYR    55     106.719 119.781  90.539  1.00  0.00           N  
ATOM    754  H   TYR    55     106.650 120.657  91.036  1.00  0.00           H  
ATOM    755  CA  TYR    55     107.485 119.699  89.297  1.00  0.00           C  
ATOM    756  HA  TYR    55     108.024 118.766  89.131  1.00  0.00           H  
ATOM    757  CB  TYR    55     106.477 119.843  88.100  1.00  0.00           C  
ATOM    758  HB2 TYR    55     105.925 120.782  88.138  1.00  0.00           H  
ATOM    759  HB3 TYR    55     107.146 119.876  87.240  1.00  0.00           H  
ATOM    760  CG  TYR    55     105.531 118.695  87.822  1.00  0.00           C  
ATOM    761  CD1 TYR    55     104.125 118.910  88.003  1.00  0.00           C  
ATOM    762  HD1 TYR    55     103.736 119.809  88.457  1.00  0.00           H  
ATOM    763  CE1 TYR    55     103.214 117.908  87.675  1.00  0.00           C  
ATOM    764  HE1 TYR    55     102.153 118.091  87.768  1.00  0.00           H  
ATOM    765  CZ  TYR    55     103.688 116.724  87.069  1.00  0.00           C  
ATOM    766  OH  TYR    55     102.925 115.738  86.627  1.00  0.00           O  
ATOM    767  HH  TYR    55     103.390 114.992  86.240  1.00  0.00           H  
ATOM    768  CE2 TYR    55     105.057 116.544  86.838  1.00  0.00           C  
ATOM    769  HE2 TYR    55     105.269 115.702  86.196  1.00  0.00           H  
ATOM    770  CD2 TYR    55     105.979 117.523  87.227  1.00  0.00           C  
ATOM    771  HD2 TYR    55     107.011 117.386  86.940  1.00  0.00           H  
ATOM    772  C   TYR    55     108.446 120.866  89.295  1.00  0.00           C  
ATOM    773  O   TYR    55     108.104 121.979  88.774  1.00  0.00           O  
ATOM    774  N   SER    56     109.713 120.763  89.754  1.00  0.00           N  
ATOM    775  H   SER    56     110.266 121.581  89.539  1.00  0.00           H  
ATOM    776  CA  SER    56     110.445 119.772  90.598  1.00  0.00           C  
ATOM    777  HA  SER    56     111.474 120.118  90.700  1.00  0.00           H  
ATOM    778  CB  SER    56     109.862 119.597  91.970  1.00  0.00           C  
ATOM    779  HB2 SER    56     108.852 119.193  91.905  1.00  0.00           H  
ATOM    780  HB3 SER    56     110.502 118.986  92.607  1.00  0.00           H  
ATOM    781  OG  SER    56     109.788 120.848  92.602  1.00  0.00           O  
ATOM    782  HG  SER    56     110.636 120.940  93.043  1.00  0.00           H  
ATOM    783  C   SER    56     110.614 118.404  89.901  1.00  0.00           C  
ATOM    784  O   SER    56     109.925 117.414  90.218  1.00  0.00           O  
ATOM    785  N   SER    57     111.423 118.268  88.868  1.00  0.00           N  
ATOM    786  H   SER    57     111.679 117.368  88.488  1.00  0.00           H  
ATOM    787  CA  SER    57     111.842 119.315  87.883  1.00  0.00           C  
ATOM    788  HA  SER    57     112.068 120.200  88.477  1.00  0.00           H  
ATOM    789  CB  SER    57     113.058 118.858  87.159  1.00  0.00           C  
ATOM    790  HB2 SER    57     113.373 119.489  86.327  1.00  0.00           H  
ATOM    791  HB3 SER    57     113.853 118.709  87.890  1.00  0.00           H  
ATOM    792  OG  SER    57     112.783 117.521  86.737  1.00  0.00           O  
ATOM    793  HG  SER    57     113.642 117.132  86.561  1.00  0.00           H  
ATOM    794  C   SER    57     110.633 119.703  86.975  1.00  0.00           C  
ATOM    795  O   SER    57     109.641 119.077  87.041  1.00  0.00           O  
ATOM    796  N   TYR    58     110.634 120.898  86.309  1.00  0.00           N  
ATOM    797  H   TYR    58     111.514 121.393  86.340  1.00  0.00           H  
ATOM    798  CA  TYR    58     109.573 121.364  85.398  1.00  0.00           C  
ATOM    799  HA  TYR    58     108.683 121.556  85.997  1.00  0.00           H  
ATOM    800  CB  TYR    58     109.982 122.813  84.964  1.00  0.00           C  
ATOM    801  HB2 TYR    58     110.283 123.335  85.872  1.00  0.00           H  
ATOM    802  HB3 TYR    58     110.853 122.640  84.333  1.00  0.00           H  
ATOM    803  CG  TYR    58     108.862 123.543  84.136  1.00  0.00           C  
ATOM    804  CD1 TYR    58     108.667 123.294  82.782  1.00  0.00           C  
ATOM    805  HD1 TYR    58     109.378 122.711  82.215  1.00  0.00           H  
ATOM    806  CE1 TYR    58     107.567 123.814  82.122  1.00  0.00           C  
ATOM    807  HE1 TYR    58     107.390 123.433  81.127  1.00  0.00           H  
ATOM    808  CZ  TYR    58     106.603 124.565  82.775  1.00  0.00           C  
ATOM    809  OH  TYR    58     105.532 125.032  82.089  1.00  0.00           O  
ATOM    810  HH  TYR    58     105.654 124.949  81.141  1.00  0.00           H  
ATOM    811  CE2 TYR    58     106.820 124.924  84.108  1.00  0.00           C  
ATOM    812  HE2 TYR    58     106.226 125.692  84.583  1.00  0.00           H  
ATOM    813  CD2 TYR    58     107.937 124.394  84.798  1.00  0.00           C  
ATOM    814  HD2 TYR    58     108.056 124.595  85.852  1.00  0.00           H  
ATOM    815  C   TYR    58     109.393 120.377  84.198  1.00  0.00           C  
ATOM    816  O   TYR    58     110.415 120.057  83.586  1.00  0.00           O  
ATOM    817  N   GLY    59     108.194 120.004  83.741  1.00  0.00           N  
ATOM    818  H   GLY    59     108.225 119.564  82.833  1.00  0.00           H  
ATOM    819  CA  GLY    59     106.947 120.560  84.212  1.00  0.00           C  
ATOM    820  HA2 GLY    59     106.626 119.981  85.078  1.00  0.00           H  
ATOM    821  HA3 GLY    59     107.116 121.537  84.664  1.00  0.00           H  
ATOM    822  C   GLY    59     105.839 120.690  83.167  1.00  0.00           C  
ATOM    823  O   GLY    59     106.078 120.784  81.936  1.00  0.00           O  
ATOM    824  N   GLN    60     104.541 120.897  83.593  1.00  0.00           N  
ATOM    825  H   GLN    60     103.914 120.994  82.807  1.00  0.00           H  
ATOM    826  CA  GLN    60     104.066 120.790  85.009  1.00  0.00           C  
ATOM    827  HA  GLN    60     104.553 119.970  85.535  1.00  0.00           H  
ATOM    828  CB  GLN    60     104.455 122.048  85.710  1.00  0.00           C  
ATOM    829  HB2 GLN    60     104.002 121.960  86.698  1.00  0.00           H  
ATOM    830  HB3 GLN    60     105.530 122.141  85.865  1.00  0.00           H  
ATOM    831  CG  GLN    60     103.868 123.353  85.081  1.00  0.00           C  
ATOM    832  HG2 GLN    60     104.359 123.683  84.166  1.00  0.00           H  
ATOM    833  HG3 GLN    60     102.835 123.067  84.883  1.00  0.00           H  
ATOM    834  CD  GLN    60     103.815 124.483  86.112  1.00  0.00           C  
ATOM    835  OE1 GLN    60     104.688 124.756  86.957  1.00  0.00           O  
ATOM    836  NE2 GLN    60     102.727 125.254  86.053  1.00  0.00           N  
ATOM    837 HE21 GLN    60     102.042 125.022  85.348  1.00  0.00           H  
ATOM    838 HE22 GLN    60     102.553 125.895  86.814  1.00  0.00           H  
ATOM    839  C   GLN    60     102.471 120.492  85.109  1.00  0.00           C  
ATOM    840  O   GLN    60     101.923 120.539  86.213  1.00  0.00           O  
ATOM    841  N   SER    61     101.755 120.158  84.027  1.00  0.00           N  
ATOM    842  H   SER    61     102.252 120.075  83.152  1.00  0.00           H  
ATOM    843  CA  SER    61     100.328 119.811  84.095  1.00  0.00           C  
ATOM    844  HA  SER    61     100.160 119.017  84.823  1.00  0.00           H  
ATOM    845  CB  SER    61      99.487 121.071  84.354  1.00  0.00           C  
ATOM    846  HB2 SER    61      98.452 120.753  84.477  1.00  0.00           H  
ATOM    847  HB3 SER    61      99.757 121.610  85.263  1.00  0.00           H  
ATOM    848  OG  SER    61      99.470 122.030  83.391  1.00  0.00           O  
ATOM    849  HG  SER    61     100.014 122.753  83.713  1.00  0.00           H  
ATOM    850  C   SER    61      99.853 119.192  82.813  1.00  0.00           C  
ATOM    851  O   SER    61     100.512 119.217  81.771  1.00  0.00           O  
ATOM    852  N   GLN    62      98.640 118.697  82.859  1.00  0.00           N  
ATOM    853  H   GLN    62      98.246 118.659  83.788  1.00  0.00           H  
ATOM    854  CA  GLN    62      97.947 117.896  81.870  1.00  0.00           C  
ATOM    855  HA  GLN    62      98.658 117.088  81.700  1.00  0.00           H  
ATOM    856  CB  GLN    62      96.615 117.290  82.401  1.00  0.00           C  
ATOM    857  HB2 GLN    62      96.243 116.743  81.534  1.00  0.00           H  
ATOM    858  HB3 GLN    62      96.988 116.621  83.177  1.00  0.00           H  
ATOM    859  CG  GLN    62      95.566 118.286  82.857  1.00  0.00           C  
ATOM    860  HG2 GLN    62      95.983 118.868  83.679  1.00  0.00           H  
ATOM    861  HG3 GLN    62      95.165 118.904  82.054  1.00  0.00           H  
ATOM    862  CD  GLN    62      94.299 117.667  83.444  1.00  0.00           C  
ATOM    863  OE1 GLN    62      94.186 116.464  83.603  1.00  0.00           O  
ATOM    864  NE2 GLN    62      93.271 118.496  83.569  1.00  0.00           N  
ATOM    865 HE21 GLN    62      92.406 117.975  83.543  1.00  0.00           H  
ATOM    866 HE22 GLN    62      93.283 119.436  83.200  1.00  0.00           H  
ATOM    867  C   GLN    62      97.851 118.466  80.381  1.00  0.00           C  
ATOM    868  O   GLN    62      97.697 117.671  79.448  1.00  0.00           O  
ATOM    869  N   ASN    63      97.937 119.786  80.173  1.00  0.00           N  
ATOM    870  H   ASN    63      97.901 120.428  80.951  1.00  0.00           H  
ATOM    871  CA  ASN    63      97.775 120.406  78.859  1.00  0.00           C  
ATOM    872  HA  ASN    63      97.938 119.700  78.045  1.00  0.00           H  
ATOM    873  CB  ASN    63      96.388 121.027  78.709  1.00  0.00           C  
ATOM    874  HB2 ASN    63      96.219 121.942  79.276  1.00  0.00           H  
ATOM    875  HB3 ASN    63      96.503 121.425  77.701  1.00  0.00           H  
ATOM    876  CG  ASN    63      95.182 120.127  78.715  1.00  0.00           C  
ATOM    877  OD1 ASN    63      94.117 120.570  78.931  1.00  0.00           O  
ATOM    878  ND2 ASN    63      95.249 118.848  78.558  1.00  0.00           N  
ATOM    879 HD21 ASN    63      94.362 118.393  78.393  1.00  0.00           H  
ATOM    880 HD22 ASN    63      96.122 118.342  78.515  1.00  0.00           H  
ATOM    881  C   ASN    63      98.962 121.498  78.709  1.00  0.00           C  
ATOM    882  O   ASN    63      98.885 122.263  77.735  1.00  0.00           O  
ATOM    883  N   THR    64      99.970 121.527  79.596  1.00  0.00           N  
ATOM    884  H   THR    64      99.855 120.929  80.401  1.00  0.00           H  
ATOM    885  CA  THR    64     101.278 122.210  79.403  1.00  0.00           C  
ATOM    886  HA  THR    64     101.459 122.210  78.328  1.00  0.00           H  
ATOM    887  CB  THR    64     101.380 123.589  80.012  1.00  0.00           C  
ATOM    888  HB  THR    64     101.012 123.584  81.038  1.00  0.00           H  
ATOM    889  CG2 THR    64     102.754 124.308  79.994  1.00  0.00           C  
ATOM    890 HG21 THR    64     103.187 124.285  78.993  1.00  0.00           H  
ATOM    891 HG22 THR    64     102.695 125.341  80.336  1.00  0.00           H  
ATOM    892 HG23 THR    64     103.451 123.820  80.675  1.00  0.00           H  
ATOM    893  OG1 THR    64     100.516 124.361  79.268  1.00  0.00           O  
ATOM    894  HG1 THR    64      99.782 123.753  79.154  1.00  0.00           H  
ATOM    895  C   THR    64     102.399 121.350  80.045  1.00  0.00           C  
ATOM    896  O   THR    64     102.500 121.374  81.213  1.00  0.00           O  
ATOM    897  N   GLY    65     103.318 120.624  79.323  1.00  0.00           N  
ATOM    898  H   GLY    65     103.994 120.037  79.791  1.00  0.00           H  
ATOM    899  CA  GLY    65     103.350 120.506  77.877  1.00  0.00           C  
ATOM    900  HA2 GLY    65     103.673 121.453  77.445  1.00  0.00           H  
ATOM    901  HA3 GLY    65     104.147 119.823  77.585  1.00  0.00           H  
ATOM    902  C   GLY    65     102.083 119.853  77.273  1.00  0.00           C  
ATOM    903  O   GLY    65     101.156 119.467  78.053  1.00  0.00           O  
ATOM    904  N   TYR    66     102.047 119.671  75.992  1.00  0.00           N  
ATOM    905  H   TYR    66     102.950 119.911  75.608  1.00  0.00           H  
ATOM    906  CA  TYR    66     100.835 119.293  75.188  1.00  0.00           C  
ATOM    907  HA  TYR    66     100.020 118.983  75.841  1.00  0.00           H  
ATOM    908  CB  TYR    66     100.326 120.483  74.477  1.00  0.00           C  
ATOM    909  HB2 TYR    66     100.130 121.148  75.318  1.00  0.00           H  
ATOM    910  HB3 TYR    66     101.063 120.950  73.824  1.00  0.00           H  
ATOM    911  CG  TYR    66      98.998 120.312  73.769  1.00  0.00           C  
ATOM    912  CD1 TYR    66      98.891 119.576  72.529  1.00  0.00           C  
ATOM    913  HD1 TYR    66      99.795 119.337  71.988  1.00  0.00           H  
ATOM    914  CE1 TYR    66      97.643 119.187  72.047  1.00  0.00           C  
ATOM    915  HE1 TYR    66      97.563 118.562  71.170  1.00  0.00           H  
ATOM    916  CZ  TYR    66      96.436 119.413  72.773  1.00  0.00           C  
ATOM    917  OH  TYR    66      95.204 119.224  72.212  1.00  0.00           O  
ATOM    918  HH  TYR    66      94.542 119.828  72.556  1.00  0.00           H  
ATOM    919  CE2 TYR    66      96.507 120.233  73.933  1.00  0.00           C  
ATOM    920  HE2 TYR    66      95.615 120.524  74.466  1.00  0.00           H  
ATOM    921  CD2 TYR    66      97.782 120.646  74.433  1.00  0.00           C  
ATOM    922  HD2 TYR    66      97.778 121.164  75.381  1.00  0.00           H  
ATOM    923  C   TYR    66     101.108 118.033  74.399  1.00  0.00           C  
ATOM    924  O   TYR    66     101.717 118.065  73.315  1.00  0.00           O  
ATOM    925  N   GLY    67     100.509 116.927  74.929  1.00  0.00           N  
ATOM    926  H   GLY    67     100.083 117.088  75.830  1.00  0.00           H  
ATOM    927  CA  GLY    67     100.660 115.543  74.350  1.00  0.00           C  
ATOM    928  HA2 GLY    67     101.184 115.635  73.399  1.00  0.00           H  
ATOM    929  HA3 GLY    67     101.205 114.964  75.097  1.00  0.00           H  
ATOM    930  C   GLY    67      99.339 114.850  74.096  1.00  0.00           C  
ATOM    931  O   GLY    67      99.327 113.814  73.379  1.00  0.00           O  
ATOM    932  N   THR    68      98.207 115.512  74.292  1.00  0.00           N  
ATOM    933  H   THR    68      98.285 116.446  74.667  1.00  0.00           H  
ATOM    934  CA  THR    68      96.836 115.106  73.756  1.00  0.00           C  
ATOM    935  HA  THR    68      96.565 114.360  74.502  1.00  0.00           H  
ATOM    936  CB  THR    68      95.784 116.273  74.016  1.00  0.00           C  
ATOM    937  HB  THR    68      95.908 117.022  73.235  1.00  0.00           H  
ATOM    938  CG2 THR    68      94.312 115.857  73.770  1.00  0.00           C  
ATOM    939 HG21 THR    68      94.244 115.418  72.774  1.00  0.00           H  
ATOM    940 HG22 THR    68      93.956 115.047  74.407  1.00  0.00           H  
ATOM    941 HG23 THR    68      93.647 116.715  73.670  1.00  0.00           H  
ATOM    942  OG1 THR    68      95.850 116.758  75.354  1.00  0.00           O  
ATOM    943  HG1 THR    68      96.204 116.034  75.876  1.00  0.00           H  
ATOM    944  C   THR    68      96.795 114.628  72.377  1.00  0.00           C  
ATOM    945  O   THR    68      97.362 115.304  71.480  1.00  0.00           O  
ATOM    946  N   GLN    69      96.023 113.633  72.005  1.00  0.00           N  
ATOM    947  H   GLN    69      95.643 113.144  72.803  1.00  0.00           H  
ATOM    948  CA  GLN    69      95.887 113.043  70.644  1.00  0.00           C  
ATOM    949  HA  GLN    69      96.826 112.538  70.418  1.00  0.00           H  
ATOM    950  CB  GLN    69      94.758 112.027  70.766  1.00  0.00           C  
ATOM    951  HB2 GLN    69      94.861 111.462  71.692  1.00  0.00           H  
ATOM    952  HB3 GLN    69      93.754 112.452  70.744  1.00  0.00           H  
ATOM    953  CG  GLN    69      94.920 110.960  69.632  1.00  0.00           C  
ATOM    954  HG2 GLN    69      94.932 111.361  68.618  1.00  0.00           H  
ATOM    955  HG3 GLN    69      95.906 110.498  69.689  1.00  0.00           H  
ATOM    956  CD  GLN    69      93.839 109.906  69.656  1.00  0.00           C  
ATOM    957  OE1 GLN    69      94.136 108.798  70.040  1.00  0.00           O  
ATOM    958  NE2 GLN    69      92.604 110.216  69.339  1.00  0.00           N  
ATOM    959 HE21 GLN    69      92.443 111.159  69.018  1.00  0.00           H  
ATOM    960 HE22 GLN    69      91.883 109.518  69.451  1.00  0.00           H  
ATOM    961  C   GLN    69      95.631 114.130  69.615  1.00  0.00           C  
ATOM    962  O   GLN    69      94.934 115.126  69.889  1.00  0.00           O  
ATOM    963  N   SER    70      96.177 113.925  68.406  1.00  0.00           N  
ATOM    964  H   SER    70      96.591 113.026  68.206  1.00  0.00           H  
ATOM    965  CA  SER    70      96.107 114.785  67.285  1.00  0.00           C  
ATOM    966  HA  SER    70      95.717 115.752  67.603  1.00  0.00           H  
ATOM    967  CB  SER    70      97.424 115.016  66.673  1.00  0.00           C  
ATOM    968  HB2 SER    70      97.418 115.957  66.123  1.00  0.00           H  
ATOM    969  HB3 SER    70      98.139 115.092  67.492  1.00  0.00           H  
ATOM    970  OG  SER    70      97.843 113.922  65.874  1.00  0.00           O  
ATOM    971  HG  SER    70      97.806 113.095  66.360  1.00  0.00           H  
ATOM    972  C   SER    70      95.140 114.402  66.178  1.00  0.00           C  
ATOM    973  O   SER    70      95.167 115.024  65.160  1.00  0.00           O  
ATOM    974  N   THR    71      94.320 113.426  66.370  1.00  0.00           N  
ATOM    975  H   THR    71      94.228 113.072  67.312  1.00  0.00           H  
ATOM    976  CA  THR    71      93.334 112.823  65.505  1.00  0.00           C  
ATOM    977  HA  THR    71      93.236 113.559  64.707  1.00  0.00           H  
ATOM    978  CB  THR    71      93.901 111.595  64.761  1.00  0.00           C  
ATOM    979  HB  THR    71      93.276 111.247  63.939  1.00  0.00           H  
ATOM    980  CG2 THR    71      95.251 111.765  64.145  1.00  0.00           C  
ATOM    981 HG21 THR    71      96.086 111.528  64.806  1.00  0.00           H  
ATOM    982 HG22 THR    71      95.222 111.191  63.219  1.00  0.00           H  
ATOM    983 HG23 THR    71      95.373 112.828  63.934  1.00  0.00           H  
ATOM    984  OG1 THR    71      93.982 110.598  65.613  1.00  0.00           O  
ATOM    985  HG1 THR    71      93.242 110.010  65.442  1.00  0.00           H  
ATOM    986  C   THR    71      92.047 112.601  66.344  1.00  0.00           C  
ATOM    987  O   THR    71      92.134 112.545  67.557  1.00  0.00           O  
ATOM    988  N   PRO    72      90.868 112.450  65.637  1.00  0.00           N  
ATOM    989  CD  PRO    72      90.642 112.594  64.226  1.00  0.00           C  
ATOM    990  HD2 PRO    72      90.629 111.668  63.653  1.00  0.00           H  
ATOM    991  HD3 PRO    72      91.421 113.156  63.710  1.00  0.00           H  
ATOM    992  CG  PRO    72      89.271 113.336  64.177  1.00  0.00           C  
ATOM    993  HG2 PRO    72      88.835 113.087  63.209  1.00  0.00           H  
ATOM    994  HG3 PRO    72      89.433 114.407  64.299  1.00  0.00           H  
ATOM    995  CB  PRO    72      88.461 112.726  65.291  1.00  0.00           C  
ATOM    996  HB2 PRO    72      87.994 111.765  65.075  1.00  0.00           H  
ATOM    997  HB3 PRO    72      87.723 113.492  65.531  1.00  0.00           H  
ATOM    998  CA  PRO    72      89.590 112.491  66.358  1.00  0.00           C  
ATOM    999  HA  PRO    72      89.468 113.349  67.018  1.00  0.00           H  
ATOM   1000  C   PRO    72      89.291 111.209  67.134  1.00  0.00           C  
ATOM   1001  O   PRO    72      89.307 110.136  66.546  1.00  0.00           O  
ATOM   1002  N   GLN    73      88.966 111.339  68.467  1.00  0.00           N  
ATOM   1003  H   GLN    73      88.802 112.290  68.764  1.00  0.00           H  
ATOM   1004  CA  GLN    73      88.388 110.191  69.186  1.00  0.00           C  
ATOM   1005  HA  GLN    73      89.113 109.394  69.347  1.00  0.00           H  
ATOM   1006  CB  GLN    73      88.002 110.522  70.588  1.00  0.00           C  
ATOM   1007  HB2 GLN    73      87.875 109.646  71.224  1.00  0.00           H  
ATOM   1008  HB3 GLN    73      88.876 110.742  71.200  1.00  0.00           H  
ATOM   1009  CG  GLN    73      86.886 111.535  70.852  1.00  0.00           C  
ATOM   1010  HG2 GLN    73      87.181 112.221  71.646  1.00  0.00           H  
ATOM   1011  HG3 GLN    73      86.703 112.068  69.919  1.00  0.00           H  
ATOM   1012  CD  GLN    73      85.645 110.896  71.382  1.00  0.00           C  
ATOM   1013  OE1 GLN    73      85.267 109.813  71.020  1.00  0.00           O  
ATOM   1014  NE2 GLN    73      84.828 111.560  72.230  1.00  0.00           N  
ATOM   1015 HE21 GLN    73      85.075 112.470  72.591  1.00  0.00           H  
ATOM   1016 HE22 GLN    73      83.943 111.117  72.433  1.00  0.00           H  
ATOM   1017  C   GLN    73      87.135 109.564  68.478  1.00  0.00           C  
ATOM   1018  O   GLN    73      86.428 110.307  67.767  1.00  0.00           O  
ATOM   1019  N   GLY    74      86.935 108.224  68.586  1.00  0.00           N  
ATOM   1020  H   GLY    74      87.674 107.792  69.122  1.00  0.00           H  
ATOM   1021  CA  GLY    74      85.849 107.516  67.838  1.00  0.00           C  
ATOM   1022  HA2 GLY    74      85.552 108.144  66.997  1.00  0.00           H  
ATOM   1023  HA3 GLY    74      86.289 106.648  67.347  1.00  0.00           H  
ATOM   1024  C   GLY    74      84.544 107.090  68.462  1.00  0.00           C  
ATOM   1025  O   GLY    74      83.870 106.281  67.904  1.00  0.00           O  
ATOM   1026  N   TYR    75      84.182 107.547  69.701  1.00  0.00           N  
ATOM   1027  H   TYR    75      84.764 108.222  70.175  1.00  0.00           H  
ATOM   1028  CA  TYR    75      83.045 107.032  70.381  1.00  0.00           C  
ATOM   1029  HA  TYR    75      82.513 106.305  69.766  1.00  0.00           H  
ATOM   1030  CB  TYR    75      83.567 106.328  71.726  1.00  0.00           C  
ATOM   1031  HB2 TYR    75      83.845 107.095  72.448  1.00  0.00           H  
ATOM   1032  HB3 TYR    75      82.694 105.846  72.165  1.00  0.00           H  
ATOM   1033  CG  TYR    75      84.694 105.351  71.522  1.00  0.00           C  
ATOM   1034  CD1 TYR    75      86.056 105.577  71.823  1.00  0.00           C  
ATOM   1035  HD1 TYR    75      86.327 106.522  72.272  1.00  0.00           H  
ATOM   1036  CE1 TYR    75      87.049 104.642  71.545  1.00  0.00           C  
ATOM   1037  HE1 TYR    75      88.094 104.879  71.680  1.00  0.00           H  
ATOM   1038  CZ  TYR    75      86.630 103.454  71.000  1.00  0.00           C  
ATOM   1039  OH  TYR    75      87.588 102.542  70.762  1.00  0.00           O  
ATOM   1040  HH  TYR    75      88.414 102.844  71.148  1.00  0.00           H  
ATOM   1041  CE2 TYR    75      85.286 103.147  70.691  1.00  0.00           C  
ATOM   1042  HE2 TYR    75      85.018 102.139  70.412  1.00  0.00           H  
ATOM   1043  CD2 TYR    75      84.258 104.093  70.988  1.00  0.00           C  
ATOM   1044  HD2 TYR    75      83.196 103.931  70.881  1.00  0.00           H  
ATOM   1045  C   TYR    75      82.155 108.142  70.794  1.00  0.00           C  
ATOM   1046  O   TYR    75      81.094 107.945  71.393  1.00  0.00           O  
ATOM   1047  N   GLY    76      82.427 109.384  70.453  1.00  0.00           N  
ATOM   1048  H   GLY    76      83.244 109.617  69.907  1.00  0.00           H  
ATOM   1049  CA  GLY    76      81.542 110.533  70.757  1.00  0.00           C  
ATOM   1050  HA2 GLY    76      82.031 111.470  70.490  1.00  0.00           H  
ATOM   1051  HA3 GLY    76      80.684 110.499  70.085  1.00  0.00           H  
ATOM   1052  C   GLY    76      81.184 110.686  72.191  1.00  0.00           C  
ATOM   1053  O   GLY    76      82.050 110.626  73.060  1.00  0.00           O  
ATOM   1054  N   SER    77      79.915 110.969  72.409  1.00  0.00           N  
ATOM   1055  H   SER    77      79.373 111.078  71.564  1.00  0.00           H  
ATOM   1056  CA  SER    77      79.457 111.356  73.741  1.00  0.00           C  
ATOM   1057  HA  SER    77      80.205 111.036  74.467  1.00  0.00           H  
ATOM   1058  CB  SER    77      79.310 112.854  73.855  1.00  0.00           C  
ATOM   1059  HB2 SER    77      78.753 113.059  74.769  1.00  0.00           H  
ATOM   1060  HB3 SER    77      80.242 113.419  73.882  1.00  0.00           H  
ATOM   1061  OG  SER    77      78.397 113.240  72.900  1.00  0.00           O  
ATOM   1062  HG  SER    77      77.527 112.873  73.076  1.00  0.00           H  
ATOM   1063  C   SER    77      78.201 110.573  74.275  1.00  0.00           C  
ATOM   1064  O   SER    77      77.088 111.089  74.219  1.00  0.00           O  
ATOM   1065  N   THR    78      78.395 109.406  74.862  1.00  0.00           N  
ATOM   1066  H   THR    78      77.604 108.958  75.302  1.00  0.00           H  
ATOM   1067  CA  THR    78      79.609 108.577  74.744  1.00  0.00           C  
ATOM   1068  HA  THR    78      80.326 108.975  74.027  1.00  0.00           H  
ATOM   1069  CB  THR    78      80.426 108.582  76.162  1.00  0.00           C  
ATOM   1070  HB  THR    78      79.756 108.271  76.963  1.00  0.00           H  
ATOM   1071  CG2 THR    78      81.617 107.701  76.216  1.00  0.00           C  
ATOM   1072 HG21 THR    78      81.312 106.666  76.060  1.00  0.00           H  
ATOM   1073 HG22 THR    78      82.260 107.990  75.385  1.00  0.00           H  
ATOM   1074 HG23 THR    78      82.093 107.883  77.180  1.00  0.00           H  
ATOM   1075  OG1 THR    78      80.802 109.908  76.405  1.00  0.00           O  
ATOM   1076  HG1 THR    78      80.076 110.270  76.917  1.00  0.00           H  
ATOM   1077  C   THR    78      79.209 107.195  74.423  1.00  0.00           C  
ATOM   1078  O   THR    78      78.576 106.562  75.259  1.00  0.00           O  
ATOM   1079  N   GLY    79      79.567 106.641  73.305  1.00  0.00           N  
ATOM   1080  H   GLY    79      80.018 107.232  72.622  1.00  0.00           H  
ATOM   1081  CA  GLY    79      79.311 105.333  72.802  1.00  0.00           C  
ATOM   1082  HA2 GLY    79      78.292 105.014  73.021  1.00  0.00           H  
ATOM   1083  HA3 GLY    79      79.421 105.331  71.718  1.00  0.00           H  
ATOM   1084  C   GLY    79      80.406 104.344  73.460  1.00  0.00           C  
ATOM   1085  O   GLY    79      80.875 104.479  74.574  1.00  0.00           O  
ATOM   1086  N   GLY    80      80.888 103.337  72.687  1.00  0.00           N  
ATOM   1087  H   GLY    80      81.699 102.882  73.079  1.00  0.00           H  
ATOM   1088  CA  GLY    80      80.405 102.919  71.391  1.00  0.00           C  
ATOM   1089  HA2 GLY    80      80.617 103.712  70.674  1.00  0.00           H  
ATOM   1090  HA3 GLY    80      80.908 101.976  71.173  1.00  0.00           H  
ATOM   1091  C   GLY    80      78.878 102.600  71.223  1.00  0.00           C  
ATOM   1092  O   GLY    80      78.163 102.615  72.228  1.00  0.00           O  
ATOM   1093  N   TYR    81      78.477 102.315  70.026  1.00  0.00           N  
ATOM   1094  H   TYR    81      79.119 102.029  69.301  1.00  0.00           H  
ATOM   1095  CA  TYR    81      77.130 102.514  69.579  1.00  0.00           C  
ATOM   1096  HA  TYR    81      76.414 102.665  70.388  1.00  0.00           H  
ATOM   1097  CB  TYR    81      77.099 103.735  68.684  1.00  0.00           C  
ATOM   1098  HB2 TYR    81      77.972 103.674  68.035  1.00  0.00           H  
ATOM   1099  HB3 TYR    81      76.207 103.773  68.059  1.00  0.00           H  
ATOM   1100  CG  TYR    81      77.040 105.066  69.470  1.00  0.00           C  
ATOM   1101  CD1 TYR    81      75.904 105.385  70.225  1.00  0.00           C  
ATOM   1102  HD1 TYR    81      75.075 104.698  70.142  1.00  0.00           H  
ATOM   1103  CE1 TYR    81      75.938 106.557  71.054  1.00  0.00           C  
ATOM   1104  HE1 TYR    81      75.036 106.928  71.519  1.00  0.00           H  
ATOM   1105  CZ  TYR    81      77.010 107.472  71.081  1.00  0.00           C  
ATOM   1106  OH  TYR    81      76.823 108.733  71.584  1.00  0.00           O  
ATOM   1107  HH  TYR    81      77.394 109.431  71.255  1.00  0.00           H  
ATOM   1108  CE2 TYR    81      78.080 107.179  70.168  1.00  0.00           C  
ATOM   1109  HE2 TYR    81      78.899 107.869  70.032  1.00  0.00           H  
ATOM   1110  CD2 TYR    81      78.060 106.013  69.393  1.00  0.00           C  
ATOM   1111  HD2 TYR    81      78.828 105.826  68.656  1.00  0.00           H  
ATOM   1112  C   TYR    81      76.791 101.314  68.766  1.00  0.00           C  
ATOM   1113  O   TYR    81      77.594 100.837  67.949  1.00  0.00           O  
ATOM   1114  N   GLY    82      75.638 100.696  69.002  1.00  0.00           N  
ATOM   1115  H   GLY    82      75.474  99.995  68.293  1.00  0.00           H  
ATOM   1116  CA  GLY    82      74.514 101.108  69.857  1.00  0.00           C  
ATOM   1117  HA2 GLY    82      73.901 100.212  69.955  1.00  0.00           H  
ATOM   1118  HA3 GLY    82      74.848 101.495  70.819  1.00  0.00           H  
ATOM   1119  C   GLY    82      73.752 102.198  69.111  1.00  0.00           C  
ATOM   1120  O   GLY    82      74.147 102.593  68.016  1.00  0.00           O  
ATOM   1121  N   SER    83      72.671 102.702  69.779  1.00  0.00           N  
ATOM   1122  H   SER    83      72.457 102.298  70.680  1.00  0.00           H  
ATOM   1123  CA  SER    83      71.761 103.743  69.298  1.00  0.00           C  
ATOM   1124  HA  SER    83      70.807 103.414  69.710  1.00  0.00           H  
ATOM   1125  CB  SER    83      72.072 105.061  70.069  1.00  0.00           C  
ATOM   1126  HB2 SER    83      73.034 105.451  69.736  1.00  0.00           H  
ATOM   1127  HB3 SER    83      71.287 105.789  69.864  1.00  0.00           H  
ATOM   1128  OG  SER    83      72.133 104.923  71.455  1.00  0.00           O  
ATOM   1129  HG  SER    83      72.175 105.820  71.796  1.00  0.00           H  
ATOM   1130  C   SER    83      71.576 103.963  67.853  1.00  0.00           C  
ATOM   1131  O   SER    83      71.852 105.052  67.419  1.00  0.00           O  
ATOM   1132  N   SER    84      71.061 103.032  67.071  1.00  0.00           N  
ATOM   1133  H   SER    84      70.747 103.284  66.144  1.00  0.00           H  
ATOM   1134  CA  SER    84      70.805 101.572  67.450  1.00  0.00           C  
ATOM   1135  HA  SER    84      70.992 101.347  68.500  1.00  0.00           H  
ATOM   1136  CB  SER    84      69.305 101.306  67.286  1.00  0.00           C  
ATOM   1137  HB2 SER    84      68.692 102.032  67.821  1.00  0.00           H  
ATOM   1138  HB3 SER    84      69.062 101.440  66.231  1.00  0.00           H  
ATOM   1139  OG  SER    84      68.936 100.051  67.754  1.00  0.00           O  
ATOM   1140  HG  SER    84      67.982 100.017  67.852  1.00  0.00           H  
ATOM   1141  C   SER    84      71.590 100.577  66.698  1.00  0.00           C  
ATOM   1142  O   SER    84      71.914 100.781  65.526  1.00  0.00           O  
ATOM   1143  N   GLN    85      71.886  99.428  67.288  1.00  0.00           N  
ATOM   1144  H   GLN    85      71.732  99.339  68.282  1.00  0.00           H  
ATOM   1145  CA  GLN    85      72.680  98.377  66.643  1.00  0.00           C  
ATOM   1146  HA  GLN    85      73.637  98.847  66.416  1.00  0.00           H  
ATOM   1147  CB  GLN    85      72.950  97.154  67.456  1.00  0.00           C  
ATOM   1148  HB2 GLN    85      71.996  96.680  67.686  1.00  0.00           H  
ATOM   1149  HB3 GLN    85      73.534  96.417  66.905  1.00  0.00           H  
ATOM   1150  CG  GLN    85      73.640  97.422  68.814  1.00  0.00           C  
ATOM   1151  HG2 GLN    85      74.729  97.398  68.765  1.00  0.00           H  
ATOM   1152  HG3 GLN    85      73.357  98.391  69.226  1.00  0.00           H  
ATOM   1153  CD  GLN    85      73.301  96.388  69.919  1.00  0.00           C  
ATOM   1154  OE1 GLN    85      72.147  96.144  70.376  1.00  0.00           O  
ATOM   1155  NE2 GLN    85      74.224  95.897  70.676  1.00  0.00           N  
ATOM   1156 HE21 GLN    85      73.947  95.216  71.369  1.00  0.00           H  
ATOM   1157 HE22 GLN    85      75.149  96.297  70.615  1.00  0.00           H  
ATOM   1158  C   GLN    85      72.150  97.961  65.276  1.00  0.00           C  
ATOM   1159  O   GLN    85      72.984  97.734  64.318  1.00  0.00           O  
ATOM   1160  N   SER    86      70.853  97.838  65.076  1.00  0.00           N  
ATOM   1161  H   SER    86      70.209  97.978  65.841  1.00  0.00           H  
ATOM   1162  CA  SER    86      70.159  97.521  63.821  1.00  0.00           C  
ATOM   1163  HA  SER    86      69.087  97.430  63.995  1.00  0.00           H  
ATOM   1164  CB  SER    86      70.274  98.728  62.836  1.00  0.00           C  
ATOM   1165  HB2 SER    86      70.000  99.562  63.482  1.00  0.00           H  
ATOM   1166  HB3 SER    86      71.266  98.759  62.386  1.00  0.00           H  
ATOM   1167  OG  SER    86      69.308  98.599  61.856  1.00  0.00           O  
ATOM   1168  HG  SER    86      69.273  99.415  61.352  1.00  0.00           H  
ATOM   1169  C   SER    86      70.607  96.188  63.161  1.00  0.00           C  
ATOM   1170  O   SER    86      71.126  96.172  62.051  1.00  0.00           O  
ATOM   1171  N   SER    87      70.403  95.095  63.882  1.00  0.00           N  
ATOM   1172  H   SER    87      70.047  95.298  64.805  1.00  0.00           H  
ATOM   1173  CA  SER    87      70.818  93.703  63.570  1.00  0.00           C  
ATOM   1174  HA  SER    87      71.843  93.797  63.211  1.00  0.00           H  
ATOM   1175  CB  SER    87      71.099  92.952  64.889  1.00  0.00           C  
ATOM   1176  HB2 SER    87      70.211  92.906  65.520  1.00  0.00           H  
ATOM   1177  HB3 SER    87      71.521  91.986  64.611  1.00  0.00           H  
ATOM   1178  OG  SER    87      71.950  93.728  65.716  1.00  0.00           O  
ATOM   1179  HG  SER    87      71.341  94.014  66.401  1.00  0.00           H  
ATOM   1180  C   SER    87      69.875  92.924  62.652  1.00  0.00           C  
ATOM   1181  O   SER    87      70.160  91.808  62.201  1.00  0.00           O  
ATOM   1182  N   GLN    88      68.733  93.466  62.237  1.00  0.00           N  
ATOM   1183  H   GLN    88      68.533  94.408  62.544  1.00  0.00           H  
ATOM   1184  CA  GLN    88      67.682  92.786  61.493  1.00  0.00           C  
ATOM   1185  HA  GLN    88      67.237  91.961  62.049  1.00  0.00           H  
ATOM   1186  CB  GLN    88      66.476  93.830  61.474  1.00  0.00           C  
ATOM   1187  HB2 GLN    88      65.588  93.251  61.222  1.00  0.00           H  
ATOM   1188  HB3 GLN    88      66.407  94.211  62.493  1.00  0.00           H  
ATOM   1189  CG  GLN    88      66.669  95.047  60.550  1.00  0.00           C  
ATOM   1190  HG2 GLN    88      67.644  95.499  60.731  1.00  0.00           H  
ATOM   1191  HG3 GLN    88      66.731  94.663  59.532  1.00  0.00           H  
ATOM   1192  CD  GLN    88      65.497  96.008  60.694  1.00  0.00           C  
ATOM   1193  OE1 GLN    88      64.746  96.023  61.644  1.00  0.00           O  
ATOM   1194  NE2 GLN    88      65.383  96.976  59.853  1.00  0.00           N  
ATOM   1195 HE21 GLN    88      66.103  97.007  59.145  1.00  0.00           H  
ATOM   1196 HE22 GLN    88      64.671  97.687  59.949  1.00  0.00           H  
ATOM   1197  C   GLN    88      67.998  92.348  60.048  1.00  0.00           C  
ATOM   1198  O   GLN    88      68.884  92.807  59.372  1.00  0.00           O  
ATOM   1199  N   SER    89      67.191  91.341  59.588  1.00  0.00           N  
ATOM   1200  H   SER    89      66.388  91.007  60.102  1.00  0.00           H  
ATOM   1201  CA  SER    89      67.247  90.817  58.235  1.00  0.00           C  
ATOM   1202  HA  SER    89      67.342  91.656  57.546  1.00  0.00           H  
ATOM   1203  CB  SER    89      68.511  89.919  58.111  1.00  0.00           C  
ATOM   1204  HB2 SER    89      69.408  90.441  58.442  1.00  0.00           H  
ATOM   1205  HB3 SER    89      68.398  89.125  58.850  1.00  0.00           H  
ATOM   1206  OG  SER    89      68.649  89.495  56.764  1.00  0.00           O  
ATOM   1207  HG  SER    89      69.562  89.570  56.477  1.00  0.00           H  
ATOM   1208  C   SER    89      65.993  90.004  57.961  1.00  0.00           C  
ATOM   1209  O   SER    89      65.502  89.241  58.806  1.00  0.00           O  
ATOM   1210  N   SER    90      65.618  90.048  56.662  1.00  0.00           N  
ATOM   1211  H   SER    90      66.190  90.598  56.038  1.00  0.00           H  
ATOM   1212  CA  SER    90      64.624  89.200  56.028  1.00  0.00           C  
ATOM   1213  HA  SER    90      63.704  89.234  56.612  1.00  0.00           H  
ATOM   1214  CB  SER    90      64.384  89.585  54.592  1.00  0.00           C  
ATOM   1215  HB2 SER    90      63.975  90.593  54.529  1.00  0.00           H  
ATOM   1216  HB3 SER    90      65.312  89.464  54.034  1.00  0.00           H  
ATOM   1217  OG  SER    90      63.378  88.837  53.991  1.00  0.00           O  
ATOM   1218  HG  SER    90      62.568  89.026  54.469  1.00  0.00           H  
ATOM   1219  C   SER    90      65.058  87.719  55.981  1.00  0.00           C  
ATOM   1220  O   SER    90      64.171  86.777  55.962  1.00  0.00           O  
ATOM   1221  N   TYR    91      66.290  87.350  55.972  1.00  0.00           N  
ATOM   1222  H   TYR    91      67.061  88.003  55.972  1.00  0.00           H  
ATOM   1223  CA  TYR    91      66.733  85.949  55.995  1.00  0.00           C  
ATOM   1224  HA  TYR    91      66.455  85.650  54.984  1.00  0.00           H  
ATOM   1225  CB  TYR    91      68.289  86.016  56.003  1.00  0.00           C  
ATOM   1226  HB2 TYR    91      68.620  86.776  55.296  1.00  0.00           H  
ATOM   1227  HB3 TYR    91      68.612  86.376  56.980  1.00  0.00           H  
ATOM   1228  CG  TYR    91      68.825  84.601  55.759  1.00  0.00           C  
ATOM   1229  CD1 TYR    91      69.301  83.869  56.905  1.00  0.00           C  
ATOM   1230  HD1 TYR    91      69.380  84.318  57.884  1.00  0.00           H  
ATOM   1231  CE1 TYR    91      69.858  82.567  56.659  1.00  0.00           C  
ATOM   1232  HE1 TYR    91      70.379  82.083  57.472  1.00  0.00           H  
ATOM   1233  CZ  TYR    91      69.841  81.990  55.328  1.00  0.00           C  
ATOM   1234  OH  TYR    91      70.371  80.776  55.229  1.00  0.00           O  
ATOM   1235  HH  TYR    91      70.141  80.264  56.009  1.00  0.00           H  
ATOM   1236  CE2 TYR    91      69.317  82.733  54.225  1.00  0.00           C  
ATOM   1237  HE2 TYR    91      69.342  82.358  53.212  1.00  0.00           H  
ATOM   1238  CD2 TYR    91      68.857  84.071  54.457  1.00  0.00           C  
ATOM   1239  HD2 TYR    91      68.446  84.658  53.648  1.00  0.00           H  
ATOM   1240  C   TYR    91      66.131  85.163  57.184  1.00  0.00           C  
ATOM   1241  O   TYR    91      66.260  85.516  58.350  1.00  0.00           O  
ATOM   1242  N   GLY    92      65.517  83.971  57.011  1.00  0.00           N  
ATOM   1243  H   GLY    92      65.096  83.585  57.844  1.00  0.00           H  
ATOM   1244  CA  GLY    92      65.636  83.165  55.783  1.00  0.00           C  
ATOM   1245  HA2 GLY    92      64.878  83.444  55.051  1.00  0.00           H  
ATOM   1246  HA3 GLY    92      66.601  83.476  55.384  1.00  0.00           H  
ATOM   1247  C   GLY    92      65.546  81.707  56.010  1.00  0.00           C  
ATOM   1248  O   GLY    92      65.197  81.270  57.127  1.00  0.00           O  
ATOM   1249  N   GLN    93      65.804  80.876  54.986  1.00  0.00           N  
ATOM   1250  H   GLN    93      65.955  81.348  54.106  1.00  0.00           H  
ATOM   1251  CA  GLN    93      65.920  79.380  54.986  1.00  0.00           C  
ATOM   1252  HA  GLN    93      66.597  78.958  55.728  1.00  0.00           H  
ATOM   1253  CB  GLN    93      64.575  78.678  55.243  1.00  0.00           C  
ATOM   1254  HB2 GLN    93      64.081  78.996  56.161  1.00  0.00           H  
ATOM   1255  HB3 GLN    93      63.906  78.856  54.402  1.00  0.00           H  
ATOM   1256  CG  GLN    93      64.718  77.144  55.436  1.00  0.00           C  
ATOM   1257  HG2 GLN    93      65.045  76.692  54.500  1.00  0.00           H  
ATOM   1258  HG3 GLN    93      65.429  76.843  56.205  1.00  0.00           H  
ATOM   1259  CD  GLN    93      63.459  76.560  56.014  1.00  0.00           C  
ATOM   1260  OE1 GLN    93      63.313  76.462  57.244  1.00  0.00           O  
ATOM   1261  NE2 GLN    93      62.514  75.994  55.294  1.00  0.00           N  
ATOM   1262 HE21 GLN    93      61.630  75.852  55.761  1.00  0.00           H  
ATOM   1263 HE22 GLN    93      62.684  75.898  54.303  1.00  0.00           H  
ATOM   1264  C   GLN    93      66.436  78.972  53.661  1.00  0.00           C  
ATOM   1265  O   GLN    93      65.945  79.526  52.680  1.00  0.00           O  
ATOM   1266  N   GLN    94      67.404  78.039  53.615  1.00  0.00           N  
ATOM   1267  H   GLN    94      67.573  77.626  54.521  1.00  0.00           H  
ATOM   1268  CA  GLN    94      67.871  77.500  52.322  1.00  0.00           C  
ATOM   1269  HA  GLN    94      68.269  78.274  51.666  1.00  0.00           H  
ATOM   1270  CB  GLN    94      69.022  76.509  52.621  1.00  0.00           C  
ATOM   1271  HB2 GLN    94      69.881  76.964  53.114  1.00  0.00           H  
ATOM   1272  HB3 GLN    94      68.643  75.740  53.293  1.00  0.00           H  
ATOM   1273  CG  GLN    94      69.544  75.717  51.411  1.00  0.00           C  
ATOM   1274  HG2 GLN    94      70.204  74.913  51.737  1.00  0.00           H  
ATOM   1275  HG3 GLN    94      68.717  75.223  50.900  1.00  0.00           H  
ATOM   1276  CD  GLN    94      70.285  76.524  50.389  1.00  0.00           C  
ATOM   1277  OE1 GLN    94      70.151  77.744  50.230  1.00  0.00           O  
ATOM   1278  NE2 GLN    94      71.071  75.878  49.578  1.00  0.00           N  
ATOM   1279 HE21 GLN    94      71.080  74.868  49.540  1.00  0.00           H  
ATOM   1280 HE22 GLN    94      71.388  76.362  48.750  1.00  0.00           H  
ATOM   1281  C   GLN    94      66.741  76.732  51.585  1.00  0.00           C  
ATOM   1282  O   GLN    94      66.123  75.882  52.152  1.00  0.00           O  
ATOM   1283  N   SER    95      66.706  76.864  50.246  1.00  0.00           N  
ATOM   1284  H   SER    95      67.225  77.563  49.736  1.00  0.00           H  
ATOM   1285  CA  SER    95      65.640  76.163  49.380  1.00  0.00           C  
ATOM   1286  HA  SER    95      64.883  75.685  50.001  1.00  0.00           H  
ATOM   1287  CB  SER    95      64.997  77.209  48.462  1.00  0.00           C  
ATOM   1288  HB2 SER    95      65.726  77.897  48.035  1.00  0.00           H  
ATOM   1289  HB3 SER    95      64.496  76.745  47.612  1.00  0.00           H  
ATOM   1290  OG  SER    95      64.039  78.072  49.116  1.00  0.00           O  
ATOM   1291  HG  SER    95      63.175  77.839  48.768  1.00  0.00           H  
ATOM   1292  C   SER    95      66.275  75.031  48.597  1.00  0.00           C  
ATOM   1293  O   SER    95      67.399  75.193  48.094  1.00  0.00           O  
ATOM   1294  N   SER    96      65.571  73.885  48.415  1.00  0.00           N  
ATOM   1295  H   SER    96      64.668  73.858  48.866  1.00  0.00           H  
ATOM   1296  CA  SER    96      66.094  72.674  47.823  1.00  0.00           C  
ATOM   1297  HA  SER    96      67.026  72.398  48.315  1.00  0.00           H  
ATOM   1298  CB  SER    96      65.052  71.569  48.110  1.00  0.00           C  
ATOM   1299  HB2 SER    96      64.075  71.870  47.732  1.00  0.00           H  
ATOM   1300  HB3 SER    96      65.440  70.621  47.738  1.00  0.00           H  
ATOM   1301  OG  SER    96      64.778  71.571  49.485  1.00  0.00           O  
ATOM   1302  HG  SER    96      64.988  70.738  49.914  1.00  0.00           H  
ATOM   1303  C   SER    96      66.328  72.844  46.345  1.00  0.00           C  
ATOM   1304  O   SER    96      65.559  73.461  45.608  1.00  0.00           O  
ATOM   1305  N   TYR    97      67.400  72.290  45.792  1.00  0.00           N  
ATOM   1306  H   TYR    97      67.420  72.557  44.818  1.00  0.00           H  
ATOM   1307  CA  TYR    97      68.704  71.890  46.283  1.00  0.00           C  
ATOM   1308  HA  TYR    97      69.291  71.698  45.385  1.00  0.00           H  
ATOM   1309  CB  TYR    97      69.548  73.039  46.908  1.00  0.00           C  
ATOM   1310  HB2 TYR    97      69.236  73.969  46.433  1.00  0.00           H  
ATOM   1311  HB3 TYR    97      69.201  73.172  47.932  1.00  0.00           H  
ATOM   1312  CG  TYR    97      71.043  72.818  46.884  1.00  0.00           C  
ATOM   1313  CD1 TYR    97      71.715  73.400  45.781  1.00  0.00           C  
ATOM   1314  HD1 TYR    97      71.110  73.830  44.997  1.00  0.00           H  
ATOM   1315  CE1 TYR    97      73.152  73.201  45.692  1.00  0.00           C  
ATOM   1316  HE1 TYR    97      73.710  73.627  44.871  1.00  0.00           H  
ATOM   1317  CZ  TYR    97      73.825  72.507  46.636  1.00  0.00           C  
ATOM   1318  OH  TYR    97      75.121  72.173  46.567  1.00  0.00           O  
ATOM   1319  HH  TYR    97      75.568  72.654  45.866  1.00  0.00           H  
ATOM   1320  CE2 TYR    97      73.099  72.035  47.790  1.00  0.00           C  
ATOM   1321  HE2 TYR    97      73.690  71.613  48.590  1.00  0.00           H  
ATOM   1322  CD2 TYR    97      71.713  72.188  47.920  1.00  0.00           C  
ATOM   1323  HD2 TYR    97      71.156  71.923  48.806  1.00  0.00           H  
ATOM   1324  C   TYR    97      68.653  70.515  46.983  1.00  0.00           C  
ATOM   1325  O   TYR    97      69.070  70.471  48.127  1.00  0.00           O  
ATOM   1326  N   PRO    98      68.263  69.429  46.267  1.00  0.00           N  
ATOM   1327  CD  PRO    98      68.364  68.114  46.908  1.00  0.00           C  
ATOM   1328  HD2 PRO    98      67.384  67.759  47.230  1.00  0.00           H  
ATOM   1329  HD3 PRO    98      69.042  68.096  47.761  1.00  0.00           H  
ATOM   1330  CG  PRO    98      68.938  67.221  45.829  1.00  0.00           C  
ATOM   1331  HG2 PRO    98      68.674  66.172  45.968  1.00  0.00           H  
ATOM   1332  HG3 PRO    98      70.014  67.355  45.717  1.00  0.00           H  
ATOM   1333  CB  PRO    98      68.231  67.757  44.546  1.00  0.00           C  
ATOM   1334  HB2 PRO    98      67.337  67.155  44.385  1.00  0.00           H  
ATOM   1335  HB3 PRO    98      68.863  67.792  43.658  1.00  0.00           H  
ATOM   1336  CA  PRO    98      67.929  69.232  44.847  1.00  0.00           C  
ATOM   1337  HA  PRO    98      68.526  69.990  44.340  1.00  0.00           H  
ATOM   1338  C   PRO    98      66.390  69.596  44.614  1.00  0.00           C  
ATOM   1339  O   PRO    98      65.555  69.125  45.419  1.00  0.00           O  
ATOM   1340  N   GLY    99      66.039  70.469  43.732  1.00  0.00           N  
ATOM   1341  H   GLY    99      66.795  70.928  43.244  1.00  0.00           H  
ATOM   1342  CA  GLY    99      64.641  70.783  43.330  1.00  0.00           C  
ATOM   1343  HA2 GLY    99      64.163  71.372  44.113  1.00  0.00           H  
ATOM   1344  HA3 GLY    99      64.576  71.361  42.408  1.00  0.00           H  
ATOM   1345  C   GLY    99      63.717  69.516  43.186  1.00  0.00           C  
ATOM   1346  O   GLY    99      63.998  68.588  42.421  1.00  0.00           O  
ATOM   1347  N   TYR   100      62.528  69.567  43.773  1.00  0.00           N  
ATOM   1348  H   TYR   100      62.425  70.293  44.468  1.00  0.00           H  
ATOM   1349  CA  TYR   100      61.441  68.578  43.568  1.00  0.00           C  
ATOM   1350  HA  TYR   100      61.824  67.732  42.999  1.00  0.00           H  
ATOM   1351  CB  TYR   100      61.238  67.811  44.866  1.00  0.00           C  
ATOM   1352  HB2 TYR   100      60.337  67.205  44.774  1.00  0.00           H  
ATOM   1353  HB3 TYR   100      62.089  67.144  45.006  1.00  0.00           H  
ATOM   1354  CG  TYR   100      61.042  68.628  46.172  1.00  0.00           C  
ATOM   1355  CD1 TYR   100      59.746  69.156  46.471  1.00  0.00           C  
ATOM   1356  HD1 TYR   100      59.043  69.082  45.654  1.00  0.00           H  
ATOM   1357  CE1 TYR   100      59.559  69.905  47.622  1.00  0.00           C  
ATOM   1358  HE1 TYR   100      58.628  70.452  47.664  1.00  0.00           H  
ATOM   1359  CZ  TYR   100      60.593  70.085  48.542  1.00  0.00           C  
ATOM   1360  OH  TYR   100      60.351  70.879  49.597  1.00  0.00           O  
ATOM   1361  HH  TYR   100      61.165  71.149  50.029  1.00  0.00           H  
ATOM   1362  CE2 TYR   100      61.914  69.567  48.273  1.00  0.00           C  
ATOM   1363  HE2 TYR   100      62.608  69.727  49.085  1.00  0.00           H  
ATOM   1364  CD2 TYR   100      62.083  68.772  47.091  1.00  0.00           C  
ATOM   1365  HD2 TYR   100      63.067  68.372  46.893  1.00  0.00           H  
ATOM   1366  C   TYR   100      60.214  68.977  42.833  1.00  0.00           C  
ATOM   1367  O   TYR   100      59.382  68.046  42.669  1.00  0.00           O  
ATOM   1368  N   GLY   101      60.161  70.198  42.306  1.00  0.00           N  
ATOM   1369  H   GLY   101      60.912  70.855  42.466  1.00  0.00           H  
ATOM   1370  CA  GLY   101      58.955  70.734  41.822  1.00  0.00           C  
ATOM   1371  HA2 GLY   101      59.164  71.762  41.524  1.00  0.00           H  
ATOM   1372  HA3 GLY   101      58.636  70.178  40.941  1.00  0.00           H  
ATOM   1373  C   GLY   101      57.742  70.680  42.743  1.00  0.00           C  
ATOM   1374  O   GLY   101      57.958  70.654  43.982  1.00  0.00           O  
ATOM   1375  N   GLN   102      56.501  70.649  42.161  1.00  0.00           N  
ATOM   1376  H   GLN   102      56.487  70.319  41.206  1.00  0.00           H  
ATOM   1377  CA  GLN   102      55.219  70.946  42.761  1.00  0.00           C  
ATOM   1378  HA  GLN   102      55.257  71.984  43.089  1.00  0.00           H  
ATOM   1379  CB  GLN   102      54.091  70.736  41.766  1.00  0.00           C  
ATOM   1380  HB2 GLN   102      54.245  69.730  41.375  1.00  0.00           H  
ATOM   1381  HB3 GLN   102      53.123  70.942  42.223  1.00  0.00           H  
ATOM   1382  CG  GLN   102      54.098  71.716  40.601  1.00  0.00           C  
ATOM   1383  HG2 GLN   102      53.894  72.668  41.092  1.00  0.00           H  
ATOM   1384  HG3 GLN   102      55.086  71.652  40.144  1.00  0.00           H  
ATOM   1385  CD  GLN   102      53.174  71.281  39.520  1.00  0.00           C  
ATOM   1386  OE1 GLN   102      52.541  70.172  39.595  1.00  0.00           O  
ATOM   1387  NE2 GLN   102      53.099  72.012  38.452  1.00  0.00           N  
ATOM   1388 HE21 GLN   102      53.753  72.733  38.184  1.00  0.00           H  
ATOM   1389 HE22 GLN   102      52.418  71.844  37.725  1.00  0.00           H  
ATOM   1390  C   GLN   102      54.960  70.027  43.977  1.00  0.00           C  
ATOM   1391  O   GLN   102      54.429  70.502  45.016  1.00  0.00           O  
ATOM   1392  N   GLN   103      55.236  68.735  43.910  1.00  0.00           N  
ATOM   1393  H   GLN   103      55.670  68.317  43.099  1.00  0.00           H  
ATOM   1394  CA  GLN   103      55.049  67.847  45.022  1.00  0.00           C  
ATOM   1395  HA  GLN   103      54.557  68.379  45.837  1.00  0.00           H  
ATOM   1396  CB  GLN   103      54.158  66.680  44.507  1.00  0.00           C  
ATOM   1397  HB2 GLN   103      54.610  66.242  43.617  1.00  0.00           H  
ATOM   1398  HB3 GLN   103      54.145  65.861  45.227  1.00  0.00           H  
ATOM   1399  CG  GLN   103      52.656  67.118  44.172  1.00  0.00           C  
ATOM   1400  HG2 GLN   103      52.279  67.843  44.892  1.00  0.00           H  
ATOM   1401  HG3 GLN   103      52.712  67.586  43.189  1.00  0.00           H  
ATOM   1402  CD  GLN   103      51.725  65.930  43.972  1.00  0.00           C  
ATOM   1403  OE1 GLN   103      52.064  64.768  43.723  1.00  0.00           O  
ATOM   1404  NE2 GLN   103      50.480  66.135  44.194  1.00  0.00           N  
ATOM   1405 HE21 GLN   103      49.773  65.435  44.024  1.00  0.00           H  
ATOM   1406 HE22 GLN   103      50.369  67.139  44.171  1.00  0.00           H  
ATOM   1407  C   GLN   103      56.390  67.370  45.579  1.00  0.00           C  
ATOM   1408  O   GLN   103      57.341  67.340  44.812  1.00  0.00           O  
ATOM   1409  N   PRO   104      56.540  66.984  46.871  1.00  0.00           N  
ATOM   1410  CD  PRO   104      55.466  67.015  47.895  1.00  0.00           C  
ATOM   1411  HD2 PRO   104      54.508  66.680  47.496  1.00  0.00           H  
ATOM   1412  HD3 PRO   104      55.348  68.036  48.258  1.00  0.00           H  
ATOM   1413  CG  PRO   104      55.892  66.164  49.077  1.00  0.00           C  
ATOM   1414  HG2 PRO   104      55.602  65.119  48.965  1.00  0.00           H  
ATOM   1415  HG3 PRO   104      55.570  66.526  50.053  1.00  0.00           H  
ATOM   1416  CB  PRO   104      57.379  66.215  48.962  1.00  0.00           C  
ATOM   1417  HB2 PRO   104      57.877  65.386  49.464  1.00  0.00           H  
ATOM   1418  HB3 PRO   104      57.708  67.115  49.481  1.00  0.00           H  
ATOM   1419  CA  PRO   104      57.725  66.335  47.474  1.00  0.00           C  
ATOM   1420  HA  PRO   104      58.544  67.019  47.247  1.00  0.00           H  
ATOM   1421  C   PRO   104      58.173  65.035  46.763  1.00  0.00           C  
ATOM   1422  O   PRO   104      57.334  64.430  46.094  1.00  0.00           O  
ATOM   1423  N   ALA   105      59.456  64.717  46.781  1.00  0.00           N  
ATOM   1424  H   ALA   105      59.949  65.210  47.511  1.00  0.00           H  
ATOM   1425  CA  ALA   105      60.092  63.606  46.136  1.00  0.00           C  
ATOM   1426  HA  ALA   105      59.837  63.639  45.077  1.00  0.00           H  
ATOM   1427  CB  ALA   105      61.603  63.679  46.257  1.00  0.00           C  
ATOM   1428  HB1 ALA   105      61.928  64.606  45.786  1.00  0.00           H  
ATOM   1429  HB2 ALA   105      61.930  63.701  47.296  1.00  0.00           H  
ATOM   1430  HB3 ALA   105      62.079  62.868  45.706  1.00  0.00           H  
ATOM   1431  C   ALA   105      59.614  62.245  46.742  1.00  0.00           C  
ATOM   1432  O   ALA   105      59.449  62.168  47.964  1.00  0.00           O  
ATOM   1433  N   PRO   106      59.423  61.176  45.910  1.00  0.00           N  
ATOM   1434  CD  PRO   106      59.587  61.142  44.473  1.00  0.00           C  
ATOM   1435  HD2 PRO   106      60.373  61.775  44.061  1.00  0.00           H  
ATOM   1436  HD3 PRO   106      58.687  61.572  44.032  1.00  0.00           H  
ATOM   1437  CG  PRO   106      59.714  59.702  44.105  1.00  0.00           C  
ATOM   1438  HG2 PRO   106      60.749  59.368  44.180  1.00  0.00           H  
ATOM   1439  HG3 PRO   106      59.322  59.376  43.141  1.00  0.00           H  
ATOM   1440  CB  PRO   106      58.903  58.987  45.203  1.00  0.00           C  
ATOM   1441  HB2 PRO   106      59.120  57.921  45.267  1.00  0.00           H  
ATOM   1442  HB3 PRO   106      57.868  59.145  44.901  1.00  0.00           H  
ATOM   1443  CA  PRO   106      59.017  59.905  46.464  1.00  0.00           C  
ATOM   1444  HA  PRO   106      58.003  59.964  46.862  1.00  0.00           H  
ATOM   1445  C   PRO   106      59.941  59.368  47.566  1.00  0.00           C  
ATOM   1446  O   PRO   106      61.171  59.795  47.565  1.00  0.00           O  
ATOM   1447  N   SER   107      59.428  58.637  48.505  1.00  0.00           N  
ATOM   1448  H   SER   107      58.425  58.599  48.613  1.00  0.00           H  
ATOM   1449  CA  SER   107      60.268  58.009  49.597  1.00  0.00           C  
ATOM   1450  HA  SER   107      61.163  58.600  49.794  1.00  0.00           H  
ATOM   1451  CB  SER   107      59.475  58.202  50.963  1.00  0.00           C  
ATOM   1452  HB2 SER   107      58.685  57.462  51.090  1.00  0.00           H  
ATOM   1453  HB3 SER   107      60.215  58.057  51.750  1.00  0.00           H  
ATOM   1454  OG  SER   107      58.961  59.515  51.187  1.00  0.00           O  
ATOM   1455  HG  SER   107      58.265  59.310  51.816  1.00  0.00           H  
ATOM   1456  C   SER   107      60.690  56.534  49.251  1.00  0.00           C  
ATOM   1457  O   SER   107      60.466  55.633  50.022  1.00  0.00           O  
ATOM   1458  N   SER   108      61.360  56.372  48.066  1.00  0.00           N  
ATOM   1459  H   SER   108      61.366  57.195  47.479  1.00  0.00           H  
ATOM   1460  CA  SER   108      61.830  55.132  47.475  1.00  0.00           C  
ATOM   1461  HA  SER   108      60.958  54.483  47.553  1.00  0.00           H  
ATOM   1462  CB  SER   108      62.145  55.312  45.986  1.00  0.00           C  
ATOM   1463  HB2 SER   108      63.075  55.867  45.860  1.00  0.00           H  
ATOM   1464  HB3 SER   108      62.503  54.374  45.563  1.00  0.00           H  
ATOM   1465  OG  SER   108      61.023  55.922  45.399  1.00  0.00           O  
ATOM   1466  HG  SER   108      61.183  55.829  44.457  1.00  0.00           H  
ATOM   1467  C   SER   108      63.021  54.392  48.199  1.00  0.00           C  
ATOM   1468  O   SER   108      64.067  54.990  48.387  1.00  0.00           O  
ATOM   1469  N   THR   109      62.899  53.149  48.626  1.00  0.00           N  
ATOM   1470  H   THR   109      62.056  52.622  48.450  1.00  0.00           H  
ATOM   1471  CA  THR   109      63.921  52.390  49.298  1.00  0.00           C  
ATOM   1472  HA  THR   109      64.884  52.900  49.321  1.00  0.00           H  
ATOM   1473  CB  THR   109      63.576  51.904  50.749  1.00  0.00           C  
ATOM   1474  HB  THR   109      64.442  51.370  51.142  1.00  0.00           H  
ATOM   1475  CG2 THR   109      63.095  52.973  51.744  1.00  0.00           C  
ATOM   1476 HG21 THR   109      62.269  53.517  51.285  1.00  0.00           H  
ATOM   1477 HG22 THR   109      62.816  52.546  52.707  1.00  0.00           H  
ATOM   1478 HG23 THR   109      63.967  53.613  51.876  1.00  0.00           H  
ATOM   1479  OG1 THR   109      62.527  50.931  50.603  1.00  0.00           O  
ATOM   1480  HG1 THR   109      62.860  50.049  50.424  1.00  0.00           H  
ATOM   1481  C   THR   109      64.310  51.166  48.513  1.00  0.00           C  
ATOM   1482  O   THR   109      63.685  50.744  47.540  1.00  0.00           O  
ATOM   1483  N   SER   110      65.444  50.510  48.915  1.00  0.00           N  
ATOM   1484  H   SER   110      65.991  50.773  49.722  1.00  0.00           H  
ATOM   1485  CA  SER   110      65.843  49.241  48.286  1.00  0.00           C  
ATOM   1486  HA  SER   110      65.861  49.191  47.198  1.00  0.00           H  
ATOM   1487  CB  SER   110      67.334  49.047  48.697  1.00  0.00           C  
ATOM   1488  HB2 SER   110      67.746  48.206  48.140  1.00  0.00           H  
ATOM   1489  HB3 SER   110      67.975  49.909  48.512  1.00  0.00           H  
ATOM   1490  OG  SER   110      67.570  48.801  50.059  1.00  0.00           O  
ATOM   1491  HG  SER   110      67.393  49.601  50.560  1.00  0.00           H  
ATOM   1492  C   SER   110      64.967  48.005  48.706  1.00  0.00           C  
ATOM   1493  O   SER   110      64.234  48.127  49.664  1.00  0.00           O  
ATOM   1494  N   GLY   111      65.127  46.920  47.972  1.00  0.00           N  
ATOM   1495  H   GLY   111      65.871  46.897  47.289  1.00  0.00           H  
ATOM   1496  CA  GLY   111      64.447  45.594  48.221  1.00  0.00           C  
ATOM   1497  HA2 GLY   111      64.821  44.874  47.493  1.00  0.00           H  
ATOM   1498  HA3 GLY   111      64.698  45.437  49.270  1.00  0.00           H  
ATOM   1499  C   GLY   111      62.906  45.562  48.197  1.00  0.00           C  
ATOM   1500  O   GLY   111      62.287  46.322  47.527  1.00  0.00           O  
ATOM   1501  N   SER   112      62.197  44.668  48.978  1.00  0.00           N  
ATOM   1502  H   SER   112      61.234  44.945  49.111  1.00  0.00           H  
ATOM   1503  CA  SER   112      62.526  43.393  49.705  1.00  0.00           C  
ATOM   1504  HA  SER   112      61.618  42.791  49.730  1.00  0.00           H  
ATOM   1505  CB  SER   112      63.575  42.593  48.946  1.00  0.00           C  
ATOM   1506  HB2 SER   112      64.514  43.135  49.054  1.00  0.00           H  
ATOM   1507  HB3 SER   112      63.592  41.641  49.476  1.00  0.00           H  
ATOM   1508  OG  SER   112      63.291  42.263  47.565  1.00  0.00           O  
ATOM   1509  HG  SER   112      64.079  41.891  47.162  1.00  0.00           H  
ATOM   1510  C   SER   112      62.981  43.603  51.147  1.00  0.00           C  
ATOM   1511  O   SER   112      64.010  44.219  51.419  1.00  0.00           O  
ATOM   1512  N   TYR   113      62.377  42.988  52.149  1.00  0.00           N  
ATOM   1513  H   TYR   113      62.687  43.402  53.017  1.00  0.00           H  
ATOM   1514  CA  TYR   113      61.267  42.038  52.317  1.00  0.00           C  
ATOM   1515  HA  TYR   113      61.497  41.140  51.744  1.00  0.00           H  
ATOM   1516  CB  TYR   113      61.122  41.651  53.832  1.00  0.00           C  
ATOM   1517  HB2 TYR   113      60.823  42.539  54.389  1.00  0.00           H  
ATOM   1518  HB3 TYR   113      60.383  40.870  54.010  1.00  0.00           H  
ATOM   1519  CG  TYR   113      62.397  41.257  54.568  1.00  0.00           C  
ATOM   1520  CD1 TYR   113      62.903  39.981  54.411  1.00  0.00           C  
ATOM   1521  HD1 TYR   113      62.416  39.308  53.722  1.00  0.00           H  
ATOM   1522  CE1 TYR   113      64.004  39.640  55.169  1.00  0.00           C  
ATOM   1523  HE1 TYR   113      64.421  38.644  55.148  1.00  0.00           H  
ATOM   1524  CZ  TYR   113      64.574  40.569  56.067  1.00  0.00           C  
ATOM   1525  OH  TYR   113      65.709  40.255  56.723  1.00  0.00           O  
ATOM   1526  HH  TYR   113      66.161  39.535  56.277  1.00  0.00           H  
ATOM   1527  CE2 TYR   113      64.166  41.922  56.172  1.00  0.00           C  
ATOM   1528  HE2 TYR   113      64.567  42.618  56.894  1.00  0.00           H  
ATOM   1529  CD2 TYR   113      63.017  42.205  55.396  1.00  0.00           C  
ATOM   1530  HD2 TYR   113      62.568  43.182  55.498  1.00  0.00           H  
ATOM   1531  C   TYR   113      59.880  42.707  51.893  1.00  0.00           C  
ATOM   1532  O   TYR   113      58.873  42.067  51.671  1.00  0.00           O  
ATOM   1533  N   GLY   114      59.773  44.055  51.747  1.00  0.00           N  
ATOM   1534  H   GLY   114      60.493  44.738  51.931  1.00  0.00           H  
ATOM   1535  CA  GLY   114      58.564  44.782  51.334  1.00  0.00           C  
ATOM   1536  HA2 GLY   114      57.682  44.228  51.654  1.00  0.00           H  
ATOM   1537  HA3 GLY   114      58.527  45.794  51.737  1.00  0.00           H  
ATOM   1538  C   GLY   114      58.496  44.991  49.792  1.00  0.00           C  
ATOM   1539  O   GLY   114      59.422  44.743  49.071  1.00  0.00           O  
ATOM   1540  N   SER   115      57.366  45.316  49.143  1.00  0.00           N  
ATOM   1541  H   SER   115      57.443  45.340  48.136  1.00  0.00           H  
ATOM   1542  CA  SER   115      56.041  45.552  49.725  1.00  0.00           C  
ATOM   1543  HA  SER   115      56.092  46.425  50.376  1.00  0.00           H  
ATOM   1544  CB  SER   115      55.115  45.795  48.588  1.00  0.00           C  
ATOM   1545  HB2 SER   115      54.140  46.025  49.017  1.00  0.00           H  
ATOM   1546  HB3 SER   115      55.394  46.654  47.978  1.00  0.00           H  
ATOM   1547  OG  SER   115      55.111  44.769  47.658  1.00  0.00           O  
ATOM   1548  HG  SER   115      55.841  44.909  47.050  1.00  0.00           H  
ATOM   1549  C   SER   115      55.388  44.437  50.604  1.00  0.00           C  
ATOM   1550  O   SER   115      55.763  43.282  50.629  1.00  0.00           O  
ATOM   1551  N   SER   116      54.416  44.830  51.446  1.00  0.00           N  
ATOM   1552  H   SER   116      54.138  45.800  51.392  1.00  0.00           H  
ATOM   1553  CA  SER   116      53.742  43.912  52.374  1.00  0.00           C  
ATOM   1554  HA  SER   116      54.472  43.393  52.995  1.00  0.00           H  
ATOM   1555  CB  SER   116      52.862  44.670  53.356  1.00  0.00           C  
ATOM   1556  HB2 SER   116      52.224  45.261  52.698  1.00  0.00           H  
ATOM   1557  HB3 SER   116      52.264  44.050  54.023  1.00  0.00           H  
ATOM   1558  OG  SER   116      53.785  45.380  54.123  1.00  0.00           O  
ATOM   1559  HG  SER   116      53.388  46.192  54.446  1.00  0.00           H  
ATOM   1560  C   SER   116      52.978  42.768  51.593  1.00  0.00           C  
ATOM   1561  O   SER   116      52.259  43.106  50.677  1.00  0.00           O  
ATOM   1562  N   SER   117      52.896  41.552  52.231  1.00  0.00           N  
ATOM   1563  H   SER   117      53.260  41.508  53.172  1.00  0.00           H  
ATOM   1564  CA  SER   117      51.979  40.507  51.816  1.00  0.00           C  
ATOM   1565  HA  SER   117      51.801  40.488  50.741  1.00  0.00           H  
ATOM   1566  CB  SER   117      52.583  39.211  52.171  1.00  0.00           C  
ATOM   1567  HB2 SER   117      53.584  39.115  51.750  1.00  0.00           H  
ATOM   1568  HB3 SER   117      52.700  39.243  53.254  1.00  0.00           H  
ATOM   1569  OG  SER   117      51.838  38.079  51.879  1.00  0.00           O  
ATOM   1570  HG  SER   117      51.856  37.917  50.933  1.00  0.00           H  
ATOM   1571  C   SER   117      50.574  40.646  52.452  1.00  0.00           C  
ATOM   1572  O   SER   117      49.592  40.159  51.880  1.00  0.00           O  
ATOM   1573  N   GLN   118      50.512  41.322  53.648  1.00  0.00           N  
ATOM   1574  H   GLN   118      51.407  41.553  54.053  1.00  0.00           H  
ATOM   1575  CA  GLN   118      49.405  41.311  54.615  1.00  0.00           C  
ATOM   1576  HA  GLN   118      49.434  42.317  55.032  1.00  0.00           H  
ATOM   1577  CB  GLN   118      48.021  41.009  54.037  1.00  0.00           C  
ATOM   1578  HB2 GLN   118      47.828  41.707  53.223  1.00  0.00           H  
ATOM   1579  HB3 GLN   118      48.019  39.986  53.660  1.00  0.00           H  
ATOM   1580  CG  GLN   118      46.769  41.158  54.896  1.00  0.00           C  
ATOM   1581  HG2 GLN   118      45.890  40.925  54.296  1.00  0.00           H  
ATOM   1582  HG3 GLN   118      46.917  40.341  55.603  1.00  0.00           H  
ATOM   1583  CD  GLN   118      46.540  42.470  55.630  1.00  0.00           C  
ATOM   1584  OE1 GLN   118      47.080  43.517  55.376  1.00  0.00           O  
ATOM   1585  NE2 GLN   118      45.652  42.460  56.636  1.00  0.00           N  
ATOM   1586 HE21 GLN   118      45.133  41.604  56.772  1.00  0.00           H  
ATOM   1587 HE22 GLN   118      45.262  43.355  56.895  1.00  0.00           H  
ATOM   1588  C   GLN   118      49.735  40.348  55.755  1.00  0.00           C  
ATOM   1589  O   GLN   118      50.193  39.228  55.494  1.00  0.00           O  
ATOM   1590  N   SER   119      49.401  40.676  57.011  1.00  0.00           N  
ATOM   1591  H   SER   119      49.543  39.964  57.712  1.00  0.00           H  
ATOM   1592  CA  SER   119      49.625  41.897  57.666  1.00  0.00           C  
ATOM   1593  HA  SER   119      48.721  42.392  57.312  1.00  0.00           H  
ATOM   1594  CB  SER   119      49.645  41.638  59.143  1.00  0.00           C  
ATOM   1595  HB2 SER   119      50.571  41.113  59.377  1.00  0.00           H  
ATOM   1596  HB3 SER   119      49.455  42.500  59.782  1.00  0.00           H  
ATOM   1597  OG  SER   119      48.628  40.705  59.540  1.00  0.00           O  
ATOM   1598  HG  SER   119      48.202  41.003  60.347  1.00  0.00           H  
ATOM   1599  C   SER   119      50.890  42.577  57.246  1.00  0.00           C  
ATOM   1600  O   SER   119      51.926  41.984  57.053  1.00  0.00           O  
ATOM   1601  N   SER   120      50.773  43.912  57.204  1.00  0.00           N  
ATOM   1602  H   SER   120      49.901  44.332  57.492  1.00  0.00           H  
ATOM   1603  CA  SER   120      51.925  44.802  57.243  1.00  0.00           C  
ATOM   1604  HA  SER   120      52.740  44.363  56.669  1.00  0.00           H  
ATOM   1605  CB  SER   120      51.517  46.222  56.788  1.00  0.00           C  
ATOM   1606  HB2 SER   120      50.771  46.672  57.442  1.00  0.00           H  
ATOM   1607  HB3 SER   120      52.400  46.862  56.781  1.00  0.00           H  
ATOM   1608  OG  SER   120      50.964  46.177  55.478  1.00  0.00           O  
ATOM   1609  HG  SER   120      51.553  46.714  54.943  1.00  0.00           H  
ATOM   1610  C   SER   120      52.455  44.900  58.729  1.00  0.00           C  
ATOM   1611  O   SER   120      51.652  44.973  59.670  1.00  0.00           O  
ATOM   1612  N   SER   121      53.749  45.016  58.915  1.00  0.00           N  
ATOM   1613  H   SER   121      54.002  45.206  59.874  1.00  0.00           H  
ATOM   1614  CA  SER   121      54.869  44.646  57.982  1.00  0.00           C  
ATOM   1615  HA  SER   121      54.794  45.236  57.069  1.00  0.00           H  
ATOM   1616  CB  SER   121      56.172  45.156  58.703  1.00  0.00           C  
ATOM   1617  HB2 SER   121      56.357  44.555  59.593  1.00  0.00           H  
ATOM   1618  HB3 SER   121      57.016  45.104  58.014  1.00  0.00           H  
ATOM   1619  OG  SER   121      56.132  46.459  59.190  1.00  0.00           O  
ATOM   1620  HG  SER   121      55.971  46.904  58.354  1.00  0.00           H  
ATOM   1621  C   SER   121      55.021  43.150  57.541  1.00  0.00           C  
ATOM   1622  O   SER   121      55.592  42.867  56.477  1.00  0.00           O  
ATOM   1623  N   TYR   122      54.558  42.113  58.305  1.00  0.00           N  
ATOM   1624  H   TYR   122      54.207  42.357  59.220  1.00  0.00           H  
ATOM   1625  CA  TYR   122      54.695  40.641  58.039  1.00  0.00           C  
ATOM   1626  HA  TYR   122      54.932  40.547  56.980  1.00  0.00           H  
ATOM   1627  CB  TYR   122      55.786  40.035  58.905  1.00  0.00           C  
ATOM   1628  HB2 TYR   122      55.486  40.077  59.952  1.00  0.00           H  
ATOM   1629  HB3 TYR   122      55.867  38.986  58.617  1.00  0.00           H  
ATOM   1630  CG  TYR   122      57.216  40.727  58.696  1.00  0.00           C  
ATOM   1631  CD1 TYR   122      57.830  41.496  59.676  1.00  0.00           C  
ATOM   1632  HD1 TYR   122      57.131  41.876  60.407  1.00  0.00           H  
ATOM   1633  CE1 TYR   122      59.096  41.996  59.505  1.00  0.00           C  
ATOM   1634  HE1 TYR   122      59.349  42.667  60.311  1.00  0.00           H  
ATOM   1635  CZ  TYR   122      59.834  41.754  58.343  1.00  0.00           C  
ATOM   1636  OH  TYR   122      61.065  42.379  58.091  1.00  0.00           O  
ATOM   1637  HH  TYR   122      61.266  43.061  58.736  1.00  0.00           H  
ATOM   1638  CE2 TYR   122      59.348  40.821  57.400  1.00  0.00           C  
ATOM   1639  HE2 TYR   122      59.927  40.573  56.523  1.00  0.00           H  
ATOM   1640  CD2 TYR   122      57.957  40.358  57.569  1.00  0.00           C  
ATOM   1641  HD2 TYR   122      57.639  39.636  56.831  1.00  0.00           H  
ATOM   1642  C   TYR   122      53.366  39.891  58.343  1.00  0.00           C  
ATOM   1643  O   TYR   122      52.952  39.912  59.547  1.00  0.00           O  
ATOM   1644  N   GLY   123      52.720  39.133  57.480  1.00  0.00           N  
ATOM   1645  H   GLY   123      51.911  38.633  57.821  1.00  0.00           H  
ATOM   1646  CA  GLY   123      53.222  38.672  56.134  1.00  0.00           C  
ATOM   1647  HA2 GLY   123      52.817  39.256  55.308  1.00  0.00           H  
ATOM   1648  HA3 GLY   123      54.290  38.844  56.000  1.00  0.00           H  
ATOM   1649  C   GLY   123      53.005  37.276  55.817  1.00  0.00           C  
ATOM   1650  O   GLY   123      51.873  36.749  55.956  1.00  0.00           O  
ATOM   1651  N   GLN   124      54.023  36.628  55.212  1.00  0.00           N  
ATOM   1652  H   GLN   124      54.795  37.210  54.920  1.00  0.00           H  
ATOM   1653  CA  GLN   124      54.068  35.341  54.520  1.00  0.00           C  
ATOM   1654  HA  GLN   124      53.426  34.638  55.051  1.00  0.00           H  
ATOM   1655  CB  GLN   124      53.469  35.537  53.082  1.00  0.00           C  
ATOM   1656  HB2 GLN   124      52.392  35.691  53.145  1.00  0.00           H  
ATOM   1657  HB3 GLN   124      53.908  36.424  52.625  1.00  0.00           H  
ATOM   1658  CG  GLN   124      53.410  34.427  52.044  1.00  0.00           C  
ATOM   1659  HG2 GLN   124      52.856  34.850  51.207  1.00  0.00           H  
ATOM   1660  HG3 GLN   124      54.450  34.209  51.802  1.00  0.00           H  
ATOM   1661  CD  GLN   124      52.734  33.156  52.475  1.00  0.00           C  
ATOM   1662  OE1 GLN   124      53.127  32.585  53.471  1.00  0.00           O  
ATOM   1663  NE2 GLN   124      51.715  32.651  51.767  1.00  0.00           N  
ATOM   1664 HE21 GLN   124      51.469  33.087  50.890  1.00  0.00           H  
ATOM   1665 HE22 GLN   124      51.294  31.790  52.085  1.00  0.00           H  
ATOM   1666  C   GLN   124      55.576  34.905  54.607  1.00  0.00           C  
ATOM   1667  O   GLN   124      56.334  35.175  53.653  1.00  0.00           O  
ATOM   1668  N   PRO   125      56.024  34.122  55.613  1.00  0.00           N  
ATOM   1669  CD  PRO   125      57.429  33.710  55.731  1.00  0.00           C  
ATOM   1670  HD2 PRO   125      58.101  34.517  55.438  1.00  0.00           H  
ATOM   1671  HD3 PRO   125      57.541  32.893  55.018  1.00  0.00           H  
ATOM   1672  CG  PRO   125      57.577  33.341  57.220  1.00  0.00           C  
ATOM   1673  HG2 PRO   125      57.710  34.313  57.696  1.00  0.00           H  
ATOM   1674  HG3 PRO   125      58.388  32.627  57.360  1.00  0.00           H  
ATOM   1675  CB  PRO   125      56.199  32.896  57.625  1.00  0.00           C  
ATOM   1676  HB2 PRO   125      56.013  32.837  58.697  1.00  0.00           H  
ATOM   1677  HB3 PRO   125      56.136  31.815  57.502  1.00  0.00           H  
ATOM   1678  CA  PRO   125      55.222  33.646  56.740  1.00  0.00           C  
ATOM   1679  HA  PRO   125      54.452  32.960  56.385  1.00  0.00           H  
ATOM   1680  C   PRO   125      54.419  34.690  57.551  1.00  0.00           C  
ATOM   1681  O   PRO   125      54.893  35.743  57.950  1.00  0.00           O  
ATOM   1682  N   GLN   126      53.152  34.415  57.958  1.00  0.00           N  
ATOM   1683  H   GLN   126      52.746  33.589  57.542  1.00  0.00           H  
ATOM   1684  CA  GLN   126      52.348  35.297  58.769  1.00  0.00           C  
ATOM   1685  HA  GLN   126      52.326  36.202  58.162  1.00  0.00           H  
ATOM   1686  CB  GLN   126      50.851  34.787  58.691  1.00  0.00           C  
ATOM   1687  HB2 GLN   126      50.616  34.715  57.629  1.00  0.00           H  
ATOM   1688  HB3 GLN   126      50.810  33.751  59.029  1.00  0.00           H  
ATOM   1689  CG  GLN   126      49.763  35.550  59.377  1.00  0.00           C  
ATOM   1690  HG2 GLN   126      48.810  35.153  59.026  1.00  0.00           H  
ATOM   1691  HG3 GLN   126      49.854  35.336  60.441  1.00  0.00           H  
ATOM   1692  CD  GLN   126      49.601  37.059  59.138  1.00  0.00           C  
ATOM   1693  OE1 GLN   126      50.215  37.714  58.286  1.00  0.00           O  
ATOM   1694  NE2 GLN   126      48.629  37.635  59.788  1.00  0.00           N  
ATOM   1695 HE21 GLN   126      48.068  37.097  60.433  1.00  0.00           H  
ATOM   1696 HE22 GLN   126      48.507  38.636  59.721  1.00  0.00           H  
ATOM   1697  C   GLN   126      52.896  35.479  60.146  1.00  0.00           C  
ATOM   1698  O   GLN   126      53.284  34.507  60.739  1.00  0.00           O  
ATOM   1699  N   SER   127      52.970  36.755  60.611  1.00  0.00           N  
ATOM   1700  H   SER   127      52.692  37.488  59.974  1.00  0.00           H  
ATOM   1701  CA  SER   127      53.350  37.331  61.920  1.00  0.00           C  
ATOM   1702  HA  SER   127      52.943  38.339  61.998  1.00  0.00           H  
ATOM   1703  CB  SER   127      52.948  36.538  63.182  1.00  0.00           C  
ATOM   1704  HB2 SER   127      53.449  35.581  63.034  1.00  0.00           H  
ATOM   1705  HB3 SER   127      53.273  37.021  64.104  1.00  0.00           H  
ATOM   1706  OG  SER   127      51.559  36.476  63.162  1.00  0.00           O  
ATOM   1707  HG  SER   127      51.065  37.288  63.297  1.00  0.00           H  
ATOM   1708  C   SER   127      54.880  37.667  61.929  1.00  0.00           C  
ATOM   1709  O   SER   127      55.346  38.438  62.801  1.00  0.00           O  
ATOM   1710  N   GLY   128      55.692  37.121  61.053  1.00  0.00           N  
ATOM   1711  H   GLY   128      55.406  36.427  60.378  1.00  0.00           H  
ATOM   1712  CA  GLY   128      57.153  37.204  61.046  1.00  0.00           C  
ATOM   1713  HA2 GLY   128      57.469  37.915  60.282  1.00  0.00           H  
ATOM   1714  HA3 GLY   128      57.493  37.495  62.040  1.00  0.00           H  
ATOM   1715  C   GLY   128      57.831  35.814  60.633  1.00  0.00           C  
ATOM   1716  O   GLY   128      57.337  34.774  60.920  1.00  0.00           O  
ATOM   1717  N   SER   129      59.014  35.780  60.022  1.00  0.00           N  
ATOM   1718  H   SER   129      59.313  34.840  59.802  1.00  0.00           H  
ATOM   1719  CA  SER   129      59.973  36.857  59.709  1.00  0.00           C  
ATOM   1720  HA  SER   129      60.900  36.313  59.525  1.00  0.00           H  
ATOM   1721  CB  SER   129      59.528  37.732  58.484  1.00  0.00           C  
ATOM   1722  HB2 SER   129      58.600  38.194  58.821  1.00  0.00           H  
ATOM   1723  HB3 SER   129      60.244  38.473  58.129  1.00  0.00           H  
ATOM   1724  OG  SER   129      59.136  36.992  57.367  1.00  0.00           O  
ATOM   1725  HG  SER   129      59.917  36.693  56.895  1.00  0.00           H  
ATOM   1726  C   SER   129      60.339  37.732  60.917  1.00  0.00           C  
ATOM   1727  O   SER   129      60.555  38.920  60.768  1.00  0.00           O  
ATOM   1728  N   TYR   130      60.330  37.168  62.088  1.00  0.00           N  
ATOM   1729  H   TYR   130      59.953  36.231  62.088  1.00  0.00           H  
ATOM   1730  CA  TYR   130      60.578  37.940  63.305  1.00  0.00           C  
ATOM   1731  HA  TYR   130      59.907  38.795  63.390  1.00  0.00           H  
ATOM   1732  CB  TYR   130      60.159  37.043  64.505  1.00  0.00           C  
ATOM   1733  HB2 TYR   130      61.012  36.380  64.646  1.00  0.00           H  
ATOM   1734  HB3 TYR   130      60.041  37.664  65.394  1.00  0.00           H  
ATOM   1735  CG  TYR   130      58.938  36.188  64.407  1.00  0.00           C  
ATOM   1736  CD1 TYR   130      59.053  34.864  63.976  1.00  0.00           C  
ATOM   1737  HD1 TYR   130      60.001  34.407  63.732  1.00  0.00           H  
ATOM   1738  CE1 TYR   130      57.867  34.172  63.837  1.00  0.00           C  
ATOM   1739  HE1 TYR   130      57.907  33.190  63.391  1.00  0.00           H  
ATOM   1740  CZ  TYR   130      56.624  34.649  64.218  1.00  0.00           C  
ATOM   1741  OH  TYR   130      55.547  33.836  64.061  1.00  0.00           O  
ATOM   1742  HH  TYR   130      55.619  33.084  63.468  1.00  0.00           H  
ATOM   1743  CE2 TYR   130      56.535  35.967  64.751  1.00  0.00           C  
ATOM   1744  HE2 TYR   130      55.579  36.358  65.069  1.00  0.00           H  
ATOM   1745  CD2 TYR   130      57.697  36.735  64.799  1.00  0.00           C  
ATOM   1746  HD2 TYR   130      57.569  37.711  65.243  1.00  0.00           H  
ATOM   1747  C   TYR   130      61.966  38.582  63.423  1.00  0.00           C  
ATOM   1748  O   TYR   130      62.962  37.875  63.290  1.00  0.00           O  
ATOM   1749  N   SER   131      62.188  39.977  63.679  1.00  0.00           N  
ATOM   1750  H   SER   131      63.181  40.147  63.740  1.00  0.00           H  
ATOM   1751  CA  SER   131      61.286  41.063  64.016  1.00  0.00           C  
ATOM   1752  HA  SER   131      61.940  41.909  64.229  1.00  0.00           H  
ATOM   1753  CB  SER   131      60.534  41.492  62.692  1.00  0.00           C  
ATOM   1754  HB2 SER   131      61.179  41.572  61.817  1.00  0.00           H  
ATOM   1755  HB3 SER   131      59.792  40.725  62.470  1.00  0.00           H  
ATOM   1756  OG  SER   131      59.984  42.828  62.921  1.00  0.00           O  
ATOM   1757  HG  SER   131      60.579  43.455  62.504  1.00  0.00           H  
ATOM   1758  C   SER   131      60.432  40.835  65.212  1.00  0.00           C  
ATOM   1759  O   SER   131      59.231  40.763  64.962  1.00  0.00           O  
ATOM   1760  N   GLN   132      60.895  40.444  66.378  1.00  0.00           N  
ATOM   1761  H   GLN   132      60.224  40.076  67.038  1.00  0.00           H  
ATOM   1762  CA  GLN   132      62.153  40.941  66.975  1.00  0.00           C  
ATOM   1763  HA  GLN   132      63.023  40.726  66.355  1.00  0.00           H  
ATOM   1764  CB  GLN   132      62.026  42.482  67.210  1.00  0.00           C  
ATOM   1765  HB2 GLN   132      62.972  42.813  67.638  1.00  0.00           H  
ATOM   1766  HB3 GLN   132      61.843  42.959  66.247  1.00  0.00           H  
ATOM   1767  CG  GLN   132      60.806  42.803  68.137  1.00  0.00           C  
ATOM   1768  HG2 GLN   132      59.938  42.258  67.763  1.00  0.00           H  
ATOM   1769  HG3 GLN   132      61.089  42.409  69.113  1.00  0.00           H  
ATOM   1770  CD  GLN   132      60.497  44.304  68.280  1.00  0.00           C  
ATOM   1771  OE1 GLN   132      61.170  45.135  67.593  1.00  0.00           O  
ATOM   1772  NE2 GLN   132      59.908  44.829  69.340  1.00  0.00           N  
ATOM   1773 HE21 GLN   132      59.533  44.250  70.078  1.00  0.00           H  
ATOM   1774 HE22 GLN   132      60.083  45.814  69.479  1.00  0.00           H  
ATOM   1775  C   GLN   132      62.458  40.226  68.281  1.00  0.00           C  
ATOM   1776  O   GLN   132      61.485  39.632  68.762  1.00  0.00           O  
ATOM   1777  N   GLN   133      63.684  40.293  68.755  1.00  0.00           N  
ATOM   1778  H   GLN   133      64.376  40.570  68.073  1.00  0.00           H  
ATOM   1779  CA  GLN   133      64.055  39.952  70.122  1.00  0.00           C  
ATOM   1780  HA  GLN   133      65.132  40.114  70.175  1.00  0.00           H  
ATOM   1781  CB  GLN   133      63.429  41.018  71.033  1.00  0.00           C  
ATOM   1782  HB2 GLN   133      62.351  41.019  70.872  1.00  0.00           H  
ATOM   1783  HB3 GLN   133      63.597  40.793  72.086  1.00  0.00           H  
ATOM   1784  CG  GLN   133      64.110  42.434  70.780  1.00  0.00           C  
ATOM   1785  HG2 GLN   133      65.127  42.460  71.172  1.00  0.00           H  
ATOM   1786  HG3 GLN   133      64.233  42.659  69.721  1.00  0.00           H  
ATOM   1787  CD  GLN   133      63.379  43.628  71.471  1.00  0.00           C  
ATOM   1788  OE1 GLN   133      62.250  43.886  71.171  1.00  0.00           O  
ATOM   1789  NE2 GLN   133      64.013  44.325  72.372  1.00  0.00           N  
ATOM   1790 HE21 GLN   133      64.904  43.939  72.650  1.00  0.00           H  
ATOM   1791 HE22 GLN   133      63.624  45.207  72.672  1.00  0.00           H  
ATOM   1792  C   GLN   133      63.735  38.403  70.470  1.00  0.00           C  
ATOM   1793  O   GLN   133      63.296  38.124  71.554  1.00  0.00           O  
ATOM   1794  N   PRO   134      64.028  37.442  69.490  1.00  0.00           N  
ATOM   1795  CD  PRO   134      63.752  36.032  69.715  1.00  0.00           C  
ATOM   1796  HD2 PRO   134      62.676  35.886  69.619  1.00  0.00           H  
ATOM   1797  HD3 PRO   134      64.114  35.725  70.696  1.00  0.00           H  
ATOM   1798  CG  PRO   134      64.469  35.218  68.672  1.00  0.00           C  
ATOM   1799  HG2 PRO   134      63.847  35.155  67.779  1.00  0.00           H  
ATOM   1800  HG3 PRO   134      64.750  34.210  68.979  1.00  0.00           H  
ATOM   1801  CB  PRO   134      65.611  36.184  68.342  1.00  0.00           C  
ATOM   1802  HB2 PRO   134      65.993  35.910  67.358  1.00  0.00           H  
ATOM   1803  HB3 PRO   134      66.381  36.142  69.112  1.00  0.00           H  
ATOM   1804  CA  PRO   134      64.908  37.575  68.296  1.00  0.00           C  
ATOM   1805  HA  PRO   134      65.656  38.332  68.532  1.00  0.00           H  
ATOM   1806  C   PRO   134      64.113  37.697  66.956  1.00  0.00           C  
ATOM   1807  O   PRO   134      62.931  37.450  66.812  1.00  0.00           O  
ATOM   1808  N   SER   135      64.765  38.164  65.903  1.00  0.00           N  
ATOM   1809  H   SER   135      64.233  38.068  65.050  1.00  0.00           H  
ATOM   1810  CA  SER   135      66.182  38.682  65.703  1.00  0.00           C  
ATOM   1811  HA  SER   135      66.897  37.945  66.067  1.00  0.00           H  
ATOM   1812  CB  SER   135      66.517  38.836  64.199  1.00  0.00           C  
ATOM   1813  HB2 SER   135      67.537  39.204  64.090  1.00  0.00           H  
ATOM   1814  HB3 SER   135      66.455  37.911  63.625  1.00  0.00           H  
ATOM   1815  OG  SER   135      65.669  39.760  63.558  1.00  0.00           O  
ATOM   1816  HG  SER   135      65.843  39.781  62.614  1.00  0.00           H  
ATOM   1817  C   SER   135      66.392  40.008  66.409  1.00  0.00           C  
ATOM   1818  O   SER   135      65.411  40.713  66.626  1.00  0.00           O  
ATOM   1819  N   TYR   136      67.630  40.355  66.772  1.00  0.00           N  
ATOM   1820  H   TYR   136      68.319  39.619  66.700  1.00  0.00           H  
ATOM   1821  CA  TYR   136      68.007  41.495  67.643  1.00  0.00           C  
ATOM   1822  HA  TYR   136      67.081  41.922  68.027  1.00  0.00           H  
ATOM   1823  CB  TYR   136      68.867  40.943  68.777  1.00  0.00           C  
ATOM   1824  HB2 TYR   136      69.609  40.228  68.420  1.00  0.00           H  
ATOM   1825  HB3 TYR   136      69.539  41.659  69.249  1.00  0.00           H  
ATOM   1826  CG  TYR   136      68.101  40.318  69.875  1.00  0.00           C  
ATOM   1827  CD1 TYR   136      67.628  41.133  70.971  1.00  0.00           C  
ATOM   1828  HD1 TYR   136      67.690  42.211  70.949  1.00  0.00           H  
ATOM   1829  CE1 TYR   136      67.059  40.439  72.074  1.00  0.00           C  
ATOM   1830  HE1 TYR   136      66.667  40.975  72.925  1.00  0.00           H  
ATOM   1831  CZ  TYR   136      66.959  39.047  72.081  1.00  0.00           C  
ATOM   1832  OH  TYR   136      66.230  38.415  73.062  1.00  0.00           O  
ATOM   1833  HH  TYR   136      65.889  39.013  73.731  1.00  0.00           H  
ATOM   1834  CE2 TYR   136      67.500  38.258  71.050  1.00  0.00           C  
ATOM   1835  HE2 TYR   136      67.293  37.206  70.926  1.00  0.00           H  
ATOM   1836  CD2 TYR   136      68.086  38.914  69.987  1.00  0.00           C  
ATOM   1837  HD2 TYR   136      68.375  38.356  69.108  1.00  0.00           H  
ATOM   1838  C   TYR   136      68.722  42.631  66.854  1.00  0.00           C  
ATOM   1839  O   TYR   136      69.529  42.419  65.987  1.00  0.00           O  
ATOM   1840  N   GLY   137      68.326  43.903  66.937  1.00  0.00           N  
ATOM   1841  H   GLY   137      68.920  44.534  66.419  1.00  0.00           H  
ATOM   1842  CA  GLY   137      67.092  44.522  67.477  1.00  0.00           C  
ATOM   1843  HA2 GLY   137      66.900  45.521  67.087  1.00  0.00           H  
ATOM   1844  HA3 GLY   137      66.261  43.845  67.279  1.00  0.00           H  
ATOM   1845  C   GLY   137      67.174  44.673  69.044  1.00  0.00           C  
ATOM   1846  O   GLY   137      68.081  44.110  69.640  1.00  0.00           O  
ATOM   1847  N   GLY   138      66.316  45.474  69.626  1.00  0.00           N  
ATOM   1848  H   GLY   138      65.488  45.750  69.118  1.00  0.00           H  
ATOM   1849  CA  GLY   138      66.580  46.088  70.991  1.00  0.00           C  
ATOM   1850  HA2 GLY   138      65.629  46.343  71.457  1.00  0.00           H  
ATOM   1851  HA3 GLY   138      67.079  45.375  71.646  1.00  0.00           H  
ATOM   1852  C   GLY   138      67.446  47.386  70.929  1.00  0.00           C  
ATOM   1853  O   GLY   138      67.706  47.987  69.912  1.00  0.00           O  
ATOM   1854  N   GLN   139      67.969  47.910  72.079  1.00  0.00           N  
ATOM   1855  H   GLN   139      68.457  48.770  71.875  1.00  0.00           H  
ATOM   1856  CA  GLN   139      68.108  47.292  73.419  1.00  0.00           C  
ATOM   1857  HA  GLN   139      68.238  46.211  73.358  1.00  0.00           H  
ATOM   1858  CB  GLN   139      69.352  48.014  74.134  1.00  0.00           C  
ATOM   1859  HB2 GLN   139      70.292  47.611  73.757  1.00  0.00           H  
ATOM   1860  HB3 GLN   139      69.384  49.086  73.939  1.00  0.00           H  
ATOM   1861  CG  GLN   139      69.479  47.760  75.650  1.00  0.00           C  
ATOM   1862  HG2 GLN   139      68.552  48.222  75.990  1.00  0.00           H  
ATOM   1863  HG3 GLN   139      69.466  46.718  75.969  1.00  0.00           H  
ATOM   1864  CD  GLN   139      70.766  48.468  76.154  1.00  0.00           C  
ATOM   1865  OE1 GLN   139      71.806  48.605  75.561  1.00  0.00           O  
ATOM   1866  NE2 GLN   139      70.745  48.973  77.381  1.00  0.00           N  
ATOM   1867 HE21 GLN   139      69.874  49.084  77.881  1.00  0.00           H  
ATOM   1868 HE22 GLN   139      71.469  49.605  77.690  1.00  0.00           H  
ATOM   1869  C   GLN   139      66.784  47.395  74.289  1.00  0.00           C  
ATOM   1870  O   GLN   139      66.190  46.345  74.651  1.00  0.00           O  
ATOM   1871  N   GLN   140      66.214  48.601  74.406  1.00  0.00           N  
ATOM   1872  H   GLN   140      66.813  49.392  74.221  1.00  0.00           H  
ATOM   1873  CA  GLN   140      64.911  48.954  75.123  1.00  0.00           C  
ATOM   1874  HA  GLN   140      64.878  50.021  75.343  1.00  0.00           H  
ATOM   1875  CB  GLN   140      63.676  48.550  74.269  1.00  0.00           C  
ATOM   1876  HB2 GLN   140      63.676  47.462  74.194  1.00  0.00           H  
ATOM   1877  HB3 GLN   140      62.708  48.875  74.650  1.00  0.00           H  
ATOM   1878  CG  GLN   140      63.724  49.130  72.816  1.00  0.00           C  
ATOM   1879  HG2 GLN   140      64.604  48.940  72.201  1.00  0.00           H  
ATOM   1880  HG3 GLN   140      62.850  48.708  72.318  1.00  0.00           H  
ATOM   1881  CD  GLN   140      63.508  50.630  72.736  1.00  0.00           C  
ATOM   1882  OE1 GLN   140      63.375  51.292  73.765  1.00  0.00           O  
ATOM   1883  NE2 GLN   140      63.596  51.271  71.580  1.00  0.00           N  
ATOM   1884 HE21 GLN   140      63.769  50.855  70.677  1.00  0.00           H  
ATOM   1885 HE22 GLN   140      63.286  52.232  71.554  1.00  0.00           H  
ATOM   1886  C   GLN   140      64.822  48.288  76.521  1.00  0.00           C  
ATOM   1887  O   GLN   140      63.816  47.760  76.943  1.00  0.00           O  
ATOM   1888  N   GLN   141      65.924  48.413  77.287  1.00  0.00           N  
ATOM   1889  H   GLN   141      66.682  48.905  76.836  1.00  0.00           H  
ATOM   1890  CA  GLN   141      66.165  47.999  78.666  1.00  0.00           C  
ATOM   1891  HA  GLN   141      65.210  48.114  79.181  1.00  0.00           H  
ATOM   1892  CB  GLN   141      66.655  46.505  78.788  1.00  0.00           C  
ATOM   1893  HB2 GLN   141      67.564  46.473  78.187  1.00  0.00           H  
ATOM   1894  HB3 GLN   141      66.823  46.264  79.837  1.00  0.00           H  
ATOM   1895  CG  GLN   141      65.639  45.452  78.276  1.00  0.00           C  
ATOM   1896  HG2 GLN   141      65.283  45.781  77.300  1.00  0.00           H  
ATOM   1897  HG3 GLN   141      66.204  44.521  78.233  1.00  0.00           H  
ATOM   1898  CD  GLN   141      64.444  45.260  79.180  1.00  0.00           C  
ATOM   1899  OE1 GLN   141      64.529  44.666  80.241  1.00  0.00           O  
ATOM   1900  NE2 GLN   141      63.229  45.707  78.767  1.00  0.00           N  
ATOM   1901 HE21 GLN   141      63.183  46.071  77.826  1.00  0.00           H  
ATOM   1902 HE22 GLN   141      62.416  45.585  79.354  1.00  0.00           H  
ATOM   1903  C   GLN   141      67.217  48.878  79.300  1.00  0.00           C  
ATOM   1904  O   GLN   141      68.333  48.885  78.757  1.00  0.00           O  
ATOM   1905  N   SER   142      67.020  49.737  80.319  1.00  0.00           N  
ATOM   1906  H   SER   142      67.698  50.456  80.528  1.00  0.00           H  
ATOM   1907  CA  SER   142      65.941  49.679  81.289  1.00  0.00           C  
ATOM   1908  HA  SER   142      66.146  50.277  82.177  1.00  0.00           H  
ATOM   1909  CB  SER   142      64.589  50.284  80.730  1.00  0.00           C  
ATOM   1910  HB2 SER   142      64.202  49.724  79.879  1.00  0.00           H  
ATOM   1911  HB3 SER   142      63.792  50.146  81.461  1.00  0.00           H  
ATOM   1912  OG  SER   142      64.885  51.698  80.500  1.00  0.00           O  
ATOM   1913  HG  SER   142      64.610  52.115  81.320  1.00  0.00           H  
ATOM   1914  C   SER   142      65.694  48.289  81.858  1.00  0.00           C  
ATOM   1915  O   SER   142      64.544  47.865  81.830  1.00  0.00           O  
ATOM   1916  N   TYR   143      66.713  47.596  82.374  1.00  0.00           N  
ATOM   1917  H   TYR   143      67.571  48.106  82.526  1.00  0.00           H  
ATOM   1918  CA  TYR   143      66.582  46.272  82.900  1.00  0.00           C  
ATOM   1919  HA  TYR   143      65.911  45.676  82.281  1.00  0.00           H  
ATOM   1920  CB  TYR   143      67.950  45.524  82.907  1.00  0.00           C  
ATOM   1921  HB2 TYR   143      68.693  46.180  83.359  1.00  0.00           H  
ATOM   1922  HB3 TYR   143      67.870  44.573  83.435  1.00  0.00           H  
ATOM   1923  CG  TYR   143      68.550  45.202  81.597  1.00  0.00           C  
ATOM   1924  CD1 TYR   143      68.168  43.985  80.943  1.00  0.00           C  
ATOM   1925  HD1 TYR   143      67.471  43.315  81.423  1.00  0.00           H  
ATOM   1926  CE1 TYR   143      68.605  43.690  79.641  1.00  0.00           C  
ATOM   1927  HE1 TYR   143      68.228  42.804  79.152  1.00  0.00           H  
ATOM   1928  CZ  TYR   143      69.528  44.525  78.994  1.00  0.00           C  
ATOM   1929  OH  TYR   143      69.922  44.172  77.741  1.00  0.00           O  
ATOM   1930  HH  TYR   143      70.641  44.722  77.421  1.00  0.00           H  
ATOM   1931  CE2 TYR   143      69.985  45.650  79.710  1.00  0.00           C  
ATOM   1932  HE2 TYR   143      70.669  46.327  79.222  1.00  0.00           H  
ATOM   1933  CD2 TYR   143      69.480  45.939  80.961  1.00  0.00           C  
ATOM   1934  HD2 TYR   143      69.941  46.790  81.439  1.00  0.00           H  
ATOM   1935  C   TYR   143      65.889  46.460  84.237  1.00  0.00           C  
ATOM   1936  O   TYR   143      65.916  47.524  84.857  1.00  0.00           O  
ATOM   1937  N   GLY   144      65.297  45.390  84.780  1.00  0.00           N  
ATOM   1938  H   GLY   144      65.105  44.616  84.160  1.00  0.00           H  
ATOM   1939  CA  GLY   144      64.724  45.353  86.130  1.00  0.00           C  
ATOM   1940  HA2 GLY   144      64.383  44.373  86.465  1.00  0.00           H  
ATOM   1941  HA3 GLY   144      65.554  45.629  86.780  1.00  0.00           H  
ATOM   1942  C   GLY   144      63.486  46.267  86.377  1.00  0.00           C  
ATOM   1943  O   GLY   144      62.783  46.676  85.407  1.00  0.00           O  
ATOM   1944  N   GLN   145      63.149  46.492  87.662  1.00  0.00           N  
ATOM   1945  H   GLN   145      63.691  45.948  88.317  1.00  0.00           H  
ATOM   1946  CA  GLN   145      62.076  47.346  88.163  1.00  0.00           C  
ATOM   1947  HA  GLN   145      61.551  47.734  87.290  1.00  0.00           H  
ATOM   1948  CB  GLN   145      61.142  46.667  89.167  1.00  0.00           C  
ATOM   1949  HB2 GLN   145      61.693  46.278  90.023  1.00  0.00           H  
ATOM   1950  HB3 GLN   145      60.357  47.337  89.517  1.00  0.00           H  
ATOM   1951  CG  GLN   145      60.355  45.534  88.420  1.00  0.00           C  
ATOM   1952  HG2 GLN   145      59.387  45.331  88.876  1.00  0.00           H  
ATOM   1953  HG3 GLN   145      60.041  45.762  87.401  1.00  0.00           H  
ATOM   1954  CD  GLN   145      61.049  44.176  88.422  1.00  0.00           C  
ATOM   1955  OE1 GLN   145      61.447  43.659  87.407  1.00  0.00           O  
ATOM   1956  NE2 GLN   145      61.195  43.539  89.599  1.00  0.00           N  
ATOM   1957 HE21 GLN   145      61.644  42.642  89.481  1.00  0.00           H  
ATOM   1958 HE22 GLN   145      60.839  43.980  90.435  1.00  0.00           H  
ATOM   1959  C   GLN   145      62.665  48.544  88.821  1.00  0.00           C  
ATOM   1960  O   GLN   145      63.621  48.442  89.548  1.00  0.00           O  
ATOM   1961  N   GLN   146      62.005  49.707  88.665  1.00  0.00           N  
ATOM   1962  H   GLN   146      61.268  49.732  87.974  1.00  0.00           H  
ATOM   1963  CA  GLN   146      62.328  50.991  89.297  1.00  0.00           C  
ATOM   1964  HA  GLN   146      62.993  50.770  90.131  1.00  0.00           H  
ATOM   1965  CB  GLN   146      63.072  51.875  88.251  1.00  0.00           C  
ATOM   1966  HB2 GLN   146      64.077  51.510  88.036  1.00  0.00           H  
ATOM   1967  HB3 GLN   146      62.407  51.981  87.394  1.00  0.00           H  
ATOM   1968  CG  GLN   146      63.413  53.309  88.762  1.00  0.00           C  
ATOM   1969  HG2 GLN   146      62.530  53.889  88.490  1.00  0.00           H  
ATOM   1970  HG3 GLN   146      63.655  53.446  89.815  1.00  0.00           H  
ATOM   1971  CD  GLN   146      64.437  53.997  87.962  1.00  0.00           C  
ATOM   1972  OE1 GLN   146      64.965  53.515  86.964  1.00  0.00           O  
ATOM   1973  NE2 GLN   146      64.703  55.249  88.344  1.00  0.00           N  
ATOM   1974 HE21 GLN   146      64.224  55.651  89.137  1.00  0.00           H  
ATOM   1975 HE22 GLN   146      65.248  55.844  87.737  1.00  0.00           H  
ATOM   1976  C   GLN   146      61.146  51.713  89.793  1.00  0.00           C  
ATOM   1977  O   GLN   146      60.100  51.731  89.153  1.00  0.00           O  
ATOM   1978  N   GLN   147      61.268  52.217  91.051  1.00  0.00           N  
ATOM   1979  H   GLN   147      62.156  52.093  91.517  1.00  0.00           H  
ATOM   1980  CA  GLN   147      60.222  52.937  91.732  1.00  0.00           C  
ATOM   1981  HA  GLN   147      59.515  52.190  92.092  1.00  0.00           H  
ATOM   1982  CB  GLN   147      60.765  53.641  93.049  1.00  0.00           C  
ATOM   1983  HB2 GLN   147      59.943  54.004  93.665  1.00  0.00           H  
ATOM   1984  HB3 GLN   147      61.357  52.919  93.611  1.00  0.00           H  
ATOM   1985  CG  GLN   147      61.558  54.874  92.841  1.00  0.00           C  
ATOM   1986  HG2 GLN   147      62.503  54.649  92.345  1.00  0.00           H  
ATOM   1987  HG3 GLN   147      61.044  55.622  92.238  1.00  0.00           H  
ATOM   1988  CD  GLN   147      62.090  55.482  94.182  1.00  0.00           C  
ATOM   1989  OE1 GLN   147      61.948  54.979  95.288  1.00  0.00           O  
ATOM   1990  NE2 GLN   147      62.913  56.518  93.987  1.00  0.00           N  
ATOM   1991 HE21 GLN   147      63.094  56.996  93.116  1.00  0.00           H  
ATOM   1992 HE22 GLN   147      63.326  56.999  94.773  1.00  0.00           H  
ATOM   1993  C   GLN   147      59.476  53.966  90.891  1.00  0.00           C  
ATOM   1994  O   GLN   147      59.990  54.547  89.937  1.00  0.00           O  
ATOM   1995  N   SER   148      58.235  54.129  91.265  1.00  0.00           N  
ATOM   1996  H   SER   148      57.878  53.578  92.033  1.00  0.00           H  
ATOM   1997  CA  SER   148      57.390  55.202  90.694  1.00  0.00           C  
ATOM   1998  HA  SER   148      57.293  54.938  89.641  1.00  0.00           H  
ATOM   1999  CB  SER   148      56.015  55.012  91.367  1.00  0.00           C  
ATOM   2000  HB2 SER   148      55.632  54.029  91.095  1.00  0.00           H  
ATOM   2001  HB3 SER   148      56.155  55.051  92.447  1.00  0.00           H  
ATOM   2002  OG  SER   148      55.023  55.898  90.928  1.00  0.00           O  
ATOM   2003  HG  SER   148      54.435  55.933  91.686  1.00  0.00           H  
ATOM   2004  C   SER   148      57.970  56.625  90.842  1.00  0.00           C  
ATOM   2005  O   SER   148      58.570  56.872  91.910  1.00  0.00           O  
ATOM   2006  N   TYR   149      57.725  57.497  89.899  1.00  0.00           N  
ATOM   2007  H   TYR   149      57.127  57.237  89.128  1.00  0.00           H  
ATOM   2008  CA  TYR   149      58.211  58.867  89.968  1.00  0.00           C  
ATOM   2009  HA  TYR   149      59.256  58.872  90.277  1.00  0.00           H  
ATOM   2010  CB  TYR   149      57.990  59.404  88.512  1.00  0.00           C  
ATOM   2011  HB2 TYR   149      58.736  58.883  87.913  1.00  0.00           H  
ATOM   2012  HB3 TYR   149      56.961  59.200  88.217  1.00  0.00           H  
ATOM   2013  CG  TYR   149      58.273  60.901  88.380  1.00  0.00           C  
ATOM   2014  CD1 TYR   149      57.213  61.825  88.193  1.00  0.00           C  
ATOM   2015  HD1 TYR   149      56.175  61.528  88.181  1.00  0.00           H  
ATOM   2016  CE1 TYR   149      57.573  63.171  88.089  1.00  0.00           C  
ATOM   2017  HE1 TYR   149      56.727  63.841  88.092  1.00  0.00           H  
ATOM   2018  CZ  TYR   149      58.871  63.651  87.984  1.00  0.00           C  
ATOM   2019  OH  TYR   149      59.190  64.927  87.713  1.00  0.00           O  
ATOM   2020  HH  TYR   149      60.070  65.155  88.021  1.00  0.00           H  
ATOM   2021  CE2 TYR   149      59.887  62.667  88.170  1.00  0.00           C  
ATOM   2022  HE2 TYR   149      60.898  63.036  88.080  1.00  0.00           H  
ATOM   2023  CD2 TYR   149      59.619  61.346  88.443  1.00  0.00           C  
ATOM   2024  HD2 TYR   149      60.464  60.772  88.792  1.00  0.00           H  
ATOM   2025  C   TYR   149      57.472  59.746  91.041  1.00  0.00           C  
ATOM   2026  O   TYR   149      56.278  59.931  90.932  1.00  0.00           O  
ATOM   2027  N   ASN   150      58.212  60.338  91.984  1.00  0.00           N  
ATOM   2028  H   ASN   150      59.169  60.036  92.095  1.00  0.00           H  
ATOM   2029  CA  ASN   150      57.706  61.376  92.921  1.00  0.00           C  
ATOM   2030  HA  ASN   150      56.773  60.974  93.315  1.00  0.00           H  
ATOM   2031  CB  ASN   150      58.736  61.728  94.050  1.00  0.00           C  
ATOM   2032  HB2 ASN   150      59.092  60.807  94.511  1.00  0.00           H  
ATOM   2033  HB3 ASN   150      59.582  62.209  93.560  1.00  0.00           H  
ATOM   2034  CG  ASN   150      58.201  62.778  95.017  1.00  0.00           C  
ATOM   2035  OD1 ASN   150      58.561  63.886  95.039  1.00  0.00           O  
ATOM   2036  ND2 ASN   150      57.475  62.365  95.982  1.00  0.00           N  
ATOM   2037 HD21 ASN   150      57.241  63.121  96.610  1.00  0.00           H  
ATOM   2038 HD22 ASN   150      57.127  61.417  96.000  1.00  0.00           H  
ATOM   2039  C   ASN   150      57.509  62.637  92.142  1.00  0.00           C  
ATOM   2040  O   ASN   150      58.477  63.059  91.590  1.00  0.00           O  
ATOM   2041  N   PRO   151      56.383  63.369  92.167  1.00  0.00           N  
ATOM   2042  CD  PRO   151      55.143  62.782  92.577  1.00  0.00           C  
ATOM   2043  HD2 PRO   151      55.215  62.404  93.597  1.00  0.00           H  
ATOM   2044  HD3 PRO   151      54.906  61.976  91.883  1.00  0.00           H  
ATOM   2045  CG  PRO   151      53.979  63.810  92.543  1.00  0.00           C  
ATOM   2046  HG2 PRO   151      53.981  64.420  93.447  1.00  0.00           H  
ATOM   2047  HG3 PRO   151      52.988  63.454  92.262  1.00  0.00           H  
ATOM   2048  CB  PRO   151      54.529  64.706  91.393  1.00  0.00           C  
ATOM   2049  HB2 PRO   151      54.181  65.739  91.361  1.00  0.00           H  
ATOM   2050  HB3 PRO   151      54.022  64.252  90.542  1.00  0.00           H  
ATOM   2051  CA  PRO   151      56.042  64.616  91.502  1.00  0.00           C  
ATOM   2052  HA  PRO   151      56.416  64.465  90.489  1.00  0.00           H  
ATOM   2053  C   PRO   151      56.703  65.782  92.140  1.00  0.00           C  
ATOM   2054  O   PRO   151      56.364  66.079  93.289  1.00  0.00           O  
ATOM   2055  N   PRO   152      57.796  66.306  91.605  1.00  0.00           N  
ATOM   2056  CD  PRO   152      58.257  66.173  90.268  1.00  0.00           C  
ATOM   2057  HD2 PRO   152      57.438  66.322  89.564  1.00  0.00           H  
ATOM   2058  HD3 PRO   152      58.674  65.169  90.188  1.00  0.00           H  
ATOM   2059  CG  PRO   152      59.366  67.231  90.080  1.00  0.00           C  
ATOM   2060  HG2 PRO   152      59.028  68.206  89.731  1.00  0.00           H  
ATOM   2061  HG3 PRO   152      60.074  66.827  89.356  1.00  0.00           H  
ATOM   2062  CB  PRO   152      59.941  67.410  91.460  1.00  0.00           C  
ATOM   2063  HB2 PRO   152      60.221  68.453  91.606  1.00  0.00           H  
ATOM   2064  HB3 PRO   152      60.889  66.879  91.545  1.00  0.00           H  
ATOM   2065  CA  PRO   152      58.816  67.020  92.438  1.00  0.00           C  
ATOM   2066  HA  PRO   152      59.045  66.351  93.267  1.00  0.00           H  
ATOM   2067  C   PRO   152      58.217  68.332  93.054  1.00  0.00           C  
ATOM   2068  O   PRO   152      57.634  69.115  92.330  1.00  0.00           O  
ATOM   2069  N   GLN   153      58.441  68.552  94.354  1.00  0.00           N  
ATOM   2070  H   GLN   153      58.751  67.851  95.012  1.00  0.00           H  
ATOM   2071  CA  GLN   153      58.320  69.776  95.012  1.00  0.00           C  
ATOM   2072  HA  GLN   153      57.243  69.939  95.041  1.00  0.00           H  
ATOM   2073  CB  GLN   153      58.799  69.547  96.478  1.00  0.00           C  
ATOM   2074  HB2 GLN   153      58.021  68.872  96.835  1.00  0.00           H  
ATOM   2075  HB3 GLN   153      59.771  69.055  96.511  1.00  0.00           H  
ATOM   2076  CG  GLN   153      58.692  70.761  97.420  1.00  0.00           C  
ATOM   2077  HG2 GLN   153      57.991  71.488  97.009  1.00  0.00           H  
ATOM   2078  HG3 GLN   153      58.313  70.520  98.413  1.00  0.00           H  
ATOM   2079  CD  GLN   153      60.050  71.487  97.675  1.00  0.00           C  
ATOM   2080  OE1 GLN   153      61.175  71.002  97.612  1.00  0.00           O  
ATOM   2081  NE2 GLN   153      60.035  72.766  97.982  1.00  0.00           N  
ATOM   2082 HE21 GLN   153      59.202  73.164  98.393  1.00  0.00           H  
ATOM   2083 HE22 GLN   153      60.848  73.343  98.143  1.00  0.00           H  
ATOM   2084  C   GLN   153      59.034  70.944  94.312  1.00  0.00           C  
ATOM   2085  O   GLN   153      60.163  70.805  93.872  1.00  0.00           O  
ATOM   2086  N   GLY   154      58.412  72.122  94.260  1.00  0.00           N  
ATOM   2087  H   GLY   154      57.517  72.225  94.717  1.00  0.00           H  
ATOM   2088  CA  GLY   154      59.035  73.338  93.715  1.00  0.00           C  
ATOM   2089  HA2 GLY   154      60.091  73.341  93.983  1.00  0.00           H  
ATOM   2090  HA3 GLY   154      59.035  73.233  92.630  1.00  0.00           H  
ATOM   2091  C   GLY   154      58.472  74.755  94.124  1.00  0.00           C  
ATOM   2092  O   GLY   154      57.801  74.819  95.142  1.00  0.00           O  
ATOM   2093  N   TYR   155      58.750  75.747  93.294  1.00  0.00           N  
ATOM   2094  H   TYR   155      59.280  75.653  92.439  1.00  0.00           H  
ATOM   2095  CA  TYR   155      58.683  77.138  93.634  1.00  0.00           C  
ATOM   2096  HA  TYR   155      57.916  77.295  94.392  1.00  0.00           H  
ATOM   2097  CB  TYR   155      60.043  77.512  94.291  1.00  0.00           C  
ATOM   2098  HB2 TYR   155      60.766  77.601  93.480  1.00  0.00           H  
ATOM   2099  HB3 TYR   155      59.840  78.432  94.839  1.00  0.00           H  
ATOM   2100  CG  TYR   155      60.704  76.689  95.373  1.00  0.00           C  
ATOM   2101  CD1 TYR   155      60.031  76.627  96.657  1.00  0.00           C  
ATOM   2102  HD1 TYR   155      59.162  77.246  96.823  1.00  0.00           H  
ATOM   2103  CE1 TYR   155      60.570  75.967  97.755  1.00  0.00           C  
ATOM   2104  HE1 TYR   155      59.918  75.781  98.596  1.00  0.00           H  
ATOM   2105  CZ  TYR   155      61.834  75.358  97.595  1.00  0.00           C  
ATOM   2106  OH  TYR   155      62.297  74.551  98.605  1.00  0.00           O  
ATOM   2107  HH  TYR   155      61.915  74.850  99.434  1.00  0.00           H  
ATOM   2108  CE2 TYR   155      62.507  75.438  96.347  1.00  0.00           C  
ATOM   2109  HE2 TYR   155      63.420  74.886  96.175  1.00  0.00           H  
ATOM   2110  CD2 TYR   155      61.947  76.092  95.233  1.00  0.00           C  
ATOM   2111  HD2 TYR   155      62.403  75.964  94.263  1.00  0.00           H  
ATOM   2112  C   TYR   155      58.259  78.055  92.419  1.00  0.00           C  
ATOM   2113  O   TYR   155      58.786  77.992  91.311  1.00  0.00           O  
ATOM   2114  N   GLY   156      57.345  79.019  92.593  1.00  0.00           N  
ATOM   2115  H   GLY   156      57.110  79.550  91.767  1.00  0.00           H  
ATOM   2116  CA  GLY   156      56.530  79.416  93.797  1.00  0.00           C  
ATOM   2117  HA2 GLY   156      56.213  78.581  94.422  1.00  0.00           H  
ATOM   2118  HA3 GLY   156      57.114  80.028  94.483  1.00  0.00           H  
ATOM   2119  C   GLY   156      55.273  80.180  93.428  1.00  0.00           C  
ATOM   2120  O   GLY   156      55.043  80.475  92.246  1.00  0.00           O  
ATOM   2121  N   GLN   157      54.483  80.544  94.437  1.00  0.00           N  
ATOM   2122  H   GLN   157      54.731  80.280  95.380  1.00  0.00           H  
ATOM   2123  CA  GLN   157      53.199  81.309  94.273  1.00  0.00           C  
ATOM   2124  HA  GLN   157      52.845  80.948  93.307  1.00  0.00           H  
ATOM   2125  CB  GLN   157      52.175  80.925  95.429  1.00  0.00           C  
ATOM   2126  HB2 GLN   157      52.054  79.842  95.447  1.00  0.00           H  
ATOM   2127  HB3 GLN   157      52.643  81.174  96.381  1.00  0.00           H  
ATOM   2128  CG  GLN   157      50.792  81.566  95.247  1.00  0.00           C  
ATOM   2129  HG2 GLN   157      50.146  81.188  96.039  1.00  0.00           H  
ATOM   2130  HG3 GLN   157      50.906  82.642  95.384  1.00  0.00           H  
ATOM   2131  CD  GLN   157      50.093  81.289  93.966  1.00  0.00           C  
ATOM   2132  OE1 GLN   157      50.412  80.478  93.156  1.00  0.00           O  
ATOM   2133  NE2 GLN   157      49.027  82.013  93.777  1.00  0.00           N  
ATOM   2134 HE21 GLN   157      48.687  82.787  94.329  1.00  0.00           H  
ATOM   2135 HE22 GLN   157      48.626  81.908  92.856  1.00  0.00           H  
ATOM   2136  C   GLN   157      53.454  82.795  94.219  1.00  0.00           C  
ATOM   2137  O   GLN   157      53.835  83.393  95.181  1.00  0.00           O  
ATOM   2138  N   GLN   158      53.127  83.455  93.115  1.00  0.00           N  
ATOM   2139  H   GLN   158      53.435  84.412  93.207  1.00  0.00           H  
ATOM   2140  CA  GLN   158      52.697  83.092  91.720  1.00  0.00           C  
ATOM   2141  HA  GLN   158      52.755  82.004  91.679  1.00  0.00           H  
ATOM   2142  CB  GLN   158      51.360  83.752  91.459  1.00  0.00           C  
ATOM   2143  HB2 GLN   158      50.881  83.343  90.570  1.00  0.00           H  
ATOM   2144  HB3 GLN   158      50.653  83.433  92.225  1.00  0.00           H  
ATOM   2145  CG  GLN   158      51.235  85.278  91.329  1.00  0.00           C  
ATOM   2146  HG2 GLN   158      51.601  85.728  92.251  1.00  0.00           H  
ATOM   2147  HG3 GLN   158      51.854  85.573  90.481  1.00  0.00           H  
ATOM   2148  CD  GLN   158      49.841  85.816  91.080  1.00  0.00           C  
ATOM   2149  OE1 GLN   158      48.948  85.073  90.743  1.00  0.00           O  
ATOM   2150  NE2 GLN   158      49.578  87.053  91.197  1.00  0.00           N  
ATOM   2151 HE21 GLN   158      50.189  87.801  91.492  1.00  0.00           H  
ATOM   2152 HE22 GLN   158      48.631  87.245  90.902  1.00  0.00           H  
ATOM   2153  C   GLN   158      53.666  83.419  90.632  1.00  0.00           C  
ATOM   2154  O   GLN   158      54.544  84.273  90.886  1.00  0.00           O  
ATOM   2155  N   ASN   159      53.475  82.922  89.409  1.00  0.00           N  
ATOM   2156  H   ASN   159      52.681  82.358  89.142  1.00  0.00           H  
ATOM   2157  CA  ASN   159      54.223  83.317  88.217  1.00  0.00           C  
ATOM   2158  HA  ASN   159      55.227  82.971  88.460  1.00  0.00           H  
ATOM   2159  CB  ASN   159      53.729  82.517  87.007  1.00  0.00           C  
ATOM   2160  HB2 ASN   159      53.704  81.443  87.194  1.00  0.00           H  
ATOM   2161  HB3 ASN   159      52.707  82.810  86.767  1.00  0.00           H  
ATOM   2162  CG  ASN   159      54.550  82.829  85.773  1.00  0.00           C  
ATOM   2163  OD1 ASN   159      54.160  83.539  84.828  1.00  0.00           O  
ATOM   2164  ND2 ASN   159      55.810  82.419  85.775  1.00  0.00           N  
ATOM   2165 HD21 ASN   159      56.124  81.844  86.544  1.00  0.00           H  
ATOM   2166 HD22 ASN   159      56.461  82.677  85.047  1.00  0.00           H  
ATOM   2167  C   ASN   159      54.165  84.850  88.047  1.00  0.00           C  
ATOM   2168  O   ASN   159      53.110  85.391  87.957  1.00  0.00           O  
ATOM   2169  N   GLN   160      55.295  85.585  87.880  1.00  0.00           N  
ATOM   2170  H   GLN   160      55.098  86.523  87.560  1.00  0.00           H  
ATOM   2171  CA  GLN   160      56.671  85.224  87.773  1.00  0.00           C  
ATOM   2172  HA  GLN   160      56.881  84.184  87.523  1.00  0.00           H  
ATOM   2173  CB  GLN   160      57.300  85.986  86.604  1.00  0.00           C  
ATOM   2174  HB2 GLN   160      56.979  85.417  85.732  1.00  0.00           H  
ATOM   2175  HB3 GLN   160      56.942  87.015  86.585  1.00  0.00           H  
ATOM   2176  CG  GLN   160      58.790  85.877  86.455  1.00  0.00           C  
ATOM   2177  HG2 GLN   160      59.114  86.451  85.587  1.00  0.00           H  
ATOM   2178  HG3 GLN   160      59.218  86.278  87.374  1.00  0.00           H  
ATOM   2179  CD  GLN   160      59.421  84.519  86.447  1.00  0.00           C  
ATOM   2180  OE1 GLN   160      58.839  83.468  86.343  1.00  0.00           O  
ATOM   2181  NE2 GLN   160      60.726  84.416  86.731  1.00  0.00           N  
ATOM   2182 HE21 GLN   160      61.277  85.260  86.782  1.00  0.00           H  
ATOM   2183 HE22 GLN   160      61.224  83.541  86.653  1.00  0.00           H  
ATOM   2184  C   GLN   160      57.320  85.404  89.150  1.00  0.00           C  
ATOM   2185  O   GLN   160      57.531  86.553  89.528  1.00  0.00           O  
ATOM   2186  N   TYR   161      57.713  84.387  89.873  1.00  0.00           N  
ATOM   2187  H   TYR   161      57.584  83.480  89.447  1.00  0.00           H  
ATOM   2188  CA  TYR   161      58.159  84.394  91.309  1.00  0.00           C  
ATOM   2189  HA  TYR   161      57.491  85.105  91.795  1.00  0.00           H  
ATOM   2190  CB  TYR   161      57.800  82.963  91.897  1.00  0.00           C  
ATOM   2191  HB2 TYR   161      56.791  82.711  91.573  1.00  0.00           H  
ATOM   2192  HB3 TYR   161      58.464  82.201  91.488  1.00  0.00           H  
ATOM   2193  CG  TYR   161      57.918  82.895  93.418  1.00  0.00           C  
ATOM   2194  CD1 TYR   161      58.954  82.104  94.076  1.00  0.00           C  
ATOM   2195  HD1 TYR   161      59.573  81.462  93.466  1.00  0.00           H  
ATOM   2196  CE1 TYR   161      58.980  82.075  95.437  1.00  0.00           C  
ATOM   2197  HE1 TYR   161      59.735  81.504  95.957  1.00  0.00           H  
ATOM   2198  CZ  TYR   161      58.010  82.790  96.211  1.00  0.00           C  
ATOM   2199  OH  TYR   161      57.943  82.697  97.558  1.00  0.00           O  
ATOM   2200  HH  TYR   161      57.846  83.470  98.119  1.00  0.00           H  
ATOM   2201  CE2 TYR   161      57.078  83.598  95.583  1.00  0.00           C  
ATOM   2202  HE2 TYR   161      56.331  84.112  96.170  1.00  0.00           H  
ATOM   2203  CD2 TYR   161      57.061  83.678  94.158  1.00  0.00           C  
ATOM   2204  HD2 TYR   161      56.348  84.353  93.707  1.00  0.00           H  
ATOM   2205  C   TYR   161      59.597  84.898  91.515  1.00  0.00           C  
ATOM   2206  O   TYR   161      60.008  85.288  92.624  1.00  0.00           O  
ATOM   2207  N   ASN   162      60.369  85.046  90.492  1.00  0.00           N  
ATOM   2208  H   ASN   162      59.994  84.784  89.591  1.00  0.00           H  
ATOM   2209  CA  ASN   162      61.779  85.459  90.462  1.00  0.00           C  
ATOM   2210  HA  ASN   162      62.066  85.843  91.441  1.00  0.00           H  
ATOM   2211  CB  ASN   162      62.521  84.100  90.211  1.00  0.00           C  
ATOM   2212  HB2 ASN   162      62.218  83.754  89.222  1.00  0.00           H  
ATOM   2213  HB3 ASN   162      63.592  84.253  90.076  1.00  0.00           H  
ATOM   2214  CG  ASN   162      62.282  83.055  91.271  1.00  0.00           C  
ATOM   2215  OD1 ASN   162      62.377  83.312  92.467  1.00  0.00           O  
ATOM   2216  ND2 ASN   162      62.030  81.861  90.876  1.00  0.00           N  
ATOM   2217 HD21 ASN   162      61.924  81.201  91.633  1.00  0.00           H  
ATOM   2218 HD22 ASN   162      62.182  81.576  89.919  1.00  0.00           H  
ATOM   2219  C   ASN   162      61.972  86.603  89.451  1.00  0.00           C  
ATOM   2220  O   ASN   162      61.086  86.878  88.669  1.00  0.00           O  
ATOM   2221  N   SER   163      63.131  87.262  89.520  1.00  0.00           N  
ATOM   2222  H   SER   163      63.852  86.879  90.115  1.00  0.00           H  
ATOM   2223  CA  SER   163      63.616  88.029  88.437  1.00  0.00           C  
ATOM   2224  HA  SER   163      62.920  88.864  88.359  1.00  0.00           H  
ATOM   2225  CB  SER   163      64.971  88.716  88.803  1.00  0.00           C  
ATOM   2226  HB2 SER   163      64.897  89.182  89.786  1.00  0.00           H  
ATOM   2227  HB3 SER   163      65.770  87.978  88.879  1.00  0.00           H  
ATOM   2228  OG  SER   163      65.264  89.754  87.880  1.00  0.00           O  
ATOM   2229  HG  SER   163      64.904  90.581  88.211  1.00  0.00           H  
ATOM   2230  C   SER   163      63.705  87.354  87.071  1.00  0.00           C  
ATOM   2231  O   SER   163      63.649  86.143  87.025  1.00  0.00           O  
ATOM   2232  N   SER   164      63.734  88.089  85.951  1.00  0.00           N  
ATOM   2233  H   SER   164      63.402  89.026  86.128  1.00  0.00           H  
ATOM   2234  CA  SER   164      63.982  87.659  84.570  1.00  0.00           C  
ATOM   2235  HA  SER   164      63.963  88.594  84.010  1.00  0.00           H  
ATOM   2236  CB  SER   164      62.622  86.992  84.168  1.00  0.00           C  
ATOM   2237  HB2 SER   164      62.561  86.017  84.651  1.00  0.00           H  
ATOM   2238  HB3 SER   164      61.825  87.652  84.513  1.00  0.00           H  
ATOM   2239  OG  SER   164      62.498  86.877  82.802  1.00  0.00           O  
ATOM   2240  HG  SER   164      61.569  86.928  82.565  1.00  0.00           H  
ATOM   2241  C   SER   164      65.303  86.987  84.135  1.00  0.00           C  
ATOM   2242  O   SER   164      66.216  87.017  84.944  1.00  0.00           O  
ATOM   2243  N   SER   165      65.454  86.605  82.874  1.00  0.00           N  
ATOM   2244  H   SER   165      64.635  86.738  82.297  1.00  0.00           H  
ATOM   2245  CA  SER   165      66.678  86.057  82.205  1.00  0.00           C  
ATOM   2246  HA  SER   165      67.232  85.352  82.824  1.00  0.00           H  
ATOM   2247  CB  SER   165      66.030  85.361  80.996  1.00  0.00           C  
ATOM   2248  HB2 SER   165      66.780  84.983  80.301  1.00  0.00           H  
ATOM   2249  HB3 SER   165      65.399  84.533  81.318  1.00  0.00           H  
ATOM   2250  OG  SER   165      65.278  86.305  80.251  1.00  0.00           O  
ATOM   2251  HG  SER   165      65.763  86.458  79.437  1.00  0.00           H  
ATOM   2252  C   SER   165      67.749  87.195  81.753  1.00  0.00           C  
ATOM   2253  O   SER   165      67.494  88.387  81.757  1.00  0.00           O  
ATOM   2254  N   GLY   166      68.943  86.715  81.246  1.00  0.00           N  
ATOM   2255  H   GLY   166      69.096  85.721  81.348  1.00  0.00           H  
ATOM   2256  CA  GLY   166      70.001  87.568  80.695  1.00  0.00           C  
ATOM   2257  HA2 GLY   166      70.680  86.978  80.079  1.00  0.00           H  
ATOM   2258  HA3 GLY   166      69.739  88.354  79.987  1.00  0.00           H  
ATOM   2259  C   GLY   166      70.742  88.265  81.845  1.00  0.00           C  
ATOM   2260  O   GLY   166      70.211  88.460  82.958  1.00  0.00           O  
ATOM   2261  N   GLY   167      72.071  88.433  81.619  1.00  0.00           N  
ATOM   2262  H   GLY   167      72.559  88.331  80.740  1.00  0.00           H  
ATOM   2263  CA  GLY   167      72.897  88.966  82.708  1.00  0.00           C  
ATOM   2264  HA2 GLY   167      72.508  88.682  83.686  1.00  0.00           H  
ATOM   2265  HA3 GLY   167      73.915  88.580  82.675  1.00  0.00           H  
ATOM   2266  C   GLY   167      72.994  90.475  82.942  1.00  0.00           C  
ATOM   2267  O   GLY   167      71.969  91.118  82.722  1.00  0.00           O  
ATOM   2268  N   GLY   168      74.156  91.033  83.417  1.00  0.00           N  
ATOM   2269  H   GLY   168      74.904  90.408  83.679  1.00  0.00           H  
ATOM   2270  CA  GLY   168      74.427  92.493  83.390  1.00  0.00           C  
ATOM   2271  HA2 GLY   168      73.516  92.996  83.717  1.00  0.00           H  
ATOM   2272  HA3 GLY   168      75.142  92.723  84.180  1.00  0.00           H  
ATOM   2273  C   GLY   168      74.962  93.119  82.043  1.00  0.00           C  
ATOM   2274  O   GLY   168      74.531  92.596  80.999  1.00  0.00           O  
ATOM   2275  N   GLY   169      75.800  94.169  81.989  1.00  0.00           N  
ATOM   2276  H   GLY   169      76.049  94.495  81.066  1.00  0.00           H  
ATOM   2277  CA  GLY   169      76.326  94.900  83.154  1.00  0.00           C  
ATOM   2278  HA2 GLY   169      76.445  95.957  82.912  1.00  0.00           H  
ATOM   2279  HA3 GLY   169      75.544  94.961  83.911  1.00  0.00           H  
ATOM   2280  C   GLY   169      77.654  94.366  83.612  1.00  0.00           C  
ATOM   2281  O   GLY   169      77.878  93.179  83.788  1.00  0.00           O  
ATOM   2282  N   GLY   170      78.684  95.249  83.744  1.00  0.00           N  
ATOM   2283  H   GLY   170      78.524  96.242  83.653  1.00  0.00           H  
ATOM   2284  CA  GLY   170      79.971  94.852  84.173  1.00  0.00           C  
ATOM   2285  HA2 GLY   170      80.424  95.690  84.702  1.00  0.00           H  
ATOM   2286  HA3 GLY   170      79.827  93.990  84.825  1.00  0.00           H  
ATOM   2287  C   GLY   170      80.850  94.174  83.052  1.00  0.00           C  
ATOM   2288  O   GLY   170      80.272  93.499  82.211  1.00  0.00           O  
ATOM   2289  N   GLY   171      82.206  94.246  83.035  1.00  0.00           N  
ATOM   2290  H   GLY   171      82.624  93.778  82.243  1.00  0.00           H  
ATOM   2291  CA  GLY   171      83.144  94.838  83.974  1.00  0.00           C  
ATOM   2292  HA2 GLY   171      84.044  94.893  83.362  1.00  0.00           H  
ATOM   2293  HA3 GLY   171      83.004  95.897  84.191  1.00  0.00           H  
ATOM   2294  C   GLY   171      83.223  94.219  85.393  1.00  0.00           C  
ATOM   2295  O   GLY   171      82.230  93.786  86.032  1.00  0.00           O  
ATOM   2296  N   GLY   172      84.355  94.198  86.012  1.00  0.00           N  
ATOM   2297  H   GLY   172      84.370  93.811  86.945  1.00  0.00           H  
ATOM   2298  CA  GLY   172      85.657  94.586  85.461  1.00  0.00           C  
ATOM   2299  HA2 GLY   172      85.427  95.542  84.991  1.00  0.00           H  
ATOM   2300  HA3 GLY   172      86.301  94.696  86.333  1.00  0.00           H  
ATOM   2301  C   GLY   172      86.292  93.677  84.362  1.00  0.00           C  
ATOM   2302  O   GLY   172      85.951  92.484  84.187  1.00  0.00           O  
ATOM   2303  N   GLY   173      87.182  94.234  83.603  1.00  0.00           N  
ATOM   2304  H   GLY   173      87.498  95.158  83.860  1.00  0.00           H  
ATOM   2305  CA  GLY   173      87.719  93.672  82.328  1.00  0.00           C  
ATOM   2306  HA2 GLY   173      88.444  94.349  81.876  1.00  0.00           H  
ATOM   2307  HA3 GLY   173      88.263  92.741  82.489  1.00  0.00           H  
ATOM   2308  C   GLY   173      86.682  93.627  81.226  1.00  0.00           C  
ATOM   2309  O   GLY   173      85.551  94.021  81.476  1.00  0.00           O  
ATOM   2310  N   GLY   174      87.089  93.093  80.087  1.00  0.00           N  
ATOM   2311  H   GLY   174      86.365  92.822  79.437  1.00  0.00           H  
ATOM   2312  CA  GLY   174      88.484  92.791  79.607  1.00  0.00           C  
ATOM   2313  HA2 GLY   174      89.125  92.472  80.429  1.00  0.00           H  
ATOM   2314  HA3 GLY   174      88.529  92.009  78.849  1.00  0.00           H  
ATOM   2315  C   GLY   174      89.160  94.052  78.968  1.00  0.00           C  
ATOM   2316  O   GLY   174      88.615  95.144  79.144  1.00  0.00           O  
ATOM   2317  N   GLY   175      90.234  93.939  78.203  1.00  0.00           N  
ATOM   2318  H   GLY   175      90.694  93.041  78.246  1.00  0.00           H  
ATOM   2319  CA  GLY   175      90.795  95.044  77.427  1.00  0.00           C  
ATOM   2320  HA2 GLY   175      91.045  95.896  78.060  1.00  0.00           H  
ATOM   2321  HA3 GLY   175      91.682  94.691  76.899  1.00  0.00           H  
ATOM   2322  C   GLY   175      89.762  95.535  76.410  1.00  0.00           C  
ATOM   2323  O   GLY   175      89.800  96.695  75.985  1.00  0.00           O  
ATOM   2324  N   ASN   176      88.836  94.708  75.819  1.00  0.00           N  
ATOM   2325  H   ASN   176      88.821  93.753  76.147  1.00  0.00           H  
ATOM   2326  CA  ASN   176      87.891  95.263  74.878  1.00  0.00           C  
ATOM   2327  HA  ASN   176      88.297  96.085  74.289  1.00  0.00           H  
ATOM   2328  CB  ASN   176      87.467  94.133  73.926  1.00  0.00           C  
ATOM   2329  HB2 ASN   176      88.377  93.816  73.417  1.00  0.00           H  
ATOM   2330  HB3 ASN   176      86.951  93.310  74.420  1.00  0.00           H  
ATOM   2331  CG  ASN   176      86.556  94.605  72.852  1.00  0.00           C  
ATOM   2332  OD1 ASN   176      86.975  95.173  71.865  1.00  0.00           O  
ATOM   2333  ND2 ASN   176      85.262  94.647  73.105  1.00  0.00           N  
ATOM   2334 HD21 ASN   176      84.705  95.028  72.353  1.00  0.00           H  
ATOM   2335 HD22 ASN   176      84.827  94.075  73.815  1.00  0.00           H  
ATOM   2336  C   ASN   176      86.672  96.007  75.599  1.00  0.00           C  
ATOM   2337  O   ASN   176      86.043  95.493  76.488  1.00  0.00           O  
ATOM   2338  N   TYR   177      86.349  97.252  75.148  1.00  0.00           N  
ATOM   2339  H   TYR   177      86.762  97.598  74.294  1.00  0.00           H  
ATOM   2340  CA  TYR   177      85.380  98.106  75.783  1.00  0.00           C  
ATOM   2341  HA  TYR   177      85.538  98.124  76.861  1.00  0.00           H  
ATOM   2342  CB  TYR   177      85.591  99.555  75.265  1.00  0.00           C  
ATOM   2343  HB2 TYR   177      85.706  99.578  74.182  1.00  0.00           H  
ATOM   2344  HB3 TYR   177      84.701 100.121  75.540  1.00  0.00           H  
ATOM   2345  CG  TYR   177      86.744 100.317  75.888  1.00  0.00           C  
ATOM   2346  CD1 TYR   177      87.697 100.912  75.018  1.00  0.00           C  
ATOM   2347  HD1 TYR   177      87.822 100.538  74.012  1.00  0.00           H  
ATOM   2348  CE1 TYR   177      88.572 101.846  75.513  1.00  0.00           C  
ATOM   2349  HE1 TYR   177      89.383 102.245  74.922  1.00  0.00           H  
ATOM   2350  CZ  TYR   177      88.518 102.218  76.824  1.00  0.00           C  
ATOM   2351  OH  TYR   177      89.437 103.060  77.424  1.00  0.00           O  
ATOM   2352  HH  TYR   177      89.055 103.474  78.201  1.00  0.00           H  
ATOM   2353  CE2 TYR   177      87.585 101.679  77.709  1.00  0.00           C  
ATOM   2354  HE2 TYR   177      87.591 102.118  78.696  1.00  0.00           H  
ATOM   2355  CD2 TYR   177      86.710 100.681  77.259  1.00  0.00           C  
ATOM   2356  HD2 TYR   177      86.028 100.321  78.015  1.00  0.00           H  
ATOM   2357  C   TYR   177      83.878  97.639  75.642  1.00  0.00           C  
ATOM   2358  O   TYR   177      83.491  97.229  74.562  1.00  0.00           O  
ATOM   2359  N   GLY   178      82.989  97.629  76.633  1.00  0.00           N  
ATOM   2360  H   GLY   178      82.079  97.232  76.449  1.00  0.00           H  
ATOM   2361  CA  GLY   178      83.286  97.989  78.096  1.00  0.00           C  
ATOM   2362  HA2 GLY   178      82.646  97.336  78.688  1.00  0.00           H  
ATOM   2363  HA3 GLY   178      84.308  97.786  78.414  1.00  0.00           H  
ATOM   2364  C   GLY   178      83.056  99.438  78.596  1.00  0.00           C  
ATOM   2365  O   GLY   178      82.880 100.339  77.744  1.00  0.00           O  
ATOM   2366  N   GLN   179      83.019  99.729  79.915  1.00  0.00           N  
ATOM   2367  H   GLN   179      83.281  98.961  80.516  1.00  0.00           H  
ATOM   2368  CA  GLN   179      83.124 101.086  80.393  1.00  0.00           C  
ATOM   2369  HA  GLN   179      83.837 101.677  79.817  1.00  0.00           H  
ATOM   2370  CB  GLN   179      81.758 101.750  80.277  1.00  0.00           C  
ATOM   2371  HB2 GLN   179      81.917 102.824  80.179  1.00  0.00           H  
ATOM   2372  HB3 GLN   179      81.241 101.343  79.408  1.00  0.00           H  
ATOM   2373  CG  GLN   179      80.817 101.484  81.409  1.00  0.00           C  
ATOM   2374  HG2 GLN   179      80.846 100.416  81.626  1.00  0.00           H  
ATOM   2375  HG3 GLN   179      81.182 101.924  82.337  1.00  0.00           H  
ATOM   2376  CD  GLN   179      79.321 101.820  81.189  1.00  0.00           C  
ATOM   2377  OE1 GLN   179      78.835 102.009  80.059  1.00  0.00           O  
ATOM   2378  NE2 GLN   179      78.513 101.834  82.239  1.00  0.00           N  
ATOM   2379 HE21 GLN   179      78.788 101.517  83.158  1.00  0.00           H  
ATOM   2380 HE22 GLN   179      77.552 102.103  82.082  1.00  0.00           H  
ATOM   2381  C   GLN   179      83.727 101.205  81.821  1.00  0.00           C  
ATOM   2382  O   GLN   179      83.759 100.183  82.555  1.00  0.00           O  
ATOM   2383  N   ASP   180      84.238 102.421  82.329  1.00  0.00           N  
ATOM   2384  H   ASP   180      84.475 102.384  83.310  1.00  0.00           H  
ATOM   2385  CA  ASP   180      84.282 103.728  81.627  1.00  0.00           C  
ATOM   2386  HA  ASP   180      83.281 104.072  81.367  1.00  0.00           H  
ATOM   2387  CB  ASP   180      84.921 104.702  82.665  1.00  0.00           C  
ATOM   2388  HB2 ASP   180      84.374 104.725  83.608  1.00  0.00           H  
ATOM   2389  HB3 ASP   180      85.866 104.200  82.875  1.00  0.00           H  
ATOM   2390  CG  ASP   180      85.213 106.124  82.244  1.00  0.00           C  
ATOM   2391  OD1 ASP   180      85.651 106.979  83.033  1.00  0.00           O  
ATOM   2392  OD2 ASP   180      84.827 106.485  81.087  1.00  0.00           O  
ATOM   2393  C   ASP   180      85.043 103.714  80.303  1.00  0.00           C  
ATOM   2394  O   ASP   180      86.070 103.060  80.174  1.00  0.00           O  
ATOM   2395  N   GLN   181      84.567 104.315  79.217  1.00  0.00           N  
ATOM   2396  H   GLN   181      83.685 104.792  79.339  1.00  0.00           H  
ATOM   2397  CA  GLN   181      85.183 104.381  77.934  1.00  0.00           C  
ATOM   2398  HA  GLN   181      85.381 103.352  77.631  1.00  0.00           H  
ATOM   2399  CB  GLN   181      84.122 105.060  76.933  1.00  0.00           C  
ATOM   2400  HB2 GLN   181      83.146 104.627  77.153  1.00  0.00           H  
ATOM   2401  HB3 GLN   181      83.973 106.102  77.216  1.00  0.00           H  
ATOM   2402  CG  GLN   181      84.483 104.954  75.430  1.00  0.00           C  
ATOM   2403  HG2 GLN   181      83.813 105.511  74.775  1.00  0.00           H  
ATOM   2404  HG3 GLN   181      85.489 105.352  75.300  1.00  0.00           H  
ATOM   2405  CD  GLN   181      84.550 103.436  74.966  1.00  0.00           C  
ATOM   2406  OE1 GLN   181      83.805 102.576  75.498  1.00  0.00           O  
ATOM   2407  NE2 GLN   181      85.320 103.125  73.991  1.00  0.00           N  
ATOM   2408 HE21 GLN   181      85.905 103.839  73.580  1.00  0.00           H  
ATOM   2409 HE22 GLN   181      85.339 102.161  73.688  1.00  0.00           H  
ATOM   2410  C   GLN   181      86.508 105.184  77.976  1.00  0.00           C  
ATOM   2411  O   GLN   181      87.282 105.115  77.036  1.00  0.00           O  
ATOM   2412  N   SER   182      86.647 106.099  78.951  1.00  0.00           N  
ATOM   2413  H   SER   182      86.033 106.084  79.752  1.00  0.00           H  
ATOM   2414  CA  SER   182      87.789 107.112  79.021  1.00  0.00           C  
ATOM   2415  HA  SER   182      87.790 107.734  78.126  1.00  0.00           H  
ATOM   2416  CB  SER   182      87.443 108.017  80.192  1.00  0.00           C  
ATOM   2417  HB2 SER   182      87.459 107.456  81.126  1.00  0.00           H  
ATOM   2418  HB3 SER   182      88.157 108.815  80.395  1.00  0.00           H  
ATOM   2419  OG  SER   182      86.218 108.620  80.078  1.00  0.00           O  
ATOM   2420  HG  SER   182      85.645 107.978  80.503  1.00  0.00           H  
ATOM   2421  C   SER   182      89.137 106.317  79.251  1.00  0.00           C  
ATOM   2422  O   SER   182      89.205 105.230  79.837  1.00  0.00           O  
ATOM   2423  N   SER   183      90.266 106.947  78.916  1.00  0.00           N  
ATOM   2424  H   SER   183      91.157 106.573  79.211  1.00  0.00           H  
ATOM   2425  CA  SER   183      90.489 108.231  78.218  1.00  0.00           C  
ATOM   2426  HA  SER   183      89.849 108.929  78.758  1.00  0.00           H  
ATOM   2427  CB  SER   183      91.930 108.655  78.456  1.00  0.00           C  
ATOM   2428  HB2 SER   183      92.059 108.509  79.528  1.00  0.00           H  
ATOM   2429  HB3 SER   183      92.637 107.952  78.016  1.00  0.00           H  
ATOM   2430  OG  SER   183      92.124 109.993  77.952  1.00  0.00           O  
ATOM   2431  HG  SER   183      93.080 110.023  77.862  1.00  0.00           H  
ATOM   2432  C   SER   183      89.990 108.201  76.681  1.00  0.00           C  
ATOM   2433  O   SER   183      90.027 107.192  75.955  1.00  0.00           O  
ATOM   2434  N   MET   184      89.489 109.378  76.326  1.00  0.00           N  
ATOM   2435  H   MET   184      89.141 109.981  77.058  1.00  0.00           H  
ATOM   2436  CA  MET   184      88.936 109.659  74.974  1.00  0.00           C  
ATOM   2437  HA  MET   184      89.178 108.889  74.242  1.00  0.00           H  
ATOM   2438  CB  MET   184      87.452 109.728  75.013  1.00  0.00           C  
ATOM   2439  HB2 MET   184      87.108 110.403  75.797  1.00  0.00           H  
ATOM   2440  HB3 MET   184      87.015 110.115  74.093  1.00  0.00           H  
ATOM   2441  CG  MET   184      86.750 108.331  75.208  1.00  0.00           C  
ATOM   2442  HG2 MET   184      86.969 107.732  74.324  1.00  0.00           H  
ATOM   2443  HG3 MET   184      86.955 107.805  76.140  1.00  0.00           H  
ATOM   2444  SD  MET   184      84.980 108.457  75.251  1.00  0.00           S  
ATOM   2445  CE  MET   184      84.875 108.938  76.961  1.00  0.00           C  
ATOM   2446  HE1 MET   184      85.247 108.075  77.513  1.00  0.00           H  
ATOM   2447  HE2 MET   184      85.542 109.778  77.157  1.00  0.00           H  
ATOM   2448  HE3 MET   184      83.890 109.279  77.280  1.00  0.00           H  
ATOM   2449  C   MET   184      89.576 110.873  74.419  1.00  0.00           C  
ATOM   2450  O   MET   184      88.919 111.625  73.699  1.00  0.00           O  
ATOM   2451  N   SER   185      90.850 111.092  74.772  1.00  0.00           N  
ATOM   2452  H   SER   185      91.293 110.480  75.442  1.00  0.00           H  
ATOM   2453  CA  SER   185      91.654 112.174  74.301  1.00  0.00           C  
ATOM   2454  HA  SER   185      91.520 113.111  74.841  1.00  0.00           H  
ATOM   2455  CB  SER   185      93.106 111.640  74.545  1.00  0.00           C  
ATOM   2456  HB2 SER   185      93.066 111.366  75.599  1.00  0.00           H  
ATOM   2457  HB3 SER   185      93.276 110.811  73.859  1.00  0.00           H  
ATOM   2458  OG  SER   185      94.074 112.650  74.324  1.00  0.00           O  
ATOM   2459  HG  SER   185      94.752 112.459  74.977  1.00  0.00           H  
ATOM   2460  C   SER   185      91.588 112.473  72.771  1.00  0.00           C  
ATOM   2461  O   SER   185      91.526 111.567  71.956  1.00  0.00           O  
ATOM   2462  N   SER   186      91.466 113.756  72.357  1.00  0.00           N  
ATOM   2463  H   SER   186      91.521 114.493  73.046  1.00  0.00           H  
ATOM   2464  CA  SER   186      91.075 114.214  71.074  1.00  0.00           C  
ATOM   2465  HA  SER   186      91.682 113.690  70.337  1.00  0.00           H  
ATOM   2466  CB  SER   186      89.579 113.944  70.954  1.00  0.00           C  
ATOM   2467  HB2 SER   186      89.381 112.911  71.240  1.00  0.00           H  
ATOM   2468  HB3 SER   186      89.072 114.531  71.721  1.00  0.00           H  
ATOM   2469  OG  SER   186      89.035 114.137  69.704  1.00  0.00           O  
ATOM   2470  HG  SER   186      88.408 114.850  69.848  1.00  0.00           H  
ATOM   2471  C   SER   186      91.340 115.756  70.852  1.00  0.00           C  
ATOM   2472  O   SER   186      91.235 116.529  71.804  1.00  0.00           O  
ATOM   2473  N   GLY   187      91.923 116.273  69.756  1.00  0.00           N  
ATOM   2474  H   GLY   187      92.038 117.276  69.790  1.00  0.00           H  
ATOM   2475  CA  GLY   187      92.197 115.731  68.414  1.00  0.00           C  
ATOM   2476  HA2 GLY   187      93.227 115.920  68.110  1.00  0.00           H  
ATOM   2477  HA3 GLY   187      92.310 114.666  68.618  1.00  0.00           H  
ATOM   2478  C   GLY   187      91.176 116.071  67.290  1.00  0.00           C  
ATOM   2479  O   GLY   187      91.444 115.920  66.096  1.00  0.00           O  
ATOM   2480  N   GLY   188      89.976 116.458  67.666  1.00  0.00           N  
ATOM   2481  H   GLY   188      89.930 116.479  68.675  1.00  0.00           H  
ATOM   2482  CA  GLY   188      88.860 116.939  66.798  1.00  0.00           C  
ATOM   2483  HA2 GLY   188      88.579 116.275  65.980  1.00  0.00           H  
ATOM   2484  HA3 GLY   188      88.030 117.106  67.484  1.00  0.00           H  
ATOM   2485  C   GLY   188      89.192 118.275  66.104  1.00  0.00           C  
ATOM   2486  O   GLY   188      90.334 118.731  65.964  1.00  0.00           O  
ATOM   2487  N   GLY   189      88.217 119.072  65.657  1.00  0.00           N  
ATOM   2488  H   GLY   189      88.586 119.863  65.148  1.00  0.00           H  
ATOM   2489  CA  GLY   189      86.809 119.029  65.976  1.00  0.00           C  
ATOM   2490  HA2 GLY   189      86.317 118.096  65.701  1.00  0.00           H  
ATOM   2491  HA3 GLY   189      86.654 119.315  67.016  1.00  0.00           H  
ATOM   2492  C   GLY   189      86.032 120.046  65.098  1.00  0.00           C  
ATOM   2493  O   GLY   189      86.652 120.757  64.307  1.00  0.00           O  
ATOM   2494  N   SER   190      84.683 119.950  65.245  1.00  0.00           N  
ATOM   2495  H   SER   190      84.319 119.330  65.953  1.00  0.00           H  
ATOM   2496  CA  SER   190      83.780 120.631  64.318  1.00  0.00           C  
ATOM   2497  HA  SER   190      84.232 120.678  63.327  1.00  0.00           H  
ATOM   2498  CB  SER   190      82.499 119.957  64.220  1.00  0.00           C  
ATOM   2499  HB2 SER   190      82.587 118.883  64.053  1.00  0.00           H  
ATOM   2500  HB3 SER   190      81.872 119.991  65.111  1.00  0.00           H  
ATOM   2501  OG  SER   190      81.698 120.492  63.199  1.00  0.00           O  
ATOM   2502  HG  SER   190      81.265 121.302  63.479  1.00  0.00           H  
ATOM   2503  C   SER   190      83.603 122.101  64.778  1.00  0.00           C  
ATOM   2504  O   SER   190      83.211 122.267  65.966  1.00  0.00           O  
ATOM   2505  N   GLY   191      83.907 123.149  63.984  1.00  0.00           N  
ATOM   2506  H   GLY   191      83.973 124.052  64.433  1.00  0.00           H  
ATOM   2507  CA  GLY   191      84.338 123.124  62.566  1.00  0.00           C  
ATOM   2508  HA2 GLY   191      85.404 122.902  62.512  1.00  0.00           H  
ATOM   2509  HA3 GLY   191      83.931 122.239  62.078  1.00  0.00           H  
ATOM   2510  C   GLY   191      83.850 124.347  61.728  1.00  0.00           C  
ATOM   2511  O   GLY   191      82.874 125.016  62.083  1.00  0.00           O  
ATOM   2512  N   GLY   192      84.548 124.603  60.605  1.00  0.00           N  
ATOM   2513  H   GLY   192      85.417 124.095  60.524  1.00  0.00           H  
ATOM   2514  CA  GLY   192      84.352 125.590  59.539  1.00  0.00           C  
ATOM   2515  HA2 GLY   192      83.927 126.527  59.896  1.00  0.00           H  
ATOM   2516  HA3 GLY   192      85.277 125.699  58.973  1.00  0.00           H  
ATOM   2517  C   GLY   192      83.276 125.048  58.568  1.00  0.00           C  
ATOM   2518  O   GLY   192      82.350 124.274  58.964  1.00  0.00           O  
ATOM   2519  N   GLY   193      83.292 125.493  57.267  1.00  0.00           N  
ATOM   2520  H   GLY   193      83.862 126.307  57.084  1.00  0.00           H  
ATOM   2521  CA  GLY   193      82.344 125.197  56.219  1.00  0.00           C  
ATOM   2522  HA2 GLY   193      82.689 125.735  55.336  1.00  0.00           H  
ATOM   2523  HA3 GLY   193      82.408 124.147  55.934  1.00  0.00           H  
ATOM   2524  C   GLY   193      80.854 125.484  56.524  1.00  0.00           C  
ATOM   2525  O   GLY   193      80.569 126.560  57.077  1.00  0.00           O  
ATOM   2526  N   TYR   194      79.995 124.595  56.119  1.00  0.00           N  
ATOM   2527  H   TYR   194      80.323 123.726  55.723  1.00  0.00           H  
ATOM   2528  CA  TYR   194      78.551 124.644  56.443  1.00  0.00           C  
ATOM   2529  HA  TYR   194      78.234 125.643  56.145  1.00  0.00           H  
ATOM   2530  CB  TYR   194      77.841 123.613  55.690  1.00  0.00           C  
ATOM   2531  HB2 TYR   194      78.308 122.629  55.733  1.00  0.00           H  
ATOM   2532  HB3 TYR   194      76.924 123.360  56.222  1.00  0.00           H  
ATOM   2533  CG  TYR   194      77.639 124.035  54.212  1.00  0.00           C  
ATOM   2534  CD1 TYR   194      76.828 125.132  53.786  1.00  0.00           C  
ATOM   2535  HD1 TYR   194      76.216 125.510  54.592  1.00  0.00           H  
ATOM   2536  CE1 TYR   194      76.676 125.525  52.473  1.00  0.00           C  
ATOM   2537  HE1 TYR   194      75.997 126.333  52.241  1.00  0.00           H  
ATOM   2538  CZ  TYR   194      77.214 124.721  51.455  1.00  0.00           C  
ATOM   2539  OH  TYR   194      76.770 124.936  50.191  1.00  0.00           O  
ATOM   2540  HH  TYR   194      76.222 125.718  50.289  1.00  0.00           H  
ATOM   2541  CE2 TYR   194      77.992 123.572  51.848  1.00  0.00           C  
ATOM   2542  HE2 TYR   194      78.423 122.959  51.071  1.00  0.00           H  
ATOM   2543  CD2 TYR   194      78.315 123.302  53.195  1.00  0.00           C  
ATOM   2544  HD2 TYR   194      78.859 122.387  53.376  1.00  0.00           H  
ATOM   2545  C   TYR   194      78.353 124.507  57.966  1.00  0.00           C  
ATOM   2546  O   TYR   194      79.118 123.882  58.679  1.00  0.00           O  
ATOM   2547  N   GLY   195      77.229 124.952  58.503  1.00  0.00           N  
ATOM   2548  H   GLY   195      77.080 124.697  59.469  1.00  0.00           H  
ATOM   2549  CA  GLY   195      76.209 125.760  57.796  1.00  0.00           C  
ATOM   2550  HA2 GLY   195      76.737 126.665  57.495  1.00  0.00           H  
ATOM   2551  HA3 GLY   195      75.717 125.146  57.042  1.00  0.00           H  
ATOM   2552  C   GLY   195      75.039 126.328  58.636  1.00  0.00           C  
ATOM   2553  O   GLY   195      75.121 126.544  59.866  1.00  0.00           O  
ATOM   2554  N   ASN   196      73.852 126.361  57.999  1.00  0.00           N  
ATOM   2555  H   ASN   196      73.896 126.135  57.016  1.00  0.00           H  
ATOM   2556  CA  ASN   196      72.563 126.722  58.610  1.00  0.00           C  
ATOM   2557  HA  ASN   196      72.565 126.414  59.655  1.00  0.00           H  
ATOM   2558  CB  ASN   196      72.379 128.203  58.644  1.00  0.00           C  
ATOM   2559  HB2 ASN   196      73.296 128.681  58.988  1.00  0.00           H  
ATOM   2560  HB3 ASN   196      72.111 128.631  57.678  1.00  0.00           H  
ATOM   2561  CG  ASN   196      71.289 128.621  59.602  1.00  0.00           C  
ATOM   2562  OD1 ASN   196      70.166 128.972  59.250  1.00  0.00           O  
ATOM   2563  ND2 ASN   196      71.631 128.590  60.915  1.00  0.00           N  
ATOM   2564 HD21 ASN   196      70.985 128.870  61.639  1.00  0.00           H  
ATOM   2565 HD22 ASN   196      72.608 128.455  61.131  1.00  0.00           H  
ATOM   2566  C   ASN   196      71.428 126.040  57.862  1.00  0.00           C  
ATOM   2567  O   ASN   196      71.284 126.241  56.671  1.00  0.00           O  
ATOM   2568  N   GLN   197      70.645 125.150  58.575  1.00  0.00           N  
ATOM   2569  H   GLN   197      70.872 125.102  59.558  1.00  0.00           H  
ATOM   2570  CA  GLN   197      69.531 124.416  58.080  1.00  0.00           C  
ATOM   2571  HA  GLN   197      69.691 123.945  57.109  1.00  0.00           H  
ATOM   2572  CB  GLN   197      69.266 123.251  59.053  1.00  0.00           C  
ATOM   2573  HB2 GLN   197      70.202 122.694  59.006  1.00  0.00           H  
ATOM   2574  HB3 GLN   197      69.148 123.555  60.094  1.00  0.00           H  
ATOM   2575  CG  GLN   197      68.132 122.340  58.627  1.00  0.00           C  
ATOM   2576  HG2 GLN   197      67.891 121.648  59.434  1.00  0.00           H  
ATOM   2577  HG3 GLN   197      67.223 122.794  58.232  1.00  0.00           H  
ATOM   2578  CD  GLN   197      68.564 121.252  57.615  1.00  0.00           C  
ATOM   2579  OE1 GLN   197      69.402 120.361  57.804  1.00  0.00           O  
ATOM   2580  NE2 GLN   197      67.979 121.258  56.425  1.00  0.00           N  
ATOM   2581 HE21 GLN   197      67.179 121.849  56.251  1.00  0.00           H  
ATOM   2582 HE22 GLN   197      67.929 120.339  56.009  1.00  0.00           H  
ATOM   2583  C   GLN   197      68.258 125.325  58.081  1.00  0.00           C  
ATOM   2584  O   GLN   197      67.687 125.422  59.187  1.00  0.00           O  
ATOM   2585  N   ASP   198      67.954 125.977  56.983  1.00  0.00           N  
ATOM   2586  H   ASP   198      68.515 125.657  56.206  1.00  0.00           H  
ATOM   2587  CA  ASP   198      66.797 126.896  56.804  1.00  0.00           C  
ATOM   2588  HA  ASP   198      66.930 127.735  57.486  1.00  0.00           H  
ATOM   2589  CB  ASP   198      66.733 127.411  55.408  1.00  0.00           C  
ATOM   2590  HB2 ASP   198      66.733 126.561  54.726  1.00  0.00           H  
ATOM   2591  HB3 ASP   198      65.768 127.879  55.214  1.00  0.00           H  
ATOM   2592  CG  ASP   198      67.803 128.424  54.927  1.00  0.00           C  
ATOM   2593  OD1 ASP   198      68.007 128.512  53.681  1.00  0.00           O  
ATOM   2594  OD2 ASP   198      68.269 129.293  55.723  1.00  0.00           O  
ATOM   2595  C   ASP   198      65.481 126.363  57.312  1.00  0.00           C  
ATOM   2596  O   ASP   198      65.205 125.126  57.042  1.00  0.00           O  
ATOM   2597  N   GLN   199      64.775 127.140  58.099  1.00  0.00           N  
ATOM   2598  H   GLN   199      65.167 128.029  58.374  1.00  0.00           H  
ATOM   2599  CA  GLN   199      63.305 126.973  58.469  1.00  0.00           C  
ATOM   2600  HA  GLN   199      62.887 126.198  57.827  1.00  0.00           H  
ATOM   2601  CB  GLN   199      63.073 126.471  59.885  1.00  0.00           C  
ATOM   2602  HB2 GLN   199      63.216 127.304  60.573  1.00  0.00           H  
ATOM   2603  HB3 GLN   199      62.077 126.038  59.791  1.00  0.00           H  
ATOM   2604  CG  GLN   199      63.995 125.309  60.300  1.00  0.00           C  
ATOM   2605  HG2 GLN   199      63.722 124.377  59.805  1.00  0.00           H  
ATOM   2606  HG3 GLN   199      65.052 125.388  60.046  1.00  0.00           H  
ATOM   2607  CD  GLN   199      63.759 125.051  61.783  1.00  0.00           C  
ATOM   2608  OE1 GLN   199      62.725 124.568  62.295  1.00  0.00           O  
ATOM   2609  NE2 GLN   199      64.725 125.345  62.643  1.00  0.00           N  
ATOM   2610 HE21 GLN   199      65.538 125.803  62.257  1.00  0.00           H  
ATOM   2611 HE22 GLN   199      64.624 125.093  63.616  1.00  0.00           H  
ATOM   2612  C   GLN   199      62.535 128.319  58.189  1.00  0.00           C  
ATOM   2613  O   GLN   199      62.712 129.292  58.889  1.00  0.00           O  
ATOM   2614  N   SER   200      61.693 128.351  57.158  1.00  0.00           N  
ATOM   2615  H   SER   200      61.616 129.329  56.919  1.00  0.00           H  
ATOM   2616  CA  SER   200      61.367 127.359  56.176  1.00  0.00           C  
ATOM   2617  HA  SER   200      61.056 126.490  56.756  1.00  0.00           H  
ATOM   2618  CB  SER   200      60.146 127.761  55.382  1.00  0.00           C  
ATOM   2619  HB2 SER   200      59.265 127.844  56.018  1.00  0.00           H  
ATOM   2620  HB3 SER   200      60.488 128.757  55.102  1.00  0.00           H  
ATOM   2621  OG  SER   200      59.745 126.849  54.319  1.00  0.00           O  
ATOM   2622  HG  SER   200      59.614 127.395  53.540  1.00  0.00           H  
ATOM   2623  C   SER   200      62.555 126.939  55.333  1.00  0.00           C  
ATOM   2624  O   SER   200      63.230 127.831  54.764  1.00  0.00           O  
ATOM   2625  N   GLY   201      62.732 125.631  55.223  1.00  0.00           N  
ATOM   2626  H   GLY   201      62.070 125.053  55.720  1.00  0.00           H  
ATOM   2627  CA  GLY   201      63.656 124.971  54.274  1.00  0.00           C  
ATOM   2628  HA2 GLY   201      64.672 125.343  54.405  1.00  0.00           H  
ATOM   2629  HA3 GLY   201      63.706 123.921  54.560  1.00  0.00           H  
ATOM   2630  C   GLY   201      63.141 125.008  52.825  1.00  0.00           C  
ATOM   2631  O   GLY   201      62.058 125.564  52.528  1.00  0.00           O  
ATOM   2632  N   GLY   202      63.807 124.399  51.924  1.00  0.00           N  
ATOM   2633  H   GLY   202      63.496 124.488  50.967  1.00  0.00           H  
ATOM   2634  CA  GLY   202      64.877 123.444  52.265  1.00  0.00           C  
ATOM   2635  HA2 GLY   202      65.807 123.982  52.446  1.00  0.00           H  
ATOM   2636  HA3 GLY   202      64.582 122.805  53.098  1.00  0.00           H  
ATOM   2637  C   GLY   202      65.167 122.595  50.977  1.00  0.00           C  
ATOM   2638  O   GLY   202      64.747 122.960  49.872  1.00  0.00           O  
ATOM   2639  N   GLY   203      65.780 121.408  51.068  1.00  0.00           N  
ATOM   2640  H   GLY   203      65.918 120.789  50.282  1.00  0.00           H  
ATOM   2641  CA  GLY   203      66.480 121.036  52.311  1.00  0.00           C  
ATOM   2642  HA2 GLY   203      65.746 121.241  53.090  1.00  0.00           H  
ATOM   2643  HA3 GLY   203      66.590 119.952  52.352  1.00  0.00           H  
ATOM   2644  C   GLY   203      67.810 121.846  52.640  1.00  0.00           C  
ATOM   2645  O   GLY   203      68.215 122.782  51.915  1.00  0.00           O  
ATOM   2646  N   GLY   204      68.700 121.363  53.540  1.00  0.00           N  
ATOM   2647  H   GLY   204      68.515 120.461  53.956  1.00  0.00           H  
ATOM   2648  CA  GLY   204      70.041 121.911  53.890  1.00  0.00           C  
ATOM   2649  HA2 GLY   204      70.587 121.274  54.586  1.00  0.00           H  
ATOM   2650  HA3 GLY   204      70.641 121.898  52.980  1.00  0.00           H  
ATOM   2651  C   GLY   204      69.958 123.368  54.463  1.00  0.00           C  
ATOM   2652  O   GLY   204      68.919 123.995  54.677  1.00  0.00           O  
ATOM   2653  N   SER   205      71.104 124.015  54.545  1.00  0.00           N  
ATOM   2654  H   SER   205      71.105 125.013  54.699  1.00  0.00           H  
ATOM   2655  CA  SER   205      72.466 123.534  54.218  1.00  0.00           C  
ATOM   2656  HA  SER   205      72.379 123.070  53.236  1.00  0.00           H  
ATOM   2657  CB  SER   205      73.360 124.794  54.070  1.00  0.00           C  
ATOM   2658  HB2 SER   205      74.270 124.390  53.626  1.00  0.00           H  
ATOM   2659  HB3 SER   205      72.979 125.437  53.276  1.00  0.00           H  
ATOM   2660  OG  SER   205      73.632 125.537  55.246  1.00  0.00           O  
ATOM   2661  HG  SER   205      73.334 126.439  55.112  1.00  0.00           H  
ATOM   2662  C   SER   205      73.062 122.458  55.171  1.00  0.00           C  
ATOM   2663  O   SER   205      72.400 122.034  56.151  1.00  0.00           O  
ATOM   2664  N   GLY   206      74.316 122.063  54.921  1.00  0.00           N  
ATOM   2665  H   GLY   206      74.720 122.354  54.042  1.00  0.00           H  
ATOM   2666  CA  GLY   206      75.118 120.970  55.567  1.00  0.00           C  
ATOM   2667  HA2 GLY   206      76.121 120.969  55.141  1.00  0.00           H  
ATOM   2668  HA3 GLY   206      75.200 121.230  56.622  1.00  0.00           H  
ATOM   2669  C   GLY   206      74.514 119.552  55.301  1.00  0.00           C  
ATOM   2670  O   GLY   206      73.583 119.398  54.512  1.00  0.00           O  
ATOM   2671  N   GLY   207      74.957 118.459  55.893  1.00  0.00           N  
ATOM   2672  H   GLY   207      74.436 117.610  55.725  1.00  0.00           H  
ATOM   2673  CA  GLY   207      75.984 118.302  56.937  1.00  0.00           C  
ATOM   2674  HA2 GLY   207      75.902 119.117  57.657  1.00  0.00           H  
ATOM   2675  HA3 GLY   207      75.824 117.342  57.427  1.00  0.00           H  
ATOM   2676  C   GLY   207      77.390 118.265  56.359  1.00  0.00           C  
ATOM   2677  O   GLY   207      77.627 118.640  55.235  1.00  0.00           O  
ATOM   2678  N   TYR   208      78.333 117.934  57.211  1.00  0.00           N  
ATOM   2679  H   TYR   208      77.895 117.386  57.938  1.00  0.00           H  
ATOM   2680  CA  TYR   208      79.665 117.369  56.775  1.00  0.00           C  
ATOM   2681  HA  TYR   208      80.382 118.164  56.573  1.00  0.00           H  
ATOM   2682  CB  TYR   208      80.221 116.520  57.933  1.00  0.00           C  
ATOM   2683  HB2 TYR   208      80.247 117.207  58.779  1.00  0.00           H  
ATOM   2684  HB3 TYR   208      79.582 115.666  58.159  1.00  0.00           H  
ATOM   2685  CG  TYR   208      81.524 115.911  57.627  1.00  0.00           C  
ATOM   2686  CD1 TYR   208      82.615 116.770  57.621  1.00  0.00           C  
ATOM   2687  HD1 TYR   208      82.465 117.796  57.924  1.00  0.00           H  
ATOM   2688  CE1 TYR   208      83.869 116.277  57.160  1.00  0.00           C  
ATOM   2689  HE1 TYR   208      84.816 116.767  57.330  1.00  0.00           H  
ATOM   2690  CZ  TYR   208      83.934 114.997  56.512  1.00  0.00           C  
ATOM   2691  OH  TYR   208      85.048 114.599  55.926  1.00  0.00           O  
ATOM   2692  HH  TYR   208      85.707 115.290  55.827  1.00  0.00           H  
ATOM   2693  CE2 TYR   208      82.877 114.081  56.690  1.00  0.00           C  
ATOM   2694  HE2 TYR   208      83.054 113.103  56.268  1.00  0.00           H  
ATOM   2695  CD2 TYR   208      81.683 114.514  57.310  1.00  0.00           C  
ATOM   2696  HD2 TYR   208      80.875 113.809  57.440  1.00  0.00           H  
ATOM   2697  C   TYR   208      79.471 116.499  55.577  1.00  0.00           C  
ATOM   2698  O   TYR   208      78.577 115.627  55.589  1.00  0.00           O  
ATOM   2699  N   GLY   209      80.205 116.680  54.518  1.00  0.00           N  
ATOM   2700  H   GLY   209      81.011 117.276  54.635  1.00  0.00           H  
ATOM   2701  CA  GLY   209      80.194 115.721  53.321  1.00  0.00           C  
ATOM   2702  HA2 GLY   209      80.974 114.993  53.541  1.00  0.00           H  
ATOM   2703  HA3 GLY   209      79.177 115.336  53.250  1.00  0.00           H  
ATOM   2704  C   GLY   209      80.455 116.532  52.033  1.00  0.00           C  
ATOM   2705  O   GLY   209      79.868 117.564  51.796  1.00  0.00           O  
ATOM   2706  N   GLN   210      81.451 116.254  51.210  1.00  0.00           N  
ATOM   2707  H   GLN   210      81.626 116.960  50.509  1.00  0.00           H  
ATOM   2708  CA  GLN   210      82.355 115.158  51.130  1.00  0.00           C  
ATOM   2709  HA  GLN   210      82.832 115.335  50.166  1.00  0.00           H  
ATOM   2710  CB  GLN   210      83.417 115.295  52.231  1.00  0.00           C  
ATOM   2711  HB2 GLN   210      82.864 115.407  53.164  1.00  0.00           H  
ATOM   2712  HB3 GLN   210      84.015 114.394  52.364  1.00  0.00           H  
ATOM   2713  CG  GLN   210      84.316 116.518  51.979  1.00  0.00           C  
ATOM   2714  HG2 GLN   210      84.581 116.463  50.923  1.00  0.00           H  
ATOM   2715  HG3 GLN   210      83.699 117.392  52.188  1.00  0.00           H  
ATOM   2716  CD  GLN   210      85.585 116.629  52.755  1.00  0.00           C  
ATOM   2717  OE1 GLN   210      86.650 116.149  52.447  1.00  0.00           O  
ATOM   2718  NE2 GLN   210      85.448 117.115  53.956  1.00  0.00           N  
ATOM   2719 HE21 GLN   210      86.305 117.249  54.474  1.00  0.00           H  
ATOM   2720 HE22 GLN   210      84.574 117.514  54.265  1.00  0.00           H  
ATOM   2721  C   GLN   210      81.785 113.729  50.956  1.00  0.00           C  
ATOM   2722  O   GLN   210      81.950 112.875  51.856  1.00  0.00           O  
ATOM   2723  N   GLN   211      80.988 113.552  49.887  1.00  0.00           N  
ATOM   2724  H   GLN   211      80.781 114.408  49.392  1.00  0.00           H  
ATOM   2725  CA  GLN   211      80.126 112.459  49.624  1.00  0.00           C  
ATOM   2726  HA  GLN   211      79.559 112.415  50.554  1.00  0.00           H  
ATOM   2727  CB  GLN   211      79.361 112.941  48.364  1.00  0.00           C  
ATOM   2728  HB2 GLN   211      78.933 113.930  48.523  1.00  0.00           H  
ATOM   2729  HB3 GLN   211      80.062 113.040  47.535  1.00  0.00           H  
ATOM   2730  CG  GLN   211      78.372 111.868  47.809  1.00  0.00           C  
ATOM   2731  HG2 GLN   211      78.950 110.960  47.634  1.00  0.00           H  
ATOM   2732  HG3 GLN   211      77.452 111.794  48.389  1.00  0.00           H  
ATOM   2733  CD  GLN   211      77.878 112.265  46.441  1.00  0.00           C  
ATOM   2734  OE1 GLN   211      78.398 113.141  45.775  1.00  0.00           O  
ATOM   2735  NE2 GLN   211      76.892 111.582  45.894  1.00  0.00           N  
ATOM   2736 HE21 GLN   211      76.560 110.720  46.302  1.00  0.00           H  
ATOM   2737 HE22 GLN   211      76.773 111.665  44.894  1.00  0.00           H  
ATOM   2738  C   GLN   211      80.847 111.071  49.470  1.00  0.00           C  
ATOM   2739  O   GLN   211      80.453 110.117  50.183  1.00  0.00           O  
ATOM   2740  N   ASP   212      81.972 111.071  48.748  1.00  0.00           N  
ATOM   2741  H   ASP   212      82.206 111.930  48.271  1.00  0.00           H  
ATOM   2742  CA  ASP   212      82.763 109.849  48.461  1.00  0.00           C  
ATOM   2743  HA  ASP   212      82.287 108.956  48.866  1.00  0.00           H  
ATOM   2744  CB  ASP   212      83.056 109.734  46.971  1.00  0.00           C  
ATOM   2745  HB2 ASP   212      83.548 110.628  46.587  1.00  0.00           H  
ATOM   2746  HB3 ASP   212      83.730 108.889  46.833  1.00  0.00           H  
ATOM   2747  CG  ASP   212      81.793 109.522  46.216  1.00  0.00           C  
ATOM   2748  OD1 ASP   212      81.738 110.170  45.156  1.00  0.00           O  
ATOM   2749  OD2 ASP   212      80.827 108.797  46.579  1.00  0.00           O  
ATOM   2750  C   ASP   212      83.993 109.959  49.353  1.00  0.00           C  
ATOM   2751  O   ASP   212      85.102 110.357  48.959  1.00  0.00           O  
ATOM   2752  N   ARG   213      83.745 109.491  50.586  1.00  0.00           N  
ATOM   2753  H   ARG   213      82.899 108.971  50.770  1.00  0.00           H  
ATOM   2754  CA  ARG   213      84.815 109.705  51.665  1.00  0.00           C  
ATOM   2755  HA  ARG   213      85.776 109.929  51.202  1.00  0.00           H  
ATOM   2756  CB  ARG   213      84.384 110.981  52.465  1.00  0.00           C  
ATOM   2757  HB2 ARG   213      84.137 111.720  51.702  1.00  0.00           H  
ATOM   2758  HB3 ARG   213      83.464 110.862  53.038  1.00  0.00           H  
ATOM   2759  CG  ARG   213      85.533 111.521  53.280  1.00  0.00           C  
ATOM   2760  HG2 ARG   213      85.003 111.956  54.127  1.00  0.00           H  
ATOM   2761  HG3 ARG   213      86.135 110.700  53.669  1.00  0.00           H  
ATOM   2762  CD  ARG   213      86.389 112.567  52.482  1.00  0.00           C  
ATOM   2763  HD2 ARG   213      86.859 111.996  51.681  1.00  0.00           H  
ATOM   2764  HD3 ARG   213      85.766 113.355  52.059  1.00  0.00           H  
ATOM   2765  NE  ARG   213      87.412 113.210  53.297  1.00  0.00           N  
ATOM   2766  HE  ARG   213      87.226 114.163  53.575  1.00  0.00           H  
ATOM   2767  CZ  ARG   213      88.477 112.705  53.826  1.00  0.00           C  
ATOM   2768  NH1 ARG   213      88.941 111.498  53.614  1.00  0.00           N  
ATOM   2769 HH11 ARG   213      89.854 111.187  53.915  1.00  0.00           H  
ATOM   2770 HH12 ARG   213      88.286 110.898  53.132  1.00  0.00           H  
ATOM   2771  NH2 ARG   213      89.237 113.389  54.637  1.00  0.00           N  
ATOM   2772 HH21 ARG   213      89.998 112.899  55.087  1.00  0.00           H  
ATOM   2773 HH22 ARG   213      89.208 114.392  54.749  1.00  0.00           H  
ATOM   2774  C   ARG   213      84.723 108.509  52.622  1.00  0.00           C  
ATOM   2775  O   ARG   213      83.738 108.435  53.441  1.00  0.00           O  
ATOM   2776  N   GLY   214      85.564 107.513  52.545  1.00  0.00           N  
ATOM   2777  H   GLY   214      85.496 106.879  53.328  1.00  0.00           H  
ATOM   2778  CA  GLY   214      86.642 107.283  51.467  1.00  0.00           C  
ATOM   2779  HA2 GLY   214      87.141 106.368  51.786  1.00  0.00           H  
ATOM   2780  HA3 GLY   214      86.270 107.059  50.468  1.00  0.00           H  
ATOM   2781  C   GLY   214      87.667 108.314  51.471  1.00  0.00           C  
ATOM   2782  O   GLY   214      87.863 109.070  52.449  1.00  0.00           O  
ATOM   2783  OXT GLY   214      88.471 108.297  50.560  1.00  0.00           O  
TER    2784      GLY   214 
END   
