# Supplementary material for: Visualization of oligomerization, clustering, and density transition of intrinsically disordered proteins
Source: Natl Sci Rev. 2026 Feb 14;13(7):nwag107. doi: 10.1093/nsr/nwag107 (PMC13114874; doi:10.1093/nsr/nwag107)
Supplement: nwag107_Supplemental_Files [file nwag107_supplemental_files.zip › SI-MD-Structures/MD-Sturctures/frame21.pdb]

CRYST1  135.038  149.195  136.801  90.00  90.00  90.00               1
ATOM      1  N   MET     1      35.032  60.069  98.566  1.00  0.00           N  
ATOM      2  H1  MET     1      35.474  59.639  97.767  1.00  0.00           H  
ATOM      3  H2  MET     1      35.312  59.625  99.429  1.00  0.00           H  
ATOM      4  H3  MET     1      34.023  60.091  98.595  1.00  0.00           H  
ATOM      5  CA  MET     1      35.594  61.419  98.797  1.00  0.00           C  
ATOM      6  HA  MET     1      36.683  61.385  98.761  1.00  0.00           H  
ATOM      7  CB  MET     1      35.192  62.445  97.686  1.00  0.00           C  
ATOM      8  HB2 MET     1      34.129  62.463  97.448  1.00  0.00           H  
ATOM      9  HB3 MET     1      35.393  63.434  98.097  1.00  0.00           H  
ATOM     10  CG  MET     1      36.010  62.175  96.510  1.00  0.00           C  
ATOM     11  HG2 MET     1      36.007  63.121  95.970  1.00  0.00           H  
ATOM     12  HG3 MET     1      37.019  62.001  96.884  1.00  0.00           H  
ATOM     13  SD  MET     1      35.619  60.896  95.363  1.00  0.00           S  
ATOM     14  CE  MET     1      37.199  60.696  94.523  1.00  0.00           C  
ATOM     15  HE1 MET     1      37.090  60.137  93.593  1.00  0.00           H  
ATOM     16  HE2 MET     1      37.550  61.689  94.242  1.00  0.00           H  
ATOM     17  HE3 MET     1      37.923  60.169  95.145  1.00  0.00           H  
ATOM     18  C   MET     1      35.121  61.958 100.151  1.00  0.00           C  
ATOM     19  O   MET     1      33.912  62.126 100.351  1.00  0.00           O  
ATOM     20  N   ALA     2      35.945  62.324 101.177  1.00  0.00           N  
ATOM     21  H   ALA     2      35.415  62.659 101.969  1.00  0.00           H  
ATOM     22  CA  ALA     2      37.426  62.252 101.257  1.00  0.00           C  
ATOM     23  HA  ALA     2      37.782  62.674 102.196  1.00  0.00           H  
ATOM     24  CB  ALA     2      37.886  60.774 101.291  1.00  0.00           C  
ATOM     25  HB1 ALA     2      37.637  60.252 100.367  1.00  0.00           H  
ATOM     26  HB2 ALA     2      38.959  60.896 101.440  1.00  0.00           H  
ATOM     27  HB3 ALA     2      37.536  60.178 102.134  1.00  0.00           H  
ATOM     28  C   ALA     2      38.091  63.038 100.125  1.00  0.00           C  
ATOM     29  O   ALA     2      38.394  62.360  99.135  1.00  0.00           O  
ATOM     30  N   SER     3      38.362  64.350 100.224  1.00  0.00           N  
ATOM     31  H   SER     3      38.911  64.734  99.468  1.00  0.00           H  
ATOM     32  CA  SER     3      37.892  65.247 101.301  1.00  0.00           C  
ATOM     33  HA  SER     3      38.310  64.771 102.188  1.00  0.00           H  
ATOM     34  CB  SER     3      38.645  66.593 101.268  1.00  0.00           C  
ATOM     35  HB2 SER     3      38.445  67.006 100.279  1.00  0.00           H  
ATOM     36  HB3 SER     3      38.401  67.367 101.997  1.00  0.00           H  
ATOM     37  OG  SER     3      39.989  66.230 101.445  1.00  0.00           O  
ATOM     38  HG  SER     3      40.267  66.386 102.350  1.00  0.00           H  
ATOM     39  C   SER     3      36.420  65.468 101.404  1.00  0.00           C  
ATOM     40  O   SER     3      35.703  65.185 100.445  1.00  0.00           O  
ATOM     41  N   ASN     4      35.979  66.029 102.476  1.00  0.00           N  
ATOM     42  H   ASN     4      36.737  66.286 103.092  1.00  0.00           H  
ATOM     43  CA  ASN     4      34.590  66.220 102.836  1.00  0.00           C  
ATOM     44  HA  ASN     4      34.246  66.993 102.149  1.00  0.00           H  
ATOM     45  CB  ASN     4      33.604  64.994 102.626  1.00  0.00           C  
ATOM     46  HB2 ASN     4      33.825  64.693 101.602  1.00  0.00           H  
ATOM     47  HB3 ASN     4      33.776  64.225 103.379  1.00  0.00           H  
ATOM     48  CG  ASN     4      32.100  65.415 102.632  1.00  0.00           C  
ATOM     49  OD1 ASN     4      31.777  66.512 102.259  1.00  0.00           O  
ATOM     50  ND2 ASN     4      31.237  64.564 103.171  1.00  0.00           N  
ATOM     51 HD21 ASN     4      30.303  64.937 103.078  1.00  0.00           H  
ATOM     52 HD22 ASN     4      31.413  63.662 103.589  1.00  0.00           H  
ATOM     53  C   ASN     4      34.500  66.840 104.265  1.00  0.00           C  
ATOM     54  O   ASN     4      34.803  66.100 105.222  1.00  0.00           O  
ATOM     55  N   ASP     5      34.208  68.085 104.485  1.00  0.00           N  
ATOM     56  H   ASP     5      34.172  68.376 105.451  1.00  0.00           H  
ATOM     57  CA  ASP     5      33.898  69.210 103.526  1.00  0.00           C  
ATOM     58  HA  ASP     5      33.013  69.099 102.900  1.00  0.00           H  
ATOM     59  CB  ASP     5      33.407  70.444 104.351  1.00  0.00           C  
ATOM     60  HB2 ASP     5      34.234  70.936 104.863  1.00  0.00           H  
ATOM     61  HB3 ASP     5      33.045  71.274 103.744  1.00  0.00           H  
ATOM     62  CG  ASP     5      32.296  70.174 105.375  1.00  0.00           C  
ATOM     63  OD1 ASP     5      31.534  69.187 105.293  1.00  0.00           O  
ATOM     64  OD2 ASP     5      32.116  70.957 106.367  1.00  0.00           O  
ATOM     65  C   ASP     5      35.065  69.700 102.579  1.00  0.00           C  
ATOM     66  O   ASP     5      36.214  69.595 102.993  1.00  0.00           O  
ATOM     67  N   TYR     6      34.715  70.258 101.418  1.00  0.00           N  
ATOM     68  H   TYR     6      33.724  70.234 101.227  1.00  0.00           H  
ATOM     69  CA  TYR     6      35.645  70.502 100.259  1.00  0.00           C  
ATOM     70  HA  TYR     6      36.487  70.952 100.786  1.00  0.00           H  
ATOM     71  CB  TYR     6      36.153  69.156  99.785  1.00  0.00           C  
ATOM     72  HB2 TYR     6      36.597  68.500 100.534  1.00  0.00           H  
ATOM     73  HB3 TYR     6      35.269  68.607  99.461  1.00  0.00           H  
ATOM     74  CG  TYR     6      37.150  69.243  98.673  1.00  0.00           C  
ATOM     75  CD1 TYR     6      37.040  68.617  97.457  1.00  0.00           C  
ATOM     76  HD1 TYR     6      36.289  67.864  97.273  1.00  0.00           H  
ATOM     77  CE1 TYR     6      37.851  68.869  96.389  1.00  0.00           C  
ATOM     78  HE1 TYR     6      37.600  68.367  95.466  1.00  0.00           H  
ATOM     79  CZ  TYR     6      38.949  69.757  96.557  1.00  0.00           C  
ATOM     80  OH  TYR     6      39.880  69.941  95.608  1.00  0.00           O  
ATOM     81  HH  TYR     6      40.662  70.299  96.035  1.00  0.00           H  
ATOM     82  CE2 TYR     6      39.125  70.287  97.807  1.00  0.00           C  
ATOM     83  HE2 TYR     6      40.062  70.727  98.113  1.00  0.00           H  
ATOM     84  CD2 TYR     6      38.235  70.010  98.872  1.00  0.00           C  
ATOM     85  HD2 TYR     6      38.465  70.416  99.846  1.00  0.00           H  
ATOM     86  C   TYR     6      34.930  71.353  99.189  1.00  0.00           C  
ATOM     87  O   TYR     6      33.706  71.402  99.079  1.00  0.00           O  
ATOM     88  N   THR     7      35.815  72.171  98.644  1.00  0.00           N  
ATOM     89  H   THR     7      36.781  72.080  98.925  1.00  0.00           H  
ATOM     90  CA  THR     7      35.739  72.651  97.269  1.00  0.00           C  
ATOM     91  HA  THR     7      35.639  71.729  96.696  1.00  0.00           H  
ATOM     92  CB  THR     7      34.473  73.471  96.958  1.00  0.00           C  
ATOM     93  HB  THR     7      33.621  72.836  97.200  1.00  0.00           H  
ATOM     94  CG2 THR     7      34.368  74.746  97.825  1.00  0.00           C  
ATOM     95 HG21 THR     7      33.425  75.257  97.632  1.00  0.00           H  
ATOM     96 HG22 THR     7      34.410  74.533  98.893  1.00  0.00           H  
ATOM     97 HG23 THR     7      35.142  75.448  97.514  1.00  0.00           H  
ATOM     98  OG1 THR     7      34.469  73.860  95.614  1.00  0.00           O  
ATOM     99  HG1 THR     7      33.630  74.323  95.557  1.00  0.00           H  
ATOM    100  C   THR     7      37.112  73.260  96.834  1.00  0.00           C  
ATOM    101  O   THR     7      37.796  73.927  97.645  1.00  0.00           O  
ATOM    102  N   GLN     8      37.455  73.003  95.606  1.00  0.00           N  
ATOM    103  H   GLN     8      36.862  72.388  95.067  1.00  0.00           H  
ATOM    104  CA  GLN     8      38.723  73.441  94.939  1.00  0.00           C  
ATOM    105  HA  GLN     8      39.545  72.832  95.316  1.00  0.00           H  
ATOM    106  CB  GLN     8      38.519  73.258  93.438  1.00  0.00           C  
ATOM    107  HB2 GLN     8      37.549  73.708  93.225  1.00  0.00           H  
ATOM    108  HB3 GLN     8      39.335  73.774  92.933  1.00  0.00           H  
ATOM    109  CG  GLN     8      38.537  71.745  92.947  1.00  0.00           C  
ATOM    110  HG2 GLN     8      39.429  71.192  93.238  1.00  0.00           H  
ATOM    111  HG3 GLN     8      37.810  71.232  93.577  1.00  0.00           H  
ATOM    112  CD  GLN     8      38.131  71.578  91.504  1.00  0.00           C  
ATOM    113  OE1 GLN     8      38.921  71.204  90.696  1.00  0.00           O  
ATOM    114  NE2 GLN     8      36.956  72.030  91.227  1.00  0.00           N  
ATOM    115 HE21 GLN     8      36.278  72.360  91.900  1.00  0.00           H  
ATOM    116 HE22 GLN     8      36.531  71.742  90.358  1.00  0.00           H  
ATOM    117  C   GLN     8      39.099  74.910  95.190  1.00  0.00           C  
ATOM    118  O   GLN     8      38.222  75.795  95.385  1.00  0.00           O  
ATOM    119  N   GLN     9      40.381  75.206  95.340  1.00  0.00           N  
ATOM    120  H   GLN     9      40.583  76.193  95.277  1.00  0.00           H  
ATOM    121  CA  GLN     9      41.654  74.461  95.633  1.00  0.00           C  
ATOM    122  HA  GLN     9      42.440  75.216  95.594  1.00  0.00           H  
ATOM    123  CB  GLN     9      41.726  73.965  97.095  1.00  0.00           C  
ATOM    124  HB2 GLN     9      40.951  73.226  97.299  1.00  0.00           H  
ATOM    125  HB3 GLN     9      42.697  73.476  97.170  1.00  0.00           H  
ATOM    126  CG  GLN     9      41.625  75.186  98.052  1.00  0.00           C  
ATOM    127  HG2 GLN     9      42.621  75.487  98.374  1.00  0.00           H  
ATOM    128  HG3 GLN     9      41.065  76.044  97.680  1.00  0.00           H  
ATOM    129  CD  GLN     9      40.949  74.798  99.382  1.00  0.00           C  
ATOM    130  OE1 GLN     9      41.153  73.689  99.864  1.00  0.00           O  
ATOM    131  NE2 GLN     9      40.276  75.640 100.052  1.00  0.00           N  
ATOM    132 HE21 GLN     9      40.306  76.558  99.633  1.00  0.00           H  
ATOM    133 HE22 GLN     9      40.172  75.415 101.032  1.00  0.00           H  
ATOM    134  C   GLN     9      41.997  73.396  94.611  1.00  0.00           C  
ATOM    135  O   GLN     9      42.072  72.133  94.919  1.00  0.00           O  
ATOM    136  N   ALA    10      42.236  73.822  93.325  1.00  0.00           N  
ATOM    137  H   ALA    10      42.315  73.132  92.591  1.00  0.00           H  
ATOM    138  CA  ALA    10      42.496  75.198  92.783  1.00  0.00           C  
ATOM    139  HA  ALA    10      41.909  75.894  93.381  1.00  0.00           H  
ATOM    140  CB  ALA    10      43.922  75.476  93.039  1.00  0.00           C  
ATOM    141  HB1 ALA    10      44.528  74.620  92.743  1.00  0.00           H  
ATOM    142  HB2 ALA    10      44.151  76.388  92.488  1.00  0.00           H  
ATOM    143  HB3 ALA    10      44.137  75.631  94.097  1.00  0.00           H  
ATOM    144  C   ALA    10      41.975  75.296  91.330  1.00  0.00           C  
ATOM    145  O   ALA    10      42.510  74.534  90.486  1.00  0.00           O  
ATOM    146  N   THR    11      41.122  76.234  90.993  1.00  0.00           N  
ATOM    147  H   THR    11      40.767  76.916  91.648  1.00  0.00           H  
ATOM    148  CA  THR    11      40.685  76.537  89.578  1.00  0.00           C  
ATOM    149  HA  THR    11      41.137  75.949  88.779  1.00  0.00           H  
ATOM    150  CB  THR    11      39.178  76.069  89.388  1.00  0.00           C  
ATOM    151  HB  THR    11      38.974  76.442  88.384  1.00  0.00           H  
ATOM    152  CG2 THR    11      38.791  74.644  89.586  1.00  0.00           C  
ATOM    153 HG21 THR    11      37.765  74.459  89.267  1.00  0.00           H  
ATOM    154 HG22 THR    11      39.420  74.001  88.970  1.00  0.00           H  
ATOM    155 HG23 THR    11      39.020  74.232  90.569  1.00  0.00           H  
ATOM    156  OG1 THR    11      38.251  76.712  90.309  1.00  0.00           O  
ATOM    157  HG1 THR    11      38.397  77.655  90.202  1.00  0.00           H  
ATOM    158  C   THR    11      41.049  78.022  89.267  1.00  0.00           C  
ATOM    159  O   THR    11      40.182  78.866  89.432  1.00  0.00           O  
ATOM    160  N   GLN    12      42.303  78.353  89.038  1.00  0.00           N  
ATOM    161  H   GLN    12      42.558  79.326  88.949  1.00  0.00           H  
ATOM    162  CA  GLN    12      43.524  77.496  88.770  1.00  0.00           C  
ATOM    163  HA  GLN    12      43.438  76.435  89.003  1.00  0.00           H  
ATOM    164  CB  GLN    12      43.873  77.649  87.307  1.00  0.00           C  
ATOM    165  HB2 GLN    12      43.546  78.627  86.954  1.00  0.00           H  
ATOM    166  HB3 GLN    12      44.957  77.740  87.239  1.00  0.00           H  
ATOM    167  CG  GLN    12      43.384  76.586  86.241  1.00  0.00           C  
ATOM    168  HG2 GLN    12      43.907  76.868  85.327  1.00  0.00           H  
ATOM    169  HG3 GLN    12      43.720  75.587  86.518  1.00  0.00           H  
ATOM    170  CD  GLN    12      41.915  76.453  86.033  1.00  0.00           C  
ATOM    171  OE1 GLN    12      41.073  77.326  86.282  1.00  0.00           O  
ATOM    172  NE2 GLN    12      41.458  75.316  85.499  1.00  0.00           N  
ATOM    173 HE21 GLN    12      40.482  75.072  85.592  1.00  0.00           H  
ATOM    174 HE22 GLN    12      42.183  74.624  85.378  1.00  0.00           H  
ATOM    175  C   GLN    12      44.655  78.221  89.574  1.00  0.00           C  
ATOM    176  O   GLN    12      44.545  79.439  89.965  1.00  0.00           O  
ATOM    177  N   SER    13      45.568  77.500  90.088  1.00  0.00           N  
ATOM    178  H   SER    13      45.644  76.589  89.659  1.00  0.00           H  
ATOM    179  CA  SER    13      46.774  77.933  90.804  1.00  0.00           C  
ATOM    180  HA  SER    13      46.413  78.414  91.713  1.00  0.00           H  
ATOM    181  CB  SER    13      47.627  76.614  91.121  1.00  0.00           C  
ATOM    182  HB2 SER    13      47.032  75.851  91.623  1.00  0.00           H  
ATOM    183  HB3 SER    13      48.122  76.286  90.207  1.00  0.00           H  
ATOM    184  OG  SER    13      48.555  77.084  92.023  1.00  0.00           O  
ATOM    185  HG  SER    13      49.430  77.100  91.629  1.00  0.00           H  
ATOM    186  C   SER    13      47.715  78.861  90.044  1.00  0.00           C  
ATOM    187  O   SER    13      47.774  78.827  88.842  1.00  0.00           O  
ATOM    188  N   TYR    14      48.515  79.684  90.685  1.00  0.00           N  
ATOM    189  H   TYR    14      48.584  79.678  91.692  1.00  0.00           H  
ATOM    190  CA  TYR    14      49.648  80.469  90.127  1.00  0.00           C  
ATOM    191  HA  TYR    14      49.780  81.321  90.794  1.00  0.00           H  
ATOM    192  CB  TYR    14      50.873  79.571  90.208  1.00  0.00           C  
ATOM    193  HB2 TYR    14      50.828  78.888  89.360  1.00  0.00           H  
ATOM    194  HB3 TYR    14      51.820  80.049  89.959  1.00  0.00           H  
ATOM    195  CG  TYR    14      51.074  78.660  91.433  1.00  0.00           C  
ATOM    196  CD1 TYR    14      50.669  79.196  92.691  1.00  0.00           C  
ATOM    197  HD1 TYR    14      50.435  80.239  92.846  1.00  0.00           H  
ATOM    198  CE1 TYR    14      50.766  78.347  93.834  1.00  0.00           C  
ATOM    199  HE1 TYR    14      50.511  78.712  94.818  1.00  0.00           H  
ATOM    200  CZ  TYR    14      51.259  77.033  93.709  1.00  0.00           C  
ATOM    201  OH  TYR    14      51.501  76.349  94.796  1.00  0.00           O  
ATOM    202  HH  TYR    14      51.022  76.709  95.546  1.00  0.00           H  
ATOM    203  CE2 TYR    14      51.725  76.579  92.516  1.00  0.00           C  
ATOM    204  HE2 TYR    14      52.168  75.604  92.375  1.00  0.00           H  
ATOM    205  CD2 TYR    14      51.574  77.356  91.364  1.00  0.00           C  
ATOM    206  HD2 TYR    14      51.841  76.926  90.410  1.00  0.00           H  
ATOM    207  C   TYR    14      49.321  81.075  88.763  1.00  0.00           C  
ATOM    208  O   TYR    14      50.018  80.789  87.767  1.00  0.00           O  
ATOM    209  N   GLY    15      48.260  81.953  88.637  1.00  0.00           N  
ATOM    210  H   GLY    15      48.024  82.388  87.757  1.00  0.00           H  
ATOM    211  CA  GLY    15      47.502  82.535  89.709  1.00  0.00           C  
ATOM    212  HA2 GLY    15      46.582  82.974  89.323  1.00  0.00           H  
ATOM    213  HA3 GLY    15      47.294  81.755  90.442  1.00  0.00           H  
ATOM    214  C   GLY    15      48.297  83.614  90.390  1.00  0.00           C  
ATOM    215  O   GLY    15      49.473  83.763  90.169  1.00  0.00           O  
ATOM    216  N   ALA    16      47.677  84.434  91.216  1.00  0.00           N  
ATOM    217  H   ALA    16      46.681  84.274  91.267  1.00  0.00           H  
ATOM    218  CA  ALA    16      48.176  85.762  91.636  1.00  0.00           C  
ATOM    219  HA  ALA    16      48.415  86.285  90.710  1.00  0.00           H  
ATOM    220  CB  ALA    16      47.112  86.578  92.375  1.00  0.00           C  
ATOM    221  HB1 ALA    16      46.929  86.208  93.384  1.00  0.00           H  
ATOM    222  HB2 ALA    16      47.472  87.596  92.524  1.00  0.00           H  
ATOM    223  HB3 ALA    16      46.192  86.553  91.790  1.00  0.00           H  
ATOM    224  C   ALA    16      49.482  85.715  92.515  1.00  0.00           C  
ATOM    225  O   ALA    16      50.333  86.636  92.439  1.00  0.00           O  
ATOM    226  N   TYR    17      49.661  84.608  93.331  1.00  0.00           N  
ATOM    227  H   TYR    17      48.900  83.947  93.270  1.00  0.00           H  
ATOM    228  CA  TYR    17      50.790  84.463  94.305  1.00  0.00           C  
ATOM    229  HA  TYR    17      51.469  85.314  94.263  1.00  0.00           H  
ATOM    230  CB  TYR    17      50.071  84.386  95.669  1.00  0.00           C  
ATOM    231  HB2 TYR    17      49.592  83.407  95.697  1.00  0.00           H  
ATOM    232  HB3 TYR    17      50.887  84.453  96.389  1.00  0.00           H  
ATOM    233  CG  TYR    17      48.940  85.405  95.836  1.00  0.00           C  
ATOM    234  CD1 TYR    17      49.285  86.736  96.040  1.00  0.00           C  
ATOM    235  HD1 TYR    17      50.326  87.021  96.068  1.00  0.00           H  
ATOM    236  CE1 TYR    17      48.451  87.711  96.493  1.00  0.00           C  
ATOM    237  HE1 TYR    17      48.709  88.745  96.663  1.00  0.00           H  
ATOM    238  CZ  TYR    17      47.049  87.401  96.541  1.00  0.00           C  
ATOM    239  OH  TYR    17      46.083  88.407  96.748  1.00  0.00           O  
ATOM    240  HH  TYR    17      45.152  88.183  96.822  1.00  0.00           H  
ATOM    241  CE2 TYR    17      46.710  86.086  96.275  1.00  0.00           C  
ATOM    242  HE2 TYR    17      45.665  85.823  96.338  1.00  0.00           H  
ATOM    243  CD2 TYR    17      47.589  85.086  95.953  1.00  0.00           C  
ATOM    244  HD2 TYR    17      47.371  84.053  95.723  1.00  0.00           H  
ATOM    245  C   TYR    17      51.623  83.204  93.945  1.00  0.00           C  
ATOM    246  O   TYR    17      51.361  82.104  94.394  1.00  0.00           O  
ATOM    247  N   PRO    18      52.726  83.396  93.167  1.00  0.00           N  
ATOM    248  CD  PRO    18      53.058  84.617  92.522  1.00  0.00           C  
ATOM    249  HD2 PRO    18      53.117  85.523  93.125  1.00  0.00           H  
ATOM    250  HD3 PRO    18      52.325  84.734  91.724  1.00  0.00           H  
ATOM    251  CG  PRO    18      54.402  84.322  91.831  1.00  0.00           C  
ATOM    252  HG2 PRO    18      55.197  84.449  92.565  1.00  0.00           H  
ATOM    253  HG3 PRO    18      54.465  85.027  91.002  1.00  0.00           H  
ATOM    254  CB  PRO    18      54.369  82.801  91.596  1.00  0.00           C  
ATOM    255  HB2 PRO    18      55.374  82.383  91.641  1.00  0.00           H  
ATOM    256  HB3 PRO    18      53.887  82.459  90.680  1.00  0.00           H  
ATOM    257  CA  PRO    18      53.556  82.263  92.804  1.00  0.00           C  
ATOM    258  HA  PRO    18      52.828  81.512  92.496  1.00  0.00           H  
ATOM    259  C   PRO    18      54.450  81.641  93.864  1.00  0.00           C  
ATOM    260  O   PRO    18      54.788  82.298  94.826  1.00  0.00           O  
ATOM    261  N   THR    19      54.797  80.373  93.824  1.00  0.00           N  
ATOM    262  H   THR    19      54.320  79.745  93.193  1.00  0.00           H  
ATOM    263  CA  THR    19      55.453  79.734  94.965  1.00  0.00           C  
ATOM    264  HA  THR    19      54.886  79.883  95.884  1.00  0.00           H  
ATOM    265  CB  THR    19      55.555  78.238  94.770  1.00  0.00           C  
ATOM    266  HB  THR    19      56.075  77.981  93.847  1.00  0.00           H  
ATOM    267  CG2 THR    19      56.233  77.528  95.894  1.00  0.00           C  
ATOM    268 HG21 THR    19      57.311  77.642  95.785  1.00  0.00           H  
ATOM    269 HG22 THR    19      55.866  77.954  96.828  1.00  0.00           H  
ATOM    270 HG23 THR    19      56.022  76.465  95.778  1.00  0.00           H  
ATOM    271  OG1 THR    19      54.221  77.704  94.795  1.00  0.00           O  
ATOM    272  HG1 THR    19      53.652  78.406  95.117  1.00  0.00           H  
ATOM    273  C   THR    19      56.919  80.313  94.958  1.00  0.00           C  
ATOM    274  O   THR    19      57.714  80.226  94.029  1.00  0.00           O  
ATOM    275  N   GLN    20      57.407  80.938  96.021  1.00  0.00           N  
ATOM    276  H   GLN    20      56.725  80.964  96.766  1.00  0.00           H  
ATOM    277  CA  GLN    20      58.617  81.830  95.985  1.00  0.00           C  
ATOM    278  HA  GLN    20      58.544  82.445  95.088  1.00  0.00           H  
ATOM    279  CB  GLN    20      58.621  82.656  97.315  1.00  0.00           C  
ATOM    280  HB2 GLN    20      57.978  83.534  97.253  1.00  0.00           H  
ATOM    281  HB3 GLN    20      58.216  82.146  98.188  1.00  0.00           H  
ATOM    282  CG  GLN    20      60.053  83.314  97.632  1.00  0.00           C  
ATOM    283  HG2 GLN    20      59.966  83.527  98.697  1.00  0.00           H  
ATOM    284  HG3 GLN    20      60.905  82.635  97.677  1.00  0.00           H  
ATOM    285  CD  GLN    20      60.317  84.681  97.012  1.00  0.00           C  
ATOM    286  OE1 GLN    20      59.502  85.660  96.989  1.00  0.00           O  
ATOM    287  NE2 GLN    20      61.497  84.878  96.483  1.00  0.00           N  
ATOM    288 HE21 GLN    20      62.170  84.145  96.658  1.00  0.00           H  
ATOM    289 HE22 GLN    20      61.680  85.674  95.890  1.00  0.00           H  
ATOM    290  C   GLN    20      59.898  81.029  95.773  1.00  0.00           C  
ATOM    291  O   GLN    20      60.017  80.055  96.468  1.00  0.00           O  
ATOM    292  N   PRO    21      60.889  81.475  94.953  1.00  0.00           N  
ATOM    293  CD  PRO    21      60.599  82.186  93.729  1.00  0.00           C  
ATOM    294  HD2 PRO    21      60.458  83.248  93.931  1.00  0.00           H  
ATOM    295  HD3 PRO    21      59.698  81.826  93.233  1.00  0.00           H  
ATOM    296  CG  PRO    21      61.868  81.825  92.856  1.00  0.00           C  
ATOM    297  HG2 PRO    21      62.520  82.698  92.814  1.00  0.00           H  
ATOM    298  HG3 PRO    21      61.552  81.564  91.846  1.00  0.00           H  
ATOM    299  CB  PRO    21      62.581  80.664  93.442  1.00  0.00           C  
ATOM    300  HB2 PRO    21      63.653  80.851  93.372  1.00  0.00           H  
ATOM    301  HB3 PRO    21      62.268  79.705  93.029  1.00  0.00           H  
ATOM    302  CA  PRO    21      62.163  80.788  94.909  1.00  0.00           C  
ATOM    303  HA  PRO    21      62.140  79.735  95.188  1.00  0.00           H  
ATOM    304  C   PRO    21      63.196  81.395  95.823  1.00  0.00           C  
ATOM    305  O   PRO    21      63.225  82.590  96.092  1.00  0.00           O  
ATOM    306  N   GLY    22      64.070  80.546  96.355  1.00  0.00           N  
ATOM    307  H   GLY    22      64.083  79.555  96.160  1.00  0.00           H  
ATOM    308  CA  GLY    22      65.138  81.045  97.238  1.00  0.00           C  
ATOM    309  HA2 GLY    22      65.553  80.215  97.811  1.00  0.00           H  
ATOM    310  HA3 GLY    22      65.947  81.470  96.643  1.00  0.00           H  
ATOM    311  C   GLY    22      64.613  81.940  98.384  1.00  0.00           C  
ATOM    312  O   GLY    22      63.478  81.827  98.845  1.00  0.00           O  
ATOM    313  N   GLN    23      65.533  82.879  98.733  1.00  0.00           N  
ATOM    314  H   GLN    23      66.424  82.607  98.342  1.00  0.00           H  
ATOM    315  CA  GLN    23      65.299  84.079  99.535  1.00  0.00           C  
ATOM    316  HA  GLN    23      66.010  84.821  99.173  1.00  0.00           H  
ATOM    317  CB  GLN    23      63.856  84.618  99.560  1.00  0.00           C  
ATOM    318  HB2 GLN    23      63.443  84.433  98.569  1.00  0.00           H  
ATOM    319  HB3 GLN    23      63.339  84.053 100.336  1.00  0.00           H  
ATOM    320  CG  GLN    23      63.784  86.070  99.780  1.00  0.00           C  
ATOM    321  HG2 GLN    23      62.760  86.297 100.080  1.00  0.00           H  
ATOM    322  HG3 GLN    23      64.451  86.391 100.580  1.00  0.00           H  
ATOM    323  CD  GLN    23      64.019  86.946  98.512  1.00  0.00           C  
ATOM    324  OE1 GLN    23      64.631  86.531  97.508  1.00  0.00           O  
ATOM    325  NE2 GLN    23      63.518  88.140  98.551  1.00  0.00           N  
ATOM    326 HE21 GLN    23      62.721  88.308  99.148  1.00  0.00           H  
ATOM    327 HE22 GLN    23      63.686  88.658  97.701  1.00  0.00           H  
ATOM    328  C   GLN    23      65.684  83.682 100.994  1.00  0.00           C  
ATOM    329  O   GLN    23      65.473  82.578 101.559  1.00  0.00           O  
ATOM    330  N   GLY    24      66.429  84.583 101.632  1.00  0.00           N  
ATOM    331  H   GLY    24      66.348  85.546 101.337  1.00  0.00           H  
ATOM    332  CA  GLY    24      66.653  84.525 103.063  1.00  0.00           C  
ATOM    333  HA2 GLY    24      67.124  83.592 103.374  1.00  0.00           H  
ATOM    334  HA3 GLY    24      67.383  85.321 103.213  1.00  0.00           H  
ATOM    335  C   GLY    24      65.492  84.879 103.961  1.00  0.00           C  
ATOM    336  O   GLY    24      64.326  84.904 103.559  1.00  0.00           O  
ATOM    337  N   TYR    25      65.723  85.257 105.206  1.00  0.00           N  
ATOM    338  H   TYR    25      66.681  85.243 105.527  1.00  0.00           H  
ATOM    339  CA  TYR    25      64.786  85.818 106.250  1.00  0.00           C  
ATOM    340  HA  TYR    25      63.776  85.953 105.863  1.00  0.00           H  
ATOM    341  CB  TYR    25      64.730  84.804 107.471  1.00  0.00           C  
ATOM    342  HB2 TYR    25      65.737  84.504 107.759  1.00  0.00           H  
ATOM    343  HB3 TYR    25      64.349  85.438 108.272  1.00  0.00           H  
ATOM    344  CG  TYR    25      63.723  83.670 107.356  1.00  0.00           C  
ATOM    345  CD1 TYR    25      62.583  83.551 108.115  1.00  0.00           C  
ATOM    346  HD1 TYR    25      62.300  84.247 108.891  1.00  0.00           H  
ATOM    347  CE1 TYR    25      61.646  82.520 107.767  1.00  0.00           C  
ATOM    348  HE1 TYR    25      60.700  82.425 108.279  1.00  0.00           H  
ATOM    349  CZ  TYR    25      61.974  81.601 106.731  1.00  0.00           C  
ATOM    350  OH  TYR    25      61.249  80.471 106.594  1.00  0.00           O  
ATOM    351  HH  TYR    25      60.396  80.535 107.030  1.00  0.00           H  
ATOM    352  CE2 TYR    25      63.152  81.729 106.047  1.00  0.00           C  
ATOM    353  HE2 TYR    25      63.513  80.984 105.354  1.00  0.00           H  
ATOM    354  CD2 TYR    25      64.001  82.723 106.380  1.00  0.00           C  
ATOM    355  HD2 TYR    25      64.960  82.864 105.903  1.00  0.00           H  
ATOM    356  C   TYR    25      65.200  87.200 106.613  1.00  0.00           C  
ATOM    357  O   TYR    25      66.302  87.434 107.128  1.00  0.00           O  
ATOM    358  N   SER    26      64.353  88.138 106.175  1.00  0.00           N  
ATOM    359  H   SER    26      63.457  87.907 105.769  1.00  0.00           H  
ATOM    360  CA  SER    26      64.730  89.553 106.345  1.00  0.00           C  
ATOM    361  HA  SER    26      65.773  89.721 106.080  1.00  0.00           H  
ATOM    362  CB  SER    26      63.796  90.435 105.399  1.00  0.00           C  
ATOM    363  HB2 SER    26      62.761  90.097 105.349  1.00  0.00           H  
ATOM    364  HB3 SER    26      63.655  91.371 105.940  1.00  0.00           H  
ATOM    365  OG  SER    26      64.307  90.550 104.121  1.00  0.00           O  
ATOM    366  HG  SER    26      64.043  89.790 103.597  1.00  0.00           H  
ATOM    367  C   SER    26      64.728  90.147 107.789  1.00  0.00           C  
ATOM    368  O   SER    26      63.906  89.808 108.610  1.00  0.00           O  
ATOM    369  N   GLN    27      65.686  91.053 108.024  1.00  0.00           N  
ATOM    370  H   GLN    27      66.409  91.086 107.319  1.00  0.00           H  
ATOM    371  CA  GLN    27      66.058  91.609 109.295  1.00  0.00           C  
ATOM    372  HA  GLN    27      65.235  92.240 109.631  1.00  0.00           H  
ATOM    373  CB  GLN    27      66.208  90.545 110.382  1.00  0.00           C  
ATOM    374  HB2 GLN    27      66.744  90.962 111.235  1.00  0.00           H  
ATOM    375  HB3 GLN    27      65.219  90.355 110.799  1.00  0.00           H  
ATOM    376  CG  GLN    27      66.833  89.143 110.164  1.00  0.00           C  
ATOM    377  HG2 GLN    27      66.261  88.350 110.646  1.00  0.00           H  
ATOM    378  HG3 GLN    27      66.887  88.813 109.127  1.00  0.00           H  
ATOM    379  CD  GLN    27      68.271  89.069 110.679  1.00  0.00           C  
ATOM    380  OE1 GLN    27      68.468  89.096 111.901  1.00  0.00           O  
ATOM    381  NE2 GLN    27      69.243  88.954 109.802  1.00  0.00           N  
ATOM    382 HE21 GLN    27      68.997  89.096 108.833  1.00  0.00           H  
ATOM    383 HE22 GLN    27      70.165  88.952 110.213  1.00  0.00           H  
ATOM    384  C   GLN    27      67.349  92.431 109.167  1.00  0.00           C  
ATOM    385  O   GLN    27      68.496  91.960 109.429  1.00  0.00           O  
ATOM    386  N   GLN    28      67.317  93.732 108.814  1.00  0.00           N  
ATOM    387  H   GLN    28      66.446  94.199 108.604  1.00  0.00           H  
ATOM    388  CA  GLN    28      68.510  94.637 108.778  1.00  0.00           C  
ATOM    389  HA  GLN    28      69.295  94.269 109.437  1.00  0.00           H  
ATOM    390  CB  GLN    28      69.030  94.817 107.288  1.00  0.00           C  
ATOM    391  HB2 GLN    28      69.448  93.878 106.925  1.00  0.00           H  
ATOM    392  HB3 GLN    28      68.210  95.113 106.634  1.00  0.00           H  
ATOM    393  CG  GLN    28      70.063  95.941 107.061  1.00  0.00           C  
ATOM    394  HG2 GLN    28      70.211  95.801 105.990  1.00  0.00           H  
ATOM    395  HG3 GLN    28      69.610  96.905 107.294  1.00  0.00           H  
ATOM    396  CD  GLN    28      71.453  95.684 107.621  1.00  0.00           C  
ATOM    397  OE1 GLN    28      71.565  94.690 108.309  1.00  0.00           O  
ATOM    398  NE2 GLN    28      72.451  96.494 107.341  1.00  0.00           N  
ATOM    399 HE21 GLN    28      73.378  96.412 107.732  1.00  0.00           H  
ATOM    400 HE22 GLN    28      72.319  97.185 106.616  1.00  0.00           H  
ATOM    401  C   GLN    28      68.124  96.036 109.299  1.00  0.00           C  
ATOM    402  O   GLN    28      67.519  96.874 108.634  1.00  0.00           O  
ATOM    403  N   SER    29      68.626  96.313 110.499  1.00  0.00           N  
ATOM    404  H   SER    29      69.272  95.637 110.881  1.00  0.00           H  
ATOM    405  CA  SER    29      68.716  97.702 111.015  1.00  0.00           C  
ATOM    406  HA  SER    29      67.742  98.173 110.878  1.00  0.00           H  
ATOM    407  CB  SER    29      68.951  97.576 112.494  1.00  0.00           C  
ATOM    408  HB2 SER    29      68.142  96.950 112.870  1.00  0.00           H  
ATOM    409  HB3 SER    29      69.916  97.181 112.812  1.00  0.00           H  
ATOM    410  OG  SER    29      68.652  98.844 112.984  1.00  0.00           O  
ATOM    411  HG  SER    29      67.712  98.993 113.109  1.00  0.00           H  
ATOM    412  C   SER    29      69.886  98.374 110.252  1.00  0.00           C  
ATOM    413  O   SER    29      71.025  97.948 110.158  1.00  0.00           O  
ATOM    414  N   SER    30      69.576  99.609 109.783  1.00  0.00           N  
ATOM    415  H   SER    30      68.637  99.959 109.909  1.00  0.00           H  
ATOM    416  CA  SER    30      70.604 100.534 109.252  1.00  0.00           C  
ATOM    417  HA  SER    30      71.253 100.039 108.529  1.00  0.00           H  
ATOM    418  CB  SER    30      69.822 101.574 108.409  1.00  0.00           C  
ATOM    419  HB2 SER    30      68.965 101.921 108.986  1.00  0.00           H  
ATOM    420  HB3 SER    30      70.475 102.434 108.258  1.00  0.00           H  
ATOM    421  OG  SER    30      69.463 101.086 107.152  1.00  0.00           O  
ATOM    422  HG  SER    30      68.586 100.700 107.210  1.00  0.00           H  
ATOM    423  C   SER    30      71.390 101.219 110.376  1.00  0.00           C  
ATOM    424  O   SER    30      70.909 101.267 111.505  1.00  0.00           O  
ATOM    425  N   GLN    31      72.582 101.716 110.165  1.00  0.00           N  
ATOM    426  H   GLN    31      73.008 102.057 111.015  1.00  0.00           H  
ATOM    427  CA  GLN    31      73.351 101.990 108.949  1.00  0.00           C  
ATOM    428  HA  GLN    31      72.828 101.579 108.086  1.00  0.00           H  
ATOM    429  CB  GLN    31      73.355 103.505 108.728  1.00  0.00           C  
ATOM    430  HB2 GLN    31      72.350 103.922 108.793  1.00  0.00           H  
ATOM    431  HB3 GLN    31      73.923 104.018 109.504  1.00  0.00           H  
ATOM    432  CG  GLN    31      74.021 103.869 107.389  1.00  0.00           C  
ATOM    433  HG2 GLN    31      74.271 104.930 107.386  1.00  0.00           H  
ATOM    434  HG3 GLN    31      75.034 103.476 107.308  1.00  0.00           H  
ATOM    435  CD  GLN    31      73.123 103.630 106.201  1.00  0.00           C  
ATOM    436  OE1 GLN    31      71.875 103.692 106.188  1.00  0.00           O  
ATOM    437  NE2 GLN    31      73.665 103.229 105.066  1.00  0.00           N  
ATOM    438 HE21 GLN    31      73.050 103.233 104.265  1.00  0.00           H  
ATOM    439 HE22 GLN    31      74.657 103.055 104.988  1.00  0.00           H  
ATOM    440  C   GLN    31      74.744 101.299 109.064  1.00  0.00           C  
ATOM    441  O   GLN    31      75.498 101.575 109.999  1.00  0.00           O  
ATOM    442  N   PRO    32      75.169 100.429 108.132  1.00  0.00           N  
ATOM    443  CD  PRO    32      74.349  99.848 107.146  1.00  0.00           C  
ATOM    444  HD2 PRO    32      73.832 100.614 106.567  1.00  0.00           H  
ATOM    445  HD3 PRO    32      73.628  99.173 107.606  1.00  0.00           H  
ATOM    446  CG  PRO    32      75.357  99.050 106.244  1.00  0.00           C  
ATOM    447  HG2 PRO    32      75.665  99.665 105.399  1.00  0.00           H  
ATOM    448  HG3 PRO    32      74.984  98.103 105.854  1.00  0.00           H  
ATOM    449  CB  PRO    32      76.614  98.809 107.077  1.00  0.00           C  
ATOM    450  HB2 PRO    32      77.526  98.929 106.492  1.00  0.00           H  
ATOM    451  HB3 PRO    32      76.589  97.816 107.525  1.00  0.00           H  
ATOM    452  CA  PRO    32      76.497  99.809 108.189  1.00  0.00           C  
ATOM    453  HA  PRO    32      76.576  99.226 109.107  1.00  0.00           H  
ATOM    454  C   PRO    32      77.738 100.755 108.219  1.00  0.00           C  
ATOM    455  O   PRO    32      77.890 101.733 107.463  1.00  0.00           O  
ATOM    456  N   TYR    33      78.617 100.520 109.174  1.00  0.00           N  
ATOM    457  H   TYR    33      78.390  99.940 109.970  1.00  0.00           H  
ATOM    458  CA  TYR    33      79.950 101.133 109.263  1.00  0.00           C  
ATOM    459  HA  TYR    33      80.053 101.798 108.406  1.00  0.00           H  
ATOM    460  CB  TYR    33      80.134 101.944 110.576  1.00  0.00           C  
ATOM    461  HB2 TYR    33      80.058 101.250 111.413  1.00  0.00           H  
ATOM    462  HB3 TYR    33      81.110 102.381 110.785  1.00  0.00           H  
ATOM    463  CG  TYR    33      79.117 102.993 110.848  1.00  0.00           C  
ATOM    464  CD1 TYR    33      79.082 104.228 110.136  1.00  0.00           C  
ATOM    465  HD1 TYR    33      79.922 104.497 109.512  1.00  0.00           H  
ATOM    466  CE1 TYR    33      77.872 104.969 110.176  1.00  0.00           C  
ATOM    467  HE1 TYR    33      77.754 105.852 109.566  1.00  0.00           H  
ATOM    468  CZ  TYR    33      76.857 104.630 111.077  1.00  0.00           C  
ATOM    469  OH  TYR    33      75.713 105.432 111.177  1.00  0.00           O  
ATOM    470  HH  TYR    33      75.214 105.033 111.893  1.00  0.00           H  
ATOM    471  CE2 TYR    33      76.906 103.484 111.859  1.00  0.00           C  
ATOM    472  HE2 TYR    33      76.122 103.130 112.512  1.00  0.00           H  
ATOM    473  CD2 TYR    33      78.020 102.614 111.628  1.00  0.00           C  
ATOM    474  HD2 TYR    33      78.062 101.669 112.149  1.00  0.00           H  
ATOM    475  C   TYR    33      81.101 100.148 109.170  1.00  0.00           C  
ATOM    476  O   TYR    33      82.239 100.584 109.226  1.00  0.00           O  
ATOM    477  N   GLY    34      80.816  98.843 109.229  1.00  0.00           N  
ATOM    478  H   GLY    34      79.833  98.658 109.365  1.00  0.00           H  
ATOM    479  CA  GLY    34      81.829  97.837 109.348  1.00  0.00           C  
ATOM    480  HA2 GLY    34      81.452  96.842 109.586  1.00  0.00           H  
ATOM    481  HA3 GLY    34      82.422  97.771 108.435  1.00  0.00           H  
ATOM    482  C   GLY    34      82.764  98.021 110.561  1.00  0.00           C  
ATOM    483  O   GLY    34      82.423  98.613 111.583  1.00  0.00           O  
ATOM    484  N   GLN    35      83.967  97.549 110.436  1.00  0.00           N  
ATOM    485  H   GLN    35      84.175  96.850 109.738  1.00  0.00           H  
ATOM    486  CA  GLN    35      85.204  98.127 111.080  1.00  0.00           C  
ATOM    487  HA  GLN    35      85.085  99.198 111.246  1.00  0.00           H  
ATOM    488  CB  GLN    35      85.419  97.562 112.510  1.00  0.00           C  
ATOM    489  HB2 GLN    35      84.514  97.942 112.983  1.00  0.00           H  
ATOM    490  HB3 GLN    35      85.477  96.474 112.486  1.00  0.00           H  
ATOM    491  CG  GLN    35      86.669  98.216 113.195  1.00  0.00           C  
ATOM    492  HG2 GLN    35      86.894  97.608 114.071  1.00  0.00           H  
ATOM    493  HG3 GLN    35      87.436  98.471 112.464  1.00  0.00           H  
ATOM    494  CD  GLN    35      86.158  99.537 113.812  1.00  0.00           C  
ATOM    495  OE1 GLN    35      86.050 100.507 113.128  1.00  0.00           O  
ATOM    496  NE2 GLN    35      85.875  99.610 115.090  1.00  0.00           N  
ATOM    497 HE21 GLN    35      85.718  98.754 115.603  1.00  0.00           H  
ATOM    498 HE22 GLN    35      85.380 100.444 115.371  1.00  0.00           H  
ATOM    499  C   GLN    35      86.422  97.896 110.170  1.00  0.00           C  
ATOM    500  O   GLN    35      87.038  96.789 110.247  1.00  0.00           O  
ATOM    501  N   GLN    36      86.776  98.778 109.251  1.00  0.00           N  
ATOM    502  H   GLN    36      87.340  98.420 108.493  1.00  0.00           H  
ATOM    503  CA  GLN    36      86.213 100.081 109.006  1.00  0.00           C  
ATOM    504  HA  GLN    36      85.190 100.097 109.384  1.00  0.00           H  
ATOM    505  CB  GLN    36      87.024 101.163 109.742  1.00  0.00           C  
ATOM    506  HB2 GLN    36      86.530 102.104 109.497  1.00  0.00           H  
ATOM    507  HB3 GLN    36      86.866 101.027 110.812  1.00  0.00           H  
ATOM    508  CG  GLN    36      88.500 101.346 109.449  1.00  0.00           C  
ATOM    509  HG2 GLN    36      88.965 100.365 109.551  1.00  0.00           H  
ATOM    510  HG3 GLN    36      88.694 101.653 108.421  1.00  0.00           H  
ATOM    511  CD  GLN    36      89.197 102.273 110.348  1.00  0.00           C  
ATOM    512  OE1 GLN    36      89.430 102.141 111.511  1.00  0.00           O  
ATOM    513  NE2 GLN    36      89.697 103.367 109.781  1.00  0.00           N  
ATOM    514 HE21 GLN    36      89.861 103.228 108.794  1.00  0.00           H  
ATOM    515 HE22 GLN    36      90.224 104.074 110.273  1.00  0.00           H  
ATOM    516  C   GLN    36      85.988 100.386 107.561  1.00  0.00           C  
ATOM    517  O   GLN    36      86.976 100.394 106.813  1.00  0.00           O  
ATOM    518  N   SER    37      84.733 100.660 107.211  1.00  0.00           N  
ATOM    519  H   SER    37      84.057 100.672 107.961  1.00  0.00           H  
ATOM    520  CA  SER    37      84.335 101.112 105.848  1.00  0.00           C  
ATOM    521  HA  SER    37      84.688 100.293 105.221  1.00  0.00           H  
ATOM    522  CB  SER    37      82.844 101.198 105.792  1.00  0.00           C  
ATOM    523  HB2 SER    37      82.431 101.643 104.887  1.00  0.00           H  
ATOM    524  HB3 SER    37      82.408 100.221 106.002  1.00  0.00           H  
ATOM    525  OG  SER    37      82.404 102.169 106.781  1.00  0.00           O  
ATOM    526  HG  SER    37      81.469 102.295 106.605  1.00  0.00           H  
ATOM    527  C   SER    37      84.883 102.424 105.342  1.00  0.00           C  
ATOM    528  O   SER    37      85.137 103.380 106.088  1.00  0.00           O  
ATOM    529  N   TYR    38      85.012 102.432 104.061  1.00  0.00           N  
ATOM    530  H   TYR    38      84.708 101.657 103.489  1.00  0.00           H  
ATOM    531  CA  TYR    38      85.826 103.484 103.396  1.00  0.00           C  
ATOM    532  HA  TYR    38      85.395 104.444 103.679  1.00  0.00           H  
ATOM    533  CB  TYR    38      87.325 103.384 103.864  1.00  0.00           C  
ATOM    534  HB2 TYR    38      87.471 103.379 104.944  1.00  0.00           H  
ATOM    535  HB3 TYR    38      87.675 102.413 103.513  1.00  0.00           H  
ATOM    536  CG  TYR    38      88.203 104.468 103.245  1.00  0.00           C  
ATOM    537  CD1 TYR    38      89.283 104.235 102.318  1.00  0.00           C  
ATOM    538  HD1 TYR    38      89.554 103.244 101.988  1.00  0.00           H  
ATOM    539  CE1 TYR    38      90.063 105.294 101.955  1.00  0.00           C  
ATOM    540  HE1 TYR    38      90.970 105.200 101.377  1.00  0.00           H  
ATOM    541  CZ  TYR    38      89.826 106.606 102.339  1.00  0.00           C  
ATOM    542  OH  TYR    38      90.636 107.629 101.814  1.00  0.00           O  
ATOM    543  HH  TYR    38      90.816 108.228 102.542  1.00  0.00           H  
ATOM    544  CE2 TYR    38      88.775 106.825 103.293  1.00  0.00           C  
ATOM    545  HE2 TYR    38      88.639 107.804 103.727  1.00  0.00           H  
ATOM    546  CD2 TYR    38      88.001 105.728 103.815  1.00  0.00           C  
ATOM    547  HD2 TYR    38      87.263 105.785 104.601  1.00  0.00           H  
ATOM    548  C   TYR    38      85.800 103.302 101.944  1.00  0.00           C  
ATOM    549  O   TYR    38      86.026 102.205 101.417  1.00  0.00           O  
ATOM    550  N   SER    39      85.788 104.453 101.207  1.00  0.00           N  
ATOM    551  H   SER    39      85.700 105.304 101.744  1.00  0.00           H  
ATOM    552  CA  SER    39      85.690 104.562  99.766  1.00  0.00           C  
ATOM    553  HA  SER    39      86.153 103.638  99.420  1.00  0.00           H  
ATOM    554  CB  SER    39      84.315 104.686  99.157  1.00  0.00           C  
ATOM    555  HB2 SER    39      83.893 105.643  99.462  1.00  0.00           H  
ATOM    556  HB3 SER    39      84.331 104.678  98.068  1.00  0.00           H  
ATOM    557  OG  SER    39      83.561 103.600  99.594  1.00  0.00           O  
ATOM    558  HG  SER    39      83.005 103.267  98.886  1.00  0.00           H  
ATOM    559  C   SER    39      86.628 105.585  99.025  1.00  0.00           C  
ATOM    560  O   SER    39      86.616 105.715  97.786  1.00  0.00           O  
ATOM    561  N   GLY    40      87.516 106.243  99.773  1.00  0.00           N  
ATOM    562  H   GLY    40      87.675 106.015 100.744  1.00  0.00           H  
ATOM    563  CA  GLY    40      88.401 107.317  99.166  1.00  0.00           C  
ATOM    564  HA2 GLY    40      87.817 108.088  98.664  1.00  0.00           H  
ATOM    565  HA3 GLY    40      88.822 107.961  99.938  1.00  0.00           H  
ATOM    566  C   GLY    40      89.503 106.753  98.293  1.00  0.00           C  
ATOM    567  O   GLY    40      90.350 106.001  98.753  1.00  0.00           O  
ATOM    568  N   TYR    41      89.632 107.113  97.003  1.00  0.00           N  
ATOM    569  H   TYR    41      90.371 106.782  96.398  1.00  0.00           H  
ATOM    570  CA  TYR    41      88.824 108.037  96.270  1.00  0.00           C  
ATOM    571  HA  TYR    41      87.880 108.203  96.791  1.00  0.00           H  
ATOM    572  CB  TYR    41      89.536 109.401  96.213  1.00  0.00           C  
ATOM    573  HB2 TYR    41      90.370 109.389  95.511  1.00  0.00           H  
ATOM    574  HB3 TYR    41      88.825 110.074  95.735  1.00  0.00           H  
ATOM    575  CG  TYR    41      90.016 109.936  97.567  1.00  0.00           C  
ATOM    576  CD1 TYR    41      91.308 109.665  98.073  1.00  0.00           C  
ATOM    577  HD1 TYR    41      91.961 108.970  97.565  1.00  0.00           H  
ATOM    578  CE1 TYR    41      91.733 110.086  99.377  1.00  0.00           C  
ATOM    579  HE1 TYR    41      92.741 109.792  99.629  1.00  0.00           H  
ATOM    580  CZ  TYR    41      90.867 110.830 100.156  1.00  0.00           C  
ATOM    581  OH  TYR    41      91.237 111.380 101.385  1.00  0.00           O  
ATOM    582  HH  TYR    41      92.103 111.090 101.681  1.00  0.00           H  
ATOM    583  CE2 TYR    41      89.553 111.061  99.728  1.00  0.00           C  
ATOM    584  HE2 TYR    41      88.940 111.570 100.457  1.00  0.00           H  
ATOM    585  CD2 TYR    41      89.162 110.659  98.429  1.00  0.00           C  
ATOM    586  HD2 TYR    41      88.152 110.854  98.099  1.00  0.00           H  
ATOM    587  C   TYR    41      88.498 107.719  94.747  1.00  0.00           C  
ATOM    588  O   TYR    41      89.375 107.377  94.004  1.00  0.00           O  
ATOM    589  N   SER    42      87.216 107.819  94.368  1.00  0.00           N  
ATOM    590  H   SER    42      86.676 108.263  95.097  1.00  0.00           H  
ATOM    591  CA  SER    42      86.634 107.625  93.050  1.00  0.00           C  
ATOM    592  HA  SER    42      86.888 106.608  92.750  1.00  0.00           H  
ATOM    593  CB  SER    42      85.112 107.670  93.144  1.00  0.00           C  
ATOM    594  HB2 SER    42      84.672 107.425  92.177  1.00  0.00           H  
ATOM    595  HB3 SER    42      84.758 106.945  93.877  1.00  0.00           H  
ATOM    596  OG  SER    42      84.657 109.024  93.562  1.00  0.00           O  
ATOM    597  HG  SER    42      83.736 109.060  93.291  1.00  0.00           H  
ATOM    598  C   SER    42      87.215 108.638  92.037  1.00  0.00           C  
ATOM    599  O   SER    42      87.923 109.651  92.388  1.00  0.00           O  
ATOM    600  N   GLN    43      86.760 108.420  90.801  1.00  0.00           N  
ATOM    601  H   GLN    43      86.240 107.582  90.583  1.00  0.00           H  
ATOM    602  CA  GLN    43      87.198 109.181  89.673  1.00  0.00           C  
ATOM    603  HA  GLN    43      87.361 110.176  90.088  1.00  0.00           H  
ATOM    604  CB  GLN    43      88.473 108.565  89.022  1.00  0.00           C  
ATOM    605  HB2 GLN    43      88.268 107.502  88.899  1.00  0.00           H  
ATOM    606  HB3 GLN    43      88.658 109.084  88.081  1.00  0.00           H  
ATOM    607  CG  GLN    43      89.749 108.670  89.878  1.00  0.00           C  
ATOM    608  HG2 GLN    43      89.756 109.661  90.330  1.00  0.00           H  
ATOM    609  HG3 GLN    43      89.739 107.907  90.656  1.00  0.00           H  
ATOM    610  CD  GLN    43      91.036 108.410  89.110  1.00  0.00           C  
ATOM    611  OE1 GLN    43      91.231 108.689  87.935  1.00  0.00           O  
ATOM    612  NE2 GLN    43      91.957 107.709  89.719  1.00  0.00           N  
ATOM    613 HE21 GLN    43      91.896 107.667  90.726  1.00  0.00           H  
ATOM    614 HE22 GLN    43      92.790 107.474  89.198  1.00  0.00           H  
ATOM    615  C   GLN    43      86.109 109.187  88.640  1.00  0.00           C  
ATOM    616  O   GLN    43      85.703 108.118  88.198  1.00  0.00           O  
ATOM    617  N   SER    44      85.832 110.417  88.209  1.00  0.00           N  
ATOM    618  H   SER    44      86.180 111.229  88.699  1.00  0.00           H  
ATOM    619  CA  SER    44      84.912 110.745  87.075  1.00  0.00           C  
ATOM    620  HA  SER    44      85.150 110.161  86.186  1.00  0.00           H  
ATOM    621  CB  SER    44      83.496 110.166  87.535  1.00  0.00           C  
ATOM    622  HB2 SER    44      83.558 109.079  87.481  1.00  0.00           H  
ATOM    623  HB3 SER    44      83.265 110.590  88.511  1.00  0.00           H  
ATOM    624  OG  SER    44      82.582 110.563  86.594  1.00  0.00           O  
ATOM    625  HG  SER    44      81.937 111.139  87.011  1.00  0.00           H  
ATOM    626  C   SER    44      84.883 112.266  86.679  1.00  0.00           C  
ATOM    627  O   SER    44      85.451 113.095  87.389  1.00  0.00           O  
ATOM    628  N   THR    45      84.342 112.714  85.537  1.00  0.00           N  
ATOM    629  H   THR    45      83.958 112.008  84.926  1.00  0.00           H  
ATOM    630  CA  THR    45      84.271 114.120  85.081  1.00  0.00           C  
ATOM    631  HA  THR    45      83.546 114.195  84.270  1.00  0.00           H  
ATOM    632  CB  THR    45      83.870 115.201  86.087  1.00  0.00           C  
ATOM    633  HB  THR    45      84.682 115.466  86.764  1.00  0.00           H  
ATOM    634  CG2 THR    45      83.453 116.513  85.486  1.00  0.00           C  
ATOM    635 HG21 THR    45      82.634 116.334  84.790  1.00  0.00           H  
ATOM    636 HG22 THR    45      83.096 117.184  86.267  1.00  0.00           H  
ATOM    637 HG23 THR    45      84.258 117.040  84.974  1.00  0.00           H  
ATOM    638  OG1 THR    45      82.749 114.652  86.809  1.00  0.00           O  
ATOM    639  HG1 THR    45      83.185 114.408  87.629  1.00  0.00           H  
ATOM    640  C   THR    45      85.573 114.528  84.363  1.00  0.00           C  
ATOM    641  O   THR    45      86.684 114.328  84.897  1.00  0.00           O  
ATOM    642  N   ASP    46      85.437 114.951  83.090  1.00  0.00           N  
ATOM    643  H   ASP    46      84.524 114.899  82.662  1.00  0.00           H  
ATOM    644  CA  ASP    46      86.413 115.392  82.166  1.00  0.00           C  
ATOM    645  HA  ASP    46      87.256 114.702  82.134  1.00  0.00           H  
ATOM    646  CB  ASP    46      85.860 115.465  80.773  1.00  0.00           C  
ATOM    647  HB2 ASP    46      85.382 114.493  80.653  1.00  0.00           H  
ATOM    648  HB3 ASP    46      85.144 116.287  80.768  1.00  0.00           H  
ATOM    649  CG  ASP    46      86.863 115.584  79.560  1.00  0.00           C  
ATOM    650  OD1 ASP    46      88.045 115.547  79.769  1.00  0.00           O  
ATOM    651  OD2 ASP    46      86.378 115.765  78.406  1.00  0.00           O  
ATOM    652  C   ASP    46      86.997 116.757  82.571  1.00  0.00           C  
ATOM    653  O   ASP    46      86.283 117.653  83.066  1.00  0.00           O  
ATOM    654  N   THR    47      88.335 116.805  82.436  1.00  0.00           N  
ATOM    655  H   THR    47      88.874 116.066  82.008  1.00  0.00           H  
ATOM    656  CA  THR    47      89.172 117.932  82.795  1.00  0.00           C  
ATOM    657  HA  THR    47      89.248 118.149  83.860  1.00  0.00           H  
ATOM    658  CB  THR    47      90.669 117.573  82.553  1.00  0.00           C  
ATOM    659  HB  THR    47      90.917 116.678  83.123  1.00  0.00           H  
ATOM    660  CG2 THR    47      91.099 117.286  81.060  1.00  0.00           C  
ATOM    661 HG21 THR    47      91.380 118.203  80.542  1.00  0.00           H  
ATOM    662 HG22 THR    47      91.906 116.565  80.935  1.00  0.00           H  
ATOM    663 HG23 THR    47      90.307 116.804  80.487  1.00  0.00           H  
ATOM    664  OG1 THR    47      91.593 118.526  83.013  1.00  0.00           O  
ATOM    665  HG1 THR    47      91.736 118.396  83.953  1.00  0.00           H  
ATOM    666  C   THR    47      88.759 119.231  82.113  1.00  0.00           C  
ATOM    667  O   THR    47      88.232 119.145  81.014  1.00  0.00           O  
ATOM    668  N   SER    48      89.177 120.404  82.637  1.00  0.00           N  
ATOM    669  H   SER    48      89.756 120.399  83.465  1.00  0.00           H  
ATOM    670  CA  SER    48      89.161 121.725  82.062  1.00  0.00           C  
ATOM    671  HA  SER    48      88.120 122.020  81.933  1.00  0.00           H  
ATOM    672  CB  SER    48      89.813 122.677  83.116  1.00  0.00           C  
ATOM    673  HB2 SER    48      89.638 123.720  82.850  1.00  0.00           H  
ATOM    674  HB3 SER    48      89.517 122.502  84.150  1.00  0.00           H  
ATOM    675  OG  SER    48      91.188 122.499  83.055  1.00  0.00           O  
ATOM    676  HG  SER    48      91.512 121.990  83.801  1.00  0.00           H  
ATOM    677  C   SER    48      89.835 121.861  80.700  1.00  0.00           C  
ATOM    678  O   SER    48      90.747 121.171  80.308  1.00  0.00           O  
ATOM    679  N   GLY    49      89.527 122.973  80.046  1.00  0.00           N  
ATOM    680  H   GLY    49      88.740 123.502  80.392  1.00  0.00           H  
ATOM    681  CA  GLY    49      90.287 123.600  78.936  1.00  0.00           C  
ATOM    682  HA2 GLY    49      91.205 124.058  79.302  1.00  0.00           H  
ATOM    683  HA3 GLY    49      90.653 122.822  78.266  1.00  0.00           H  
ATOM    684  C   GLY    49      89.377 124.499  78.158  1.00  0.00           C  
ATOM    685  O   GLY    49      88.209 124.230  77.896  1.00  0.00           O  
ATOM    686  N   TYR    50      89.705 125.708  77.903  1.00  0.00           N  
ATOM    687  H   TYR    50      89.126 126.281  77.306  1.00  0.00           H  
ATOM    688  CA  TYR    50      90.940 126.389  78.093  1.00  0.00           C  
ATOM    689  HA  TYR    50      91.353 126.049  79.043  1.00  0.00           H  
ATOM    690  CB  TYR    50      91.950 126.185  76.970  1.00  0.00           C  
ATOM    691  HB2 TYR    50      92.187 125.121  76.956  1.00  0.00           H  
ATOM    692  HB3 TYR    50      91.549 126.676  76.082  1.00  0.00           H  
ATOM    693  CG  TYR    50      93.274 126.941  77.271  1.00  0.00           C  
ATOM    694  CD1 TYR    50      93.466 128.287  76.980  1.00  0.00           C  
ATOM    695  HD1 TYR    50      92.660 128.870  76.560  1.00  0.00           H  
ATOM    696  CE1 TYR    50      94.694 128.867  77.237  1.00  0.00           C  
ATOM    697  HE1 TYR    50      94.872 129.915  77.046  1.00  0.00           H  
ATOM    698  CZ  TYR    50      95.715 128.139  77.880  1.00  0.00           C  
ATOM    699  OH  TYR    50      96.868 128.717  78.195  1.00  0.00           O  
ATOM    700  HH  TYR    50      96.990 129.575  77.783  1.00  0.00           H  
ATOM    701  CE2 TYR    50      95.561 126.773  78.045  1.00  0.00           C  
ATOM    702  HE2 TYR    50      96.321 126.116  78.444  1.00  0.00           H  
ATOM    703  CD2 TYR    50      94.315 126.179  77.797  1.00  0.00           C  
ATOM    704  HD2 TYR    50      94.133 125.146  78.051  1.00  0.00           H  
ATOM    705  C   TYR    50      90.579 127.877  78.080  1.00  0.00           C  
ATOM    706  O   TYR    50      89.889 128.297  77.125  1.00  0.00           O  
ATOM    707  N   GLY    51      90.925 128.769  78.998  1.00  0.00           N  
ATOM    708  H   GLY    51      90.517 129.691  78.940  1.00  0.00           H  
ATOM    709  CA  GLY    51      91.970 128.633  80.071  1.00  0.00           C  
ATOM    710  HA2 GLY    51      91.456 128.426  81.009  1.00  0.00           H  
ATOM    711  HA3 GLY    51      92.690 127.882  79.746  1.00  0.00           H  
ATOM    712  C   GLY    51      92.766 129.942  80.265  1.00  0.00           C  
ATOM    713  O   GLY    51      92.676 130.779  79.377  1.00  0.00           O  
ATOM    714  N   GLN    52      93.433 130.135  81.396  1.00  0.00           N  
ATOM    715  H   GLN    52      93.320 129.450  82.130  1.00  0.00           H  
ATOM    716  CA  GLN    52      94.311 131.323  81.675  1.00  0.00           C  
ATOM    717  HA  GLN    52      94.532 131.464  82.733  1.00  0.00           H  
ATOM    718  CB  GLN    52      95.626 131.218  80.835  1.00  0.00           C  
ATOM    719  HB2 GLN    52      95.474 130.979  79.783  1.00  0.00           H  
ATOM    720  HB3 GLN    52      96.036 132.226  80.780  1.00  0.00           H  
ATOM    721  CG  GLN    52      96.735 130.326  81.438  1.00  0.00           C  
ATOM    722  HG2 GLN    52      96.227 129.380  81.628  1.00  0.00           H  
ATOM    723  HG3 GLN    52      97.537 130.126  80.729  1.00  0.00           H  
ATOM    724  CD  GLN    52      97.326 130.772  82.807  1.00  0.00           C  
ATOM    725  OE1 GLN    52      97.584 131.898  83.120  1.00  0.00           O  
ATOM    726  NE2 GLN    52      97.500 129.879  83.767  1.00  0.00           N  
ATOM    727 HE21 GLN    52      97.202 128.940  83.544  1.00  0.00           H  
ATOM    728 HE22 GLN    52      97.815 130.182  84.677  1.00  0.00           H  
ATOM    729  C   GLN    52      93.478 132.545  81.401  1.00  0.00           C  
ATOM    730  O   GLN    52      93.669 133.301  80.442  1.00  0.00           O  
ATOM    731  N   SER    53      92.430 132.835  82.250  1.00  0.00           N  
ATOM    732  H   SER    53      91.910 133.666  82.006  1.00  0.00           H  
ATOM    733  CA  SER    53      91.939 132.169  83.417  1.00  0.00           C  
ATOM    734  HA  SER    53      92.781 131.611  83.829  1.00  0.00           H  
ATOM    735  CB  SER    53      91.555 133.131  84.501  1.00  0.00           C  
ATOM    736  HB2 SER    53      91.395 132.487  85.366  1.00  0.00           H  
ATOM    737  HB3 SER    53      92.271 133.918  84.736  1.00  0.00           H  
ATOM    738  OG  SER    53      90.402 133.762  84.248  1.00  0.00           O  
ATOM    739  HG  SER    53      90.067 134.267  84.992  1.00  0.00           H  
ATOM    740  C   SER    53      90.829 131.204  83.135  1.00  0.00           C  
ATOM    741  O   SER    53      90.302 131.107  81.999  1.00  0.00           O  
ATOM    742  N   SER    54      90.471 130.356  84.185  1.00  0.00           N  
ATOM    743  H   SER    54      90.887 130.475  85.098  1.00  0.00           H  
ATOM    744  CA  SER    54      89.752 129.052  83.989  1.00  0.00           C  
ATOM    745  HA  SER    54      89.899 128.734  82.957  1.00  0.00           H  
ATOM    746  CB  SER    54      90.279 127.914  84.919  1.00  0.00           C  
ATOM    747  HB2 SER    54      89.643 127.050  84.724  1.00  0.00           H  
ATOM    748  HB3 SER    54      91.333 127.694  84.748  1.00  0.00           H  
ATOM    749  OG  SER    54      90.102 128.244  86.333  1.00  0.00           O  
ATOM    750  HG  SER    54      89.164 128.135  86.507  1.00  0.00           H  
ATOM    751  C   SER    54      88.200 129.308  84.159  1.00  0.00           C  
ATOM    752  O   SER    54      87.581 128.860  85.101  1.00  0.00           O  
ATOM    753  N   TYR    55      87.656 130.085  83.288  1.00  0.00           N  
ATOM    754  H   TYR    55      88.274 130.642  82.716  1.00  0.00           H  
ATOM    755  CA  TYR    55      86.149 130.346  83.260  1.00  0.00           C  
ATOM    756  HA  TYR    55      85.812 130.748  84.215  1.00  0.00           H  
ATOM    757  CB  TYR    55      85.803 131.567  82.347  1.00  0.00           C  
ATOM    758  HB2 TYR    55      85.808 131.173  81.331  1.00  0.00           H  
ATOM    759  HB3 TYR    55      84.766 131.806  82.582  1.00  0.00           H  
ATOM    760  CG  TYR    55      86.568 132.835  82.578  1.00  0.00           C  
ATOM    761  CD1 TYR    55      86.138 133.682  83.648  1.00  0.00           C  
ATOM    762  HD1 TYR    55      85.194 133.367  84.068  1.00  0.00           H  
ATOM    763  CE1 TYR    55      86.831 134.852  83.970  1.00  0.00           C  
ATOM    764  HE1 TYR    55      86.503 135.421  84.827  1.00  0.00           H  
ATOM    765  CZ  TYR    55      87.979 135.200  83.128  1.00  0.00           C  
ATOM    766  OH  TYR    55      88.764 136.263  83.412  1.00  0.00           O  
ATOM    767  HH  TYR    55      89.494 136.282  82.789  1.00  0.00           H  
ATOM    768  CE2 TYR    55      88.336 134.343  82.016  1.00  0.00           C  
ATOM    769  HE2 TYR    55      89.216 134.591  81.443  1.00  0.00           H  
ATOM    770  CD2 TYR    55      87.600 133.195  81.744  1.00  0.00           C  
ATOM    771  HD2 TYR    55      87.831 132.599  80.873  1.00  0.00           H  
ATOM    772  C   TYR    55      85.280 129.117  82.923  1.00  0.00           C  
ATOM    773  O   TYR    55      85.548 128.479  81.900  1.00  0.00           O  
ATOM    774  N   SER    56      84.151 128.822  83.674  1.00  0.00           N  
ATOM    775  H   SER    56      83.621 128.010  83.394  1.00  0.00           H  
ATOM    776  CA  SER    56      83.813 129.425  85.001  1.00  0.00           C  
ATOM    777  HA  SER    56      83.090 128.695  85.363  1.00  0.00           H  
ATOM    778  CB  SER    56      84.820 129.222  86.059  1.00  0.00           C  
ATOM    779  HB2 SER    56      85.202 128.206  85.962  1.00  0.00           H  
ATOM    780  HB3 SER    56      85.592 129.985  85.959  1.00  0.00           H  
ATOM    781  OG  SER    56      84.115 129.474  87.257  1.00  0.00           O  
ATOM    782  HG  SER    56      84.776 129.913  87.798  1.00  0.00           H  
ATOM    783  C   SER    56      83.261 130.856  84.993  1.00  0.00           C  
ATOM    784  O   SER    56      84.043 131.755  85.363  1.00  0.00           O  
ATOM    785  N   SER    57      81.980 131.046  84.685  1.00  0.00           N  
ATOM    786  H   SER    57      81.751 132.026  84.600  1.00  0.00           H  
ATOM    787  CA  SER    57      80.892 130.058  84.414  1.00  0.00           C  
ATOM    788  HA  SER    57      81.174 129.131  84.913  1.00  0.00           H  
ATOM    789  CB  SER    57      79.612 130.628  85.053  1.00  0.00           C  
ATOM    790  HB2 SER    57      78.902 129.806  84.957  1.00  0.00           H  
ATOM    791  HB3 SER    57      79.775 131.077  86.032  1.00  0.00           H  
ATOM    792  OG  SER    57      79.091 131.600  84.230  1.00  0.00           O  
ATOM    793  HG  SER    57      78.677 132.263  84.787  1.00  0.00           H  
ATOM    794  C   SER    57      80.769 129.855  82.871  1.00  0.00           C  
ATOM    795  O   SER    57      79.834 129.202  82.556  1.00  0.00           O  
ATOM    796  N   TYR    58      81.629 130.290  82.008  1.00  0.00           N  
ATOM    797  H   TYR    58      82.420 130.798  82.375  1.00  0.00           H  
ATOM    798  CA  TYR    58      81.674 130.182  80.551  1.00  0.00           C  
ATOM    799  HA  TYR    58      80.809 129.632  80.183  1.00  0.00           H  
ATOM    800  CB  TYR    58      81.574 131.547  79.901  1.00  0.00           C  
ATOM    801  HB2 TYR    58      81.567 131.323  78.834  1.00  0.00           H  
ATOM    802  HB3 TYR    58      80.552 131.874  80.094  1.00  0.00           H  
ATOM    803  CG  TYR    58      82.404 132.715  80.258  1.00  0.00           C  
ATOM    804  CD1 TYR    58      82.295 133.361  81.533  1.00  0.00           C  
ATOM    805  HD1 TYR    58      81.629 132.924  82.263  1.00  0.00           H  
ATOM    806  CE1 TYR    58      83.146 134.416  81.903  1.00  0.00           C  
ATOM    807  HE1 TYR    58      83.000 134.954  82.828  1.00  0.00           H  
ATOM    808  CZ  TYR    58      84.069 134.942  80.975  1.00  0.00           C  
ATOM    809  OH  TYR    58      84.793 136.072  81.253  1.00  0.00           O  
ATOM    810  HH  TYR    58      84.699 136.280  82.186  1.00  0.00           H  
ATOM    811  CE2 TYR    58      84.187 134.288  79.760  1.00  0.00           C  
ATOM    812  HE2 TYR    58      84.972 134.626  79.100  1.00  0.00           H  
ATOM    813  CD2 TYR    58      83.359 133.193  79.413  1.00  0.00           C  
ATOM    814  HD2 TYR    58      83.527 132.815  78.415  1.00  0.00           H  
ATOM    815  C   TYR    58      82.896 129.429  80.086  1.00  0.00           C  
ATOM    816  O   TYR    58      83.996 129.999  79.953  1.00  0.00           O  
ATOM    817  N   GLY    59      82.840 128.111  79.927  1.00  0.00           N  
ATOM    818  H   GLY    59      83.737 127.689  79.735  1.00  0.00           H  
ATOM    819  CA  GLY    59      81.708 127.262  79.795  1.00  0.00           C  
ATOM    820  HA2 GLY    59      82.016 126.227  79.948  1.00  0.00           H  
ATOM    821  HA3 GLY    59      81.083 127.490  80.659  1.00  0.00           H  
ATOM    822  C   GLY    59      80.972 127.402  78.458  1.00  0.00           C  
ATOM    823  O   GLY    59      80.979 128.468  77.849  1.00  0.00           O  
ATOM    824  N   GLN    60      80.277 126.439  77.896  1.00  0.00           N  
ATOM    825  H   GLN    60      79.771 126.774  77.089  1.00  0.00           H  
ATOM    826  CA  GLN    60      79.907 125.138  78.441  1.00  0.00           C  
ATOM    827  HA  GLN    60      80.558 124.861  79.271  1.00  0.00           H  
ATOM    828  CB  GLN    60      78.522 125.177  79.133  1.00  0.00           C  
ATOM    829  HB2 GLN    60      78.342 124.179  79.533  1.00  0.00           H  
ATOM    830  HB3 GLN    60      78.725 125.872  79.948  1.00  0.00           H  
ATOM    831  CG  GLN    60      77.338 125.614  78.173  1.00  0.00           C  
ATOM    832  HG2 GLN    60      77.369 126.697  78.051  1.00  0.00           H  
ATOM    833  HG3 GLN    60      77.472 125.117  77.213  1.00  0.00           H  
ATOM    834  CD  GLN    60      76.014 125.119  78.758  1.00  0.00           C  
ATOM    835  OE1 GLN    60      75.932 124.135  79.528  1.00  0.00           O  
ATOM    836  NE2 GLN    60      74.902 125.647  78.319  1.00  0.00           N  
ATOM    837 HE21 GLN    60      74.928 126.200  77.475  1.00  0.00           H  
ATOM    838 HE22 GLN    60      73.961 125.449  78.629  1.00  0.00           H  
ATOM    839  C   GLN    60      79.947 124.067  77.302  1.00  0.00           C  
ATOM    840  O   GLN    60      80.075 124.355  76.095  1.00  0.00           O  
ATOM    841  N   SER    61      79.739 122.790  77.722  1.00  0.00           N  
ATOM    842  H   SER    61      79.763 122.549  78.703  1.00  0.00           H  
ATOM    843  CA  SER    61      79.363 121.747  76.756  1.00  0.00           C  
ATOM    844  HA  SER    61      80.135 121.608  75.998  1.00  0.00           H  
ATOM    845  CB  SER    61      79.235 120.411  77.486  1.00  0.00           C  
ATOM    846  HB2 SER    61      79.206 119.626  76.731  1.00  0.00           H  
ATOM    847  HB3 SER    61      80.142 120.130  78.020  1.00  0.00           H  
ATOM    848  OG  SER    61      78.100 120.217  78.299  1.00  0.00           O  
ATOM    849  HG  SER    61      77.466 119.718  77.779  1.00  0.00           H  
ATOM    850  C   SER    61      78.128 121.965  75.918  1.00  0.00           C  
ATOM    851  O   SER    61      77.207 122.594  76.383  1.00  0.00           O  
ATOM    852  N   GLN    62      78.100 121.361  74.691  1.00  0.00           N  
ATOM    853  H   GLN    62      78.823 120.683  74.493  1.00  0.00           H  
ATOM    854  CA  GLN    62      76.908 121.487  73.801  1.00  0.00           C  
ATOM    855  HA  GLN    62      76.383 122.415  74.025  1.00  0.00           H  
ATOM    856  CB  GLN    62      77.361 121.427  72.334  1.00  0.00           C  
ATOM    857  HB2 GLN    62      77.945 122.328  72.147  1.00  0.00           H  
ATOM    858  HB3 GLN    62      77.985 120.553  72.148  1.00  0.00           H  
ATOM    859  CG  GLN    62      76.198 121.474  71.280  1.00  0.00           C  
ATOM    860  HG2 GLN    62      75.490 122.183  71.709  1.00  0.00           H  
ATOM    861  HG3 GLN    62      76.646 121.999  70.436  1.00  0.00           H  
ATOM    862  CD  GLN    62      75.693 120.121  70.792  1.00  0.00           C  
ATOM    863  OE1 GLN    62      74.766 119.570  71.382  1.00  0.00           O  
ATOM    864  NE2 GLN    62      76.328 119.473  69.791  1.00  0.00           N  
ATOM    865 HE21 GLN    62      75.975 118.641  69.341  1.00  0.00           H  
ATOM    866 HE22 GLN    62      77.124 119.870  69.313  1.00  0.00           H  
ATOM    867  C   GLN    62      75.929 120.404  74.164  1.00  0.00           C  
ATOM    868  O   GLN    62      76.263 119.222  74.116  1.00  0.00           O  
ATOM    869  N   ASN    63      74.592 120.641  74.309  1.00  0.00           N  
ATOM    870  H   ASN    63      74.286 121.600  74.388  1.00  0.00           H  
ATOM    871  CA  ASN    63      73.520 119.638  74.405  1.00  0.00           C  
ATOM    872  HA  ASN    63      73.846 118.750  73.863  1.00  0.00           H  
ATOM    873  CB  ASN    63      73.327 119.221  75.926  1.00  0.00           C  
ATOM    874  HB2 ASN    63      72.886 120.122  76.352  1.00  0.00           H  
ATOM    875  HB3 ASN    63      72.732 118.308  75.968  1.00  0.00           H  
ATOM    876  CG  ASN    63      74.636 118.854  76.675  1.00  0.00           C  
ATOM    877  OD1 ASN    63      75.183 119.680  77.327  1.00  0.00           O  
ATOM    878  ND2 ASN    63      75.190 117.663  76.451  1.00  0.00           N  
ATOM    879 HD21 ASN    63      76.112 117.461  76.811  1.00  0.00           H  
ATOM    880 HD22 ASN    63      74.700 116.996  75.873  1.00  0.00           H  
ATOM    881  C   ASN    63      72.256 120.194  73.731  1.00  0.00           C  
ATOM    882  O   ASN    63      71.303 120.583  74.416  1.00  0.00           O  
ATOM    883  N   THR    64      72.212 120.221  72.394  1.00  0.00           N  
ATOM    884  H   THR    64      73.064 120.148  71.857  1.00  0.00           H  
ATOM    885  CA  THR    64      71.108 120.834  71.556  1.00  0.00           C  
ATOM    886  HA  THR    64      70.185 120.562  72.068  1.00  0.00           H  
ATOM    887  CB  THR    64      71.283 122.375  71.659  1.00  0.00           C  
ATOM    888  HB  THR    64      71.332 122.636  72.716  1.00  0.00           H  
ATOM    889  CG2 THR    64      72.499 123.063  71.047  1.00  0.00           C  
ATOM    890 HG21 THR    64      72.370 122.984  69.967  1.00  0.00           H  
ATOM    891 HG22 THR    64      72.626 124.067  71.450  1.00  0.00           H  
ATOM    892 HG23 THR    64      73.400 122.515  71.320  1.00  0.00           H  
ATOM    893  OG1 THR    64      70.295 123.087  70.877  1.00  0.00           O  
ATOM    894  HG1 THR    64      70.196 123.921  71.342  1.00  0.00           H  
ATOM    895  C   THR    64      71.126 120.295  70.158  1.00  0.00           C  
ATOM    896  O   THR    64      72.208 119.946  69.707  1.00  0.00           O  
ATOM    897  N   GLY    65      70.069 119.890  69.540  1.00  0.00           N  
ATOM    898  H   GLY    65      70.246 119.324  68.722  1.00  0.00           H  
ATOM    899  CA  GLY    65      68.717 119.822  70.056  1.00  0.00           C  
ATOM    900  HA2 GLY    65      68.337 120.740  70.503  1.00  0.00           H  
ATOM    901  HA3 GLY    65      68.093 119.766  69.164  1.00  0.00           H  
ATOM    902  C   GLY    65      68.280 118.682  71.013  1.00  0.00           C  
ATOM    903  O   GLY    65      69.155 117.935  71.515  1.00  0.00           O  
ATOM    904  N   TYR    66      66.982 118.602  71.355  1.00  0.00           N  
ATOM    905  H   TYR    66      66.326 119.284  71.000  1.00  0.00           H  
ATOM    906  CA  TYR    66      66.416 117.491  72.103  1.00  0.00           C  
ATOM    907  HA  TYR    66      67.132 116.703  72.336  1.00  0.00           H  
ATOM    908  CB  TYR    66      65.904 117.945  73.505  1.00  0.00           C  
ATOM    909  HB2 TYR    66      66.832 118.230  74.001  1.00  0.00           H  
ATOM    910  HB3 TYR    66      65.114 118.692  73.421  1.00  0.00           H  
ATOM    911  CG  TYR    66      65.352 116.843  74.412  1.00  0.00           C  
ATOM    912  CD1 TYR    66      63.953 116.702  74.467  1.00  0.00           C  
ATOM    913  HD1 TYR    66      63.279 117.290  73.862  1.00  0.00           H  
ATOM    914  CE1 TYR    66      63.469 115.733  75.376  1.00  0.00           C  
ATOM    915  HE1 TYR    66      62.405 115.670  75.551  1.00  0.00           H  
ATOM    916  CZ  TYR    66      64.382 114.839  76.044  1.00  0.00           C  
ATOM    917  OH  TYR    66      63.934 113.983  76.990  1.00  0.00           O  
ATOM    918  HH  TYR    66      62.984 114.096  77.075  1.00  0.00           H  
ATOM    919  CE2 TYR    66      65.802 114.987  75.873  1.00  0.00           C  
ATOM    920  HE2 TYR    66      66.456 114.411  76.511  1.00  0.00           H  
ATOM    921  CD2 TYR    66      66.221 116.042  75.119  1.00  0.00           C  
ATOM    922  HD2 TYR    66      67.272 116.204  74.932  1.00  0.00           H  
ATOM    923  C   TYR    66      65.345 116.544  71.348  1.00  0.00           C  
ATOM    924  O   TYR    66      64.256 116.960  71.119  1.00  0.00           O  
ATOM    925  N   GLY    67      65.749 115.300  71.098  1.00  0.00           N  
ATOM    926  H   GLY    67      66.729 115.086  71.219  1.00  0.00           H  
ATOM    927  CA  GLY    67      64.900 114.169  70.700  1.00  0.00           C  
ATOM    928  HA2 GLY    67      65.601 113.337  70.647  1.00  0.00           H  
ATOM    929  HA3 GLY    67      64.195 114.008  71.516  1.00  0.00           H  
ATOM    930  C   GLY    67      64.170 114.316  69.358  1.00  0.00           C  
ATOM    931  O   GLY    67      64.486 115.301  68.612  1.00  0.00           O  
ATOM    932  N   THR    68      63.297 113.334  69.030  1.00  0.00           N  
ATOM    933  H   THR    68      63.193 112.503  69.594  1.00  0.00           H  
ATOM    934  CA  THR    68      62.327 113.420  67.937  1.00  0.00           C  
ATOM    935  HA  THR    68      62.036 114.453  67.745  1.00  0.00           H  
ATOM    936  CB  THR    68      62.882 112.814  66.557  1.00  0.00           C  
ATOM    937  HB  THR    68      62.158 112.627  65.763  1.00  0.00           H  
ATOM    938  CG2 THR    68      63.820 113.761  65.913  1.00  0.00           C  
ATOM    939 HG21 THR    68      63.468 114.787  66.016  1.00  0.00           H  
ATOM    940 HG22 THR    68      64.803 113.630  66.366  1.00  0.00           H  
ATOM    941 HG23 THR    68      63.935 113.634  64.837  1.00  0.00           H  
ATOM    942  OG1 THR    68      63.642 111.607  66.793  1.00  0.00           O  
ATOM    943  HG1 THR    68      62.986 110.929  66.974  1.00  0.00           H  
ATOM    944  C   THR    68      61.007 112.766  68.281  1.00  0.00           C  
ATOM    945  O   THR    68      60.950 111.902  69.196  1.00  0.00           O  
ATOM    946  N   GLN    69      59.951 113.277  67.612  1.00  0.00           N  
ATOM    947  H   GLN    69      60.094 113.868  66.806  1.00  0.00           H  
ATOM    948  CA  GLN    69      58.535 112.941  67.840  1.00  0.00           C  
ATOM    949  HA  GLN    69      58.299 113.044  68.899  1.00  0.00           H  
ATOM    950  CB  GLN    69      57.613 113.985  67.178  1.00  0.00           C  
ATOM    951  HB2 GLN    69      57.919 114.017  66.132  1.00  0.00           H  
ATOM    952  HB3 GLN    69      56.569 113.682  67.113  1.00  0.00           H  
ATOM    953  CG  GLN    69      57.745 115.420  67.718  1.00  0.00           C  
ATOM    954  HG2 GLN    69      57.425 115.401  68.760  1.00  0.00           H  
ATOM    955  HG3 GLN    69      58.696 115.934  67.581  1.00  0.00           H  
ATOM    956  CD  GLN    69      56.836 116.281  66.852  1.00  0.00           C  
ATOM    957  OE1 GLN    69      55.709 115.949  66.375  1.00  0.00           O  
ATOM    958  NE2 GLN    69      57.177 117.473  66.608  1.00  0.00           N  
ATOM    959 HE21 GLN    69      58.023 117.788  67.061  1.00  0.00           H  
ATOM    960 HE22 GLN    69      56.424 118.046  66.254  1.00  0.00           H  
ATOM    961  C   GLN    69      58.364 111.508  67.321  1.00  0.00           C  
ATOM    962  O   GLN    69      58.932 111.142  66.308  1.00  0.00           O  
ATOM    963  N   SER    70      57.549 110.673  68.002  1.00  0.00           N  
ATOM    964  H   SER    70      57.021 111.007  68.796  1.00  0.00           H  
ATOM    965  CA  SER    70      57.304 109.279  67.673  1.00  0.00           C  
ATOM    966  HA  SER    70      58.230 108.734  67.856  1.00  0.00           H  
ATOM    967  CB  SER    70      56.339 108.653  68.743  1.00  0.00           C  
ATOM    968  HB2 SER    70      56.749 108.904  69.722  1.00  0.00           H  
ATOM    969  HB3 SER    70      55.321 109.009  68.589  1.00  0.00           H  
ATOM    970  OG  SER    70      56.359 107.268  68.553  1.00  0.00           O  
ATOM    971  HG  SER    70      57.070 106.935  69.107  1.00  0.00           H  
ATOM    972  C   SER    70      56.802 108.927  66.265  1.00  0.00           C  
ATOM    973  O   SER    70      55.994 109.658  65.738  1.00  0.00           O  
ATOM    974  N   THR    71      57.234 107.824  65.650  1.00  0.00           N  
ATOM    975  H   THR    71      57.574 107.063  66.220  1.00  0.00           H  
ATOM    976  CA  THR    71      56.874 107.472  64.245  1.00  0.00           C  
ATOM    977  HA  THR    71      57.389 108.178  63.594  1.00  0.00           H  
ATOM    978  CB  THR    71      57.310 106.111  63.867  1.00  0.00           C  
ATOM    979  HB  THR    71      56.746 105.358  64.417  1.00  0.00           H  
ATOM    980  CG2 THR    71      57.138 105.761  62.393  1.00  0.00           C  
ATOM    981 HG21 THR    71      56.081 105.813  62.131  1.00  0.00           H  
ATOM    982 HG22 THR    71      57.701 106.470  61.786  1.00  0.00           H  
ATOM    983 HG23 THR    71      57.623 104.796  62.250  1.00  0.00           H  
ATOM    984  OG1 THR    71      58.629 105.803  64.098  1.00  0.00           O  
ATOM    985  HG1 THR    71      58.773 105.400  64.958  1.00  0.00           H  
ATOM    986  C   THR    71      55.380 107.723  63.904  1.00  0.00           C  
ATOM    987  O   THR    71      54.482 107.329  64.648  1.00  0.00           O  
ATOM    988  N   PRO    72      55.024 108.536  62.831  1.00  0.00           N  
ATOM    989  CD  PRO    72      55.882 109.322  61.887  1.00  0.00           C  
ATOM    990  HD2 PRO    72      56.281 108.683  61.099  1.00  0.00           H  
ATOM    991  HD3 PRO    72      56.697 109.905  62.318  1.00  0.00           H  
ATOM    992  CG  PRO    72      54.884 110.248  61.143  1.00  0.00           C  
ATOM    993  HG2 PRO    72      55.118 110.413  60.091  1.00  0.00           H  
ATOM    994  HG3 PRO    72      54.980 111.190  61.685  1.00  0.00           H  
ATOM    995  CB  PRO    72      53.455 109.724  61.345  1.00  0.00           C  
ATOM    996  HB2 PRO    72      53.150 109.132  60.482  1.00  0.00           H  
ATOM    997  HB3 PRO    72      52.690 110.464  61.582  1.00  0.00           H  
ATOM    998  CA  PRO    72      53.577 108.807  62.534  1.00  0.00           C  
ATOM    999  HA  PRO    72      53.147 109.321  63.394  1.00  0.00           H  
ATOM   1000  C   PRO    72      52.802 107.520  62.166  1.00  0.00           C  
ATOM   1001  O   PRO    72      53.305 106.534  61.700  1.00  0.00           O  
ATOM   1002  N   GLN    73      51.562 107.608  62.432  1.00  0.00           N  
ATOM   1003  H   GLN    73      51.208 108.480  62.798  1.00  0.00           H  
ATOM   1004  CA  GLN    73      50.540 106.642  61.995  1.00  0.00           C  
ATOM   1005  HA  GLN    73      50.722 105.624  62.338  1.00  0.00           H  
ATOM   1006  CB  GLN    73      49.260 107.020  62.562  1.00  0.00           C  
ATOM   1007  HB2 GLN    73      49.379 106.795  63.622  1.00  0.00           H  
ATOM   1008  HB3 GLN    73      49.041 108.059  62.316  1.00  0.00           H  
ATOM   1009  CG  GLN    73      48.045 106.214  62.153  1.00  0.00           C  
ATOM   1010  HG2 GLN    73      47.691 106.471  61.155  1.00  0.00           H  
ATOM   1011  HG3 GLN    73      48.361 105.171  62.175  1.00  0.00           H  
ATOM   1012  CD  GLN    73      46.870 106.449  63.056  1.00  0.00           C  
ATOM   1013  OE1 GLN    73      46.724 107.487  63.695  1.00  0.00           O  
ATOM   1014  NE2 GLN    73      45.855 105.603  62.997  1.00  0.00           N  
ATOM   1015 HE21 GLN    73      45.999 104.810  62.388  1.00  0.00           H  
ATOM   1016 HE22 GLN    73      45.004 105.699  63.533  1.00  0.00           H  
ATOM   1017  C   GLN    73      50.409 106.514  60.470  1.00  0.00           C  
ATOM   1018  O   GLN    73      50.607 107.515  59.789  1.00  0.00           O  
ATOM   1019  N   GLY    74      50.088 105.356  59.929  1.00  0.00           N  
ATOM   1020  H   GLY    74      50.115 104.525  60.501  1.00  0.00           H  
ATOM   1021  CA  GLY    74      49.876 105.227  58.433  1.00  0.00           C  
ATOM   1022  HA2 GLY    74      50.525 105.800  57.772  1.00  0.00           H  
ATOM   1023  HA3 GLY    74      50.068 104.208  58.097  1.00  0.00           H  
ATOM   1024  C   GLY    74      48.493 105.672  58.176  1.00  0.00           C  
ATOM   1025  O   GLY    74      47.695 104.769  58.097  1.00  0.00           O  
ATOM   1026  N   TYR    75      48.295 106.935  57.906  1.00  0.00           N  
ATOM   1027  H   TYR    75      48.983 107.652  58.086  1.00  0.00           H  
ATOM   1028  CA  TYR    75      46.950 107.490  57.658  1.00  0.00           C  
ATOM   1029  HA  TYR    75      46.327 107.339  58.540  1.00  0.00           H  
ATOM   1030  CB  TYR    75      47.054 108.991  57.391  1.00  0.00           C  
ATOM   1031  HB2 TYR    75      47.403 109.005  56.359  1.00  0.00           H  
ATOM   1032  HB3 TYR    75      46.051 109.417  57.424  1.00  0.00           H  
ATOM   1033  CG  TYR    75      48.006 109.730  58.306  1.00  0.00           C  
ATOM   1034  CD1 TYR    75      49.138 110.356  57.802  1.00  0.00           C  
ATOM   1035  HD1 TYR    75      49.305 110.231  56.742  1.00  0.00           H  
ATOM   1036  CE1 TYR    75      49.881 111.190  58.718  1.00  0.00           C  
ATOM   1037  HE1 TYR    75      50.750 111.764  58.430  1.00  0.00           H  
ATOM   1038  CZ  TYR    75      49.541 111.242  60.051  1.00  0.00           C  
ATOM   1039  OH  TYR    75      50.348 111.920  60.879  1.00  0.00           O  
ATOM   1040  HH  TYR    75      50.405 111.583  61.776  1.00  0.00           H  
ATOM   1041  CE2 TYR    75      48.457 110.456  60.560  1.00  0.00           C  
ATOM   1042  HE2 TYR    75      48.180 110.490  61.604  1.00  0.00           H  
ATOM   1043  CD2 TYR    75      47.709 109.673  59.664  1.00  0.00           C  
ATOM   1044  HD2 TYR    75      46.883 109.052  59.979  1.00  0.00           H  
ATOM   1045  C   TYR    75      46.152 106.877  56.517  1.00  0.00           C  
ATOM   1046  O   TYR    75      46.845 106.620  55.539  1.00  0.00           O  
ATOM   1047  N   GLY    76      44.854 106.771  56.588  1.00  0.00           N  
ATOM   1048  H   GLY    76      44.373 106.948  57.458  1.00  0.00           H  
ATOM   1049  CA  GLY    76      44.034 106.171  55.505  1.00  0.00           C  
ATOM   1050  HA2 GLY    76      44.264 105.126  55.297  1.00  0.00           H  
ATOM   1051  HA3 GLY    76      43.042 106.038  55.937  1.00  0.00           H  
ATOM   1052  C   GLY    76      43.915 107.005  54.203  1.00  0.00           C  
ATOM   1053  O   GLY    76      43.882 106.342  53.177  1.00  0.00           O  
ATOM   1054  N   SER    77      43.871 108.310  54.279  1.00  0.00           N  
ATOM   1055  H   SER    77      43.975 108.711  55.200  1.00  0.00           H  
ATOM   1056  CA  SER    77      44.155 109.223  53.117  1.00  0.00           C  
ATOM   1057  HA  SER    77      43.349 109.092  52.395  1.00  0.00           H  
ATOM   1058  CB  SER    77      44.345 110.713  53.631  1.00  0.00           C  
ATOM   1059  HB2 SER    77      44.932 110.560  54.537  1.00  0.00           H  
ATOM   1060  HB3 SER    77      44.810 111.386  52.912  1.00  0.00           H  
ATOM   1061  OG  SER    77      43.115 111.295  53.980  1.00  0.00           O  
ATOM   1062  HG  SER    77      43.092 112.102  53.460  1.00  0.00           H  
ATOM   1063  C   SER    77      45.444 108.746  52.378  1.00  0.00           C  
ATOM   1064  O   SER    77      46.523 108.700  52.998  1.00  0.00           O  
ATOM   1065  N   THR    78      45.553 108.567  51.080  1.00  0.00           N  
ATOM   1066  H   THR    78      46.438 108.549  50.594  1.00  0.00           H  
ATOM   1067  CA  THR    78      44.491 108.280  50.102  1.00  0.00           C  
ATOM   1068  HA  THR    78      43.529 108.176  50.605  1.00  0.00           H  
ATOM   1069  CB  THR    78      44.383 109.490  49.035  1.00  0.00           C  
ATOM   1070  HB  THR    78      45.165 109.320  48.295  1.00  0.00           H  
ATOM   1071  CG2 THR    78      43.079 109.454  48.260  1.00  0.00           C  
ATOM   1072 HG21 THR    78      42.327 109.594  49.036  1.00  0.00           H  
ATOM   1073 HG22 THR    78      43.004 110.358  47.657  1.00  0.00           H  
ATOM   1074 HG23 THR    78      43.007 108.583  47.608  1.00  0.00           H  
ATOM   1075  OG1 THR    78      44.471 110.723  49.673  1.00  0.00           O  
ATOM   1076  HG1 THR    78      45.385 111.005  49.592  1.00  0.00           H  
ATOM   1077  C   THR    78      44.725 106.916  49.421  1.00  0.00           C  
ATOM   1078  O   THR    78      44.935 106.771  48.202  1.00  0.00           O  
ATOM   1079  N   GLY    79      44.768 105.864  50.245  1.00  0.00           N  
ATOM   1080  H   GLY    79      44.706 106.092  51.227  1.00  0.00           H  
ATOM   1081  CA  GLY    79      45.195 104.532  49.780  1.00  0.00           C  
ATOM   1082  HA2 GLY    79      45.211 103.869  50.644  1.00  0.00           H  
ATOM   1083  HA3 GLY    79      44.578 103.962  49.086  1.00  0.00           H  
ATOM   1084  C   GLY    79      46.685 104.586  49.448  1.00  0.00           C  
ATOM   1085  O   GLY    79      47.498 105.022  50.283  1.00  0.00           O  
ATOM   1086  N   GLY    80      47.109 104.100  48.271  1.00  0.00           N  
ATOM   1087  H   GLY    80      48.071 104.261  48.009  1.00  0.00           H  
ATOM   1088  CA  GLY    80      46.232 103.526  47.226  1.00  0.00           C  
ATOM   1089  HA2 GLY    80      45.630 104.228  46.649  1.00  0.00           H  
ATOM   1090  HA3 GLY    80      46.988 103.157  46.532  1.00  0.00           H  
ATOM   1091  C   GLY    80      45.368 102.277  47.469  1.00  0.00           C  
ATOM   1092  O   GLY    80      45.428 101.724  48.575  1.00  0.00           O  
ATOM   1093  N   TYR    81      44.579 101.780  46.506  1.00  0.00           N  
ATOM   1094  H   TYR    81      44.628 102.196  45.587  1.00  0.00           H  
ATOM   1095  CA  TYR    81      43.629 100.619  46.659  1.00  0.00           C  
ATOM   1096  HA  TYR    81      43.805 100.085  47.592  1.00  0.00           H  
ATOM   1097  CB  TYR    81      42.186 101.153  46.647  1.00  0.00           C  
ATOM   1098  HB2 TYR    81      42.042 101.690  45.709  1.00  0.00           H  
ATOM   1099  HB3 TYR    81      41.495 100.316  46.746  1.00  0.00           H  
ATOM   1100  CG  TYR    81      41.921 102.324  47.594  1.00  0.00           C  
ATOM   1101  CD1 TYR    81      41.417 102.068  48.858  1.00  0.00           C  
ATOM   1102  HD1 TYR    81      41.272 101.034  49.133  1.00  0.00           H  
ATOM   1103  CE1 TYR    81      41.301 103.120  49.840  1.00  0.00           C  
ATOM   1104  HE1 TYR    81      40.979 103.009  50.865  1.00  0.00           H  
ATOM   1105  CZ  TYR    81      41.578 104.459  49.439  1.00  0.00           C  
ATOM   1106  OH  TYR    81      41.237 105.470  50.280  1.00  0.00           O  
ATOM   1107  HH  TYR    81      41.029 106.311  49.866  1.00  0.00           H  
ATOM   1108  CE2 TYR    81      42.019 104.723  48.141  1.00  0.00           C  
ATOM   1109  HE2 TYR    81      42.219 105.735  47.823  1.00  0.00           H  
ATOM   1110  CD2 TYR    81      42.191 103.671  47.240  1.00  0.00           C  
ATOM   1111  HD2 TYR    81      42.597 103.916  46.269  1.00  0.00           H  
ATOM   1112  C   TYR    81      43.760  99.705  45.376  1.00  0.00           C  
ATOM   1113  O   TYR    81      43.551 100.217  44.301  1.00  0.00           O  
ATOM   1114  N   GLY    82      44.257  98.482  45.499  1.00  0.00           N  
ATOM   1115  H   GLY    82      44.288  97.854  44.708  1.00  0.00           H  
ATOM   1116  CA  GLY    82      44.502  97.849  46.782  1.00  0.00           C  
ATOM   1117  HA2 GLY    82      45.189  97.003  46.769  1.00  0.00           H  
ATOM   1118  HA3 GLY    82      45.112  98.514  47.394  1.00  0.00           H  
ATOM   1119  C   GLY    82      43.284  97.337  47.575  1.00  0.00           C  
ATOM   1120  O   GLY    82      42.148  97.707  47.236  1.00  0.00           O  
ATOM   1121  N   SER    83      43.517  96.437  48.543  1.00  0.00           N  
ATOM   1122  H   SER    83      44.499  96.282  48.718  1.00  0.00           H  
ATOM   1123  CA  SER    83      42.499  95.700  49.347  1.00  0.00           C  
ATOM   1124  HA  SER    83      43.014  94.912  49.897  1.00  0.00           H  
ATOM   1125  CB  SER    83      42.077  96.754  50.400  1.00  0.00           C  
ATOM   1126  HB2 SER    83      42.975  97.238  50.785  1.00  0.00           H  
ATOM   1127  HB3 SER    83      41.369  97.440  49.934  1.00  0.00           H  
ATOM   1128  OG  SER    83      41.246  96.185  51.403  1.00  0.00           O  
ATOM   1129  HG  SER    83      41.708  95.403  51.713  1.00  0.00           H  
ATOM   1130  C   SER    83      41.277  95.200  48.514  1.00  0.00           C  
ATOM   1131  O   SER    83      40.118  95.564  48.750  1.00  0.00           O  
ATOM   1132  N   SER    84      41.465  94.345  47.503  1.00  0.00           N  
ATOM   1133  H   SER    84      40.546  94.105  47.161  1.00  0.00           H  
ATOM   1134  CA  SER    84      42.628  93.677  46.971  1.00  0.00           C  
ATOM   1135  HA  SER    84      43.475  94.004  47.574  1.00  0.00           H  
ATOM   1136  CB  SER    84      42.539  92.133  47.130  1.00  0.00           C  
ATOM   1137  HB2 SER    84      43.481  91.638  46.891  1.00  0.00           H  
ATOM   1138  HB3 SER    84      42.393  91.859  48.175  1.00  0.00           H  
ATOM   1139  OG  SER    84      41.467  91.450  46.469  1.00  0.00           O  
ATOM   1140  HG  SER    84      41.174  90.680  46.962  1.00  0.00           H  
ATOM   1141  C   SER    84      42.926  94.039  45.527  1.00  0.00           C  
ATOM   1142  O   SER    84      44.016  94.519  45.239  1.00  0.00           O  
ATOM   1143  N   GLN    85      42.002  93.781  44.589  1.00  0.00           N  
ATOM   1144  H   GLN    85      41.165  93.326  44.928  1.00  0.00           H  
ATOM   1145  CA  GLN    85      42.236  93.812  43.134  1.00  0.00           C  
ATOM   1146  HA  GLN    85      41.328  93.516  42.609  1.00  0.00           H  
ATOM   1147  CB  GLN    85      42.342  95.222  42.627  1.00  0.00           C  
ATOM   1148  HB2 GLN    85      43.192  95.718  43.094  1.00  0.00           H  
ATOM   1149  HB3 GLN    85      42.546  95.161  41.558  1.00  0.00           H  
ATOM   1150  CG  GLN    85      41.113  96.102  43.020  1.00  0.00           C  
ATOM   1151  HG2 GLN    85      40.225  95.717  42.518  1.00  0.00           H  
ATOM   1152  HG3 GLN    85      40.982  96.012  44.098  1.00  0.00           H  
ATOM   1153  CD  GLN    85      41.322  97.603  42.721  1.00  0.00           C  
ATOM   1154  OE1 GLN    85      42.003  97.958  41.793  1.00  0.00           O  
ATOM   1155  NE2 GLN    85      40.835  98.559  43.469  1.00  0.00           N  
ATOM   1156 HE21 GLN    85      41.036  99.506  43.182  1.00  0.00           H  
ATOM   1157 HE22 GLN    85      40.107  98.304  44.121  1.00  0.00           H  
ATOM   1158  C   GLN    85      43.399  92.946  42.599  1.00  0.00           C  
ATOM   1159  O   GLN    85      44.318  93.375  41.898  1.00  0.00           O  
ATOM   1160  N   SER    86      43.539  91.747  43.101  1.00  0.00           N  
ATOM   1161  H   SER    86      42.702  91.438  43.573  1.00  0.00           H  
ATOM   1162  CA  SER    86      44.729  90.927  43.073  1.00  0.00           C  
ATOM   1163  HA  SER    86      45.596  91.573  43.212  1.00  0.00           H  
ATOM   1164  CB  SER    86      44.826  89.842  44.114  1.00  0.00           C  
ATOM   1165  HB2 SER    86      44.368  90.235  45.022  1.00  0.00           H  
ATOM   1166  HB3 SER    86      44.139  89.045  43.828  1.00  0.00           H  
ATOM   1167  OG  SER    86      46.118  89.284  44.296  1.00  0.00           O  
ATOM   1168  HG  SER    86      46.232  88.962  45.193  1.00  0.00           H  
ATOM   1169  C   SER    86      44.972  90.278  41.625  1.00  0.00           C  
ATOM   1170  O   SER    86      44.032  90.253  40.823  1.00  0.00           O  
ATOM   1171  N   SER    87      46.229  89.906  41.261  1.00  0.00           N  
ATOM   1172  H   SER    87      47.019  89.971  41.887  1.00  0.00           H  
ATOM   1173  CA  SER    87      46.596  89.538  39.941  1.00  0.00           C  
ATOM   1174  HA  SER    87      46.441  90.430  39.334  1.00  0.00           H  
ATOM   1175  CB  SER    87      48.114  89.204  39.845  1.00  0.00           C  
ATOM   1176  HB2 SER    87      48.379  89.055  38.798  1.00  0.00           H  
ATOM   1177  HB3 SER    87      48.591  90.055  40.332  1.00  0.00           H  
ATOM   1178  OG  SER    87      48.214  87.984  40.574  1.00  0.00           O  
ATOM   1179  HG  SER    87      49.114  87.699  40.403  1.00  0.00           H  
ATOM   1180  C   SER    87      45.802  88.405  39.328  1.00  0.00           C  
ATOM   1181  O   SER    87      45.375  87.460  39.965  1.00  0.00           O  
ATOM   1182  N   GLN    88      45.448  88.488  38.053  1.00  0.00           N  
ATOM   1183  H   GLN    88      45.732  89.328  37.569  1.00  0.00           H  
ATOM   1184  CA  GLN    88      44.449  87.627  37.412  1.00  0.00           C  
ATOM   1185  HA  GLN    88      43.535  87.639  38.006  1.00  0.00           H  
ATOM   1186  CB  GLN    88      44.061  88.283  36.115  1.00  0.00           C  
ATOM   1187  HB2 GLN    88      44.959  88.507  35.540  1.00  0.00           H  
ATOM   1188  HB3 GLN    88      43.377  87.646  35.554  1.00  0.00           H  
ATOM   1189  CG  GLN    88      43.282  89.569  36.372  1.00  0.00           C  
ATOM   1190  HG2 GLN    88      42.603  89.408  37.210  1.00  0.00           H  
ATOM   1191  HG3 GLN    88      43.976  90.381  36.591  1.00  0.00           H  
ATOM   1192  CD  GLN    88      42.455  89.971  35.172  1.00  0.00           C  
ATOM   1193  OE1 GLN    88      42.539  89.443  34.048  1.00  0.00           O  
ATOM   1194  NE2 GLN    88      41.841  91.148  35.364  1.00  0.00           N  
ATOM   1195 HE21 GLN    88      42.042  91.619  36.234  1.00  0.00           H  
ATOM   1196 HE22 GLN    88      41.236  91.474  34.623  1.00  0.00           H  
ATOM   1197  C   GLN    88      45.006  86.170  37.399  1.00  0.00           C  
ATOM   1198  O   GLN    88      46.142  85.960  36.925  1.00  0.00           O  
ATOM   1199  N   SER    89      44.209  85.160  37.801  1.00  0.00           N  
ATOM   1200  H   SER    89      43.339  85.461  38.218  1.00  0.00           H  
ATOM   1201  CA  SER    89      44.642  83.760  37.824  1.00  0.00           C  
ATOM   1202  HA  SER    89      45.345  83.597  38.641  1.00  0.00           H  
ATOM   1203  CB  SER    89      43.383  82.950  38.175  1.00  0.00           C  
ATOM   1204  HB2 SER    89      42.865  83.407  39.018  1.00  0.00           H  
ATOM   1205  HB3 SER    89      42.685  82.985  37.339  1.00  0.00           H  
ATOM   1206  OG  SER    89      43.605  81.547  38.492  1.00  0.00           O  
ATOM   1207  HG  SER    89      42.729  81.155  38.512  1.00  0.00           H  
ATOM   1208  C   SER    89      45.195  83.296  36.395  1.00  0.00           C  
ATOM   1209  O   SER    89      44.755  83.733  35.324  1.00  0.00           O  
ATOM   1210  N   SER    90      46.069  82.327  36.482  1.00  0.00           N  
ATOM   1211  H   SER    90      46.425  82.044  37.384  1.00  0.00           H  
ATOM   1212  CA  SER    90      46.772  81.682  35.344  1.00  0.00           C  
ATOM   1213  HA  SER    90      47.484  82.391  34.922  1.00  0.00           H  
ATOM   1214  CB  SER    90      47.569  80.491  35.900  1.00  0.00           C  
ATOM   1215  HB2 SER    90      46.907  79.755  36.357  1.00  0.00           H  
ATOM   1216  HB3 SER    90      48.182  80.056  35.110  1.00  0.00           H  
ATOM   1217  OG  SER    90      48.408  81.017  36.858  1.00  0.00           O  
ATOM   1218  HG  SER    90      48.945  81.699  36.449  1.00  0.00           H  
ATOM   1219  C   SER    90      45.842  81.176  34.205  1.00  0.00           C  
ATOM   1220  O   SER    90      44.674  80.849  34.436  1.00  0.00           O  
ATOM   1221  N   TYR    91      46.384  81.128  32.936  1.00  0.00           N  
ATOM   1222  H   TYR    91      47.298  81.549  32.852  1.00  0.00           H  
ATOM   1223  CA  TYR    91      45.622  80.711  31.712  1.00  0.00           C  
ATOM   1224  HA  TYR    91      44.860  80.020  32.070  1.00  0.00           H  
ATOM   1225  CB  TYR    91      44.993  81.980  31.076  1.00  0.00           C  
ATOM   1226  HB2 TYR    91      44.405  82.528  31.812  1.00  0.00           H  
ATOM   1227  HB3 TYR    91      45.859  82.560  30.758  1.00  0.00           H  
ATOM   1228  CG  TYR    91      44.058  81.657  29.948  1.00  0.00           C  
ATOM   1229  CD1 TYR    91      42.740  81.333  30.253  1.00  0.00           C  
ATOM   1230  HD1 TYR    91      42.380  81.216  31.264  1.00  0.00           H  
ATOM   1231  CE1 TYR    91      41.830  81.013  29.164  1.00  0.00           C  
ATOM   1232  HE1 TYR    91      40.865  80.617  29.443  1.00  0.00           H  
ATOM   1233  CZ  TYR    91      42.322  80.976  27.856  1.00  0.00           C  
ATOM   1234  OH  TYR    91      41.498  80.571  26.857  1.00  0.00           O  
ATOM   1235  HH  TYR    91      40.566  80.734  27.021  1.00  0.00           H  
ATOM   1236  CE2 TYR    91      43.661  81.262  27.637  1.00  0.00           C  
ATOM   1237  HE2 TYR    91      44.009  81.397  26.623  1.00  0.00           H  
ATOM   1238  CD2 TYR    91      44.554  81.578  28.652  1.00  0.00           C  
ATOM   1239  HD2 TYR    91      45.557  81.890  28.404  1.00  0.00           H  
ATOM   1240  C   TYR    91      46.639  80.101  30.788  1.00  0.00           C  
ATOM   1241  O   TYR    91      47.720  80.753  30.640  1.00  0.00           O  
ATOM   1242  N   GLY    92      46.463  78.991  30.095  1.00  0.00           N  
ATOM   1243  H   GLY    92      47.233  78.794  29.472  1.00  0.00           H  
ATOM   1244  CA  GLY    92      45.300  78.138  30.048  1.00  0.00           C  
ATOM   1245  HA2 GLY    92      44.489  78.780  29.704  1.00  0.00           H  
ATOM   1246  HA3 GLY    92      45.341  77.359  29.286  1.00  0.00           H  
ATOM   1247  C   GLY    92      44.901  77.442  31.352  1.00  0.00           C  
ATOM   1248  O   GLY    92      45.591  77.534  32.372  1.00  0.00           O  
ATOM   1249  N   GLN    93      43.665  76.964  31.281  1.00  0.00           N  
ATOM   1250  H   GLN    93      43.215  76.840  30.386  1.00  0.00           H  
ATOM   1251  CA  GLN    93      42.763  76.722  32.400  1.00  0.00           C  
ATOM   1252  HA  GLN    93      42.917  77.537  33.108  1.00  0.00           H  
ATOM   1253  CB  GLN    93      41.356  76.692  31.788  1.00  0.00           C  
ATOM   1254  HB2 GLN    93      41.278  75.917  31.026  1.00  0.00           H  
ATOM   1255  HB3 GLN    93      40.592  76.538  32.550  1.00  0.00           H  
ATOM   1256  CG  GLN    93      40.984  78.028  31.068  1.00  0.00           C  
ATOM   1257  HG2 GLN    93      41.286  78.853  31.713  1.00  0.00           H  
ATOM   1258  HG3 GLN    93      41.639  78.085  30.199  1.00  0.00           H  
ATOM   1259  CD  GLN    93      39.480  78.037  30.643  1.00  0.00           C  
ATOM   1260  OE1 GLN    93      39.069  77.173  29.850  1.00  0.00           O  
ATOM   1261  NE2 GLN    93      38.760  79.035  31.084  1.00  0.00           N  
ATOM   1262 HE21 GLN    93      37.761  79.104  30.954  1.00  0.00           H  
ATOM   1263 HE22 GLN    93      39.286  79.808  31.467  1.00  0.00           H  
ATOM   1264  C   GLN    93      43.138  75.367  33.004  1.00  0.00           C  
ATOM   1265  O   GLN    93      43.577  74.467  32.322  1.00  0.00           O  
ATOM   1266  N   GLN    94      43.023  75.130  34.317  1.00  0.00           N  
ATOM   1267  H   GLN    94      42.758  75.934  34.867  1.00  0.00           H  
ATOM   1268  CA  GLN    94      43.543  73.963  35.021  1.00  0.00           C  
ATOM   1269  HA  GLN    94      44.577  73.969  34.675  1.00  0.00           H  
ATOM   1270  CB  GLN    94      43.377  74.061  36.515  1.00  0.00           C  
ATOM   1271  HB2 GLN    94      44.016  73.285  36.935  1.00  0.00           H  
ATOM   1272  HB3 GLN    94      43.794  75.011  36.849  1.00  0.00           H  
ATOM   1273  CG  GLN    94      42.007  73.754  37.053  1.00  0.00           C  
ATOM   1274  HG2 GLN    94      41.785  72.725  36.769  1.00  0.00           H  
ATOM   1275  HG3 GLN    94      41.994  73.717  38.142  1.00  0.00           H  
ATOM   1276  CD  GLN    94      40.922  74.734  36.509  1.00  0.00           C  
ATOM   1277  OE1 GLN    94      41.105  75.925  36.217  1.00  0.00           O  
ATOM   1278  NE2 GLN    94      39.706  74.168  36.307  1.00  0.00           N  
ATOM   1279 HE21 GLN    94      39.694  73.161  36.381  1.00  0.00           H  
ATOM   1280 HE22 GLN    94      39.069  74.595  35.650  1.00  0.00           H  
ATOM   1281  C   GLN    94      42.954  72.616  34.461  1.00  0.00           C  
ATOM   1282  O   GLN    94      41.882  72.445  33.908  1.00  0.00           O  
ATOM   1283  N   SER    95      43.655  71.533  34.832  1.00  0.00           N  
ATOM   1284  H   SER    95      44.488  71.639  35.393  1.00  0.00           H  
ATOM   1285  CA  SER    95      43.363  70.222  34.383  1.00  0.00           C  
ATOM   1286  HA  SER    95      43.215  70.327  33.308  1.00  0.00           H  
ATOM   1287  CB  SER    95      44.630  69.343  34.622  1.00  0.00           C  
ATOM   1288  HB2 SER    95      44.498  68.340  34.216  1.00  0.00           H  
ATOM   1289  HB3 SER    95      45.418  69.837  34.053  1.00  0.00           H  
ATOM   1290  OG  SER    95      45.105  69.420  36.005  1.00  0.00           O  
ATOM   1291  HG  SER    95      45.989  69.046  35.987  1.00  0.00           H  
ATOM   1292  C   SER    95      42.126  69.585  35.012  1.00  0.00           C  
ATOM   1293  O   SER    95      41.784  69.712  36.190  1.00  0.00           O  
ATOM   1294  N   SER    96      41.263  68.910  34.283  1.00  0.00           N  
ATOM   1295  H   SER    96      41.442  68.876  33.289  1.00  0.00           H  
ATOM   1296  CA  SER    96      40.311  67.933  34.875  1.00  0.00           C  
ATOM   1297  HA  SER    96      39.866  68.431  35.736  1.00  0.00           H  
ATOM   1298  CB  SER    96      39.183  67.737  33.825  1.00  0.00           C  
ATOM   1299  HB2 SER    96      38.282  67.219  34.152  1.00  0.00           H  
ATOM   1300  HB3 SER    96      38.721  68.711  33.670  1.00  0.00           H  
ATOM   1301  OG  SER    96      39.699  67.122  32.657  1.00  0.00           O  
ATOM   1302  HG  SER    96      39.013  67.285  32.006  1.00  0.00           H  
ATOM   1303  C   SER    96      40.948  66.573  35.253  1.00  0.00           C  
ATOM   1304  O   SER    96      41.935  66.044  34.716  1.00  0.00           O  
ATOM   1305  N   TYR    97      40.390  65.816  36.195  1.00  0.00           N  
ATOM   1306  H   TYR    97      40.759  64.878  36.269  1.00  0.00           H  
ATOM   1307  CA  TYR    97      39.706  66.291  37.411  1.00  0.00           C  
ATOM   1308  HA  TYR    97      39.526  65.415  38.035  1.00  0.00           H  
ATOM   1309  CB  TYR    97      40.633  67.291  38.199  1.00  0.00           C  
ATOM   1310  HB2 TYR    97      40.818  68.275  37.769  1.00  0.00           H  
ATOM   1311  HB3 TYR    97      39.989  67.506  39.051  1.00  0.00           H  
ATOM   1312  CG  TYR    97      42.016  66.724  38.506  1.00  0.00           C  
ATOM   1313  CD1 TYR    97      43.117  66.975  37.661  1.00  0.00           C  
ATOM   1314  HD1 TYR    97      42.930  67.569  36.778  1.00  0.00           H  
ATOM   1315  CE1 TYR    97      44.345  66.471  38.071  1.00  0.00           C  
ATOM   1316  HE1 TYR    97      45.207  66.677  37.453  1.00  0.00           H  
ATOM   1317  CZ  TYR    97      44.526  65.583  39.164  1.00  0.00           C  
ATOM   1318  OH  TYR    97      45.711  65.075  39.519  1.00  0.00           O  
ATOM   1319  HH  TYR    97      45.568  64.340  40.120  1.00  0.00           H  
ATOM   1320  CE2 TYR    97      43.434  65.363  39.965  1.00  0.00           C  
ATOM   1321  HE2 TYR    97      43.511  64.733  40.839  1.00  0.00           H  
ATOM   1322  CD2 TYR    97      42.157  65.837  39.563  1.00  0.00           C  
ATOM   1323  HD2 TYR    97      41.280  65.612  40.152  1.00  0.00           H  
ATOM   1324  C   TYR    97      38.221  66.791  37.116  1.00  0.00           C  
ATOM   1325  O   TYR    97      37.999  68.035  37.301  1.00  0.00           O  
ATOM   1326  N   PRO    98      37.246  65.967  36.753  1.00  0.00           N  
ATOM   1327  CD  PRO    98      35.914  66.406  36.482  1.00  0.00           C  
ATOM   1328  HD2 PRO    98      35.904  67.174  35.708  1.00  0.00           H  
ATOM   1329  HD3 PRO    98      35.500  66.901  37.360  1.00  0.00           H  
ATOM   1330  CG  PRO    98      35.041  65.201  36.061  1.00  0.00           C  
ATOM   1331  HG2 PRO    98      35.057  65.087  34.977  1.00  0.00           H  
ATOM   1332  HG3 PRO    98      34.026  65.323  36.440  1.00  0.00           H  
ATOM   1333  CB  PRO    98      35.828  64.058  36.656  1.00  0.00           C  
ATOM   1334  HB2 PRO    98      35.792  63.209  35.973  1.00  0.00           H  
ATOM   1335  HB3 PRO    98      35.341  63.666  37.549  1.00  0.00           H  
ATOM   1336  CA  PRO    98      37.324  64.541  36.836  1.00  0.00           C  
ATOM   1337  HA  PRO    98      37.633  64.191  37.821  1.00  0.00           H  
ATOM   1338  C   PRO    98      38.178  63.840  35.734  1.00  0.00           C  
ATOM   1339  O   PRO    98      37.918  64.098  34.543  1.00  0.00           O  
ATOM   1340  N   GLY    99      38.967  62.842  36.142  1.00  0.00           N  
ATOM   1341  H   GLY    99      38.971  62.486  37.088  1.00  0.00           H  
ATOM   1342  CA  GLY    99      39.846  62.128  35.225  1.00  0.00           C  
ATOM   1343  HA2 GLY    99      40.199  62.801  34.443  1.00  0.00           H  
ATOM   1344  HA3 GLY    99      40.802  61.754  35.591  1.00  0.00           H  
ATOM   1345  C   GLY    99      39.126  61.039  34.401  1.00  0.00           C  
ATOM   1346  O   GLY    99      37.964  60.637  34.547  1.00  0.00           O  
ATOM   1347  N   TYR   100      39.906  60.397  33.554  1.00  0.00           N  
ATOM   1348  H   TYR   100      40.801  60.747  33.243  1.00  0.00           H  
ATOM   1349  CA  TYR   100      39.320  59.384  32.660  1.00  0.00           C  
ATOM   1350  HA  TYR   100      38.386  59.744  32.227  1.00  0.00           H  
ATOM   1351  CB  TYR   100      40.323  58.966  31.581  1.00  0.00           C  
ATOM   1352  HB2 TYR   100      41.222  58.529  32.016  1.00  0.00           H  
ATOM   1353  HB3 TYR   100      39.769  58.231  30.998  1.00  0.00           H  
ATOM   1354  CG  TYR   100      40.804  60.089  30.621  1.00  0.00           C  
ATOM   1355  CD1 TYR   100      42.169  60.489  30.643  1.00  0.00           C  
ATOM   1356  HD1 TYR   100      42.868  59.849  31.161  1.00  0.00           H  
ATOM   1357  CE1 TYR   100      42.540  61.555  29.851  1.00  0.00           C  
ATOM   1358  HE1 TYR   100      43.591  61.799  29.811  1.00  0.00           H  
ATOM   1359  CZ  TYR   100      41.604  62.262  29.149  1.00  0.00           C  
ATOM   1360  OH  TYR   100      41.966  63.374  28.547  1.00  0.00           O  
ATOM   1361  HH  TYR   100      42.915  63.497  28.465  1.00  0.00           H  
ATOM   1362  CE2 TYR   100      40.286  61.878  29.009  1.00  0.00           C  
ATOM   1363  HE2 TYR   100      39.640  62.452  28.362  1.00  0.00           H  
ATOM   1364  CD2 TYR   100      39.952  60.740  29.750  1.00  0.00           C  
ATOM   1365  HD2 TYR   100      38.942  60.378  29.626  1.00  0.00           H  
ATOM   1366  C   TYR   100      38.905  58.137  33.552  1.00  0.00           C  
ATOM   1367  O   TYR   100      39.648  57.644  34.438  1.00  0.00           O  
ATOM   1368  N   GLY   101      37.791  57.516  33.222  1.00  0.00           N  
ATOM   1369  H   GLY   101      37.138  57.860  32.534  1.00  0.00           H  
ATOM   1370  CA  GLY   101      37.519  56.171  33.777  1.00  0.00           C  
ATOM   1371  HA2 GLY   101      37.036  55.586  32.994  1.00  0.00           H  
ATOM   1372  HA3 GLY   101      38.439  55.629  33.998  1.00  0.00           H  
ATOM   1373  C   GLY   101      36.493  56.038  34.932  1.00  0.00           C  
ATOM   1374  O   GLY   101      36.545  56.639  36.010  1.00  0.00           O  
ATOM   1375  N   GLN   102      35.481  55.199  34.712  1.00  0.00           N  
ATOM   1376  H   GLN   102      35.447  54.768  33.799  1.00  0.00           H  
ATOM   1377  CA  GLN   102      34.291  54.980  35.550  1.00  0.00           C  
ATOM   1378  HA  GLN   102      33.791  55.915  35.801  1.00  0.00           H  
ATOM   1379  CB  GLN   102      33.326  54.167  34.751  1.00  0.00           C  
ATOM   1380  HB2 GLN   102      33.682  53.160  34.530  1.00  0.00           H  
ATOM   1381  HB3 GLN   102      32.400  54.102  35.323  1.00  0.00           H  
ATOM   1382  CG  GLN   102      32.733  54.779  33.492  1.00  0.00           C  
ATOM   1383  HG2 GLN   102      31.799  54.254  33.294  1.00  0.00           H  
ATOM   1384  HG3 GLN   102      32.486  55.834  33.612  1.00  0.00           H  
ATOM   1385  CD  GLN   102      33.578  54.618  32.325  1.00  0.00           C  
ATOM   1386  OE1 GLN   102      34.726  54.158  32.404  1.00  0.00           O  
ATOM   1387  NE2 GLN   102      33.053  54.945  31.135  1.00  0.00           N  
ATOM   1388 HE21 GLN   102      32.057  55.113  31.124  1.00  0.00           H  
ATOM   1389 HE22 GLN   102      33.661  55.063  30.337  1.00  0.00           H  
ATOM   1390  C   GLN   102      34.676  54.200  36.831  1.00  0.00           C  
ATOM   1391  O   GLN   102      33.940  54.274  37.811  1.00  0.00           O  
ATOM   1392  N   GLN   103      35.707  53.331  36.814  1.00  0.00           N  
ATOM   1393  H   GLN   103      36.172  53.226  35.924  1.00  0.00           H  
ATOM   1394  CA  GLN   103      36.119  52.439  37.846  1.00  0.00           C  
ATOM   1395  HA  GLN   103      36.764  51.722  37.337  1.00  0.00           H  
ATOM   1396  CB  GLN   103      37.048  53.127  38.888  1.00  0.00           C  
ATOM   1397  HB2 GLN   103      36.567  53.825  39.574  1.00  0.00           H  
ATOM   1398  HB3 GLN   103      37.365  52.333  39.564  1.00  0.00           H  
ATOM   1399  CG  GLN   103      38.171  53.839  38.192  1.00  0.00           C  
ATOM   1400  HG2 GLN   103      38.690  53.151  37.525  1.00  0.00           H  
ATOM   1401  HG3 GLN   103      37.683  54.721  37.776  1.00  0.00           H  
ATOM   1402  CD  GLN   103      39.097  54.505  39.190  1.00  0.00           C  
ATOM   1403  OE1 GLN   103      39.362  53.962  40.269  1.00  0.00           O  
ATOM   1404  NE2 GLN   103      39.533  55.741  38.971  1.00  0.00           N  
ATOM   1405 HE21 GLN   103      40.034  56.153  39.746  1.00  0.00           H  
ATOM   1406 HE22 GLN   103      39.190  56.326  38.223  1.00  0.00           H  
ATOM   1407  C   GLN   103      34.859  51.743  38.521  1.00  0.00           C  
ATOM   1408  O   GLN   103      34.544  52.134  39.666  1.00  0.00           O  
ATOM   1409  N   PRO   104      34.086  50.854  37.873  1.00  0.00           N  
ATOM   1410  CD  PRO   104      34.359  50.320  36.550  1.00  0.00           C  
ATOM   1411  HD2 PRO   104      35.188  49.614  36.599  1.00  0.00           H  
ATOM   1412  HD3 PRO   104      34.573  51.134  35.858  1.00  0.00           H  
ATOM   1413  CG  PRO   104      33.183  49.574  36.085  1.00  0.00           C  
ATOM   1414  HG2 PRO   104      33.327  48.494  36.095  1.00  0.00           H  
ATOM   1415  HG3 PRO   104      32.925  49.970  35.102  1.00  0.00           H  
ATOM   1416  CB  PRO   104      32.079  50.018  37.001  1.00  0.00           C  
ATOM   1417  HB2 PRO   104      31.319  49.243  37.108  1.00  0.00           H  
ATOM   1418  HB3 PRO   104      31.518  50.873  36.626  1.00  0.00           H  
ATOM   1419  CA  PRO   104      32.802  50.507  38.301  1.00  0.00           C  
ATOM   1420  HA  PRO   104      32.237  51.367  38.660  1.00  0.00           H  
ATOM   1421  C   PRO   104      32.805  49.414  39.412  1.00  0.00           C  
ATOM   1422  O   PRO   104      33.777  48.657  39.482  1.00  0.00           O  
ATOM   1423  N   ALA   105      31.714  49.248  40.122  1.00  0.00           N  
ATOM   1424  H   ALA   105      30.883  49.819  40.055  1.00  0.00           H  
ATOM   1425  CA  ALA   105      31.585  48.248  41.177  1.00  0.00           C  
ATOM   1426  HA  ALA   105      32.508  48.387  41.740  1.00  0.00           H  
ATOM   1427  CB  ALA   105      30.496  48.647  42.209  1.00  0.00           C  
ATOM   1428  HB1 ALA   105      30.582  48.104  43.150  1.00  0.00           H  
ATOM   1429  HB2 ALA   105      30.472  49.729  42.337  1.00  0.00           H  
ATOM   1430  HB3 ALA   105      29.613  48.393  41.622  1.00  0.00           H  
ATOM   1431  C   ALA   105      31.470  46.775  40.768  1.00  0.00           C  
ATOM   1432  O   ALA   105      30.660  46.505  39.866  1.00  0.00           O  
ATOM   1433  N   PRO   106      32.291  45.933  41.498  1.00  0.00           N  
ATOM   1434  CD  PRO   106      33.120  46.180  42.645  1.00  0.00           C  
ATOM   1435  HD2 PRO   106      32.518  46.816  43.294  1.00  0.00           H  
ATOM   1436  HD3 PRO   106      34.073  46.656  42.413  1.00  0.00           H  
ATOM   1437  CG  PRO   106      33.477  44.843  43.145  1.00  0.00           C  
ATOM   1438  HG2 PRO   106      32.591  44.572  43.721  1.00  0.00           H  
ATOM   1439  HG3 PRO   106      34.369  44.676  43.748  1.00  0.00           H  
ATOM   1440  CB  PRO   106      33.549  43.938  41.931  1.00  0.00           C  
ATOM   1441  HB2 PRO   106      33.206  42.969  42.295  1.00  0.00           H  
ATOM   1442  HB3 PRO   106      34.527  43.825  41.464  1.00  0.00           H  
ATOM   1443  CA  PRO   106      32.434  44.511  41.038  1.00  0.00           C  
ATOM   1444  HA  PRO   106      32.809  44.418  40.019  1.00  0.00           H  
ATOM   1445  C   PRO   106      31.122  43.762  40.968  1.00  0.00           C  
ATOM   1446  O   PRO   106      30.226  43.888  41.810  1.00  0.00           O  
ATOM   1447  N   SER   107      31.027  42.846  39.949  1.00  0.00           N  
ATOM   1448  H   SER   107      31.874  42.622  39.447  1.00  0.00           H  
ATOM   1449  CA  SER   107      29.814  42.327  39.286  1.00  0.00           C  
ATOM   1450  HA  SER   107      29.292  43.233  38.977  1.00  0.00           H  
ATOM   1451  CB  SER   107      30.134  41.698  37.994  1.00  0.00           C  
ATOM   1452  HB2 SER   107      30.551  42.482  37.360  1.00  0.00           H  
ATOM   1453  HB3 SER   107      30.795  40.855  38.198  1.00  0.00           H  
ATOM   1454  OG  SER   107      28.937  41.169  37.394  1.00  0.00           O  
ATOM   1455  HG  SER   107      29.088  40.244  37.186  1.00  0.00           H  
ATOM   1456  C   SER   107      28.974  41.420  40.260  1.00  0.00           C  
ATOM   1457  O   SER   107      29.473  40.618  41.012  1.00  0.00           O  
ATOM   1458  N   SER   108      27.674  41.615  40.229  1.00  0.00           N  
ATOM   1459  H   SER   108      27.462  42.419  39.654  1.00  0.00           H  
ATOM   1460  CA  SER   108      26.596  40.726  40.767  1.00  0.00           C  
ATOM   1461  HA  SER   108      27.008  39.874  41.308  1.00  0.00           H  
ATOM   1462  CB  SER   108      25.737  41.553  41.774  1.00  0.00           C  
ATOM   1463  HB2 SER   108      24.955  40.920  42.192  1.00  0.00           H  
ATOM   1464  HB3 SER   108      26.306  41.881  42.645  1.00  0.00           H  
ATOM   1465  OG  SER   108      25.096  42.669  41.119  1.00  0.00           O  
ATOM   1466  HG  SER   108      24.872  43.322  41.786  1.00  0.00           H  
ATOM   1467  C   SER   108      25.677  40.083  39.755  1.00  0.00           C  
ATOM   1468  O   SER   108      24.560  39.620  40.076  1.00  0.00           O  
ATOM   1469  N   THR   109      25.968  40.151  38.445  1.00  0.00           N  
ATOM   1470  H   THR   109      26.873  40.587  38.343  1.00  0.00           H  
ATOM   1471  CA  THR   109      25.411  39.472  37.293  1.00  0.00           C  
ATOM   1472  HA  THR   109      24.350  39.719  37.237  1.00  0.00           H  
ATOM   1473  CB  THR   109      25.898  40.191  35.998  1.00  0.00           C  
ATOM   1474  HB  THR   109      26.957  40.231  35.744  1.00  0.00           H  
ATOM   1475  CG2 THR   109      25.143  39.765  34.741  1.00  0.00           C  
ATOM   1476 HG21 THR   109      25.542  40.422  33.968  1.00  0.00           H  
ATOM   1477 HG22 THR   109      25.347  38.720  34.508  1.00  0.00           H  
ATOM   1478 HG23 THR   109      24.074  39.962  34.829  1.00  0.00           H  
ATOM   1479  OG1 THR   109      25.485  41.557  36.147  1.00  0.00           O  
ATOM   1480  HG1 THR   109      26.095  42.076  35.617  1.00  0.00           H  
ATOM   1481  C   THR   109      25.616  37.952  37.327  1.00  0.00           C  
ATOM   1482  O   THR   109      26.748  37.508  37.345  1.00  0.00           O  
ATOM   1483  N   SER   110      24.560  37.205  37.134  1.00  0.00           N  
ATOM   1484  H   SER   110      23.668  37.678  37.104  1.00  0.00           H  
ATOM   1485  CA  SER   110      24.552  35.756  36.984  1.00  0.00           C  
ATOM   1486  HA  SER   110      25.119  35.282  37.785  1.00  0.00           H  
ATOM   1487  CB  SER   110      23.060  35.265  37.174  1.00  0.00           C  
ATOM   1488  HB2 SER   110      22.680  35.484  38.172  1.00  0.00           H  
ATOM   1489  HB3 SER   110      22.496  35.735  36.369  1.00  0.00           H  
ATOM   1490  OG  SER   110      23.000  33.852  37.020  1.00  0.00           O  
ATOM   1491  HG  SER   110      22.776  33.416  37.846  1.00  0.00           H  
ATOM   1492  C   SER   110      25.230  35.363  35.609  1.00  0.00           C  
ATOM   1493  O   SER   110      24.938  35.991  34.597  1.00  0.00           O  
ATOM   1494  N   GLY   111      26.013  34.269  35.520  1.00  0.00           N  
ATOM   1495  H   GLY   111      26.185  33.629  36.282  1.00  0.00           H  
ATOM   1496  CA  GLY   111      26.339  33.618  34.196  1.00  0.00           C  
ATOM   1497  HA2 GLY   111      26.379  34.309  33.354  1.00  0.00           H  
ATOM   1498  HA3 GLY   111      27.357  33.266  34.362  1.00  0.00           H  
ATOM   1499  C   GLY   111      25.296  32.462  33.768  1.00  0.00           C  
ATOM   1500  O   GLY   111      24.450  32.125  34.629  1.00  0.00           O  
ATOM   1501  N   SER   112      25.344  31.913  32.553  1.00  0.00           N  
ATOM   1502  H   SER   112      24.620  31.243  32.338  1.00  0.00           H  
ATOM   1503  CA  SER   112      26.044  32.511  31.412  1.00  0.00           C  
ATOM   1504  HA  SER   112      25.898  31.735  30.660  1.00  0.00           H  
ATOM   1505  CB  SER   112      25.346  33.646  30.753  1.00  0.00           C  
ATOM   1506  HB2 SER   112      25.294  34.526  31.394  1.00  0.00           H  
ATOM   1507  HB3 SER   112      25.842  33.971  29.838  1.00  0.00           H  
ATOM   1508  OG  SER   112      24.080  33.280  30.371  1.00  0.00           O  
ATOM   1509  HG  SER   112      23.500  33.069  31.106  1.00  0.00           H  
ATOM   1510  C   SER   112      27.569  32.792  31.546  1.00  0.00           C  
ATOM   1511  O   SER   112      28.056  33.885  31.143  1.00  0.00           O  
ATOM   1512  N   TYR   113      28.428  31.844  32.038  1.00  0.00           N  
ATOM   1513  H   TYR   113      29.408  32.090  32.038  1.00  0.00           H  
ATOM   1514  CA  TYR   113      28.169  30.577  32.687  1.00  0.00           C  
ATOM   1515  HA  TYR   113      27.302  30.639  33.344  1.00  0.00           H  
ATOM   1516  CB  TYR   113      28.004  29.500  31.647  1.00  0.00           C  
ATOM   1517  HB2 TYR   113      27.785  28.565  32.163  1.00  0.00           H  
ATOM   1518  HB3 TYR   113      27.182  29.853  31.025  1.00  0.00           H  
ATOM   1519  CG  TYR   113      29.227  29.327  30.624  1.00  0.00           C  
ATOM   1520  CD1 TYR   113      29.305  30.254  29.534  1.00  0.00           C  
ATOM   1521  HD1 TYR   113      28.527  30.984  29.362  1.00  0.00           H  
ATOM   1522  CE1 TYR   113      30.378  30.130  28.588  1.00  0.00           C  
ATOM   1523  HE1 TYR   113      30.567  30.790  27.754  1.00  0.00           H  
ATOM   1524  CZ  TYR   113      31.329  29.027  28.779  1.00  0.00           C  
ATOM   1525  OH  TYR   113      32.290  28.948  27.772  1.00  0.00           O  
ATOM   1526  HH  TYR   113      32.978  28.279  27.805  1.00  0.00           H  
ATOM   1527  CE2 TYR   113      31.291  28.229  29.931  1.00  0.00           C  
ATOM   1528  HE2 TYR   113      31.984  27.406  30.018  1.00  0.00           H  
ATOM   1529  CD2 TYR   113      30.230  28.407  30.844  1.00  0.00           C  
ATOM   1530  HD2 TYR   113      30.091  27.679  31.630  1.00  0.00           H  
ATOM   1531  C   TYR   113      29.331  30.301  33.724  1.00  0.00           C  
ATOM   1532  O   TYR   113      30.509  30.754  33.542  1.00  0.00           O  
ATOM   1533  N   GLY   114      28.934  29.551  34.770  1.00  0.00           N  
ATOM   1534  H   GLY   114      27.984  29.219  34.847  1.00  0.00           H  
ATOM   1535  CA  GLY   114      29.779  29.186  35.820  1.00  0.00           C  
ATOM   1536  HA2 GLY   114      29.240  28.534  36.508  1.00  0.00           H  
ATOM   1537  HA3 GLY   114      30.615  28.536  35.564  1.00  0.00           H  
ATOM   1538  C   GLY   114      30.263  30.297  36.750  1.00  0.00           C  
ATOM   1539  O   GLY   114      29.549  31.281  37.012  1.00  0.00           O  
ATOM   1540  N   SER   115      31.491  30.141  37.321  1.00  0.00           N  
ATOM   1541  H   SER   115      31.702  30.947  37.893  1.00  0.00           H  
ATOM   1542  CA  SER   115      32.436  29.070  37.134  1.00  0.00           C  
ATOM   1543  HA  SER   115      31.968  28.098  36.981  1.00  0.00           H  
ATOM   1544  CB  SER   115      33.333  29.309  35.923  1.00  0.00           C  
ATOM   1545  HB2 SER   115      34.062  28.501  35.866  1.00  0.00           H  
ATOM   1546  HB3 SER   115      32.638  29.080  35.116  1.00  0.00           H  
ATOM   1547  OG  SER   115      34.050  30.556  35.867  1.00  0.00           O  
ATOM   1548  HG  SER   115      34.841  30.375  36.380  1.00  0.00           H  
ATOM   1549  C   SER   115      33.318  28.800  38.346  1.00  0.00           C  
ATOM   1550  O   SER   115      33.687  29.731  39.002  1.00  0.00           O  
ATOM   1551  N   SER   116      33.671  27.533  38.651  1.00  0.00           N  
ATOM   1552  H   SER   116      33.420  26.780  38.026  1.00  0.00           H  
ATOM   1553  CA  SER   116      34.448  27.187  39.946  1.00  0.00           C  
ATOM   1554  HA  SER   116      34.382  28.024  40.641  1.00  0.00           H  
ATOM   1555  CB  SER   116      33.831  25.947  40.550  1.00  0.00           C  
ATOM   1556  HB2 SER   116      34.286  25.662  41.499  1.00  0.00           H  
ATOM   1557  HB3 SER   116      32.773  26.140  40.727  1.00  0.00           H  
ATOM   1558  OG  SER   116      33.801  24.892  39.630  1.00  0.00           O  
ATOM   1559  HG  SER   116      34.620  24.393  39.584  1.00  0.00           H  
ATOM   1560  C   SER   116      35.881  26.787  39.588  1.00  0.00           C  
ATOM   1561  O   SER   116      36.650  26.279  40.439  1.00  0.00           O  
ATOM   1562  N   SER   117      36.331  27.093  38.439  1.00  0.00           N  
ATOM   1563  H   SER   117      35.845  27.716  37.810  1.00  0.00           H  
ATOM   1564  CA  SER   117      37.718  26.863  37.990  1.00  0.00           C  
ATOM   1565  HA  SER   117      38.004  25.886  38.378  1.00  0.00           H  
ATOM   1566  CB  SER   117      37.781  26.829  36.433  1.00  0.00           C  
ATOM   1567  HB2 SER   117      38.807  26.882  36.071  1.00  0.00           H  
ATOM   1568  HB3 SER   117      37.363  25.857  36.169  1.00  0.00           H  
ATOM   1569  OG  SER   117      36.979  27.870  35.785  1.00  0.00           O  
ATOM   1570  HG  SER   117      36.327  27.439  35.227  1.00  0.00           H  
ATOM   1571  C   SER   117      38.707  27.896  38.531  1.00  0.00           C  
ATOM   1572  O   SER   117      38.235  28.918  39.070  1.00  0.00           O  
ATOM   1573  N   GLN   118      40.029  27.635  38.347  1.00  0.00           N  
ATOM   1574  H   GLN   118      40.342  26.751  37.972  1.00  0.00           H  
ATOM   1575  CA  GLN   118      41.129  28.607  38.645  1.00  0.00           C  
ATOM   1576  HA  GLN   118      42.006  28.096  38.250  1.00  0.00           H  
ATOM   1577  CB  GLN   118      40.888  29.993  37.931  1.00  0.00           C  
ATOM   1578  HB2 GLN   118      40.099  30.644  38.310  1.00  0.00           H  
ATOM   1579  HB3 GLN   118      41.781  30.566  38.181  1.00  0.00           H  
ATOM   1580  CG  GLN   118      40.694  29.923  36.406  1.00  0.00           C  
ATOM   1581  HG2 GLN   118      39.919  29.188  36.193  1.00  0.00           H  
ATOM   1582  HG3 GLN   118      40.424  30.951  36.162  1.00  0.00           H  
ATOM   1583  CD  GLN   118      41.995  29.424  35.693  1.00  0.00           C  
ATOM   1584  OE1 GLN   118      43.074  29.476  36.201  1.00  0.00           O  
ATOM   1585  NE2 GLN   118      41.912  29.073  34.474  1.00  0.00           N  
ATOM   1586 HE21 GLN   118      41.024  29.297  34.047  1.00  0.00           H  
ATOM   1587 HE22 GLN   118      42.725  28.848  33.919  1.00  0.00           H  
ATOM   1588  C   GLN   118      41.259  28.777  40.168  1.00  0.00           C  
ATOM   1589  O   GLN   118      40.831  29.776  40.685  1.00  0.00           O  
ATOM   1590  N   SER   119      42.033  28.017  40.951  1.00  0.00           N  
ATOM   1591  H   SER   119      42.161  28.427  41.866  1.00  0.00           H  
ATOM   1592  CA  SER   119      42.531  26.651  40.717  1.00  0.00           C  
ATOM   1593  HA  SER   119      42.958  26.818  39.729  1.00  0.00           H  
ATOM   1594  CB  SER   119      43.622  26.265  41.683  1.00  0.00           C  
ATOM   1595  HB2 SER   119      44.275  27.116  41.877  1.00  0.00           H  
ATOM   1596  HB3 SER   119      43.293  25.882  42.649  1.00  0.00           H  
ATOM   1597  OG  SER   119      44.372  25.310  41.037  1.00  0.00           O  
ATOM   1598  HG  SER   119      44.936  25.849  40.478  1.00  0.00           H  
ATOM   1599  C   SER   119      41.443  25.577  40.505  1.00  0.00           C  
ATOM   1600  O   SER   119      40.284  25.911  40.761  1.00  0.00           O  
ATOM   1601  N   SER   120      41.727  24.310  40.063  1.00  0.00           N  
ATOM   1602  H   SER   120      42.706  24.133  39.891  1.00  0.00           H  
ATOM   1603  CA  SER   120      40.777  23.227  39.707  1.00  0.00           C  
ATOM   1604  HA  SER   120      41.275  22.300  39.992  1.00  0.00           H  
ATOM   1605  CB  SER   120      39.508  23.194  40.555  1.00  0.00           C  
ATOM   1606  HB2 SER   120      39.161  22.169  40.685  1.00  0.00           H  
ATOM   1607  HB3 SER   120      39.866  23.476  41.545  1.00  0.00           H  
ATOM   1608  OG  SER   120      38.602  24.155  39.977  1.00  0.00           O  
ATOM   1609  HG  SER   120      38.873  25.034  40.251  1.00  0.00           H  
ATOM   1610  C   SER   120      40.483  23.065  38.210  1.00  0.00           C  
ATOM   1611  O   SER   120      40.454  24.039  37.457  1.00  0.00           O  
ATOM   1612  N   SER   121      40.339  21.832  37.701  1.00  0.00           N  
ATOM   1613  H   SER   121      40.276  21.925  36.697  1.00  0.00           H  
ATOM   1614  CA  SER   121      40.110  20.539  38.298  1.00  0.00           C  
ATOM   1615  HA  SER   121      40.472  20.595  39.324  1.00  0.00           H  
ATOM   1616  CB  SER   121      38.631  20.457  38.359  1.00  0.00           C  
ATOM   1617  HB2 SER   121      38.138  21.399  38.598  1.00  0.00           H  
ATOM   1618  HB3 SER   121      38.163  20.229  37.401  1.00  0.00           H  
ATOM   1619  OG  SER   121      38.311  19.410  39.300  1.00  0.00           O  
ATOM   1620  HG  SER   121      37.502  18.908  39.178  1.00  0.00           H  
ATOM   1621  C   SER   121      40.739  19.414  37.492  1.00  0.00           C  
ATOM   1622  O   SER   121      40.322  19.223  36.309  1.00  0.00           O  
ATOM   1623  N   TYR   122      41.715  18.696  38.037  1.00  0.00           N  
ATOM   1624  H   TYR   122      41.815  18.798  39.037  1.00  0.00           H  
ATOM   1625  CA  TYR   122      42.698  17.819  37.369  1.00  0.00           C  
ATOM   1626  HA  TYR   122      43.494  17.715  38.105  1.00  0.00           H  
ATOM   1627  CB  TYR   122      42.104  16.392  37.111  1.00  0.00           C  
ATOM   1628  HB2 TYR   122      41.300  16.486  36.380  1.00  0.00           H  
ATOM   1629  HB3 TYR   122      42.930  15.799  36.719  1.00  0.00           H  
ATOM   1630  CG  TYR   122      41.512  15.710  38.236  1.00  0.00           C  
ATOM   1631  CD1 TYR   122      40.166  16.107  38.675  1.00  0.00           C  
ATOM   1632  HD1 TYR   122      39.608  16.747  38.009  1.00  0.00           H  
ATOM   1633  CE1 TYR   122      39.728  15.632  39.919  1.00  0.00           C  
ATOM   1634  HE1 TYR   122      38.816  16.041  40.326  1.00  0.00           H  
ATOM   1635  CZ  TYR   122      40.443  14.539  40.566  1.00  0.00           C  
ATOM   1636  OH  TYR   122      39.985  14.053  41.776  1.00  0.00           O  
ATOM   1637  HH  TYR   122      39.026  14.094  41.808  1.00  0.00           H  
ATOM   1638  CE2 TYR   122      41.771  14.164  40.076  1.00  0.00           C  
ATOM   1639  HE2 TYR   122      42.283  13.418  40.666  1.00  0.00           H  
ATOM   1640  CD2 TYR   122      42.344  14.818  38.995  1.00  0.00           C  
ATOM   1641  HD2 TYR   122      43.351  14.641  38.649  1.00  0.00           H  
ATOM   1642  C   TYR   122      43.281  18.328  36.023  1.00  0.00           C  
ATOM   1643  O   TYR   122      43.142  17.721  34.953  1.00  0.00           O  
ATOM   1644  N   GLY   123      43.834  19.469  35.915  1.00  0.00           N  
ATOM   1645  H   GLY   123      44.214  19.556  34.984  1.00  0.00           H  
ATOM   1646  CA  GLY   123      44.387  20.377  36.884  1.00  0.00           C  
ATOM   1647  HA2 GLY   123      44.784  21.205  36.296  1.00  0.00           H  
ATOM   1648  HA3 GLY   123      43.556  20.776  37.465  1.00  0.00           H  
ATOM   1649  C   GLY   123      45.551  19.890  37.783  1.00  0.00           C  
ATOM   1650  O   GLY   123      45.512  20.264  38.943  1.00  0.00           O  
ATOM   1651  N   GLN   124      46.463  19.044  37.241  1.00  0.00           N  
ATOM   1652  H   GLN   124      46.505  18.778  36.268  1.00  0.00           H  
ATOM   1653  CA  GLN   124      47.451  18.321  38.052  1.00  0.00           C  
ATOM   1654  HA  GLN   124      46.954  17.937  38.943  1.00  0.00           H  
ATOM   1655  CB  GLN   124      48.067  17.133  37.322  1.00  0.00           C  
ATOM   1656  HB2 GLN   124      48.593  17.545  36.461  1.00  0.00           H  
ATOM   1657  HB3 GLN   124      48.912  16.700  37.857  1.00  0.00           H  
ATOM   1658  CG  GLN   124      47.144  16.021  36.885  1.00  0.00           C  
ATOM   1659  HG2 GLN   124      46.444  16.522  36.218  1.00  0.00           H  
ATOM   1660  HG3 GLN   124      47.710  15.334  36.256  1.00  0.00           H  
ATOM   1661  CD  GLN   124      46.472  15.251  37.996  1.00  0.00           C  
ATOM   1662  OE1 GLN   124      46.237  15.634  39.149  1.00  0.00           O  
ATOM   1663  NE2 GLN   124      46.061  14.028  37.734  1.00  0.00           N  
ATOM   1664 HE21 GLN   124      46.415  13.690  36.850  1.00  0.00           H  
ATOM   1665 HE22 GLN   124      45.639  13.459  38.453  1.00  0.00           H  
ATOM   1666  C   GLN   124      48.526  19.296  38.667  1.00  0.00           C  
ATOM   1667  O   GLN   124      48.943  20.281  38.040  1.00  0.00           O  
ATOM   1668  N   PRO   125      49.034  19.049  39.892  1.00  0.00           N  
ATOM   1669  CD  PRO   125      50.277  19.817  40.277  1.00  0.00           C  
ATOM   1670  HD2 PRO   125      50.053  20.848  40.551  1.00  0.00           H  
ATOM   1671  HD3 PRO   125      51.004  19.811  39.466  1.00  0.00           H  
ATOM   1672  CG  PRO   125      50.897  19.114  41.502  1.00  0.00           C  
ATOM   1673  HG2 PRO   125      50.577  19.607  42.420  1.00  0.00           H  
ATOM   1674  HG3 PRO   125      51.976  18.962  41.508  1.00  0.00           H  
ATOM   1675  CB  PRO   125      50.227  17.708  41.488  1.00  0.00           C  
ATOM   1676  HB2 PRO   125      50.058  17.240  42.458  1.00  0.00           H  
ATOM   1677  HB3 PRO   125      50.862  17.027  40.921  1.00  0.00           H  
ATOM   1678  CA  PRO   125      48.911  17.944  40.858  1.00  0.00           C  
ATOM   1679  HA  PRO   125      48.595  17.025  40.364  1.00  0.00           H  
ATOM   1680  C   PRO   125      47.751  18.228  41.805  1.00  0.00           C  
ATOM   1681  O   PRO   125      47.822  19.053  42.742  1.00  0.00           O  
ATOM   1682  N   GLN   126      46.641  17.541  41.617  1.00  0.00           N  
ATOM   1683  H   GLN   126      46.684  16.852  40.881  1.00  0.00           H  
ATOM   1684  CA  GLN   126      45.330  17.787  42.310  1.00  0.00           C  
ATOM   1685  HA  GLN   126      45.035  18.829  42.183  1.00  0.00           H  
ATOM   1686  CB  GLN   126      44.260  16.836  41.701  1.00  0.00           C  
ATOM   1687  HB2 GLN   126      44.193  17.013  40.627  1.00  0.00           H  
ATOM   1688  HB3 GLN   126      44.480  15.771  41.782  1.00  0.00           H  
ATOM   1689  CG  GLN   126      42.865  17.141  42.196  1.00  0.00           C  
ATOM   1690  HG2 GLN   126      42.861  18.126  42.661  1.00  0.00           H  
ATOM   1691  HG3 GLN   126      42.219  17.188  41.319  1.00  0.00           H  
ATOM   1692  CD  GLN   126      42.301  16.121  43.194  1.00  0.00           C  
ATOM   1693  OE1 GLN   126      42.981  15.234  43.685  1.00  0.00           O  
ATOM   1694  NE2 GLN   126      41.130  16.361  43.666  1.00  0.00           N  
ATOM   1695 HE21 GLN   126      40.607  17.026  43.113  1.00  0.00           H  
ATOM   1696 HE22 GLN   126      40.716  15.780  44.380  1.00  0.00           H  
ATOM   1697  C   GLN   126      45.361  17.653  43.859  1.00  0.00           C  
ATOM   1698  O   GLN   126      45.650  16.612  44.316  1.00  0.00           O  
ATOM   1699  N   SER   127      44.929  18.771  44.539  1.00  0.00           N  
ATOM   1700  H   SER   127      44.767  19.627  44.029  1.00  0.00           H  
ATOM   1701  CA  SER   127      44.337  18.931  45.881  1.00  0.00           C  
ATOM   1702  HA  SER   127      43.629  19.743  45.717  1.00  0.00           H  
ATOM   1703  CB  SER   127      43.684  17.639  46.415  1.00  0.00           C  
ATOM   1704  HB2 SER   127      42.941  17.218  45.738  1.00  0.00           H  
ATOM   1705  HB3 SER   127      44.357  16.795  46.569  1.00  0.00           H  
ATOM   1706  OG  SER   127      43.009  17.887  47.675  1.00  0.00           O  
ATOM   1707  HG  SER   127      42.105  17.567  47.628  1.00  0.00           H  
ATOM   1708  C   SER   127      45.352  19.377  46.961  1.00  0.00           C  
ATOM   1709  O   SER   127      44.927  19.986  47.971  1.00  0.00           O  
ATOM   1710  N   GLY   128      46.635  18.954  46.868  1.00  0.00           N  
ATOM   1711  H   GLY   128      46.747  18.383  46.042  1.00  0.00           H  
ATOM   1712  CA  GLY   128      47.723  19.670  47.567  1.00  0.00           C  
ATOM   1713  HA2 GLY   128      47.692  19.578  48.652  1.00  0.00           H  
ATOM   1714  HA3 GLY   128      48.701  19.271  47.298  1.00  0.00           H  
ATOM   1715  C   GLY   128      47.685  21.201  47.217  1.00  0.00           C  
ATOM   1716  O   GLY   128      47.363  21.595  46.123  1.00  0.00           O  
ATOM   1717  N   SER   129      48.129  22.097  48.082  1.00  0.00           N  
ATOM   1718  H   SER   129      48.183  22.995  47.622  1.00  0.00           H  
ATOM   1719  CA  SER   129      48.226  22.245  49.550  1.00  0.00           C  
ATOM   1720  HA  SER   129      48.260  23.332  49.617  1.00  0.00           H  
ATOM   1721  CB  SER   129      46.912  21.846  50.339  1.00  0.00           C  
ATOM   1722  HB2 SER   129      45.990  22.111  49.822  1.00  0.00           H  
ATOM   1723  HB3 SER   129      46.898  20.763  50.464  1.00  0.00           H  
ATOM   1724  OG  SER   129      46.935  22.467  51.551  1.00  0.00           O  
ATOM   1725  HG  SER   129      46.221  22.067  52.052  1.00  0.00           H  
ATOM   1726  C   SER   129      49.385  21.610  50.215  1.00  0.00           C  
ATOM   1727  O   SER   129      49.683  20.469  49.859  1.00  0.00           O  
ATOM   1728  N   TYR   130      50.083  22.199  51.229  1.00  0.00           N  
ATOM   1729  H   TYR   130      49.707  23.046  51.632  1.00  0.00           H  
ATOM   1730  CA  TYR   130      51.159  21.634  51.969  1.00  0.00           C  
ATOM   1731  HA  TYR   130      51.038  20.563  52.131  1.00  0.00           H  
ATOM   1732  CB  TYR   130      52.422  21.815  51.161  1.00  0.00           C  
ATOM   1733  HB2 TYR   130      52.212  21.357  50.195  1.00  0.00           H  
ATOM   1734  HB3 TYR   130      52.520  22.893  51.033  1.00  0.00           H  
ATOM   1735  CG  TYR   130      53.760  21.183  51.725  1.00  0.00           C  
ATOM   1736  CD1 TYR   130      54.543  21.921  52.574  1.00  0.00           C  
ATOM   1737  HD1 TYR   130      54.270  22.933  52.837  1.00  0.00           H  
ATOM   1738  CE1 TYR   130      55.736  21.400  53.109  1.00  0.00           C  
ATOM   1739  HE1 TYR   130      56.390  21.984  53.740  1.00  0.00           H  
ATOM   1740  CZ  TYR   130      56.070  20.093  52.870  1.00  0.00           C  
ATOM   1741  OH  TYR   130      57.205  19.587  53.333  1.00  0.00           O  
ATOM   1742  HH  TYR   130      57.587  20.188  53.978  1.00  0.00           H  
ATOM   1743  CE2 TYR   130      55.276  19.226  52.014  1.00  0.00           C  
ATOM   1744  HE2 TYR   130      55.562  18.231  51.707  1.00  0.00           H  
ATOM   1745  CD2 TYR   130      54.116  19.840  51.512  1.00  0.00           C  
ATOM   1746  HD2 TYR   130      53.510  19.247  50.843  1.00  0.00           H  
ATOM   1747  C   TYR   130      51.287  22.408  53.352  1.00  0.00           C  
ATOM   1748  O   TYR   130      51.644  23.608  53.312  1.00  0.00           O  
ATOM   1749  N   SER   131      51.015  21.772  54.520  1.00  0.00           N  
ATOM   1750  H   SER   131      51.137  22.314  55.364  1.00  0.00           H  
ATOM   1751  CA  SER   131      50.626  20.341  54.694  1.00  0.00           C  
ATOM   1752  HA  SER   131      50.504  20.146  55.759  1.00  0.00           H  
ATOM   1753  CB  SER   131      49.287  19.976  54.011  1.00  0.00           C  
ATOM   1754  HB2 SER   131      49.241  20.324  52.979  1.00  0.00           H  
ATOM   1755  HB3 SER   131      49.154  18.896  54.078  1.00  0.00           H  
ATOM   1756  OG  SER   131      48.303  20.618  54.905  1.00  0.00           O  
ATOM   1757  HG  SER   131      48.197  21.547  54.689  1.00  0.00           H  
ATOM   1758  C   SER   131      51.757  19.447  54.342  1.00  0.00           C  
ATOM   1759  O   SER   131      51.580  18.474  53.586  1.00  0.00           O  
ATOM   1760  N   GLN   132      52.945  19.595  55.023  1.00  0.00           N  
ATOM   1761  H   GLN   132      53.724  19.029  54.717  1.00  0.00           H  
ATOM   1762  CA  GLN   132      53.191  20.301  56.267  1.00  0.00           C  
ATOM   1763  HA  GLN   132      52.502  21.133  56.414  1.00  0.00           H  
ATOM   1764  CB  GLN   132      52.858  19.328  57.407  1.00  0.00           C  
ATOM   1765  HB2 GLN   132      52.723  19.933  58.304  1.00  0.00           H  
ATOM   1766  HB3 GLN   132      51.871  18.893  57.249  1.00  0.00           H  
ATOM   1767  CG  GLN   132      53.825  18.195  57.809  1.00  0.00           C  
ATOM   1768  HG2 GLN   132      53.751  17.371  57.099  1.00  0.00           H  
ATOM   1769  HG3 GLN   132      54.803  18.646  57.637  1.00  0.00           H  
ATOM   1770  CD  GLN   132      53.769  17.635  59.217  1.00  0.00           C  
ATOM   1771  OE1 GLN   132      52.819  17.887  59.954  1.00  0.00           O  
ATOM   1772  NE2 GLN   132      54.696  16.849  59.670  1.00  0.00           N  
ATOM   1773 HE21 GLN   132      55.490  16.545  59.125  1.00  0.00           H  
ATOM   1774 HE22 GLN   132      54.599  16.384  60.561  1.00  0.00           H  
ATOM   1775  C   GLN   132      54.649  20.782  56.513  1.00  0.00           C  
ATOM   1776  O   GLN   132      55.580  20.160  55.957  1.00  0.00           O  
ATOM   1777  N   GLN   133      54.817  21.733  57.486  1.00  0.00           N  
ATOM   1778  H   GLN   133      54.019  22.208  57.884  1.00  0.00           H  
ATOM   1779  CA  GLN   133      56.124  22.185  57.929  1.00  0.00           C  
ATOM   1780  HA  GLN   133      56.055  23.089  58.533  1.00  0.00           H  
ATOM   1781  CB  GLN   133      56.771  21.002  58.667  1.00  0.00           C  
ATOM   1782  HB2 GLN   133      56.850  20.036  58.169  1.00  0.00           H  
ATOM   1783  HB3 GLN   133      57.768  21.399  58.857  1.00  0.00           H  
ATOM   1784  CG  GLN   133      56.080  20.911  59.984  1.00  0.00           C  
ATOM   1785  HG2 GLN   133      55.913  21.914  60.376  1.00  0.00           H  
ATOM   1786  HG3 GLN   133      55.121  20.392  59.973  1.00  0.00           H  
ATOM   1787  CD  GLN   133      56.915  20.326  61.106  1.00  0.00           C  
ATOM   1788  OE1 GLN   133      57.994  19.678  60.901  1.00  0.00           O  
ATOM   1789  NE2 GLN   133      56.664  20.538  62.361  1.00  0.00           N  
ATOM   1790 HE21 GLN   133      55.965  21.159  62.743  1.00  0.00           H  
ATOM   1791 HE22 GLN   133      57.260  20.232  63.116  1.00  0.00           H  
ATOM   1792  C   GLN   133      56.978  22.665  56.685  1.00  0.00           C  
ATOM   1793  O   GLN   133      57.846  21.915  56.119  1.00  0.00           O  
ATOM   1794  N   PRO   134      56.727  23.934  56.196  1.00  0.00           N  
ATOM   1795  CD  PRO   134      57.522  24.507  55.081  1.00  0.00           C  
ATOM   1796  HD2 PRO   134      57.692  23.770  54.296  1.00  0.00           H  
ATOM   1797  HD3 PRO   134      58.505  24.733  55.495  1.00  0.00           H  
ATOM   1798  CG  PRO   134      56.765  25.811  54.716  1.00  0.00           C  
ATOM   1799  HG2 PRO   134      55.897  25.618  54.086  1.00  0.00           H  
ATOM   1800  HG3 PRO   134      57.466  26.540  54.309  1.00  0.00           H  
ATOM   1801  CB  PRO   134      56.237  26.224  56.122  1.00  0.00           C  
ATOM   1802  HB2 PRO   134      55.439  26.965  56.073  1.00  0.00           H  
ATOM   1803  HB3 PRO   134      56.957  26.724  56.770  1.00  0.00           H  
ATOM   1804  CA  PRO   134      55.772  24.903  56.637  1.00  0.00           C  
ATOM   1805  HA  PRO   134      55.785  25.042  57.718  1.00  0.00           H  
ATOM   1806  C   PRO   134      54.312  24.681  56.200  1.00  0.00           C  
ATOM   1807  O   PRO   134      54.037  23.875  55.357  1.00  0.00           O  
ATOM   1808  N   SER   135      53.255  25.272  56.837  1.00  0.00           N  
ATOM   1809  H   SER   135      52.338  24.962  56.551  1.00  0.00           H  
ATOM   1810  CA  SER   135      53.323  26.237  57.906  1.00  0.00           C  
ATOM   1811  HA  SER   135      53.861  27.164  57.712  1.00  0.00           H  
ATOM   1812  CB  SER   135      51.966  26.827  58.185  1.00  0.00           C  
ATOM   1813  HB2 SER   135      51.275  26.024  58.439  1.00  0.00           H  
ATOM   1814  HB3 SER   135      52.117  27.722  58.790  1.00  0.00           H  
ATOM   1815  OG  SER   135      51.510  27.452  56.943  1.00  0.00           O  
ATOM   1816  HG  SER   135      51.021  28.229  57.224  1.00  0.00           H  
ATOM   1817  C   SER   135      53.933  25.681  59.188  1.00  0.00           C  
ATOM   1818  O   SER   135      53.899  24.517  59.476  1.00  0.00           O  
ATOM   1819  N   TYR   136      54.553  26.618  59.928  1.00  0.00           N  
ATOM   1820  H   TYR   136      54.555  27.558  59.558  1.00  0.00           H  
ATOM   1821  CA  TYR   136      55.198  26.464  61.276  1.00  0.00           C  
ATOM   1822  HA  TYR   136      54.960  25.463  61.634  1.00  0.00           H  
ATOM   1823  CB  TYR   136      56.735  26.587  61.311  1.00  0.00           C  
ATOM   1824  HB2 TYR   136      56.997  27.543  60.857  1.00  0.00           H  
ATOM   1825  HB3 TYR   136      56.953  26.634  62.377  1.00  0.00           H  
ATOM   1826  CG  TYR   136      57.583  25.495  60.625  1.00  0.00           C  
ATOM   1827  CD1 TYR   136      57.937  24.332  61.329  1.00  0.00           C  
ATOM   1828  HD1 TYR   136      57.502  24.085  62.286  1.00  0.00           H  
ATOM   1829  CE1 TYR   136      58.845  23.385  60.746  1.00  0.00           C  
ATOM   1830  HE1 TYR   136      59.169  22.473  61.226  1.00  0.00           H  
ATOM   1831  CZ  TYR   136      59.412  23.649  59.525  1.00  0.00           C  
ATOM   1832  OH  TYR   136      60.297  22.737  59.028  1.00  0.00           O  
ATOM   1833  HH  TYR   136      60.304  21.910  59.515  1.00  0.00           H  
ATOM   1834  CE2 TYR   136      59.106  24.807  58.809  1.00  0.00           C  
ATOM   1835  HE2 TYR   136      59.584  25.010  57.862  1.00  0.00           H  
ATOM   1836  CD2 TYR   136      58.065  25.675  59.349  1.00  0.00           C  
ATOM   1837  HD2 TYR   136      57.744  26.514  58.749  1.00  0.00           H  
ATOM   1838  C   TYR   136      54.534  27.445  62.299  1.00  0.00           C  
ATOM   1839  O   TYR   136      54.072  28.513  61.914  1.00  0.00           O  
ATOM   1840  N   GLY   137      54.627  27.132  63.594  1.00  0.00           N  
ATOM   1841  H   GLY   137      54.481  27.924  64.204  1.00  0.00           H  
ATOM   1842  CA  GLY   137      54.745  25.808  64.241  1.00  0.00           C  
ATOM   1843  HA2 GLY   137      53.802  25.590  64.743  1.00  0.00           H  
ATOM   1844  HA3 GLY   137      54.840  25.041  63.473  1.00  0.00           H  
ATOM   1845  C   GLY   137      55.929  25.569  65.224  1.00  0.00           C  
ATOM   1846  O   GLY   137      55.974  24.506  65.857  1.00  0.00           O  
ATOM   1847  N   GLY   138      56.811  26.569  65.461  1.00  0.00           N  
ATOM   1848  H   GLY   138      56.778  27.402  64.892  1.00  0.00           H  
ATOM   1849  CA  GLY   138      57.620  26.684  66.737  1.00  0.00           C  
ATOM   1850  HA2 GLY   138      58.075  25.762  67.099  1.00  0.00           H  
ATOM   1851  HA3 GLY   138      58.349  27.455  66.485  1.00  0.00           H  
ATOM   1852  C   GLY   138      56.712  27.270  67.789  1.00  0.00           C  
ATOM   1853  O   GLY   138      55.493  27.431  67.639  1.00  0.00           O  
ATOM   1854  N   GLN   139      57.331  27.545  68.960  1.00  0.00           N  
ATOM   1855  H   GLN   139      56.794  28.066  69.639  1.00  0.00           H  
ATOM   1856  CA  GLN   139      58.732  27.430  69.412  1.00  0.00           C  
ATOM   1857  HA  GLN   139      59.112  26.457  69.103  1.00  0.00           H  
ATOM   1858  CB  GLN   139      59.593  28.603  68.801  1.00  0.00           C  
ATOM   1859  HB2 GLN   139      60.679  28.513  68.802  1.00  0.00           H  
ATOM   1860  HB3 GLN   139      59.231  28.679  67.775  1.00  0.00           H  
ATOM   1861  CG  GLN   139      59.472  30.000  69.485  1.00  0.00           C  
ATOM   1862  HG2 GLN   139      58.441  30.210  69.769  1.00  0.00           H  
ATOM   1863  HG3 GLN   139      60.061  30.010  70.402  1.00  0.00           H  
ATOM   1864  CD  GLN   139      60.025  31.068  68.520  1.00  0.00           C  
ATOM   1865  OE1 GLN   139      59.321  31.886  67.942  1.00  0.00           O  
ATOM   1866  NE2 GLN   139      61.310  31.196  68.455  1.00  0.00           N  
ATOM   1867 HE21 GLN   139      61.843  30.676  69.138  1.00  0.00           H  
ATOM   1868 HE22 GLN   139      61.736  31.860  67.824  1.00  0.00           H  
ATOM   1869  C   GLN   139      58.814  27.466  70.975  1.00  0.00           C  
ATOM   1870  O   GLN   139      59.946  27.668  71.619  1.00  0.00           O  
ATOM   1871  N   GLN   140      57.682  27.141  71.682  1.00  0.00           N  
ATOM   1872  H   GLN   140      56.893  27.119  71.052  1.00  0.00           H  
ATOM   1873  CA  GLN   140      57.438  26.977  73.087  1.00  0.00           C  
ATOM   1874  HA  GLN   140      56.360  26.912  73.231  1.00  0.00           H  
ATOM   1875  CB  GLN   140      58.067  25.693  73.681  1.00  0.00           C  
ATOM   1876  HB2 GLN   140      59.151  25.597  73.630  1.00  0.00           H  
ATOM   1877  HB3 GLN   140      57.862  25.790  74.747  1.00  0.00           H  
ATOM   1878  CG  GLN   140      57.383  24.391  73.302  1.00  0.00           C  
ATOM   1879  HG2 GLN   140      56.326  24.658  73.332  1.00  0.00           H  
ATOM   1880  HG3 GLN   140      57.577  24.004  72.302  1.00  0.00           H  
ATOM   1881  CD  GLN   140      57.626  23.284  74.293  1.00  0.00           C  
ATOM   1882  OE1 GLN   140      58.760  23.212  74.851  1.00  0.00           O  
ATOM   1883  NE2 GLN   140      56.757  22.369  74.521  1.00  0.00           N  
ATOM   1884 HE21 GLN   140      55.887  22.353  74.008  1.00  0.00           H  
ATOM   1885 HE22 GLN   140      57.055  21.551  75.033  1.00  0.00           H  
ATOM   1886  C   GLN   140      57.722  28.219  73.842  1.00  0.00           C  
ATOM   1887  O   GLN   140      57.239  29.278  73.468  1.00  0.00           O  
ATOM   1888  N   GLN   141      58.546  28.240  74.835  1.00  0.00           N  
ATOM   1889  H   GLN   141      58.910  27.343  75.122  1.00  0.00           H  
ATOM   1890  CA  GLN   141      59.123  29.420  75.472  1.00  0.00           C  
ATOM   1891  HA  GLN   141      58.761  30.369  75.076  1.00  0.00           H  
ATOM   1892  CB  GLN   141      58.675  29.459  76.949  1.00  0.00           C  
ATOM   1893  HB2 GLN   141      58.915  28.451  77.287  1.00  0.00           H  
ATOM   1894  HB3 GLN   141      59.344  30.096  77.527  1.00  0.00           H  
ATOM   1895  CG  GLN   141      57.223  29.799  77.135  1.00  0.00           C  
ATOM   1896  HG2 GLN   141      56.976  30.646  76.496  1.00  0.00           H  
ATOM   1897  HG3 GLN   141      56.712  28.881  76.844  1.00  0.00           H  
ATOM   1898  CD  GLN   141      56.855  30.230  78.556  1.00  0.00           C  
ATOM   1899  OE1 GLN   141      57.664  30.802  79.302  1.00  0.00           O  
ATOM   1900  NE2 GLN   141      55.571  30.159  78.938  1.00  0.00           N  
ATOM   1901 HE21 GLN   141      54.823  30.072  78.265  1.00  0.00           H  
ATOM   1902 HE22 GLN   141      55.305  30.590  79.812  1.00  0.00           H  
ATOM   1903  C   GLN   141      60.694  29.381  75.371  1.00  0.00           C  
ATOM   1904  O   GLN   141      61.340  28.422  75.732  1.00  0.00           O  
ATOM   1905  N   SER   142      61.271  30.395  74.747  1.00  0.00           N  
ATOM   1906  H   SER   142      62.253  30.247  74.559  1.00  0.00           H  
ATOM   1907  CA  SER   142      60.841  31.793  74.488  1.00  0.00           C  
ATOM   1908  HA  SER   142      61.826  32.226  74.312  1.00  0.00           H  
ATOM   1909  CB  SER   142      59.974  31.908  73.222  1.00  0.00           C  
ATOM   1910  HB2 SER   142      60.429  31.372  72.389  1.00  0.00           H  
ATOM   1911  HB3 SER   142      58.988  31.542  73.507  1.00  0.00           H  
ATOM   1912  OG  SER   142      59.927  33.256  72.770  1.00  0.00           O  
ATOM   1913  HG  SER   142      59.382  33.326  71.983  1.00  0.00           H  
ATOM   1914  C   SER   142      60.362  32.605  75.722  1.00  0.00           C  
ATOM   1915  O   SER   142      59.209  33.054  75.657  1.00  0.00           O  
ATOM   1916  N   TYR   143      61.204  32.722  76.738  1.00  0.00           N  
ATOM   1917  H   TYR   143      62.184  32.492  76.666  1.00  0.00           H  
ATOM   1918  CA  TYR   143      60.785  33.414  77.965  1.00  0.00           C  
ATOM   1919  HA  TYR   143      59.838  33.021  78.333  1.00  0.00           H  
ATOM   1920  CB  TYR   143      61.827  33.080  79.094  1.00  0.00           C  
ATOM   1921  HB2 TYR   143      62.785  33.529  78.834  1.00  0.00           H  
ATOM   1922  HB3 TYR   143      61.488  33.502  80.040  1.00  0.00           H  
ATOM   1923  CG  TYR   143      62.000  31.588  79.230  1.00  0.00           C  
ATOM   1924  CD1 TYR   143      60.927  30.823  79.738  1.00  0.00           C  
ATOM   1925  HD1 TYR   143      60.044  31.340  80.083  1.00  0.00           H  
ATOM   1926  CE1 TYR   143      61.023  29.433  79.851  1.00  0.00           C  
ATOM   1927  HE1 TYR   143      60.136  28.871  80.104  1.00  0.00           H  
ATOM   1928  CZ  TYR   143      62.239  28.775  79.428  1.00  0.00           C  
ATOM   1929  OH  TYR   143      62.382  27.408  79.509  1.00  0.00           O  
ATOM   1930  HH  TYR   143      63.290  27.226  79.764  1.00  0.00           H  
ATOM   1931  CE2 TYR   143      63.367  29.578  78.977  1.00  0.00           C  
ATOM   1932  HE2 TYR   143      64.246  29.070  78.610  1.00  0.00           H  
ATOM   1933  CD2 TYR   143      63.187  30.953  78.856  1.00  0.00           C  
ATOM   1934  HD2 TYR   143      63.980  31.539  78.414  1.00  0.00           H  
ATOM   1935  C   TYR   143      60.686  34.970  77.593  1.00  0.00           C  
ATOM   1936  O   TYR   143      61.351  35.431  76.639  1.00  0.00           O  
ATOM   1937  N   GLY   144      59.767  35.713  78.259  1.00  0.00           N  
ATOM   1938  H   GLY   144      59.275  35.326  79.051  1.00  0.00           H  
ATOM   1939  CA  GLY   144      59.559  37.181  78.141  1.00  0.00           C  
ATOM   1940  HA2 GLY   144      59.687  37.531  77.117  1.00  0.00           H  
ATOM   1941  HA3 GLY   144      58.550  37.528  78.365  1.00  0.00           H  
ATOM   1942  C   GLY   144      60.498  37.996  78.969  1.00  0.00           C  
ATOM   1943  O   GLY   144      61.749  37.870  78.939  1.00  0.00           O  
ATOM   1944  N   GLN   145      59.933  39.018  79.552  1.00  0.00           N  
ATOM   1945  H   GLN   145      58.951  39.170  79.375  1.00  0.00           H  
ATOM   1946  CA  GLN   145      60.584  40.111  80.261  1.00  0.00           C  
ATOM   1947  HA  GLN   145      61.536  39.750  80.651  1.00  0.00           H  
ATOM   1948  CB  GLN   145      60.883  41.224  79.255  1.00  0.00           C  
ATOM   1949  HB2 GLN   145      61.545  41.895  79.804  1.00  0.00           H  
ATOM   1950  HB3 GLN   145      61.462  40.742  78.468  1.00  0.00           H  
ATOM   1951  CG  GLN   145      59.743  42.009  78.554  1.00  0.00           C  
ATOM   1952  HG2 GLN   145      58.947  42.442  79.159  1.00  0.00           H  
ATOM   1953  HG3 GLN   145      60.117  42.886  78.026  1.00  0.00           H  
ATOM   1954  CD  GLN   145      59.067  41.068  77.577  1.00  0.00           C  
ATOM   1955  OE1 GLN   145      57.858  40.830  77.695  1.00  0.00           O  
ATOM   1956  NE2 GLN   145      59.776  40.508  76.549  1.00  0.00           N  
ATOM   1957 HE21 GLN   145      59.272  40.030  75.815  1.00  0.00           H  
ATOM   1958 HE22 GLN   145      60.706  40.826  76.316  1.00  0.00           H  
ATOM   1959  C   GLN   145      59.757  40.609  81.470  1.00  0.00           C  
ATOM   1960  O   GLN   145      58.531  40.744  81.334  1.00  0.00           O  
ATOM   1961  N   GLN   146      60.483  40.846  82.582  1.00  0.00           N  
ATOM   1962  H   GLN   146      61.490  40.918  82.557  1.00  0.00           H  
ATOM   1963  CA  GLN   146      59.888  40.767  83.972  1.00  0.00           C  
ATOM   1964  HA  GLN   146      58.861  41.132  83.989  1.00  0.00           H  
ATOM   1965  CB  GLN   146      59.699  39.339  84.530  1.00  0.00           C  
ATOM   1966  HB2 GLN   146      59.551  39.509  85.596  1.00  0.00           H  
ATOM   1967  HB3 GLN   146      58.862  38.808  84.076  1.00  0.00           H  
ATOM   1968  CG  GLN   146      60.895  38.444  84.395  1.00  0.00           C  
ATOM   1969  HG2 GLN   146      61.138  38.281  83.345  1.00  0.00           H  
ATOM   1970  HG3 GLN   146      61.721  38.991  84.850  1.00  0.00           H  
ATOM   1971  CD  GLN   146      60.825  37.045  85.074  1.00  0.00           C  
ATOM   1972  OE1 GLN   146      59.869  36.600  85.677  1.00  0.00           O  
ATOM   1973  NE2 GLN   146      61.926  36.296  85.224  1.00  0.00           N  
ATOM   1974 HE21 GLN   146      62.778  36.569  84.756  1.00  0.00           H  
ATOM   1975 HE22 GLN   146      61.758  35.397  85.651  1.00  0.00           H  
ATOM   1976  C   GLN   146      60.681  41.627  84.972  1.00  0.00           C  
ATOM   1977  O   GLN   146      61.907  41.570  84.948  1.00  0.00           O  
ATOM   1978  N   GLN   147      59.996  42.433  85.763  1.00  0.00           N  
ATOM   1979  H   GLN   147      58.993  42.323  85.715  1.00  0.00           H  
ATOM   1980  CA  GLN   147      60.447  43.526  86.639  1.00  0.00           C  
ATOM   1981  HA  GLN   147      61.324  43.090  87.118  1.00  0.00           H  
ATOM   1982  CB  GLN   147      60.882  44.775  85.798  1.00  0.00           C  
ATOM   1983  HB2 GLN   147      61.369  45.580  86.349  1.00  0.00           H  
ATOM   1984  HB3 GLN   147      61.630  44.528  85.044  1.00  0.00           H  
ATOM   1985  CG  GLN   147      59.733  45.506  85.069  1.00  0.00           C  
ATOM   1986  HG2 GLN   147      59.054  45.882  85.835  1.00  0.00           H  
ATOM   1987  HG3 GLN   147      60.001  46.397  84.500  1.00  0.00           H  
ATOM   1988  CD  GLN   147      59.012  44.604  84.025  1.00  0.00           C  
ATOM   1989  OE1 GLN   147      58.025  43.964  84.320  1.00  0.00           O  
ATOM   1990  NE2 GLN   147      59.659  44.397  82.889  1.00  0.00           N  
ATOM   1991 HE21 GLN   147      60.540  44.844  82.681  1.00  0.00           H  
ATOM   1992 HE22 GLN   147      59.370  43.590  82.355  1.00  0.00           H  
ATOM   1993  C   GLN   147      59.378  43.817  87.676  1.00  0.00           C  
ATOM   1994  O   GLN   147      58.134  43.837  87.523  1.00  0.00           O  
ATOM   1995  N   SER   148      59.965  43.929  88.856  1.00  0.00           N  
ATOM   1996  H   SER   148      60.967  44.054  88.836  1.00  0.00           H  
ATOM   1997  CA  SER   148      59.190  44.116  90.116  1.00  0.00           C  
ATOM   1998  HA  SER   148      58.354  43.441  89.937  1.00  0.00           H  
ATOM   1999  CB  SER   148      59.949  43.489  91.258  1.00  0.00           C  
ATOM   2000  HB2 SER   148      60.255  42.498  90.923  1.00  0.00           H  
ATOM   2001  HB3 SER   148      60.832  44.067  91.529  1.00  0.00           H  
ATOM   2002  OG  SER   148      58.958  43.359  92.311  1.00  0.00           O  
ATOM   2003  HG  SER   148      59.388  43.595  93.136  1.00  0.00           H  
ATOM   2004  C   SER   148      58.804  45.566  90.266  1.00  0.00           C  
ATOM   2005  O   SER   148      59.491  46.471  89.795  1.00  0.00           O  
ATOM   2006  N   TYR   149      57.647  45.764  90.927  1.00  0.00           N  
ATOM   2007  H   TYR   149      57.105  44.990  91.285  1.00  0.00           H  
ATOM   2008  CA  TYR   149      57.226  47.103  91.381  1.00  0.00           C  
ATOM   2009  HA  TYR   149      56.727  47.655  90.585  1.00  0.00           H  
ATOM   2010  CB  TYR   149      56.155  46.866  92.476  1.00  0.00           C  
ATOM   2011  HB2 TYR   149      55.308  46.441  91.938  1.00  0.00           H  
ATOM   2012  HB3 TYR   149      56.489  46.142  93.219  1.00  0.00           H  
ATOM   2013  CG  TYR   149      55.574  48.110  93.085  1.00  0.00           C  
ATOM   2014  CD1 TYR   149      55.390  48.151  94.473  1.00  0.00           C  
ATOM   2015  HD1 TYR   149      55.669  47.360  95.152  1.00  0.00           H  
ATOM   2016  CE1 TYR   149      54.861  49.310  95.074  1.00  0.00           C  
ATOM   2017  HE1 TYR   149      54.703  49.494  96.127  1.00  0.00           H  
ATOM   2018  CZ  TYR   149      54.386  50.308  94.258  1.00  0.00           C  
ATOM   2019  OH  TYR   149      53.898  51.469  94.759  1.00  0.00           O  
ATOM   2020  HH  TYR   149      53.625  51.368  95.674  1.00  0.00           H  
ATOM   2021  CE2 TYR   149      54.520  50.260  92.848  1.00  0.00           C  
ATOM   2022  HE2 TYR   149      54.022  51.019  92.264  1.00  0.00           H  
ATOM   2023  CD2 TYR   149      55.145  49.156  92.281  1.00  0.00           C  
ATOM   2024  HD2 TYR   149      55.044  49.045  91.212  1.00  0.00           H  
ATOM   2025  C   TYR   149      58.290  48.008  92.040  1.00  0.00           C  
ATOM   2026  O   TYR   149      59.231  47.449  92.672  1.00  0.00           O  
ATOM   2027  N   ASN   150      58.201  49.374  91.995  1.00  0.00           N  
ATOM   2028  H   ASN   150      57.469  49.871  91.507  1.00  0.00           H  
ATOM   2029  CA  ASN   150      59.161  50.212  92.824  1.00  0.00           C  
ATOM   2030  HA  ASN   150      59.930  49.522  93.174  1.00  0.00           H  
ATOM   2031  CB  ASN   150      59.818  51.067  91.756  1.00  0.00           C  
ATOM   2032  HB2 ASN   150      60.241  50.426  90.982  1.00  0.00           H  
ATOM   2033  HB3 ASN   150      59.063  51.590  91.170  1.00  0.00           H  
ATOM   2034  CG  ASN   150      60.888  52.017  92.225  1.00  0.00           C  
ATOM   2035  OD1 ASN   150      61.699  51.660  93.051  1.00  0.00           O  
ATOM   2036  ND2 ASN   150      60.867  53.220  91.746  1.00  0.00           N  
ATOM   2037 HD21 ASN   150      61.641  53.857  91.868  1.00  0.00           H  
ATOM   2038 HD22 ASN   150      60.409  53.394  90.863  1.00  0.00           H  
ATOM   2039  C   ASN   150      58.424  51.081  93.854  1.00  0.00           C  
ATOM   2040  O   ASN   150      57.714  52.058  93.536  1.00  0.00           O  
ATOM   2041  N   PRO   151      58.643  50.778  95.178  1.00  0.00           N  
ATOM   2042  CD  PRO   151      59.306  49.585  95.596  1.00  0.00           C  
ATOM   2043  HD2 PRO   151      60.374  49.772  95.706  1.00  0.00           H  
ATOM   2044  HD3 PRO   151      59.132  48.736  94.935  1.00  0.00           H  
ATOM   2045  CG  PRO   151      58.833  49.312  97.019  1.00  0.00           C  
ATOM   2046  HG2 PRO   151      59.597  48.799  97.603  1.00  0.00           H  
ATOM   2047  HG3 PRO   151      57.932  48.702  97.088  1.00  0.00           H  
ATOM   2048  CB  PRO   151      58.449  50.713  97.562  1.00  0.00           C  
ATOM   2049  HB2 PRO   151      59.216  51.252  98.118  1.00  0.00           H  
ATOM   2050  HB3 PRO   151      57.531  50.647  98.146  1.00  0.00           H  
ATOM   2051  CA  PRO   151      58.119  51.544  96.293  1.00  0.00           C  
ATOM   2052  HA  PRO   151      57.034  51.556  96.193  1.00  0.00           H  
ATOM   2053  C   PRO   151      58.631  53.006  96.336  1.00  0.00           C  
ATOM   2054  O   PRO   151      59.800  53.196  96.004  1.00  0.00           O  
ATOM   2055  N   PRO   152      57.853  54.049  96.699  1.00  0.00           N  
ATOM   2056  CD  PRO   152      56.417  54.048  96.998  1.00  0.00           C  
ATOM   2057  HD2 PRO   152      56.243  53.261  97.731  1.00  0.00           H  
ATOM   2058  HD3 PRO   152      55.888  53.864  96.062  1.00  0.00           H  
ATOM   2059  CG  PRO   152      56.034  55.446  97.531  1.00  0.00           C  
ATOM   2060  HG2 PRO   152      56.133  55.508  98.615  1.00  0.00           H  
ATOM   2061  HG3 PRO   152      55.065  55.850  97.238  1.00  0.00           H  
ATOM   2062  CB  PRO   152      57.048  56.310  96.767  1.00  0.00           C  
ATOM   2063  HB2 PRO   152      57.175  57.271  97.266  1.00  0.00           H  
ATOM   2064  HB3 PRO   152      56.677  56.395  95.745  1.00  0.00           H  
ATOM   2065  CA  PRO   152      58.282  55.452  96.756  1.00  0.00           C  
ATOM   2066  HA  PRO   152      58.899  55.733  95.903  1.00  0.00           H  
ATOM   2067  C   PRO   152      59.105  55.821  97.945  1.00  0.00           C  
ATOM   2068  O   PRO   152      58.769  55.537  99.062  1.00  0.00           O  
ATOM   2069  N   GLN   153      60.155  56.498  97.667  1.00  0.00           N  
ATOM   2070  H   GLN   153      60.386  56.713  96.708  1.00  0.00           H  
ATOM   2071  CA  GLN   153      61.095  57.083  98.628  1.00  0.00           C  
ATOM   2072  HA  GLN   153      61.305  56.443  99.485  1.00  0.00           H  
ATOM   2073  CB  GLN   153      62.502  57.186  97.996  1.00  0.00           C  
ATOM   2074  HB2 GLN   153      62.768  56.198  97.620  1.00  0.00           H  
ATOM   2075  HB3 GLN   153      62.468  57.861  97.141  1.00  0.00           H  
ATOM   2076  CG  GLN   153      63.610  57.610  98.943  1.00  0.00           C  
ATOM   2077  HG2 GLN   153      63.699  58.696  98.966  1.00  0.00           H  
ATOM   2078  HG3 GLN   153      63.378  57.110  99.883  1.00  0.00           H  
ATOM   2079  CD  GLN   153      64.919  57.049  98.422  1.00  0.00           C  
ATOM   2080  OE1 GLN   153      65.066  56.829  97.230  1.00  0.00           O  
ATOM   2081  NE2 GLN   153      65.855  56.767  99.267  1.00  0.00           N  
ATOM   2082 HE21 GLN   153      65.629  56.824 100.250  1.00  0.00           H  
ATOM   2083 HE22 GLN   153      66.701  56.461  98.808  1.00  0.00           H  
ATOM   2084  C   GLN   153      60.576  58.394  99.179  1.00  0.00           C  
ATOM   2085  O   GLN   153      61.231  58.968 100.063  1.00  0.00           O  
ATOM   2086  N   GLY   154      59.421  58.875  98.654  1.00  0.00           N  
ATOM   2087  H   GLY   154      59.185  58.404  97.792  1.00  0.00           H  
ATOM   2088  CA  GLY   154      58.784  60.195  98.920  1.00  0.00           C  
ATOM   2089  HA2 GLY   154      59.580  60.922  98.760  1.00  0.00           H  
ATOM   2090  HA3 GLY   154      57.962  60.230  98.205  1.00  0.00           H  
ATOM   2091  C   GLY   154      58.201  60.440 100.346  1.00  0.00           C  
ATOM   2092  O   GLY   154      58.195  59.543 101.215  1.00  0.00           O  
ATOM   2093  N   TYR   155      57.760  61.692 100.596  1.00  0.00           N  
ATOM   2094  H   TYR   155      57.605  62.273  99.785  1.00  0.00           H  
ATOM   2095  CA  TYR   155      57.255  62.167 101.875  1.00  0.00           C  
ATOM   2096  HA  TYR   155      58.128  62.195 102.528  1.00  0.00           H  
ATOM   2097  CB  TYR   155      56.928  63.667 101.846  1.00  0.00           C  
ATOM   2098  HB2 TYR   155      56.538  64.128 102.754  1.00  0.00           H  
ATOM   2099  HB3 TYR   155      57.872  64.208 101.776  1.00  0.00           H  
ATOM   2100  CG  TYR   155      55.976  64.191 100.711  1.00  0.00           C  
ATOM   2101  CD1 TYR   155      56.434  64.727  99.477  1.00  0.00           C  
ATOM   2102  HD1 TYR   155      57.493  64.918  99.380  1.00  0.00           H  
ATOM   2103  CE1 TYR   155      55.522  65.131  98.459  1.00  0.00           C  
ATOM   2104  HE1 TYR   155      55.895  65.577  97.549  1.00  0.00           H  
ATOM   2105  CZ  TYR   155      54.126  64.960  98.706  1.00  0.00           C  
ATOM   2106  OH  TYR   155      53.184  65.215  97.702  1.00  0.00           O  
ATOM   2107  HH  TYR   155      52.320  64.904  97.982  1.00  0.00           H  
ATOM   2108  CE2 TYR   155      53.653  64.428  99.912  1.00  0.00           C  
ATOM   2109  HE2 TYR   155      52.598  64.252 100.063  1.00  0.00           H  
ATOM   2110  CD2 TYR   155      54.551  63.988 100.849  1.00  0.00           C  
ATOM   2111  HD2 TYR   155      54.152  63.611 101.779  1.00  0.00           H  
ATOM   2112  C   TYR   155      56.014  61.404 102.414  1.00  0.00           C  
ATOM   2113  O   TYR   155      55.188  60.913 101.670  1.00  0.00           O  
ATOM   2114  N   GLY   156      55.826  61.360 103.701  1.00  0.00           N  
ATOM   2115  H   GLY   156      55.037  60.831 104.044  1.00  0.00           H  
ATOM   2116  CA  GLY   156      56.654  61.979 104.741  1.00  0.00           C  
ATOM   2117  HA2 GLY   156      56.900  61.260 105.523  1.00  0.00           H  
ATOM   2118  HA3 GLY   156      57.653  62.255 104.404  1.00  0.00           H  
ATOM   2119  C   GLY   156      56.003  63.226 105.283  1.00  0.00           C  
ATOM   2120  O   GLY   156      56.487  63.987 106.100  1.00  0.00           O  
ATOM   2121  N   GLN   157      54.854  63.624 104.792  1.00  0.00           N  
ATOM   2122  H   GLN   157      54.478  63.093 104.019  1.00  0.00           H  
ATOM   2123  CA  GLN   157      54.056  64.729 105.392  1.00  0.00           C  
ATOM   2124  HA  GLN   157      54.597  65.672 105.469  1.00  0.00           H  
ATOM   2125  CB  GLN   157      52.762  64.934 104.590  1.00  0.00           C  
ATOM   2126  HB2 GLN   157      52.264  65.887 104.768  1.00  0.00           H  
ATOM   2127  HB3 GLN   157      53.145  65.025 103.574  1.00  0.00           H  
ATOM   2128  CG  GLN   157      51.635  63.812 104.638  1.00  0.00           C  
ATOM   2129  HG2 GLN   157      51.230  63.687 105.642  1.00  0.00           H  
ATOM   2130  HG3 GLN   157      50.830  64.297 104.087  1.00  0.00           H  
ATOM   2131  CD  GLN   157      51.862  62.447 103.970  1.00  0.00           C  
ATOM   2132  OE1 GLN   157      52.867  62.267 103.296  1.00  0.00           O  
ATOM   2133  NE2 GLN   157      51.083  61.426 104.298  1.00  0.00           N  
ATOM   2134 HE21 GLN   157      50.261  61.681 104.826  1.00  0.00           H  
ATOM   2135 HE22 GLN   157      51.227  60.491 103.945  1.00  0.00           H  
ATOM   2136  C   GLN   157      53.726  64.574 106.860  1.00  0.00           C  
ATOM   2137  O   GLN   157      53.535  63.497 107.423  1.00  0.00           O  
ATOM   2138  N   GLN   158      53.521  65.674 107.582  1.00  0.00           N  
ATOM   2139  H   GLN   158      53.057  65.526 108.466  1.00  0.00           H  
ATOM   2140  CA  GLN   158      53.822  67.059 107.264  1.00  0.00           C  
ATOM   2141  HA  GLN   158      53.547  67.193 106.217  1.00  0.00           H  
ATOM   2142  CB  GLN   158      52.822  67.958 108.038  1.00  0.00           C  
ATOM   2143  HB2 GLN   158      52.795  67.507 109.030  1.00  0.00           H  
ATOM   2144  HB3 GLN   158      53.179  68.980 108.161  1.00  0.00           H  
ATOM   2145  CG  GLN   158      51.409  67.932 107.450  1.00  0.00           C  
ATOM   2146  HG2 GLN   158      50.861  67.022 107.695  1.00  0.00           H  
ATOM   2147  HG3 GLN   158      50.871  68.717 107.981  1.00  0.00           H  
ATOM   2148  CD  GLN   158      51.286  68.209 105.927  1.00  0.00           C  
ATOM   2149  OE1 GLN   158      52.051  68.973 105.394  1.00  0.00           O  
ATOM   2150  NE2 GLN   158      50.263  67.752 105.285  1.00  0.00           N  
ATOM   2151 HE21 GLN   158      49.706  67.035 105.727  1.00  0.00           H  
ATOM   2152 HE22 GLN   158      50.059  68.046 104.340  1.00  0.00           H  
ATOM   2153  C   GLN   158      55.302  67.430 107.503  1.00  0.00           C  
ATOM   2154  O   GLN   158      56.106  66.493 107.633  1.00  0.00           O  
ATOM   2155  N   ASN   159      55.691  68.707 107.456  1.00  0.00           N  
ATOM   2156  H   ASN   159      54.964  69.407 107.471  1.00  0.00           H  
ATOM   2157  CA  ASN   159      56.946  69.239 107.833  1.00  0.00           C  
ATOM   2158  HA  ASN   159      56.877  70.326 107.868  1.00  0.00           H  
ATOM   2159  CB  ASN   159      57.259  68.888 109.279  1.00  0.00           C  
ATOM   2160  HB2 ASN   159      57.544  67.859 109.496  1.00  0.00           H  
ATOM   2161  HB3 ASN   159      58.137  69.426 109.638  1.00  0.00           H  
ATOM   2162  CG  ASN   159      56.027  69.173 110.222  1.00  0.00           C  
ATOM   2163  OD1 ASN   159      55.065  69.906 109.876  1.00  0.00           O  
ATOM   2164  ND2 ASN   159      55.954  68.611 111.398  1.00  0.00           N  
ATOM   2165 HD21 ASN   159      56.663  67.953 111.689  1.00  0.00           H  
ATOM   2166 HD22 ASN   159      55.091  68.723 111.912  1.00  0.00           H  
ATOM   2167  C   ASN   159      58.130  69.009 106.799  1.00  0.00           C  
ATOM   2168  O   ASN   159      58.990  68.169 107.044  1.00  0.00           O  
ATOM   2169  N   GLN   160      58.332  69.765 105.708  1.00  0.00           N  
ATOM   2170  H   GLN   160      59.071  69.396 105.127  1.00  0.00           H  
ATOM   2171  CA  GLN   160      57.830  71.085 105.450  1.00  0.00           C  
ATOM   2172  HA  GLN   160      56.821  71.203 105.843  1.00  0.00           H  
ATOM   2173  CB  GLN   160      58.787  72.032 106.189  1.00  0.00           C  
ATOM   2174  HB2 GLN   160      58.604  72.216 107.248  1.00  0.00           H  
ATOM   2175  HB3 GLN   160      59.772  71.570 106.260  1.00  0.00           H  
ATOM   2176  CG  GLN   160      58.987  73.411 105.545  1.00  0.00           C  
ATOM   2177  HG2 GLN   160      59.711  74.010 106.097  1.00  0.00           H  
ATOM   2178  HG3 GLN   160      59.428  73.385 104.549  1.00  0.00           H  
ATOM   2179  CD  GLN   160      57.759  74.214 105.482  1.00  0.00           C  
ATOM   2180  OE1 GLN   160      56.618  73.793 105.622  1.00  0.00           O  
ATOM   2181  NE2 GLN   160      57.883  75.536 105.276  1.00  0.00           N  
ATOM   2182 HE21 GLN   160      58.811  75.934 105.308  1.00  0.00           H  
ATOM   2183 HE22 GLN   160      57.171  76.076 105.746  1.00  0.00           H  
ATOM   2184  C   GLN   160      57.797  71.232 103.931  1.00  0.00           C  
ATOM   2185  O   GLN   160      58.783  71.197 103.223  1.00  0.00           O  
ATOM   2186  N   TYR   161      56.546  71.396 103.434  1.00  0.00           N  
ATOM   2187  H   TYR   161      55.716  71.407 104.010  1.00  0.00           H  
ATOM   2188  CA  TYR   161      56.223  71.493 101.966  1.00  0.00           C  
ATOM   2189  HA  TYR   161      57.097  71.659 101.337  1.00  0.00           H  
ATOM   2190  CB  TYR   161      55.581  70.131 101.444  1.00  0.00           C  
ATOM   2191  HB2 TYR   161      54.537  70.071 101.750  1.00  0.00           H  
ATOM   2192  HB3 TYR   161      55.710  70.224 100.365  1.00  0.00           H  
ATOM   2193  CG  TYR   161      56.255  68.850 101.872  1.00  0.00           C  
ATOM   2194  CD1 TYR   161      57.354  68.353 101.093  1.00  0.00           C  
ATOM   2195  HD1 TYR   161      57.637  68.752 100.131  1.00  0.00           H  
ATOM   2196  CE1 TYR   161      58.196  67.393 101.716  1.00  0.00           C  
ATOM   2197  HE1 TYR   161      59.089  67.060 101.209  1.00  0.00           H  
ATOM   2198  CZ  TYR   161      57.903  66.919 102.995  1.00  0.00           C  
ATOM   2199  OH  TYR   161      58.615  65.881 103.534  1.00  0.00           O  
ATOM   2200  HH  TYR   161      58.437  65.936 104.476  1.00  0.00           H  
ATOM   2201  CE2 TYR   161      56.658  67.213 103.613  1.00  0.00           C  
ATOM   2202  HE2 TYR   161      56.362  66.666 104.495  1.00  0.00           H  
ATOM   2203  CD2 TYR   161      55.866  68.182 103.021  1.00  0.00           C  
ATOM   2204  HD2 TYR   161      54.962  68.468 103.537  1.00  0.00           H  
ATOM   2205  C   TYR   161      55.323  72.762 101.732  1.00  0.00           C  
ATOM   2206  O   TYR   161      54.139  72.676 101.335  1.00  0.00           O  
ATOM   2207  N   ASN   162      55.934  73.930 102.056  1.00  0.00           N  
ATOM   2208  H   ASN   162      56.878  73.885 102.412  1.00  0.00           H  
ATOM   2209  CA  ASN   162      55.309  75.220 101.913  1.00  0.00           C  
ATOM   2210  HA  ASN   162      54.435  75.173 101.265  1.00  0.00           H  
ATOM   2211  CB  ASN   162      54.655  75.656 103.326  1.00  0.00           C  
ATOM   2212  HB2 ASN   162      55.483  75.860 104.006  1.00  0.00           H  
ATOM   2213  HB3 ASN   162      54.134  76.613 103.293  1.00  0.00           H  
ATOM   2214  CG  ASN   162      53.563  74.703 103.724  1.00  0.00           C  
ATOM   2215  OD1 ASN   162      52.394  74.828 103.345  1.00  0.00           O  
ATOM   2216  ND2 ASN   162      53.958  73.694 104.438  1.00  0.00           N  
ATOM   2217 HD21 ASN   162      53.229  73.098 104.805  1.00  0.00           H  
ATOM   2218 HD22 ASN   162      54.894  73.707 104.816  1.00  0.00           H  
ATOM   2219  C   ASN   162      56.235  76.343 101.461  1.00  0.00           C  
ATOM   2220  O   ASN   162      57.251  76.509 102.091  1.00  0.00           O  
ATOM   2221  N   SER   163      55.925  77.127 100.430  1.00  0.00           N  
ATOM   2222  H   SER   163      55.103  76.934  99.876  1.00  0.00           H  
ATOM   2223  CA  SER   163      56.652  78.413 100.205  1.00  0.00           C  
ATOM   2224  HA  SER   163      56.971  78.756 101.189  1.00  0.00           H  
ATOM   2225  CB  SER   163      57.916  78.235  99.291  1.00  0.00           C  
ATOM   2226  HB2 SER   163      58.648  77.585  99.770  1.00  0.00           H  
ATOM   2227  HB3 SER   163      57.453  77.803  98.404  1.00  0.00           H  
ATOM   2228  OG  SER   163      58.553  79.439  99.020  1.00  0.00           O  
ATOM   2229  HG  SER   163      58.989  79.393  98.165  1.00  0.00           H  
ATOM   2230  C   SER   163      55.595  79.410  99.603  1.00  0.00           C  
ATOM   2231  O   SER   163      54.631  79.037  98.910  1.00  0.00           O  
ATOM   2232  N   SER   164      55.850  80.646 100.015  1.00  0.00           N  
ATOM   2233  H   SER   164      56.640  80.687 100.643  1.00  0.00           H  
ATOM   2234  CA  SER   164      54.928  81.830  99.916  1.00  0.00           C  
ATOM   2235  HA  SER   164      55.368  82.554 100.602  1.00  0.00           H  
ATOM   2236  CB  SER   164      53.454  81.601 100.374  1.00  0.00           C  
ATOM   2237  HB2 SER   164      53.029  80.774  99.804  1.00  0.00           H  
ATOM   2238  HB3 SER   164      53.486  81.347 101.434  1.00  0.00           H  
ATOM   2239  OG  SER   164      52.616  82.829 100.199  1.00  0.00           O  
ATOM   2240  HG  SER   164      52.901  83.373 100.937  1.00  0.00           H  
ATOM   2241  C   SER   164      54.852  82.415  98.551  1.00  0.00           C  
ATOM   2242  O   SER   164      54.994  81.777  97.538  1.00  0.00           O  
ATOM   2243  N   SER   165      54.565  83.749  98.550  1.00  0.00           N  
ATOM   2244  H   SER   165      54.429  84.163  99.462  1.00  0.00           H  
ATOM   2245  CA  SER   165      54.371  84.573  97.323  1.00  0.00           C  
ATOM   2246  HA  SER   165      53.954  83.920  96.557  1.00  0.00           H  
ATOM   2247  CB  SER   165      53.326  85.662  97.516  1.00  0.00           C  
ATOM   2248  HB2 SER   165      52.420  85.292  97.997  1.00  0.00           H  
ATOM   2249  HB3 SER   165      53.729  86.478  98.116  1.00  0.00           H  
ATOM   2250  OG  SER   165      52.950  86.224  96.225  1.00  0.00           O  
ATOM   2251  HG  SER   165      52.654  87.130  96.336  1.00  0.00           H  
ATOM   2252  C   SER   165      55.659  85.107  96.678  1.00  0.00           C  
ATOM   2253  O   SER   165      56.250  85.999  97.275  1.00  0.00           O  
ATOM   2254  N   GLY   166      56.050  84.667  95.440  1.00  0.00           N  
ATOM   2255  H   GLY   166      55.591  83.843  95.077  1.00  0.00           H  
ATOM   2256  CA  GLY   166      56.965  85.442  94.574  1.00  0.00           C  
ATOM   2257  HA2 GLY   166      57.941  85.611  95.030  1.00  0.00           H  
ATOM   2258  HA3 GLY   166      57.137  84.986  93.599  1.00  0.00           H  
ATOM   2259  C   GLY   166      56.491  86.834  94.189  1.00  0.00           C  
ATOM   2260  O   GLY   166      57.251  87.588  93.657  1.00  0.00           O  
ATOM   2261  N   GLY   167      55.201  87.124  94.365  1.00  0.00           N  
ATOM   2262  H   GLY   167      54.663  86.457  94.900  1.00  0.00           H  
ATOM   2263  CA  GLY   167      54.492  88.364  93.972  1.00  0.00           C  
ATOM   2264  HA2 GLY   167      53.433  88.405  94.227  1.00  0.00           H  
ATOM   2265  HA3 GLY   167      54.960  89.238  94.423  1.00  0.00           H  
ATOM   2266  C   GLY   167      54.480  88.676  92.463  1.00  0.00           C  
ATOM   2267  O   GLY   167      54.149  87.815  91.618  1.00  0.00           O  
ATOM   2268  N   GLY   168      54.894  89.900  92.037  1.00  0.00           N  
ATOM   2269  H   GLY   168      55.270  90.505  92.753  1.00  0.00           H  
ATOM   2270  CA  GLY   168      54.930  90.319  90.661  1.00  0.00           C  
ATOM   2271  HA2 GLY   168      55.580  89.713  90.030  1.00  0.00           H  
ATOM   2272  HA3 GLY   168      53.944  90.175  90.218  1.00  0.00           H  
ATOM   2273  C   GLY   168      55.443  91.733  90.406  1.00  0.00           C  
ATOM   2274  O   GLY   168      55.210  92.656  91.176  1.00  0.00           O  
ATOM   2275  N   GLY   169      55.988  92.099  89.256  1.00  0.00           N  
ATOM   2276  H   GLY   169      55.875  93.054  88.949  1.00  0.00           H  
ATOM   2277  CA  GLY   169      56.290  91.240  88.114  1.00  0.00           C  
ATOM   2278  HA2 GLY   169      57.024  91.771  87.507  1.00  0.00           H  
ATOM   2279  HA3 GLY   169      56.683  90.266  88.404  1.00  0.00           H  
ATOM   2280  C   GLY   169      55.030  90.994  87.246  1.00  0.00           C  
ATOM   2281  O   GLY   169      53.906  91.373  87.520  1.00  0.00           O  
ATOM   2282  N   GLY   170      55.276  90.240  86.222  1.00  0.00           N  
ATOM   2283  H   GLY   170      56.239  89.985  86.057  1.00  0.00           H  
ATOM   2284  CA  GLY   170      54.434  89.966  85.088  1.00  0.00           C  
ATOM   2285  HA2 GLY   170      53.424  90.343  85.249  1.00  0.00           H  
ATOM   2286  HA3 GLY   170      54.669  90.607  84.237  1.00  0.00           H  
ATOM   2287  C   GLY   170      54.540  88.466  84.633  1.00  0.00           C  
ATOM   2288  O   GLY   170      55.143  87.617  85.344  1.00  0.00           O  
ATOM   2289  N   GLY   171      54.181  88.120  83.440  1.00  0.00           N  
ATOM   2290  H   GLY   171      54.561  87.220  83.184  1.00  0.00           H  
ATOM   2291  CA  GLY   171      53.682  89.026  82.384  1.00  0.00           C  
ATOM   2292  HA2 GLY   171      53.144  88.446  81.635  1.00  0.00           H  
ATOM   2293  HA3 GLY   171      52.883  89.639  82.802  1.00  0.00           H  
ATOM   2294  C   GLY   171      54.740  89.821  81.589  1.00  0.00           C  
ATOM   2295  O   GLY   171      55.964  89.820  81.726  1.00  0.00           O  
ATOM   2296  N   GLY   172      54.214  90.711  80.732  1.00  0.00           N  
ATOM   2297  H   GLY   172      54.902  91.310  80.300  1.00  0.00           H  
ATOM   2298  CA  GLY   172      52.794  90.863  80.198  1.00  0.00           C  
ATOM   2299  HA2 GLY   172      52.538  89.974  79.622  1.00  0.00           H  
ATOM   2300  HA3 GLY   172      52.031  91.013  80.961  1.00  0.00           H  
ATOM   2301  C   GLY   172      52.552  92.049  79.302  1.00  0.00           C  
ATOM   2302  O   GLY   172      53.282  92.253  78.342  1.00  0.00           O  
ATOM   2303  N   GLY   173      51.508  92.838  79.509  1.00  0.00           N  
ATOM   2304  H   GLY   173      50.799  92.654  80.204  1.00  0.00           H  
ATOM   2305  CA  GLY   173      51.238  94.099  78.742  1.00  0.00           C  
ATOM   2306  HA2 GLY   173      51.130  93.855  77.685  1.00  0.00           H  
ATOM   2307  HA3 GLY   173      50.368  94.600  79.165  1.00  0.00           H  
ATOM   2308  C   GLY   173      52.340  95.116  78.846  1.00  0.00           C  
ATOM   2309  O   GLY   173      53.313  95.031  79.578  1.00  0.00           O  
ATOM   2310  N   GLY   174      52.352  96.167  77.904  1.00  0.00           N  
ATOM   2311  H   GLY   174      53.131  96.808  77.864  1.00  0.00           H  
ATOM   2312  CA  GLY   174      51.329  96.499  76.996  1.00  0.00           C  
ATOM   2313  HA2 GLY   174      50.816  95.583  76.704  1.00  0.00           H  
ATOM   2314  HA3 GLY   174      50.656  97.167  77.534  1.00  0.00           H  
ATOM   2315  C   GLY   174      51.882  97.158  75.743  1.00  0.00           C  
ATOM   2316  O   GLY   174      52.319  98.312  75.824  1.00  0.00           O  
ATOM   2317  N   GLY   175      51.742  96.591  74.529  1.00  0.00           N  
ATOM   2318  H   GLY   175      51.256  95.707  74.500  1.00  0.00           H  
ATOM   2319  CA  GLY   175      51.972  97.266  73.293  1.00  0.00           C  
ATOM   2320  HA2 GLY   175      52.747  97.995  73.529  1.00  0.00           H  
ATOM   2321  HA3 GLY   175      52.240  96.636  72.444  1.00  0.00           H  
ATOM   2322  C   GLY   175      50.707  98.031  72.894  1.00  0.00           C  
ATOM   2323  O   GLY   175      49.813  97.393  72.303  1.00  0.00           O  
ATOM   2324  N   ASN   176      50.613  99.327  73.241  1.00  0.00           N  
ATOM   2325  H   ASN   176      51.435  99.707  73.687  1.00  0.00           H  
ATOM   2326  CA  ASN   176      49.490 100.273  73.055  1.00  0.00           C  
ATOM   2327  HA  ASN   176      48.595  99.653  72.992  1.00  0.00           H  
ATOM   2328  CB  ASN   176      49.320 101.307  74.186  1.00  0.00           C  
ATOM   2329  HB2 ASN   176      50.222 101.917  74.226  1.00  0.00           H  
ATOM   2330  HB3 ASN   176      48.522 101.998  73.912  1.00  0.00           H  
ATOM   2331  CG  ASN   176      49.095 100.734  75.561  1.00  0.00           C  
ATOM   2332  OD1 ASN   176      48.412  99.709  75.587  1.00  0.00           O  
ATOM   2333  ND2 ASN   176      49.623 101.273  76.616  1.00  0.00           N  
ATOM   2334 HD21 ASN   176      49.609 100.845  77.531  1.00  0.00           H  
ATOM   2335 HD22 ASN   176      50.189 102.109  76.650  1.00  0.00           H  
ATOM   2336  C   ASN   176      49.433 100.998  71.686  1.00  0.00           C  
ATOM   2337  O   ASN   176      50.406 101.544  71.309  1.00  0.00           O  
ATOM   2338  N   TYR   177      48.260 100.961  71.047  1.00  0.00           N  
ATOM   2339  H   TYR   177      47.493 100.432  71.436  1.00  0.00           H  
ATOM   2340  CA  TYR   177      47.956 101.685  69.727  1.00  0.00           C  
ATOM   2341  HA  TYR   177      48.705 102.453  69.533  1.00  0.00           H  
ATOM   2342  CB  TYR   177      48.144 100.700  68.559  1.00  0.00           C  
ATOM   2343  HB2 TYR   177      47.543  99.797  68.663  1.00  0.00           H  
ATOM   2344  HB3 TYR   177      47.869 101.168  67.614  1.00  0.00           H  
ATOM   2345  CG  TYR   177      49.525 100.200  68.420  1.00  0.00           C  
ATOM   2346  CD1 TYR   177      50.575 101.010  67.867  1.00  0.00           C  
ATOM   2347  HD1 TYR   177      50.356 102.015  67.535  1.00  0.00           H  
ATOM   2348  CE1 TYR   177      51.814 100.474  67.754  1.00  0.00           C  
ATOM   2349  HE1 TYR   177      52.682 100.952  67.326  1.00  0.00           H  
ATOM   2350  CZ  TYR   177      52.088  99.170  68.167  1.00  0.00           C  
ATOM   2351  OH  TYR   177      53.332  98.711  67.875  1.00  0.00           O  
ATOM   2352  HH  TYR   177      53.797  99.360  67.341  1.00  0.00           H  
ATOM   2353  CE2 TYR   177      51.097  98.372  68.705  1.00  0.00           C  
ATOM   2354  HE2 TYR   177      51.299  97.353  69.000  1.00  0.00           H  
ATOM   2355  CD2 TYR   177      49.793  98.851  68.882  1.00  0.00           C  
ATOM   2356  HD2 TYR   177      49.062  98.204  69.344  1.00  0.00           H  
ATOM   2357  C   TYR   177      46.583 102.314  69.560  1.00  0.00           C  
ATOM   2358  O   TYR   177      45.752 101.936  68.760  1.00  0.00           O  
ATOM   2359  N   GLY   178      46.279 103.399  70.292  1.00  0.00           N  
ATOM   2360  H   GLY   178      45.433 103.849  69.972  1.00  0.00           H  
ATOM   2361  CA  GLY   178      47.009 104.143  71.313  1.00  0.00           C  
ATOM   2362  HA2 GLY   178      48.085 103.974  71.332  1.00  0.00           H  
ATOM   2363  HA3 GLY   178      46.770 105.194  71.151  1.00  0.00           H  
ATOM   2364  C   GLY   178      46.552 103.771  72.739  1.00  0.00           C  
ATOM   2365  O   GLY   178      46.055 102.653  72.920  1.00  0.00           O  
ATOM   2366  N   GLN   179      46.688 104.696  73.678  1.00  0.00           N  
ATOM   2367  H   GLN   179      47.074 105.589  73.405  1.00  0.00           H  
ATOM   2368  CA  GLN   179      46.053 104.613  74.996  1.00  0.00           C  
ATOM   2369  HA  GLN   179      45.082 104.153  74.817  1.00  0.00           H  
ATOM   2370  CB  GLN   179      46.826 103.781  75.981  1.00  0.00           C  
ATOM   2371  HB2 GLN   179      47.328 103.048  75.350  1.00  0.00           H  
ATOM   2372  HB3 GLN   179      47.628 104.350  76.452  1.00  0.00           H  
ATOM   2373  CG  GLN   179      45.913 103.119  76.984  1.00  0.00           C  
ATOM   2374  HG2 GLN   179      44.952 102.887  76.525  1.00  0.00           H  
ATOM   2375  HG3 GLN   179      46.303 102.130  77.225  1.00  0.00           H  
ATOM   2376  CD  GLN   179      45.773 103.654  78.369  1.00  0.00           C  
ATOM   2377  OE1 GLN   179      46.637 104.265  78.932  1.00  0.00           O  
ATOM   2378  NE2 GLN   179      44.777 103.466  79.170  1.00  0.00           N  
ATOM   2379 HE21 GLN   179      44.015 102.827  78.992  1.00  0.00           H  
ATOM   2380 HE22 GLN   179      44.799 104.008  80.022  1.00  0.00           H  
ATOM   2381  C   GLN   179      45.825 106.095  75.511  1.00  0.00           C  
ATOM   2382  O   GLN   179      46.456 106.524  76.589  1.00  0.00           O  
ATOM   2383  N   ASP   180      44.967 106.864  74.898  1.00  0.00           N  
ATOM   2384  H   ASP   180      44.967 107.804  75.267  1.00  0.00           H  
ATOM   2385  CA  ASP   180      44.009 106.479  73.879  1.00  0.00           C  
ATOM   2386  HA  ASP   180      44.510 105.671  73.345  1.00  0.00           H  
ATOM   2387  CB  ASP   180      42.836 105.805  74.560  1.00  0.00           C  
ATOM   2388  HB2 ASP   180      42.196 105.409  73.771  1.00  0.00           H  
ATOM   2389  HB3 ASP   180      43.229 104.943  75.100  1.00  0.00           H  
ATOM   2390  CG  ASP   180      42.032 106.834  75.472  1.00  0.00           C  
ATOM   2391  OD1 ASP   180      42.395 107.941  75.810  1.00  0.00           O  
ATOM   2392  OD2 ASP   180      40.985 106.415  76.049  1.00  0.00           O  
ATOM   2393  C   ASP   180      43.625 107.628  72.873  1.00  0.00           C  
ATOM   2394  O   ASP   180      42.472 107.649  72.365  1.00  0.00           O  
ATOM   2395  N   GLN   181      44.594 108.406  72.491  1.00  0.00           N  
ATOM   2396  H   GLN   181      45.527 108.438  72.877  1.00  0.00           H  
ATOM   2397  CA  GLN   181      44.390 109.399  71.415  1.00  0.00           C  
ATOM   2398  HA  GLN   181      43.348 109.720  71.418  1.00  0.00           H  
ATOM   2399  CB  GLN   181      45.269 110.677  71.710  1.00  0.00           C  
ATOM   2400  HB2 GLN   181      44.989 111.113  72.669  1.00  0.00           H  
ATOM   2401  HB3 GLN   181      46.282 110.280  71.767  1.00  0.00           H  
ATOM   2402  CG  GLN   181      45.165 111.802  70.608  1.00  0.00           C  
ATOM   2403  HG2 GLN   181      45.400 111.389  69.627  1.00  0.00           H  
ATOM   2404  HG3 GLN   181      44.109 112.069  70.613  1.00  0.00           H  
ATOM   2405  CD  GLN   181      46.086 112.951  70.843  1.00  0.00           C  
ATOM   2406  OE1 GLN   181      47.265 112.752  71.140  1.00  0.00           O  
ATOM   2407  NE2 GLN   181      45.720 114.195  70.652  1.00  0.00           N  
ATOM   2408 HE21 GLN   181      44.750 114.331  70.405  1.00  0.00           H  
ATOM   2409 HE22 GLN   181      46.348 114.985  70.704  1.00  0.00           H  
ATOM   2410  C   GLN   181      44.595 108.815  70.028  1.00  0.00           C  
ATOM   2411  O   GLN   181      43.904 109.269  69.064  1.00  0.00           O  
ATOM   2412  N   SER   182      45.471 107.879  69.838  1.00  0.00           N  
ATOM   2413  H   SER   182      45.855 107.426  70.655  1.00  0.00           H  
ATOM   2414  CA  SER   182      45.594 107.221  68.529  1.00  0.00           C  
ATOM   2415  HA  SER   182      45.433 108.040  67.829  1.00  0.00           H  
ATOM   2416  CB  SER   182      47.027 106.864  68.361  1.00  0.00           C  
ATOM   2417  HB2 SER   182      47.705 107.678  68.619  1.00  0.00           H  
ATOM   2418  HB3 SER   182      47.281 106.021  69.002  1.00  0.00           H  
ATOM   2419  OG  SER   182      47.428 106.416  67.100  1.00  0.00           O  
ATOM   2420  HG  SER   182      47.548 107.189  66.544  1.00  0.00           H  
ATOM   2421  C   SER   182      44.546 106.096  68.491  1.00  0.00           C  
ATOM   2422  O   SER   182      44.214 105.551  69.558  1.00  0.00           O  
ATOM   2423  N   SER   183      44.017 105.712  67.328  1.00  0.00           N  
ATOM   2424  H   SER   183      43.415 104.902  67.357  1.00  0.00           H  
ATOM   2425  CA  SER   183      44.076 106.364  65.985  1.00  0.00           C  
ATOM   2426  HA  SER   183      45.115 106.345  65.656  1.00  0.00           H  
ATOM   2427  CB  SER   183      43.203 105.488  65.129  1.00  0.00           C  
ATOM   2428  HB2 SER   183      43.600 104.473  65.123  1.00  0.00           H  
ATOM   2429  HB3 SER   183      42.189 105.422  65.523  1.00  0.00           H  
ATOM   2430  OG  SER   183      43.238 106.018  63.785  1.00  0.00           O  
ATOM   2431  HG  SER   183      42.443 105.841  63.276  1.00  0.00           H  
ATOM   2432  C   SER   183      43.518 107.812  66.026  1.00  0.00           C  
ATOM   2433  O   SER   183      42.575 108.148  66.703  1.00  0.00           O  
ATOM   2434  N   MET   184      44.082 108.665  65.161  1.00  0.00           N  
ATOM   2435  H   MET   184      44.784 108.350  64.507  1.00  0.00           H  
ATOM   2436  CA  MET   184      43.730 110.120  64.962  1.00  0.00           C  
ATOM   2437  HA  MET   184      42.664 110.268  65.131  1.00  0.00           H  
ATOM   2438  CB  MET   184      44.567 110.910  66.002  1.00  0.00           C  
ATOM   2439  HB2 MET   184      44.231 110.528  66.966  1.00  0.00           H  
ATOM   2440  HB3 MET   184      45.632 110.704  65.901  1.00  0.00           H  
ATOM   2441  CG  MET   184      44.116 112.341  66.002  1.00  0.00           C  
ATOM   2442  HG2 MET   184      44.312 112.757  65.014  1.00  0.00           H  
ATOM   2443  HG3 MET   184      43.042 112.310  66.186  1.00  0.00           H  
ATOM   2444  SD  MET   184      44.875 113.262  67.336  1.00  0.00           S  
ATOM   2445  CE  MET   184      46.699 113.107  67.011  1.00  0.00           C  
ATOM   2446  HE1 MET   184      46.759 113.302  65.940  1.00  0.00           H  
ATOM   2447  HE2 MET   184      47.314 113.901  67.434  1.00  0.00           H  
ATOM   2448  HE3 MET   184      47.151 112.151  67.277  1.00  0.00           H  
ATOM   2449  C   MET   184      44.111 110.507  63.540  1.00  0.00           C  
ATOM   2450  O   MET   184      45.147 110.028  63.034  1.00  0.00           O  
ATOM   2451  N   SER   185      43.394 111.423  62.932  1.00  0.00           N  
ATOM   2452  H   SER   185      42.715 111.898  63.510  1.00  0.00           H  
ATOM   2453  CA  SER   185      43.503 111.893  61.549  1.00  0.00           C  
ATOM   2454  HA  SER   185      43.254 111.088  60.858  1.00  0.00           H  
ATOM   2455  CB  SER   185      42.332 112.942  61.296  1.00  0.00           C  
ATOM   2456  HB2 SER   185      42.274 113.643  62.129  1.00  0.00           H  
ATOM   2457  HB3 SER   185      42.458 113.477  60.354  1.00  0.00           H  
ATOM   2458  OG  SER   185      41.185 112.150  61.301  1.00  0.00           O  
ATOM   2459  HG  SER   185      40.700 112.420  62.085  1.00  0.00           H  
ATOM   2460  C   SER   185      44.838 112.539  61.199  1.00  0.00           C  
ATOM   2461  O   SER   185      45.444 113.160  62.055  1.00  0.00           O  
ATOM   2462  N   SER   186      45.345 112.456  59.963  1.00  0.00           N  
ATOM   2463  H   SER   186      44.698 112.171  59.241  1.00  0.00           H  
ATOM   2464  CA  SER   186      46.492 113.146  59.495  1.00  0.00           C  
ATOM   2465  HA  SER   186      47.397 112.867  60.035  1.00  0.00           H  
ATOM   2466  CB  SER   186      46.685 112.735  58.047  1.00  0.00           C  
ATOM   2467  HB2 SER   186      47.614 113.168  57.674  1.00  0.00           H  
ATOM   2468  HB3 SER   186      46.646 111.649  57.967  1.00  0.00           H  
ATOM   2469  OG  SER   186      45.622 113.156  57.188  1.00  0.00           O  
ATOM   2470  HG  SER   186      44.966 112.460  57.105  1.00  0.00           H  
ATOM   2471  C   SER   186      46.281 114.675  59.517  1.00  0.00           C  
ATOM   2472  O   SER   186      45.127 115.084  59.711  1.00  0.00           O  
ATOM   2473  N   GLY   187      47.289 115.577  59.572  1.00  0.00           N  
ATOM   2474  H   GLY   187      47.080 116.540  59.796  1.00  0.00           H  
ATOM   2475  CA  GLY   187      48.708 115.209  59.558  1.00  0.00           C  
ATOM   2476  HA2 GLY   187      48.938 114.670  60.477  1.00  0.00           H  
ATOM   2477  HA3 GLY   187      48.897 114.498  58.755  1.00  0.00           H  
ATOM   2478  C   GLY   187      49.723 116.278  59.517  1.00  0.00           C  
ATOM   2479  O   GLY   187      49.537 117.334  60.082  1.00  0.00           O  
ATOM   2480  N   GLY   188      50.837 116.068  58.879  1.00  0.00           N  
ATOM   2481  H   GLY   188      51.071 115.120  58.621  1.00  0.00           H  
ATOM   2482  CA  GLY   188      51.817 117.172  58.497  1.00  0.00           C  
ATOM   2483  HA2 GLY   188      52.414 117.479  59.356  1.00  0.00           H  
ATOM   2484  HA3 GLY   188      52.438 116.650  57.769  1.00  0.00           H  
ATOM   2485  C   GLY   188      51.236 118.406  57.621  1.00  0.00           C  
ATOM   2486  O   GLY   188      50.360 118.260  56.807  1.00  0.00           O  
ATOM   2487  N   GLY   189      51.736 119.653  57.867  1.00  0.00           N  
ATOM   2488  H   GLY   189      51.296 120.419  57.377  1.00  0.00           H  
ATOM   2489  CA  GLY   189      52.983 119.975  58.634  1.00  0.00           C  
ATOM   2490  HA2 GLY   189      52.771 120.863  59.230  1.00  0.00           H  
ATOM   2491  HA3 GLY   189      53.319 119.149  59.261  1.00  0.00           H  
ATOM   2492  C   GLY   189      54.008 120.359  57.567  1.00  0.00           C  
ATOM   2493  O   GLY   189      54.153 119.664  56.562  1.00  0.00           O  
ATOM   2494  N   SER   190      54.714 121.457  57.801  1.00  0.00           N  
ATOM   2495  H   SER   190      54.387 121.959  58.615  1.00  0.00           H  
ATOM   2496  CA  SER   190      55.839 121.906  56.982  1.00  0.00           C  
ATOM   2497  HA  SER   190      55.561 122.041  55.936  1.00  0.00           H  
ATOM   2498  CB  SER   190      56.148 123.402  57.257  1.00  0.00           C  
ATOM   2499  HB2 SER   190      55.242 123.991  57.114  1.00  0.00           H  
ATOM   2500  HB3 SER   190      56.467 123.552  58.289  1.00  0.00           H  
ATOM   2501  OG  SER   190      57.196 124.020  56.427  1.00  0.00           O  
ATOM   2502  HG  SER   190      56.774 124.384  55.645  1.00  0.00           H  
ATOM   2503  C   SER   190      57.069 121.022  57.085  1.00  0.00           C  
ATOM   2504  O   SER   190      57.530 120.675  58.164  1.00  0.00           O  
ATOM   2505  N   GLY   191      57.711 120.682  56.045  1.00  0.00           N  
ATOM   2506  H   GLY   191      58.378 119.971  56.311  1.00  0.00           H  
ATOM   2507  CA  GLY   191      57.296 120.650  54.622  1.00  0.00           C  
ATOM   2508  HA2 GLY   191      56.315 120.179  54.565  1.00  0.00           H  
ATOM   2509  HA3 GLY   191      57.189 121.674  54.264  1.00  0.00           H  
ATOM   2510  C   GLY   191      58.296 119.970  53.742  1.00  0.00           C  
ATOM   2511  O   GLY   191      58.823 118.911  54.134  1.00  0.00           O  
ATOM   2512  N   GLY   192      58.434 120.407  52.518  1.00  0.00           N  
ATOM   2513  H   GLY   192      58.106 121.332  52.277  1.00  0.00           H  
ATOM   2514  CA  GLY   192      59.308 119.752  51.587  1.00  0.00           C  
ATOM   2515  HA2 GLY   192      60.191 119.463  52.157  1.00  0.00           H  
ATOM   2516  HA3 GLY   192      58.780 118.883  51.192  1.00  0.00           H  
ATOM   2517  C   GLY   192      59.669 120.652  50.444  1.00  0.00           C  
ATOM   2518  O   GLY   192      60.163 121.723  50.592  1.00  0.00           O  
ATOM   2519  N   GLY   193      59.299 120.305  49.241  1.00  0.00           N  
ATOM   2520  H   GLY   193      58.743 119.465  49.170  1.00  0.00           H  
ATOM   2521  CA  GLY   193      58.926 121.336  48.293  1.00  0.00           C  
ATOM   2522  HA2 GLY   193      57.870 121.244  48.039  1.00  0.00           H  
ATOM   2523  HA3 GLY   193      59.018 122.337  48.717  1.00  0.00           H  
ATOM   2524  C   GLY   193      59.766 121.297  47.037  1.00  0.00           C  
ATOM   2525  O   GLY   193      59.426 122.101  46.063  1.00  0.00           O  
ATOM   2526  N   TYR   194      60.804 120.479  46.991  1.00  0.00           N  
ATOM   2527  H   TYR   194      60.888 119.887  47.805  1.00  0.00           H  
ATOM   2528  CA  TYR   194      61.764 120.254  45.912  1.00  0.00           C  
ATOM   2529  HA  TYR   194      61.360 120.743  45.026  1.00  0.00           H  
ATOM   2530  CB  TYR   194      63.111 120.929  46.288  1.00  0.00           C  
ATOM   2531  HB2 TYR   194      63.409 120.558  47.268  1.00  0.00           H  
ATOM   2532  HB3 TYR   194      63.879 120.787  45.527  1.00  0.00           H  
ATOM   2533  CG  TYR   194      63.086 122.446  46.328  1.00  0.00           C  
ATOM   2534  CD1 TYR   194      63.098 123.174  45.093  1.00  0.00           C  
ATOM   2535  HD1 TYR   194      63.215 122.670  44.145  1.00  0.00           H  
ATOM   2536  CE1 TYR   194      62.981 124.629  45.054  1.00  0.00           C  
ATOM   2537  HE1 TYR   194      63.101 125.069  44.075  1.00  0.00           H  
ATOM   2538  CZ  TYR   194      63.076 125.348  46.321  1.00  0.00           C  
ATOM   2539  OH  TYR   194      63.252 126.669  46.396  1.00  0.00           O  
ATOM   2540  HH  TYR   194      63.438 127.017  45.521  1.00  0.00           H  
ATOM   2541  CE2 TYR   194      63.115 124.591  47.531  1.00  0.00           C  
ATOM   2542  HE2 TYR   194      63.180 125.104  48.479  1.00  0.00           H  
ATOM   2543  CD2 TYR   194      63.078 123.167  47.544  1.00  0.00           C  
ATOM   2544  HD2 TYR   194      63.061 122.585  48.454  1.00  0.00           H  
ATOM   2545  C   TYR   194      61.866 118.765  45.599  1.00  0.00           C  
ATOM   2546  O   TYR   194      61.748 117.937  46.516  1.00  0.00           O  
ATOM   2547  N   GLY   195      62.056 118.346  44.329  1.00  0.00           N  
ATOM   2548  H   GLY   195      62.076 117.342  44.222  1.00  0.00           H  
ATOM   2549  CA  GLY   195      62.263 119.221  43.155  1.00  0.00           C  
ATOM   2550  HA2 GLY   195      61.330 119.559  42.704  1.00  0.00           H  
ATOM   2551  HA3 GLY   195      62.672 120.186  43.456  1.00  0.00           H  
ATOM   2552  C   GLY   195      63.183 118.608  42.132  1.00  0.00           C  
ATOM   2553  O   GLY   195      63.592 117.436  42.302  1.00  0.00           O  
ATOM   2554  N   ASN   196      63.525 119.242  41.031  1.00  0.00           N  
ATOM   2555  H   ASN   196      63.241 120.208  41.108  1.00  0.00           H  
ATOM   2556  CA  ASN   196      64.405 118.778  39.966  1.00  0.00           C  
ATOM   2557  HA  ASN   196      65.232 118.159  40.313  1.00  0.00           H  
ATOM   2558  CB  ASN   196      63.482 118.027  39.005  1.00  0.00           C  
ATOM   2559  HB2 ASN   196      62.787 117.454  39.619  1.00  0.00           H  
ATOM   2560  HB3 ASN   196      62.859 118.747  38.474  1.00  0.00           H  
ATOM   2561  CG  ASN   196      64.138 117.075  38.018  1.00  0.00           C  
ATOM   2562  OD1 ASN   196      64.525 115.967  38.382  1.00  0.00           O  
ATOM   2563  ND2 ASN   196      64.333 117.428  36.778  1.00  0.00           N  
ATOM   2564 HD21 ASN   196      64.788 116.799  36.133  1.00  0.00           H  
ATOM   2565 HD22 ASN   196      64.166 118.404  36.579  1.00  0.00           H  
ATOM   2566  C   ASN   196      65.122 119.965  39.384  1.00  0.00           C  
ATOM   2567  O   ASN   196      65.059 121.087  39.901  1.00  0.00           O  
ATOM   2568  N   GLN   197      65.797 119.785  38.285  1.00  0.00           N  
ATOM   2569  H   GLN   197      65.804 118.882  37.833  1.00  0.00           H  
ATOM   2570  CA  GLN   197      66.470 120.808  37.439  1.00  0.00           C  
ATOM   2571  HA  GLN   197      65.995 121.773  37.614  1.00  0.00           H  
ATOM   2572  CB  GLN   197      67.884 121.081  37.858  1.00  0.00           C  
ATOM   2573  HB2 GLN   197      68.105 121.984  37.288  1.00  0.00           H  
ATOM   2574  HB3 GLN   197      68.020 121.380  38.897  1.00  0.00           H  
ATOM   2575  CG  GLN   197      68.867 119.915  37.556  1.00  0.00           C  
ATOM   2576  HG2 GLN   197      69.146 119.967  36.503  1.00  0.00           H  
ATOM   2577  HG3 GLN   197      69.822 120.110  38.046  1.00  0.00           H  
ATOM   2578  CD  GLN   197      68.381 118.527  38.104  1.00  0.00           C  
ATOM   2579  OE1 GLN   197      67.727 117.749  37.430  1.00  0.00           O  
ATOM   2580  NE2 GLN   197      68.835 118.060  39.214  1.00  0.00           N  
ATOM   2581 HE21 GLN   197      69.466 118.635  39.754  1.00  0.00           H  
ATOM   2582 HE22 GLN   197      68.863 117.056  39.320  1.00  0.00           H  
ATOM   2583  C   GLN   197      66.279 120.452  35.977  1.00  0.00           C  
ATOM   2584  O   GLN   197      66.124 119.290  35.498  1.00  0.00           O  
ATOM   2585  N   ASP   198      66.208 121.530  35.198  1.00  0.00           N  
ATOM   2586  H   ASP   198      66.015 122.474  35.502  1.00  0.00           H  
ATOM   2587  CA  ASP   198      66.290 121.501  33.755  1.00  0.00           C  
ATOM   2588  HA  ASP   198      65.813 120.578  33.424  1.00  0.00           H  
ATOM   2589  CB  ASP   198      65.446 122.591  33.107  1.00  0.00           C  
ATOM   2590  HB2 ASP   198      65.741 123.533  33.570  1.00  0.00           H  
ATOM   2591  HB3 ASP   198      65.570 122.712  32.030  1.00  0.00           H  
ATOM   2592  CG  ASP   198      63.932 122.363  33.238  1.00  0.00           C  
ATOM   2593  OD1 ASP   198      63.229 123.334  33.220  1.00  0.00           O  
ATOM   2594  OD2 ASP   198      63.452 121.267  33.604  1.00  0.00           O  
ATOM   2595  C   ASP   198      67.759 121.582  33.254  1.00  0.00           C  
ATOM   2596  O   ASP   198      68.615 122.167  33.925  1.00  0.00           O  
ATOM   2597  N   GLN   199      68.046 120.806  32.208  1.00  0.00           N  
ATOM   2598  H   GLN   199      67.247 120.369  31.770  1.00  0.00           H  
ATOM   2599  CA  GLN   199      69.315 120.805  31.492  1.00  0.00           C  
ATOM   2600  HA  GLN   199      70.098 120.450  32.161  1.00  0.00           H  
ATOM   2601  CB  GLN   199      69.236 119.839  30.353  1.00  0.00           C  
ATOM   2602  HB2 GLN   199      69.007 118.853  30.756  1.00  0.00           H  
ATOM   2603  HB3 GLN   199      68.302 120.084  29.846  1.00  0.00           H  
ATOM   2604  CG  GLN   199      70.300 119.604  29.300  1.00  0.00           C  
ATOM   2605  HG2 GLN   199      69.971 119.032  28.432  1.00  0.00           H  
ATOM   2606  HG3 GLN   199      70.639 120.558  28.895  1.00  0.00           H  
ATOM   2607  CD  GLN   199      71.594 118.912  29.763  1.00  0.00           C  
ATOM   2608  OE1 GLN   199      71.825 118.624  30.958  1.00  0.00           O  
ATOM   2609  NE2 GLN   199      72.448 118.728  28.805  1.00  0.00           N  
ATOM   2610 HE21 GLN   199      72.260 119.170  27.916  1.00  0.00           H  
ATOM   2611 HE22 GLN   199      73.295 118.300  29.152  1.00  0.00           H  
ATOM   2612  C   GLN   199      69.831 122.208  31.013  1.00  0.00           C  
ATOM   2613  O   GLN   199      69.035 122.863  30.407  1.00  0.00           O  
ATOM   2614  N   SER   200      71.097 122.671  31.099  1.00  0.00           N  
ATOM   2615  H   SER   200      71.241 123.544  30.611  1.00  0.00           H  
ATOM   2616  CA  SER   200      72.317 122.107  31.780  1.00  0.00           C  
ATOM   2617  HA  SER   200      72.039 121.134  32.186  1.00  0.00           H  
ATOM   2618  CB  SER   200      73.448 121.913  30.841  1.00  0.00           C  
ATOM   2619  HB2 SER   200      74.293 121.554  31.428  1.00  0.00           H  
ATOM   2620  HB3 SER   200      73.256 121.106  30.134  1.00  0.00           H  
ATOM   2621  OG  SER   200      73.847 123.073  30.104  1.00  0.00           O  
ATOM   2622  HG  SER   200      73.233 123.219  29.381  1.00  0.00           H  
ATOM   2623  C   SER   200      72.687 123.021  32.934  1.00  0.00           C  
ATOM   2624  O   SER   200      73.655 122.698  33.705  1.00  0.00           O  
ATOM   2625  N   GLY   201      72.034 124.146  33.118  1.00  0.00           N  
ATOM   2626  H   GLY   201      71.215 124.337  32.558  1.00  0.00           H  
ATOM   2627  CA  GLY   201      72.311 125.058  34.195  1.00  0.00           C  
ATOM   2628  HA2 GLY   201      73.281 125.555  34.175  1.00  0.00           H  
ATOM   2629  HA3 GLY   201      71.646 125.894  33.978  1.00  0.00           H  
ATOM   2630  C   GLY   201      72.073 124.406  35.587  1.00  0.00           C  
ATOM   2631  O   GLY   201      71.191 123.591  35.764  1.00  0.00           O  
ATOM   2632  N   GLY   202      72.888 124.724  36.633  1.00  0.00           N  
ATOM   2633  H   GLY   202      72.658 124.155  37.435  1.00  0.00           H  
ATOM   2634  CA  GLY   202      73.945 125.691  36.708  1.00  0.00           C  
ATOM   2635  HA2 GLY   202      74.396 125.690  37.700  1.00  0.00           H  
ATOM   2636  HA3 GLY   202      74.734 125.402  36.014  1.00  0.00           H  
ATOM   2637  C   GLY   202      73.528 127.077  36.347  1.00  0.00           C  
ATOM   2638  O   GLY   202      72.380 127.398  36.173  1.00  0.00           O  
ATOM   2639  N   GLY   203      74.465 128.039  36.428  1.00  0.00           N  
ATOM   2640  H   GLY   203      74.153 128.998  36.376  1.00  0.00           H  
ATOM   2641  CA  GLY   203      75.907 127.838  36.590  1.00  0.00           C  
ATOM   2642  HA2 GLY   203      76.341 128.832  36.698  1.00  0.00           H  
ATOM   2643  HA3 GLY   203      76.034 127.364  37.563  1.00  0.00           H  
ATOM   2644  C   GLY   203      76.697 127.145  35.458  1.00  0.00           C  
ATOM   2645  O   GLY   203      76.162 127.179  34.366  1.00  0.00           O  
ATOM   2646  N   GLY   204      77.929 126.722  35.754  1.00  0.00           N  
ATOM   2647  H   GLY   204      78.276 127.076  36.634  1.00  0.00           H  
ATOM   2648  CA  GLY   204      78.923 126.120  34.857  1.00  0.00           C  
ATOM   2649  HA2 GLY   204      79.609 125.657  35.567  1.00  0.00           H  
ATOM   2650  HA3 GLY   204      78.397 125.366  34.271  1.00  0.00           H  
ATOM   2651  C   GLY   204      79.683 127.109  33.922  1.00  0.00           C  
ATOM   2652  O   GLY   204      80.046 128.225  34.275  1.00  0.00           O  
ATOM   2653  N   SER   205      80.140 126.683  32.694  1.00  0.00           N  
ATOM   2654  H   SER   205      80.479 127.468  32.156  1.00  0.00           H  
ATOM   2655  CA  SER   205      80.537 125.274  32.283  1.00  0.00           C  
ATOM   2656  HA  SER   205      79.803 124.577  32.689  1.00  0.00           H  
ATOM   2657  CB  SER   205      80.497 125.328  30.723  1.00  0.00           C  
ATOM   2658  HB2 SER   205      79.549 125.784  30.437  1.00  0.00           H  
ATOM   2659  HB3 SER   205      81.332 125.993  30.504  1.00  0.00           H  
ATOM   2660  OG  SER   205      80.805 124.077  30.152  1.00  0.00           O  
ATOM   2661  HG  SER   205      81.248 124.277  29.324  1.00  0.00           H  
ATOM   2662  C   SER   205      81.940 124.934  32.876  1.00  0.00           C  
ATOM   2663  O   SER   205      82.418 123.853  32.672  1.00  0.00           O  
ATOM   2664  N   GLY   206      82.645 125.860  33.541  1.00  0.00           N  
ATOM   2665  H   GLY   206      82.263 126.789  33.649  1.00  0.00           H  
ATOM   2666  CA  GLY   206      84.158 125.778  33.740  1.00  0.00           C  
ATOM   2667  HA2 GLY   206      84.573 126.568  34.366  1.00  0.00           H  
ATOM   2668  HA3 GLY   206      84.423 124.855  34.256  1.00  0.00           H  
ATOM   2669  C   GLY   206      84.814 125.838  32.378  1.00  0.00           C  
ATOM   2670  O   GLY   206      84.242 126.393  31.438  1.00  0.00           O  
ATOM   2671  N   GLY   207      86.062 125.354  32.176  1.00  0.00           N  
ATOM   2672  H   GLY   207      86.374 125.329  31.216  1.00  0.00           H  
ATOM   2673  CA  GLY   207      87.028 125.136  33.196  1.00  0.00           C  
ATOM   2674  HA2 GLY   207      86.669 124.462  33.973  1.00  0.00           H  
ATOM   2675  HA3 GLY   207      87.863 124.708  32.640  1.00  0.00           H  
ATOM   2676  C   GLY   207      87.584 126.426  33.882  1.00  0.00           C  
ATOM   2677  O   GLY   207      86.971 127.491  33.752  1.00  0.00           O  
ATOM   2678  N   TYR   208      88.763 126.340  34.509  1.00  0.00           N  
ATOM   2679  H   TYR   208      89.125 125.398  34.563  1.00  0.00           H  
ATOM   2680  CA  TYR   208      89.534 127.477  35.079  1.00  0.00           C  
ATOM   2681  HA  TYR   208      89.284 128.394  34.546  1.00  0.00           H  
ATOM   2682  CB  TYR   208      89.208 127.602  36.567  1.00  0.00           C  
ATOM   2683  HB2 TYR   208      89.781 128.503  36.786  1.00  0.00           H  
ATOM   2684  HB3 TYR   208      88.150 127.724  36.799  1.00  0.00           H  
ATOM   2685  CG  TYR   208      89.749 126.432  37.380  1.00  0.00           C  
ATOM   2686  CD1 TYR   208      91.111 126.344  37.749  1.00  0.00           C  
ATOM   2687  HD1 TYR   208      91.768 127.146  37.449  1.00  0.00           H  
ATOM   2688  CE1 TYR   208      91.555 125.149  38.344  1.00  0.00           C  
ATOM   2689  HE1 TYR   208      92.617 125.048  38.516  1.00  0.00           H  
ATOM   2690  CZ  TYR   208      90.656 124.125  38.767  1.00  0.00           C  
ATOM   2691  OH  TYR   208      91.186 122.978  39.298  1.00  0.00           O  
ATOM   2692  HH  TYR   208      92.070 123.047  39.667  1.00  0.00           H  
ATOM   2693  CE2 TYR   208      89.324 124.219  38.359  1.00  0.00           C  
ATOM   2694  HE2 TYR   208      88.663 123.368  38.434  1.00  0.00           H  
ATOM   2695  CD2 TYR   208      88.896 125.327  37.718  1.00  0.00           C  
ATOM   2696  HD2 TYR   208      87.892 125.377  37.323  1.00  0.00           H  
ATOM   2697  C   TYR   208      91.019 127.322  34.588  1.00  0.00           C  
ATOM   2698  O   TYR   208      91.595 126.207  34.818  1.00  0.00           O  
ATOM   2699  N   GLY   209      91.625 128.306  33.878  1.00  0.00           N  
ATOM   2700  H   GLY   209      91.085 129.136  33.680  1.00  0.00           H  
ATOM   2701  CA  GLY   209      92.917 128.341  33.331  1.00  0.00           C  
ATOM   2702  HA2 GLY   209      92.870 127.793  32.390  1.00  0.00           H  
ATOM   2703  HA3 GLY   209      93.156 129.376  33.089  1.00  0.00           H  
ATOM   2704  C   GLY   209      94.028 127.817  34.175  1.00  0.00           C  
ATOM   2705  O   GLY   209      94.061 127.896  35.402  1.00  0.00           O  
ATOM   2706  N   GLN   210      95.065 127.301  33.540  1.00  0.00           N  
ATOM   2707  H   GLN   210      95.812 126.974  34.136  1.00  0.00           H  
ATOM   2708  CA  GLN   210      95.290 127.045  32.088  1.00  0.00           C  
ATOM   2709  HA  GLN   210      96.311 126.710  31.905  1.00  0.00           H  
ATOM   2710  CB  GLN   210      94.491 125.833  31.720  1.00  0.00           C  
ATOM   2711  HB2 GLN   210      93.414 126.001  31.719  1.00  0.00           H  
ATOM   2712  HB3 GLN   210      94.739 125.366  30.767  1.00  0.00           H  
ATOM   2713  CG  GLN   210      94.586 124.622  32.618  1.00  0.00           C  
ATOM   2714  HG2 GLN   210      94.347 124.800  33.667  1.00  0.00           H  
ATOM   2715  HG3 GLN   210      93.837 123.931  32.232  1.00  0.00           H  
ATOM   2716  CD  GLN   210      95.893 123.835  32.393  1.00  0.00           C  
ATOM   2717  OE1 GLN   210      96.860 124.217  31.678  1.00  0.00           O  
ATOM   2718  NE2 GLN   210      96.018 122.640  32.995  1.00  0.00           N  
ATOM   2719 HE21 GLN   210      96.937 122.238  32.874  1.00  0.00           H  
ATOM   2720 HE22 GLN   210      95.306 122.167  33.533  1.00  0.00           H  
ATOM   2721  C   GLN   210      95.171 128.286  31.178  1.00  0.00           C  
ATOM   2722  O   GLN   210      95.165 129.435  31.631  1.00  0.00           O  
ATOM   2723  N   GLN   211      94.977 127.983  29.885  1.00  0.00           N  
ATOM   2724  H   GLN   211      94.875 127.001  29.675  1.00  0.00           H  
ATOM   2725  CA  GLN   211      94.953 128.947  28.778  1.00  0.00           C  
ATOM   2726  HA  GLN   211      95.038 128.378  27.852  1.00  0.00           H  
ATOM   2727  CB  GLN   211      93.569 129.628  28.726  1.00  0.00           C  
ATOM   2728  HB2 GLN   211      93.391 130.172  29.654  1.00  0.00           H  
ATOM   2729  HB3 GLN   211      93.431 130.388  27.957  1.00  0.00           H  
ATOM   2730  CG  GLN   211      92.367 128.720  28.541  1.00  0.00           C  
ATOM   2731  HG2 GLN   211      92.497 128.278  27.553  1.00  0.00           H  
ATOM   2732  HG3 GLN   211      92.252 127.950  29.304  1.00  0.00           H  
ATOM   2733  CD  GLN   211      91.037 129.391  28.607  1.00  0.00           C  
ATOM   2734  OE1 GLN   211      90.820 130.504  29.083  1.00  0.00           O  
ATOM   2735  NE2 GLN   211      89.968 128.747  28.132  1.00  0.00           N  
ATOM   2736 HE21 GLN   211      89.936 127.895  27.590  1.00  0.00           H  
ATOM   2737 HE22 GLN   211      89.129 129.310  28.149  1.00  0.00           H  
ATOM   2738  C   GLN   211      96.095 129.989  28.769  1.00  0.00           C  
ATOM   2739  O   GLN   211      95.823 131.206  28.597  1.00  0.00           O  
ATOM   2740  N   ASP   212      97.332 129.586  28.955  1.00  0.00           N  
ATOM   2741  H   ASP   212      97.424 128.598  29.144  1.00  0.00           H  
ATOM   2742  CA  ASP   212      98.546 130.355  28.941  1.00  0.00           C  
ATOM   2743  HA  ASP   212      98.299 131.308  29.410  1.00  0.00           H  
ATOM   2744  CB  ASP   212      99.546 129.655  29.831  1.00  0.00           C  
ATOM   2745  HB2 ASP   212      99.744 128.631  29.514  1.00  0.00           H  
ATOM   2746  HB3 ASP   212     100.515 130.145  29.739  1.00  0.00           H  
ATOM   2747  CG  ASP   212      99.037 129.598  31.330  1.00  0.00           C  
ATOM   2748  OD1 ASP   212      99.442 128.645  32.044  1.00  0.00           O  
ATOM   2749  OD2 ASP   212      98.356 130.505  31.868  1.00  0.00           O  
ATOM   2750  C   ASP   212      99.039 130.624  27.516  1.00  0.00           C  
ATOM   2751  O   ASP   212      99.815 129.888  26.921  1.00  0.00           O  
ATOM   2752  N   ARG   213      98.638 131.738  26.951  1.00  0.00           N  
ATOM   2753  H   ARG   213      98.018 132.305  27.511  1.00  0.00           H  
ATOM   2754  CA  ARG   213      98.768 132.094  25.559  1.00  0.00           C  
ATOM   2755  HA  ARG   213      98.153 131.378  25.015  1.00  0.00           H  
ATOM   2756  CB  ARG   213      98.254 133.515  25.389  1.00  0.00           C  
ATOM   2757  HB2 ARG   213      98.251 133.643  24.307  1.00  0.00           H  
ATOM   2758  HB3 ARG   213      97.191 133.512  25.626  1.00  0.00           H  
ATOM   2759  CG  ARG   213      99.040 134.650  26.095  1.00  0.00           C  
ATOM   2760  HG2 ARG   213      99.220 134.292  27.109  1.00  0.00           H  
ATOM   2761  HG3 ARG   213     100.039 134.673  25.659  1.00  0.00           H  
ATOM   2762  CD  ARG   213      98.292 136.009  26.102  1.00  0.00           C  
ATOM   2763  HD2 ARG   213      99.044 136.730  26.422  1.00  0.00           H  
ATOM   2764  HD3 ARG   213      98.036 136.302  25.084  1.00  0.00           H  
ATOM   2765  NE  ARG   213      97.128 135.972  26.968  1.00  0.00           N  
ATOM   2766  HE  ARG   213      97.093 135.085  27.451  1.00  0.00           H  
ATOM   2767  CZ  ARG   213      96.461 136.951  27.575  1.00  0.00           C  
ATOM   2768  NH1 ARG   213      96.641 138.171  27.169  1.00  0.00           N  
ATOM   2769 HH11 ARG   213      96.391 138.924  27.794  1.00  0.00           H  
ATOM   2770 HH12 ARG   213      97.005 138.379  26.250  1.00  0.00           H  
ATOM   2771  NH2 ARG   213      95.862 136.754  28.673  1.00  0.00           N  
ATOM   2772 HH21 ARG   213      95.587 137.575  29.191  1.00  0.00           H  
ATOM   2773 HH22 ARG   213      95.877 135.812  29.037  1.00  0.00           H  
ATOM   2774  C   ARG   213     100.223 132.042  24.959  1.00  0.00           C  
ATOM   2775  O   ARG   213     101.214 132.171  25.701  1.00  0.00           O  
ATOM   2776  N   GLY   214     100.294 131.797  23.643  1.00  0.00           N  
ATOM   2777  H   GLY   214     101.217 131.584  23.295  1.00  0.00           H  
ATOM   2778  CA  GLY   214      99.195 131.552  22.613  1.00  0.00           C  
ATOM   2779  HA2 GLY   214      98.628 130.626  22.709  1.00  0.00           H  
ATOM   2780  HA3 GLY   214      98.398 132.289  22.713  1.00  0.00           H  
ATOM   2781  C   GLY   214      99.693 131.737  21.194  1.00  0.00           C  
ATOM   2782  O   GLY   214     100.413 130.818  20.710  1.00  0.00           O  
ATOM   2783  OXT GLY   214      99.257 132.750  20.614  1.00  0.00           O  
TER    2784      GLY   214 
END   
