# Supplementary material for: Visualization of oligomerization, clustering, and density transition of intrinsically disordered proteins
Source: Natl Sci Rev. 2026 Feb 14;13(7):nwag107. doi: 10.1093/nsr/nwag107 (PMC13114874; doi:10.1093/nsr/nwag107)
Supplement: nwag107_Supplemental_Files [file nwag107_supplemental_files.zip › SI-MD-Structures/MD-Sturctures/frame210.pdb]

CRYST1  135.101  149.265  136.865  90.00  90.00  90.00               1
ATOM      1  N   MET     1      33.122 101.143  88.016  1.00  0.00           N  
ATOM      2  H1  MET     1      32.475 101.870  88.285  1.00  0.00           H  
ATOM      3  H2  MET     1      33.082 100.306  88.580  1.00  0.00           H  
ATOM      4  H3  MET     1      34.078 101.469  88.030  1.00  0.00           H  
ATOM      5  CA  MET     1      32.814 100.925  86.613  1.00  0.00           C  
ATOM      6  HA  MET     1      33.330 101.771  86.159  1.00  0.00           H  
ATOM      7  CB  MET     1      33.366  99.584  86.127  1.00  0.00           C  
ATOM      8  HB2 MET     1      32.768  98.785  86.565  1.00  0.00           H  
ATOM      9  HB3 MET     1      33.246  99.470  85.050  1.00  0.00           H  
ATOM     10  CG  MET     1      34.868  99.350  86.519  1.00  0.00           C  
ATOM     11  HG2 MET     1      35.413 100.228  86.175  1.00  0.00           H  
ATOM     12  HG3 MET     1      35.051  99.207  87.584  1.00  0.00           H  
ATOM     13  SD  MET     1      35.648  97.920  85.688  1.00  0.00           S  
ATOM     14  CE  MET     1      34.615  96.605  86.229  1.00  0.00           C  
ATOM     15  HE1 MET     1      35.001  95.640  85.899  1.00  0.00           H  
ATOM     16  HE2 MET     1      34.639  96.572  87.318  1.00  0.00           H  
ATOM     17  HE3 MET     1      33.594  96.731  85.869  1.00  0.00           H  
ATOM     18  C   MET     1      31.332 101.139  86.344  1.00  0.00           C  
ATOM     19  O   MET     1      30.483 100.458  86.920  1.00  0.00           O  
ATOM     20  N   ALA     2      30.941 101.729  85.222  1.00  0.00           N  
ATOM     21  H   ALA     2      29.931 101.730  85.195  1.00  0.00           H  
ATOM     22  CA  ALA     2      31.725 102.656  84.289  1.00  0.00           C  
ATOM     23  HA  ALA     2      30.902 102.964  83.644  1.00  0.00           H  
ATOM     24  CB  ALA     2      32.225 103.873  85.111  1.00  0.00           C  
ATOM     25  HB1 ALA     2      32.711 104.512  84.374  1.00  0.00           H  
ATOM     26  HB2 ALA     2      31.311 104.348  85.467  1.00  0.00           H  
ATOM     27  HB3 ALA     2      32.979 103.708  85.882  1.00  0.00           H  
ATOM     28  C   ALA     2      32.905 101.971  83.522  1.00  0.00           C  
ATOM     29  O   ALA     2      33.978 101.901  84.042  1.00  0.00           O  
ATOM     30  N   SER     3      32.686 101.292  82.370  1.00  0.00           N  
ATOM     31  H   SER     3      33.507 100.874  81.957  1.00  0.00           H  
ATOM     32  CA  SER     3      31.358 101.056  81.760  1.00  0.00           C  
ATOM     33  HA  SER     3      30.867 102.024  81.658  1.00  0.00           H  
ATOM     34  CB  SER     3      31.629 100.533  80.357  1.00  0.00           C  
ATOM     35  HB2 SER     3      32.534 101.016  79.989  1.00  0.00           H  
ATOM     36  HB3 SER     3      31.870  99.480  80.505  1.00  0.00           H  
ATOM     37  OG  SER     3      30.593 100.641  79.355  1.00  0.00           O  
ATOM     38  HG  SER     3      30.617 101.536  79.010  1.00  0.00           H  
ATOM     39  C   SER     3      30.428 100.131  82.513  1.00  0.00           C  
ATOM     40  O   SER     3      30.915  99.322  83.341  1.00  0.00           O  
ATOM     41  N   ASN     4      29.108 100.292  82.367  1.00  0.00           N  
ATOM     42  H   ASN     4      28.824 101.041  81.752  1.00  0.00           H  
ATOM     43  CA  ASN     4      28.146  99.278  82.858  1.00  0.00           C  
ATOM     44  HA  ASN     4      28.624  98.543  83.506  1.00  0.00           H  
ATOM     45  CB  ASN     4      27.062 100.071  83.637  1.00  0.00           C  
ATOM     46  HB2 ASN     4      26.516 100.765  82.997  1.00  0.00           H  
ATOM     47  HB3 ASN     4      26.408  99.323  84.085  1.00  0.00           H  
ATOM     48  CG  ASN     4      27.627 100.817  84.755  1.00  0.00           C  
ATOM     49  OD1 ASN     4      28.021 101.952  84.739  1.00  0.00           O  
ATOM     50  ND2 ASN     4      27.559 100.168  85.928  1.00  0.00           N  
ATOM     51 HD21 ASN     4      27.915 100.626  86.755  1.00  0.00           H  
ATOM     52 HD22 ASN     4      27.283  99.197  85.885  1.00  0.00           H  
ATOM     53  C   ASN     4      27.479  98.466  81.722  1.00  0.00           C  
ATOM     54  O   ASN     4      26.674  99.023  80.938  1.00  0.00           O  
ATOM     55  N   ASP     5      27.899  97.200  81.509  1.00  0.00           N  
ATOM     56  H   ASP     5      27.320  96.710  80.842  1.00  0.00           H  
ATOM     57  CA  ASP     5      29.166  96.491  81.993  1.00  0.00           C  
ATOM     58  HA  ASP     5      29.638  97.203  82.669  1.00  0.00           H  
ATOM     59  CB  ASP     5      28.842  95.219  82.862  1.00  0.00           C  
ATOM     60  HB2 ASP     5      29.213  94.373  82.283  1.00  0.00           H  
ATOM     61  HB3 ASP     5      29.403  95.275  83.795  1.00  0.00           H  
ATOM     62  CG  ASP     5      27.409  95.053  83.294  1.00  0.00           C  
ATOM     63  OD1 ASP     5      26.978  95.808  84.200  1.00  0.00           O  
ATOM     64  OD2 ASP     5      26.734  94.124  82.813  1.00  0.00           O  
ATOM     65  C   ASP     5      30.119  96.127  80.796  1.00  0.00           C  
ATOM     66  O   ASP     5      29.675  96.306  79.642  1.00  0.00           O  
ATOM     67  N   TYR     6      31.272  95.500  81.060  1.00  0.00           N  
ATOM     68  H   TYR     6      31.619  95.460  82.008  1.00  0.00           H  
ATOM     69  CA  TYR     6      32.173  94.918  80.070  1.00  0.00           C  
ATOM     70  HA  TYR     6      32.177  95.555  79.186  1.00  0.00           H  
ATOM     71  CB  TYR     6      33.635  94.902  80.613  1.00  0.00           C  
ATOM     72  HB2 TYR     6      33.742  94.484  81.614  1.00  0.00           H  
ATOM     73  HB3 TYR     6      34.236  94.305  79.927  1.00  0.00           H  
ATOM     74  CG  TYR     6      34.181  96.316  80.646  1.00  0.00           C  
ATOM     75  CD1 TYR     6      34.151  96.975  81.895  1.00  0.00           C  
ATOM     76  HD1 TYR     6      33.914  96.364  82.753  1.00  0.00           H  
ATOM     77  CE1 TYR     6      34.644  98.291  82.010  1.00  0.00           C  
ATOM     78  HE1 TYR     6      34.941  98.673  82.976  1.00  0.00           H  
ATOM     79  CZ  TYR     6      35.163  98.942  80.867  1.00  0.00           C  
ATOM     80  OH  TYR     6      35.629 100.212  80.907  1.00  0.00           O  
ATOM     81  HH  TYR     6      35.929 100.391  80.013  1.00  0.00           H  
ATOM     82  CE2 TYR     6      35.041  98.309  79.540  1.00  0.00           C  
ATOM     83  HE2 TYR     6      35.402  98.859  78.684  1.00  0.00           H  
ATOM     84  CD2 TYR     6      34.646  96.934  79.471  1.00  0.00           C  
ATOM     85  HD2 TYR     6      34.565  96.361  78.559  1.00  0.00           H  
ATOM     86  C   TYR     6      31.794  93.585  79.476  1.00  0.00           C  
ATOM     87  O   TYR     6      31.009  92.868  80.052  1.00  0.00           O  
ATOM     88  N   THR     7      32.496  93.118  78.423  1.00  0.00           N  
ATOM     89  H   THR     7      33.237  93.670  78.017  1.00  0.00           H  
ATOM     90  CA  THR     7      32.555  91.768  77.880  1.00  0.00           C  
ATOM     91  HA  THR     7      32.043  91.102  78.574  1.00  0.00           H  
ATOM     92  CB  THR     7      31.734  91.572  76.591  1.00  0.00           C  
ATOM     93  HB  THR     7      30.865  92.219  76.710  1.00  0.00           H  
ATOM     94  CG2 THR     7      32.397  92.105  75.334  1.00  0.00           C  
ATOM     95 HG21 THR     7      32.587  93.176  75.393  1.00  0.00           H  
ATOM     96 HG22 THR     7      33.350  91.709  74.982  1.00  0.00           H  
ATOM     97 HG23 THR     7      31.671  91.969  74.532  1.00  0.00           H  
ATOM     98  OG1 THR     7      31.375  90.184  76.456  1.00  0.00           O  
ATOM     99  HG1 THR     7      30.555  90.124  76.952  1.00  0.00           H  
ATOM    100  C   THR     7      33.969  91.165  77.816  1.00  0.00           C  
ATOM    101  O   THR     7      34.840  91.928  78.221  1.00  0.00           O  
ATOM    102  N   GLN     8      34.259  89.917  77.554  1.00  0.00           N  
ATOM    103  H   GLN     8      33.439  89.339  77.437  1.00  0.00           H  
ATOM    104  CA  GLN     8      35.619  89.293  77.645  1.00  0.00           C  
ATOM    105  HA  GLN     8      35.948  89.395  78.680  1.00  0.00           H  
ATOM    106  CB  GLN     8      35.487  87.813  77.277  1.00  0.00           C  
ATOM    107  HB2 GLN     8      36.389  87.309  77.624  1.00  0.00           H  
ATOM    108  HB3 GLN     8      34.719  87.425  77.947  1.00  0.00           H  
ATOM    109  CG  GLN     8      35.174  87.529  75.763  1.00  0.00           C  
ATOM    110  HG2 GLN     8      34.127  87.773  75.584  1.00  0.00           H  
ATOM    111  HG3 GLN     8      35.829  88.067  75.077  1.00  0.00           H  
ATOM    112  CD  GLN     8      35.381  86.073  75.481  1.00  0.00           C  
ATOM    113  OE1 GLN     8      35.868  85.242  76.257  1.00  0.00           O  
ATOM    114  NE2 GLN     8      35.146  85.810  74.233  1.00  0.00           N  
ATOM    115 HE21 GLN     8      34.597  86.477  73.710  1.00  0.00           H  
ATOM    116 HE22 GLN     8      35.490  84.930  73.878  1.00  0.00           H  
ATOM    117  C   GLN     8      36.656  89.993  76.730  1.00  0.00           C  
ATOM    118  O   GLN     8      36.346  90.459  75.659  1.00  0.00           O  
ATOM    119  N   GLN     9      37.966  90.212  77.016  1.00  0.00           N  
ATOM    120  H   GLN     9      38.321  90.969  76.448  1.00  0.00           H  
ATOM    121  CA  GLN     9      38.591  90.105  78.372  1.00  0.00           C  
ATOM    122  HA  GLN     9      39.606  90.500  78.325  1.00  0.00           H  
ATOM    123  CB  GLN     9      37.907  91.054  79.440  1.00  0.00           C  
ATOM    124  HB2 GLN     9      36.853  90.856  79.632  1.00  0.00           H  
ATOM    125  HB3 GLN     9      38.406  90.806  80.377  1.00  0.00           H  
ATOM    126  CG  GLN     9      38.122  92.573  79.098  1.00  0.00           C  
ATOM    127  HG2 GLN     9      39.117  92.880  79.420  1.00  0.00           H  
ATOM    128  HG3 GLN     9      38.075  92.780  78.029  1.00  0.00           H  
ATOM    129  CD  GLN     9      37.200  93.401  79.870  1.00  0.00           C  
ATOM    130  OE1 GLN     9      36.804  93.067  80.972  1.00  0.00           O  
ATOM    131  NE2 GLN     9      36.954  94.548  79.327  1.00  0.00           N  
ATOM    132 HE21 GLN     9      37.294  94.773  78.404  1.00  0.00           H  
ATOM    133 HE22 GLN     9      36.212  95.060  79.782  1.00  0.00           H  
ATOM    134  C   GLN     9      38.665  88.759  78.951  1.00  0.00           C  
ATOM    135  O   GLN     9      37.791  88.411  79.752  1.00  0.00           O  
ATOM    136  N   ALA    10      39.740  87.993  78.720  1.00  0.00           N  
ATOM    137  H   ALA    10      39.713  87.031  79.027  1.00  0.00           H  
ATOM    138  CA  ALA    10      40.655  88.179  77.538  1.00  0.00           C  
ATOM    139  HA  ALA    10      40.728  89.173  77.098  1.00  0.00           H  
ATOM    140  CB  ALA    10      42.016  87.917  78.225  1.00  0.00           C  
ATOM    141  HB1 ALA    10      42.219  88.597  79.053  1.00  0.00           H  
ATOM    142  HB2 ALA    10      41.874  86.921  78.643  1.00  0.00           H  
ATOM    143  HB3 ALA    10      42.759  87.922  77.427  1.00  0.00           H  
ATOM    144  C   ALA    10      40.317  87.261  76.364  1.00  0.00           C  
ATOM    145  O   ALA    10      39.746  86.228  76.601  1.00  0.00           O  
ATOM    146  N   THR    11      40.558  87.639  75.039  1.00  0.00           N  
ATOM    147  H   THR    11      41.218  88.391  74.901  1.00  0.00           H  
ATOM    148  CA  THR    11      40.327  86.833  73.856  1.00  0.00           C  
ATOM    149  HA  THR    11      40.383  85.801  74.203  1.00  0.00           H  
ATOM    150  CB  THR    11      38.884  86.922  73.391  1.00  0.00           C  
ATOM    151  HB  THR    11      38.226  86.542  74.173  1.00  0.00           H  
ATOM    152  CG2 THR    11      38.388  88.335  73.206  1.00  0.00           C  
ATOM    153 HG21 THR    11      38.365  88.852  74.165  1.00  0.00           H  
ATOM    154 HG22 THR    11      38.950  88.959  72.512  1.00  0.00           H  
ATOM    155 HG23 THR    11      37.335  88.244  72.937  1.00  0.00           H  
ATOM    156  OG1 THR    11      38.714  86.245  72.093  1.00  0.00           O  
ATOM    157  HG1 THR    11      37.993  86.577  71.553  1.00  0.00           H  
ATOM    158  C   THR    11      41.357  87.122  72.734  1.00  0.00           C  
ATOM    159  O   THR    11      41.397  88.212  72.184  1.00  0.00           O  
ATOM    160  N   GLN    12      42.156  86.194  72.375  1.00  0.00           N  
ATOM    161  H   GLN    12      42.811  86.477  71.660  1.00  0.00           H  
ATOM    162  CA  GLN    12      42.408  84.823  73.000  1.00  0.00           C  
ATOM    163  HA  GLN    12      41.416  84.384  72.889  1.00  0.00           H  
ATOM    164  CB  GLN    12      43.415  83.992  72.108  1.00  0.00           C  
ATOM    165  HB2 GLN    12      43.774  83.122  72.658  1.00  0.00           H  
ATOM    166  HB3 GLN    12      42.887  83.668  71.211  1.00  0.00           H  
ATOM    167  CG  GLN    12      44.750  84.829  71.799  1.00  0.00           C  
ATOM    168  HG2 GLN    12      44.652  85.602  71.036  1.00  0.00           H  
ATOM    169  HG3 GLN    12      44.915  85.406  72.709  1.00  0.00           H  
ATOM    170  CD  GLN    12      45.969  84.000  71.513  1.00  0.00           C  
ATOM    171  OE1 GLN    12      46.296  82.934  72.014  1.00  0.00           O  
ATOM    172  NE2 GLN    12      46.970  84.585  70.877  1.00  0.00           N  
ATOM    173 HE21 GLN    12      47.815  84.032  70.899  1.00  0.00           H  
ATOM    174 HE22 GLN    12      46.908  85.540  70.556  1.00  0.00           H  
ATOM    175  C   GLN    12      42.784  84.906  74.470  1.00  0.00           C  
ATOM    176  O   GLN    12      43.201  85.952  74.983  1.00  0.00           O  
ATOM    177  N   SER    13      42.704  83.751  75.158  1.00  0.00           N  
ATOM    178  H   SER    13      42.368  82.897  74.736  1.00  0.00           H  
ATOM    179  CA  SER    13      43.254  83.580  76.496  1.00  0.00           C  
ATOM    180  HA  SER    13      42.755  84.212  77.231  1.00  0.00           H  
ATOM    181  CB  SER    13      43.211  82.138  76.975  1.00  0.00           C  
ATOM    182  HB2 SER    13      43.676  81.429  76.290  1.00  0.00           H  
ATOM    183  HB3 SER    13      43.749  81.973  77.908  1.00  0.00           H  
ATOM    184  OG  SER    13      41.916  81.631  77.104  1.00  0.00           O  
ATOM    185  HG  SER    13      41.436  82.296  77.603  1.00  0.00           H  
ATOM    186  C   SER    13      44.736  84.057  76.515  1.00  0.00           C  
ATOM    187  O   SER    13      45.513  83.736  75.584  1.00  0.00           O  
ATOM    188  N   TYR    14      45.152  84.697  77.620  1.00  0.00           N  
ATOM    189  H   TYR    14      44.492  84.637  78.382  1.00  0.00           H  
ATOM    190  CA  TYR    14      46.487  85.272  77.831  1.00  0.00           C  
ATOM    191  HA  TYR    14      47.139  84.463  77.502  1.00  0.00           H  
ATOM    192  CB  TYR    14      46.706  86.625  77.136  1.00  0.00           C  
ATOM    193  HB2 TYR    14      46.730  86.551  76.048  1.00  0.00           H  
ATOM    194  HB3 TYR    14      45.846  87.289  77.219  1.00  0.00           H  
ATOM    195  CG  TYR    14      48.050  87.327  77.522  1.00  0.00           C  
ATOM    196  CD1 TYR    14      49.230  87.000  76.926  1.00  0.00           C  
ATOM    197  HD1 TYR    14      49.247  86.164  76.244  1.00  0.00           H  
ATOM    198  CE1 TYR    14      50.442  87.711  77.217  1.00  0.00           C  
ATOM    199  HE1 TYR    14      51.359  87.341  76.782  1.00  0.00           H  
ATOM    200  CZ  TYR    14      50.397  88.868  78.030  1.00  0.00           C  
ATOM    201  OH  TYR    14      51.517  89.573  78.339  1.00  0.00           O  
ATOM    202  HH  TYR    14      52.291  89.084  78.048  1.00  0.00           H  
ATOM    203  CE2 TYR    14      49.161  89.198  78.636  1.00  0.00           C  
ATOM    204  HE2 TYR    14      49.149  90.005  79.353  1.00  0.00           H  
ATOM    205  CD2 TYR    14      48.017  88.390  78.421  1.00  0.00           C  
ATOM    206  HD2 TYR    14      47.092  88.778  78.820  1.00  0.00           H  
ATOM    207  C   TYR    14      46.784  85.380  79.371  1.00  0.00           C  
ATOM    208  O   TYR    14      46.170  86.231  79.965  1.00  0.00           O  
ATOM    209  N   GLY    15      47.814  84.811  79.989  1.00  0.00           N  
ATOM    210  H   GLY    15      48.064  85.098  80.924  1.00  0.00           H  
ATOM    211  CA  GLY    15      48.704  83.773  79.489  1.00  0.00           C  
ATOM    212  HA2 GLY    15      48.223  82.796  79.523  1.00  0.00           H  
ATOM    213  HA3 GLY    15      48.956  84.249  78.542  1.00  0.00           H  
ATOM    214  C   GLY    15      49.962  83.616  80.339  1.00  0.00           C  
ATOM    215  O   GLY    15      50.221  84.459  81.186  1.00  0.00           O  
ATOM    216  N   ALA    16      50.777  82.560  80.186  1.00  0.00           N  
ATOM    217  H   ALA    16      50.460  81.806  79.593  1.00  0.00           H  
ATOM    218  CA  ALA    16      51.839  82.221  81.121  1.00  0.00           C  
ATOM    219  HA  ALA    16      52.382  83.134  81.365  1.00  0.00           H  
ATOM    220  CB  ALA    16      51.288  81.583  82.420  1.00  0.00           C  
ATOM    221  HB1 ALA    16      51.897  81.823  83.291  1.00  0.00           H  
ATOM    222  HB2 ALA    16      50.296  81.960  82.667  1.00  0.00           H  
ATOM    223  HB3 ALA    16      51.327  80.549  82.077  1.00  0.00           H  
ATOM    224  C   ALA    16      52.926  81.297  80.423  1.00  0.00           C  
ATOM    225  O   ALA    16      52.574  80.551  79.518  1.00  0.00           O  
ATOM    226  N   TYR    17      54.175  81.401  80.903  1.00  0.00           N  
ATOM    227  H   TYR    17      54.315  81.956  81.735  1.00  0.00           H  
ATOM    228  CA  TYR    17      55.405  80.790  80.363  1.00  0.00           C  
ATOM    229  HA  TYR    17      55.133  79.735  80.328  1.00  0.00           H  
ATOM    230  CB  TYR    17      55.658  81.307  78.920  1.00  0.00           C  
ATOM    231  HB2 TYR    17      54.876  80.942  78.254  1.00  0.00           H  
ATOM    232  HB3 TYR    17      55.648  82.391  79.031  1.00  0.00           H  
ATOM    233  CG  TYR    17      57.036  80.836  78.388  1.00  0.00           C  
ATOM    234  CD1 TYR    17      58.138  81.725  78.468  1.00  0.00           C  
ATOM    235  HD1 TYR    17      58.036  82.788  78.634  1.00  0.00           H  
ATOM    236  CE1 TYR    17      59.460  81.225  78.166  1.00  0.00           C  
ATOM    237  HE1 TYR    17      60.355  81.828  78.179  1.00  0.00           H  
ATOM    238  CZ  TYR    17      59.629  79.828  77.803  1.00  0.00           C  
ATOM    239  OH  TYR    17      60.912  79.267  77.571  1.00  0.00           O  
ATOM    240  HH  TYR    17      61.556  79.939  77.336  1.00  0.00           H  
ATOM    241  CE2 TYR    17      58.495  79.035  77.727  1.00  0.00           C  
ATOM    242  HE2 TYR    17      58.598  77.971  77.573  1.00  0.00           H  
ATOM    243  CD2 TYR    17      57.229  79.526  77.959  1.00  0.00           C  
ATOM    244  HD2 TYR    17      56.373  78.868  77.972  1.00  0.00           H  
ATOM    245  C   TYR    17      56.687  80.907  81.225  1.00  0.00           C  
ATOM    246  O   TYR    17      57.027  82.058  81.525  1.00  0.00           O  
ATOM    247  N   PRO    18      57.479  79.902  81.586  1.00  0.00           N  
ATOM    248  CD  PRO    18      57.082  78.496  81.383  1.00  0.00           C  
ATOM    249  HD2 PRO    18      57.608  78.082  80.523  1.00  0.00           H  
ATOM    250  HD3 PRO    18      56.002  78.417  81.257  1.00  0.00           H  
ATOM    251  CG  PRO    18      57.518  77.710  82.672  1.00  0.00           C  
ATOM    252  HG2 PRO    18      58.176  76.882  82.407  1.00  0.00           H  
ATOM    253  HG3 PRO    18      56.636  77.423  83.244  1.00  0.00           H  
ATOM    254  CB  PRO    18      58.372  78.683  83.500  1.00  0.00           C  
ATOM    255  HB2 PRO    18      59.376  78.330  83.736  1.00  0.00           H  
ATOM    256  HB3 PRO    18      57.898  79.092  84.392  1.00  0.00           H  
ATOM    257  CA  PRO    18      58.543  79.913  82.574  1.00  0.00           C  
ATOM    258  HA  PRO    18      58.439  80.801  83.198  1.00  0.00           H  
ATOM    259  C   PRO    18      59.984  79.987  81.918  1.00  0.00           C  
ATOM    260  O   PRO    18      60.423  78.924  81.543  1.00  0.00           O  
ATOM    261  N   THR    19      60.700  81.082  81.777  1.00  0.00           N  
ATOM    262  H   THR    19      60.391  81.888  82.303  1.00  0.00           H  
ATOM    263  CA  THR    19      62.052  81.246  81.300  1.00  0.00           C  
ATOM    264  HA  THR    19      62.051  80.769  80.320  1.00  0.00           H  
ATOM    265  CB  THR    19      62.382  82.719  81.046  1.00  0.00           C  
ATOM    266  HB  THR    19      62.321  83.305  81.963  1.00  0.00           H  
ATOM    267  CG2 THR    19      63.771  82.907  80.470  1.00  0.00           C  
ATOM    268 HG21 THR    19      63.818  83.969  80.230  1.00  0.00           H  
ATOM    269 HG22 THR    19      64.549  82.415  81.054  1.00  0.00           H  
ATOM    270 HG23 THR    19      63.779  82.417  79.496  1.00  0.00           H  
ATOM    271  OG1 THR    19      61.554  83.358  80.116  1.00  0.00           O  
ATOM    272  HG1 THR    19      60.654  83.406  80.446  1.00  0.00           H  
ATOM    273  C   THR    19      63.061  80.715  82.364  1.00  0.00           C  
ATOM    274  O   THR    19      62.924  81.183  83.532  1.00  0.00           O  
ATOM    275  N   GLN    20      63.971  79.865  81.956  1.00  0.00           N  
ATOM    276  H   GLN    20      64.043  79.717  80.960  1.00  0.00           H  
ATOM    277  CA  GLN    20      65.030  79.351  82.807  1.00  0.00           C  
ATOM    278  HA  GLN    20      64.522  78.795  83.595  1.00  0.00           H  
ATOM    279  CB  GLN    20      66.015  78.426  82.020  1.00  0.00           C  
ATOM    280  HB2 GLN    20      66.059  78.923  81.051  1.00  0.00           H  
ATOM    281  HB3 GLN    20      67.016  78.428  82.453  1.00  0.00           H  
ATOM    282  CG  GLN    20      65.428  77.068  81.672  1.00  0.00           C  
ATOM    283  HG2 GLN    20      64.395  77.267  81.388  1.00  0.00           H  
ATOM    284  HG3 GLN    20      65.972  76.647  80.826  1.00  0.00           H  
ATOM    285  CD  GLN    20      65.524  76.033  82.787  1.00  0.00           C  
ATOM    286  OE1 GLN    20      65.770  76.359  83.931  1.00  0.00           O  
ATOM    287  NE2 GLN    20      65.257  74.781  82.543  1.00  0.00           N  
ATOM    288 HE21 GLN    20      64.965  74.495  81.620  1.00  0.00           H  
ATOM    289 HE22 GLN    20      65.355  74.093  83.276  1.00  0.00           H  
ATOM    290  C   GLN    20      65.965  80.422  83.455  1.00  0.00           C  
ATOM    291  O   GLN    20      66.474  81.301  82.742  1.00  0.00           O  
ATOM    292  N   PRO    21      66.340  80.360  84.747  1.00  0.00           N  
ATOM    293  CD  PRO    21      65.998  79.310  85.701  1.00  0.00           C  
ATOM    294  HD2 PRO    21      66.408  78.316  85.518  1.00  0.00           H  
ATOM    295  HD3 PRO    21      64.912  79.224  85.707  1.00  0.00           H  
ATOM    296  CG  PRO    21      66.549  79.831  87.038  1.00  0.00           C  
ATOM    297  HG2 PRO    21      67.592  79.524  87.117  1.00  0.00           H  
ATOM    298  HG3 PRO    21      65.987  79.514  87.917  1.00  0.00           H  
ATOM    299  CB  PRO    21      66.587  81.398  86.834  1.00  0.00           C  
ATOM    300  HB2 PRO    21      67.222  81.945  87.531  1.00  0.00           H  
ATOM    301  HB3 PRO    21      65.585  81.810  86.955  1.00  0.00           H  
ATOM    302  CA  PRO    21      67.017  81.520  85.328  1.00  0.00           C  
ATOM    303  HA  PRO    21      66.528  82.419  84.953  1.00  0.00           H  
ATOM    304  C   PRO    21      68.509  81.564  85.220  1.00  0.00           C  
ATOM    305  O   PRO    21      69.222  80.590  85.403  1.00  0.00           O  
ATOM    306  N   GLY    22      69.063  82.665  84.733  1.00  0.00           N  
ATOM    307  H   GLY    22      68.441  83.441  84.558  1.00  0.00           H  
ATOM    308  CA  GLY    22      70.468  82.952  84.526  1.00  0.00           C  
ATOM    309  HA2 GLY    22      70.894  82.011  84.179  1.00  0.00           H  
ATOM    310  HA3 GLY    22      70.697  83.674  83.743  1.00  0.00           H  
ATOM    311  C   GLY    22      71.251  83.311  85.766  1.00  0.00           C  
ATOM    312  O   GLY    22      70.671  83.375  86.860  1.00  0.00           O  
ATOM    313  N   GLN    23      72.568  83.427  85.645  1.00  0.00           N  
ATOM    314  H   GLN    23      73.020  83.364  84.744  1.00  0.00           H  
ATOM    315  CA  GLN    23      73.480  83.796  86.712  1.00  0.00           C  
ATOM    316  HA  GLN    23      73.447  83.024  87.482  1.00  0.00           H  
ATOM    317  CB  GLN    23      74.911  83.749  86.127  1.00  0.00           C  
ATOM    318  HB2 GLN    23      75.231  82.759  85.804  1.00  0.00           H  
ATOM    319  HB3 GLN    23      74.999  84.396  85.254  1.00  0.00           H  
ATOM    320  CG  GLN    23      76.083  84.290  86.992  1.00  0.00           C  
ATOM    321  HG2 GLN    23      77.038  84.330  86.468  1.00  0.00           H  
ATOM    322  HG3 GLN    23      75.928  85.332  87.275  1.00  0.00           H  
ATOM    323  CD  GLN    23      76.376  83.369  88.124  1.00  0.00           C  
ATOM    324  OE1 GLN    23      75.354  82.981  88.767  1.00  0.00           O  
ATOM    325  NE2 GLN    23      77.617  83.020  88.480  1.00  0.00           N  
ATOM    326 HE21 GLN    23      78.416  83.372  87.974  1.00  0.00           H  
ATOM    327 HE22 GLN    23      77.685  82.465  89.321  1.00  0.00           H  
ATOM    328  C   GLN    23      73.130  85.107  87.424  1.00  0.00           C  
ATOM    329  O   GLN    23      72.800  86.139  86.752  1.00  0.00           O  
ATOM    330  N   GLY    24      73.373  85.138  88.703  1.00  0.00           N  
ATOM    331  H   GLY    24      73.751  84.344  89.199  1.00  0.00           H  
ATOM    332  CA  GLY    24      73.178  86.355  89.463  1.00  0.00           C  
ATOM    333  HA2 GLY    24      72.139  86.674  89.385  1.00  0.00           H  
ATOM    334  HA3 GLY    24      73.336  86.078  90.505  1.00  0.00           H  
ATOM    335  C   GLY    24      74.080  87.526  89.020  1.00  0.00           C  
ATOM    336  O   GLY    24      75.251  87.415  88.825  1.00  0.00           O  
ATOM    337  N   TYR    25      73.525  88.740  88.972  1.00  0.00           N  
ATOM    338  H   TYR    25      72.538  88.768  89.186  1.00  0.00           H  
ATOM    339  CA  TYR    25      74.101  89.972  88.456  1.00  0.00           C  
ATOM    340  HA  TYR    25      75.086  90.041  88.917  1.00  0.00           H  
ATOM    341  CB  TYR    25      74.109  89.892  86.934  1.00  0.00           C  
ATOM    342  HB2 TYR    25      74.414  88.896  86.610  1.00  0.00           H  
ATOM    343  HB3 TYR    25      73.108  90.124  86.571  1.00  0.00           H  
ATOM    344  CG  TYR    25      75.041  90.853  86.203  1.00  0.00           C  
ATOM    345  CD1 TYR    25      76.397  90.525  86.093  1.00  0.00           C  
ATOM    346  HD1 TYR    25      76.685  89.590  86.552  1.00  0.00           H  
ATOM    347  CE1 TYR    25      77.341  91.356  85.490  1.00  0.00           C  
ATOM    348  HE1 TYR    25      78.370  91.031  85.462  1.00  0.00           H  
ATOM    349  CZ  TYR    25      76.845  92.520  84.861  1.00  0.00           C  
ATOM    350  OH  TYR    25      77.708  93.334  84.188  1.00  0.00           O  
ATOM    351  HH  TYR    25      77.246  93.990  83.661  1.00  0.00           H  
ATOM    352  CE2 TYR    25      75.467  92.873  84.992  1.00  0.00           C  
ATOM    353  HE2 TYR    25      75.079  93.749  84.493  1.00  0.00           H  
ATOM    354  CD2 TYR    25      74.625  92.126  85.722  1.00  0.00           C  
ATOM    355  HD2 TYR    25      73.599  92.431  85.867  1.00  0.00           H  
ATOM    356  C   TYR    25      73.321  91.197  88.949  1.00  0.00           C  
ATOM    357  O   TYR    25      72.194  91.102  89.384  1.00  0.00           O  
ATOM    358  N   SER    26      74.024  92.355  89.081  1.00  0.00           N  
ATOM    359  H   SER    26      74.999  92.286  88.826  1.00  0.00           H  
ATOM    360  CA  SER    26      73.447  93.666  89.276  1.00  0.00           C  
ATOM    361  HA  SER    26      72.383  93.452  89.169  1.00  0.00           H  
ATOM    362  CB  SER    26      73.716  94.248  90.661  1.00  0.00           C  
ATOM    363  HB2 SER    26      73.326  93.553  91.405  1.00  0.00           H  
ATOM    364  HB3 SER    26      74.801  94.275  90.760  1.00  0.00           H  
ATOM    365  OG  SER    26      73.129  95.486  90.863  1.00  0.00           O  
ATOM    366  HG  SER    26      73.180  95.615  91.813  1.00  0.00           H  
ATOM    367  C   SER    26      73.858  94.694  88.218  1.00  0.00           C  
ATOM    368  O   SER    26      75.057  94.819  87.842  1.00  0.00           O  
ATOM    369  N   GLN    27      72.882  95.469  87.918  1.00  0.00           N  
ATOM    370  H   GLN    27      71.999  95.310  88.381  1.00  0.00           H  
ATOM    371  CA  GLN    27      73.115  96.672  87.196  1.00  0.00           C  
ATOM    372  HA  GLN    27      74.120  96.692  86.774  1.00  0.00           H  
ATOM    373  CB  GLN    27      72.098  96.788  86.065  1.00  0.00           C  
ATOM    374  HB2 GLN    27      71.135  96.801  86.576  1.00  0.00           H  
ATOM    375  HB3 GLN    27      72.100  97.786  85.627  1.00  0.00           H  
ATOM    376  CG  GLN    27      72.062  95.593  85.044  1.00  0.00           C  
ATOM    377  HG2 GLN    27      72.231  94.681  85.616  1.00  0.00           H  
ATOM    378  HG3 GLN    27      71.077  95.700  84.589  1.00  0.00           H  
ATOM    379  CD  GLN    27      73.147  95.876  83.972  1.00  0.00           C  
ATOM    380  OE1 GLN    27      73.987  96.804  84.047  1.00  0.00           O  
ATOM    381  NE2 GLN    27      73.248  95.051  82.947  1.00  0.00           N  
ATOM    382 HE21 GLN    27      72.686  94.211  82.969  1.00  0.00           H  
ATOM    383 HE22 GLN    27      73.842  95.253  82.155  1.00  0.00           H  
ATOM    384  C   GLN    27      73.069  97.928  88.091  1.00  0.00           C  
ATOM    385  O   GLN    27      73.632  98.950  87.653  1.00  0.00           O  
ATOM    386  N   GLN    28      72.324  97.911  89.245  1.00  0.00           N  
ATOM    387  H   GLN    28      72.013  97.011  89.579  1.00  0.00           H  
ATOM    388  CA  GLN    28      72.435  99.033  90.086  1.00  0.00           C  
ATOM    389  HA  GLN    28      71.958  99.887  89.607  1.00  0.00           H  
ATOM    390  CB  GLN    28      71.620  98.771  91.418  1.00  0.00           C  
ATOM    391  HB2 GLN    28      71.960  97.888  91.958  1.00  0.00           H  
ATOM    392  HB3 GLN    28      71.740  99.677  92.012  1.00  0.00           H  
ATOM    393  CG  GLN    28      70.138  98.589  91.111  1.00  0.00           C  
ATOM    394  HG2 GLN    28      69.805  99.488  90.593  1.00  0.00           H  
ATOM    395  HG3 GLN    28      69.772  97.727  90.553  1.00  0.00           H  
ATOM    396  CD  GLN    28      69.321  98.563  92.389  1.00  0.00           C  
ATOM    397  OE1 GLN    28      69.754  98.281  93.497  1.00  0.00           O  
ATOM    398  NE2 GLN    28      68.040  98.905  92.272  1.00  0.00           N  
ATOM    399 HE21 GLN    28      67.519  99.118  93.111  1.00  0.00           H  
ATOM    400 HE22 GLN    28      67.666  99.293  91.417  1.00  0.00           H  
ATOM    401  C   GLN    28      73.914  99.418  90.450  1.00  0.00           C  
ATOM    402  O   GLN    28      74.345 100.607  90.642  1.00  0.00           O  
ATOM    403  N   SER    29      74.788  98.393  90.560  1.00  0.00           N  
ATOM    404  H   SER    29      74.459  97.455  90.381  1.00  0.00           H  
ATOM    405  CA  SER    29      76.207  98.556  90.862  1.00  0.00           C  
ATOM    406  HA  SER    29      76.176  99.258  91.695  1.00  0.00           H  
ATOM    407  CB  SER    29      76.659  97.237  91.550  1.00  0.00           C  
ATOM    408  HB2 SER    29      77.706  97.278  91.853  1.00  0.00           H  
ATOM    409  HB3 SER    29      76.169  97.129  92.518  1.00  0.00           H  
ATOM    410  OG  SER    29      76.317  96.067  90.800  1.00  0.00           O  
ATOM    411  HG  SER    29      76.816  95.360  91.217  1.00  0.00           H  
ATOM    412  C   SER    29      77.157  98.954  89.712  1.00  0.00           C  
ATOM    413  O   SER    29      78.356  99.126  89.893  1.00  0.00           O  
ATOM    414  N   SER    30      76.707  99.130  88.509  1.00  0.00           N  
ATOM    415  H   SER    30      75.778  98.783  88.316  1.00  0.00           H  
ATOM    416  CA  SER    30      77.488  99.395  87.295  1.00  0.00           C  
ATOM    417  HA  SER    30      78.259  98.626  87.241  1.00  0.00           H  
ATOM    418  CB  SER    30      76.484  99.290  86.146  1.00  0.00           C  
ATOM    419  HB2 SER    30      75.884  98.384  86.225  1.00  0.00           H  
ATOM    420  HB3 SER    30      75.722 100.059  86.269  1.00  0.00           H  
ATOM    421  OG  SER    30      77.155  99.458  84.958  1.00  0.00           O  
ATOM    422  HG  SER    30      76.502  99.714  84.303  1.00  0.00           H  
ATOM    423  C   SER    30      78.149 100.760  87.355  1.00  0.00           C  
ATOM    424  O   SER    30      77.416 101.671  87.783  1.00  0.00           O  
ATOM    425  N   GLN    31      79.430 100.957  86.931  1.00  0.00           N  
ATOM    426  H   GLN    31      79.718 101.925  86.957  1.00  0.00           H  
ATOM    427  CA  GLN    31      80.216  99.988  86.122  1.00  0.00           C  
ATOM    428  HA  GLN    31      79.614  99.637  85.283  1.00  0.00           H  
ATOM    429  CB  GLN    31      81.426 100.761  85.446  1.00  0.00           C  
ATOM    430  HB2 GLN    31      81.960 101.290  86.235  1.00  0.00           H  
ATOM    431  HB3 GLN    31      82.068 100.005  84.995  1.00  0.00           H  
ATOM    432  CG  GLN    31      81.012 101.798  84.420  1.00  0.00           C  
ATOM    433  HG2 GLN    31      80.324 102.557  84.792  1.00  0.00           H  
ATOM    434  HG3 GLN    31      81.918 102.323  84.116  1.00  0.00           H  
ATOM    435  CD  GLN    31      80.241 101.176  83.253  1.00  0.00           C  
ATOM    436  OE1 GLN    31      80.426  99.990  82.901  1.00  0.00           O  
ATOM    437  NE2 GLN    31      79.467 101.869  82.473  1.00  0.00           N  
ATOM    438 HE21 GLN    31      78.876 101.452  81.767  1.00  0.00           H  
ATOM    439 HE22 GLN    31      79.255 102.836  82.675  1.00  0.00           H  
ATOM    440  C   GLN    31      80.726  98.811  86.939  1.00  0.00           C  
ATOM    441  O   GLN    31      81.147  99.009  88.077  1.00  0.00           O  
ATOM    442  N   PRO    32      80.688  97.580  86.330  1.00  0.00           N  
ATOM    443  CD  PRO    32      80.357  97.358  84.948  1.00  0.00           C  
ATOM    444  HD2 PRO    32      81.007  97.937  84.293  1.00  0.00           H  
ATOM    445  HD3 PRO    32      79.364  97.752  84.733  1.00  0.00           H  
ATOM    446  CG  PRO    32      80.511  95.859  84.746  1.00  0.00           C  
ATOM    447  HG2 PRO    32      81.370  95.586  84.133  1.00  0.00           H  
ATOM    448  HG3 PRO    32      79.575  95.530  84.296  1.00  0.00           H  
ATOM    449  CB  PRO    32      80.729  95.189  86.126  1.00  0.00           C  
ATOM    450  HB2 PRO    32      81.325  94.276  86.126  1.00  0.00           H  
ATOM    451  HB3 PRO    32      79.726  94.916  86.453  1.00  0.00           H  
ATOM    452  CA  PRO    32      81.263  96.387  86.953  1.00  0.00           C  
ATOM    453  HA  PRO    32      81.027  96.303  88.014  1.00  0.00           H  
ATOM    454  C   PRO    32      82.774  96.555  87.030  1.00  0.00           C  
ATOM    455  O   PRO    32      83.467  96.391  86.015  1.00  0.00           O  
ATOM    456  N   TYR    33      83.257  96.795  88.236  1.00  0.00           N  
ATOM    457  H   TYR    33      82.650  97.200  88.934  1.00  0.00           H  
ATOM    458  CA  TYR    33      84.629  96.519  88.727  1.00  0.00           C  
ATOM    459  HA  TYR    33      85.299  96.061  88.000  1.00  0.00           H  
ATOM    460  CB  TYR    33      85.301  97.919  88.905  1.00  0.00           C  
ATOM    461  HB2 TYR    33      84.770  98.556  89.612  1.00  0.00           H  
ATOM    462  HB3 TYR    33      86.306  97.764  89.298  1.00  0.00           H  
ATOM    463  CG  TYR    33      85.427  98.712  87.658  1.00  0.00           C  
ATOM    464  CD1 TYR    33      86.470  98.440  86.763  1.00  0.00           C  
ATOM    465  HD1 TYR    33      87.112  97.592  86.953  1.00  0.00           H  
ATOM    466  CE1 TYR    33      86.741  99.321  85.670  1.00  0.00           C  
ATOM    467  HE1 TYR    33      87.627  99.156  85.074  1.00  0.00           H  
ATOM    468  CZ  TYR    33      85.944 100.425  85.480  1.00  0.00           C  
ATOM    469  OH  TYR    33      86.240 101.247  84.415  1.00  0.00           O  
ATOM    470  HH  TYR    33      86.734 100.799  83.724  1.00  0.00           H  
ATOM    471  CE2 TYR    33      84.943 100.736  86.378  1.00  0.00           C  
ATOM    472  HE2 TYR    33      84.322 101.618  86.436  1.00  0.00           H  
ATOM    473  CD2 TYR    33      84.618  99.832  87.478  1.00  0.00           C  
ATOM    474  HD2 TYR    33      83.754  99.981  88.108  1.00  0.00           H  
ATOM    475  C   TYR    33      84.583  95.760  90.061  1.00  0.00           C  
ATOM    476  O   TYR    33      85.011  96.193  91.170  1.00  0.00           O  
ATOM    477  N   GLY    34      84.034  94.573  89.981  1.00  0.00           N  
ATOM    478  H   GLY    34      83.724  94.279  89.066  1.00  0.00           H  
ATOM    479  CA  GLY    34      83.691  93.723  91.057  1.00  0.00           C  
ATOM    480  HA2 GLY    34      83.846  92.704  90.702  1.00  0.00           H  
ATOM    481  HA3 GLY    34      84.248  93.914  91.975  1.00  0.00           H  
ATOM    482  C   GLY    34      82.150  93.849  91.480  1.00  0.00           C  
ATOM    483  O   GLY    34      81.406  94.700  90.974  1.00  0.00           O  
ATOM    484  N   GLN    35      81.733  93.026  92.426  1.00  0.00           N  
ATOM    485  H   GLN    35      82.345  92.251  92.637  1.00  0.00           H  
ATOM    486  CA  GLN    35      80.332  92.996  92.800  1.00  0.00           C  
ATOM    487  HA  GLN    35      79.903  93.968  92.557  1.00  0.00           H  
ATOM    488  CB  GLN    35      79.560  92.040  91.964  1.00  0.00           C  
ATOM    489  HB2 GLN    35      79.728  92.253  90.908  1.00  0.00           H  
ATOM    490  HB3 GLN    35      79.958  91.055  92.210  1.00  0.00           H  
ATOM    491  CG  GLN    35      78.074  91.814  92.122  1.00  0.00           C  
ATOM    492  HG2 GLN    35      77.729  91.419  91.166  1.00  0.00           H  
ATOM    493  HG3 GLN    35      77.770  91.036  92.822  1.00  0.00           H  
ATOM    494  CD  GLN    35      77.285  93.079  92.367  1.00  0.00           C  
ATOM    495  OE1 GLN    35      77.612  94.222  92.095  1.00  0.00           O  
ATOM    496  NE2 GLN    35      76.089  92.958  92.825  1.00  0.00           N  
ATOM    497 HE21 GLN    35      75.787  92.036  93.106  1.00  0.00           H  
ATOM    498 HE22 GLN    35      75.550  93.813  92.839  1.00  0.00           H  
ATOM    499  C   GLN    35      80.142  92.766  94.378  1.00  0.00           C  
ATOM    500  O   GLN    35      80.354  91.651  94.866  1.00  0.00           O  
ATOM    501  N   GLN    36      79.830  93.787  95.190  1.00  0.00           N  
ATOM    502  H   GLN    36      79.743  93.576  96.174  1.00  0.00           H  
ATOM    503  CA  GLN    36      79.781  95.219  94.954  1.00  0.00           C  
ATOM    504  HA  GLN    36      78.881  95.327  94.349  1.00  0.00           H  
ATOM    505  CB  GLN    36      79.625  95.945  96.316  1.00  0.00           C  
ATOM    506  HB2 GLN    36      78.737  95.517  96.780  1.00  0.00           H  
ATOM    507  HB3 GLN    36      80.495  95.838  96.964  1.00  0.00           H  
ATOM    508  CG  GLN    36      79.425  97.450  96.179  1.00  0.00           C  
ATOM    509  HG2 GLN    36      79.246  97.955  97.129  1.00  0.00           H  
ATOM    510  HG3 GLN    36      80.376  97.917  95.925  1.00  0.00           H  
ATOM    511  CD  GLN    36      78.210  97.920  95.323  1.00  0.00           C  
ATOM    512  OE1 GLN    36      78.335  98.179  94.126  1.00  0.00           O  
ATOM    513  NE2 GLN    36      77.053  97.886  95.991  1.00  0.00           N  
ATOM    514 HE21 GLN    36      77.029  97.558  96.946  1.00  0.00           H  
ATOM    515 HE22 GLN    36      76.305  98.265  95.428  1.00  0.00           H  
ATOM    516  C   GLN    36      81.034  95.809  94.297  1.00  0.00           C  
ATOM    517  O   GLN    36      82.148  95.344  94.559  1.00  0.00           O  
ATOM    518  N   SER    37      80.832  96.778  93.371  1.00  0.00           N  
ATOM    519  H   SER    37      79.945  97.249  93.266  1.00  0.00           H  
ATOM    520  CA  SER    37      81.934  97.333  92.530  1.00  0.00           C  
ATOM    521  HA  SER    37      82.556  96.545  92.105  1.00  0.00           H  
ATOM    522  CB  SER    37      81.224  97.854  91.271  1.00  0.00           C  
ATOM    523  HB2 SER    37      80.647  97.027  90.857  1.00  0.00           H  
ATOM    524  HB3 SER    37      80.529  98.654  91.525  1.00  0.00           H  
ATOM    525  OG  SER    37      82.216  98.348  90.410  1.00  0.00           O  
ATOM    526  HG  SER    37      81.713  98.761  89.705  1.00  0.00           H  
ATOM    527  C   SER    37      82.790  98.280  93.321  1.00  0.00           C  
ATOM    528  O   SER    37      82.314  99.215  94.017  1.00  0.00           O  
ATOM    529  N   TYR    38      84.124  98.135  93.304  1.00  0.00           N  
ATOM    530  H   TYR    38      84.579  97.377  92.815  1.00  0.00           H  
ATOM    531  CA  TYR    38      85.115  98.991  93.982  1.00  0.00           C  
ATOM    532  HA  TYR    38      84.624  99.425  94.853  1.00  0.00           H  
ATOM    533  CB  TYR    38      86.335  98.184  94.420  1.00  0.00           C  
ATOM    534  HB2 TYR    38      86.766  97.651  93.572  1.00  0.00           H  
ATOM    535  HB3 TYR    38      87.148  98.852  94.706  1.00  0.00           H  
ATOM    536  CG  TYR    38      86.107  97.156  95.589  1.00  0.00           C  
ATOM    537  CD1 TYR    38      85.550  95.905  95.274  1.00  0.00           C  
ATOM    538  HD1 TYR    38      85.176  95.802  94.266  1.00  0.00           H  
ATOM    539  CE1 TYR    38      85.674  94.821  96.229  1.00  0.00           C  
ATOM    540  HE1 TYR    38      85.245  93.865  95.970  1.00  0.00           H  
ATOM    541  CZ  TYR    38      86.163  95.034  97.519  1.00  0.00           C  
ATOM    542  OH  TYR    38      86.287  93.990  98.438  1.00  0.00           O  
ATOM    543  HH  TYR    38      85.793  93.231  98.122  1.00  0.00           H  
ATOM    544  CE2 TYR    38      86.583  96.348  97.862  1.00  0.00           C  
ATOM    545  HE2 TYR    38      86.843  96.482  98.902  1.00  0.00           H  
ATOM    546  CD2 TYR    38      86.554  97.419  96.967  1.00  0.00           C  
ATOM    547  HD2 TYR    38      86.996  98.383  97.168  1.00  0.00           H  
ATOM    548  C   TYR    38      85.577 100.165  93.048  1.00  0.00           C  
ATOM    549  O   TYR    38      85.681  99.975  91.798  1.00  0.00           O  
ATOM    550  N   SER    39      85.876 101.287  93.692  1.00  0.00           N  
ATOM    551  H   SER    39      85.967 101.281  94.697  1.00  0.00           H  
ATOM    552  CA  SER    39      86.411 102.457  93.070  1.00  0.00           C  
ATOM    553  HA  SER    39      85.710 102.702  92.272  1.00  0.00           H  
ATOM    554  CB  SER    39      86.485 103.604  94.063  1.00  0.00           C  
ATOM    555  HB2 SER    39      85.464 103.872  94.337  1.00  0.00           H  
ATOM    556  HB3 SER    39      86.990 103.337  94.991  1.00  0.00           H  
ATOM    557  OG  SER    39      87.082 104.715  93.453  1.00  0.00           O  
ATOM    558  HG  SER    39      86.645 104.947  92.631  1.00  0.00           H  
ATOM    559  C   SER    39      87.794 102.188  92.444  1.00  0.00           C  
ATOM    560  O   SER    39      88.550 101.415  92.958  1.00  0.00           O  
ATOM    561  N   GLY    40      88.080 102.858  91.313  1.00  0.00           N  
ATOM    562  H   GLY    40      87.313 103.372  90.902  1.00  0.00           H  
ATOM    563  CA  GLY    40      89.490 103.012  90.984  1.00  0.00           C  
ATOM    564  HA2 GLY    40      90.177 103.047  91.829  1.00  0.00           H  
ATOM    565  HA3 GLY    40      89.748 102.045  90.554  1.00  0.00           H  
ATOM    566  C   GLY    40      89.775 104.053  89.909  1.00  0.00           C  
ATOM    567  O   GLY    40      89.083 105.070  89.768  1.00  0.00           O  
ATOM    568  N   TYR    41      90.808 103.815  89.084  1.00  0.00           N  
ATOM    569  H   TYR    41      91.003 104.539  88.407  1.00  0.00           H  
ATOM    570  CA  TYR    41      91.856 102.788  89.273  1.00  0.00           C  
ATOM    571  HA  TYR    41      91.359 101.869  89.583  1.00  0.00           H  
ATOM    572  CB  TYR    41      92.690 102.662  87.997  1.00  0.00           C  
ATOM    573  HB2 TYR    41      93.286 103.545  87.768  1.00  0.00           H  
ATOM    574  HB3 TYR    41      93.437 101.880  88.137  1.00  0.00           H  
ATOM    575  CG  TYR    41      91.854 102.315  86.779  1.00  0.00           C  
ATOM    576  CD1 TYR    41      91.356 100.998  86.578  1.00  0.00           C  
ATOM    577  HD1 TYR    41      91.442 100.189  87.288  1.00  0.00           H  
ATOM    578  CE1 TYR    41      90.581 100.719  85.430  1.00  0.00           C  
ATOM    579  HE1 TYR    41      90.245  99.695  85.376  1.00  0.00           H  
ATOM    580  CZ  TYR    41      90.207 101.688  84.515  1.00  0.00           C  
ATOM    581  OH  TYR    41      89.370 101.364  83.452  1.00  0.00           O  
ATOM    582  HH  TYR    41      89.615 101.884  82.684  1.00  0.00           H  
ATOM    583  CE2 TYR    41      90.726 103.030  84.726  1.00  0.00           C  
ATOM    584  HE2 TYR    41      90.436 103.856  84.094  1.00  0.00           H  
ATOM    585  CD2 TYR    41      91.569 103.318  85.820  1.00  0.00           C  
ATOM    586  HD2 TYR    41      92.030 104.294  85.839  1.00  0.00           H  
ATOM    587  C   TYR    41      92.591 103.159  90.536  1.00  0.00           C  
ATOM    588  O   TYR    41      93.164 104.213  90.742  1.00  0.00           O  
ATOM    589  N   SER    42      92.799 102.153  91.438  1.00  0.00           N  
ATOM    590  H   SER    42      92.383 101.251  91.255  1.00  0.00           H  
ATOM    591  CA  SER    42      93.620 102.196  92.681  1.00  0.00           C  
ATOM    592  HA  SER    42      93.495 103.183  93.125  1.00  0.00           H  
ATOM    593  CB  SER    42      93.027 101.308  93.799  1.00  0.00           C  
ATOM    594  HB2 SER    42      93.147 100.259  93.527  1.00  0.00           H  
ATOM    595  HB3 SER    42      93.640 101.542  94.670  1.00  0.00           H  
ATOM    596  OG  SER    42      91.716 101.489  94.177  1.00  0.00           O  
ATOM    597  HG  SER    42      91.723 102.378  94.539  1.00  0.00           H  
ATOM    598  C   SER    42      95.110 101.814  92.463  1.00  0.00           C  
ATOM    599  O   SER    42      95.591 100.800  92.898  1.00  0.00           O  
ATOM    600  N   GLN    43      95.734 102.646  91.625  1.00  0.00           N  
ATOM    601  H   GLN    43      95.255 103.489  91.342  1.00  0.00           H  
ATOM    602  CA  GLN    43      97.112 102.392  91.049  1.00  0.00           C  
ATOM    603  HA  GLN    43      97.695 101.898  91.827  1.00  0.00           H  
ATOM    604  CB  GLN    43      97.041 101.358  89.895  1.00  0.00           C  
ATOM    605  HB2 GLN    43      98.079 101.132  89.653  1.00  0.00           H  
ATOM    606  HB3 GLN    43      96.578 100.443  90.265  1.00  0.00           H  
ATOM    607  CG  GLN    43      96.408 102.043  88.655  1.00  0.00           C  
ATOM    608  HG2 GLN    43      95.457 102.526  88.880  1.00  0.00           H  
ATOM    609  HG3 GLN    43      97.106 102.800  88.298  1.00  0.00           H  
ATOM    610  CD  GLN    43      96.279 101.175  87.392  1.00  0.00           C  
ATOM    611  OE1 GLN    43      96.898 100.119  87.252  1.00  0.00           O  
ATOM    612  NE2 GLN    43      95.503 101.648  86.435  1.00  0.00           N  
ATOM    613 HE21 GLN    43      95.030 102.532  86.554  1.00  0.00           H  
ATOM    614 HE22 GLN    43      95.705 101.345  85.492  1.00  0.00           H  
ATOM    615  C   GLN    43      97.803 103.755  90.603  1.00  0.00           C  
ATOM    616  O   GLN    43      97.139 104.824  90.423  1.00  0.00           O  
ATOM    617  N   SER    44      99.059 103.728  90.143  1.00  0.00           N  
ATOM    618  H   SER    44      99.560 102.851  90.121  1.00  0.00           H  
ATOM    619  CA  SER    44      99.788 104.866  89.668  1.00  0.00           C  
ATOM    620  HA  SER    44      99.011 105.455  89.183  1.00  0.00           H  
ATOM    621  CB  SER    44     100.337 105.672  90.893  1.00  0.00           C  
ATOM    622  HB2 SER    44      99.609 105.897  91.672  1.00  0.00           H  
ATOM    623  HB3 SER    44     101.055 105.052  91.430  1.00  0.00           H  
ATOM    624  OG  SER    44     101.001 106.878  90.515  1.00  0.00           O  
ATOM    625  HG  SER    44     101.890 106.654  90.232  1.00  0.00           H  
ATOM    626  C   SER    44     100.820 104.477  88.608  1.00  0.00           C  
ATOM    627  O   SER    44     101.334 103.317  88.575  1.00  0.00           O  
ATOM    628  N   THR    45     101.080 105.474  87.792  1.00  0.00           N  
ATOM    629  H   THR    45     100.627 106.340  88.046  1.00  0.00           H  
ATOM    630  CA  THR    45     102.092 105.535  86.753  1.00  0.00           C  
ATOM    631  HA  THR    45     102.716 104.663  86.946  1.00  0.00           H  
ATOM    632  CB  THR    45     101.477 105.294  85.426  1.00  0.00           C  
ATOM    633  HB  THR    45     100.839 106.142  85.176  1.00  0.00           H  
ATOM    634  CG2 THR    45     102.475 105.010  84.296  1.00  0.00           C  
ATOM    635 HG21 THR    45     103.011 104.070  84.431  1.00  0.00           H  
ATOM    636 HG22 THR    45     102.046 105.119  83.300  1.00  0.00           H  
ATOM    637 HG23 THR    45     103.249 105.773  84.385  1.00  0.00           H  
ATOM    638  OG1 THR    45     100.651 104.179  85.419  1.00  0.00           O  
ATOM    639  HG1 THR    45      99.757 104.466  85.621  1.00  0.00           H  
ATOM    640  C   THR    45     103.015 106.713  86.935  1.00  0.00           C  
ATOM    641  O   THR    45     104.185 106.424  87.077  1.00  0.00           O  
ATOM    642  N   ASP    46     102.520 107.984  86.914  1.00  0.00           N  
ATOM    643  H   ASP    46     101.512 108.052  86.911  1.00  0.00           H  
ATOM    644  CA  ASP    46     103.200 109.271  87.150  1.00  0.00           C  
ATOM    645  HA  ASP    46     104.137 109.287  86.594  1.00  0.00           H  
ATOM    646  CB  ASP    46     102.245 110.429  86.753  1.00  0.00           C  
ATOM    647  HB2 ASP    46     102.103 110.452  85.672  1.00  0.00           H  
ATOM    648  HB3 ASP    46     101.286 110.328  87.260  1.00  0.00           H  
ATOM    649  CG  ASP    46     102.836 111.786  87.029  1.00  0.00           C  
ATOM    650  OD1 ASP    46     102.045 112.646  87.518  1.00  0.00           O  
ATOM    651  OD2 ASP    46     103.978 112.111  86.718  1.00  0.00           O  
ATOM    652  C   ASP    46     103.621 109.297  88.583  1.00  0.00           C  
ATOM    653  O   ASP    46     102.959 108.752  89.438  1.00  0.00           O  
ATOM    654  N   THR    47     104.736 110.051  88.803  1.00  0.00           N  
ATOM    655  H   THR    47     105.208 110.473  88.016  1.00  0.00           H  
ATOM    656  CA  THR    47     105.329 110.315  90.127  1.00  0.00           C  
ATOM    657  HA  THR    47     104.629 110.115  90.939  1.00  0.00           H  
ATOM    658  CB  THR    47     106.560 109.488  90.338  1.00  0.00           C  
ATOM    659  HB  THR    47     106.949 109.742  91.324  1.00  0.00           H  
ATOM    660  CG2 THR    47     106.274 108.015  90.363  1.00  0.00           C  
ATOM    661 HG21 THR    47     105.684 107.673  89.513  1.00  0.00           H  
ATOM    662 HG22 THR    47     107.182 107.418  90.445  1.00  0.00           H  
ATOM    663 HG23 THR    47     105.716 107.832  91.281  1.00  0.00           H  
ATOM    664  OG1 THR    47     107.485 109.673  89.301  1.00  0.00           O  
ATOM    665  HG1 THR    47     107.907 110.485  89.591  1.00  0.00           H  
ATOM    666  C   THR    47     105.701 111.805  90.325  1.00  0.00           C  
ATOM    667  O   THR    47     106.316 112.120  91.333  1.00  0.00           O  
ATOM    668  N   SER    48     105.353 112.752  89.416  1.00  0.00           N  
ATOM    669  H   SER    48     104.843 112.410  88.614  1.00  0.00           H  
ATOM    670  CA  SER    48     105.559 114.168  89.572  1.00  0.00           C  
ATOM    671  HA  SER    48     106.641 114.289  89.612  1.00  0.00           H  
ATOM    672  CB  SER    48     105.101 114.828  88.270  1.00  0.00           C  
ATOM    673  HB2 SER    48     105.347 115.886  88.181  1.00  0.00           H  
ATOM    674  HB3 SER    48     105.571 114.303  87.439  1.00  0.00           H  
ATOM    675  OG  SER    48     103.715 114.808  88.149  1.00  0.00           O  
ATOM    676  HG  SER    48     103.501 114.022  87.641  1.00  0.00           H  
ATOM    677  C   SER    48     104.827 114.682  90.820  1.00  0.00           C  
ATOM    678  O   SER    48     104.050 113.999  91.473  1.00  0.00           O  
ATOM    679  N   GLY    49     105.215 115.840  91.289  1.00  0.00           N  
ATOM    680  H   GLY    49     105.925 116.354  90.788  1.00  0.00           H  
ATOM    681  CA  GLY    49     104.822 116.423  92.620  1.00  0.00           C  
ATOM    682  HA2 GLY    49     105.087 117.471  92.478  1.00  0.00           H  
ATOM    683  HA3 GLY    49     103.747 116.267  92.709  1.00  0.00           H  
ATOM    684  C   GLY    49     105.528 115.945  93.859  1.00  0.00           C  
ATOM    685  O   GLY    49     106.541 115.199  93.881  1.00  0.00           O  
ATOM    686  N   TYR    50     105.128 116.445  95.050  1.00  0.00           N  
ATOM    687  H   TYR    50     105.803 116.358  95.796  1.00  0.00           H  
ATOM    688  CA  TYR    50     103.890 117.280  95.270  1.00  0.00           C  
ATOM    689  HA  TYR    50     103.871 117.921  94.389  1.00  0.00           H  
ATOM    690  CB  TYR    50     102.729 116.204  95.210  1.00  0.00           C  
ATOM    691  HB2 TYR    50     102.729 115.679  94.255  1.00  0.00           H  
ATOM    692  HB3 TYR    50     102.961 115.457  95.969  1.00  0.00           H  
ATOM    693  CG  TYR    50     101.283 116.747  95.434  1.00  0.00           C  
ATOM    694  CD1 TYR    50     101.046 117.336  96.684  1.00  0.00           C  
ATOM    695  HD1 TYR    50     101.766 117.459  97.479  1.00  0.00           H  
ATOM    696  CE1 TYR    50      99.804 117.922  96.942  1.00  0.00           C  
ATOM    697  HE1 TYR    50      99.546 118.423  97.864  1.00  0.00           H  
ATOM    698  CZ  TYR    50      98.760 117.903  95.927  1.00  0.00           C  
ATOM    699  OH  TYR    50      97.535 118.444  96.217  1.00  0.00           O  
ATOM    700  HH  TYR    50      96.847 118.248  95.577  1.00  0.00           H  
ATOM    701  CE2 TYR    50      99.037 117.287  94.678  1.00  0.00           C  
ATOM    702  HE2 TYR    50      98.331 117.262  93.861  1.00  0.00           H  
ATOM    703  CD2 TYR    50     100.316 116.725  94.436  1.00  0.00           C  
ATOM    704  HD2 TYR    50     100.381 116.254  93.466  1.00  0.00           H  
ATOM    705  C   TYR    50     103.953 118.097  96.561  1.00  0.00           C  
ATOM    706  O   TYR    50     104.547 117.659  97.519  1.00  0.00           O  
ATOM    707  N   GLY    51     103.439 119.297  96.551  1.00  0.00           N  
ATOM    708  H   GLY    51     103.569 119.630  97.495  1.00  0.00           H  
ATOM    709  CA  GLY    51     102.602 120.052  95.508  1.00  0.00           C  
ATOM    710  HA2 GLY    51     102.249 119.252  94.856  1.00  0.00           H  
ATOM    711  HA3 GLY    51     101.648 120.416  95.888  1.00  0.00           H  
ATOM    712  C   GLY    51     103.434 120.958  94.606  1.00  0.00           C  
ATOM    713  O   GLY    51     104.270 120.441  93.833  1.00  0.00           O  
ATOM    714  N   GLN    52     103.197 122.282  94.619  1.00  0.00           N  
ATOM    715  H   GLN    52     102.562 122.597  95.337  1.00  0.00           H  
ATOM    716  CA  GLN    52     103.433 123.313  93.558  1.00  0.00           C  
ATOM    717  HA  GLN    52     103.153 122.930  92.577  1.00  0.00           H  
ATOM    718  CB  GLN    52     102.423 124.403  93.843  1.00  0.00           C  
ATOM    719  HB2 GLN    52     101.416 124.045  93.624  1.00  0.00           H  
ATOM    720  HB3 GLN    52     102.436 124.632  94.908  1.00  0.00           H  
ATOM    721  CG  GLN    52     102.696 125.733  93.039  1.00  0.00           C  
ATOM    722  HG2 GLN    52     102.023 126.516  93.389  1.00  0.00           H  
ATOM    723  HG3 GLN    52     103.689 126.121  93.266  1.00  0.00           H  
ATOM    724  CD  GLN    52     102.618 125.415  91.545  1.00  0.00           C  
ATOM    725  OE1 GLN    52     101.976 124.533  91.019  1.00  0.00           O  
ATOM    726  NE2 GLN    52     103.280 126.225  90.760  1.00  0.00           N  
ATOM    727 HE21 GLN    52     103.778 126.996  91.181  1.00  0.00           H  
ATOM    728 HE22 GLN    52     103.442 125.985  89.792  1.00  0.00           H  
ATOM    729  C   GLN    52     104.906 123.745  93.561  1.00  0.00           C  
ATOM    730  O   GLN    52     105.453 124.051  94.673  1.00  0.00           O  
ATOM    731  N   SER    53     105.655 123.914  92.451  1.00  0.00           N  
ATOM    732  H   SER    53     106.608 124.077  92.741  1.00  0.00           H  
ATOM    733  CA  SER    53     105.351 123.259  91.158  1.00  0.00           C  
ATOM    734  HA  SER    53     104.307 123.334  90.852  1.00  0.00           H  
ATOM    735  CB  SER    53     106.296 123.859  90.159  1.00  0.00           C  
ATOM    736  HB2 SER    53     106.029 124.898  89.971  1.00  0.00           H  
ATOM    737  HB3 SER    53     107.314 123.787  90.543  1.00  0.00           H  
ATOM    738  OG  SER    53     106.336 123.168  88.915  1.00  0.00           O  
ATOM    739  HG  SER    53     105.573 123.507  88.442  1.00  0.00           H  
ATOM    740  C   SER    53     105.659 121.737  91.191  1.00  0.00           C  
ATOM    741  O   SER    53     106.700 121.297  91.771  1.00  0.00           O  
ATOM    742  N   SER    54     104.880 120.937  90.456  1.00  0.00           N  
ATOM    743  H   SER    54     104.068 121.285  89.967  1.00  0.00           H  
ATOM    744  CA  SER    54     105.318 119.546  90.135  1.00  0.00           C  
ATOM    745  HA  SER    54     105.505 119.034  91.079  1.00  0.00           H  
ATOM    746  CB  SER    54     104.056 118.822  89.518  1.00  0.00           C  
ATOM    747  HB2 SER    54     103.482 119.484  88.869  1.00  0.00           H  
ATOM    748  HB3 SER    54     104.429 118.021  88.879  1.00  0.00           H  
ATOM    749  OG  SER    54     103.107 118.421  90.524  1.00  0.00           O  
ATOM    750  HG  SER    54     102.612 117.747  90.054  1.00  0.00           H  
ATOM    751  C   SER    54     106.578 119.411  89.210  1.00  0.00           C  
ATOM    752  O   SER    54     106.974 118.282  89.080  1.00  0.00           O  
ATOM    753  N   TYR    55     107.058 120.467  88.635  1.00  0.00           N  
ATOM    754  H   TYR    55     106.580 121.303  88.940  1.00  0.00           H  
ATOM    755  CA  TYR    55     107.831 120.440  87.417  1.00  0.00           C  
ATOM    756  HA  TYR    55     108.404 119.514  87.459  1.00  0.00           H  
ATOM    757  CB  TYR    55     106.997 120.479  86.128  1.00  0.00           C  
ATOM    758  HB2 TYR    55     106.560 121.475  86.060  1.00  0.00           H  
ATOM    759  HB3 TYR    55     107.677 120.334  85.288  1.00  0.00           H  
ATOM    760  CG  TYR    55     105.902 119.434  86.017  1.00  0.00           C  
ATOM    761  CD1 TYR    55     104.546 119.776  86.385  1.00  0.00           C  
ATOM    762  HD1 TYR    55     104.408 120.745  86.842  1.00  0.00           H  
ATOM    763  CE1 TYR    55     103.484 118.867  86.063  1.00  0.00           C  
ATOM    764  HE1 TYR    55     102.508 119.135  86.439  1.00  0.00           H  
ATOM    765  CZ  TYR    55     103.798 117.560  85.595  1.00  0.00           C  
ATOM    766  OH  TYR    55     102.819 116.674  85.445  1.00  0.00           O  
ATOM    767  HH  TYR    55     103.086 115.901  84.943  1.00  0.00           H  
ATOM    768  CE2 TYR    55     105.134 117.243  85.339  1.00  0.00           C  
ATOM    769  HE2 TYR    55     105.379 116.332  84.814  1.00  0.00           H  
ATOM    770  CD2 TYR    55     106.183 118.149  85.552  1.00  0.00           C  
ATOM    771  HD2 TYR    55     107.181 117.853  85.267  1.00  0.00           H  
ATOM    772  C   TYR    55     108.877 121.551  87.424  1.00  0.00           C  
ATOM    773  O   TYR    55     108.622 122.656  86.954  1.00  0.00           O  
ATOM    774  N   SER    56     110.116 121.430  87.968  1.00  0.00           N  
ATOM    775  H   SER    56     110.776 122.189  87.875  1.00  0.00           H  
ATOM    776  CA  SER    56     110.729 120.481  88.960  1.00  0.00           C  
ATOM    777  HA  SER    56     111.805 120.656  88.970  1.00  0.00           H  
ATOM    778  CB  SER    56     110.352 120.872  90.365  1.00  0.00           C  
ATOM    779  HB2 SER    56     109.322 120.532  90.473  1.00  0.00           H  
ATOM    780  HB3 SER    56     111.014 120.344  91.051  1.00  0.00           H  
ATOM    781  OG  SER    56     110.458 122.222  90.664  1.00  0.00           O  
ATOM    782  HG  SER    56     110.148 122.441  91.546  1.00  0.00           H  
ATOM    783  C   SER    56     110.580 118.928  88.748  1.00  0.00           C  
ATOM    784  O   SER    56     110.078 118.256  89.604  1.00  0.00           O  
ATOM    785  N   SER    57     111.082 118.297  87.626  1.00  0.00           N  
ATOM    786  H   SER    57     111.085 117.288  87.575  1.00  0.00           H  
ATOM    787  CA  SER    57     111.810 118.881  86.422  1.00  0.00           C  
ATOM    788  HA  SER    57     112.452 119.671  86.812  1.00  0.00           H  
ATOM    789  CB  SER    57     112.758 117.815  85.938  1.00  0.00           C  
ATOM    790  HB2 SER    57     113.398 118.204  85.145  1.00  0.00           H  
ATOM    791  HB3 SER    57     113.477 117.497  86.692  1.00  0.00           H  
ATOM    792  OG  SER    57     112.168 116.670  85.447  1.00  0.00           O  
ATOM    793  HG  SER    57     112.837 116.039  85.171  1.00  0.00           H  
ATOM    794  C   SER    57     110.996 119.515  85.343  1.00  0.00           C  
ATOM    795  O   SER    57     109.911 119.032  85.059  1.00  0.00           O  
ATOM    796  N   TYR    58     111.559 120.617  84.670  1.00  0.00           N  
ATOM    797  H   TYR    58     112.508 120.897  84.871  1.00  0.00           H  
ATOM    798  CA  TYR    58     110.713 121.502  83.833  1.00  0.00           C  
ATOM    799  HA  TYR    58     109.765 121.633  84.356  1.00  0.00           H  
ATOM    800  CB  TYR    58     111.325 122.881  83.670  1.00  0.00           C  
ATOM    801  HB2 TYR    58     111.423 123.227  84.699  1.00  0.00           H  
ATOM    802  HB3 TYR    58     112.310 122.806  83.210  1.00  0.00           H  
ATOM    803  CG  TYR    58     110.498 123.936  82.983  1.00  0.00           C  
ATOM    804  CD1 TYR    58     110.773 124.191  81.618  1.00  0.00           C  
ATOM    805  HD1 TYR    58     111.393 123.518  81.045  1.00  0.00           H  
ATOM    806  CE1 TYR    58     109.937 125.141  80.947  1.00  0.00           C  
ATOM    807  HE1 TYR    58     110.063 125.165  79.875  1.00  0.00           H  
ATOM    808  CZ  TYR    58     109.095 126.010  81.639  1.00  0.00           C  
ATOM    809  OH  TYR    58     108.548 127.113  81.011  1.00  0.00           O  
ATOM    810  HH  TYR    58     108.331 126.948  80.090  1.00  0.00           H  
ATOM    811  CE2 TYR    58     109.028 125.889  83.047  1.00  0.00           C  
ATOM    812  HE2 TYR    58     108.400 126.584  83.587  1.00  0.00           H  
ATOM    813  CD2 TYR    58     109.713 124.862  83.727  1.00  0.00           C  
ATOM    814  HD2 TYR    58     109.615 124.764  84.798  1.00  0.00           H  
ATOM    815  C   TYR    58     110.518 120.984  82.369  1.00  0.00           C  
ATOM    816  O   TYR    58     111.396 120.384  81.783  1.00  0.00           O  
ATOM    817  N   GLY    59     109.304 121.063  81.793  1.00  0.00           N  
ATOM    818  H   GLY    59     109.148 120.714  80.858  1.00  0.00           H  
ATOM    819  CA  GLY    59     108.128 121.711  82.406  1.00  0.00           C  
ATOM    820  HA2 GLY    59     107.649 120.972  83.048  1.00  0.00           H  
ATOM    821  HA3 GLY    59     108.457 122.540  83.032  1.00  0.00           H  
ATOM    822  C   GLY    59     107.239 122.389  81.390  1.00  0.00           C  
ATOM    823  O   GLY    59     107.544 122.747  80.286  1.00  0.00           O  
ATOM    824  N   GLN    60     105.925 122.472  81.759  1.00  0.00           N  
ATOM    825  H   GLN    60     105.325 122.843  81.036  1.00  0.00           H  
ATOM    826  CA  GLN    60     105.318 122.528  83.116  1.00  0.00           C  
ATOM    827  HA  GLN    60     105.896 121.936  83.826  1.00  0.00           H  
ATOM    828  CB  GLN    60     105.328 124.000  83.603  1.00  0.00           C  
ATOM    829  HB2 GLN    60     104.931 123.950  84.617  1.00  0.00           H  
ATOM    830  HB3 GLN    60     106.340 124.404  83.581  1.00  0.00           H  
ATOM    831  CG  GLN    60     104.417 124.925  82.853  1.00  0.00           C  
ATOM    832  HG2 GLN    60     104.650 124.731  81.806  1.00  0.00           H  
ATOM    833  HG3 GLN    60     103.374 124.700  83.072  1.00  0.00           H  
ATOM    834  CD  GLN    60     104.712 126.409  83.125  1.00  0.00           C  
ATOM    835  OE1 GLN    60     104.456 126.880  84.233  1.00  0.00           O  
ATOM    836  NE2 GLN    60     104.896 127.243  82.107  1.00  0.00           N  
ATOM    837 HE21 GLN    60     105.016 126.873  81.175  1.00  0.00           H  
ATOM    838 HE22 GLN    60     104.911 128.237  82.286  1.00  0.00           H  
ATOM    839  C   GLN    60     103.982 121.833  83.383  1.00  0.00           C  
ATOM    840  O   GLN    60     103.490 121.788  84.492  1.00  0.00           O  
ATOM    841  N   SER    61     103.297 121.483  82.327  1.00  0.00           N  
ATOM    842  H   SER    61     103.608 121.809  81.423  1.00  0.00           H  
ATOM    843  CA  SER    61     101.886 120.998  82.420  1.00  0.00           C  
ATOM    844  HA  SER    61     101.665 120.506  83.368  1.00  0.00           H  
ATOM    845  CB  SER    61     101.057 122.249  82.197  1.00  0.00           C  
ATOM    846  HB2 SER    61     101.285 123.043  82.909  1.00  0.00           H  
ATOM    847  HB3 SER    61     101.334 122.549  81.187  1.00  0.00           H  
ATOM    848  OG  SER    61      99.640 122.051  82.199  1.00  0.00           O  
ATOM    849  HG  SER    61      99.286 121.928  83.082  1.00  0.00           H  
ATOM    850  C   SER    61     101.664 119.992  81.255  1.00  0.00           C  
ATOM    851  O   SER    61     102.335 120.008  80.218  1.00  0.00           O  
ATOM    852  N   GLN    62     100.501 119.283  81.256  1.00  0.00           N  
ATOM    853  H   GLN    62     100.112 118.989  82.140  1.00  0.00           H  
ATOM    854  CA  GLN    62      99.949 118.768  80.055  1.00  0.00           C  
ATOM    855  HA  GLN    62     100.758 118.152  79.662  1.00  0.00           H  
ATOM    856  CB  GLN    62      98.911 117.748  80.480  1.00  0.00           C  
ATOM    857  HB2 GLN    62      98.590 117.192  79.599  1.00  0.00           H  
ATOM    858  HB3 GLN    62      99.331 116.970  81.118  1.00  0.00           H  
ATOM    859  CG  GLN    62      97.678 118.469  81.138  1.00  0.00           C  
ATOM    860  HG2 GLN    62      98.057 118.835  82.092  1.00  0.00           H  
ATOM    861  HG3 GLN    62      97.349 119.329  80.555  1.00  0.00           H  
ATOM    862  CD  GLN    62      96.393 117.650  81.259  1.00  0.00           C  
ATOM    863  OE1 GLN    62      96.132 116.698  80.621  1.00  0.00           O  
ATOM    864  NE2 GLN    62      95.475 118.078  82.019  1.00  0.00           N  
ATOM    865 HE21 GLN    62      94.612 117.555  82.075  1.00  0.00           H  
ATOM    866 HE22 GLN    62      95.554 118.900  82.601  1.00  0.00           H  
ATOM    867  C   GLN    62      99.449 119.813  79.031  1.00  0.00           C  
ATOM    868  O   GLN    62      99.361 119.535  77.810  1.00  0.00           O  
ATOM    869  N   ASN    63      99.177 121.008  79.464  1.00  0.00           N  
ATOM    870  H   ASN    63      99.229 121.157  80.462  1.00  0.00           H  
ATOM    871  CA  ASN    63      98.946 122.204  78.580  1.00  0.00           C  
ATOM    872  HA  ASN    63      98.525 121.825  77.649  1.00  0.00           H  
ATOM    873  CB  ASN    63      97.917 122.955  79.346  1.00  0.00           C  
ATOM    874  HB2 ASN    63      98.352 123.356  80.261  1.00  0.00           H  
ATOM    875  HB3 ASN    63      97.670 123.817  78.726  1.00  0.00           H  
ATOM    876  CG  ASN    63      96.627 122.303  79.747  1.00  0.00           C  
ATOM    877  OD1 ASN    63      96.418 121.903  80.863  1.00  0.00           O  
ATOM    878  ND2 ASN    63      95.784 121.981  78.789  1.00  0.00           N  
ATOM    879 HD21 ASN    63      95.011 121.423  79.123  1.00  0.00           H  
ATOM    880 HD22 ASN    63      96.032 122.201  77.835  1.00  0.00           H  
ATOM    881  C   ASN    63     100.273 123.027  78.235  1.00  0.00           C  
ATOM    882  O   ASN    63     100.117 124.173  77.761  1.00  0.00           O  
ATOM    883  N   THR    64     101.480 122.517  78.352  1.00  0.00           N  
ATOM    884  H   THR    64     101.623 121.607  78.766  1.00  0.00           H  
ATOM    885  CA  THR    64     102.745 122.958  77.691  1.00  0.00           C  
ATOM    886  HA  THR    64     102.798 122.608  76.660  1.00  0.00           H  
ATOM    887  CB  THR    64     102.936 124.442  77.453  1.00  0.00           C  
ATOM    888  HB  THR    64     102.734 125.056  78.330  1.00  0.00           H  
ATOM    889  CG2 THR    64     104.242 124.916  76.917  1.00  0.00           C  
ATOM    890 HG21 THR    64     105.036 124.690  77.628  1.00  0.00           H  
ATOM    891 HG22 THR    64     104.487 124.395  75.992  1.00  0.00           H  
ATOM    892 HG23 THR    64     104.272 125.996  76.768  1.00  0.00           H  
ATOM    893  OG1 THR    64     102.100 124.769  76.384  1.00  0.00           O  
ATOM    894  HG1 THR    64     101.175 124.704  76.634  1.00  0.00           H  
ATOM    895  C   THR    64     103.937 122.436  78.507  1.00  0.00           C  
ATOM    896  O   THR    64     104.197 122.897  79.574  1.00  0.00           O  
ATOM    897  N   GLY    65     104.637 121.434  78.044  1.00  0.00           N  
ATOM    898  H   GLY    65     105.421 121.277  78.661  1.00  0.00           H  
ATOM    899  CA  GLY    65     104.497 120.656  76.865  1.00  0.00           C  
ATOM    900  HA2 GLY    65     104.819 121.258  76.015  1.00  0.00           H  
ATOM    901  HA3 GLY    65     105.210 119.833  76.921  1.00  0.00           H  
ATOM    902  C   GLY    65     103.101 120.056  76.523  1.00  0.00           C  
ATOM    903  O   GLY    65     102.243 119.878  77.385  1.00  0.00           O  
ATOM    904  N   TYR    66     102.947 119.607  75.253  1.00  0.00           N  
ATOM    905  H   TYR    66     103.743 119.649  74.634  1.00  0.00           H  
ATOM    906  CA  TYR    66     101.671 119.308  74.687  1.00  0.00           C  
ATOM    907  HA  TYR    66     100.848 119.805  75.202  1.00  0.00           H  
ATOM    908  CB  TYR    66     101.578 119.941  73.261  1.00  0.00           C  
ATOM    909  HB2 TYR    66     101.734 121.004  73.446  1.00  0.00           H  
ATOM    910  HB3 TYR    66     102.323 119.554  72.567  1.00  0.00           H  
ATOM    911  CG  TYR    66     100.263 119.822  72.543  1.00  0.00           C  
ATOM    912  CD1 TYR    66     100.116 118.682  71.751  1.00  0.00           C  
ATOM    913  HD1 TYR    66     100.929 117.999  71.550  1.00  0.00           H  
ATOM    914  CE1 TYR    66      98.939 118.494  71.033  1.00  0.00           C  
ATOM    915  HE1 TYR    66      98.875 117.657  70.353  1.00  0.00           H  
ATOM    916  CZ  TYR    66      97.848 119.428  71.215  1.00  0.00           C  
ATOM    917  OH  TYR    66      96.698 119.296  70.518  1.00  0.00           O  
ATOM    918  HH  TYR    66      95.956 119.810  70.845  1.00  0.00           H  
ATOM    919  CE2 TYR    66      98.012 120.502  72.134  1.00  0.00           C  
ATOM    920  HE2 TYR    66      97.137 121.133  72.179  1.00  0.00           H  
ATOM    921  CD2 TYR    66      99.204 120.715  72.734  1.00  0.00           C  
ATOM    922  HD2 TYR    66      99.244 121.650  73.274  1.00  0.00           H  
ATOM    923  C   TYR    66     101.258 117.787  74.813  1.00  0.00           C  
ATOM    924  O   TYR    66     101.537 117.063  73.818  1.00  0.00           O  
ATOM    925  N   GLY    67     100.704 117.328  75.960  1.00  0.00           N  
ATOM    926  H   GLY    67     100.613 118.051  76.659  1.00  0.00           H  
ATOM    927  CA  GLY    67     100.281 115.955  76.326  1.00  0.00           C  
ATOM    928  HA2 GLY    67     101.144 115.295  76.417  1.00  0.00           H  
ATOM    929  HA3 GLY    67      99.799 115.963  77.304  1.00  0.00           H  
ATOM    930  C   GLY    67      99.277 115.307  75.291  1.00  0.00           C  
ATOM    931  O   GLY    67      99.362 114.103  74.978  1.00  0.00           O  
ATOM    932  N   THR    68      98.530 116.177  74.627  1.00  0.00           N  
ATOM    933  H   THR    68      98.804 117.145  74.718  1.00  0.00           H  
ATOM    934  CA  THR    68      97.460 115.792  73.656  1.00  0.00           C  
ATOM    935  HA  THR    68      96.856 115.088  74.228  1.00  0.00           H  
ATOM    936  CB  THR    68      96.585 116.986  73.398  1.00  0.00           C  
ATOM    937  HB  THR    68      97.257 117.804  73.137  1.00  0.00           H  
ATOM    938  CG2 THR    68      95.487 116.876  72.308  1.00  0.00           C  
ATOM    939 HG21 THR    68      95.942 116.969  71.322  1.00  0.00           H  
ATOM    940 HG22 THR    68      94.992 115.913  72.436  1.00  0.00           H  
ATOM    941 HG23 THR    68      94.899 117.767  72.530  1.00  0.00           H  
ATOM    942  OG1 THR    68      95.838 117.255  74.602  1.00  0.00           O  
ATOM    943  HG1 THR    68      96.423 117.043  75.333  1.00  0.00           H  
ATOM    944  C   THR    68      97.934 115.014  72.427  1.00  0.00           C  
ATOM    945  O   THR    68      99.079 115.217  71.953  1.00  0.00           O  
ATOM    946  N   GLN    69      97.090 114.204  71.793  1.00  0.00           N  
ATOM    947  H   GLN    69      96.202 113.927  72.188  1.00  0.00           H  
ATOM    948  CA  GLN    69      97.268 113.619  70.429  1.00  0.00           C  
ATOM    949  HA  GLN    69      98.329 113.434  70.259  1.00  0.00           H  
ATOM    950  CB  GLN    69      96.799 112.189  70.386  1.00  0.00           C  
ATOM    951  HB2 GLN    69      97.132 111.686  69.478  1.00  0.00           H  
ATOM    952  HB3 GLN    69      97.181 111.563  71.192  1.00  0.00           H  
ATOM    953  CG  GLN    69      95.265 112.066  70.503  1.00  0.00           C  
ATOM    954  HG2 GLN    69      94.957 112.490  71.458  1.00  0.00           H  
ATOM    955  HG3 GLN    69      94.812 112.536  69.629  1.00  0.00           H  
ATOM    956  CD  GLN    69      94.741 110.617  70.429  1.00  0.00           C  
ATOM    957  OE1 GLN    69      95.479 109.692  70.496  1.00  0.00           O  
ATOM    958  NE2 GLN    69      93.418 110.463  70.408  1.00  0.00           N  
ATOM    959 HE21 GLN    69      92.944 111.330  70.621  1.00  0.00           H  
ATOM    960 HE22 GLN    69      93.007 109.541  70.450  1.00  0.00           H  
ATOM    961  C   GLN    69      96.667 114.393  69.248  1.00  0.00           C  
ATOM    962  O   GLN    69      95.608 114.921  69.413  1.00  0.00           O  
ATOM    963  N   SER    70      97.404 114.543  68.156  1.00  0.00           N  
ATOM    964  H   SER    70      98.345 114.175  68.168  1.00  0.00           H  
ATOM    965  CA  SER    70      97.058 115.493  67.110  1.00  0.00           C  
ATOM    966  HA  SER    70      96.591 116.348  67.599  1.00  0.00           H  
ATOM    967  CB  SER    70      98.358 115.865  66.361  1.00  0.00           C  
ATOM    968  HB2 SER    70      98.131 116.709  65.711  1.00  0.00           H  
ATOM    969  HB3 SER    70      99.061 116.233  67.108  1.00  0.00           H  
ATOM    970  OG  SER    70      98.770 114.790  65.530  1.00  0.00           O  
ATOM    971  HG  SER    70      99.051 114.054  66.079  1.00  0.00           H  
ATOM    972  C   SER    70      95.940 115.004  66.117  1.00  0.00           C  
ATOM    973  O   SER    70      95.766 115.522  65.006  1.00  0.00           O  
ATOM    974  N   THR    71      95.190 114.004  66.553  1.00  0.00           N  
ATOM    975  H   THR    71      95.258 113.608  67.480  1.00  0.00           H  
ATOM    976  CA  THR    71      94.147 113.315  65.721  1.00  0.00           C  
ATOM    977  HA  THR    71      94.035 113.847  64.777  1.00  0.00           H  
ATOM    978  CB  THR    71      94.659 111.890  65.590  1.00  0.00           C  
ATOM    979  HB  THR    71      93.831 111.275  65.238  1.00  0.00           H  
ATOM    980  CG2 THR    71      95.780 111.758  64.604  1.00  0.00           C  
ATOM    981 HG21 THR    71      95.328 112.044  63.654  1.00  0.00           H  
ATOM    982 HG22 THR    71      96.548 112.464  64.921  1.00  0.00           H  
ATOM    983 HG23 THR    71      96.187 110.747  64.575  1.00  0.00           H  
ATOM    984  OG1 THR    71      95.107 111.276  66.781  1.00  0.00           O  
ATOM    985  HG1 THR    71      94.365 111.206  67.385  1.00  0.00           H  
ATOM    986  C   THR    71      92.788 113.236  66.365  1.00  0.00           C  
ATOM    987  O   THR    71      92.649 113.579  67.521  1.00  0.00           O  
ATOM    988  N   PRO    72      91.723 112.844  65.566  1.00  0.00           N  
ATOM    989  CD  PRO    72      91.758 112.601  64.104  1.00  0.00           C  
ATOM    990  HD2 PRO    72      91.949 111.548  63.902  1.00  0.00           H  
ATOM    991  HD3 PRO    72      92.496 113.213  63.586  1.00  0.00           H  
ATOM    992  CG  PRO    72      90.353 113.087  63.543  1.00  0.00           C  
ATOM    993  HG2 PRO    72      90.086 112.693  62.562  1.00  0.00           H  
ATOM    994  HG3 PRO    72      90.332 114.170  63.664  1.00  0.00           H  
ATOM    995  CB  PRO    72      89.567 112.533  64.684  1.00  0.00           C  
ATOM    996  HB2 PRO    72      89.442 111.467  64.498  1.00  0.00           H  
ATOM    997  HB3 PRO    72      88.573 112.979  64.718  1.00  0.00           H  
ATOM    998  CA  PRO    72      90.340 112.828  66.001  1.00  0.00           C  
ATOM    999  HA  PRO    72      90.047 113.836  66.296  1.00  0.00           H  
ATOM   1000  C   PRO    72      90.064 111.844  67.091  1.00  0.00           C  
ATOM   1001  O   PRO    72      90.535 110.702  67.076  1.00  0.00           O  
ATOM   1002  N   GLN    73      89.315 112.247  68.082  1.00  0.00           N  
ATOM   1003  H   GLN    73      89.061 113.216  68.215  1.00  0.00           H  
ATOM   1004  CA  GLN    73      88.796 111.223  69.011  1.00  0.00           C  
ATOM   1005  HA  GLN    73      89.695 110.647  69.229  1.00  0.00           H  
ATOM   1006  CB  GLN    73      88.505 111.886  70.326  1.00  0.00           C  
ATOM   1007  HB2 GLN    73      88.465 111.013  70.977  1.00  0.00           H  
ATOM   1008  HB3 GLN    73      89.358 112.514  70.583  1.00  0.00           H  
ATOM   1009  CG  GLN    73      87.313 112.787  70.512  1.00  0.00           C  
ATOM   1010  HG2 GLN    73      87.416 113.484  71.344  1.00  0.00           H  
ATOM   1011  HG3 GLN    73      87.321 113.584  69.768  1.00  0.00           H  
ATOM   1012  CD  GLN    73      85.995 112.044  70.465  1.00  0.00           C  
ATOM   1013  OE1 GLN    73      85.870 110.833  70.775  1.00  0.00           O  
ATOM   1014  NE2 GLN    73      84.856 112.697  70.315  1.00  0.00           N  
ATOM   1015 HE21 GLN    73      84.865 113.683  70.094  1.00  0.00           H  
ATOM   1016 HE22 GLN    73      84.052 112.232  70.711  1.00  0.00           H  
ATOM   1017  C   GLN    73      87.633 110.286  68.523  1.00  0.00           C  
ATOM   1018  O   GLN    73      86.709 110.880  67.955  1.00  0.00           O  
ATOM   1019  N   GLY    74      87.648 108.915  68.682  1.00  0.00           N  
ATOM   1020  H   GLY    74      88.380 108.562  69.281  1.00  0.00           H  
ATOM   1021  CA  GLY    74      86.836 107.959  67.918  1.00  0.00           C  
ATOM   1022  HA2 GLY    74      86.700 108.278  66.884  1.00  0.00           H  
ATOM   1023  HA3 GLY    74      87.305 106.978  67.989  1.00  0.00           H  
ATOM   1024  C   GLY    74      85.396 107.835  68.473  1.00  0.00           C  
ATOM   1025  O   GLY    74      84.692 107.084  67.813  1.00  0.00           O  
ATOM   1026  N   TYR    75      84.872 108.448  69.483  1.00  0.00           N  
ATOM   1027  H   TYR    75      85.434 109.226  69.797  1.00  0.00           H  
ATOM   1028  CA  TYR    75      83.506 108.091  70.035  1.00  0.00           C  
ATOM   1029  HA  TYR    75      82.964 107.566  69.249  1.00  0.00           H  
ATOM   1030  CB  TYR    75      83.722 107.084  71.188  1.00  0.00           C  
ATOM   1031  HB2 TYR    75      84.216 107.719  71.923  1.00  0.00           H  
ATOM   1032  HB3 TYR    75      82.803 106.792  71.696  1.00  0.00           H  
ATOM   1033  CG  TYR    75      84.442 105.812  70.863  1.00  0.00           C  
ATOM   1034  CD1 TYR    75      85.843 105.774  71.052  1.00  0.00           C  
ATOM   1035  HD1 TYR    75      86.252 106.590  71.629  1.00  0.00           H  
ATOM   1036  CE1 TYR    75      86.607 104.692  70.607  1.00  0.00           C  
ATOM   1037  HE1 TYR    75      87.687 104.710  70.611  1.00  0.00           H  
ATOM   1038  CZ  TYR    75      85.901 103.563  70.186  1.00  0.00           C  
ATOM   1039  OH  TYR    75      86.627 102.547  69.710  1.00  0.00           O  
ATOM   1040  HH  TYR    75      87.552 102.797  69.650  1.00  0.00           H  
ATOM   1041  CE2 TYR    75      84.557 103.633  69.957  1.00  0.00           C  
ATOM   1042  HE2 TYR    75      84.008 102.745  69.681  1.00  0.00           H  
ATOM   1043  CD2 TYR    75      83.770 104.736  70.269  1.00  0.00           C  
ATOM   1044  HD2 TYR    75      82.714 104.654  70.058  1.00  0.00           H  
ATOM   1045  C   TYR    75      82.684 109.251  70.469  1.00  0.00           C  
ATOM   1046  O   TYR    75      81.738 109.105  71.230  1.00  0.00           O  
ATOM   1047  N   GLY    76      82.776 110.437  69.882  1.00  0.00           N  
ATOM   1048  H   GLY    76      83.571 110.573  69.274  1.00  0.00           H  
ATOM   1049  CA  GLY    76      81.749 111.493  70.016  1.00  0.00           C  
ATOM   1050  HA2 GLY    76      81.933 112.345  69.362  1.00  0.00           H  
ATOM   1051  HA3 GLY    76      80.777 111.032  69.837  1.00  0.00           H  
ATOM   1052  C   GLY    76      81.588 112.030  71.418  1.00  0.00           C  
ATOM   1053  O   GLY    76      82.590 112.389  72.062  1.00  0.00           O  
ATOM   1054  N   SER    77      80.367 112.165  71.981  1.00  0.00           N  
ATOM   1055  H   SER    77      79.599 111.919  71.373  1.00  0.00           H  
ATOM   1056  CA  SER    77      80.085 112.726  73.326  1.00  0.00           C  
ATOM   1057  HA  SER    77      80.957 112.485  73.934  1.00  0.00           H  
ATOM   1058  CB  SER    77      80.131 114.299  73.268  1.00  0.00           C  
ATOM   1059  HB2 SER    77      79.993 114.777  74.238  1.00  0.00           H  
ATOM   1060  HB3 SER    77      81.074 114.667  72.863  1.00  0.00           H  
ATOM   1061  OG  SER    77      79.084 114.849  72.539  1.00  0.00           O  
ATOM   1062  HG  SER    77      79.154 114.485  71.654  1.00  0.00           H  
ATOM   1063  C   SER    77      78.853 112.078  74.099  1.00  0.00           C  
ATOM   1064  O   SER    77      78.047 112.779  74.718  1.00  0.00           O  
ATOM   1065  N   THR    78      78.714 110.737  74.308  1.00  0.00           N  
ATOM   1066  H   THR    78      77.940 110.479  74.903  1.00  0.00           H  
ATOM   1067  CA  THR    78      79.629 109.621  73.910  1.00  0.00           C  
ATOM   1068  HA  THR    78      80.152 109.910  72.998  1.00  0.00           H  
ATOM   1069  CB  THR    78      80.608 109.225  75.048  1.00  0.00           C  
ATOM   1070  HB  THR    78      80.135 108.796  75.931  1.00  0.00           H  
ATOM   1071  CG2 THR    78      81.797 108.410  74.687  1.00  0.00           C  
ATOM   1072 HG21 THR    78      82.412 108.194  75.561  1.00  0.00           H  
ATOM   1073 HG22 THR    78      81.505 107.442  74.279  1.00  0.00           H  
ATOM   1074 HG23 THR    78      82.387 108.929  73.933  1.00  0.00           H  
ATOM   1075  OG1 THR    78      81.235 110.420  75.654  1.00  0.00           O  
ATOM   1076  HG1 THR    78      81.297 110.230  76.593  1.00  0.00           H  
ATOM   1077  C   THR    78      78.819 108.310  73.497  1.00  0.00           C  
ATOM   1078  O   THR    78      77.809 107.906  74.105  1.00  0.00           O  
ATOM   1079  N   GLY    79      79.326 107.708  72.405  1.00  0.00           N  
ATOM   1080  H   GLY    79      80.137 108.131  71.976  1.00  0.00           H  
ATOM   1081  CA  GLY    79      78.827 106.529  71.711  1.00  0.00           C  
ATOM   1082  HA2 GLY    79      77.749 106.556  71.868  1.00  0.00           H  
ATOM   1083  HA3 GLY    79      79.070 106.609  70.651  1.00  0.00           H  
ATOM   1084  C   GLY    79      79.416 105.152  72.198  1.00  0.00           C  
ATOM   1085  O   GLY    79      79.810 105.081  73.381  1.00  0.00           O  
ATOM   1086  N   GLY    80      79.516 104.059  71.432  1.00  0.00           N  
ATOM   1087  H   GLY    80      79.733 103.182  71.883  1.00  0.00           H  
ATOM   1088  CA  GLY    80      79.236 103.998  69.963  1.00  0.00           C  
ATOM   1089  HA2 GLY    80      79.950 104.683  69.506  1.00  0.00           H  
ATOM   1090  HA3 GLY    80      79.340 102.976  69.598  1.00  0.00           H  
ATOM   1091  C   GLY    80      77.800 104.363  69.591  1.00  0.00           C  
ATOM   1092  O   GLY    80      76.911 104.399  70.478  1.00  0.00           O  
ATOM   1093  N   TYR    81      77.568 104.643  68.298  1.00  0.00           N  
ATOM   1094  H   TYR    81      78.240 104.547  67.551  1.00  0.00           H  
ATOM   1095  CA  TYR    81      76.242 105.156  67.719  1.00  0.00           C  
ATOM   1096  HA  TYR    81      75.502 105.123  68.519  1.00  0.00           H  
ATOM   1097  CB  TYR    81      76.484 106.574  67.198  1.00  0.00           C  
ATOM   1098  HB2 TYR    81      77.275 106.488  66.453  1.00  0.00           H  
ATOM   1099  HB3 TYR    81      75.617 106.968  66.668  1.00  0.00           H  
ATOM   1100  CG  TYR    81      77.007 107.519  68.222  1.00  0.00           C  
ATOM   1101  CD1 TYR    81      76.437 107.463  69.547  1.00  0.00           C  
ATOM   1102  HD1 TYR    81      75.464 106.994  69.568  1.00  0.00           H  
ATOM   1103  CE1 TYR    81      76.793 108.449  70.493  1.00  0.00           C  
ATOM   1104  HE1 TYR    81      76.104 108.594  71.311  1.00  0.00           H  
ATOM   1105  CZ  TYR    81      77.871 109.341  70.210  1.00  0.00           C  
ATOM   1106  OH  TYR    81      78.114 110.396  71.041  1.00  0.00           O  
ATOM   1107  HH  TYR    81      77.323 110.811  71.392  1.00  0.00           H  
ATOM   1108  CE2 TYR    81      78.576 109.251  69.006  1.00  0.00           C  
ATOM   1109  HE2 TYR    81      79.398 109.913  68.777  1.00  0.00           H  
ATOM   1110  CD2 TYR    81      78.100 108.395  68.016  1.00  0.00           C  
ATOM   1111  HD2 TYR    81      78.543 108.471  67.034  1.00  0.00           H  
ATOM   1112  C   TYR    81      75.715 104.255  66.603  1.00  0.00           C  
ATOM   1113  O   TYR    81      75.724 104.675  65.408  1.00  0.00           O  
ATOM   1114  N   GLY    82      75.317 103.020  66.858  1.00  0.00           N  
ATOM   1115  H   GLY    82      74.922 102.564  66.048  1.00  0.00           H  
ATOM   1116  CA  GLY    82      75.095 102.354  68.081  1.00  0.00           C  
ATOM   1117  HA2 GLY    82      74.963 101.306  67.814  1.00  0.00           H  
ATOM   1118  HA3 GLY    82      75.976 102.539  68.696  1.00  0.00           H  
ATOM   1119  C   GLY    82      73.830 102.913  68.785  1.00  0.00           C  
ATOM   1120  O   GLY    82      73.248 103.967  68.491  1.00  0.00           O  
ATOM   1121  N   SER    83      73.371 102.080  69.769  1.00  0.00           N  
ATOM   1122  H   SER    83      73.888 101.212  69.798  1.00  0.00           H  
ATOM   1123  CA  SER    83      72.387 102.500  70.768  1.00  0.00           C  
ATOM   1124  HA  SER    83      72.174 101.570  71.295  1.00  0.00           H  
ATOM   1125  CB  SER    83      72.988 103.427  71.835  1.00  0.00           C  
ATOM   1126  HB2 SER    83      73.305 104.289  71.248  1.00  0.00           H  
ATOM   1127  HB3 SER    83      72.267 103.634  72.625  1.00  0.00           H  
ATOM   1128  OG  SER    83      74.246 102.891  72.249  1.00  0.00           O  
ATOM   1129  HG  SER    83      74.121 102.506  73.120  1.00  0.00           H  
ATOM   1130  C   SER    83      71.088 103.086  70.152  1.00  0.00           C  
ATOM   1131  O   SER    83      70.702 104.218  70.514  1.00  0.00           O  
ATOM   1132  N   SER    84      70.203 102.438  69.419  1.00  0.00           N  
ATOM   1133  H   SER    84      69.397 102.970  69.122  1.00  0.00           H  
ATOM   1134  CA  SER    84      70.356 101.055  68.840  1.00  0.00           C  
ATOM   1135  HA  SER    84      70.619 100.429  69.693  1.00  0.00           H  
ATOM   1136  CB  SER    84      68.993 100.473  68.585  1.00  0.00           C  
ATOM   1137  HB2 SER    84      68.343 100.535  69.458  1.00  0.00           H  
ATOM   1138  HB3 SER    84      68.549 101.017  67.751  1.00  0.00           H  
ATOM   1139  OG  SER    84      69.135  99.147  68.234  1.00  0.00           O  
ATOM   1140  HG  SER    84      68.366  99.051  67.667  1.00  0.00           H  
ATOM   1141  C   SER    84      71.221 100.884  67.636  1.00  0.00           C  
ATOM   1142  O   SER    84      71.244 101.792  66.776  1.00  0.00           O  
ATOM   1143  N   GLN    85      72.066  99.823  67.563  1.00  0.00           N  
ATOM   1144  H   GLN    85      72.085  99.236  68.384  1.00  0.00           H  
ATOM   1145  CA  GLN    85      72.874  99.526  66.379  1.00  0.00           C  
ATOM   1146  HA  GLN    85      73.414 100.426  66.085  1.00  0.00           H  
ATOM   1147  CB  GLN    85      73.898  98.422  66.778  1.00  0.00           C  
ATOM   1148  HB2 GLN    85      74.523  98.724  67.618  1.00  0.00           H  
ATOM   1149  HB3 GLN    85      73.336  97.515  66.999  1.00  0.00           H  
ATOM   1150  CG  GLN    85      75.022  98.107  65.729  1.00  0.00           C  
ATOM   1151  HG2 GLN    85      74.488  97.848  64.815  1.00  0.00           H  
ATOM   1152  HG3 GLN    85      75.546  99.050  65.575  1.00  0.00           H  
ATOM   1153  CD  GLN    85      76.004  97.068  66.237  1.00  0.00           C  
ATOM   1154  OE1 GLN    85      77.237  97.363  66.396  1.00  0.00           O  
ATOM   1155  NE2 GLN    85      75.637  95.818  66.464  1.00  0.00           N  
ATOM   1156 HE21 GLN    85      76.352  95.219  66.852  1.00  0.00           H  
ATOM   1157 HE22 GLN    85      74.686  95.527  66.289  1.00  0.00           H  
ATOM   1158  C   GLN    85      72.057  99.139  65.108  1.00  0.00           C  
ATOM   1159  O   GLN    85      72.542  99.309  64.008  1.00  0.00           O  
ATOM   1160  N   SER    86      70.849  98.627  65.249  1.00  0.00           N  
ATOM   1161  H   SER    86      70.431  98.479  66.157  1.00  0.00           H  
ATOM   1162  CA  SER    86      69.901  98.338  64.099  1.00  0.00           C  
ATOM   1163  HA  SER    86      68.986  98.110  64.646  1.00  0.00           H  
ATOM   1164  CB  SER    86      69.768  99.641  63.239  1.00  0.00           C  
ATOM   1165  HB2 SER    86      69.696 100.448  63.969  1.00  0.00           H  
ATOM   1166  HB3 SER    86      70.638  99.728  62.587  1.00  0.00           H  
ATOM   1167  OG  SER    86      68.527  99.559  62.547  1.00  0.00           O  
ATOM   1168  HG  SER    86      68.361 100.408  62.131  1.00  0.00           H  
ATOM   1169  C   SER    86      70.261  97.160  63.288  1.00  0.00           C  
ATOM   1170  O   SER    86      70.133  97.164  62.081  1.00  0.00           O  
ATOM   1171  N   SER    87      70.684  96.115  64.032  1.00  0.00           N  
ATOM   1172  H   SER    87      70.672  96.214  65.037  1.00  0.00           H  
ATOM   1173  CA  SER    87      71.105  94.804  63.576  1.00  0.00           C  
ATOM   1174  HA  SER    87      71.552  94.909  62.588  1.00  0.00           H  
ATOM   1175  CB  SER    87      72.090  94.329  64.642  1.00  0.00           C  
ATOM   1176  HB2 SER    87      71.537  94.085  65.549  1.00  0.00           H  
ATOM   1177  HB3 SER    87      72.572  93.437  64.243  1.00  0.00           H  
ATOM   1178  OG  SER    87      73.091  95.289  64.914  1.00  0.00           O  
ATOM   1179  HG  SER    87      73.782  95.162  64.259  1.00  0.00           H  
ATOM   1180  C   SER    87      69.881  93.842  63.460  1.00  0.00           C  
ATOM   1181  O   SER    87      70.096  92.610  63.485  1.00  0.00           O  
ATOM   1182  N   GLN    88      68.671  94.392  63.481  1.00  0.00           N  
ATOM   1183  H   GLN    88      68.584  95.394  63.385  1.00  0.00           H  
ATOM   1184  CA  GLN    88      67.449  93.604  63.205  1.00  0.00           C  
ATOM   1185  HA  GLN    88      67.255  92.920  64.031  1.00  0.00           H  
ATOM   1186  CB  GLN    88      66.268  94.601  63.205  1.00  0.00           C  
ATOM   1187  HB2 GLN    88      65.335  94.038  63.174  1.00  0.00           H  
ATOM   1188  HB3 GLN    88      66.253  95.184  64.126  1.00  0.00           H  
ATOM   1189  CG  GLN    88      66.426  95.580  62.044  1.00  0.00           C  
ATOM   1190  HG2 GLN    88      67.372  96.115  62.135  1.00  0.00           H  
ATOM   1191  HG3 GLN    88      66.481  95.058  61.089  1.00  0.00           H  
ATOM   1192  CD  GLN    88      65.342  96.595  62.089  1.00  0.00           C  
ATOM   1193  OE1 GLN    88      64.313  96.458  62.758  1.00  0.00           O  
ATOM   1194  NE2 GLN    88      65.434  97.631  61.296  1.00  0.00           N  
ATOM   1195 HE21 GLN    88      66.213  97.773  60.668  1.00  0.00           H  
ATOM   1196 HE22 GLN    88      64.691  98.314  61.261  1.00  0.00           H  
ATOM   1197  C   GLN    88      67.613  92.808  61.881  1.00  0.00           C  
ATOM   1198  O   GLN    88      68.231  93.314  60.896  1.00  0.00           O  
ATOM   1199  N   SER    89      67.047  91.627  61.842  1.00  0.00           N  
ATOM   1200  H   SER    89      66.760  91.263  62.739  1.00  0.00           H  
ATOM   1201  CA  SER    89      67.059  90.692  60.758  1.00  0.00           C  
ATOM   1202  HA  SER    89      67.210  91.192  59.801  1.00  0.00           H  
ATOM   1203  CB  SER    89      68.320  89.770  60.855  1.00  0.00           C  
ATOM   1204  HB2 SER    89      69.125  90.327  61.336  1.00  0.00           H  
ATOM   1205  HB3 SER    89      68.084  88.922  61.498  1.00  0.00           H  
ATOM   1206  OG  SER    89      68.559  89.339  59.535  1.00  0.00           O  
ATOM   1207  HG  SER    89      68.963  90.106  59.122  1.00  0.00           H  
ATOM   1208  C   SER    89      65.802  89.785  60.691  1.00  0.00           C  
ATOM   1209  O   SER    89      65.537  88.893  61.552  1.00  0.00           O  
ATOM   1210  N   SER    90      65.034  89.991  59.616  1.00  0.00           N  
ATOM   1211  H   SER    90      65.353  90.774  59.063  1.00  0.00           H  
ATOM   1212  CA  SER    90      63.940  89.084  59.130  1.00  0.00           C  
ATOM   1213  HA  SER    90      63.221  88.985  59.943  1.00  0.00           H  
ATOM   1214  CB  SER    90      63.228  89.664  57.927  1.00  0.00           C  
ATOM   1215  HB2 SER    90      62.845  90.594  58.347  1.00  0.00           H  
ATOM   1216  HB3 SER    90      63.908  89.882  57.103  1.00  0.00           H  
ATOM   1217  OG  SER    90      62.178  88.903  57.543  1.00  0.00           O  
ATOM   1218  HG  SER    90      61.548  89.019  58.259  1.00  0.00           H  
ATOM   1219  C   SER    90      64.347  87.591  58.844  1.00  0.00           C  
ATOM   1220  O   SER    90      63.516  86.685  58.956  1.00  0.00           O  
ATOM   1221  N   TYR    91      65.578  87.328  58.435  1.00  0.00           N  
ATOM   1222  H   TYR    91      66.067  88.168  58.160  1.00  0.00           H  
ATOM   1223  CA  TYR    91      66.291  86.026  58.316  1.00  0.00           C  
ATOM   1224  HA  TYR    91      65.663  85.416  57.666  1.00  0.00           H  
ATOM   1225  CB  TYR    91      67.636  86.378  57.682  1.00  0.00           C  
ATOM   1226  HB2 TYR    91      67.441  87.095  56.884  1.00  0.00           H  
ATOM   1227  HB3 TYR    91      68.215  86.831  58.487  1.00  0.00           H  
ATOM   1228  CG  TYR    91      68.406  85.266  56.971  1.00  0.00           C  
ATOM   1229  CD1 TYR    91      69.473  84.610  57.603  1.00  0.00           C  
ATOM   1230  HD1 TYR    91      69.791  84.859  58.605  1.00  0.00           H  
ATOM   1231  CE1 TYR    91      70.033  83.440  56.948  1.00  0.00           C  
ATOM   1232  HE1 TYR    91      70.789  82.828  57.417  1.00  0.00           H  
ATOM   1233  CZ  TYR    91      69.612  83.004  55.680  1.00  0.00           C  
ATOM   1234  OH  TYR    91      70.052  81.864  55.180  1.00  0.00           O  
ATOM   1235  HH  TYR    91      70.845  81.593  55.648  1.00  0.00           H  
ATOM   1236  CE2 TYR    91      68.623  83.769  55.019  1.00  0.00           C  
ATOM   1237  HE2 TYR    91      68.199  83.456  54.076  1.00  0.00           H  
ATOM   1238  CD2 TYR    91      68.086  84.915  55.634  1.00  0.00           C  
ATOM   1239  HD2 TYR    91      67.291  85.471  55.161  1.00  0.00           H  
ATOM   1240  C   TYR    91      66.405  85.345  59.682  1.00  0.00           C  
ATOM   1241  O   TYR    91      66.807  86.030  60.626  1.00  0.00           O  
ATOM   1242  N   GLY    92      66.094  84.061  59.893  1.00  0.00           N  
ATOM   1243  H   GLY    92      66.330  83.822  60.846  1.00  0.00           H  
ATOM   1244  CA  GLY    92      65.665  82.945  58.974  1.00  0.00           C  
ATOM   1245  HA2 GLY    92      64.983  82.415  59.640  1.00  0.00           H  
ATOM   1246  HA3 GLY    92      65.213  83.272  58.038  1.00  0.00           H  
ATOM   1247  C   GLY    92      66.774  81.958  58.619  1.00  0.00           C  
ATOM   1248  O   GLY    92      67.732  81.811  59.431  1.00  0.00           O  
ATOM   1249  N   GLN    93      66.583  81.124  57.550  1.00  0.00           N  
ATOM   1250  H   GLN    93      65.762  81.283  56.983  1.00  0.00           H  
ATOM   1251  CA  GLN    93      67.468  80.034  57.206  1.00  0.00           C  
ATOM   1252  HA  GLN    93      68.449  80.179  57.658  1.00  0.00           H  
ATOM   1253  CB  GLN    93      66.978  78.623  57.700  1.00  0.00           C  
ATOM   1254  HB2 GLN    93      65.979  78.436  57.304  1.00  0.00           H  
ATOM   1255  HB3 GLN    93      67.536  77.766  57.322  1.00  0.00           H  
ATOM   1256  CG  GLN    93      66.976  78.397  59.225  1.00  0.00           C  
ATOM   1257  HG2 GLN    93      68.018  78.364  59.545  1.00  0.00           H  
ATOM   1258  HG3 GLN    93      66.589  79.327  59.643  1.00  0.00           H  
ATOM   1259  CD  GLN    93      66.137  77.154  59.590  1.00  0.00           C  
ATOM   1260  OE1 GLN    93      66.039  76.187  58.778  1.00  0.00           O  
ATOM   1261  NE2 GLN    93      65.514  77.162  60.693  1.00  0.00           N  
ATOM   1262 HE21 GLN    93      65.044  76.291  60.894  1.00  0.00           H  
ATOM   1263 HE22 GLN    93      65.448  77.983  61.278  1.00  0.00           H  
ATOM   1264  C   GLN    93      67.545  79.863  55.696  1.00  0.00           C  
ATOM   1265  O   GLN    93      66.569  80.094  54.975  1.00  0.00           O  
ATOM   1266  N   GLN    94      68.586  79.130  55.200  1.00  0.00           N  
ATOM   1267  H   GLN    94      69.333  78.835  55.813  1.00  0.00           H  
ATOM   1268  CA  GLN    94      68.721  78.681  53.765  1.00  0.00           C  
ATOM   1269  HA  GLN    94      68.499  79.520  53.106  1.00  0.00           H  
ATOM   1270  CB  GLN    94      70.177  78.268  53.573  1.00  0.00           C  
ATOM   1271  HB2 GLN    94      70.817  79.148  53.626  1.00  0.00           H  
ATOM   1272  HB3 GLN    94      70.526  77.653  54.402  1.00  0.00           H  
ATOM   1273  CG  GLN    94      70.442  77.634  52.230  1.00  0.00           C  
ATOM   1274  HG2 GLN    94      71.339  77.030  52.371  1.00  0.00           H  
ATOM   1275  HG3 GLN    94      69.696  76.880  51.978  1.00  0.00           H  
ATOM   1276  CD  GLN    94      70.611  78.492  51.054  1.00  0.00           C  
ATOM   1277  OE1 GLN    94      69.961  78.350  50.038  1.00  0.00           O  
ATOM   1278  NE2 GLN    94      71.440  79.527  51.096  1.00  0.00           N  
ATOM   1279 HE21 GLN    94      72.025  79.741  51.891  1.00  0.00           H  
ATOM   1280 HE22 GLN    94      71.573  80.104  50.277  1.00  0.00           H  
ATOM   1281  C   GLN    94      67.673  77.603  53.422  1.00  0.00           C  
ATOM   1282  O   GLN    94      67.235  76.842  54.310  1.00  0.00           O  
ATOM   1283  N   SER    95      67.225  77.429  52.163  1.00  0.00           N  
ATOM   1284  H   SER    95      67.524  78.130  51.500  1.00  0.00           H  
ATOM   1285  CA  SER    95      66.372  76.370  51.729  1.00  0.00           C  
ATOM   1286  HA  SER    95      66.236  75.611  52.499  1.00  0.00           H  
ATOM   1287  CB  SER    95      65.016  76.887  51.248  1.00  0.00           C  
ATOM   1288  HB2 SER    95      65.170  77.626  50.463  1.00  0.00           H  
ATOM   1289  HB3 SER    95      64.264  76.137  51.006  1.00  0.00           H  
ATOM   1290  OG  SER    95      64.294  77.419  52.357  1.00  0.00           O  
ATOM   1291  HG  SER    95      64.670  78.283  52.543  1.00  0.00           H  
ATOM   1292  C   SER    95      66.986  75.698  50.559  1.00  0.00           C  
ATOM   1293  O   SER    95      67.363  76.432  49.659  1.00  0.00           O  
ATOM   1294  N   SER    96      67.090  74.359  50.555  1.00  0.00           N  
ATOM   1295  H   SER    96      66.874  73.876  51.415  1.00  0.00           H  
ATOM   1296  CA  SER    96      67.766  73.486  49.674  1.00  0.00           C  
ATOM   1297  HA  SER    96      68.785  73.872  49.662  1.00  0.00           H  
ATOM   1298  CB  SER    96      67.965  72.143  50.365  1.00  0.00           C  
ATOM   1299  HB2 SER    96      67.068  71.544  50.206  1.00  0.00           H  
ATOM   1300  HB3 SER    96      68.764  71.546  49.927  1.00  0.00           H  
ATOM   1301  OG  SER    96      68.200  72.197  51.727  1.00  0.00           O  
ATOM   1302  HG  SER    96      67.912  71.374  52.129  1.00  0.00           H  
ATOM   1303  C   SER    96      67.168  73.428  48.229  1.00  0.00           C  
ATOM   1304  O   SER    96      65.968  73.596  47.964  1.00  0.00           O  
ATOM   1305  N   TYR    97      67.963  73.413  47.163  1.00  0.00           N  
ATOM   1306  H   TYR    97      67.498  73.564  46.280  1.00  0.00           H  
ATOM   1307  CA  TYR    97      69.422  73.603  47.026  1.00  0.00           C  
ATOM   1308  HA  TYR    97      69.592  73.539  45.951  1.00  0.00           H  
ATOM   1309  CB  TYR    97      69.829  75.015  47.375  1.00  0.00           C  
ATOM   1310  HB2 TYR    97      69.098  75.717  46.974  1.00  0.00           H  
ATOM   1311  HB3 TYR    97      69.694  75.157  48.447  1.00  0.00           H  
ATOM   1312  CG  TYR    97      71.308  75.307  47.028  1.00  0.00           C  
ATOM   1313  CD1 TYR    97      71.701  75.560  45.741  1.00  0.00           C  
ATOM   1314  HD1 TYR    97      71.049  75.611  44.882  1.00  0.00           H  
ATOM   1315  CE1 TYR    97      73.105  75.830  45.457  1.00  0.00           C  
ATOM   1316  HE1 TYR    97      73.424  76.036  44.446  1.00  0.00           H  
ATOM   1317  CZ  TYR    97      73.993  75.809  46.485  1.00  0.00           C  
ATOM   1318  OH  TYR    97      75.295  76.216  46.188  1.00  0.00           O  
ATOM   1319  HH  TYR    97      75.290  76.794  45.422  1.00  0.00           H  
ATOM   1320  CE2 TYR    97      73.593  75.526  47.841  1.00  0.00           C  
ATOM   1321  HE2 TYR    97      74.295  75.607  48.657  1.00  0.00           H  
ATOM   1322  CD2 TYR    97      72.240  75.261  48.075  1.00  0.00           C  
ATOM   1323  HD2 TYR    97      71.888  75.138  49.089  1.00  0.00           H  
ATOM   1324  C   TYR    97      70.120  72.460  47.775  1.00  0.00           C  
ATOM   1325  O   TYR    97      70.838  72.696  48.731  1.00  0.00           O  
ATOM   1326  N   PRO    98      69.839  71.174  47.349  1.00  0.00           N  
ATOM   1327  CD  PRO    98      70.499  70.079  48.007  1.00  0.00           C  
ATOM   1328  HD2 PRO    98      70.032  69.859  48.967  1.00  0.00           H  
ATOM   1329  HD3 PRO    98      71.564  70.291  48.102  1.00  0.00           H  
ATOM   1330  CG  PRO    98      70.283  68.845  47.145  1.00  0.00           C  
ATOM   1331  HG2 PRO    98      69.570  68.106  47.512  1.00  0.00           H  
ATOM   1332  HG3 PRO    98      71.254  68.361  47.049  1.00  0.00           H  
ATOM   1333  CB  PRO    98      69.724  69.370  45.789  1.00  0.00           C  
ATOM   1334  HB2 PRO    98      69.024  68.642  45.378  1.00  0.00           H  
ATOM   1335  HB3 PRO    98      70.576  69.650  45.170  1.00  0.00           H  
ATOM   1336  CA  PRO    98      69.060  70.726  46.185  1.00  0.00           C  
ATOM   1337  HA  PRO    98      69.228  71.406  45.350  1.00  0.00           H  
ATOM   1338  C   PRO    98      67.561  70.595  46.414  1.00  0.00           C  
ATOM   1339  O   PRO    98      67.117  70.458  47.538  1.00  0.00           O  
ATOM   1340  N   GLY    99      66.717  70.603  45.348  1.00  0.00           N  
ATOM   1341  H   GLY    99      67.126  70.609  44.424  1.00  0.00           H  
ATOM   1342  CA  GLY    99      65.280  70.433  45.477  1.00  0.00           C  
ATOM   1343  HA2 GLY    99      64.952  70.837  46.435  1.00  0.00           H  
ATOM   1344  HA3 GLY    99      64.878  71.009  44.644  1.00  0.00           H  
ATOM   1345  C   GLY    99      64.858  68.964  45.285  1.00  0.00           C  
ATOM   1346  O   GLY    99      65.645  68.046  45.545  1.00  0.00           O  
ATOM   1347  N   TYR   100      63.702  68.743  44.649  1.00  0.00           N  
ATOM   1348  H   TYR   100      63.153  69.569  44.461  1.00  0.00           H  
ATOM   1349  CA  TYR   100      63.122  67.370  44.405  1.00  0.00           C  
ATOM   1350  HA  TYR   100      63.919  66.632  44.489  1.00  0.00           H  
ATOM   1351  CB  TYR   100      62.120  67.171  45.508  1.00  0.00           C  
ATOM   1352  HB2 TYR   100      61.445  66.333  45.338  1.00  0.00           H  
ATOM   1353  HB3 TYR   100      62.648  66.952  46.437  1.00  0.00           H  
ATOM   1354  CG  TYR   100      61.141  68.287  45.717  1.00  0.00           C  
ATOM   1355  CD1 TYR   100      60.034  68.441  44.842  1.00  0.00           C  
ATOM   1356  HD1 TYR   100      59.953  67.769  44.000  1.00  0.00           H  
ATOM   1357  CE1 TYR   100      59.187  69.542  44.933  1.00  0.00           C  
ATOM   1358  HE1 TYR   100      58.378  69.689  44.233  1.00  0.00           H  
ATOM   1359  CZ  TYR   100      59.354  70.356  46.107  1.00  0.00           C  
ATOM   1360  OH  TYR   100      58.533  71.459  46.173  1.00  0.00           O  
ATOM   1361  HH  TYR   100      57.982  71.535  45.391  1.00  0.00           H  
ATOM   1362  CE2 TYR   100      60.357  70.175  46.984  1.00  0.00           C  
ATOM   1363  HE2 TYR   100      60.447  70.784  47.872  1.00  0.00           H  
ATOM   1364  CD2 TYR   100      61.354  69.200  46.741  1.00  0.00           C  
ATOM   1365  HD2 TYR   100      62.148  69.068  47.461  1.00  0.00           H  
ATOM   1366  C   TYR   100      62.453  67.080  43.034  1.00  0.00           C  
ATOM   1367  O   TYR   100      61.796  66.083  42.812  1.00  0.00           O  
ATOM   1368  N   GLY   101      62.671  67.987  42.079  1.00  0.00           N  
ATOM   1369  H   GLY   101      63.277  68.737  42.380  1.00  0.00           H  
ATOM   1370  CA  GLY   101      62.192  67.896  40.729  1.00  0.00           C  
ATOM   1371  HA2 GLY   101      62.780  68.406  39.966  1.00  0.00           H  
ATOM   1372  HA3 GLY   101      62.225  66.826  40.520  1.00  0.00           H  
ATOM   1373  C   GLY   101      60.695  68.284  40.687  1.00  0.00           C  
ATOM   1374  O   GLY   101      60.190  69.014  41.496  1.00  0.00           O  
ATOM   1375  N   GLN   102      60.081  67.829  39.608  1.00  0.00           N  
ATOM   1376  H   GLN   102      60.585  67.329  38.890  1.00  0.00           H  
ATOM   1377  CA  GLN   102      58.702  68.265  39.279  1.00  0.00           C  
ATOM   1378  HA  GLN   102      58.712  69.314  38.983  1.00  0.00           H  
ATOM   1379  CB  GLN   102      58.204  67.492  38.006  1.00  0.00           C  
ATOM   1380  HB2 GLN   102      58.807  67.894  37.192  1.00  0.00           H  
ATOM   1381  HB3 GLN   102      58.330  66.410  38.001  1.00  0.00           H  
ATOM   1382  CG  GLN   102      56.708  67.760  37.627  1.00  0.00           C  
ATOM   1383  HG2 GLN   102      56.072  67.389  38.431  1.00  0.00           H  
ATOM   1384  HG3 GLN   102      56.492  68.827  37.672  1.00  0.00           H  
ATOM   1385  CD  GLN   102      56.331  67.201  36.265  1.00  0.00           C  
ATOM   1386  OE1 GLN   102      57.153  66.740  35.466  1.00  0.00           O  
ATOM   1387  NE2 GLN   102      55.084  67.318  35.863  1.00  0.00           N  
ATOM   1388 HE21 GLN   102      54.413  67.743  36.487  1.00  0.00           H  
ATOM   1389 HE22 GLN   102      54.806  66.603  35.207  1.00  0.00           H  
ATOM   1390  C   GLN   102      57.695  68.067  40.511  1.00  0.00           C  
ATOM   1391  O   GLN   102      56.782  68.907  40.688  1.00  0.00           O  
ATOM   1392  N   GLN   103      57.764  67.003  41.307  1.00  0.00           N  
ATOM   1393  H   GLN   103      58.571  66.428  41.111  1.00  0.00           H  
ATOM   1394  CA  GLN   103      57.049  66.706  42.492  1.00  0.00           C  
ATOM   1395  HA  GLN   103      56.840  67.600  43.081  1.00  0.00           H  
ATOM   1396  CB  GLN   103      55.689  66.018  42.078  1.00  0.00           C  
ATOM   1397  HB2 GLN   103      55.762  65.402  41.182  1.00  0.00           H  
ATOM   1398  HB3 GLN   103      55.410  65.328  42.874  1.00  0.00           H  
ATOM   1399  CG  GLN   103      54.457  66.801  41.728  1.00  0.00           C  
ATOM   1400  HG2 GLN   103      54.782  67.530  40.986  1.00  0.00           H  
ATOM   1401  HG3 GLN   103      53.614  66.201  41.385  1.00  0.00           H  
ATOM   1402  CD  GLN   103      53.858  67.618  42.919  1.00  0.00           C  
ATOM   1403  OE1 GLN   103      54.154  68.777  43.030  1.00  0.00           O  
ATOM   1404  NE2 GLN   103      52.936  67.174  43.730  1.00  0.00           N  
ATOM   1405 HE21 GLN   103      52.721  67.760  44.525  1.00  0.00           H  
ATOM   1406 HE22 GLN   103      52.389  66.328  43.656  1.00  0.00           H  
ATOM   1407  C   GLN   103      57.897  65.755  43.360  1.00  0.00           C  
ATOM   1408  O   GLN   103      58.566  64.874  42.748  1.00  0.00           O  
ATOM   1409  N   PRO   104      57.957  65.809  44.707  1.00  0.00           N  
ATOM   1410  CD  PRO   104      57.067  66.613  45.564  1.00  0.00           C  
ATOM   1411  HD2 PRO   104      56.064  66.419  45.182  1.00  0.00           H  
ATOM   1412  HD3 PRO   104      57.308  67.675  45.532  1.00  0.00           H  
ATOM   1413  CG  PRO   104      57.177  66.011  46.941  1.00  0.00           C  
ATOM   1414  HG2 PRO   104      56.458  65.198  47.040  1.00  0.00           H  
ATOM   1415  HG3 PRO   104      57.022  66.786  47.691  1.00  0.00           H  
ATOM   1416  CB  PRO   104      58.652  65.532  46.857  1.00  0.00           C  
ATOM   1417  HB2 PRO   104      58.985  64.901  47.681  1.00  0.00           H  
ATOM   1418  HB3 PRO   104      59.136  66.504  46.946  1.00  0.00           H  
ATOM   1419  CA  PRO   104      58.814  64.939  45.498  1.00  0.00           C  
ATOM   1420  HA  PRO   104      59.843  65.153  45.209  1.00  0.00           H  
ATOM   1421  C   PRO   104      58.500  63.507  45.472  1.00  0.00           C  
ATOM   1422  O   PRO   104      57.345  63.114  45.411  1.00  0.00           O  
ATOM   1423  N   ALA   105      59.574  62.659  45.455  1.00  0.00           N  
ATOM   1424  H   ALA   105      60.494  63.035  45.636  1.00  0.00           H  
ATOM   1425  CA  ALA   105      59.441  61.219  45.380  1.00  0.00           C  
ATOM   1426  HA  ALA   105      59.013  61.139  44.380  1.00  0.00           H  
ATOM   1427  CB  ALA   105      60.829  60.512  45.476  1.00  0.00           C  
ATOM   1428  HB1 ALA   105      61.532  60.977  44.784  1.00  0.00           H  
ATOM   1429  HB2 ALA   105      61.203  60.635  46.492  1.00  0.00           H  
ATOM   1430  HB3 ALA   105      60.721  59.447  45.270  1.00  0.00           H  
ATOM   1431  C   ALA   105      58.484  60.516  46.397  1.00  0.00           C  
ATOM   1432  O   ALA   105      58.475  60.778  47.593  1.00  0.00           O  
ATOM   1433  N   PRO   106      57.682  59.505  46.116  1.00  0.00           N  
ATOM   1434  CD  PRO   106      57.253  59.127  44.807  1.00  0.00           C  
ATOM   1435  HD2 PRO   106      58.083  58.594  44.344  1.00  0.00           H  
ATOM   1436  HD3 PRO   106      56.921  60.018  44.274  1.00  0.00           H  
ATOM   1437  CG  PRO   106      56.051  58.143  44.963  1.00  0.00           C  
ATOM   1438  HG2 PRO   106      56.075  57.468  44.107  1.00  0.00           H  
ATOM   1439  HG3 PRO   106      55.125  58.706  45.079  1.00  0.00           H  
ATOM   1440  CB  PRO   106      56.522  57.386  46.210  1.00  0.00           C  
ATOM   1441  HB2 PRO   106      57.255  56.593  46.060  1.00  0.00           H  
ATOM   1442  HB3 PRO   106      55.738  56.834  46.729  1.00  0.00           H  
ATOM   1443  CA  PRO   106      57.134  58.487  47.068  1.00  0.00           C  
ATOM   1444  HA  PRO   106      56.374  58.919  47.718  1.00  0.00           H  
ATOM   1445  C   PRO   106      58.160  57.923  48.093  1.00  0.00           C  
ATOM   1446  O   PRO   106      59.340  57.506  47.791  1.00  0.00           O  
ATOM   1447  N   SER   107      57.683  57.846  49.344  1.00  0.00           N  
ATOM   1448  H   SER   107      56.729  58.098  49.559  1.00  0.00           H  
ATOM   1449  CA  SER   107      58.444  57.439  50.560  1.00  0.00           C  
ATOM   1450  HA  SER   107      59.376  57.996  50.662  1.00  0.00           H  
ATOM   1451  CB  SER   107      57.591  57.884  51.793  1.00  0.00           C  
ATOM   1452  HB2 SER   107      57.043  57.039  52.208  1.00  0.00           H  
ATOM   1453  HB3 SER   107      58.253  58.279  52.563  1.00  0.00           H  
ATOM   1454  OG  SER   107      56.626  59.000  51.649  1.00  0.00           O  
ATOM   1455  HG  SER   107      57.078  59.846  51.665  1.00  0.00           H  
ATOM   1456  C   SER   107      58.617  55.926  50.714  1.00  0.00           C  
ATOM   1457  O   SER   107      59.438  55.463  51.532  1.00  0.00           O  
ATOM   1458  N   SER   108      57.884  55.138  49.963  1.00  0.00           N  
ATOM   1459  H   SER   108      57.179  55.540  49.362  1.00  0.00           H  
ATOM   1460  CA  SER   108      57.979  53.678  49.986  1.00  0.00           C  
ATOM   1461  HA  SER   108      57.431  53.367  50.876  1.00  0.00           H  
ATOM   1462  CB  SER   108      57.191  53.231  48.771  1.00  0.00           C  
ATOM   1463  HB2 SER   108      57.699  53.525  47.852  1.00  0.00           H  
ATOM   1464  HB3 SER   108      57.167  52.159  48.572  1.00  0.00           H  
ATOM   1465  OG  SER   108      55.823  53.594  48.775  1.00  0.00           O  
ATOM   1466  HG  SER   108      55.376  53.013  49.395  1.00  0.00           H  
ATOM   1467  C   SER   108      59.324  52.994  49.917  1.00  0.00           C  
ATOM   1468  O   SER   108      60.309  53.475  49.287  1.00  0.00           O  
ATOM   1469  N   THR   109      59.533  51.995  50.713  1.00  0.00           N  
ATOM   1470  H   THR   109      58.749  51.531  51.148  1.00  0.00           H  
ATOM   1471  CA  THR   109      60.673  51.186  50.913  1.00  0.00           C  
ATOM   1472  HA  THR   109      61.428  51.681  51.522  1.00  0.00           H  
ATOM   1473  CB  THR   109      60.194  49.948  51.701  1.00  0.00           C  
ATOM   1474  HB  THR   109      61.077  49.361  51.954  1.00  0.00           H  
ATOM   1475  CG2 THR   109      59.588  50.240  53.080  1.00  0.00           C  
ATOM   1476 HG21 THR   109      59.839  49.566  53.899  1.00  0.00           H  
ATOM   1477 HG22 THR   109      59.990  51.156  53.511  1.00  0.00           H  
ATOM   1478 HG23 THR   109      58.500  50.212  53.022  1.00  0.00           H  
ATOM   1479  OG1 THR   109      59.264  49.315  50.947  1.00  0.00           O  
ATOM   1480  HG1 THR   109      59.693  48.623  50.437  1.00  0.00           H  
ATOM   1481  C   THR   109      61.365  50.659  49.660  1.00  0.00           C  
ATOM   1482  O   THR   109      60.752  50.463  48.618  1.00  0.00           O  
ATOM   1483  N   SER   110      62.669  50.520  49.743  1.00  0.00           N  
ATOM   1484  H   SER   110      63.066  50.719  50.650  1.00  0.00           H  
ATOM   1485  CA  SER   110      63.423  49.714  48.795  1.00  0.00           C  
ATOM   1486  HA  SER   110      63.161  49.951  47.764  1.00  0.00           H  
ATOM   1487  CB  SER   110      64.933  49.992  49.042  1.00  0.00           C  
ATOM   1488  HB2 SER   110      65.527  49.385  48.359  1.00  0.00           H  
ATOM   1489  HB3 SER   110      65.033  51.073  48.943  1.00  0.00           H  
ATOM   1490  OG  SER   110      65.155  49.550  50.369  1.00  0.00           O  
ATOM   1491  HG  SER   110      65.923  49.935  50.797  1.00  0.00           H  
ATOM   1492  C   SER   110      63.193  48.196  48.969  1.00  0.00           C  
ATOM   1493  O   SER   110      62.462  47.813  49.837  1.00  0.00           O  
ATOM   1494  N   GLY   111      63.919  47.260  48.240  1.00  0.00           N  
ATOM   1495  H   GLY   111      64.570  47.628  47.561  1.00  0.00           H  
ATOM   1496  CA  GLY   111      63.911  45.755  48.384  1.00  0.00           C  
ATOM   1497  HA2 GLY   111      64.595  45.298  47.669  1.00  0.00           H  
ATOM   1498  HA3 GLY   111      64.326  45.457  49.347  1.00  0.00           H  
ATOM   1499  C   GLY   111      62.516  45.192  48.255  1.00  0.00           C  
ATOM   1500  O   GLY   111      61.648  45.726  47.569  1.00  0.00           O  
ATOM   1501  N   SER   112      62.066  44.117  48.928  1.00  0.00           N  
ATOM   1502  H   SER   112      61.175  43.783  48.588  1.00  0.00           H  
ATOM   1503  CA  SER   112      62.780  42.955  49.560  1.00  0.00           C  
ATOM   1504  HA  SER   112      62.144  42.071  49.532  1.00  0.00           H  
ATOM   1505  CB  SER   112      63.946  42.476  48.727  1.00  0.00           C  
ATOM   1506  HB2 SER   112      63.638  41.910  47.849  1.00  0.00           H  
ATOM   1507  HB3 SER   112      64.530  43.311  48.339  1.00  0.00           H  
ATOM   1508  OG  SER   112      64.666  41.698  49.647  1.00  0.00           O  
ATOM   1509  HG  SER   112      64.645  40.772  49.394  1.00  0.00           H  
ATOM   1510  C   SER   112      63.070  43.323  51.037  1.00  0.00           C  
ATOM   1511  O   SER   112      63.952  44.147  51.351  1.00  0.00           O  
ATOM   1512  N   TYR   113      62.538  42.689  52.093  1.00  0.00           N  
ATOM   1513  H   TYR   113      62.902  42.961  52.994  1.00  0.00           H  
ATOM   1514  CA  TYR   113      61.782  41.427  52.129  1.00  0.00           C  
ATOM   1515  HA  TYR   113      62.219  40.747  51.398  1.00  0.00           H  
ATOM   1516  CB  TYR   113      61.949  40.679  53.482  1.00  0.00           C  
ATOM   1517  HB2 TYR   113      61.310  41.208  54.189  1.00  0.00           H  
ATOM   1518  HB3 TYR   113      61.494  39.705  53.305  1.00  0.00           H  
ATOM   1519  CG  TYR   113      63.415  40.638  53.947  1.00  0.00           C  
ATOM   1520  CD1 TYR   113      64.333  40.075  53.014  1.00  0.00           C  
ATOM   1521  HD1 TYR   113      63.985  39.588  52.115  1.00  0.00           H  
ATOM   1522  CE1 TYR   113      65.669  40.186  53.388  1.00  0.00           C  
ATOM   1523  HE1 TYR   113      66.503  39.867  52.780  1.00  0.00           H  
ATOM   1524  CZ  TYR   113      66.029  40.515  54.698  1.00  0.00           C  
ATOM   1525  OH  TYR   113      67.353  40.680  55.019  1.00  0.00           O  
ATOM   1526  HH  TYR   113      67.462  41.047  55.900  1.00  0.00           H  
ATOM   1527  CE2 TYR   113      65.115  40.871  55.675  1.00  0.00           C  
ATOM   1528  HE2 TYR   113      65.432  41.027  56.696  1.00  0.00           H  
ATOM   1529  CD2 TYR   113      63.769  41.008  55.236  1.00  0.00           C  
ATOM   1530  HD2 TYR   113      63.064  41.517  55.876  1.00  0.00           H  
ATOM   1531  C   TYR   113      60.251  41.483  51.823  1.00  0.00           C  
ATOM   1532  O   TYR   113      59.655  40.442  51.673  1.00  0.00           O  
ATOM   1533  N   GLY   114      59.688  42.711  51.684  1.00  0.00           N  
ATOM   1534  H   GLY   114      60.241  43.555  51.700  1.00  0.00           H  
ATOM   1535  CA  GLY   114      58.377  42.912  51.002  1.00  0.00           C  
ATOM   1536  HA2 GLY   114      57.571  42.229  51.269  1.00  0.00           H  
ATOM   1537  HA3 GLY   114      58.041  43.894  51.334  1.00  0.00           H  
ATOM   1538  C   GLY   114      58.470  42.997  49.489  1.00  0.00           C  
ATOM   1539  O   GLY   114      59.462  42.549  48.924  1.00  0.00           O  
ATOM   1540  N   SER   115      57.553  43.612  48.815  1.00  0.00           N  
ATOM   1541  H   SER   115      57.850  43.649  47.850  1.00  0.00           H  
ATOM   1542  CA  SER   115      56.300  44.304  49.232  1.00  0.00           C  
ATOM   1543  HA  SER   115      56.471  45.143  49.908  1.00  0.00           H  
ATOM   1544  CB  SER   115      55.537  44.687  47.956  1.00  0.00           C  
ATOM   1545  HB2 SER   115      54.536  44.958  48.293  1.00  0.00           H  
ATOM   1546  HB3 SER   115      56.040  45.511  47.450  1.00  0.00           H  
ATOM   1547  OG  SER   115      55.300  43.683  46.970  1.00  0.00           O  
ATOM   1548  HG  SER   115      55.069  44.031  46.106  1.00  0.00           H  
ATOM   1549  C   SER   115      55.272  43.438  50.008  1.00  0.00           C  
ATOM   1550  O   SER   115      55.411  42.271  50.201  1.00  0.00           O  
ATOM   1551  N   SER   116      54.150  43.965  50.504  1.00  0.00           N  
ATOM   1552  H   SER   116      53.981  44.915  50.208  1.00  0.00           H  
ATOM   1553  CA  SER   116      53.018  43.145  51.022  1.00  0.00           C  
ATOM   1554  HA  SER   116      53.300  42.588  51.916  1.00  0.00           H  
ATOM   1555  CB  SER   116      51.901  44.028  51.519  1.00  0.00           C  
ATOM   1556  HB2 SER   116      51.707  44.748  50.725  1.00  0.00           H  
ATOM   1557  HB3 SER   116      51.067  43.395  51.822  1.00  0.00           H  
ATOM   1558  OG  SER   116      52.307  44.831  52.541  1.00  0.00           O  
ATOM   1559  HG  SER   116      51.501  45.274  52.816  1.00  0.00           H  
ATOM   1560  C   SER   116      52.399  42.228  49.929  1.00  0.00           C  
ATOM   1561  O   SER   116      52.486  42.540  48.747  1.00  0.00           O  
ATOM   1562  N   SER   117      52.037  41.048  50.427  1.00  0.00           N  
ATOM   1563  H   SER   117      52.435  40.835  51.330  1.00  0.00           H  
ATOM   1564  CA  SER   117      51.504  39.950  49.612  1.00  0.00           C  
ATOM   1565  HA  SER   117      51.017  40.424  48.760  1.00  0.00           H  
ATOM   1566  CB  SER   117      52.561  38.910  49.205  1.00  0.00           C  
ATOM   1567  HB2 SER   117      53.064  38.523  50.091  1.00  0.00           H  
ATOM   1568  HB3 SER   117      52.075  38.058  48.730  1.00  0.00           H  
ATOM   1569  OG  SER   117      53.424  39.551  48.326  1.00  0.00           O  
ATOM   1570  HG  SER   117      52.919  39.957  47.618  1.00  0.00           H  
ATOM   1571  C   SER   117      50.297  39.244  50.246  1.00  0.00           C  
ATOM   1572  O   SER   117      50.111  38.029  50.105  1.00  0.00           O  
ATOM   1573  N   GLN   118      49.497  39.972  51.085  1.00  0.00           N  
ATOM   1574  H   GLN   118      49.791  40.898  51.358  1.00  0.00           H  
ATOM   1575  CA  GLN   118      48.194  39.509  51.619  1.00  0.00           C  
ATOM   1576  HA  GLN   118      47.807  40.474  51.945  1.00  0.00           H  
ATOM   1577  CB  GLN   118      47.287  39.241  50.421  1.00  0.00           C  
ATOM   1578  HB2 GLN   118      47.309  40.066  49.708  1.00  0.00           H  
ATOM   1579  HB3 GLN   118      47.717  38.352  49.961  1.00  0.00           H  
ATOM   1580  CG  GLN   118      45.816  38.950  50.824  1.00  0.00           C  
ATOM   1581  HG2 GLN   118      45.373  38.250  50.115  1.00  0.00           H  
ATOM   1582  HG3 GLN   118      45.732  38.419  51.772  1.00  0.00           H  
ATOM   1583  CD  GLN   118      44.867  40.196  51.144  1.00  0.00           C  
ATOM   1584  OE1 GLN   118      45.295  41.347  51.271  1.00  0.00           O  
ATOM   1585  NE2 GLN   118      43.577  40.063  51.460  1.00  0.00           N  
ATOM   1586 HE21 GLN   118      43.305  39.091  51.427  1.00  0.00           H  
ATOM   1587 HE22 GLN   118      42.974  40.872  51.501  1.00  0.00           H  
ATOM   1588  C   GLN   118      48.225  38.477  52.767  1.00  0.00           C  
ATOM   1589  O   GLN   118      48.628  37.336  52.574  1.00  0.00           O  
ATOM   1590  N   SER   119      47.877  38.831  53.981  1.00  0.00           N  
ATOM   1591  H   SER   119      48.017  38.133  54.696  1.00  0.00           H  
ATOM   1592  CA  SER   119      47.537  40.201  54.460  1.00  0.00           C  
ATOM   1593  HA  SER   119      46.765  40.532  53.764  1.00  0.00           H  
ATOM   1594  CB  SER   119      47.044  40.012  55.899  1.00  0.00           C  
ATOM   1595  HB2 SER   119      47.842  39.635  56.539  1.00  0.00           H  
ATOM   1596  HB3 SER   119      46.772  40.961  56.360  1.00  0.00           H  
ATOM   1597  OG  SER   119      45.976  39.079  56.084  1.00  0.00           O  
ATOM   1598  HG  SER   119      45.155  39.562  55.962  1.00  0.00           H  
ATOM   1599  C   SER   119      48.758  41.110  54.349  1.00  0.00           C  
ATOM   1600  O   SER   119      49.838  40.591  54.093  1.00  0.00           O  
ATOM   1601  N   SER   120      48.507  42.387  54.321  1.00  0.00           N  
ATOM   1602  H   SER   120      47.571  42.723  54.502  1.00  0.00           H  
ATOM   1603  CA  SER   120      49.545  43.387  54.723  1.00  0.00           C  
ATOM   1604  HA  SER   120      50.448  43.122  54.174  1.00  0.00           H  
ATOM   1605  CB  SER   120      49.149  44.842  54.353  1.00  0.00           C  
ATOM   1606  HB2 SER   120      48.147  45.060  54.725  1.00  0.00           H  
ATOM   1607  HB3 SER   120      49.857  45.553  54.778  1.00  0.00           H  
ATOM   1608  OG  SER   120      49.090  44.802  52.974  1.00  0.00           O  
ATOM   1609  HG  SER   120      48.250  44.506  52.616  1.00  0.00           H  
ATOM   1610  C   SER   120      49.782  43.353  56.218  1.00  0.00           C  
ATOM   1611  O   SER   120      48.908  42.850  56.895  1.00  0.00           O  
ATOM   1612  N   SER   121      50.932  43.772  56.777  1.00  0.00           N  
ATOM   1613  H   SER   121      50.996  43.685  57.781  1.00  0.00           H  
ATOM   1614  CA  SER   121      52.248  43.882  56.028  1.00  0.00           C  
ATOM   1615  HA  SER   121      52.079  44.450  55.113  1.00  0.00           H  
ATOM   1616  CB  SER   121      53.337  44.487  56.906  1.00  0.00           C  
ATOM   1617  HB2 SER   121      53.319  44.022  57.892  1.00  0.00           H  
ATOM   1618  HB3 SER   121      54.310  44.483  56.415  1.00  0.00           H  
ATOM   1619  OG  SER   121      53.059  45.820  57.116  1.00  0.00           O  
ATOM   1620  HG  SER   121      52.187  45.908  57.509  1.00  0.00           H  
ATOM   1621  C   SER   121      52.914  42.536  55.562  1.00  0.00           C  
ATOM   1622  O   SER   121      53.726  42.523  54.616  1.00  0.00           O  
ATOM   1623  N   TYR   122      52.526  41.428  56.187  1.00  0.00           N  
ATOM   1624  H   TYR   122      51.940  41.579  56.995  1.00  0.00           H  
ATOM   1625  CA  TYR   122      52.855  40.039  55.832  1.00  0.00           C  
ATOM   1626  HA  TYR   122      53.175  40.051  54.791  1.00  0.00           H  
ATOM   1627  CB  TYR   122      54.017  39.586  56.727  1.00  0.00           C  
ATOM   1628  HB2 TYR   122      53.488  39.544  57.679  1.00  0.00           H  
ATOM   1629  HB3 TYR   122      54.325  38.571  56.473  1.00  0.00           H  
ATOM   1630  CG  TYR   122      55.258  40.435  56.766  1.00  0.00           C  
ATOM   1631  CD1 TYR   122      55.333  41.455  57.760  1.00  0.00           C  
ATOM   1632  HD1 TYR   122      54.584  41.513  58.536  1.00  0.00           H  
ATOM   1633  CE1 TYR   122      56.462  42.248  57.691  1.00  0.00           C  
ATOM   1634  HE1 TYR   122      56.517  43.005  58.459  1.00  0.00           H  
ATOM   1635  CZ  TYR   122      57.340  42.233  56.619  1.00  0.00           C  
ATOM   1636  OH  TYR   122      58.297  43.181  56.587  1.00  0.00           O  
ATOM   1637  HH  TYR   122      58.374  43.751  57.356  1.00  0.00           H  
ATOM   1638  CE2 TYR   122      57.282  41.237  55.657  1.00  0.00           C  
ATOM   1639  HE2 TYR   122      57.985  41.161  54.841  1.00  0.00           H  
ATOM   1640  CD2 TYR   122      56.172  40.376  55.702  1.00  0.00           C  
ATOM   1641  HD2 TYR   122      55.976  39.600  54.976  1.00  0.00           H  
ATOM   1642  C   TYR   122      51.655  39.088  55.970  1.00  0.00           C  
ATOM   1643  O   TYR   122      51.033  38.876  57.013  1.00  0.00           O  
ATOM   1644  N   GLY   123      51.488  38.227  54.950  1.00  0.00           N  
ATOM   1645  H   GLY   123      50.709  37.607  55.119  1.00  0.00           H  
ATOM   1646  CA  GLY   123      52.144  38.031  53.658  1.00  0.00           C  
ATOM   1647  HA2 GLY   123      51.757  38.709  52.898  1.00  0.00           H  
ATOM   1648  HA3 GLY   123      53.219  38.159  53.785  1.00  0.00           H  
ATOM   1649  C   GLY   123      52.039  36.677  52.981  1.00  0.00           C  
ATOM   1650  O   GLY   123      51.096  35.895  53.154  1.00  0.00           O  
ATOM   1651  N   GLN   124      53.044  36.419  52.164  1.00  0.00           N  
ATOM   1652  H   GLN   124      53.723  37.122  51.911  1.00  0.00           H  
ATOM   1653  CA  GLN   124      53.382  35.159  51.583  1.00  0.00           C  
ATOM   1654  HA  GLN   124      52.652  34.447  51.969  1.00  0.00           H  
ATOM   1655  CB  GLN   124      53.170  35.415  50.051  1.00  0.00           C  
ATOM   1656  HB2 GLN   124      52.163  35.803  49.902  1.00  0.00           H  
ATOM   1657  HB3 GLN   124      53.908  36.138  49.703  1.00  0.00           H  
ATOM   1658  CG  GLN   124      53.424  34.112  49.199  1.00  0.00           C  
ATOM   1659  HG2 GLN   124      53.012  34.202  48.194  1.00  0.00           H  
ATOM   1660  HG3 GLN   124      54.509  34.114  49.101  1.00  0.00           H  
ATOM   1661  CD  GLN   124      53.032  32.762  49.820  1.00  0.00           C  
ATOM   1662  OE1 GLN   124      53.755  31.800  49.754  1.00  0.00           O  
ATOM   1663  NE2 GLN   124      51.936  32.608  50.572  1.00  0.00           N  
ATOM   1664 HE21 GLN   124      51.210  33.302  50.681  1.00  0.00           H  
ATOM   1665 HE22 GLN   124      51.849  31.725  51.055  1.00  0.00           H  
ATOM   1666  C   GLN   124      54.812  34.665  51.917  1.00  0.00           C  
ATOM   1667  O   GLN   124      55.718  35.052  51.168  1.00  0.00           O  
ATOM   1668  N   PRO   125      55.022  33.762  52.933  1.00  0.00           N  
ATOM   1669  CD  PRO   125      56.417  33.337  53.228  1.00  0.00           C  
ATOM   1670  HD2 PRO   125      57.114  34.165  53.353  1.00  0.00           H  
ATOM   1671  HD3 PRO   125      56.748  32.569  52.529  1.00  0.00           H  
ATOM   1672  CG  PRO   125      56.287  32.650  54.615  1.00  0.00           C  
ATOM   1673  HG2 PRO   125      56.674  33.245  55.442  1.00  0.00           H  
ATOM   1674  HG3 PRO   125      56.899  31.752  54.710  1.00  0.00           H  
ATOM   1675  CB  PRO   125      54.855  32.163  54.729  1.00  0.00           C  
ATOM   1676  HB2 PRO   125      54.502  32.148  55.761  1.00  0.00           H  
ATOM   1677  HB3 PRO   125      54.800  31.188  54.247  1.00  0.00           H  
ATOM   1678  CA  PRO   125      54.054  33.227  53.870  1.00  0.00           C  
ATOM   1679  HA  PRO   125      53.195  32.692  53.465  1.00  0.00           H  
ATOM   1680  C   PRO   125      53.646  34.379  54.885  1.00  0.00           C  
ATOM   1681  O   PRO   125      54.101  35.543  54.900  1.00  0.00           O  
ATOM   1682  N   GLN   126      52.532  34.181  55.588  1.00  0.00           N  
ATOM   1683  H   GLN   126      52.175  33.241  55.494  1.00  0.00           H  
ATOM   1684  CA  GLN   126      51.868  35.070  56.493  1.00  0.00           C  
ATOM   1685  HA  GLN   126      51.802  35.999  55.926  1.00  0.00           H  
ATOM   1686  CB  GLN   126      50.431  34.506  56.844  1.00  0.00           C  
ATOM   1687  HB2 GLN   126      50.023  34.064  55.936  1.00  0.00           H  
ATOM   1688  HB3 GLN   126      50.652  33.708  57.553  1.00  0.00           H  
ATOM   1689  CG  GLN   126      49.345  35.344  57.518  1.00  0.00           C  
ATOM   1690  HG2 GLN   126      48.837  34.790  58.308  1.00  0.00           H  
ATOM   1691  HG3 GLN   126      49.852  36.215  57.934  1.00  0.00           H  
ATOM   1692  CD  GLN   126      48.293  35.842  56.554  1.00  0.00           C  
ATOM   1693  OE1 GLN   126      48.585  36.148  55.391  1.00  0.00           O  
ATOM   1694  NE2 GLN   126      47.036  35.940  56.951  1.00  0.00           N  
ATOM   1695 HE21 GLN   126      46.803  35.754  57.916  1.00  0.00           H  
ATOM   1696 HE22 GLN   126      46.412  36.169  56.191  1.00  0.00           H  
ATOM   1697  C   GLN   126      52.768  35.343  57.731  1.00  0.00           C  
ATOM   1698  O   GLN   126      53.431  34.446  58.360  1.00  0.00           O  
ATOM   1699  N   SER   127      52.821  36.597  58.026  1.00  0.00           N  
ATOM   1700  H   SER   127      52.244  37.175  57.432  1.00  0.00           H  
ATOM   1701  CA  SER   127      53.330  37.246  59.299  1.00  0.00           C  
ATOM   1702  HA  SER   127      52.899  38.240  59.419  1.00  0.00           H  
ATOM   1703  CB  SER   127      52.866  36.430  60.476  1.00  0.00           C  
ATOM   1704  HB2 SER   127      53.387  35.473  60.467  1.00  0.00           H  
ATOM   1705  HB3 SER   127      52.958  37.003  61.398  1.00  0.00           H  
ATOM   1706  OG  SER   127      51.510  36.009  60.395  1.00  0.00           O  
ATOM   1707  HG  SER   127      51.484  35.049  60.394  1.00  0.00           H  
ATOM   1708  C   SER   127      54.873  37.540  59.284  1.00  0.00           C  
ATOM   1709  O   SER   127      55.346  38.454  60.018  1.00  0.00           O  
ATOM   1710  N   GLY   128      55.629  36.911  58.390  1.00  0.00           N  
ATOM   1711  H   GLY   128      55.218  36.139  57.885  1.00  0.00           H  
ATOM   1712  CA  GLY   128      56.958  37.203  58.129  1.00  0.00           C  
ATOM   1713  HA2 GLY   128      57.020  38.101  57.515  1.00  0.00           H  
ATOM   1714  HA3 GLY   128      57.435  37.484  59.068  1.00  0.00           H  
ATOM   1715  C   GLY   128      57.869  36.170  57.469  1.00  0.00           C  
ATOM   1716  O   GLY   128      57.390  35.081  57.209  1.00  0.00           O  
ATOM   1717  N   SER   129      59.101  36.392  57.012  1.00  0.00           N  
ATOM   1718  H   SER   129      59.477  35.595  56.521  1.00  0.00           H  
ATOM   1719  CA  SER   129      59.921  37.615  57.037  1.00  0.00           C  
ATOM   1720  HA  SER   129      60.988  37.394  57.020  1.00  0.00           H  
ATOM   1721  CB  SER   129      59.739  38.463  55.735  1.00  0.00           C  
ATOM   1722  HB2 SER   129      58.716  38.839  55.710  1.00  0.00           H  
ATOM   1723  HB3 SER   129      60.450  39.287  55.788  1.00  0.00           H  
ATOM   1724  OG  SER   129      60.087  37.779  54.530  1.00  0.00           O  
ATOM   1725  HG  SER   129      59.290  37.378  54.176  1.00  0.00           H  
ATOM   1726  C   SER   129      59.782  38.536  58.277  1.00  0.00           C  
ATOM   1727  O   SER   129      59.435  39.726  58.248  1.00  0.00           O  
ATOM   1728  N   TYR   130      60.035  37.908  59.331  1.00  0.00           N  
ATOM   1729  H   TYR   130      60.621  37.085  59.349  1.00  0.00           H  
ATOM   1730  CA  TYR   130      59.860  38.458  60.654  1.00  0.00           C  
ATOM   1731  HA  TYR   130      58.960  39.073  60.638  1.00  0.00           H  
ATOM   1732  CB  TYR   130      59.797  37.427  61.715  1.00  0.00           C  
ATOM   1733  HB2 TYR   130      60.653  36.771  61.558  1.00  0.00           H  
ATOM   1734  HB3 TYR   130      59.907  37.887  62.697  1.00  0.00           H  
ATOM   1735  CG  TYR   130      58.518  36.622  61.700  1.00  0.00           C  
ATOM   1736  CD1 TYR   130      58.329  35.472  60.777  1.00  0.00           C  
ATOM   1737  HD1 TYR   130      59.185  35.310  60.139  1.00  0.00           H  
ATOM   1738  CE1 TYR   130      57.276  34.546  60.880  1.00  0.00           C  
ATOM   1739  HE1 TYR   130      57.219  33.773  60.127  1.00  0.00           H  
ATOM   1740  CZ  TYR   130      56.253  34.883  61.815  1.00  0.00           C  
ATOM   1741  OH  TYR   130      55.179  34.040  61.822  1.00  0.00           O  
ATOM   1742  HH  TYR   130      55.245  33.418  61.094  1.00  0.00           H  
ATOM   1743  CE2 TYR   130      56.380  35.943  62.700  1.00  0.00           C  
ATOM   1744  HE2 TYR   130      55.659  35.988  63.504  1.00  0.00           H  
ATOM   1745  CD2 TYR   130      57.494  36.863  62.651  1.00  0.00           C  
ATOM   1746  HD2 TYR   130      57.677  37.634  63.385  1.00  0.00           H  
ATOM   1747  C   TYR   130      61.002  39.473  60.934  1.00  0.00           C  
ATOM   1748  O   TYR   130      62.128  39.198  60.543  1.00  0.00           O  
ATOM   1749  N   SER   131      60.850  40.659  61.573  1.00  0.00           N  
ATOM   1750  H   SER   131      61.733  41.140  61.664  1.00  0.00           H  
ATOM   1751  CA  SER   131      59.716  41.421  62.052  1.00  0.00           C  
ATOM   1752  HA  SER   131      60.069  42.294  62.601  1.00  0.00           H  
ATOM   1753  CB  SER   131      58.869  41.988  60.879  1.00  0.00           C  
ATOM   1754  HB2 SER   131      59.593  42.281  60.119  1.00  0.00           H  
ATOM   1755  HB3 SER   131      58.193  41.240  60.464  1.00  0.00           H  
ATOM   1756  OG  SER   131      58.031  43.086  61.276  1.00  0.00           O  
ATOM   1757  HG  SER   131      57.894  43.673  60.529  1.00  0.00           H  
ATOM   1758  C   SER   131      58.820  40.715  63.097  1.00  0.00           C  
ATOM   1759  O   SER   131      57.689  40.323  62.834  1.00  0.00           O  
ATOM   1760  N   GLN   132      59.302  40.605  64.365  1.00  0.00           N  
ATOM   1761  H   GLN   132      58.658  40.267  65.065  1.00  0.00           H  
ATOM   1762  CA  GLN   132      60.448  41.402  64.914  1.00  0.00           C  
ATOM   1763  HA  GLN   132      61.037  41.681  64.040  1.00  0.00           H  
ATOM   1764  CB  GLN   132      59.810  42.719  65.444  1.00  0.00           C  
ATOM   1765  HB2 GLN   132      60.611  43.343  65.840  1.00  0.00           H  
ATOM   1766  HB3 GLN   132      59.415  43.317  64.624  1.00  0.00           H  
ATOM   1767  CG  GLN   132      58.815  42.625  66.610  1.00  0.00           C  
ATOM   1768  HG2 GLN   132      57.882  42.177  66.268  1.00  0.00           H  
ATOM   1769  HG3 GLN   132      59.163  42.012  67.441  1.00  0.00           H  
ATOM   1770  CD  GLN   132      58.426  43.953  67.235  1.00  0.00           C  
ATOM   1771  OE1 GLN   132      59.135  44.941  67.170  1.00  0.00           O  
ATOM   1772  NE2 GLN   132      57.310  44.021  67.936  1.00  0.00           N  
ATOM   1773 HE21 GLN   132      56.619  43.284  67.923  1.00  0.00           H  
ATOM   1774 HE22 GLN   132      57.029  44.826  68.477  1.00  0.00           H  
ATOM   1775  C   GLN   132      61.254  40.684  66.007  1.00  0.00           C  
ATOM   1776  O   GLN   132      60.780  39.855  66.776  1.00  0.00           O  
ATOM   1777  N   GLN   133      62.585  40.893  66.145  1.00  0.00           N  
ATOM   1778  H   GLN   133      62.952  41.527  65.450  1.00  0.00           H  
ATOM   1779  CA  GLN   133      63.504  40.399  67.200  1.00  0.00           C  
ATOM   1780  HA  GLN   133      64.475  40.550  66.727  1.00  0.00           H  
ATOM   1781  CB  GLN   133      63.309  41.324  68.459  1.00  0.00           C  
ATOM   1782  HB2 GLN   133      62.275  41.185  68.775  1.00  0.00           H  
ATOM   1783  HB3 GLN   133      64.005  40.919  69.193  1.00  0.00           H  
ATOM   1784  CG  GLN   133      63.658  42.750  68.333  1.00  0.00           C  
ATOM   1785  HG2 GLN   133      63.838  43.182  69.318  1.00  0.00           H  
ATOM   1786  HG3 GLN   133      64.548  42.896  67.721  1.00  0.00           H  
ATOM   1787  CD  GLN   133      62.596  43.580  67.672  1.00  0.00           C  
ATOM   1788  OE1 GLN   133      62.878  44.151  66.670  1.00  0.00           O  
ATOM   1789  NE2 GLN   133      61.357  43.696  68.181  1.00  0.00           N  
ATOM   1790 HE21 GLN   133      61.321  43.393  69.144  1.00  0.00           H  
ATOM   1791 HE22 GLN   133      60.705  44.435  67.962  1.00  0.00           H  
ATOM   1792  C   GLN   133      63.250  38.856  67.494  1.00  0.00           C  
ATOM   1793  O   GLN   133      62.637  38.515  68.521  1.00  0.00           O  
ATOM   1794  N   PRO   134      63.503  37.979  66.510  1.00  0.00           N  
ATOM   1795  CD  PRO   134      63.388  36.537  66.756  1.00  0.00           C  
ATOM   1796  HD2 PRO   134      62.321  36.317  66.789  1.00  0.00           H  
ATOM   1797  HD3 PRO   134      63.979  36.335  67.650  1.00  0.00           H  
ATOM   1798  CG  PRO   134      63.910  35.834  65.524  1.00  0.00           C  
ATOM   1799  HG2 PRO   134      63.105  35.636  64.817  1.00  0.00           H  
ATOM   1800  HG3 PRO   134      64.483  34.938  65.763  1.00  0.00           H  
ATOM   1801  CB  PRO   134      64.814  36.960  64.914  1.00  0.00           C  
ATOM   1802  HB2 PRO   134      64.940  36.763  63.849  1.00  0.00           H  
ATOM   1803  HB3 PRO   134      65.771  36.871  65.427  1.00  0.00           H  
ATOM   1804  CA  PRO   134      64.151  38.289  65.264  1.00  0.00           C  
ATOM   1805  HA  PRO   134      65.034  38.921  65.348  1.00  0.00           H  
ATOM   1806  C   PRO   134      63.264  38.718  64.072  1.00  0.00           C  
ATOM   1807  O   PRO   134      62.130  38.280  63.955  1.00  0.00           O  
ATOM   1808  N   SER   135      63.725  39.483  63.091  1.00  0.00           N  
ATOM   1809  H   SER   135      63.046  39.779  62.403  1.00  0.00           H  
ATOM   1810  CA  SER   135      65.040  40.132  62.970  1.00  0.00           C  
ATOM   1811  HA  SER   135      65.814  39.437  63.296  1.00  0.00           H  
ATOM   1812  CB  SER   135      65.180  40.437  61.451  1.00  0.00           C  
ATOM   1813  HB2 SER   135      66.108  40.946  61.191  1.00  0.00           H  
ATOM   1814  HB3 SER   135      65.065  39.430  61.048  1.00  0.00           H  
ATOM   1815  OG  SER   135      64.107  41.307  61.021  1.00  0.00           O  
ATOM   1816  HG  SER   135      64.147  41.576  60.100  1.00  0.00           H  
ATOM   1817  C   SER   135      65.149  41.460  63.743  1.00  0.00           C  
ATOM   1818  O   SER   135      64.158  42.080  64.155  1.00  0.00           O  
ATOM   1819  N   TYR   136      66.445  41.893  63.972  1.00  0.00           N  
ATOM   1820  H   TYR   136      67.178  41.314  63.588  1.00  0.00           H  
ATOM   1821  CA  TYR   136      66.822  42.885  64.963  1.00  0.00           C  
ATOM   1822  HA  TYR   136      66.066  42.876  65.748  1.00  0.00           H  
ATOM   1823  CB  TYR   136      68.079  42.169  65.515  1.00  0.00           C  
ATOM   1824  HB2 TYR   136      68.646  41.728  64.695  1.00  0.00           H  
ATOM   1825  HB3 TYR   136      68.686  42.968  65.941  1.00  0.00           H  
ATOM   1826  CG  TYR   136      67.770  41.013  66.492  1.00  0.00           C  
ATOM   1827  CD1 TYR   136      67.280  41.414  67.804  1.00  0.00           C  
ATOM   1828  HD1 TYR   136      67.181  42.465  68.033  1.00  0.00           H  
ATOM   1829  CE1 TYR   136      66.975  40.433  68.790  1.00  0.00           C  
ATOM   1830  HE1 TYR   136      66.712  40.749  69.788  1.00  0.00           H  
ATOM   1831  CZ  TYR   136      66.922  39.082  68.406  1.00  0.00           C  
ATOM   1832  OH  TYR   136      66.459  38.123  69.317  1.00  0.00           O  
ATOM   1833  HH  TYR   136      66.999  37.349  69.142  1.00  0.00           H  
ATOM   1834  CE2 TYR   136      67.375  38.682  67.215  1.00  0.00           C  
ATOM   1835  HE2 TYR   136      67.379  37.627  66.984  1.00  0.00           H  
ATOM   1836  CD2 TYR   136      67.856  39.644  66.272  1.00  0.00           C  
ATOM   1837  HD2 TYR   136      68.255  39.309  65.326  1.00  0.00           H  
ATOM   1838  C   TYR   136      67.026  44.333  64.378  1.00  0.00           C  
ATOM   1839  O   TYR   136      67.677  44.443  63.403  1.00  0.00           O  
ATOM   1840  N   GLY   137      66.497  45.435  64.920  1.00  0.00           N  
ATOM   1841  H   GLY   137      66.810  46.240  64.396  1.00  0.00           H  
ATOM   1842  CA  GLY   137      65.717  45.497  66.194  1.00  0.00           C  
ATOM   1843  HA2 GLY   137      65.097  46.379  66.352  1.00  0.00           H  
ATOM   1844  HA3 GLY   137      65.059  44.634  66.295  1.00  0.00           H  
ATOM   1845  C   GLY   137      66.578  45.536  67.429  1.00  0.00           C  
ATOM   1846  O   GLY   137      67.678  45.000  67.416  1.00  0.00           O  
ATOM   1847  N   GLY   138      66.035  46.133  68.508  1.00  0.00           N  
ATOM   1848  H   GLY   138      65.150  46.617  68.445  1.00  0.00           H  
ATOM   1849  CA  GLY   138      66.747  46.386  69.790  1.00  0.00           C  
ATOM   1850  HA2 GLY   138      66.069  46.867  70.496  1.00  0.00           H  
ATOM   1851  HA3 GLY   138      66.917  45.420  70.265  1.00  0.00           H  
ATOM   1852  C   GLY   138      67.963  47.301  69.546  1.00  0.00           C  
ATOM   1853  O   GLY   138      67.920  48.182  68.655  1.00  0.00           O  
ATOM   1854  N   GLN   139      69.006  47.204  70.369  1.00  0.00           N  
ATOM   1855  H   GLN   139      69.871  47.599  70.028  1.00  0.00           H  
ATOM   1856  CA  GLN   139      69.016  46.648  71.713  1.00  0.00           C  
ATOM   1857  HA  GLN   139      68.885  45.567  71.654  1.00  0.00           H  
ATOM   1858  CB  GLN   139      70.430  46.898  72.270  1.00  0.00           C  
ATOM   1859  HB2 GLN   139      71.136  46.508  71.537  1.00  0.00           H  
ATOM   1860  HB3 GLN   139      70.604  47.974  72.236  1.00  0.00           H  
ATOM   1861  CG  GLN   139      70.709  46.219  73.614  1.00  0.00           C  
ATOM   1862  HG2 GLN   139      70.059  46.677  74.359  1.00  0.00           H  
ATOM   1863  HG3 GLN   139      70.357  45.190  73.688  1.00  0.00           H  
ATOM   1864  CD  GLN   139      72.097  46.410  74.104  1.00  0.00           C  
ATOM   1865  OE1 GLN   139      72.963  45.564  73.896  1.00  0.00           O  
ATOM   1866  NE2 GLN   139      72.429  47.384  74.950  1.00  0.00           N  
ATOM   1867 HE21 GLN   139      71.836  48.159  75.211  1.00  0.00           H  
ATOM   1868 HE22 GLN   139      73.384  47.377  75.280  1.00  0.00           H  
ATOM   1869  C   GLN   139      68.018  47.358  72.620  1.00  0.00           C  
ATOM   1870  O   GLN   139      67.302  46.628  73.274  1.00  0.00           O  
ATOM   1871  N   GLN   140      67.884  48.714  72.587  1.00  0.00           N  
ATOM   1872  H   GLN   140      68.612  49.241  72.126  1.00  0.00           H  
ATOM   1873  CA  GLN   140      66.779  49.348  73.285  1.00  0.00           C  
ATOM   1874  HA  GLN   140      67.044  50.399  73.397  1.00  0.00           H  
ATOM   1875  CB  GLN   140      65.481  49.396  72.434  1.00  0.00           C  
ATOM   1876  HB2 GLN   140      65.134  48.364  72.370  1.00  0.00           H  
ATOM   1877  HB3 GLN   140      64.758  49.956  73.027  1.00  0.00           H  
ATOM   1878  CG  GLN   140      65.602  50.032  71.001  1.00  0.00           C  
ATOM   1879  HG2 GLN   140      65.951  49.422  70.168  1.00  0.00           H  
ATOM   1880  HG3 GLN   140      64.572  50.280  70.746  1.00  0.00           H  
ATOM   1881  CD  GLN   140      66.517  51.234  71.078  1.00  0.00           C  
ATOM   1882  OE1 GLN   140      67.663  51.167  70.725  1.00  0.00           O  
ATOM   1883  NE2 GLN   140      65.924  52.384  71.526  1.00  0.00           N  
ATOM   1884 HE21 GLN   140      64.959  52.467  71.811  1.00  0.00           H  
ATOM   1885 HE22 GLN   140      66.511  53.203  71.462  1.00  0.00           H  
ATOM   1886  C   GLN   140      66.568  48.950  74.781  1.00  0.00           C  
ATOM   1887  O   GLN   140      65.462  48.584  75.292  1.00  0.00           O  
ATOM   1888  N   GLN   141      67.710  49.004  75.506  1.00  0.00           N  
ATOM   1889  H   GLN   141      68.555  49.296  75.036  1.00  0.00           H  
ATOM   1890  CA  GLN   141      67.825  48.685  76.945  1.00  0.00           C  
ATOM   1891  HA  GLN   141      66.850  48.673  77.432  1.00  0.00           H  
ATOM   1892  CB  GLN   141      68.375  47.229  77.028  1.00  0.00           C  
ATOM   1893  HB2 GLN   141      69.298  47.081  76.469  1.00  0.00           H  
ATOM   1894  HB3 GLN   141      68.686  47.007  78.048  1.00  0.00           H  
ATOM   1895  CG  GLN   141      67.377  46.236  76.596  1.00  0.00           C  
ATOM   1896  HG2 GLN   141      67.038  46.305  75.562  1.00  0.00           H  
ATOM   1897  HG3 GLN   141      67.874  45.272  76.706  1.00  0.00           H  
ATOM   1898  CD  GLN   141      66.168  46.124  77.462  1.00  0.00           C  
ATOM   1899  OE1 GLN   141      65.960  46.661  78.578  1.00  0.00           O  
ATOM   1900  NE2 GLN   141      65.289  45.225  77.056  1.00  0.00           N  
ATOM   1901 HE21 GLN   141      65.517  44.677  76.240  1.00  0.00           H  
ATOM   1902 HE22 GLN   141      64.395  45.155  77.520  1.00  0.00           H  
ATOM   1903  C   GLN   141      68.776  49.711  77.579  1.00  0.00           C  
ATOM   1904  O   GLN   141      69.913  50.005  77.046  1.00  0.00           O  
ATOM   1905  N   SER   142      68.475  50.154  78.813  1.00  0.00           N  
ATOM   1906  H   SER   142      69.226  50.770  79.090  1.00  0.00           H  
ATOM   1907  CA  SER   142      67.229  50.106  79.655  1.00  0.00           C  
ATOM   1908  HA  SER   142      67.419  50.724  80.532  1.00  0.00           H  
ATOM   1909  CB  SER   142      66.046  50.783  78.998  1.00  0.00           C  
ATOM   1910  HB2 SER   142      65.644  50.136  78.218  1.00  0.00           H  
ATOM   1911  HB3 SER   142      65.311  50.634  79.789  1.00  0.00           H  
ATOM   1912  OG  SER   142      66.246  52.098  78.520  1.00  0.00           O  
ATOM   1913  HG  SER   142      66.548  52.596  79.283  1.00  0.00           H  
ATOM   1914  C   SER   142      66.860  48.764  80.320  1.00  0.00           C  
ATOM   1915  O   SER   142      65.686  48.519  80.743  1.00  0.00           O  
ATOM   1916  N   TYR   143      67.988  48.057  80.582  1.00  0.00           N  
ATOM   1917  H   TYR   143      68.869  48.422  80.249  1.00  0.00           H  
ATOM   1918  CA  TYR   143      67.937  46.776  81.306  1.00  0.00           C  
ATOM   1919  HA  TYR   143      67.286  46.097  80.755  1.00  0.00           H  
ATOM   1920  CB  TYR   143      69.304  46.166  81.534  1.00  0.00           C  
ATOM   1921  HB2 TYR   143      69.908  46.881  82.091  1.00  0.00           H  
ATOM   1922  HB3 TYR   143      69.089  45.269  82.115  1.00  0.00           H  
ATOM   1923  CG  TYR   143      69.915  45.730  80.228  1.00  0.00           C  
ATOM   1924  CD1 TYR   143      69.721  44.408  79.809  1.00  0.00           C  
ATOM   1925  HD1 TYR   143      69.087  43.796  80.434  1.00  0.00           H  
ATOM   1926  CE1 TYR   143      70.540  43.852  78.766  1.00  0.00           C  
ATOM   1927  HE1 TYR   143      70.473  42.832  78.417  1.00  0.00           H  
ATOM   1928  CZ  TYR   143      71.418  44.712  78.043  1.00  0.00           C  
ATOM   1929  OH  TYR   143      72.114  44.165  77.039  1.00  0.00           O  
ATOM   1930  HH  TYR   143      72.595  44.835  76.547  1.00  0.00           H  
ATOM   1931  CE2 TYR   143      71.567  46.072  78.457  1.00  0.00           C  
ATOM   1932  HE2 TYR   143      72.239  46.724  77.920  1.00  0.00           H  
ATOM   1933  CD2 TYR   143      70.824  46.542  79.519  1.00  0.00           C  
ATOM   1934  HD2 TYR   143      70.879  47.582  79.804  1.00  0.00           H  
ATOM   1935  C   TYR   143      67.263  46.962  82.653  1.00  0.00           C  
ATOM   1936  O   TYR   143      67.670  47.743  83.554  1.00  0.00           O  
ATOM   1937  N   GLY   144      66.165  46.221  82.756  1.00  0.00           N  
ATOM   1938  H   GLY   144      65.917  45.747  81.900  1.00  0.00           H  
ATOM   1939  CA  GLY   144      65.245  46.011  83.925  1.00  0.00           C  
ATOM   1940  HA2 GLY   144      64.869  44.991  83.848  1.00  0.00           H  
ATOM   1941  HA3 GLY   144      65.805  46.128  84.853  1.00  0.00           H  
ATOM   1942  C   GLY   144      63.945  46.802  83.820  1.00  0.00           C  
ATOM   1943  O   GLY   144      63.624  47.320  82.706  1.00  0.00           O  
ATOM   1944  N   GLN   145      63.139  46.857  84.882  1.00  0.00           N  
ATOM   1945  H   GLN   145      63.372  46.337  85.716  1.00  0.00           H  
ATOM   1946  CA  GLN   145      61.802  47.367  85.031  1.00  0.00           C  
ATOM   1947  HA  GLN   145      61.461  47.835  84.107  1.00  0.00           H  
ATOM   1948  CB  GLN   145      60.792  46.354  85.457  1.00  0.00           C  
ATOM   1949  HB2 GLN   145      61.211  45.702  86.223  1.00  0.00           H  
ATOM   1950  HB3 GLN   145      59.927  46.856  85.890  1.00  0.00           H  
ATOM   1951  CG  GLN   145      60.294  45.467  84.324  1.00  0.00           C  
ATOM   1952  HG2 GLN   145      59.660  44.643  84.652  1.00  0.00           H  
ATOM   1953  HG3 GLN   145      59.696  45.987  83.576  1.00  0.00           H  
ATOM   1954  CD  GLN   145      61.349  44.681  83.614  1.00  0.00           C  
ATOM   1955  OE1 GLN   145      61.456  44.791  82.425  1.00  0.00           O  
ATOM   1956  NE2 GLN   145      62.125  43.854  84.318  1.00  0.00           N  
ATOM   1957 HE21 GLN   145      62.860  43.349  83.844  1.00  0.00           H  
ATOM   1958 HE22 GLN   145      61.777  43.494  85.195  1.00  0.00           H  
ATOM   1959  C   GLN   145      61.866  48.508  86.068  1.00  0.00           C  
ATOM   1960  O   GLN   145      61.593  48.316  87.275  1.00  0.00           O  
ATOM   1961  N   GLN   146      62.281  49.684  85.532  1.00  0.00           N  
ATOM   1962  H   GLN   146      62.240  49.704  84.523  1.00  0.00           H  
ATOM   1963  CA  GLN   146      62.300  50.954  86.249  1.00  0.00           C  
ATOM   1964  HA  GLN   146      62.998  51.051  87.080  1.00  0.00           H  
ATOM   1965  CB  GLN   146      62.948  51.880  85.246  1.00  0.00           C  
ATOM   1966  HB2 GLN   146      63.996  51.591  85.159  1.00  0.00           H  
ATOM   1967  HB3 GLN   146      62.634  51.715  84.215  1.00  0.00           H  
ATOM   1968  CG  GLN   146      62.772  53.443  85.411  1.00  0.00           C  
ATOM   1969  HG2 GLN   146      62.024  53.715  84.666  1.00  0.00           H  
ATOM   1970  HG3 GLN   146      62.371  53.604  86.411  1.00  0.00           H  
ATOM   1971  CD  GLN   146      64.101  54.218  85.242  1.00  0.00           C  
ATOM   1972  OE1 GLN   146      65.000  53.969  86.001  1.00  0.00           O  
ATOM   1973  NE2 GLN   146      64.271  54.993  84.227  1.00  0.00           N  
ATOM   1974 HE21 GLN   146      63.586  55.096  83.492  1.00  0.00           H  
ATOM   1975 HE22 GLN   146      65.021  55.669  84.249  1.00  0.00           H  
ATOM   1976  C   GLN   146      60.875  51.378  86.748  1.00  0.00           C  
ATOM   1977  O   GLN   146      59.860  51.160  86.038  1.00  0.00           O  
ATOM   1978  N   GLN   147      60.752  52.047  87.948  1.00  0.00           N  
ATOM   1979  H   GLN   147      61.628  52.175  88.435  1.00  0.00           H  
ATOM   1980  CA  GLN   147      59.525  52.596  88.534  1.00  0.00           C  
ATOM   1981  HA  GLN   147      58.885  51.733  88.716  1.00  0.00           H  
ATOM   1982  CB  GLN   147      59.811  53.317  89.889  1.00  0.00           C  
ATOM   1983  HB2 GLN   147      58.819  53.503  90.301  1.00  0.00           H  
ATOM   1984  HB3 GLN   147      60.396  52.622  90.491  1.00  0.00           H  
ATOM   1985  CG  GLN   147      60.589  54.646  89.688  1.00  0.00           C  
ATOM   1986  HG2 GLN   147      61.655  54.449  89.572  1.00  0.00           H  
ATOM   1987  HG3 GLN   147      60.265  55.148  88.776  1.00  0.00           H  
ATOM   1988  CD  GLN   147      60.395  55.427  90.944  1.00  0.00           C  
ATOM   1989  OE1 GLN   147      59.989  55.025  91.966  1.00  0.00           O  
ATOM   1990  NE2 GLN   147      60.679  56.670  90.935  1.00  0.00           N  
ATOM   1991 HE21 GLN   147      61.320  57.010  90.232  1.00  0.00           H  
ATOM   1992 HE22 GLN   147      60.536  57.089  91.843  1.00  0.00           H  
ATOM   1993  C   GLN   147      58.731  53.457  87.600  1.00  0.00           C  
ATOM   1994  O   GLN   147      59.211  54.005  86.601  1.00  0.00           O  
ATOM   1995  N   SER   148      57.490  53.768  88.029  1.00  0.00           N  
ATOM   1996  H   SER   148      57.142  53.403  88.905  1.00  0.00           H  
ATOM   1997  CA  SER   148      56.628  54.852  87.467  1.00  0.00           C  
ATOM   1998  HA  SER   148      56.585  54.819  86.378  1.00  0.00           H  
ATOM   1999  CB  SER   148      55.223  54.699  88.013  1.00  0.00           C  
ATOM   2000  HB2 SER   148      54.816  53.695  87.899  1.00  0.00           H  
ATOM   2001  HB3 SER   148      55.226  55.047  89.046  1.00  0.00           H  
ATOM   2002  OG  SER   148      54.503  55.743  87.422  1.00  0.00           O  
ATOM   2003  HG  SER   148      54.230  55.533  86.526  1.00  0.00           H  
ATOM   2004  C   SER   148      57.458  56.234  87.715  1.00  0.00           C  
ATOM   2005  O   SER   148      58.171  56.317  88.709  1.00  0.00           O  
ATOM   2006  N   TYR   149      57.503  57.189  86.756  1.00  0.00           N  
ATOM   2007  H   TYR   149      56.922  57.096  85.935  1.00  0.00           H  
ATOM   2008  CA  TYR   149      58.400  58.343  86.746  1.00  0.00           C  
ATOM   2009  HA  TYR   149      59.380  57.901  86.925  1.00  0.00           H  
ATOM   2010  CB  TYR   149      58.350  59.024  85.440  1.00  0.00           C  
ATOM   2011  HB2 TYR   149      58.717  58.315  84.698  1.00  0.00           H  
ATOM   2012  HB3 TYR   149      57.306  59.309  85.314  1.00  0.00           H  
ATOM   2013  CG  TYR   149      59.083  60.347  85.297  1.00  0.00           C  
ATOM   2014  CD1 TYR   149      58.328  61.535  85.023  1.00  0.00           C  
ATOM   2015  HD1 TYR   149      57.250  61.582  84.996  1.00  0.00           H  
ATOM   2016  CE1 TYR   149      59.040  62.747  84.917  1.00  0.00           C  
ATOM   2017  HE1 TYR   149      58.600  63.724  84.779  1.00  0.00           H  
ATOM   2018  CZ  TYR   149      60.402  62.725  85.032  1.00  0.00           C  
ATOM   2019  OH  TYR   149      61.064  63.880  84.884  1.00  0.00           O  
ATOM   2020  HH  TYR   149      62.005  63.827  85.065  1.00  0.00           H  
ATOM   2021  CE2 TYR   149      61.128  61.559  85.358  1.00  0.00           C  
ATOM   2022  HE2 TYR   149      62.187  61.626  85.560  1.00  0.00           H  
ATOM   2023  CD2 TYR   149      60.441  60.340  85.502  1.00  0.00           C  
ATOM   2024  HD2 TYR   149      60.990  59.432  85.703  1.00  0.00           H  
ATOM   2025  C   TYR   149      57.947  59.213  87.947  1.00  0.00           C  
ATOM   2026  O   TYR   149      56.750  59.430  88.281  1.00  0.00           O  
ATOM   2027  N   ASN   150      59.014  59.729  88.623  1.00  0.00           N  
ATOM   2028  H   ASN   150      59.909  59.422  88.268  1.00  0.00           H  
ATOM   2029  CA  ASN   150      58.985  60.626  89.838  1.00  0.00           C  
ATOM   2030  HA  ASN   150      57.941  60.792  90.106  1.00  0.00           H  
ATOM   2031  CB  ASN   150      59.610  59.916  91.070  1.00  0.00           C  
ATOM   2032  HB2 ASN   150      59.095  58.963  90.945  1.00  0.00           H  
ATOM   2033  HB3 ASN   150      60.679  59.723  90.985  1.00  0.00           H  
ATOM   2034  CG  ASN   150      59.297  60.454  92.448  1.00  0.00           C  
ATOM   2035  OD1 ASN   150      58.782  61.529  92.590  1.00  0.00           O  
ATOM   2036  ND2 ASN   150      59.744  59.834  93.497  1.00  0.00           N  
ATOM   2037 HD21 ASN   150      59.580  60.335  94.359  1.00  0.00           H  
ATOM   2038 HD22 ASN   150      60.293  58.986  93.503  1.00  0.00           H  
ATOM   2039  C   ASN   150      59.627  61.977  89.443  1.00  0.00           C  
ATOM   2040  O   ASN   150      60.736  62.286  89.831  1.00  0.00           O  
ATOM   2041  N   PRO   151      58.855  62.877  88.808  1.00  0.00           N  
ATOM   2042  CD  PRO   151      57.484  62.552  88.344  1.00  0.00           C  
ATOM   2043  HD2 PRO   151      56.883  62.154  89.161  1.00  0.00           H  
ATOM   2044  HD3 PRO   151      57.539  61.871  87.495  1.00  0.00           H  
ATOM   2045  CG  PRO   151      56.882  63.913  87.879  1.00  0.00           C  
ATOM   2046  HG2 PRO   151      56.231  64.332  88.647  1.00  0.00           H  
ATOM   2047  HG3 PRO   151      56.291  63.754  86.977  1.00  0.00           H  
ATOM   2048  CB  PRO   151      58.122  64.798  87.733  1.00  0.00           C  
ATOM   2049  HB2 PRO   151      57.825  65.840  87.844  1.00  0.00           H  
ATOM   2050  HB3 PRO   151      58.550  64.629  86.745  1.00  0.00           H  
ATOM   2051  CA  PRO   151      59.167  64.315  88.711  1.00  0.00           C  
ATOM   2052  HA  PRO   151      60.136  64.410  88.221  1.00  0.00           H  
ATOM   2053  C   PRO   151      59.165  65.036  90.103  1.00  0.00           C  
ATOM   2054  O   PRO   151      58.435  64.620  91.012  1.00  0.00           O  
ATOM   2055  N   PRO   152      60.079  66.020  90.327  1.00  0.00           N  
ATOM   2056  CD  PRO   152      60.737  66.725  89.190  1.00  0.00           C  
ATOM   2057  HD2 PRO   152      60.025  67.183  88.503  1.00  0.00           H  
ATOM   2058  HD3 PRO   152      61.505  66.107  88.725  1.00  0.00           H  
ATOM   2059  CG  PRO   152      61.395  67.948  89.871  1.00  0.00           C  
ATOM   2060  HG2 PRO   152      60.739  68.801  89.698  1.00  0.00           H  
ATOM   2061  HG3 PRO   152      62.374  68.223  89.478  1.00  0.00           H  
ATOM   2062  CB  PRO   152      61.463  67.628  91.367  1.00  0.00           C  
ATOM   2063  HB2 PRO   152      61.457  68.517  91.997  1.00  0.00           H  
ATOM   2064  HB3 PRO   152      62.333  67.001  91.561  1.00  0.00           H  
ATOM   2065  CA  PRO   152      60.209  66.735  91.589  1.00  0.00           C  
ATOM   2066  HA  PRO   152      60.370  66.041  92.414  1.00  0.00           H  
ATOM   2067  C   PRO   152      59.055  67.697  91.870  1.00  0.00           C  
ATOM   2068  O   PRO   152      58.203  67.995  90.999  1.00  0.00           O  
ATOM   2069  N   GLN   153      59.049  68.200  93.081  1.00  0.00           N  
ATOM   2070  H   GLN   153      59.773  67.992  93.754  1.00  0.00           H  
ATOM   2071  CA  GLN   153      58.147  69.304  93.488  1.00  0.00           C  
ATOM   2072  HA  GLN   153      57.152  68.902  93.294  1.00  0.00           H  
ATOM   2073  CB  GLN   153      58.356  69.369  95.036  1.00  0.00           C  
ATOM   2074  HB2 GLN   153      58.031  68.416  95.455  1.00  0.00           H  
ATOM   2075  HB3 GLN   153      59.375  69.697  95.245  1.00  0.00           H  
ATOM   2076  CG  GLN   153      57.334  70.389  95.609  1.00  0.00           C  
ATOM   2077  HG2 GLN   153      57.688  71.381  95.329  1.00  0.00           H  
ATOM   2078  HG3 GLN   153      56.322  70.327  95.210  1.00  0.00           H  
ATOM   2079  CD  GLN   153      57.281  70.348  97.129  1.00  0.00           C  
ATOM   2080  OE1 GLN   153      57.949  69.612  97.827  1.00  0.00           O  
ATOM   2081  NE2 GLN   153      56.469  71.197  97.649  1.00  0.00           N  
ATOM   2082 HE21 GLN   153      55.932  71.751  96.997  1.00  0.00           H  
ATOM   2083 HE22 GLN   153      56.239  71.069  98.624  1.00  0.00           H  
ATOM   2084  C   GLN   153      58.385  70.658  92.802  1.00  0.00           C  
ATOM   2085  O   GLN   153      59.465  71.244  92.861  1.00  0.00           O  
ATOM   2086  N   GLY   154      57.299  71.196  92.182  1.00  0.00           N  
ATOM   2087  H   GLY   154      56.421  70.717  92.324  1.00  0.00           H  
ATOM   2088  CA  GLY   154      57.189  72.510  91.540  1.00  0.00           C  
ATOM   2089  HA2 GLY   154      58.065  72.743  90.934  1.00  0.00           H  
ATOM   2090  HA3 GLY   154      56.375  72.469  90.817  1.00  0.00           H  
ATOM   2091  C   GLY   154      56.963  73.766  92.420  1.00  0.00           C  
ATOM   2092  O   GLY   154      56.262  73.669  93.439  1.00  0.00           O  
ATOM   2093  N   TYR   155      57.436  74.934  92.044  1.00  0.00           N  
ATOM   2094  H   TYR   155      57.632  74.933  91.053  1.00  0.00           H  
ATOM   2095  CA  TYR   155      57.258  76.268  92.697  1.00  0.00           C  
ATOM   2096  HA  TYR   155      56.385  76.368  93.341  1.00  0.00           H  
ATOM   2097  CB  TYR   155      58.473  76.484  93.576  1.00  0.00           C  
ATOM   2098  HB2 TYR   155      59.406  76.305  93.041  1.00  0.00           H  
ATOM   2099  HB3 TYR   155      58.613  77.558  93.691  1.00  0.00           H  
ATOM   2100  CG  TYR   155      58.325  75.727  94.873  1.00  0.00           C  
ATOM   2101  CD1 TYR   155      57.281  76.046  95.762  1.00  0.00           C  
ATOM   2102  HD1 TYR   155      56.733  76.950  95.544  1.00  0.00           H  
ATOM   2103  CE1 TYR   155      57.197  75.440  97.037  1.00  0.00           C  
ATOM   2104  HE1 TYR   155      56.456  75.664  97.790  1.00  0.00           H  
ATOM   2105  CZ  TYR   155      58.014  74.330  97.363  1.00  0.00           C  
ATOM   2106  OH  TYR   155      57.829  73.707  98.540  1.00  0.00           O  
ATOM   2107  HH  TYR   155      58.168  72.809  98.571  1.00  0.00           H  
ATOM   2108  CE2 TYR   155      59.025  73.950  96.499  1.00  0.00           C  
ATOM   2109  HE2 TYR   155      59.637  73.079  96.677  1.00  0.00           H  
ATOM   2110  CD2 TYR   155      59.196  74.688  95.241  1.00  0.00           C  
ATOM   2111  HD2 TYR   155      59.920  74.391  94.497  1.00  0.00           H  
ATOM   2112  C   TYR   155      57.303  77.360  91.612  1.00  0.00           C  
ATOM   2113  O   TYR   155      58.158  77.308  90.697  1.00  0.00           O  
ATOM   2114  N   GLY   156      56.456  78.486  91.661  1.00  0.00           N  
ATOM   2115  H   GLY   156      56.492  79.177  90.926  1.00  0.00           H  
ATOM   2116  CA  GLY   156      55.540  78.868  92.751  1.00  0.00           C  
ATOM   2117  HA2 GLY   156      54.926  78.003  93.002  1.00  0.00           H  
ATOM   2118  HA3 GLY   156      56.144  79.198  93.596  1.00  0.00           H  
ATOM   2119  C   GLY   156      54.465  79.918  92.332  1.00  0.00           C  
ATOM   2120  O   GLY   156      54.596  80.473  91.264  1.00  0.00           O  
ATOM   2121  N   GLN   157      53.483  80.295  93.168  1.00  0.00           N  
ATOM   2122  H   GLN   157      53.448  79.962  94.121  1.00  0.00           H  
ATOM   2123  CA  GLN   157      52.615  81.445  92.835  1.00  0.00           C  
ATOM   2124  HA  GLN   157      52.123  81.329  91.869  1.00  0.00           H  
ATOM   2125  CB  GLN   157      51.472  81.554  93.897  1.00  0.00           C  
ATOM   2126  HB2 GLN   157      50.973  80.588  93.973  1.00  0.00           H  
ATOM   2127  HB3 GLN   157      51.887  81.820  94.869  1.00  0.00           H  
ATOM   2128  CG  GLN   157      50.428  82.713  93.763  1.00  0.00           C  
ATOM   2129  HG2 GLN   157      49.847  82.859  94.673  1.00  0.00           H  
ATOM   2130  HG3 GLN   157      50.952  83.641  93.533  1.00  0.00           H  
ATOM   2131  CD  GLN   157      49.419  82.485  92.589  1.00  0.00           C  
ATOM   2132  OE1 GLN   157      49.378  81.454  91.905  1.00  0.00           O  
ATOM   2133  NE2 GLN   157      48.539  83.486  92.266  1.00  0.00           N  
ATOM   2134 HE21 GLN   157      48.699  84.357  92.751  1.00  0.00           H  
ATOM   2135 HE22 GLN   157      48.066  83.497  91.373  1.00  0.00           H  
ATOM   2136  C   GLN   157      53.548  82.659  92.794  1.00  0.00           C  
ATOM   2137  O   GLN   157      54.230  82.905  93.818  1.00  0.00           O  
ATOM   2138  N   GLN   158      53.624  83.461  91.728  1.00  0.00           N  
ATOM   2139  H   GLN   158      54.255  84.249  91.758  1.00  0.00           H  
ATOM   2140  CA  GLN   158      53.106  83.231  90.385  1.00  0.00           C  
ATOM   2141  HA  GLN   158      52.874  82.176  90.239  1.00  0.00           H  
ATOM   2142  CB  GLN   158      51.731  83.858  90.228  1.00  0.00           C  
ATOM   2143  HB2 GLN   158      51.443  83.776  89.180  1.00  0.00           H  
ATOM   2144  HB3 GLN   158      51.079  83.254  90.859  1.00  0.00           H  
ATOM   2145  CG  GLN   158      51.747  85.390  90.684  1.00  0.00           C  
ATOM   2146  HG2 GLN   158      51.942  85.537  91.746  1.00  0.00           H  
ATOM   2147  HG3 GLN   158      52.462  85.945  90.078  1.00  0.00           H  
ATOM   2148  CD  GLN   158      50.452  86.096  90.372  1.00  0.00           C  
ATOM   2149  OE1 GLN   158      49.555  85.670  89.694  1.00  0.00           O  
ATOM   2150  NE2 GLN   158      50.270  87.297  90.922  1.00  0.00           N  
ATOM   2151 HE21 GLN   158      51.112  87.744  91.256  1.00  0.00           H  
ATOM   2152 HE22 GLN   158      49.378  87.743  90.765  1.00  0.00           H  
ATOM   2153  C   GLN   158      54.135  83.595  89.267  1.00  0.00           C  
ATOM   2154  O   GLN   158      54.984  84.381  89.545  1.00  0.00           O  
ATOM   2155  N   ASN   159      54.082  82.920  88.129  1.00  0.00           N  
ATOM   2156  H   ASN   159      53.433  82.147  88.101  1.00  0.00           H  
ATOM   2157  CA  ASN   159      55.018  83.068  86.989  1.00  0.00           C  
ATOM   2158  HA  ASN   159      55.920  82.575  87.350  1.00  0.00           H  
ATOM   2159  CB  ASN   159      54.494  82.162  85.928  1.00  0.00           C  
ATOM   2160  HB2 ASN   159      54.731  81.128  86.180  1.00  0.00           H  
ATOM   2161  HB3 ASN   159      53.420  82.320  85.835  1.00  0.00           H  
ATOM   2162  CG  ASN   159      54.972  82.376  84.515  1.00  0.00           C  
ATOM   2163  OD1 ASN   159      54.311  82.813  83.627  1.00  0.00           O  
ATOM   2164  ND2 ASN   159      56.212  82.059  84.219  1.00  0.00           N  
ATOM   2165 HD21 ASN   159      56.830  81.662  84.912  1.00  0.00           H  
ATOM   2166 HD22 ASN   159      56.504  82.331  83.291  1.00  0.00           H  
ATOM   2167  C   ASN   159      55.240  84.527  86.518  1.00  0.00           C  
ATOM   2168  O   ASN   159      54.259  85.260  86.350  1.00  0.00           O  
ATOM   2169  N   GLN   160      56.486  84.992  86.245  1.00  0.00           N  
ATOM   2170  H   GLN   160      56.534  85.918  85.845  1.00  0.00           H  
ATOM   2171  CA  GLN   160      57.781  84.432  86.489  1.00  0.00           C  
ATOM   2172  HA  GLN   160      57.803  83.439  86.040  1.00  0.00           H  
ATOM   2173  CB  GLN   160      58.788  85.366  85.729  1.00  0.00           C  
ATOM   2174  HB2 GLN   160      58.591  85.267  84.661  1.00  0.00           H  
ATOM   2175  HB3 GLN   160      58.608  86.410  85.984  1.00  0.00           H  
ATOM   2176  CG  GLN   160      60.298  85.029  85.678  1.00  0.00           C  
ATOM   2177  HG2 GLN   160      60.900  85.741  85.113  1.00  0.00           H  
ATOM   2178  HG3 GLN   160      60.581  85.049  86.731  1.00  0.00           H  
ATOM   2179  CD  GLN   160      60.539  83.701  85.068  1.00  0.00           C  
ATOM   2180  OE1 GLN   160      59.684  83.040  84.468  1.00  0.00           O  
ATOM   2181  NE2 GLN   160      61.724  83.125  85.119  1.00  0.00           N  
ATOM   2182 HE21 GLN   160      62.492  83.539  85.627  1.00  0.00           H  
ATOM   2183 HE22 GLN   160      61.880  82.302  84.555  1.00  0.00           H  
ATOM   2184  C   GLN   160      58.051  84.403  87.963  1.00  0.00           C  
ATOM   2185  O   GLN   160      58.156  85.434  88.620  1.00  0.00           O  
ATOM   2186  N   TYR   161      58.159  83.217  88.574  1.00  0.00           N  
ATOM   2187  H   TYR   161      57.909  82.425  87.999  1.00  0.00           H  
ATOM   2188  CA  TYR   161      58.504  82.972  89.990  1.00  0.00           C  
ATOM   2189  HA  TYR   161      57.958  83.659  90.638  1.00  0.00           H  
ATOM   2190  CB  TYR   161      58.023  81.601  90.297  1.00  0.00           C  
ATOM   2191  HB2 TYR   161      56.995  81.387  90.003  1.00  0.00           H  
ATOM   2192  HB3 TYR   161      58.523  80.840  89.699  1.00  0.00           H  
ATOM   2193  CG  TYR   161      58.130  81.239  91.803  1.00  0.00           C  
ATOM   2194  CD1 TYR   161      59.182  80.459  92.248  1.00  0.00           C  
ATOM   2195  HD1 TYR   161      59.908  80.173  91.502  1.00  0.00           H  
ATOM   2196  CE1 TYR   161      59.473  80.211  93.622  1.00  0.00           C  
ATOM   2197  HE1 TYR   161      60.391  79.756  93.964  1.00  0.00           H  
ATOM   2198  CZ  TYR   161      58.497  80.616  94.544  1.00  0.00           C  
ATOM   2199  OH  TYR   161      58.793  80.483  95.882  1.00  0.00           O  
ATOM   2200  HH  TYR   161      58.129  80.959  96.386  1.00  0.00           H  
ATOM   2201  CE2 TYR   161      57.368  81.364  94.097  1.00  0.00           C  
ATOM   2202  HE2 TYR   161      56.629  81.707  94.805  1.00  0.00           H  
ATOM   2203  CD2 TYR   161      57.301  81.774  92.783  1.00  0.00           C  
ATOM   2204  HD2 TYR   161      56.498  82.456  92.545  1.00  0.00           H  
ATOM   2205  C   TYR   161      59.973  83.202  90.436  1.00  0.00           C  
ATOM   2206  O   TYR   161      60.220  83.747  91.475  1.00  0.00           O  
ATOM   2207  N   ASN   162      60.869  82.812  89.639  1.00  0.00           N  
ATOM   2208  H   ASN   162      60.592  82.435  88.744  1.00  0.00           H  
ATOM   2209  CA  ASN   162      62.301  83.014  89.814  1.00  0.00           C  
ATOM   2210  HA  ASN   162      62.600  83.107  90.858  1.00  0.00           H  
ATOM   2211  CB  ASN   162      63.131  81.795  89.264  1.00  0.00           C  
ATOM   2212  HB2 ASN   162      62.805  81.696  88.228  1.00  0.00           H  
ATOM   2213  HB3 ASN   162      64.192  82.045  89.268  1.00  0.00           H  
ATOM   2214  CG  ASN   162      62.894  80.491  90.082  1.00  0.00           C  
ATOM   2215  OD1 ASN   162      63.039  80.507  91.270  1.00  0.00           O  
ATOM   2216  ND2 ASN   162      62.615  79.423  89.387  1.00  0.00           N  
ATOM   2217 HD21 ASN   162      62.471  78.560  89.892  1.00  0.00           H  
ATOM   2218 HD22 ASN   162      62.582  79.517  88.382  1.00  0.00           H  
ATOM   2219  C   ASN   162      62.776  84.317  89.072  1.00  0.00           C  
ATOM   2220  O   ASN   162      61.937  85.252  88.785  1.00  0.00           O  
ATOM   2221  N   SER   163      64.122  84.458  88.813  1.00  0.00           N  
ATOM   2222  H   SER   163      64.738  83.751  89.189  1.00  0.00           H  
ATOM   2223  CA  SER   163      64.760  85.549  87.965  1.00  0.00           C  
ATOM   2224  HA  SER   163      64.352  86.545  88.134  1.00  0.00           H  
ATOM   2225  CB  SER   163      66.255  85.489  88.354  1.00  0.00           C  
ATOM   2226  HB2 SER   163      66.265  85.595  89.439  1.00  0.00           H  
ATOM   2227  HB3 SER   163      66.634  84.525  88.016  1.00  0.00           H  
ATOM   2228  OG  SER   163      67.055  86.398  87.654  1.00  0.00           O  
ATOM   2229  HG  SER   163      67.705  85.741  87.393  1.00  0.00           H  
ATOM   2230  C   SER   163      64.602  85.348  86.466  1.00  0.00           C  
ATOM   2231  O   SER   163      64.286  84.220  86.078  1.00  0.00           O  
ATOM   2232  N   SER   164      65.031  86.259  85.639  1.00  0.00           N  
ATOM   2233  H   SER   164      65.314  87.134  86.057  1.00  0.00           H  
ATOM   2234  CA  SER   164      64.972  86.090  84.126  1.00  0.00           C  
ATOM   2235  HA  SER   164      65.182  87.074  83.709  1.00  0.00           H  
ATOM   2236  CB  SER   164      63.593  85.780  83.487  1.00  0.00           C  
ATOM   2237  HB2 SER   164      63.318  84.727  83.553  1.00  0.00           H  
ATOM   2238  HB3 SER   164      62.868  86.383  84.034  1.00  0.00           H  
ATOM   2239  OG  SER   164      63.584  86.116  82.146  1.00  0.00           O  
ATOM   2240  HG  SER   164      62.660  86.028  81.901  1.00  0.00           H  
ATOM   2241  C   SER   164      66.203  85.229  83.632  1.00  0.00           C  
ATOM   2242  O   SER   164      67.120  85.017  84.412  1.00  0.00           O  
ATOM   2243  N   SER   165      66.321  84.879  82.386  1.00  0.00           N  
ATOM   2244  H   SER   165      65.615  85.121  81.706  1.00  0.00           H  
ATOM   2245  CA  SER   165      67.559  84.332  81.673  1.00  0.00           C  
ATOM   2246  HA  SER   165      67.957  83.381  82.027  1.00  0.00           H  
ATOM   2247  CB  SER   165      67.101  84.076  80.218  1.00  0.00           C  
ATOM   2248  HB2 SER   165      67.827  83.459  79.689  1.00  0.00           H  
ATOM   2249  HB3 SER   165      66.190  83.478  80.233  1.00  0.00           H  
ATOM   2250  OG  SER   165      66.869  85.246  79.482  1.00  0.00           O  
ATOM   2251  HG  SER   165      67.738  85.558  79.219  1.00  0.00           H  
ATOM   2252  C   SER   165      68.705  85.354  81.666  1.00  0.00           C  
ATOM   2253  O   SER   165      68.478  86.578  81.704  1.00  0.00           O  
ATOM   2254  N   GLY   166      69.954  84.829  81.510  1.00  0.00           N  
ATOM   2255  H   GLY   166      70.056  83.837  81.666  1.00  0.00           H  
ATOM   2256  CA  GLY   166      71.103  85.677  81.143  1.00  0.00           C  
ATOM   2257  HA2 GLY   166      71.805  85.004  80.651  1.00  0.00           H  
ATOM   2258  HA3 GLY   166      70.874  86.441  80.400  1.00  0.00           H  
ATOM   2259  C   GLY   166      71.695  86.423  82.422  1.00  0.00           C  
ATOM   2260  O   GLY   166      71.177  86.289  83.529  1.00  0.00           O  
ATOM   2261  N   GLY   167      72.802  87.192  82.144  1.00  0.00           N  
ATOM   2262  H   GLY   167      73.129  87.337  81.199  1.00  0.00           H  
ATOM   2263  CA  GLY   167      73.646  87.692  83.237  1.00  0.00           C  
ATOM   2264  HA2 GLY   167      73.065  88.002  84.106  1.00  0.00           H  
ATOM   2265  HA3 GLY   167      74.332  86.951  83.648  1.00  0.00           H  
ATOM   2266  C   GLY   167      74.491  88.937  82.732  1.00  0.00           C  
ATOM   2267  O   GLY   167      73.944  89.747  82.069  1.00  0.00           O  
ATOM   2268  N   GLY   168      75.779  88.936  83.035  1.00  0.00           N  
ATOM   2269  H   GLY   168      76.053  88.191  83.659  1.00  0.00           H  
ATOM   2270  CA  GLY   168      76.864  89.829  82.554  1.00  0.00           C  
ATOM   2271  HA2 GLY   168      76.476  90.847  82.602  1.00  0.00           H  
ATOM   2272  HA3 GLY   168      77.779  89.723  83.136  1.00  0.00           H  
ATOM   2273  C   GLY   168      77.189  89.655  81.056  1.00  0.00           C  
ATOM   2274  O   GLY   168      76.848  88.598  80.564  1.00  0.00           O  
ATOM   2275  N   GLY   169      77.645  90.634  80.283  1.00  0.00           N  
ATOM   2276  H   GLY   169      77.805  90.257  79.360  1.00  0.00           H  
ATOM   2277  CA  GLY   169      78.099  91.931  80.785  1.00  0.00           C  
ATOM   2278  HA2 GLY   169      78.281  92.558  79.912  1.00  0.00           H  
ATOM   2279  HA3 GLY   169      77.336  92.327  81.455  1.00  0.00           H  
ATOM   2280  C   GLY   169      79.430  91.924  81.548  1.00  0.00           C  
ATOM   2281  O   GLY   169      79.841  90.879  82.031  1.00  0.00           O  
ATOM   2282  N   GLY   170      80.084  93.076  81.653  1.00  0.00           N  
ATOM   2283  H   GLY   170      79.661  93.925  81.307  1.00  0.00           H  
ATOM   2284  CA  GLY   170      81.452  93.268  82.226  1.00  0.00           C  
ATOM   2285  HA2 GLY   170      81.438  94.297  82.587  1.00  0.00           H  
ATOM   2286  HA3 GLY   170      81.656  92.654  83.103  1.00  0.00           H  
ATOM   2287  C   GLY   170      82.585  93.026  81.238  1.00  0.00           C  
ATOM   2288  O   GLY   170      82.411  92.188  80.342  1.00  0.00           O  
ATOM   2289  N   GLY   171      83.646  93.786  81.385  1.00  0.00           N  
ATOM   2290  H   GLY   171      84.386  93.620  80.717  1.00  0.00           H  
ATOM   2291  CA  GLY   171      84.071  94.816  82.438  1.00  0.00           C  
ATOM   2292  HA2 GLY   171      84.948  95.375  82.113  1.00  0.00           H  
ATOM   2293  HA3 GLY   171      83.203  95.457  82.588  1.00  0.00           H  
ATOM   2294  C   GLY   171      84.468  94.177  83.723  1.00  0.00           C  
ATOM   2295  O   GLY   171      83.623  93.670  84.441  1.00  0.00           O  
ATOM   2296  N   GLY   172      85.756  94.165  84.103  1.00  0.00           N  
ATOM   2297  H   GLY   172      85.963  93.590  84.907  1.00  0.00           H  
ATOM   2298  CA  GLY   172      86.967  94.584  83.484  1.00  0.00           C  
ATOM   2299  HA2 GLY   172      86.854  95.646  83.269  1.00  0.00           H  
ATOM   2300  HA3 GLY   172      87.722  94.488  84.265  1.00  0.00           H  
ATOM   2301  C   GLY   172      87.480  93.885  82.228  1.00  0.00           C  
ATOM   2302  O   GLY   172      87.112  92.740  82.021  1.00  0.00           O  
ATOM   2303  N   GLY   173      88.081  94.564  81.231  1.00  0.00           N  
ATOM   2304  H   GLY   173      88.357  95.529  81.336  1.00  0.00           H  
ATOM   2305  CA  GLY   173      88.266  93.902  79.909  1.00  0.00           C  
ATOM   2306  HA2 GLY   173      89.071  94.445  79.412  1.00  0.00           H  
ATOM   2307  HA3 GLY   173      88.465  92.838  80.032  1.00  0.00           H  
ATOM   2308  C   GLY   173      86.997  94.052  79.036  1.00  0.00           C  
ATOM   2309  O   GLY   173      85.923  94.341  79.475  1.00  0.00           O  
ATOM   2310  N   GLY   174      87.161  93.752  77.733  1.00  0.00           N  
ATOM   2311  H   GLY   174      86.360  94.032  77.186  1.00  0.00           H  
ATOM   2312  CA  GLY   174      88.316  93.243  77.067  1.00  0.00           C  
ATOM   2313  HA2 GLY   174      88.663  92.491  77.776  1.00  0.00           H  
ATOM   2314  HA3 GLY   174      88.010  92.759  76.140  1.00  0.00           H  
ATOM   2315  C   GLY   174      89.409  94.318  76.772  1.00  0.00           C  
ATOM   2316  O   GLY   174      89.467  95.438  77.314  1.00  0.00           O  
ATOM   2317  N   GLY   175      90.371  94.035  75.898  1.00  0.00           N  
ATOM   2318  H   GLY   175      90.259  93.197  75.346  1.00  0.00           H  
ATOM   2319  CA  GLY   175      91.513  94.915  75.557  1.00  0.00           C  
ATOM   2320  HA2 GLY   175      92.079  95.267  76.419  1.00  0.00           H  
ATOM   2321  HA3 GLY   175      92.295  94.316  75.091  1.00  0.00           H  
ATOM   2322  C   GLY   175      91.063  96.197  74.748  1.00  0.00           C  
ATOM   2323  O   GLY   175      91.976  96.989  74.396  1.00  0.00           O  
ATOM   2324  N   ASN   176      89.837  96.207  74.277  1.00  0.00           N  
ATOM   2325  H   ASN   176      89.388  95.312  74.412  1.00  0.00           H  
ATOM   2326  CA  ASN   176      89.276  97.304  73.459  1.00  0.00           C  
ATOM   2327  HA  ASN   176      89.942  98.165  73.517  1.00  0.00           H  
ATOM   2328  CB  ASN   176      89.198  96.751  72.031  1.00  0.00           C  
ATOM   2329  HB2 ASN   176      90.106  96.422  71.526  1.00  0.00           H  
ATOM   2330  HB3 ASN   176      88.563  95.867  71.980  1.00  0.00           H  
ATOM   2331  CG  ASN   176      88.560  97.770  71.127  1.00  0.00           C  
ATOM   2332  OD1 ASN   176      89.153  98.759  70.790  1.00  0.00           O  
ATOM   2333  ND2 ASN   176      87.331  97.736  70.874  1.00  0.00           N  
ATOM   2334 HD21 ASN   176      87.100  98.346  70.103  1.00  0.00           H  
ATOM   2335 HD22 ASN   176      86.768  96.909  71.014  1.00  0.00           H  
ATOM   2336  C   ASN   176      87.872  97.701  74.032  1.00  0.00           C  
ATOM   2337  O   ASN   176      87.245  96.934  74.679  1.00  0.00           O  
ATOM   2338  N   TYR   177      87.325  98.959  73.796  1.00  0.00           N  
ATOM   2339  H   TYR   177      87.906  99.633  73.319  1.00  0.00           H  
ATOM   2340  CA  TYR   177      86.049  99.421  74.393  1.00  0.00           C  
ATOM   2341  HA  TYR   177      86.245  99.551  75.457  1.00  0.00           H  
ATOM   2342  CB  TYR   177      85.762 100.747  73.704  1.00  0.00           C  
ATOM   2343  HB2 TYR   177      85.724 100.582  72.627  1.00  0.00           H  
ATOM   2344  HB3 TYR   177      84.758 101.090  73.953  1.00  0.00           H  
ATOM   2345  CG  TYR   177      86.753 101.829  73.966  1.00  0.00           C  
ATOM   2346  CD1 TYR   177      87.676 102.238  72.991  1.00  0.00           C  
ATOM   2347  HD1 TYR   177      87.757 101.753  72.030  1.00  0.00           H  
ATOM   2348  CE1 TYR   177      88.603 103.323  73.255  1.00  0.00           C  
ATOM   2349  HE1 TYR   177      89.210 103.743  72.467  1.00  0.00           H  
ATOM   2350  CZ  TYR   177      88.664 103.884  74.603  1.00  0.00           C  
ATOM   2351  OH  TYR   177      89.437 104.924  74.878  1.00  0.00           O  
ATOM   2352  HH  TYR   177      89.027 105.437  75.577  1.00  0.00           H  
ATOM   2353  CE2 TYR   177      87.687 103.376  75.545  1.00  0.00           C  
ATOM   2354  HE2 TYR   177      87.667 103.780  76.546  1.00  0.00           H  
ATOM   2355  CD2 TYR   177      86.751 102.400  75.212  1.00  0.00           C  
ATOM   2356  HD2 TYR   177      86.070 101.936  75.911  1.00  0.00           H  
ATOM   2357  C   TYR   177      84.861  98.404  74.106  1.00  0.00           C  
ATOM   2358  O   TYR   177      84.727  97.989  72.931  1.00  0.00           O  
ATOM   2359  N   GLY   178      84.002  98.145  75.111  1.00  0.00           N  
ATOM   2360  H   GLY   178      83.409  97.342  74.953  1.00  0.00           H  
ATOM   2361  CA  GLY   178      84.065  98.626  76.507  1.00  0.00           C  
ATOM   2362  HA2 GLY   178      83.476  97.929  77.102  1.00  0.00           H  
ATOM   2363  HA3 GLY   178      85.107  98.651  76.826  1.00  0.00           H  
ATOM   2364  C   GLY   178      83.483 100.056  76.753  1.00  0.00           C  
ATOM   2365  O   GLY   178      83.027 100.741  75.802  1.00  0.00           O  
ATOM   2366  N   GLN   179      83.584 100.492  77.989  1.00  0.00           N  
ATOM   2367  H   GLN   179      84.140  99.934  78.621  1.00  0.00           H  
ATOM   2368  CA  GLN   179      83.467 101.778  78.562  1.00  0.00           C  
ATOM   2369  HA  GLN   179      84.134 102.444  78.015  1.00  0.00           H  
ATOM   2370  CB  GLN   179      82.122 102.406  78.559  1.00  0.00           C  
ATOM   2371  HB2 GLN   179      82.172 103.481  78.732  1.00  0.00           H  
ATOM   2372  HB3 GLN   179      81.630 102.337  77.589  1.00  0.00           H  
ATOM   2373  CG  GLN   179      81.138 101.828  79.593  1.00  0.00           C  
ATOM   2374  HG2 GLN   179      81.661 101.634  80.530  1.00  0.00           H  
ATOM   2375  HG3 GLN   179      80.402 102.605  79.799  1.00  0.00           H  
ATOM   2376  CD  GLN   179      80.491 100.518  79.163  1.00  0.00           C  
ATOM   2377  OE1 GLN   179      80.210 100.184  78.018  1.00  0.00           O  
ATOM   2378  NE2 GLN   179      80.220  99.606  80.134  1.00  0.00           N  
ATOM   2379 HE21 GLN   179      80.461  99.699  81.110  1.00  0.00           H  
ATOM   2380 HE22 GLN   179      79.775  98.741  79.860  1.00  0.00           H  
ATOM   2381  C   GLN   179      84.030 101.730  79.968  1.00  0.00           C  
ATOM   2382  O   GLN   179      84.104 100.648  80.516  1.00  0.00           O  
ATOM   2383  N   ASP   180      84.308 102.799  80.729  1.00  0.00           N  
ATOM   2384  H   ASP   180      84.748 102.579  81.611  1.00  0.00           H  
ATOM   2385  CA  ASP   180      84.336 104.221  80.375  1.00  0.00           C  
ATOM   2386  HA  ASP   180      83.313 104.458  80.084  1.00  0.00           H  
ATOM   2387  CB  ASP   180      84.716 105.018  81.579  1.00  0.00           C  
ATOM   2388  HB2 ASP   180      84.091 104.844  82.455  1.00  0.00           H  
ATOM   2389  HB3 ASP   180      85.651 104.624  81.978  1.00  0.00           H  
ATOM   2390  CG  ASP   180      84.802 106.505  81.276  1.00  0.00           C  
ATOM   2391  OD1 ASP   180      85.871 107.121  81.318  1.00  0.00           O  
ATOM   2392  OD2 ASP   180      83.726 107.157  81.035  1.00  0.00           O  
ATOM   2393  C   ASP   180      85.191 104.444  79.114  1.00  0.00           C  
ATOM   2394  O   ASP   180      86.262 103.846  78.972  1.00  0.00           O  
ATOM   2395  N   GLN   181      84.767 105.327  78.199  1.00  0.00           N  
ATOM   2396  H   GLN   181      83.810 105.635  78.295  1.00  0.00           H  
ATOM   2397  CA  GLN   181      85.380 105.619  76.923  1.00  0.00           C  
ATOM   2398  HA  GLN   181      85.566 104.708  76.355  1.00  0.00           H  
ATOM   2399  CB  GLN   181      84.503 106.349  75.925  1.00  0.00           C  
ATOM   2400  HB2 GLN   181      83.483 106.452  76.295  1.00  0.00           H  
ATOM   2401  HB3 GLN   181      84.922 107.354  75.877  1.00  0.00           H  
ATOM   2402  CG  GLN   181      84.602 105.666  74.546  1.00  0.00           C  
ATOM   2403  HG2 GLN   181      84.335 106.429  73.814  1.00  0.00           H  
ATOM   2404  HG3 GLN   181      85.588 105.248  74.342  1.00  0.00           H  
ATOM   2405  CD  GLN   181      83.769 104.428  74.486  1.00  0.00           C  
ATOM   2406  OE1 GLN   181      83.245 104.003  75.466  1.00  0.00           O  
ATOM   2407  NE2 GLN   181      83.664 103.734  73.335  1.00  0.00           N  
ATOM   2408 HE21 GLN   181      84.110 104.070  72.494  1.00  0.00           H  
ATOM   2409 HE22 GLN   181      83.081 102.910  73.362  1.00  0.00           H  
ATOM   2410  C   GLN   181      86.678 106.393  77.031  1.00  0.00           C  
ATOM   2411  O   GLN   181      87.470 106.358  76.081  1.00  0.00           O  
ATOM   2412  N   SER   182      87.048 107.102  78.103  1.00  0.00           N  
ATOM   2413  H   SER   182      86.433 107.101  78.904  1.00  0.00           H  
ATOM   2414  CA  SER   182      88.333 107.792  78.246  1.00  0.00           C  
ATOM   2415  HA  SER   182      88.359 108.703  77.649  1.00  0.00           H  
ATOM   2416  CB  SER   182      88.405 108.345  79.692  1.00  0.00           C  
ATOM   2417  HB2 SER   182      88.641 107.545  80.393  1.00  0.00           H  
ATOM   2418  HB3 SER   182      89.256 108.994  79.897  1.00  0.00           H  
ATOM   2419  OG  SER   182      87.241 108.893  80.056  1.00  0.00           O  
ATOM   2420  HG  SER   182      86.660 108.317  80.559  1.00  0.00           H  
ATOM   2421  C   SER   182      89.606 106.948  77.901  1.00  0.00           C  
ATOM   2422  O   SER   182      89.616 105.735  77.945  1.00  0.00           O  
ATOM   2423  N   SER   183      90.768 107.570  77.654  1.00  0.00           N  
ATOM   2424  H   SER   183      91.537 106.951  77.440  1.00  0.00           H  
ATOM   2425  CA  SER   183      91.057 108.989  77.296  1.00  0.00           C  
ATOM   2426  HA  SER   183      90.780 109.570  78.175  1.00  0.00           H  
ATOM   2427  CB  SER   183      92.521 109.097  77.223  1.00  0.00           C  
ATOM   2428  HB2 SER   183      93.000 108.745  78.136  1.00  0.00           H  
ATOM   2429  HB3 SER   183      92.889 108.550  76.355  1.00  0.00           H  
ATOM   2430  OG  SER   183      92.917 110.454  77.091  1.00  0.00           O  
ATOM   2431  HG  SER   183      93.740 110.325  76.614  1.00  0.00           H  
ATOM   2432  C   SER   183      90.358 109.483  76.030  1.00  0.00           C  
ATOM   2433  O   SER   183      90.039 108.764  75.148  1.00  0.00           O  
ATOM   2434  N   MET   184      90.063 110.821  76.092  1.00  0.00           N  
ATOM   2435  H   MET   184      90.363 111.294  76.932  1.00  0.00           H  
ATOM   2436  CA  MET   184      89.341 111.492  74.954  1.00  0.00           C  
ATOM   2437  HA  MET   184      89.019 110.752  74.222  1.00  0.00           H  
ATOM   2438  CB  MET   184      88.020 112.085  75.459  1.00  0.00           C  
ATOM   2439  HB2 MET   184      88.312 113.007  75.962  1.00  0.00           H  
ATOM   2440  HB3 MET   184      87.422 112.421  74.612  1.00  0.00           H  
ATOM   2441  CG  MET   184      87.094 111.297  76.404  1.00  0.00           C  
ATOM   2442  HG2 MET   184      87.654 110.896  77.249  1.00  0.00           H  
ATOM   2443  HG3 MET   184      86.323 111.998  76.724  1.00  0.00           H  
ATOM   2444  SD  MET   184      86.256 109.897  75.571  1.00  0.00           S  
ATOM   2445  CE  MET   184      85.376 110.573  74.205  1.00  0.00           C  
ATOM   2446  HE1 MET   184      85.318 109.773  73.467  1.00  0.00           H  
ATOM   2447  HE2 MET   184      84.356 110.919  74.373  1.00  0.00           H  
ATOM   2448  HE3 MET   184      86.011 111.342  73.766  1.00  0.00           H  
ATOM   2449  C   MET   184      90.146 112.533  74.294  1.00  0.00           C  
ATOM   2450  O   MET   184      89.652 113.369  73.551  1.00  0.00           O  
ATOM   2451  N   SER   185      91.450 112.464  74.545  1.00  0.00           N  
ATOM   2452  H   SER   185      91.756 111.829  75.268  1.00  0.00           H  
ATOM   2453  CA  SER   185      92.519 113.337  73.994  1.00  0.00           C  
ATOM   2454  HA  SER   185      92.521 114.339  74.424  1.00  0.00           H  
ATOM   2455  CB  SER   185      93.799 112.567  74.146  1.00  0.00           C  
ATOM   2456  HB2 SER   185      94.019 112.206  75.151  1.00  0.00           H  
ATOM   2457  HB3 SER   185      93.808 111.747  73.427  1.00  0.00           H  
ATOM   2458  OG  SER   185      94.928 113.357  73.917  1.00  0.00           O  
ATOM   2459  HG  SER   185      95.698 112.977  74.347  1.00  0.00           H  
ATOM   2460  C   SER   185      92.344 113.683  72.446  1.00  0.00           C  
ATOM   2461  O   SER   185      92.040 112.820  71.602  1.00  0.00           O  
ATOM   2462  N   SER   186      92.561 114.954  72.117  1.00  0.00           N  
ATOM   2463  H   SER   186      92.807 115.607  72.847  1.00  0.00           H  
ATOM   2464  CA  SER   186      92.350 115.448  70.736  1.00  0.00           C  
ATOM   2465  HA  SER   186      92.991 114.892  70.052  1.00  0.00           H  
ATOM   2466  CB  SER   186      90.870 115.301  70.307  1.00  0.00           C  
ATOM   2467  HB2 SER   186      90.435 114.554  70.971  1.00  0.00           H  
ATOM   2468  HB3 SER   186      90.323 116.211  70.553  1.00  0.00           H  
ATOM   2469  OG  SER   186      90.652 114.886  68.996  1.00  0.00           O  
ATOM   2470  HG  SER   186      91.288 114.191  68.812  1.00  0.00           H  
ATOM   2471  C   SER   186      92.709 116.944  70.473  1.00  0.00           C  
ATOM   2472  O   SER   186      92.709 117.686  71.441  1.00  0.00           O  
ATOM   2473  N   GLY   187      92.968 117.374  69.255  1.00  0.00           N  
ATOM   2474  H   GLY   187      93.078 118.377  69.227  1.00  0.00           H  
ATOM   2475  CA  GLY   187      93.308 116.641  68.082  1.00  0.00           C  
ATOM   2476  HA2 GLY   187      94.328 116.822  67.745  1.00  0.00           H  
ATOM   2477  HA3 GLY   187      93.401 115.575  68.287  1.00  0.00           H  
ATOM   2478  C   GLY   187      92.355 116.818  66.975  1.00  0.00           C  
ATOM   2479  O   GLY   187      92.645 116.400  65.859  1.00  0.00           O  
ATOM   2480  N   GLY   188      91.148 117.233  67.290  1.00  0.00           N  
ATOM   2481  H   GLY   188      90.834 117.393  68.236  1.00  0.00           H  
ATOM   2482  CA  GLY   188      90.008 117.283  66.276  1.00  0.00           C  
ATOM   2483  HA2 GLY   188      90.085 116.363  65.697  1.00  0.00           H  
ATOM   2484  HA3 GLY   188      89.044 117.272  66.785  1.00  0.00           H  
ATOM   2485  C   GLY   188      90.068 118.588  65.428  1.00  0.00           C  
ATOM   2486  O   GLY   188      91.152 119.040  64.994  1.00  0.00           O  
ATOM   2487  N   GLY   189      88.965 119.252  65.122  1.00  0.00           N  
ATOM   2488  H   GLY   189      89.127 120.199  64.810  1.00  0.00           H  
ATOM   2489  CA  GLY   189      87.559 118.935  65.482  1.00  0.00           C  
ATOM   2490  HA2 GLY   189      87.219 117.949  65.165  1.00  0.00           H  
ATOM   2491  HA3 GLY   189      87.410 119.045  66.556  1.00  0.00           H  
ATOM   2492  C   GLY   189      86.629 119.895  64.741  1.00  0.00           C  
ATOM   2493  O   GLY   189      86.815 120.223  63.549  1.00  0.00           O  
ATOM   2494  N   SER   190      85.682 120.395  65.484  1.00  0.00           N  
ATOM   2495  H   SER   190      85.567 120.145  66.456  1.00  0.00           H  
ATOM   2496  CA  SER   190      84.772 121.437  64.992  1.00  0.00           C  
ATOM   2497  HA  SER   190      84.843 121.521  63.908  1.00  0.00           H  
ATOM   2498  CB  SER   190      83.355 120.945  65.224  1.00  0.00           C  
ATOM   2499  HB2 SER   190      83.247 119.882  65.011  1.00  0.00           H  
ATOM   2500  HB3 SER   190      83.129 120.983  66.290  1.00  0.00           H  
ATOM   2501  OG  SER   190      82.386 121.675  64.494  1.00  0.00           O  
ATOM   2502  HG  SER   190      82.193 122.485  64.972  1.00  0.00           H  
ATOM   2503  C   SER   190      85.063 122.806  65.693  1.00  0.00           C  
ATOM   2504  O   SER   190      84.731 122.977  66.874  1.00  0.00           O  
ATOM   2505  N   GLY   191      85.697 123.791  65.029  1.00  0.00           N  
ATOM   2506  H   GLY   191      85.718 124.646  65.566  1.00  0.00           H  
ATOM   2507  CA  GLY   191      86.225 123.819  63.690  1.00  0.00           C  
ATOM   2508  HA2 GLY   191      87.039 124.532  63.565  1.00  0.00           H  
ATOM   2509  HA3 GLY   191      86.578 122.835  63.380  1.00  0.00           H  
ATOM   2510  C   GLY   191      85.202 124.257  62.638  1.00  0.00           C  
ATOM   2511  O   GLY   191      83.973 124.136  62.814  1.00  0.00           O  
ATOM   2512  N   GLY   192      85.679 124.900  61.618  1.00  0.00           N  
ATOM   2513  H   GLY   192      86.643 125.201  61.628  1.00  0.00           H  
ATOM   2514  CA  GLY   192      84.781 125.183  60.431  1.00  0.00           C  
ATOM   2515  HA2 GLY   192      84.096 125.971  60.745  1.00  0.00           H  
ATOM   2516  HA3 GLY   192      85.404 125.627  59.655  1.00  0.00           H  
ATOM   2517  C   GLY   192      84.048 123.966  59.820  1.00  0.00           C  
ATOM   2518  O   GLY   192      84.314 122.825  60.201  1.00  0.00           O  
ATOM   2519  N   GLY   193      83.093 124.274  58.990  1.00  0.00           N  
ATOM   2520  H   GLY   193      83.018 125.262  58.791  1.00  0.00           H  
ATOM   2521  CA  GLY   193      82.278 123.384  58.201  1.00  0.00           C  
ATOM   2522  HA2 GLY   193      82.236 123.727  57.167  1.00  0.00           H  
ATOM   2523  HA3 GLY   193      82.568 122.339  58.309  1.00  0.00           H  
ATOM   2524  C   GLY   193      80.779 123.410  58.596  1.00  0.00           C  
ATOM   2525  O   GLY   193      80.452 123.482  59.771  1.00  0.00           O  
ATOM   2526  N   TYR   194      79.883 123.332  57.618  1.00  0.00           N  
ATOM   2527  H   TYR   194      80.143 123.457  56.650  1.00  0.00           H  
ATOM   2528  CA  TYR   194      78.416 123.375  57.867  1.00  0.00           C  
ATOM   2529  HA  TYR   194      78.197 124.328  58.348  1.00  0.00           H  
ATOM   2530  CB  TYR   194      77.617 123.200  56.574  1.00  0.00           C  
ATOM   2531  HB2 TYR   194      77.616 122.182  56.183  1.00  0.00           H  
ATOM   2532  HB3 TYR   194      76.560 123.412  56.732  1.00  0.00           H  
ATOM   2533  CG  TYR   194      78.151 123.969  55.332  1.00  0.00           C  
ATOM   2534  CD1 TYR   194      78.053 125.408  55.258  1.00  0.00           C  
ATOM   2535  HD1 TYR   194      77.649 125.969  56.088  1.00  0.00           H  
ATOM   2536  CE1 TYR   194      78.714 126.083  54.222  1.00  0.00           C  
ATOM   2537  HE1 TYR   194      78.646 127.161  54.225  1.00  0.00           H  
ATOM   2538  CZ  TYR   194      79.277 125.358  53.153  1.00  0.00           C  
ATOM   2539  OH  TYR   194      79.378 126.102  51.976  1.00  0.00           O  
ATOM   2540  HH  TYR   194      79.286 125.535  51.207  1.00  0.00           H  
ATOM   2541  CE2 TYR   194      79.300 123.949  53.102  1.00  0.00           C  
ATOM   2542  HE2 TYR   194      79.588 123.345  52.255  1.00  0.00           H  
ATOM   2543  CD2 TYR   194      78.746 123.250  54.229  1.00  0.00           C  
ATOM   2544  HD2 TYR   194      78.687 122.173  54.194  1.00  0.00           H  
ATOM   2545  C   TYR   194      78.082 122.287  58.893  1.00  0.00           C  
ATOM   2546  O   TYR   194      78.435 121.140  58.705  1.00  0.00           O  
ATOM   2547  N   GLY   195      77.450 122.577  60.041  1.00  0.00           N  
ATOM   2548  H   GLY   195      77.337 121.852  60.735  1.00  0.00           H  
ATOM   2549  CA  GLY   195      76.719 123.803  60.296  1.00  0.00           C  
ATOM   2550  HA2 GLY   195      77.389 124.582  60.659  1.00  0.00           H  
ATOM   2551  HA3 GLY   195      76.258 124.209  59.395  1.00  0.00           H  
ATOM   2552  C   GLY   195      75.592 123.623  61.299  1.00  0.00           C  
ATOM   2553  O   GLY   195      75.823 123.461  62.534  1.00  0.00           O  
ATOM   2554  N   ASN   196      74.354 123.794  60.774  1.00  0.00           N  
ATOM   2555  H   ASN   196      74.245 124.084  59.813  1.00  0.00           H  
ATOM   2556  CA  ASN   196      73.137 123.901  61.567  1.00  0.00           C  
ATOM   2557  HA  ASN   196      73.041 123.165  62.366  1.00  0.00           H  
ATOM   2558  CB  ASN   196      72.942 125.259  62.264  1.00  0.00           C  
ATOM   2559  HB2 ASN   196      73.828 125.358  62.890  1.00  0.00           H  
ATOM   2560  HB3 ASN   196      72.869 126.015  61.482  1.00  0.00           H  
ATOM   2561  CG  ASN   196      71.773 125.344  63.206  1.00  0.00           C  
ATOM   2562  OD1 ASN   196      70.911 126.176  63.049  1.00  0.00           O  
ATOM   2563  ND2 ASN   196      71.805 124.521  64.200  1.00  0.00           N  
ATOM   2564 HD21 ASN   196      71.043 124.610  64.857  1.00  0.00           H  
ATOM   2565 HD22 ASN   196      72.630 124.000  64.462  1.00  0.00           H  
ATOM   2566  C   ASN   196      71.872 123.732  60.727  1.00  0.00           C  
ATOM   2567  O   ASN   196      71.731 124.452  59.724  1.00  0.00           O  
ATOM   2568  N   GLN   197      71.111 122.694  60.970  1.00  0.00           N  
ATOM   2569  H   GLN   197      71.310 121.967  61.642  1.00  0.00           H  
ATOM   2570  CA  GLN   197      69.969 122.431  60.061  1.00  0.00           C  
ATOM   2571  HA  GLN   197      70.390 122.292  59.065  1.00  0.00           H  
ATOM   2572  CB  GLN   197      69.181 121.138  60.445  1.00  0.00           C  
ATOM   2573  HB2 GLN   197      69.943 120.359  60.402  1.00  0.00           H  
ATOM   2574  HB3 GLN   197      68.782 121.346  61.437  1.00  0.00           H  
ATOM   2575  CG  GLN   197      68.021 120.606  59.676  1.00  0.00           C  
ATOM   2576  HG2 GLN   197      67.050 120.978  60.000  1.00  0.00           H  
ATOM   2577  HG3 GLN   197      68.179 120.891  58.636  1.00  0.00           H  
ATOM   2578  CD  GLN   197      67.890 119.071  59.716  1.00  0.00           C  
ATOM   2579  OE1 GLN   197      68.098 118.482  58.644  1.00  0.00           O  
ATOM   2580  NE2 GLN   197      67.722 118.337  60.779  1.00  0.00           N  
ATOM   2581 HE21 GLN   197      67.868 118.890  61.611  1.00  0.00           H  
ATOM   2582 HE22 GLN   197      67.968 117.361  60.699  1.00  0.00           H  
ATOM   2583  C   GLN   197      68.982 123.579  59.920  1.00  0.00           C  
ATOM   2584  O   GLN   197      68.834 124.470  60.788  1.00  0.00           O  
ATOM   2585  N   ASP   198      68.366 123.769  58.723  1.00  0.00           N  
ATOM   2586  H   ASP   198      68.538 123.168  57.929  1.00  0.00           H  
ATOM   2587  CA  ASP   198      67.295 124.722  58.588  1.00  0.00           C  
ATOM   2588  HA  ASP   198      67.625 125.709  58.911  1.00  0.00           H  
ATOM   2589  CB  ASP   198      66.860 124.907  57.134  1.00  0.00           C  
ATOM   2590  HB2 ASP   198      66.539 124.001  56.621  1.00  0.00           H  
ATOM   2591  HB3 ASP   198      66.061 125.645  57.214  1.00  0.00           H  
ATOM   2592  CG  ASP   198      67.833 125.602  56.064  1.00  0.00           C  
ATOM   2593  OD1 ASP   198      67.654 125.591  54.826  1.00  0.00           O  
ATOM   2594  OD2 ASP   198      68.741 126.273  56.551  1.00  0.00           O  
ATOM   2595  C   ASP   198      66.130 124.294  59.467  1.00  0.00           C  
ATOM   2596  O   ASP   198      65.567 123.193  59.369  1.00  0.00           O  
ATOM   2597  N   GLN   199      65.727 125.244  60.374  1.00  0.00           N  
ATOM   2598  H   GLN   199      66.126 126.171  60.416  1.00  0.00           H  
ATOM   2599  CA  GLN   199      64.744 124.899  61.419  1.00  0.00           C  
ATOM   2600  HA  GLN   199      64.124 124.045  61.143  1.00  0.00           H  
ATOM   2601  CB  GLN   199      65.518 124.604  62.693  1.00  0.00           C  
ATOM   2602  HB2 GLN   199      66.170 125.458  62.879  1.00  0.00           H  
ATOM   2603  HB3 GLN   199      64.859 124.615  63.561  1.00  0.00           H  
ATOM   2604  CG  GLN   199      66.193 123.262  62.631  1.00  0.00           C  
ATOM   2605  HG2 GLN   199      65.534 122.420  62.842  1.00  0.00           H  
ATOM   2606  HG3 GLN   199      66.568 123.049  61.631  1.00  0.00           H  
ATOM   2607  CD  GLN   199      67.352 123.294  63.624  1.00  0.00           C  
ATOM   2608  OE1 GLN   199      67.272 122.712  64.719  1.00  0.00           O  
ATOM   2609  NE2 GLN   199      68.465 123.958  63.412  1.00  0.00           N  
ATOM   2610 HE21 GLN   199      68.657 124.456  62.554  1.00  0.00           H  
ATOM   2611 HE22 GLN   199      69.249 123.753  64.014  1.00  0.00           H  
ATOM   2612  C   GLN   199      63.796 126.072  61.805  1.00  0.00           C  
ATOM   2613  O   GLN   199      64.240 127.074  62.335  1.00  0.00           O  
ATOM   2614  N   SER   200      62.535 125.985  61.488  1.00  0.00           N  
ATOM   2615  H   SER   200      61.944 126.734  61.818  1.00  0.00           H  
ATOM   2616  CA  SER   200      61.873 125.101  60.545  1.00  0.00           C  
ATOM   2617  HA  SER   200      61.724 124.108  60.970  1.00  0.00           H  
ATOM   2618  CB  SER   200      60.417 125.575  60.326  1.00  0.00           C  
ATOM   2619  HB2 SER   200      60.519 126.462  59.700  1.00  0.00           H  
ATOM   2620  HB3 SER   200      59.793 124.827  59.838  1.00  0.00           H  
ATOM   2621  OG  SER   200      59.891 126.005  61.594  1.00  0.00           O  
ATOM   2622  HG  SER   200      60.238 126.899  61.644  1.00  0.00           H  
ATOM   2623  C   SER   200      62.570 124.948  59.159  1.00  0.00           C  
ATOM   2624  O   SER   200      63.283 125.871  58.760  1.00  0.00           O  
ATOM   2625  N   GLY   201      62.333 123.908  58.372  1.00  0.00           N  
ATOM   2626  H   GLY   201      61.875 123.142  58.845  1.00  0.00           H  
ATOM   2627  CA  GLY   201      63.143 123.473  57.215  1.00  0.00           C  
ATOM   2628  HA2 GLY   201      64.198 123.728  57.320  1.00  0.00           H  
ATOM   2629  HA3 GLY   201      63.103 122.393  57.352  1.00  0.00           H  
ATOM   2630  C   GLY   201      62.548 123.903  55.888  1.00  0.00           C  
ATOM   2631  O   GLY   201      61.660 124.732  55.803  1.00  0.00           O  
ATOM   2632  N   GLY   202      62.966 123.412  54.724  1.00  0.00           N  
ATOM   2633  H   GLY   202      62.353 123.743  53.993  1.00  0.00           H  
ATOM   2634  CA  GLY   202      64.043 122.475  54.461  1.00  0.00           C  
ATOM   2635  HA2 GLY   202      65.022 122.955  54.445  1.00  0.00           H  
ATOM   2636  HA3 GLY   202      64.049 121.788  55.307  1.00  0.00           H  
ATOM   2637  C   GLY   202      64.008 121.664  53.135  1.00  0.00           C  
ATOM   2638  O   GLY   202      63.618 122.217  52.101  1.00  0.00           O  
ATOM   2639  N   GLY   203      64.475 120.449  53.034  1.00  0.00           N  
ATOM   2640  H   GLY   203      64.426 120.026  52.118  1.00  0.00           H  
ATOM   2641  CA  GLY   203      65.269 119.734  54.037  1.00  0.00           C  
ATOM   2642  HA2 GLY   203      64.749 119.940  54.973  1.00  0.00           H  
ATOM   2643  HA3 GLY   203      65.394 118.680  53.789  1.00  0.00           H  
ATOM   2644  C   GLY   203      66.669 120.317  54.209  1.00  0.00           C  
ATOM   2645  O   GLY   203      67.071 121.290  53.542  1.00  0.00           O  
ATOM   2646  N   GLY   204      67.476 119.654  55.044  1.00  0.00           N  
ATOM   2647  H   GLY   204      67.066 118.895  55.569  1.00  0.00           H  
ATOM   2648  CA  GLY   204      68.883 119.972  55.317  1.00  0.00           C  
ATOM   2649  HA2 GLY   204      69.291 119.096  55.821  1.00  0.00           H  
ATOM   2650  HA3 GLY   204      69.387 120.113  54.361  1.00  0.00           H  
ATOM   2651  C   GLY   204      69.129 121.278  56.088  1.00  0.00           C  
ATOM   2652  O   GLY   204      68.142 121.968  56.382  1.00  0.00           O  
ATOM   2653  N   SER   205      70.351 121.760  56.270  1.00  0.00           N  
ATOM   2654  H   SER   205      70.426 122.655  56.732  1.00  0.00           H  
ATOM   2655  CA  SER   205      71.643 121.076  55.879  1.00  0.00           C  
ATOM   2656  HA  SER   205      71.652 120.829  54.817  1.00  0.00           H  
ATOM   2657  CB  SER   205      72.750 122.107  56.157  1.00  0.00           C  
ATOM   2658  HB2 SER   205      73.704 121.595  56.026  1.00  0.00           H  
ATOM   2659  HB3 SER   205      72.669 122.889  55.403  1.00  0.00           H  
ATOM   2660  OG  SER   205      72.657 122.574  57.495  1.00  0.00           O  
ATOM   2661  HG  SER   205      72.399 123.498  57.488  1.00  0.00           H  
ATOM   2662  C   SER   205      71.860 119.885  56.776  1.00  0.00           C  
ATOM   2663  O   SER   205      71.272 119.794  57.873  1.00  0.00           O  
ATOM   2664  N   GLY   206      72.840 119.028  56.471  1.00  0.00           N  
ATOM   2665  H   GLY   206      73.366 119.149  55.617  1.00  0.00           H  
ATOM   2666  CA  GLY   206      73.129 117.806  57.257  1.00  0.00           C  
ATOM   2667  HA2 GLY   206      74.140 117.555  56.934  1.00  0.00           H  
ATOM   2668  HA3 GLY   206      73.189 118.007  58.327  1.00  0.00           H  
ATOM   2669  C   GLY   206      72.252 116.638  56.949  1.00  0.00           C  
ATOM   2670  O   GLY   206      71.439 116.777  56.121  1.00  0.00           O  
ATOM   2671  N   GLY   207      72.365 115.461  57.557  1.00  0.00           N  
ATOM   2672  H   GLY   207      71.886 114.675  57.142  1.00  0.00           H  
ATOM   2673  CA  GLY   207      73.363 114.952  58.568  1.00  0.00           C  
ATOM   2674  HA2 GLY   207      73.524 115.545  59.469  1.00  0.00           H  
ATOM   2675  HA3 GLY   207      73.048 113.945  58.839  1.00  0.00           H  
ATOM   2676  C   GLY   207      74.800 114.789  57.969  1.00  0.00           C  
ATOM   2677  O   GLY   207      75.073 115.088  56.829  1.00  0.00           O  
ATOM   2678  N   TYR   208      75.788 114.303  58.781  1.00  0.00           N  
ATOM   2679  H   TYR   208      75.528 114.115  59.738  1.00  0.00           H  
ATOM   2680  CA  TYR   208      77.024 113.880  58.301  1.00  0.00           C  
ATOM   2681  HA  TYR   208      77.739 114.669  58.065  1.00  0.00           H  
ATOM   2682  CB  TYR   208      77.673 113.052  59.434  1.00  0.00           C  
ATOM   2683  HB2 TYR   208      77.904 113.651  60.315  1.00  0.00           H  
ATOM   2684  HB3 TYR   208      77.039 112.191  59.644  1.00  0.00           H  
ATOM   2685  CG  TYR   208      79.047 112.435  58.955  1.00  0.00           C  
ATOM   2686  CD1 TYR   208      80.160 113.280  58.620  1.00  0.00           C  
ATOM   2687  HD1 TYR   208      80.017 114.350  58.650  1.00  0.00           H  
ATOM   2688  CE1 TYR   208      81.334 112.694  58.009  1.00  0.00           C  
ATOM   2689  HE1 TYR   208      82.157 113.366  57.817  1.00  0.00           H  
ATOM   2690  CZ  TYR   208      81.418 111.315  57.923  1.00  0.00           C  
ATOM   2691  OH  TYR   208      82.632 110.793  57.762  1.00  0.00           O  
ATOM   2692  HH  TYR   208      82.670 109.886  57.450  1.00  0.00           H  
ATOM   2693  CE2 TYR   208      80.307 110.434  58.213  1.00  0.00           C  
ATOM   2694  HE2 TYR   208      80.473 109.386  58.007  1.00  0.00           H  
ATOM   2695  CD2 TYR   208      79.157 111.045  58.791  1.00  0.00           C  
ATOM   2696  HD2 TYR   208      78.314 110.426  59.063  1.00  0.00           H  
ATOM   2697  C   TYR   208      76.831 113.009  56.988  1.00  0.00           C  
ATOM   2698  O   TYR   208      75.874 112.235  56.832  1.00  0.00           O  
ATOM   2699  N   GLY   209      77.732 113.222  55.978  1.00  0.00           N  
ATOM   2700  H   GLY   209      78.514 113.849  56.105  1.00  0.00           H  
ATOM   2701  CA  GLY   209      77.774 112.591  54.616  1.00  0.00           C  
ATOM   2702  HA2 GLY   209      78.753 112.112  54.651  1.00  0.00           H  
ATOM   2703  HA3 GLY   209      76.993 111.848  54.458  1.00  0.00           H  
ATOM   2704  C   GLY   209      77.662 113.605  53.472  1.00  0.00           C  
ATOM   2705  O   GLY   209      76.727 114.451  53.551  1.00  0.00           O  
ATOM   2706  N   GLN   210      78.465 113.518  52.393  1.00  0.00           N  
ATOM   2707  H   GLN   210      78.195 114.169  51.670  1.00  0.00           H  
ATOM   2708  CA  GLN   210      79.641 112.658  52.079  1.00  0.00           C  
ATOM   2709  HA  GLN   210      79.825 112.832  51.019  1.00  0.00           H  
ATOM   2710  CB  GLN   210      80.914 113.017  52.949  1.00  0.00           C  
ATOM   2711  HB2 GLN   210      80.745 112.734  53.988  1.00  0.00           H  
ATOM   2712  HB3 GLN   210      81.716 112.333  52.672  1.00  0.00           H  
ATOM   2713  CG  GLN   210      81.310 114.433  52.907  1.00  0.00           C  
ATOM   2714  HG2 GLN   210      81.270 114.739  51.862  1.00  0.00           H  
ATOM   2715  HG3 GLN   210      80.722 115.118  53.517  1.00  0.00           H  
ATOM   2716  CD  GLN   210      82.751 114.624  53.404  1.00  0.00           C  
ATOM   2717  OE1 GLN   210      83.711 113.916  53.202  1.00  0.00           O  
ATOM   2718  NE2 GLN   210      82.991 115.704  54.084  1.00  0.00           N  
ATOM   2719 HE21 GLN   210      83.940 115.827  54.404  1.00  0.00           H  
ATOM   2720 HE22 GLN   210      82.318 116.445  54.219  1.00  0.00           H  
ATOM   2721  C   GLN   210      79.336 111.187  52.059  1.00  0.00           C  
ATOM   2722  O   GLN   210      80.014 110.413  52.843  1.00  0.00           O  
ATOM   2723  N   GLN   211      78.348 110.713  51.332  1.00  0.00           N  
ATOM   2724  H   GLN   211      77.885 111.362  50.712  1.00  0.00           H  
ATOM   2725  CA  GLN   211      77.786 109.381  51.377  1.00  0.00           C  
ATOM   2726  HA  GLN   211      77.274 109.351  52.339  1.00  0.00           H  
ATOM   2727  CB  GLN   211      76.783 109.312  50.160  1.00  0.00           C  
ATOM   2728  HB2 GLN   211      76.133 110.187  50.152  1.00  0.00           H  
ATOM   2729  HB3 GLN   211      77.275 109.088  49.213  1.00  0.00           H  
ATOM   2730  CG  GLN   211      75.832 108.161  50.420  1.00  0.00           C  
ATOM   2731  HG2 GLN   211      76.323 107.202  50.256  1.00  0.00           H  
ATOM   2732  HG3 GLN   211      75.483 108.213  51.451  1.00  0.00           H  
ATOM   2733  CD  GLN   211      74.642 108.142  49.468  1.00  0.00           C  
ATOM   2734  OE1 GLN   211      73.567 108.643  49.695  1.00  0.00           O  
ATOM   2735  NE2 GLN   211      74.705 107.558  48.253  1.00  0.00           N  
ATOM   2736 HE21 GLN   211      75.503 107.136  47.800  1.00  0.00           H  
ATOM   2737 HE22 GLN   211      73.810 107.451  47.798  1.00  0.00           H  
ATOM   2738  C   GLN   211      78.829 108.250  51.364  1.00  0.00           C  
ATOM   2739  O   GLN   211      78.639 107.103  51.814  1.00  0.00           O  
ATOM   2740  N   ASP   212      80.016 108.525  50.754  1.00  0.00           N  
ATOM   2741  H   ASP   212      80.142 109.453  50.378  1.00  0.00           H  
ATOM   2742  CA  ASP   212      80.990 107.526  50.330  1.00  0.00           C  
ATOM   2743  HA  ASP   212      80.572 106.522  50.398  1.00  0.00           H  
ATOM   2744  CB  ASP   212      81.172 107.848  48.772  1.00  0.00           C  
ATOM   2745  HB2 ASP   212      81.513 108.872  48.623  1.00  0.00           H  
ATOM   2746  HB3 ASP   212      81.938 107.141  48.454  1.00  0.00           H  
ATOM   2747  CG  ASP   212      79.845 107.700  47.855  1.00  0.00           C  
ATOM   2748  OD1 ASP   212      79.755 108.368  46.758  1.00  0.00           O  
ATOM   2749  OD2 ASP   212      78.950 106.910  48.161  1.00  0.00           O  
ATOM   2750  C   ASP   212      82.261 107.668  51.137  1.00  0.00           C  
ATOM   2751  O   ASP   212      83.148 106.848  50.752  1.00  0.00           O  
ATOM   2752  N   ARG   213      82.405 108.580  52.089  1.00  0.00           N  
ATOM   2753  H   ARG   213      81.733 109.334  52.094  1.00  0.00           H  
ATOM   2754  CA  ARG   213      83.604 108.707  52.886  1.00  0.00           C  
ATOM   2755  HA  ARG   213      84.487 108.424  52.314  1.00  0.00           H  
ATOM   2756  CB  ARG   213      83.822 110.181  53.327  1.00  0.00           C  
ATOM   2757  HB2 ARG   213      83.908 110.838  52.461  1.00  0.00           H  
ATOM   2758  HB3 ARG   213      83.042 110.479  54.027  1.00  0.00           H  
ATOM   2759  CG  ARG   213      85.141 110.395  54.075  1.00  0.00           C  
ATOM   2760  HG2 ARG   213      85.124 111.426  54.427  1.00  0.00           H  
ATOM   2761  HG3 ARG   213      85.180 109.820  55.001  1.00  0.00           H  
ATOM   2762  CD  ARG   213      86.411 110.311  53.259  1.00  0.00           C  
ATOM   2763  HD2 ARG   213      86.544 109.247  53.062  1.00  0.00           H  
ATOM   2764  HD3 ARG   213      86.319 110.943  52.376  1.00  0.00           H  
ATOM   2765  NE  ARG   213      87.549 110.902  53.992  1.00  0.00           N  
ATOM   2766  HE  ARG   213      87.564 111.912  53.996  1.00  0.00           H  
ATOM   2767  CZ  ARG   213      88.643 110.329  54.463  1.00  0.00           C  
ATOM   2768  NH1 ARG   213      88.742 109.046  54.596  1.00  0.00           N  
ATOM   2769 HH11 ARG   213      89.567 108.699  55.063  1.00  0.00           H  
ATOM   2770 HH12 ARG   213      87.881 108.518  54.573  1.00  0.00           H  
ATOM   2771  NH2 ARG   213      89.659 111.126  54.778  1.00  0.00           N  
ATOM   2772 HH21 ARG   213      90.586 110.765  54.955  1.00  0.00           H  
ATOM   2773 HH22 ARG   213      89.608 112.133  54.718  1.00  0.00           H  
ATOM   2774  C   ARG   213      83.345 107.815  54.165  1.00  0.00           C  
ATOM   2775  O   ARG   213      82.622 108.157  55.093  1.00  0.00           O  
ATOM   2776  N   GLY   214      83.921 106.617  54.233  1.00  0.00           N  
ATOM   2777  H   GLY   214      83.654 106.015  54.998  1.00  0.00           H  
ATOM   2778  CA  GLY   214      85.017 106.025  53.479  1.00  0.00           C  
ATOM   2779  HA2 GLY   214      85.058 104.994  53.831  1.00  0.00           H  
ATOM   2780  HA3 GLY   214      84.833 105.944  52.408  1.00  0.00           H  
ATOM   2781  C   GLY   214      86.315 106.711  53.764  1.00  0.00           C  
ATOM   2782  O   GLY   214      87.253 106.593  52.961  1.00  0.00           O  
ATOM   2783  OXT GLY   214      86.372 107.537  54.667  1.00  0.00           O  
TER    2784      GLY   214 
END   
