# Supplementary material for: Visualization of oligomerization, clustering, and density transition of intrinsically disordered proteins
Source: Natl Sci Rev. 2026 Feb 14;13(7):nwag107. doi: 10.1093/nsr/nwag107 (PMC13114874; doi:10.1093/nsr/nwag107)
Supplement: nwag107_Supplemental_Files [file nwag107_supplemental_files.zip › SI-MD-Structures/MD-Sturctures/frame211.pdb]

CRYST1  135.089  149.251  136.852  90.00  90.00  90.00               1
ATOM      1  N   MET     1      33.061 105.259  85.666  1.00  0.00           N  
ATOM      2  H1  MET     1      34.024 105.563  85.681  1.00  0.00           H  
ATOM      3  H2  MET     1      32.350 105.969  85.563  1.00  0.00           H  
ATOM      4  H3  MET     1      32.972 104.657  86.473  1.00  0.00           H  
ATOM      5  CA  MET     1      32.905 104.433  84.481  1.00  0.00           C  
ATOM      6  HA  MET     1      33.449 104.954  83.693  1.00  0.00           H  
ATOM      7  CB  MET     1      33.540 103.032  84.709  1.00  0.00           C  
ATOM      8  HB2 MET     1      33.334 102.545  85.663  1.00  0.00           H  
ATOM      9  HB3 MET     1      33.280 102.432  83.837  1.00  0.00           H  
ATOM     10  CG  MET     1      35.071 103.263  84.668  1.00  0.00           C  
ATOM     11  HG2 MET     1      35.349 104.115  84.048  1.00  0.00           H  
ATOM     12  HG3 MET     1      35.446 103.546  85.651  1.00  0.00           H  
ATOM     13  SD  MET     1      36.042 101.799  84.079  1.00  0.00           S  
ATOM     14  CE  MET     1      35.605 100.505  85.285  1.00  0.00           C  
ATOM     15  HE1 MET     1      34.572 100.168  85.198  1.00  0.00           H  
ATOM     16  HE2 MET     1      36.176  99.602  85.070  1.00  0.00           H  
ATOM     17  HE3 MET     1      35.798 100.840  86.304  1.00  0.00           H  
ATOM     18  C   MET     1      31.440 104.290  84.030  1.00  0.00           C  
ATOM     19  O   MET     1      30.551 104.155  84.931  1.00  0.00           O  
ATOM     20  N   ALA     2      31.063 104.188  82.734  1.00  0.00           N  
ATOM     21  H   ALA     2      30.096 103.896  82.716  1.00  0.00           H  
ATOM     22  CA  ALA     2      31.660 104.657  81.480  1.00  0.00           C  
ATOM     23  HA  ALA     2      30.972 104.464  80.657  1.00  0.00           H  
ATOM     24  CB  ALA     2      31.707 106.184  81.593  1.00  0.00           C  
ATOM     25  HB1 ALA     2      32.163 106.523  82.524  1.00  0.00           H  
ATOM     26  HB2 ALA     2      32.306 106.641  80.805  1.00  0.00           H  
ATOM     27  HB3 ALA     2      30.703 106.589  81.722  1.00  0.00           H  
ATOM     28  C   ALA     2      33.001 104.015  81.203  1.00  0.00           C  
ATOM     29  O   ALA     2      34.061 104.190  81.806  1.00  0.00           O  
ATOM     30  N   SER     3      33.008 103.048  80.256  1.00  0.00           N  
ATOM     31  H   SER     3      33.890 102.603  80.046  1.00  0.00           H  
ATOM     32  CA  SER     3      31.944 102.371  79.569  1.00  0.00           C  
ATOM     33  HA  SER     3      31.225 103.042  79.100  1.00  0.00           H  
ATOM     34  CB  SER     3      32.562 101.439  78.567  1.00  0.00           C  
ATOM     35  HB2 SER     3      33.225 102.046  77.951  1.00  0.00           H  
ATOM     36  HB3 SER     3      33.199 100.681  79.024  1.00  0.00           H  
ATOM     37  OG  SER     3      31.692 100.785  77.678  1.00  0.00           O  
ATOM     38  HG  SER     3      31.521 101.484  77.043  1.00  0.00           H  
ATOM     39  C   SER     3      31.058 101.526  80.488  1.00  0.00           C  
ATOM     40  O   SER     3      31.481 101.187  81.562  1.00  0.00           O  
ATOM     41  N   ASN     4      29.762 101.136  80.166  1.00  0.00           N  
ATOM     42  H   ASN     4      29.373 101.458  79.292  1.00  0.00           H  
ATOM     43  CA  ASN     4      28.863 100.400  81.008  1.00  0.00           C  
ATOM     44  HA  ASN     4      29.437 100.080  81.878  1.00  0.00           H  
ATOM     45  CB  ASN     4      27.640 101.195  81.548  1.00  0.00           C  
ATOM     46  HB2 ASN     4      27.046 101.565  80.712  1.00  0.00           H  
ATOM     47  HB3 ASN     4      27.124 100.442  82.143  1.00  0.00           H  
ATOM     48  CG  ASN     4      28.116 102.316  82.523  1.00  0.00           C  
ATOM     49  OD1 ASN     4      28.448 103.406  82.109  1.00  0.00           O  
ATOM     50  ND2 ASN     4      27.999 102.112  83.792  1.00  0.00           N  
ATOM     51 HD21 ASN     4      28.031 102.852  84.479  1.00  0.00           H  
ATOM     52 HD22 ASN     4      27.666 101.211  84.102  1.00  0.00           H  
ATOM     53  C   ASN     4      28.397  99.145  80.237  1.00  0.00           C  
ATOM     54  O   ASN     4      27.380  99.137  79.496  1.00  0.00           O  
ATOM     55  N   ASP     5      28.959  97.940  80.452  1.00  0.00           N  
ATOM     56  H   ASP     5      28.607  97.108  80.001  1.00  0.00           H  
ATOM     57  CA  ASP     5      30.002  97.645  81.484  1.00  0.00           C  
ATOM     58  HA  ASP     5      30.488  98.592  81.720  1.00  0.00           H  
ATOM     59  CB  ASP     5      29.483  97.000  82.835  1.00  0.00           C  
ATOM     60  HB2 ASP     5      28.608  96.411  82.562  1.00  0.00           H  
ATOM     61  HB3 ASP     5      30.129  96.253  83.296  1.00  0.00           H  
ATOM     62  CG  ASP     5      28.949  97.935  83.991  1.00  0.00           C  
ATOM     63  OD1 ASP     5      29.188  99.170  84.081  1.00  0.00           O  
ATOM     64  OD2 ASP     5      28.165  97.402  84.783  1.00  0.00           O  
ATOM     65  C   ASP     5      31.089  96.647  80.963  1.00  0.00           C  
ATOM     66  O   ASP     5      30.744  95.694  80.232  1.00  0.00           O  
ATOM     67  N   TYR     6      32.359  96.961  81.210  1.00  0.00           N  
ATOM     68  H   TYR     6      32.611  97.731  81.813  1.00  0.00           H  
ATOM     69  CA  TYR     6      33.383  96.319  80.355  1.00  0.00           C  
ATOM     70  HA  TYR     6      33.313  96.585  79.300  1.00  0.00           H  
ATOM     71  CB  TYR     6      34.752  96.872  80.793  1.00  0.00           C  
ATOM     72  HB2 TYR     6      34.895  96.723  81.863  1.00  0.00           H  
ATOM     73  HB3 TYR     6      35.560  96.285  80.354  1.00  0.00           H  
ATOM     74  CG  TYR     6      35.037  98.308  80.361  1.00  0.00           C  
ATOM     75  CD1 TYR     6      35.257  99.334  81.282  1.00  0.00           C  
ATOM     76  HD1 TYR     6      35.124  99.154  82.338  1.00  0.00           H  
ATOM     77  CE1 TYR     6      35.517 100.692  80.832  1.00  0.00           C  
ATOM     78  HE1 TYR     6      35.597 101.462  81.585  1.00  0.00           H  
ATOM     79  CZ  TYR     6      35.684 100.986  79.467  1.00  0.00           C  
ATOM     80  OH  TYR     6      35.987 102.253  79.086  1.00  0.00           O  
ATOM     81  HH  TYR     6      36.131 102.369  78.144  1.00  0.00           H  
ATOM     82  CE2 TYR     6      35.476  99.948  78.537  1.00  0.00           C  
ATOM     83  HE2 TYR     6      35.437 100.245  77.499  1.00  0.00           H  
ATOM     84  CD2 TYR     6      35.063  98.617  78.986  1.00  0.00           C  
ATOM     85  HD2 TYR     6      34.764  97.877  78.258  1.00  0.00           H  
ATOM     86  C   TYR     6      33.388  94.748  80.416  1.00  0.00           C  
ATOM     87  O   TYR     6      33.397  94.176  81.501  1.00  0.00           O  
ATOM     88  N   THR     7      33.501  94.100  79.279  1.00  0.00           N  
ATOM     89  H   THR     7      33.460  94.650  78.433  1.00  0.00           H  
ATOM     90  CA  THR     7      33.981  92.683  79.116  1.00  0.00           C  
ATOM     91  HA  THR     7      33.411  92.119  79.854  1.00  0.00           H  
ATOM     92  CB  THR     7      33.671  92.140  77.661  1.00  0.00           C  
ATOM     93  HB  THR     7      32.692  92.415  77.266  1.00  0.00           H  
ATOM     94  CG2 THR     7      34.656  92.804  76.626  1.00  0.00           C  
ATOM     95 HG21 THR     7      34.613  93.876  76.818  1.00  0.00           H  
ATOM     96 HG22 THR     7      35.686  92.448  76.617  1.00  0.00           H  
ATOM     97 HG23 THR     7      34.258  92.687  75.618  1.00  0.00           H  
ATOM     98  OG1 THR     7      33.764  90.753  77.523  1.00  0.00           O  
ATOM     99  HG1 THR     7      33.125  90.296  78.074  1.00  0.00           H  
ATOM    100  C   THR     7      35.453  92.512  79.567  1.00  0.00           C  
ATOM    101  O   THR     7      36.118  93.394  80.052  1.00  0.00           O  
ATOM    102  N   GLN     8      35.904  91.225  79.524  1.00  0.00           N  
ATOM    103  H   GLN     8      35.278  90.576  79.069  1.00  0.00           H  
ATOM    104  CA  GLN     8      37.257  90.756  79.886  1.00  0.00           C  
ATOM    105  HA  GLN     8      37.218  90.671  80.972  1.00  0.00           H  
ATOM    106  CB  GLN     8      37.540  89.352  79.266  1.00  0.00           C  
ATOM    107  HB2 GLN     8      38.334  88.895  79.855  1.00  0.00           H  
ATOM    108  HB3 GLN     8      36.712  88.715  79.576  1.00  0.00           H  
ATOM    109  CG  GLN     8      37.788  89.263  77.742  1.00  0.00           C  
ATOM    110  HG2 GLN     8      37.089  89.822  77.119  1.00  0.00           H  
ATOM    111  HG3 GLN     8      38.727  89.740  77.460  1.00  0.00           H  
ATOM    112  CD  GLN     8      37.956  87.832  77.266  1.00  0.00           C  
ATOM    113  OE1 GLN     8      38.090  86.791  77.983  1.00  0.00           O  
ATOM    114  NE2 GLN     8      37.848  87.719  76.022  1.00  0.00           N  
ATOM    115 HE21 GLN     8      37.744  88.536  75.437  1.00  0.00           H  
ATOM    116 HE22 GLN     8      37.985  86.792  75.645  1.00  0.00           H  
ATOM    117  C   GLN     8      38.337  91.796  79.479  1.00  0.00           C  
ATOM    118  O   GLN     8      38.210  92.289  78.345  1.00  0.00           O  
ATOM    119  N   GLN     9      39.394  92.145  80.250  1.00  0.00           N  
ATOM    120  H   GLN     9      40.062  92.755  79.799  1.00  0.00           H  
ATOM    121  CA  GLN     9      39.716  91.739  81.641  1.00  0.00           C  
ATOM    122  HA  GLN     9      40.664  92.241  81.836  1.00  0.00           H  
ATOM    123  CB  GLN     9      38.702  92.255  82.680  1.00  0.00           C  
ATOM    124  HB2 GLN     9      37.738  91.769  82.528  1.00  0.00           H  
ATOM    125  HB3 GLN     9      39.021  91.824  83.629  1.00  0.00           H  
ATOM    126  CG  GLN     9      38.571  93.807  82.728  1.00  0.00           C  
ATOM    127  HG2 GLN     9      39.477  94.317  83.056  1.00  0.00           H  
ATOM    128  HG3 GLN     9      38.526  94.182  81.706  1.00  0.00           H  
ATOM    129  CD  GLN     9      37.307  94.261  83.468  1.00  0.00           C  
ATOM    130  OE1 GLN     9      36.438  93.540  83.978  1.00  0.00           O  
ATOM    131  NE2 GLN     9      37.146  95.570  83.598  1.00  0.00           N  
ATOM    132 HE21 GLN     9      37.835  96.206  83.221  1.00  0.00           H  
ATOM    133 HE22 GLN     9      36.423  95.869  84.237  1.00  0.00           H  
ATOM    134  C   GLN     9      40.037  90.271  81.659  1.00  0.00           C  
ATOM    135  O   GLN     9      39.336  89.538  82.350  1.00  0.00           O  
ATOM    136  N   ALA    10      41.026  89.689  81.033  1.00  0.00           N  
ATOM    137  H   ALA    10      41.037  88.681  80.967  1.00  0.00           H  
ATOM    138  CA  ALA    10      42.217  90.361  80.495  1.00  0.00           C  
ATOM    139  HA  ALA    10      42.023  91.368  80.126  1.00  0.00           H  
ATOM    140  CB  ALA    10      43.209  90.473  81.598  1.00  0.00           C  
ATOM    141  HB1 ALA    10      44.043  91.021  81.159  1.00  0.00           H  
ATOM    142  HB2 ALA    10      42.855  91.038  82.460  1.00  0.00           H  
ATOM    143  HB3 ALA    10      43.624  89.543  81.986  1.00  0.00           H  
ATOM    144  C   ALA    10      42.814  89.655  79.237  1.00  0.00           C  
ATOM    145  O   ALA    10      43.396  88.603  79.355  1.00  0.00           O  
ATOM    146  N   THR    11      42.738  90.286  78.101  1.00  0.00           N  
ATOM    147  H   THR    11      42.154  91.107  78.038  1.00  0.00           H  
ATOM    148  CA  THR    11      43.140  89.711  76.784  1.00  0.00           C  
ATOM    149  HA  THR    11      43.411  88.683  77.023  1.00  0.00           H  
ATOM    150  CB  THR    11      41.917  89.511  75.857  1.00  0.00           C  
ATOM    151  HB  THR    11      41.284  88.879  76.481  1.00  0.00           H  
ATOM    152  CG2 THR    11      41.144  90.798  75.672  1.00  0.00           C  
ATOM    153 HG21 THR    11      40.693  91.166  76.594  1.00  0.00           H  
ATOM    154 HG22 THR    11      41.842  91.569  75.345  1.00  0.00           H  
ATOM    155 HG23 THR    11      40.374  90.633  74.919  1.00  0.00           H  
ATOM    156  OG1 THR    11      42.167  88.998  74.583  1.00  0.00           O  
ATOM    157  HG1 THR    11      41.579  88.239  74.571  1.00  0.00           H  
ATOM    158  C   THR    11      44.292  90.511  76.073  1.00  0.00           C  
ATOM    159  O   THR    11      44.500  91.624  76.514  1.00  0.00           O  
ATOM    160  N   GLN    12      45.151  90.140  75.153  1.00  0.00           N  
ATOM    161  H   GLN    12      45.730  90.885  74.792  1.00  0.00           H  
ATOM    162  CA  GLN    12      45.401  88.864  74.559  1.00  0.00           C  
ATOM    163  HA  GLN    12      44.487  88.644  74.007  1.00  0.00           H  
ATOM    164  CB  GLN    12      46.534  88.968  73.620  1.00  0.00           C  
ATOM    165  HB2 GLN    12      46.745  88.026  73.112  1.00  0.00           H  
ATOM    166  HB3 GLN    12      46.343  89.792  72.932  1.00  0.00           H  
ATOM    167  CG  GLN    12      47.845  89.280  74.415  1.00  0.00           C  
ATOM    168  HG2 GLN    12      47.751  90.234  74.934  1.00  0.00           H  
ATOM    169  HG3 GLN    12      48.074  88.522  75.165  1.00  0.00           H  
ATOM    170  CD  GLN    12      49.122  89.324  73.583  1.00  0.00           C  
ATOM    171  OE1 GLN    12      49.091  89.071  72.417  1.00  0.00           O  
ATOM    172  NE2 GLN    12      50.219  89.747  74.071  1.00  0.00           N  
ATOM    173 HE21 GLN    12      50.950  89.920  73.395  1.00  0.00           H  
ATOM    174 HE22 GLN    12      50.245  89.948  75.060  1.00  0.00           H  
ATOM    175  C   GLN    12      45.624  87.747  75.539  1.00  0.00           C  
ATOM    176  O   GLN    12      46.074  87.844  76.711  1.00  0.00           O  
ATOM    177  N   SER    13      45.216  86.588  74.989  1.00  0.00           N  
ATOM    178  H   SER    13      44.724  86.685  74.112  1.00  0.00           H  
ATOM    179  CA  SER    13      45.352  85.232  75.586  1.00  0.00           C  
ATOM    180  HA  SER    13      45.294  85.333  76.670  1.00  0.00           H  
ATOM    181  CB  SER    13      44.256  84.240  75.139  1.00  0.00           C  
ATOM    182  HB2 SER    13      43.912  84.625  74.179  1.00  0.00           H  
ATOM    183  HB3 SER    13      44.538  83.187  75.141  1.00  0.00           H  
ATOM    184  OG  SER    13      43.275  84.359  76.106  1.00  0.00           O  
ATOM    185  HG  SER    13      42.978  83.459  76.257  1.00  0.00           H  
ATOM    186  C   SER    13      46.675  84.606  75.270  1.00  0.00           C  
ATOM    187  O   SER    13      46.872  83.623  74.533  1.00  0.00           O  
ATOM    188  N   TYR    14      47.694  85.281  75.873  1.00  0.00           N  
ATOM    189  H   TYR    14      47.428  86.146  76.322  1.00  0.00           H  
ATOM    190  CA  TYR    14      49.108  85.057  75.690  1.00  0.00           C  
ATOM    191  HA  TYR    14      49.351  83.996  75.646  1.00  0.00           H  
ATOM    192  CB  TYR    14      49.492  85.773  74.367  1.00  0.00           C  
ATOM    193  HB2 TYR    14      48.911  85.358  73.543  1.00  0.00           H  
ATOM    194  HB3 TYR    14      49.293  86.844  74.390  1.00  0.00           H  
ATOM    195  CG  TYR    14      50.913  85.470  73.886  1.00  0.00           C  
ATOM    196  CD1 TYR    14      51.181  84.208  73.336  1.00  0.00           C  
ATOM    197  HD1 TYR    14      50.341  83.583  73.072  1.00  0.00           H  
ATOM    198  CE1 TYR    14      52.454  83.909  72.889  1.00  0.00           C  
ATOM    199  HE1 TYR    14      52.695  83.066  72.259  1.00  0.00           H  
ATOM    200  CZ  TYR    14      53.590  84.694  73.288  1.00  0.00           C  
ATOM    201  OH  TYR    14      54.846  84.330  72.864  1.00  0.00           O  
ATOM    202  HH  TYR    14      55.443  84.896  73.359  1.00  0.00           H  
ATOM    203  CE2 TYR    14      53.336  85.902  74.000  1.00  0.00           C  
ATOM    204  HE2 TYR    14      54.204  86.509  74.209  1.00  0.00           H  
ATOM    205  CD2 TYR    14      51.963  86.261  74.334  1.00  0.00           C  
ATOM    206  HD2 TYR    14      51.794  87.112  74.977  1.00  0.00           H  
ATOM    207  C   TYR    14      49.769  85.711  76.921  1.00  0.00           C  
ATOM    208  O   TYR    14      49.408  86.800  77.396  1.00  0.00           O  
ATOM    209  N   GLY    15      50.776  85.000  77.484  1.00  0.00           N  
ATOM    210  H   GLY    15      51.143  85.425  78.323  1.00  0.00           H  
ATOM    211  CA  GLY    15      51.314  83.698  77.095  1.00  0.00           C  
ATOM    212  HA2 GLY    15      50.610  82.873  77.207  1.00  0.00           H  
ATOM    213  HA3 GLY    15      51.629  83.518  76.067  1.00  0.00           H  
ATOM    214  C   GLY    15      52.604  83.263  77.909  1.00  0.00           C  
ATOM    215  O   GLY    15      52.850  83.790  78.991  1.00  0.00           O  
ATOM    216  N   ALA    16      53.221  82.158  77.479  1.00  0.00           N  
ATOM    217  H   ALA    16      52.969  81.601  76.675  1.00  0.00           H  
ATOM    218  CA  ALA    16      54.354  81.610  78.139  1.00  0.00           C  
ATOM    219  HA  ALA    16      54.901  82.335  78.743  1.00  0.00           H  
ATOM    220  CB  ALA    16      53.839  80.507  79.113  1.00  0.00           C  
ATOM    221  HB1 ALA    16      53.128  80.967  79.800  1.00  0.00           H  
ATOM    222  HB2 ALA    16      53.377  79.661  78.604  1.00  0.00           H  
ATOM    223  HB3 ALA    16      54.686  80.083  79.652  1.00  0.00           H  
ATOM    224  C   ALA    16      55.406  81.058  77.083  1.00  0.00           C  
ATOM    225  O   ALA    16      54.991  80.319  76.143  1.00  0.00           O  
ATOM    226  N   TYR    17      56.705  81.208  77.417  1.00  0.00           N  
ATOM    227  H   TYR    17      56.861  81.663  78.305  1.00  0.00           H  
ATOM    228  CA  TYR    17      57.745  80.783  76.505  1.00  0.00           C  
ATOM    229  HA  TYR    17      57.413  79.933  75.909  1.00  0.00           H  
ATOM    230  CB  TYR    17      57.962  81.968  75.607  1.00  0.00           C  
ATOM    231  HB2 TYR    17      56.989  82.169  75.160  1.00  0.00           H  
ATOM    232  HB3 TYR    17      58.292  82.840  76.171  1.00  0.00           H  
ATOM    233  CG  TYR    17      58.974  81.771  74.498  1.00  0.00           C  
ATOM    234  CD1 TYR    17      60.285  82.228  74.708  1.00  0.00           C  
ATOM    235  HD1 TYR    17      60.439  82.715  75.659  1.00  0.00           H  
ATOM    236  CE1 TYR    17      61.304  81.908  73.798  1.00  0.00           C  
ATOM    237  HE1 TYR    17      62.347  81.949  74.076  1.00  0.00           H  
ATOM    238  CZ  TYR    17      60.966  81.210  72.611  1.00  0.00           C  
ATOM    239  OH  TYR    17      61.952  80.846  71.760  1.00  0.00           O  
ATOM    240  HH  TYR    17      62.785  81.218  72.057  1.00  0.00           H  
ATOM    241  CE2 TYR    17      59.610  80.903  72.326  1.00  0.00           C  
ATOM    242  HE2 TYR    17      59.486  80.589  71.300  1.00  0.00           H  
ATOM    243  CD2 TYR    17      58.587  81.141  73.323  1.00  0.00           C  
ATOM    244  HD2 TYR    17      57.557  80.880  73.127  1.00  0.00           H  
ATOM    245  C   TYR    17      59.068  80.484  77.138  1.00  0.00           C  
ATOM    246  O   TYR    17      59.351  81.166  78.113  1.00  0.00           O  
ATOM    247  N   PRO    18      59.821  79.480  76.618  1.00  0.00           N  
ATOM    248  CD  PRO    18      59.282  78.375  75.718  1.00  0.00           C  
ATOM    249  HD2 PRO    18      59.486  78.699  74.698  1.00  0.00           H  
ATOM    250  HD3 PRO    18      58.228  78.098  75.731  1.00  0.00           H  
ATOM    251  CG  PRO    18      60.088  77.088  76.061  1.00  0.00           C  
ATOM    252  HG2 PRO    18      60.729  76.850  75.212  1.00  0.00           H  
ATOM    253  HG3 PRO    18      59.419  76.260  76.293  1.00  0.00           H  
ATOM    254  CB  PRO    18      60.949  77.475  77.280  1.00  0.00           C  
ATOM    255  HB2 PRO    18      61.973  77.101  77.244  1.00  0.00           H  
ATOM    256  HB3 PRO    18      60.540  76.950  78.143  1.00  0.00           H  
ATOM    257  CA  PRO    18      61.011  78.966  77.322  1.00  0.00           C  
ATOM    258  HA  PRO    18      60.885  79.043  78.402  1.00  0.00           H  
ATOM    259  C   PRO    18      62.374  79.573  76.984  1.00  0.00           C  
ATOM    260  O   PRO    18      62.866  79.392  75.863  1.00  0.00           O  
ATOM    261  N   THR    19      62.936  80.355  77.859  1.00  0.00           N  
ATOM    262  H   THR    19      62.602  80.421  78.810  1.00  0.00           H  
ATOM    263  CA  THR    19      64.237  81.038  77.689  1.00  0.00           C  
ATOM    264  HA  THR    19      64.773  80.458  76.938  1.00  0.00           H  
ATOM    265  CB  THR    19      64.064  82.478  77.290  1.00  0.00           C  
ATOM    266  HB  THR    19      63.214  82.907  77.820  1.00  0.00           H  
ATOM    267  CG2 THR    19      65.275  83.375  77.258  1.00  0.00           C  
ATOM    268 HG21 THR    19      65.535  83.794  78.230  1.00  0.00           H  
ATOM    269 HG22 THR    19      66.190  82.852  76.981  1.00  0.00           H  
ATOM    270 HG23 THR    19      65.035  84.234  76.631  1.00  0.00           H  
ATOM    271  OG1 THR    19      63.619  82.481  75.945  1.00  0.00           O  
ATOM    272  HG1 THR    19      63.578  81.538  75.766  1.00  0.00           H  
ATOM    273  C   THR    19      65.136  80.979  78.951  1.00  0.00           C  
ATOM    274  O   THR    19      64.758  81.521  79.983  1.00  0.00           O  
ATOM    275  N   GLN    20      66.195  80.150  78.939  1.00  0.00           N  
ATOM    276  H   GLN    20      66.362  79.594  78.111  1.00  0.00           H  
ATOM    277  CA  GLN    20      66.985  79.870  80.171  1.00  0.00           C  
ATOM    278  HA  GLN    20      66.284  79.683  80.985  1.00  0.00           H  
ATOM    279  CB  GLN    20      67.943  78.707  79.980  1.00  0.00           C  
ATOM    280  HB2 GLN    20      68.669  79.009  79.225  1.00  0.00           H  
ATOM    281  HB3 GLN    20      68.520  78.461  80.872  1.00  0.00           H  
ATOM    282  CG  GLN    20      67.343  77.391  79.448  1.00  0.00           C  
ATOM    283  HG2 GLN    20      67.270  77.482  78.364  1.00  0.00           H  
ATOM    284  HG3 GLN    20      67.835  76.475  79.775  1.00  0.00           H  
ATOM    285  CD  GLN    20      65.876  77.123  80.046  1.00  0.00           C  
ATOM    286  OE1 GLN    20      65.661  77.092  81.269  1.00  0.00           O  
ATOM    287  NE2 GLN    20      64.867  76.671  79.330  1.00  0.00           N  
ATOM    288 HE21 GLN    20      64.911  76.688  78.321  1.00  0.00           H  
ATOM    289 HE22 GLN    20      64.038  76.351  79.810  1.00  0.00           H  
ATOM    290  C   GLN    20      67.709  81.138  80.675  1.00  0.00           C  
ATOM    291  O   GLN    20      68.297  81.897  79.870  1.00  0.00           O  
ATOM    292  N   PRO    21      67.583  81.455  82.002  1.00  0.00           N  
ATOM    293  CD  PRO    21      66.962  80.623  83.024  1.00  0.00           C  
ATOM    294  HD2 PRO    21      67.289  79.585  82.963  1.00  0.00           H  
ATOM    295  HD3 PRO    21      65.879  80.642  82.900  1.00  0.00           H  
ATOM    296  CG  PRO    21      67.343  81.274  84.351  1.00  0.00           C  
ATOM    297  HG2 PRO    21      68.315  80.982  84.748  1.00  0.00           H  
ATOM    298  HG3 PRO    21      66.635  81.136  85.168  1.00  0.00           H  
ATOM    299  CB  PRO    21      67.438  82.733  83.960  1.00  0.00           C  
ATOM    300  HB2 PRO    21      68.153  83.220  84.622  1.00  0.00           H  
ATOM    301  HB3 PRO    21      66.521  83.320  83.911  1.00  0.00           H  
ATOM    302  CA  PRO    21      68.069  82.709  82.556  1.00  0.00           C  
ATOM    303  HA  PRO    21      67.772  83.589  81.987  1.00  0.00           H  
ATOM    304  C   PRO    21      69.573  82.732  82.653  1.00  0.00           C  
ATOM    305  O   PRO    21      70.189  81.723  83.111  1.00  0.00           O  
ATOM    306  N   GLY    22      70.296  83.725  82.184  1.00  0.00           N  
ATOM    307  H   GLY    22      69.882  84.564  81.805  1.00  0.00           H  
ATOM    308  CA  GLY    22      71.792  83.902  82.297  1.00  0.00           C  
ATOM    309  HA2 GLY    22      72.270  82.963  82.018  1.00  0.00           H  
ATOM    310  HA3 GLY    22      72.108  84.701  81.625  1.00  0.00           H  
ATOM    311  C   GLY    22      72.285  84.218  83.749  1.00  0.00           C  
ATOM    312  O   GLY    22      71.484  84.288  84.670  1.00  0.00           O  
ATOM    313  N   GLN    23      73.589  84.435  83.860  1.00  0.00           N  
ATOM    314  H   GLN    23      74.105  84.323  83.000  1.00  0.00           H  
ATOM    315  CA  GLN    23      74.263  84.882  85.145  1.00  0.00           C  
ATOM    316  HA  GLN    23      73.788  84.345  85.966  1.00  0.00           H  
ATOM    317  CB  GLN    23      75.784  84.428  85.167  1.00  0.00           C  
ATOM    318  HB2 GLN    23      75.874  83.353  85.011  1.00  0.00           H  
ATOM    319  HB3 GLN    23      76.344  84.860  84.337  1.00  0.00           H  
ATOM    320  CG  GLN    23      76.561  84.980  86.379  1.00  0.00           C  
ATOM    321  HG2 GLN    23      77.626  84.882  86.171  1.00  0.00           H  
ATOM    322  HG3 GLN    23      76.389  86.050  86.497  1.00  0.00           H  
ATOM    323  CD  GLN    23      76.270  84.410  87.783  1.00  0.00           C  
ATOM    324  OE1 GLN    23      75.131  84.583  88.267  1.00  0.00           O  
ATOM    325  NE2 GLN    23      77.161  83.863  88.502  1.00  0.00           N  
ATOM    326 HE21 GLN    23      78.048  83.597  88.099  1.00  0.00           H  
ATOM    327 HE22 GLN    23      76.780  83.334  89.273  1.00  0.00           H  
ATOM    328  C   GLN    23      73.952  86.393  85.401  1.00  0.00           C  
ATOM    329  O   GLN    23      73.918  87.258  84.496  1.00  0.00           O  
ATOM    330  N   GLY    24      73.557  86.684  86.648  1.00  0.00           N  
ATOM    331  H   GLY    24      73.766  86.110  87.452  1.00  0.00           H  
ATOM    332  CA  GLY    24      73.141  88.150  86.975  1.00  0.00           C  
ATOM    333  HA2 GLY    24      72.112  88.346  86.674  1.00  0.00           H  
ATOM    334  HA3 GLY    24      73.219  88.141  88.062  1.00  0.00           H  
ATOM    335  C   GLY    24      74.016  89.281  86.494  1.00  0.00           C  
ATOM    336  O   GLY    24      75.198  89.102  86.298  1.00  0.00           O  
ATOM    337  N   TYR    25      73.386  90.441  86.452  1.00  0.00           N  
ATOM    338  H   TYR    25      72.416  90.449  86.734  1.00  0.00           H  
ATOM    339  CA  TYR    25      74.236  91.609  86.384  1.00  0.00           C  
ATOM    340  HA  TYR    25      75.191  91.379  86.857  1.00  0.00           H  
ATOM    341  CB  TYR    25      74.455  92.001  84.922  1.00  0.00           C  
ATOM    342  HB2 TYR    25      74.754  91.210  84.233  1.00  0.00           H  
ATOM    343  HB3 TYR    25      73.495  92.307  84.505  1.00  0.00           H  
ATOM    344  CG  TYR    25      75.359  93.172  84.744  1.00  0.00           C  
ATOM    345  CD1 TYR    25      76.786  93.003  84.849  1.00  0.00           C  
ATOM    346  HD1 TYR    25      77.220  92.020  84.952  1.00  0.00           H  
ATOM    347  CE1 TYR    25      77.574  94.172  84.783  1.00  0.00           C  
ATOM    348  HE1 TYR    25      78.648  94.064  84.748  1.00  0.00           H  
ATOM    349  CZ  TYR    25      77.035  95.439  84.473  1.00  0.00           C  
ATOM    350  OH  TYR    25      77.894  96.464  84.244  1.00  0.00           O  
ATOM    351  HH  TYR    25      77.540  97.311  84.526  1.00  0.00           H  
ATOM    352  CE2 TYR    25      75.653  95.547  84.415  1.00  0.00           C  
ATOM    353  HE2 TYR    25      75.212  96.456  84.034  1.00  0.00           H  
ATOM    354  CD2 TYR    25      74.785  94.447  84.628  1.00  0.00           C  
ATOM    355  HD2 TYR    25      73.730  94.554  84.424  1.00  0.00           H  
ATOM    356  C   TYR    25      73.644  92.731  87.248  1.00  0.00           C  
ATOM    357  O   TYR    25      72.553  93.170  86.984  1.00  0.00           O  
ATOM    358  N   SER    26      74.580  93.320  88.031  1.00  0.00           N  
ATOM    359  H   SER    26      75.466  92.901  88.272  1.00  0.00           H  
ATOM    360  CA  SER    26      74.266  94.397  88.942  1.00  0.00           C  
ATOM    361  HA  SER    26      73.286  94.044  89.264  1.00  0.00           H  
ATOM    362  CB  SER    26      75.300  94.420  90.091  1.00  0.00           C  
ATOM    363  HB2 SER    26      75.285  93.407  90.495  1.00  0.00           H  
ATOM    364  HB3 SER    26      76.309  94.561  89.704  1.00  0.00           H  
ATOM    365  OG  SER    26      75.107  95.351  91.142  1.00  0.00           O  
ATOM    366  HG  SER    26      74.752  94.933  91.931  1.00  0.00           H  
ATOM    367  C   SER    26      74.179  95.863  88.371  1.00  0.00           C  
ATOM    368  O   SER    26      75.236  96.386  88.040  1.00  0.00           O  
ATOM    369  N   GLN    27      73.007  96.511  88.228  1.00  0.00           N  
ATOM    370  H   GLN    27      72.164  96.074  88.571  1.00  0.00           H  
ATOM    371  CA  GLN    27      72.891  97.934  87.755  1.00  0.00           C  
ATOM    372  HA  GLN    27      73.674  97.985  86.998  1.00  0.00           H  
ATOM    373  CB  GLN    27      71.507  98.085  87.125  1.00  0.00           C  
ATOM    374  HB2 GLN    27      70.732  97.684  87.778  1.00  0.00           H  
ATOM    375  HB3 GLN    27      71.345  99.133  86.870  1.00  0.00           H  
ATOM    376  CG  GLN    27      71.546  97.310  85.822  1.00  0.00           C  
ATOM    377  HG2 GLN    27      72.037  96.353  85.996  1.00  0.00           H  
ATOM    378  HG3 GLN    27      70.526  97.060  85.528  1.00  0.00           H  
ATOM    379  CD  GLN    27      72.364  97.993  84.751  1.00  0.00           C  
ATOM    380  OE1 GLN    27      72.822  99.075  84.916  1.00  0.00           O  
ATOM    381  NE2 GLN    27      72.455  97.423  83.609  1.00  0.00           N  
ATOM    382 HE21 GLN    27      71.960  96.550  83.492  1.00  0.00           H  
ATOM    383 HE22 GLN    27      72.758  97.847  82.744  1.00  0.00           H  
ATOM    384  C   GLN    27      73.061  98.940  88.905  1.00  0.00           C  
ATOM    385  O   GLN    27      73.600 100.026  88.714  1.00  0.00           O  
ATOM    386  N   GLN    28      72.759  98.464  90.128  1.00  0.00           N  
ATOM    387  H   GLN    28      72.168  97.646  90.160  1.00  0.00           H  
ATOM    388  CA  GLN    28      73.066  99.247  91.363  1.00  0.00           C  
ATOM    389  HA  GLN    28      72.645 100.246  91.245  1.00  0.00           H  
ATOM    390  CB  GLN    28      72.427  98.594  92.589  1.00  0.00           C  
ATOM    391  HB2 GLN    28      72.697  97.544  92.476  1.00  0.00           H  
ATOM    392  HB3 GLN    28      72.842  98.990  93.515  1.00  0.00           H  
ATOM    393  CG  GLN    28      70.877  98.616  92.613  1.00  0.00           C  
ATOM    394  HG2 GLN    28      70.730  99.695  92.661  1.00  0.00           H  
ATOM    395  HG3 GLN    28      70.380  98.408  91.666  1.00  0.00           H  
ATOM    396  CD  GLN    28      70.287  97.876  93.820  1.00  0.00           C  
ATOM    397  OE1 GLN    28      71.041  97.316  94.542  1.00  0.00           O  
ATOM    398  NE2 GLN    28      68.989  97.990  93.989  1.00  0.00           N  
ATOM    399 HE21 GLN    28      68.682  97.553  94.847  1.00  0.00           H  
ATOM    400 HE22 GLN    28      68.374  98.364  93.280  1.00  0.00           H  
ATOM    401  C   GLN    28      74.591  99.399  91.514  1.00  0.00           C  
ATOM    402  O   GLN    28      75.046 100.420  91.997  1.00  0.00           O  
ATOM    403  N   SER    29      75.422  98.495  90.974  1.00  0.00           N  
ATOM    404  H   SER    29      75.018  97.728  90.455  1.00  0.00           H  
ATOM    405  CA  SER    29      76.865  98.778  90.993  1.00  0.00           C  
ATOM    406  HA  SER    29      77.093  99.798  91.303  1.00  0.00           H  
ATOM    407  CB  SER    29      77.620  97.898  92.040  1.00  0.00           C  
ATOM    408  HB2 SER    29      78.599  98.350  92.201  1.00  0.00           H  
ATOM    409  HB3 SER    29      77.121  97.872  93.009  1.00  0.00           H  
ATOM    410  OG  SER    29      77.654  96.543  91.631  1.00  0.00           O  
ATOM    411  HG  SER    29      76.753  96.266  91.451  1.00  0.00           H  
ATOM    412  C   SER    29      77.558  98.749  89.623  1.00  0.00           C  
ATOM    413  O   SER    29      78.801  98.724  89.522  1.00  0.00           O  
ATOM    414  N   SER    30      76.852  98.790  88.503  1.00  0.00           N  
ATOM    415  H   SER    30      75.879  99.028  88.632  1.00  0.00           H  
ATOM    416  CA  SER    30      77.494  98.783  87.123  1.00  0.00           C  
ATOM    417  HA  SER    30      77.929  97.796  86.966  1.00  0.00           H  
ATOM    418  CB  SER    30      76.300  98.856  86.124  1.00  0.00           C  
ATOM    419  HB2 SER    30      75.769  97.906  86.181  1.00  0.00           H  
ATOM    420  HB3 SER    30      75.638  99.706  86.291  1.00  0.00           H  
ATOM    421  OG  SER    30      76.656  98.962  84.845  1.00  0.00           O  
ATOM    422  HG  SER    30      76.677  99.909  84.685  1.00  0.00           H  
ATOM    423  C   SER    30      78.606  99.845  86.976  1.00  0.00           C  
ATOM    424  O   SER    30      78.257 101.062  86.866  1.00  0.00           O  
ATOM    425  N   GLN    31      79.844  99.509  86.784  1.00  0.00           N  
ATOM    426  H   GLN    31      80.449 100.284  86.554  1.00  0.00           H  
ATOM    427  CA  GLN    31      80.358  98.159  86.603  1.00  0.00           C  
ATOM    428  HA  GLN    31      79.648  97.637  85.961  1.00  0.00           H  
ATOM    429  CB  GLN    31      81.649  98.243  85.717  1.00  0.00           C  
ATOM    430  HB2 GLN    31      82.343  98.769  86.373  1.00  0.00           H  
ATOM    431  HB3 GLN    31      82.096  97.262  85.558  1.00  0.00           H  
ATOM    432  CG  GLN    31      81.637  99.120  84.405  1.00  0.00           C  
ATOM    433  HG2 GLN    31      82.116 100.099  84.424  1.00  0.00           H  
ATOM    434  HG3 GLN    31      82.359  98.622  83.759  1.00  0.00           H  
ATOM    435  CD  GLN    31      80.330  99.349  83.646  1.00  0.00           C  
ATOM    436  OE1 GLN    31      79.807  98.431  83.052  1.00  0.00           O  
ATOM    437  NE2 GLN    31      79.824 100.533  83.619  1.00  0.00           N  
ATOM    438 HE21 GLN    31      79.005 100.702  83.053  1.00  0.00           H  
ATOM    439 HE22 GLN    31      80.114 101.314  84.190  1.00  0.00           H  
ATOM    440  C   GLN    31      80.710  97.370  87.810  1.00  0.00           C  
ATOM    441  O   GLN    31      81.309  97.974  88.730  1.00  0.00           O  
ATOM    442  N   PRO    32      80.424  96.042  87.899  1.00  0.00           N  
ATOM    443  CD  PRO    32      79.607  95.278  87.008  1.00  0.00           C  
ATOM    444  HD2 PRO    32      79.978  95.520  86.012  1.00  0.00           H  
ATOM    445  HD3 PRO    32      78.574  95.604  87.126  1.00  0.00           H  
ATOM    446  CG  PRO    32      79.635  93.783  87.478  1.00  0.00           C  
ATOM    447  HG2 PRO    32      80.520  93.256  87.121  1.00  0.00           H  
ATOM    448  HG3 PRO    32      78.719  93.246  87.235  1.00  0.00           H  
ATOM    449  CB  PRO    32      79.690  93.997  89.014  1.00  0.00           C  
ATOM    450  HB2 PRO    32      80.116  93.224  89.653  1.00  0.00           H  
ATOM    451  HB3 PRO    32      78.760  94.432  89.380  1.00  0.00           H  
ATOM    452  CA  PRO    32      80.663  95.125  89.101  1.00  0.00           C  
ATOM    453  HA  PRO    32      80.381  95.670  90.001  1.00  0.00           H  
ATOM    454  C   PRO    32      82.116  94.634  89.070  1.00  0.00           C  
ATOM    455  O   PRO    32      82.457  93.471  88.786  1.00  0.00           O  
ATOM    456  N   TYR    33      82.983  95.579  89.416  1.00  0.00           N  
ATOM    457  H   TYR    33      82.608  96.503  89.575  1.00  0.00           H  
ATOM    458  CA  TYR    33      84.412  95.286  89.724  1.00  0.00           C  
ATOM    459  HA  TYR    33      84.800  94.560  89.011  1.00  0.00           H  
ATOM    460  CB  TYR    33      85.176  96.589  89.575  1.00  0.00           C  
ATOM    461  HB2 TYR    33      84.851  97.300  90.335  1.00  0.00           H  
ATOM    462  HB3 TYR    33      86.213  96.313  89.767  1.00  0.00           H  
ATOM    463  CG  TYR    33      85.213  97.134  88.132  1.00  0.00           C  
ATOM    464  CD1 TYR    33      85.897  96.444  87.117  1.00  0.00           C  
ATOM    465  HD1 TYR    33      86.263  95.441  87.282  1.00  0.00           H  
ATOM    466  CE1 TYR    33      86.022  96.969  85.829  1.00  0.00           C  
ATOM    467  HE1 TYR    33      86.765  96.526  85.182  1.00  0.00           H  
ATOM    468  CZ  TYR    33      85.515  98.300  85.535  1.00  0.00           C  
ATOM    469  OH  TYR    33      85.667  98.838  84.330  1.00  0.00           O  
ATOM    470  HH  TYR    33      85.671  99.798  84.317  1.00  0.00           H  
ATOM    471  CE2 TYR    33      84.846  99.016  86.596  1.00  0.00           C  
ATOM    472  HE2 TYR    33      84.436 100.006  86.464  1.00  0.00           H  
ATOM    473  CD2 TYR    33      84.770  98.441  87.862  1.00  0.00           C  
ATOM    474  HD2 TYR    33      84.577  99.040  88.739  1.00  0.00           H  
ATOM    475  C   TYR    33      84.510  94.749  91.117  1.00  0.00           C  
ATOM    476  O   TYR    33      84.819  95.422  92.042  1.00  0.00           O  
ATOM    477  N   GLY    34      84.263  93.475  91.340  1.00  0.00           N  
ATOM    478  H   GLY    34      84.077  92.919  90.518  1.00  0.00           H  
ATOM    479  CA  GLY    34      83.695  92.970  92.612  1.00  0.00           C  
ATOM    480  HA2 GLY    34      83.683  91.883  92.534  1.00  0.00           H  
ATOM    481  HA3 GLY    34      84.264  93.375  93.449  1.00  0.00           H  
ATOM    482  C   GLY    34      82.237  93.414  92.820  1.00  0.00           C  
ATOM    483  O   GLY    34      81.611  94.069  91.994  1.00  0.00           O  
ATOM    484  N   GLN    35      81.581  92.921  93.849  1.00  0.00           N  
ATOM    485  H   GLN    35      82.053  92.187  94.357  1.00  0.00           H  
ATOM    486  CA  GLN    35      80.252  93.226  94.189  1.00  0.00           C  
ATOM    487  HA  GLN    35      80.124  94.237  93.803  1.00  0.00           H  
ATOM    488  CB  GLN    35      79.379  92.190  93.385  1.00  0.00           C  
ATOM    489  HB2 GLN    35      79.670  92.239  92.336  1.00  0.00           H  
ATOM    490  HB3 GLN    35      79.394  91.232  93.904  1.00  0.00           H  
ATOM    491  CG  GLN    35      77.892  92.666  93.247  1.00  0.00           C  
ATOM    492  HG2 GLN    35      77.383  92.494  94.195  1.00  0.00           H  
ATOM    493  HG3 GLN    35      77.878  93.755  93.184  1.00  0.00           H  
ATOM    494  CD  GLN    35      77.038  92.019  92.150  1.00  0.00           C  
ATOM    495  OE1 GLN    35      77.508  91.380  91.207  1.00  0.00           O  
ATOM    496  NE2 GLN    35      75.792  91.862  92.478  1.00  0.00           N  
ATOM    497 HE21 GLN    35      75.406  92.327  93.288  1.00  0.00           H  
ATOM    498 HE22 GLN    35      75.268  91.403  91.748  1.00  0.00           H  
ATOM    499  C   GLN    35      79.980  93.139  95.740  1.00  0.00           C  
ATOM    500  O   GLN    35      80.141  92.184  96.423  1.00  0.00           O  
ATOM    501  N   GLN    36      79.801  94.307  96.335  1.00  0.00           N  
ATOM    502  H   GLN    36      79.394  94.118  97.240  1.00  0.00           H  
ATOM    503  CA  GLN    36      79.840  95.720  95.888  1.00  0.00           C  
ATOM    504  HA  GLN    36      79.060  95.934  95.157  1.00  0.00           H  
ATOM    505  CB  GLN    36      79.711  96.655  97.078  1.00  0.00           C  
ATOM    506  HB2 GLN    36      78.675  96.617  97.415  1.00  0.00           H  
ATOM    507  HB3 GLN    36      80.307  96.280  97.910  1.00  0.00           H  
ATOM    508  CG  GLN    36      79.922  98.147  96.803  1.00  0.00           C  
ATOM    509  HG2 GLN    36      79.648  98.633  97.740  1.00  0.00           H  
ATOM    510  HG3 GLN    36      80.983  98.371  96.697  1.00  0.00           H  
ATOM    511  CD  GLN    36      79.152  98.823  95.709  1.00  0.00           C  
ATOM    512  OE1 GLN    36      78.369  98.302  94.944  1.00  0.00           O  
ATOM    513  NE2 GLN    36      79.394 100.075  95.567  1.00  0.00           N  
ATOM    514 HE21 GLN    36      80.096 100.536  96.127  1.00  0.00           H  
ATOM    515 HE22 GLN    36      79.177 100.462  94.659  1.00  0.00           H  
ATOM    516  C   GLN    36      81.187  96.066  95.164  1.00  0.00           C  
ATOM    517  O   GLN    36      82.254  95.810  95.734  1.00  0.00           O  
ATOM    518  N   SER    37      81.026  96.838  94.051  1.00  0.00           N  
ATOM    519  H   SER    37      80.103  97.087  93.724  1.00  0.00           H  
ATOM    520  CA  SER    37      82.135  97.248  93.143  1.00  0.00           C  
ATOM    521  HA  SER    37      82.598  96.316  92.819  1.00  0.00           H  
ATOM    522  CB  SER    37      81.595  98.027  91.898  1.00  0.00           C  
ATOM    523  HB2 SER    37      80.797  97.482  91.393  1.00  0.00           H  
ATOM    524  HB3 SER    37      81.101  98.899  92.326  1.00  0.00           H  
ATOM    525  OG  SER    37      82.531  98.412  90.996  1.00  0.00           O  
ATOM    526  HG  SER    37      82.035  98.464  90.175  1.00  0.00           H  
ATOM    527  C   SER    37      83.269  98.028  93.914  1.00  0.00           C  
ATOM    528  O   SER    37      82.970  99.000  94.614  1.00  0.00           O  
ATOM    529  N   TYR    38      84.538  97.571  93.684  1.00  0.00           N  
ATOM    530  H   TYR    38      84.588  96.803  93.029  1.00  0.00           H  
ATOM    531  CA  TYR    38      85.773  98.243  94.148  1.00  0.00           C  
ATOM    532  HA  TYR    38      85.403  98.790  95.015  1.00  0.00           H  
ATOM    533  CB  TYR    38      86.854  97.278  94.578  1.00  0.00           C  
ATOM    534  HB2 TYR    38      87.051  96.668  93.697  1.00  0.00           H  
ATOM    535  HB3 TYR    38      87.786  97.775  94.850  1.00  0.00           H  
ATOM    536  CG  TYR    38      86.429  96.369  95.631  1.00  0.00           C  
ATOM    537  CD1 TYR    38      85.953  95.100  95.389  1.00  0.00           C  
ATOM    538  HD1 TYR    38      85.861  94.700  94.391  1.00  0.00           H  
ATOM    539  CE1 TYR    38      85.707  94.192  96.454  1.00  0.00           C  
ATOM    540  HE1 TYR    38      85.476  93.171  96.187  1.00  0.00           H  
ATOM    541  CZ  TYR    38      85.909  94.645  97.770  1.00  0.00           C  
ATOM    542  OH  TYR    38      85.512  93.825  98.800  1.00  0.00           O  
ATOM    543  HH  TYR    38      85.419  94.301  99.629  1.00  0.00           H  
ATOM    544  CE2 TYR    38      86.230  96.033  98.031  1.00  0.00           C  
ATOM    545  HE2 TYR    38      86.252  96.359  99.061  1.00  0.00           H  
ATOM    546  CD2 TYR    38      86.634  96.838  96.976  1.00  0.00           C  
ATOM    547  HD2 TYR    38      87.130  97.784  97.135  1.00  0.00           H  
ATOM    548  C   TYR    38      86.370  99.243  93.197  1.00  0.00           C  
ATOM    549  O   TYR    38      86.508  98.921  92.010  1.00  0.00           O  
ATOM    550  N   SER    39      86.776 100.426  93.691  1.00  0.00           N  
ATOM    551  H   SER    39      86.454 100.607  94.631  1.00  0.00           H  
ATOM    552  CA  SER    39      87.519 101.458  92.968  1.00  0.00           C  
ATOM    553  HA  SER    39      86.725 101.821  92.315  1.00  0.00           H  
ATOM    554  CB  SER    39      87.853 102.520  94.049  1.00  0.00           C  
ATOM    555  HB2 SER    39      86.997 102.909  94.601  1.00  0.00           H  
ATOM    556  HB3 SER    39      88.535 102.089  94.782  1.00  0.00           H  
ATOM    557  OG  SER    39      88.578 103.608  93.547  1.00  0.00           O  
ATOM    558  HG  SER    39      87.963 104.168  93.069  1.00  0.00           H  
ATOM    559  C   SER    39      88.680 100.934  92.197  1.00  0.00           C  
ATOM    560  O   SER    39      89.340  99.971  92.683  1.00  0.00           O  
ATOM    561  N   GLY    40      89.117 101.661  91.110  1.00  0.00           N  
ATOM    562  H   GLY    40      88.592 102.450  90.760  1.00  0.00           H  
ATOM    563  CA  GLY    40      90.298 101.321  90.362  1.00  0.00           C  
ATOM    564  HA2 GLY    40      91.185 101.582  90.939  1.00  0.00           H  
ATOM    565  HA3 GLY    40      90.298 100.245  90.185  1.00  0.00           H  
ATOM    566  C   GLY    40      90.466 102.021  88.949  1.00  0.00           C  
ATOM    567  O   GLY    40      89.788 102.972  88.693  1.00  0.00           O  
ATOM    568  N   TYR    41      91.418 101.603  88.121  1.00  0.00           N  
ATOM    569  H   TYR    41      91.455 102.164  87.283  1.00  0.00           H  
ATOM    570  CA  TYR    41      92.483 100.501  88.302  1.00  0.00           C  
ATOM    571  HA  TYR    41      91.807  99.688  88.566  1.00  0.00           H  
ATOM    572  CB  TYR    41      93.207 100.309  86.994  1.00  0.00           C  
ATOM    573  HB2 TYR    41      93.621 101.220  86.564  1.00  0.00           H  
ATOM    574  HB3 TYR    41      94.088  99.737  87.285  1.00  0.00           H  
ATOM    575  CG  TYR    41      92.558  99.518  85.929  1.00  0.00           C  
ATOM    576  CD1 TYR    41      92.845  98.122  85.769  1.00  0.00           C  
ATOM    577  HD1 TYR    41      93.390  97.671  86.585  1.00  0.00           H  
ATOM    578  CE1 TYR    41      92.239  97.399  84.641  1.00  0.00           C  
ATOM    579  HE1 TYR    41      92.385  96.331  84.570  1.00  0.00           H  
ATOM    580  CZ  TYR    41      91.640  98.116  83.604  1.00  0.00           C  
ATOM    581  OH  TYR    41      91.188  97.374  82.437  1.00  0.00           O  
ATOM    582  HH  TYR    41      91.028  97.901  81.651  1.00  0.00           H  
ATOM    583  CE2 TYR    41      91.364  99.484  83.787  1.00  0.00           C  
ATOM    584  HE2 TYR    41      90.766  99.958  83.023  1.00  0.00           H  
ATOM    585  CD2 TYR    41      91.833 100.171  84.900  1.00  0.00           C  
ATOM    586  HD2 TYR    41      91.587 101.212  85.049  1.00  0.00           H  
ATOM    587  C   TYR    41      93.367 100.868  89.469  1.00  0.00           C  
ATOM    588  O   TYR    41      93.848 102.013  89.598  1.00  0.00           O  
ATOM    589  N   SER    42      93.653  99.951  90.410  1.00  0.00           N  
ATOM    590  H   SER    42      93.400  98.986  90.251  1.00  0.00           H  
ATOM    591  CA  SER    42      94.399 100.331  91.673  1.00  0.00           C  
ATOM    592  HA  SER    42      94.194 101.361  91.963  1.00  0.00           H  
ATOM    593  CB  SER    42      93.829  99.430  92.796  1.00  0.00           C  
ATOM    594  HB2 SER    42      94.004  98.383  92.549  1.00  0.00           H  
ATOM    595  HB3 SER    42      94.470  99.666  93.645  1.00  0.00           H  
ATOM    596  OG  SER    42      92.517  99.703  93.017  1.00  0.00           O  
ATOM    597  HG  SER    42      92.571 100.602  93.348  1.00  0.00           H  
ATOM    598  C   SER    42      95.911 100.138  91.660  1.00  0.00           C  
ATOM    599  O   SER    42      96.520  99.512  92.556  1.00  0.00           O  
ATOM    600  N   GLN    43      96.575 100.647  90.620  1.00  0.00           N  
ATOM    601  H   GLN    43      96.079 101.235  89.966  1.00  0.00           H  
ATOM    602  CA  GLN    43      97.957 100.883  90.488  1.00  0.00           C  
ATOM    603  HA  GLN    43      98.289 100.879  91.526  1.00  0.00           H  
ATOM    604  CB  GLN    43      98.604  99.822  89.657  1.00  0.00           C  
ATOM    605  HB2 GLN    43      99.660 100.083  89.716  1.00  0.00           H  
ATOM    606  HB3 GLN    43      98.441  98.861  90.144  1.00  0.00           H  
ATOM    607  CG  GLN    43      98.197  99.768  88.152  1.00  0.00           C  
ATOM    608  HG2 GLN    43      97.127  99.888  87.983  1.00  0.00           H  
ATOM    609  HG3 GLN    43      98.574 100.683  87.696  1.00  0.00           H  
ATOM    610  CD  GLN    43      98.927  98.685  87.356  1.00  0.00           C  
ATOM    611  OE1 GLN    43      99.369  97.749  87.933  1.00  0.00           O  
ATOM    612  NE2 GLN    43      98.950  98.689  86.038  1.00  0.00           N  
ATOM    613 HE21 GLN    43      98.367  99.369  85.570  1.00  0.00           H  
ATOM    614 HE22 GLN    43      99.490  97.984  85.558  1.00  0.00           H  
ATOM    615  C   GLN    43      98.250 102.285  90.027  1.00  0.00           C  
ATOM    616  O   GLN    43      97.359 102.998  89.655  1.00  0.00           O  
ATOM    617  N   SER    44      99.519 102.687  90.201  1.00  0.00           N  
ATOM    618  H   SER    44     100.212 102.108  90.654  1.00  0.00           H  
ATOM    619  CA  SER    44      99.866 104.058  89.857  1.00  0.00           C  
ATOM    620  HA  SER    44      99.307 104.246  88.940  1.00  0.00           H  
ATOM    621  CB  SER    44      99.440 105.092  90.898  1.00  0.00           C  
ATOM    622  HB2 SER    44      98.454 104.868  91.305  1.00  0.00           H  
ATOM    623  HB3 SER    44     100.262 105.163  91.610  1.00  0.00           H  
ATOM    624  OG  SER    44      99.410 106.295  90.213  1.00  0.00           O  
ATOM    625  HG  SER    44      99.174 107.046  90.764  1.00  0.00           H  
ATOM    626  C   SER    44     101.390 104.239  89.623  1.00  0.00           C  
ATOM    627  O   SER    44     102.160 103.512  90.229  1.00  0.00           O  
ATOM    628  N   THR    45     101.803 105.154  88.806  1.00  0.00           N  
ATOM    629  H   THR    45     101.059 105.704  88.399  1.00  0.00           H  
ATOM    630  CA  THR    45     103.175 105.468  88.458  1.00  0.00           C  
ATOM    631  HA  THR    45     103.840 105.049  89.214  1.00  0.00           H  
ATOM    632  CB  THR    45     103.507 104.763  87.117  1.00  0.00           C  
ATOM    633  HB  THR    45     102.926 105.190  86.300  1.00  0.00           H  
ATOM    634  CG2 THR    45     105.033 104.755  86.931  1.00  0.00           C  
ATOM    635 HG21 THR    45     105.564 104.657  87.878  1.00  0.00           H  
ATOM    636 HG22 THR    45     105.316 103.973  86.226  1.00  0.00           H  
ATOM    637 HG23 THR    45     105.296 105.729  86.519  1.00  0.00           H  
ATOM    638  OG1 THR    45     103.225 103.424  87.250  1.00  0.00           O  
ATOM    639  HG1 THR    45     102.278 103.462  87.101  1.00  0.00           H  
ATOM    640  C   THR    45     103.270 106.982  88.436  1.00  0.00           C  
ATOM    641  O   THR    45     103.552 107.563  87.411  1.00  0.00           O  
ATOM    642  N   ASP    46     102.794 107.668  89.462  1.00  0.00           N  
ATOM    643  H   ASP    46     102.552 107.148  90.293  1.00  0.00           H  
ATOM    644  CA  ASP    46     102.952 109.084  89.588  1.00  0.00           C  
ATOM    645  HA  ASP    46     103.874 109.444  89.131  1.00  0.00           H  
ATOM    646  CB  ASP    46     101.915 109.821  88.667  1.00  0.00           C  
ATOM    647  HB2 ASP    46     102.149 109.540  87.640  1.00  0.00           H  
ATOM    648  HB3 ASP    46     100.908 109.449  88.860  1.00  0.00           H  
ATOM    649  CG  ASP    46     101.894 111.338  88.945  1.00  0.00           C  
ATOM    650  OD1 ASP    46     100.810 111.992  89.052  1.00  0.00           O  
ATOM    651  OD2 ASP    46     102.956 111.979  88.906  1.00  0.00           O  
ATOM    652  C   ASP    46     102.811 109.659  91.024  1.00  0.00           C  
ATOM    653  O   ASP    46     101.815 109.449  91.732  1.00  0.00           O  
ATOM    654  N   THR    47     103.810 110.469  91.388  1.00  0.00           N  
ATOM    655  H   THR    47     104.500 110.710  90.690  1.00  0.00           H  
ATOM    656  CA  THR    47     103.840 111.264  92.638  1.00  0.00           C  
ATOM    657  HA  THR    47     102.886 111.189  93.159  1.00  0.00           H  
ATOM    658  CB  THR    47     104.916 110.811  93.670  1.00  0.00           C  
ATOM    659  HB  THR    47     104.854 111.404  94.583  1.00  0.00           H  
ATOM    660  CG2 THR    47     104.849 109.262  93.886  1.00  0.00           C  
ATOM    661 HG21 THR    47     103.848 108.979  94.212  1.00  0.00           H  
ATOM    662 HG22 THR    47     105.163 108.765  92.968  1.00  0.00           H  
ATOM    663 HG23 THR    47     105.475 109.103  94.764  1.00  0.00           H  
ATOM    664  OG1 THR    47     106.242 110.932  93.180  1.00  0.00           O  
ATOM    665  HG1 THR    47     106.388 111.808  92.813  1.00  0.00           H  
ATOM    666  C   THR    47     104.062 112.747  92.554  1.00  0.00           C  
ATOM    667  O   THR    47     104.269 113.399  93.571  1.00  0.00           O  
ATOM    668  N   SER    48     104.252 113.335  91.364  1.00  0.00           N  
ATOM    669  H   SER    48     103.988 112.748  90.585  1.00  0.00           H  
ATOM    670  CA  SER    48     104.264 114.819  91.201  1.00  0.00           C  
ATOM    671  HA  SER    48     105.276 115.202  91.330  1.00  0.00           H  
ATOM    672  CB  SER    48     103.944 115.128  89.709  1.00  0.00           C  
ATOM    673  HB2 SER    48     104.053 116.207  89.603  1.00  0.00           H  
ATOM    674  HB3 SER    48     104.701 114.691  89.058  1.00  0.00           H  
ATOM    675  OG  SER    48     102.634 114.705  89.379  1.00  0.00           O  
ATOM    676  HG  SER    48     102.860 113.793  89.183  1.00  0.00           H  
ATOM    677  C   SER    48     103.251 115.654  91.994  1.00  0.00           C  
ATOM    678  O   SER    48     102.166 115.127  92.381  1.00  0.00           O  
ATOM    679  N   GLY    49     103.524 116.924  92.249  1.00  0.00           N  
ATOM    680  H   GLY    49     104.430 117.344  92.096  1.00  0.00           H  
ATOM    681  CA  GLY    49     102.747 117.760  93.154  1.00  0.00           C  
ATOM    682  HA2 GLY    49     102.903 118.780  92.800  1.00  0.00           H  
ATOM    683  HA3 GLY    49     101.712 117.474  92.965  1.00  0.00           H  
ATOM    684  C   GLY    49     103.069 117.586  94.657  1.00  0.00           C  
ATOM    685  O   GLY    49     103.989 116.810  94.937  1.00  0.00           O  
ATOM    686  N   TYR    50     102.470 118.222  95.606  1.00  0.00           N  
ATOM    687  H   TYR    50     102.748 118.071  96.565  1.00  0.00           H  
ATOM    688  CA  TYR    50     101.260 119.064  95.528  1.00  0.00           C  
ATOM    689  HA  TYR    50     101.478 119.727  94.690  1.00  0.00           H  
ATOM    690  CB  TYR    50      99.988 118.261  95.348  1.00  0.00           C  
ATOM    691  HB2 TYR    50     100.242 117.519  94.591  1.00  0.00           H  
ATOM    692  HB3 TYR    50      99.703 117.752  96.269  1.00  0.00           H  
ATOM    693  CG  TYR    50      98.833 118.911  94.711  1.00  0.00           C  
ATOM    694  CD1 TYR    50      97.577 118.970  95.368  1.00  0.00           C  
ATOM    695  HD1 TYR    50      97.560 118.622  96.390  1.00  0.00           H  
ATOM    696  CE1 TYR    50      96.478 119.502  94.709  1.00  0.00           C  
ATOM    697  HE1 TYR    50      95.567 119.519  95.290  1.00  0.00           H  
ATOM    698  CZ  TYR    50      96.614 120.097  93.458  1.00  0.00           C  
ATOM    699  OH  TYR    50      95.529 120.625  92.816  1.00  0.00           O  
ATOM    700  HH  TYR    50      95.731 120.818  91.897  1.00  0.00           H  
ATOM    701  CE2 TYR    50      97.846 120.012  92.808  1.00  0.00           C  
ATOM    702  HE2 TYR    50      97.947 120.494  91.847  1.00  0.00           H  
ATOM    703  CD2 TYR    50      98.967 119.387  93.409  1.00  0.00           C  
ATOM    704  HD2 TYR    50      99.894 119.253  92.872  1.00  0.00           H  
ATOM    705  C   TYR    50     101.072 119.896  96.722  1.00  0.00           C  
ATOM    706  O   TYR    50     101.447 119.477  97.808  1.00  0.00           O  
ATOM    707  N   GLY    51     100.367 121.083  96.664  1.00  0.00           N  
ATOM    708  H   GLY    51     100.195 121.445  97.591  1.00  0.00           H  
ATOM    709  CA  GLY    51     100.145 121.911  95.512  1.00  0.00           C  
ATOM    710  HA2 GLY    51      99.598 121.327  94.772  1.00  0.00           H  
ATOM    711  HA3 GLY    51      99.423 122.697  95.732  1.00  0.00           H  
ATOM    712  C   GLY    51     101.410 122.667  94.913  1.00  0.00           C  
ATOM    713  O   GLY    51     102.555 122.269  95.056  1.00  0.00           O  
ATOM    714  N   GLN    52     101.120 123.784  94.222  1.00  0.00           N  
ATOM    715  H   GLN    52     100.159 124.091  94.276  1.00  0.00           H  
ATOM    716  CA  GLN    52     101.955 124.650  93.401  1.00  0.00           C  
ATOM    717  HA  GLN    52     102.122 124.038  92.514  1.00  0.00           H  
ATOM    718  CB  GLN    52     101.218 125.899  93.010  1.00  0.00           C  
ATOM    719  HB2 GLN    52     100.423 125.661  92.303  1.00  0.00           H  
ATOM    720  HB3 GLN    52     100.730 126.323  93.887  1.00  0.00           H  
ATOM    721  CG  GLN    52     102.044 127.066  92.396  1.00  0.00           C  
ATOM    722  HG2 GLN    52     101.336 127.885  92.526  1.00  0.00           H  
ATOM    723  HG3 GLN    52     102.869 127.381  93.035  1.00  0.00           H  
ATOM    724  CD  GLN    52     102.402 126.758  90.859  1.00  0.00           C  
ATOM    725  OE1 GLN    52     102.015 125.741  90.324  1.00  0.00           O  
ATOM    726  NE2 GLN    52     103.398 127.505  90.290  1.00  0.00           N  
ATOM    727 HE21 GLN    52     103.864 128.281  90.738  1.00  0.00           H  
ATOM    728 HE22 GLN    52     103.846 127.065  89.499  1.00  0.00           H  
ATOM    729  C   GLN    52     103.345 124.993  94.040  1.00  0.00           C  
ATOM    730  O   GLN    52     103.349 125.330  95.231  1.00  0.00           O  
ATOM    731  N   SER    53     104.463 125.000  93.407  1.00  0.00           N  
ATOM    732  H   SER    53     105.243 125.446  93.868  1.00  0.00           H  
ATOM    733  CA  SER    53     104.736 124.413  92.162  1.00  0.00           C  
ATOM    734  HA  SER    53     104.081 124.896  91.438  1.00  0.00           H  
ATOM    735  CB  SER    53     106.132 124.961  91.787  1.00  0.00           C  
ATOM    736  HB2 SER    53     105.987 126.040  91.845  1.00  0.00           H  
ATOM    737  HB3 SER    53     106.882 124.559  92.468  1.00  0.00           H  
ATOM    738  OG  SER    53     106.437 124.534  90.531  1.00  0.00           O  
ATOM    739  HG  SER    53     107.297 124.124  90.653  1.00  0.00           H  
ATOM    740  C   SER    53     104.642 122.906  92.073  1.00  0.00           C  
ATOM    741  O   SER    53     105.315 122.266  92.886  1.00  0.00           O  
ATOM    742  N   SER    54     104.065 122.342  90.967  1.00  0.00           N  
ATOM    743  H   SER    54     103.784 122.965  90.223  1.00  0.00           H  
ATOM    744  CA  SER    54     103.743 120.888  90.999  1.00  0.00           C  
ATOM    745  HA  SER    54     103.700 120.627  92.057  1.00  0.00           H  
ATOM    746  CB  SER    54     102.346 120.723  90.538  1.00  0.00           C  
ATOM    747  HB2 SER    54     102.213 121.247  89.592  1.00  0.00           H  
ATOM    748  HB3 SER    54     102.214 119.671  90.286  1.00  0.00           H  
ATOM    749  OG  SER    54     101.541 121.205  91.606  1.00  0.00           O  
ATOM    750  HG  SER    54     101.094 121.983  91.264  1.00  0.00           H  
ATOM    751  C   SER    54     104.622 119.979  90.145  1.00  0.00           C  
ATOM    752  O   SER    54     104.673 118.763  90.322  1.00  0.00           O  
ATOM    753  N   TYR    55     105.511 120.579  89.325  1.00  0.00           N  
ATOM    754  H   TYR    55     105.283 121.547  89.154  1.00  0.00           H  
ATOM    755  CA  TYR    55     106.512 119.909  88.407  1.00  0.00           C  
ATOM    756  HA  TYR    55     106.780 118.999  88.944  1.00  0.00           H  
ATOM    757  CB  TYR    55     105.852 119.802  87.031  1.00  0.00           C  
ATOM    758  HB2 TYR    55     105.434 120.785  86.817  1.00  0.00           H  
ATOM    759  HB3 TYR    55     106.595 119.531  86.280  1.00  0.00           H  
ATOM    760  CG  TYR    55     104.620 118.867  86.893  1.00  0.00           C  
ATOM    761  CD1 TYR    55     103.303 119.342  86.830  1.00  0.00           C  
ATOM    762  HD1 TYR    55     103.198 120.417  86.831  1.00  0.00           H  
ATOM    763  CE1 TYR    55     102.218 118.454  86.780  1.00  0.00           C  
ATOM    764  HE1 TYR    55     101.218 118.832  86.623  1.00  0.00           H  
ATOM    765  CZ  TYR    55     102.508 117.038  86.772  1.00  0.00           C  
ATOM    766  OH  TYR    55     101.432 116.215  86.515  1.00  0.00           O  
ATOM    767  HH  TYR    55     101.685 115.327  86.778  1.00  0.00           H  
ATOM    768  CE2 TYR    55     103.832 116.544  86.810  1.00  0.00           C  
ATOM    769  HE2 TYR    55     103.921 115.469  86.760  1.00  0.00           H  
ATOM    770  CD2 TYR    55     104.889 117.450  86.855  1.00  0.00           C  
ATOM    771  HD2 TYR    55     105.888 117.072  87.016  1.00  0.00           H  
ATOM    772  C   TYR    55     107.695 120.887  88.308  1.00  0.00           C  
ATOM    773  O   TYR    55     107.600 121.909  87.645  1.00  0.00           O  
ATOM    774  N   SER    56     108.831 120.656  88.935  1.00  0.00           N  
ATOM    775  H   SER    56     109.531 121.380  88.870  1.00  0.00           H  
ATOM    776  CA  SER    56     109.141 119.477  89.853  1.00  0.00           C  
ATOM    777  HA  SER    56     110.125 119.697  90.266  1.00  0.00           H  
ATOM    778  CB  SER    56     108.278 119.498  91.035  1.00  0.00           C  
ATOM    779  HB2 SER    56     107.231 119.260  90.849  1.00  0.00           H  
ATOM    780  HB3 SER    56     108.708 118.782  91.734  1.00  0.00           H  
ATOM    781  OG  SER    56     108.329 120.820  91.548  1.00  0.00           O  
ATOM    782  HG  SER    56     107.717 120.929  92.279  1.00  0.00           H  
ATOM    783  C   SER    56     109.188 118.006  89.187  1.00  0.00           C  
ATOM    784  O   SER    56     108.318 117.190  89.448  1.00  0.00           O  
ATOM    785  N   SER    57     110.159 117.597  88.401  1.00  0.00           N  
ATOM    786  H   SER    57     110.140 116.612  88.179  1.00  0.00           H  
ATOM    787  CA  SER    57     111.131 118.415  87.669  1.00  0.00           C  
ATOM    788  HA  SER    57     111.533 119.171  88.343  1.00  0.00           H  
ATOM    789  CB  SER    57     112.469 117.625  87.407  1.00  0.00           C  
ATOM    790  HB2 SER    57     113.257 118.276  87.028  1.00  0.00           H  
ATOM    791  HB3 SER    57     112.738 117.081  88.312  1.00  0.00           H  
ATOM    792  OG  SER    57     112.213 116.728  86.302  1.00  0.00           O  
ATOM    793  HG  SER    57     112.835 116.944  85.603  1.00  0.00           H  
ATOM    794  C   SER    57     110.513 119.067  86.359  1.00  0.00           C  
ATOM    795  O   SER    57     109.379 118.873  85.989  1.00  0.00           O  
ATOM    796  N   TYR    58     111.319 119.855  85.610  1.00  0.00           N  
ATOM    797  H   TYR    58     112.290 119.866  85.885  1.00  0.00           H  
ATOM    798  CA  TYR    58     110.736 120.684  84.590  1.00  0.00           C  
ATOM    799  HA  TYR    58     109.844 121.086  85.071  1.00  0.00           H  
ATOM    800  CB  TYR    58     111.658 121.894  84.279  1.00  0.00           C  
ATOM    801  HB2 TYR    58     112.265 122.207  85.129  1.00  0.00           H  
ATOM    802  HB3 TYR    58     112.436 121.702  83.541  1.00  0.00           H  
ATOM    803  CG  TYR    58     110.899 123.121  83.863  1.00  0.00           C  
ATOM    804  CD1 TYR    58     110.676 123.383  82.493  1.00  0.00           C  
ATOM    805  HD1 TYR    58     111.024 122.684  81.747  1.00  0.00           H  
ATOM    806  CE1 TYR    58     109.906 124.479  82.068  1.00  0.00           C  
ATOM    807  HE1 TYR    58     109.695 124.688  81.030  1.00  0.00           H  
ATOM    808  CZ  TYR    58     109.414 125.426  83.022  1.00  0.00           C  
ATOM    809  OH  TYR    58     108.705 126.566  82.656  1.00  0.00           O  
ATOM    810  HH  TYR    58     108.524 126.377  81.732  1.00  0.00           H  
ATOM    811  CE2 TYR    58     109.788 125.242  84.374  1.00  0.00           C  
ATOM    812  HE2 TYR    58     109.679 125.990  85.145  1.00  0.00           H  
ATOM    813  CD2 TYR    58     110.476 124.089  84.843  1.00  0.00           C  
ATOM    814  HD2 TYR    58     110.606 123.879  85.894  1.00  0.00           H  
ATOM    815  C   TYR    58     110.338 119.935  83.345  1.00  0.00           C  
ATOM    816  O   TYR    58     111.214 119.285  82.651  1.00  0.00           O  
ATOM    817  N   GLY    59     109.120 120.040  82.794  1.00  0.00           N  
ATOM    818  H   GLY    59     108.979 119.620  81.886  1.00  0.00           H  
ATOM    819  CA  GLY    59     108.038 120.811  83.368  1.00  0.00           C  
ATOM    820  HA2 GLY    59     107.558 120.136  84.076  1.00  0.00           H  
ATOM    821  HA3 GLY    59     108.441 121.650  83.936  1.00  0.00           H  
ATOM    822  C   GLY    59     106.983 121.385  82.371  1.00  0.00           C  
ATOM    823  O   GLY    59     107.228 121.490  81.163  1.00  0.00           O  
ATOM    824  N   GLN    60     105.811 121.904  82.850  1.00  0.00           N  
ATOM    825  H   GLN    60     105.130 122.247  82.187  1.00  0.00           H  
ATOM    826  CA  GLN    60     105.346 122.045  84.261  1.00  0.00           C  
ATOM    827  HA  GLN    60     105.741 121.243  84.885  1.00  0.00           H  
ATOM    828  CB  GLN    60     106.000 123.305  84.831  1.00  0.00           C  
ATOM    829  HB2 GLN    60     105.721 123.354  85.883  1.00  0.00           H  
ATOM    830  HB3 GLN    60     107.066 123.078  84.851  1.00  0.00           H  
ATOM    831  CG  GLN    60     105.576 124.689  84.172  1.00  0.00           C  
ATOM    832  HG2 GLN    60     106.008 124.744  83.173  1.00  0.00           H  
ATOM    833  HG3 GLN    60     104.486 124.710  84.191  1.00  0.00           H  
ATOM    834  CD  GLN    60     106.098 125.875  84.932  1.00  0.00           C  
ATOM    835  OE1 GLN    60     106.452 125.799  86.110  1.00  0.00           O  
ATOM    836  NE2 GLN    60     106.068 126.985  84.247  1.00  0.00           N  
ATOM    837 HE21 GLN    60     105.928 126.996  83.247  1.00  0.00           H  
ATOM    838 HE22 GLN    60     106.194 127.823  84.797  1.00  0.00           H  
ATOM    839  C   GLN    60     103.840 122.040  84.446  1.00  0.00           C  
ATOM    840  O   GLN    60     103.234 122.379  85.430  1.00  0.00           O  
ATOM    841  N   SER    61     103.144 121.784  83.364  1.00  0.00           N  
ATOM    842  H   SER    61     103.667 121.396  82.592  1.00  0.00           H  
ATOM    843  CA  SER    61     101.705 121.878  83.099  1.00  0.00           C  
ATOM    844  HA  SER    61     101.221 121.491  83.996  1.00  0.00           H  
ATOM    845  CB  SER    61     101.360 123.307  82.769  1.00  0.00           C  
ATOM    846  HB2 SER    61     101.556 123.969  83.612  1.00  0.00           H  
ATOM    847  HB3 SER    61     101.967 123.683  81.946  1.00  0.00           H  
ATOM    848  OG  SER    61     100.018 123.376  82.397  1.00  0.00           O  
ATOM    849  HG  SER    61      99.495 123.677  83.143  1.00  0.00           H  
ATOM    850  C   SER    61     101.294 121.049  81.902  1.00  0.00           C  
ATOM    851  O   SER    61     102.112 120.521  81.107  1.00  0.00           O  
ATOM    852  N   GLN    62     100.079 120.684  81.699  1.00  0.00           N  
ATOM    853  H   GLN    62      99.434 121.122  82.340  1.00  0.00           H  
ATOM    854  CA  GLN    62      99.459 120.067  80.507  1.00  0.00           C  
ATOM    855  HA  GLN    62     100.132 119.292  80.139  1.00  0.00           H  
ATOM    856  CB  GLN    62      98.156 119.291  81.034  1.00  0.00           C  
ATOM    857  HB2 GLN    62      97.815 118.696  80.187  1.00  0.00           H  
ATOM    858  HB3 GLN    62      98.550 118.665  81.835  1.00  0.00           H  
ATOM    859  CG  GLN    62      97.037 120.306  81.464  1.00  0.00           C  
ATOM    860  HG2 GLN    62      97.524 121.019  82.129  1.00  0.00           H  
ATOM    861  HG3 GLN    62      96.611 120.915  80.667  1.00  0.00           H  
ATOM    862  CD  GLN    62      95.889 119.631  82.210  1.00  0.00           C  
ATOM    863  OE1 GLN    62      96.258 118.777  82.997  1.00  0.00           O  
ATOM    864  NE2 GLN    62      94.656 119.802  81.869  1.00  0.00           N  
ATOM    865 HE21 GLN    62      93.861 119.359  82.307  1.00  0.00           H  
ATOM    866 HE22 GLN    62      94.471 120.526  81.190  1.00  0.00           H  
ATOM    867  C   GLN    62      99.199 121.019  79.299  1.00  0.00           C  
ATOM    868  O   GLN    62      98.943 120.608  78.195  1.00  0.00           O  
ATOM    869  N   ASN    63      99.455 122.303  79.527  1.00  0.00           N  
ATOM    870  H   ASN    63      99.692 122.539  80.480  1.00  0.00           H  
ATOM    871  CA  ASN    63      99.264 123.474  78.566  1.00  0.00           C  
ATOM    872  HA  ASN    63      99.206 123.261  77.499  1.00  0.00           H  
ATOM    873  CB  ASN    63      98.040 124.311  79.068  1.00  0.00           C  
ATOM    874  HB2 ASN    63      98.064 124.491  80.142  1.00  0.00           H  
ATOM    875  HB3 ASN    63      98.047 125.228  78.479  1.00  0.00           H  
ATOM    876  CG  ASN    63      96.798 123.488  78.898  1.00  0.00           C  
ATOM    877  OD1 ASN    63      96.163 123.075  79.875  1.00  0.00           O  
ATOM    878  ND2 ASN    63      96.254 123.326  77.694  1.00  0.00           N  
ATOM    879 HD21 ASN    63      95.324 122.937  77.626  1.00  0.00           H  
ATOM    880 HD22 ASN    63      96.832 123.549  76.896  1.00  0.00           H  
ATOM    881  C   ASN    63     100.511 124.373  78.655  1.00  0.00           C  
ATOM    882  O   ASN    63     100.515 125.424  78.058  1.00  0.00           O  
ATOM    883  N   THR    64     101.587 123.901  79.322  1.00  0.00           N  
ATOM    884  H   THR    64     101.542 122.935  79.613  1.00  0.00           H  
ATOM    885  CA  THR    64     102.922 124.535  79.317  1.00  0.00           C  
ATOM    886  HA  THR    64     103.146 124.834  78.293  1.00  0.00           H  
ATOM    887  CB  THR    64     102.940 125.835  80.149  1.00  0.00           C  
ATOM    888  HB  THR    64     102.480 125.588  81.107  1.00  0.00           H  
ATOM    889  CG2 THR    64     104.364 126.417  80.248  1.00  0.00           C  
ATOM    890 HG21 THR    64     104.869 126.249  79.296  1.00  0.00           H  
ATOM    891 HG22 THR    64     104.337 127.499  80.374  1.00  0.00           H  
ATOM    892 HG23 THR    64     104.714 125.886  81.133  1.00  0.00           H  
ATOM    893  OG1 THR    64     102.083 126.878  79.601  1.00  0.00           O  
ATOM    894  HG1 THR    64     101.260 126.455  79.346  1.00  0.00           H  
ATOM    895  C   THR    64     103.915 123.541  79.916  1.00  0.00           C  
ATOM    896  O   THR    64     104.025 123.462  81.130  1.00  0.00           O  
ATOM    897  N   GLY    65     104.611 122.714  79.180  1.00  0.00           N  
ATOM    898  H   GLY    65     105.161 122.046  79.700  1.00  0.00           H  
ATOM    899  CA  GLY    65     104.473 122.523  77.792  1.00  0.00           C  
ATOM    900  HA2 GLY    65     104.305 123.493  77.324  1.00  0.00           H  
ATOM    901  HA3 GLY    65     105.372 122.022  77.434  1.00  0.00           H  
ATOM    902  C   GLY    65     103.260 121.652  77.300  1.00  0.00           C  
ATOM    903  O   GLY    65     102.107 121.818  77.703  1.00  0.00           O  
ATOM    904  N   TYR    66     103.491 120.731  76.372  1.00  0.00           N  
ATOM    905  H   TYR    66     104.438 120.436  76.179  1.00  0.00           H  
ATOM    906  CA  TYR    66     102.529 119.983  75.514  1.00  0.00           C  
ATOM    907  HA  TYR    66     101.673 120.608  75.261  1.00  0.00           H  
ATOM    908  CB  TYR    66     103.174 119.638  74.127  1.00  0.00           C  
ATOM    909  HB2 TYR    66     103.445 120.616  73.732  1.00  0.00           H  
ATOM    910  HB3 TYR    66     104.040 118.980  74.198  1.00  0.00           H  
ATOM    911  CG  TYR    66     102.113 119.056  73.195  1.00  0.00           C  
ATOM    912  CD1 TYR    66     102.022 117.673  73.034  1.00  0.00           C  
ATOM    913  HD1 TYR    66     102.654 117.004  73.599  1.00  0.00           H  
ATOM    914  CE1 TYR    66     101.159 117.105  72.103  1.00  0.00           C  
ATOM    915  HE1 TYR    66     101.181 116.029  72.022  1.00  0.00           H  
ATOM    916  CZ  TYR    66     100.224 117.945  71.466  1.00  0.00           C  
ATOM    917  OH  TYR    66      99.192 117.426  70.731  1.00  0.00           O  
ATOM    918  HH  TYR    66      98.729 118.060  70.178  1.00  0.00           H  
ATOM    919  CE2 TYR    66     100.251 119.370  71.658  1.00  0.00           C  
ATOM    920  HE2 TYR    66      99.617 119.980  71.031  1.00  0.00           H  
ATOM    921  CD2 TYR    66     101.308 119.879  72.423  1.00  0.00           C  
ATOM    922  HD2 TYR    66     101.431 120.947  72.532  1.00  0.00           H  
ATOM    923  C   TYR    66     101.941 118.716  76.254  1.00  0.00           C  
ATOM    924  O   TYR    66     102.583 117.697  76.334  1.00  0.00           O  
ATOM    925  N   GLY    67     100.788 118.876  76.831  1.00  0.00           N  
ATOM    926  H   GLY    67     100.374 119.797  76.827  1.00  0.00           H  
ATOM    927  CA  GLY    67     100.022 117.805  77.442  1.00  0.00           C  
ATOM    928  HA2 GLY    67     100.678 116.989  77.747  1.00  0.00           H  
ATOM    929  HA3 GLY    67      99.615 118.275  78.336  1.00  0.00           H  
ATOM    930  C   GLY    67      98.975 117.145  76.489  1.00  0.00           C  
ATOM    931  O   GLY    67      98.469 116.125  76.974  1.00  0.00           O  
ATOM    932  N   THR    68      98.408 117.799  75.479  1.00  0.00           N  
ATOM    933  H   THR    68      98.841 118.633  75.110  1.00  0.00           H  
ATOM    934  CA  THR    68      97.433 117.184  74.614  1.00  0.00           C  
ATOM    935  HA  THR    68      96.513 116.850  75.094  1.00  0.00           H  
ATOM    936  CB  THR    68      97.016 118.310  73.553  1.00  0.00           C  
ATOM    937  HB  THR    68      97.910 118.470  72.951  1.00  0.00           H  
ATOM    938  CG2 THR    68      95.903 117.880  72.581  1.00  0.00           C  
ATOM    939 HG21 THR    68      95.575 118.702  71.946  1.00  0.00           H  
ATOM    940 HG22 THR    68      96.353 117.148  71.911  1.00  0.00           H  
ATOM    941 HG23 THR    68      95.054 117.402  73.070  1.00  0.00           H  
ATOM    942  OG1 THR    68      96.604 119.575  74.002  1.00  0.00           O  
ATOM    943  HG1 THR    68      97.288 119.899  74.592  1.00  0.00           H  
ATOM    944  C   THR    68      98.021 115.946  73.896  1.00  0.00           C  
ATOM    945  O   THR    68      99.272 115.865  73.903  1.00  0.00           O  
ATOM    946  N   GLN    69      97.219 114.933  73.478  1.00  0.00           N  
ATOM    947  H   GLN    69      96.233 115.092  73.626  1.00  0.00           H  
ATOM    948  CA  GLN    69      97.729 113.902  72.542  1.00  0.00           C  
ATOM    949  HA  GLN    69      98.813 113.876  72.649  1.00  0.00           H  
ATOM    950  CB  GLN    69      97.170 112.471  72.758  1.00  0.00           C  
ATOM    951  HB2 GLN    69      97.876 111.731  72.381  1.00  0.00           H  
ATOM    952  HB3 GLN    69      97.286 112.235  73.816  1.00  0.00           H  
ATOM    953  CG  GLN    69      95.678 112.122  72.340  1.00  0.00           C  
ATOM    954  HG2 GLN    69      95.404 111.199  72.850  1.00  0.00           H  
ATOM    955  HG3 GLN    69      95.069 112.918  72.770  1.00  0.00           H  
ATOM    956  CD  GLN    69      95.480 111.910  70.854  1.00  0.00           C  
ATOM    957  OE1 GLN    69      96.339 111.577  70.006  1.00  0.00           O  
ATOM    958  NE2 GLN    69      94.225 111.971  70.358  1.00  0.00           N  
ATOM    959 HE21 GLN    69      93.477 112.334  70.932  1.00  0.00           H  
ATOM    960 HE22 GLN    69      94.132 111.977  69.353  1.00  0.00           H  
ATOM    961  C   GLN    69      97.529 114.356  71.054  1.00  0.00           C  
ATOM    962  O   GLN    69      96.431 114.825  70.756  1.00  0.00           O  
ATOM    963  N   SER    70      98.545 114.284  70.237  1.00  0.00           N  
ATOM    964  H   SER    70      99.407 113.819  70.482  1.00  0.00           H  
ATOM    965  CA  SER    70      98.618 115.093  68.932  1.00  0.00           C  
ATOM    966  HA  SER    70      98.073 116.011  69.149  1.00  0.00           H  
ATOM    967  CB  SER    70     100.121 115.269  68.608  1.00  0.00           C  
ATOM    968  HB2 SER    70     100.351 115.994  67.827  1.00  0.00           H  
ATOM    969  HB3 SER    70     100.616 115.733  69.460  1.00  0.00           H  
ATOM    970  OG  SER    70     100.625 113.975  68.386  1.00  0.00           O  
ATOM    971  HG  SER    70     100.577 113.422  69.169  1.00  0.00           H  
ATOM    972  C   SER    70      97.969 114.501  67.691  1.00  0.00           C  
ATOM    973  O   SER    70      98.225 114.913  66.605  1.00  0.00           O  
ATOM    974  N   THR    71      97.093 113.494  67.859  1.00  0.00           N  
ATOM    975  H   THR    71      96.899 113.098  68.768  1.00  0.00           H  
ATOM    976  CA  THR    71      96.334 112.903  66.719  1.00  0.00           C  
ATOM    977  HA  THR    71      96.578 113.300  65.734  1.00  0.00           H  
ATOM    978  CB  THR    71      96.672 111.382  66.662  1.00  0.00           C  
ATOM    979  HB  THR    71      96.371 110.966  65.700  1.00  0.00           H  
ATOM    980  CG2 THR    71      98.130 111.071  66.643  1.00  0.00           C  
ATOM    981 HG21 THR    71      98.670 111.627  65.876  1.00  0.00           H  
ATOM    982 HG22 THR    71      98.561 111.298  67.619  1.00  0.00           H  
ATOM    983 HG23 THR    71      98.322 110.068  66.262  1.00  0.00           H  
ATOM    984  OG1 THR    71      96.055 110.622  67.694  1.00  0.00           O  
ATOM    985  HG1 THR    71      96.147 111.035  68.556  1.00  0.00           H  
ATOM    986  C   THR    71      94.796 112.997  66.839  1.00  0.00           C  
ATOM    987  O   THR    71      94.361 113.253  67.934  1.00  0.00           O  
ATOM    988  N   PRO    72      94.015 112.860  65.719  1.00  0.00           N  
ATOM    989  CD  PRO    72      94.483 112.917  64.288  1.00  0.00           C  
ATOM    990  HD2 PRO    72      95.300 112.206  64.161  1.00  0.00           H  
ATOM    991  HD3 PRO    72      94.907 113.917  64.204  1.00  0.00           H  
ATOM    992  CG  PRO    72      93.270 112.550  63.480  1.00  0.00           C  
ATOM    993  HG2 PRO    72      93.358 111.497  63.212  1.00  0.00           H  
ATOM    994  HG3 PRO    72      93.248 113.190  62.597  1.00  0.00           H  
ATOM    995  CB  PRO    72      92.001 112.659  64.313  1.00  0.00           C  
ATOM    996  HB2 PRO    72      91.428 111.775  64.036  1.00  0.00           H  
ATOM    997  HB3 PRO    72      91.376 113.519  64.072  1.00  0.00           H  
ATOM    998  CA  PRO    72      92.500 112.892  65.781  1.00  0.00           C  
ATOM    999  HA  PRO    72      92.239 113.879  66.164  1.00  0.00           H  
ATOM   1000  C   PRO    72      91.831 111.786  66.648  1.00  0.00           C  
ATOM   1001  O   PRO    72      92.332 110.688  66.957  1.00  0.00           O  
ATOM   1002  N   GLN    73      90.570 112.061  67.039  1.00  0.00           N  
ATOM   1003  H   GLN    73      90.191 112.984  66.886  1.00  0.00           H  
ATOM   1004  CA  GLN    73      89.488 111.139  67.537  1.00  0.00           C  
ATOM   1005  HA  GLN    73      89.649 110.098  67.260  1.00  0.00           H  
ATOM   1006  CB  GLN    73      89.464 111.107  69.051  1.00  0.00           C  
ATOM   1007  HB2 GLN    73      89.025 110.209  69.484  1.00  0.00           H  
ATOM   1008  HB3 GLN    73      90.501 111.086  69.386  1.00  0.00           H  
ATOM   1009  CG  GLN    73      88.933 112.372  69.708  1.00  0.00           C  
ATOM   1010  HG2 GLN    73      89.669 112.578  70.485  1.00  0.00           H  
ATOM   1011  HG3 GLN    73      88.989 113.303  69.144  1.00  0.00           H  
ATOM   1012  CD  GLN    73      87.518 112.320  70.298  1.00  0.00           C  
ATOM   1013  OE1 GLN    73      86.653 111.494  70.087  1.00  0.00           O  
ATOM   1014  NE2 GLN    73      87.265 113.417  71.052  1.00  0.00           N  
ATOM   1015 HE21 GLN    73      87.926 114.163  71.215  1.00  0.00           H  
ATOM   1016 HE22 GLN    73      86.366 113.522  71.501  1.00  0.00           H  
ATOM   1017  C   GLN    73      88.109 111.424  66.957  1.00  0.00           C  
ATOM   1018  O   GLN    73      87.916 112.551  66.455  1.00  0.00           O  
ATOM   1019  N   GLY    74      87.224 110.476  66.949  1.00  0.00           N  
ATOM   1020  H   GLY    74      87.496 109.608  67.389  1.00  0.00           H  
ATOM   1021  CA  GLY    74      85.941 110.457  66.285  1.00  0.00           C  
ATOM   1022  HA2 GLY    74      85.528 111.457  66.157  1.00  0.00           H  
ATOM   1023  HA3 GLY    74      85.918 109.846  65.383  1.00  0.00           H  
ATOM   1024  C   GLY    74      84.909 109.726  67.177  1.00  0.00           C  
ATOM   1025  O   GLY    74      84.053 109.099  66.578  1.00  0.00           O  
ATOM   1026  N   TYR    75      84.953 109.768  68.521  1.00  0.00           N  
ATOM   1027  H   TYR    75      85.682 110.283  68.992  1.00  0.00           H  
ATOM   1028  CA  TYR    75      84.010 109.070  69.400  1.00  0.00           C  
ATOM   1029  HA  TYR    75      83.569 108.251  68.831  1.00  0.00           H  
ATOM   1030  CB  TYR    75      84.781 108.557  70.625  1.00  0.00           C  
ATOM   1031  HB2 TYR    75      85.402 109.348  71.046  1.00  0.00           H  
ATOM   1032  HB3 TYR    75      84.083 108.317  71.427  1.00  0.00           H  
ATOM   1033  CG  TYR    75      85.580 107.333  70.205  1.00  0.00           C  
ATOM   1034  CD1 TYR    75      87.023 107.439  70.189  1.00  0.00           C  
ATOM   1035  HD1 TYR    75      87.544 108.367  70.373  1.00  0.00           H  
ATOM   1036  CE1 TYR    75      87.765 106.193  70.233  1.00  0.00           C  
ATOM   1037  HE1 TYR    75      88.821 106.180  70.460  1.00  0.00           H  
ATOM   1038  CZ  TYR    75      87.103 105.022  69.885  1.00  0.00           C  
ATOM   1039  OH  TYR    75      87.727 103.847  69.654  1.00  0.00           O  
ATOM   1040  HH  TYR    75      87.210 103.038  69.657  1.00  0.00           H  
ATOM   1041  CE2 TYR    75      85.696 105.023  69.724  1.00  0.00           C  
ATOM   1042  HE2 TYR    75      85.227 104.122  69.356  1.00  0.00           H  
ATOM   1043  CD2 TYR    75      84.898 106.122  69.970  1.00  0.00           C  
ATOM   1044  HD2 TYR    75      83.828 105.983  69.950  1.00  0.00           H  
ATOM   1045  C   TYR    75      82.853 110.042  69.892  1.00  0.00           C  
ATOM   1046  O   TYR    75      82.068 109.625  70.679  1.00  0.00           O  
ATOM   1047  N   GLY    76      82.702 111.251  69.327  1.00  0.00           N  
ATOM   1048  H   GLY    76      83.235 111.322  68.472  1.00  0.00           H  
ATOM   1049  CA  GLY    76      81.626 112.137  69.565  1.00  0.00           C  
ATOM   1050  HA2 GLY    76      81.811 113.005  68.933  1.00  0.00           H  
ATOM   1051  HA3 GLY    76      80.648 111.734  69.301  1.00  0.00           H  
ATOM   1052  C   GLY    76      81.664 112.768  70.951  1.00  0.00           C  
ATOM   1053  O   GLY    76      82.749 112.760  71.584  1.00  0.00           O  
ATOM   1054  N   SER    77      80.546 113.361  71.332  1.00  0.00           N  
ATOM   1055  H   SER    77      79.721 113.370  70.750  1.00  0.00           H  
ATOM   1056  CA  SER    77      80.488 114.083  72.623  1.00  0.00           C  
ATOM   1057  HA  SER    77      81.395 113.891  73.196  1.00  0.00           H  
ATOM   1058  CB  SER    77      80.315 115.585  72.341  1.00  0.00           C  
ATOM   1059  HB2 SER    77      80.233 116.170  73.257  1.00  0.00           H  
ATOM   1060  HB3 SER    77      81.123 116.050  71.775  1.00  0.00           H  
ATOM   1061  OG  SER    77      79.148 115.769  71.547  1.00  0.00           O  
ATOM   1062  HG  SER    77      78.471 115.531  72.185  1.00  0.00           H  
ATOM   1063  C   SER    77      79.346 113.483  73.516  1.00  0.00           C  
ATOM   1064  O   SER    77      78.324 114.134  73.723  1.00  0.00           O  
ATOM   1065  N   THR    78      79.440 112.253  74.061  1.00  0.00           N  
ATOM   1066  H   THR    78      78.653 111.933  74.607  1.00  0.00           H  
ATOM   1067  CA  THR    78      80.575 111.253  73.890  1.00  0.00           C  
ATOM   1068  HA  THR    78      81.078 111.337  72.927  1.00  0.00           H  
ATOM   1069  CB  THR    78      81.616 111.362  74.970  1.00  0.00           C  
ATOM   1070  HB  THR    78      81.253 110.898  75.887  1.00  0.00           H  
ATOM   1071  CG2 THR    78      82.875 110.706  74.402  1.00  0.00           C  
ATOM   1072 HG21 THR    78      82.773 109.654  74.134  1.00  0.00           H  
ATOM   1073 HG22 THR    78      83.181 111.132  73.447  1.00  0.00           H  
ATOM   1074 HG23 THR    78      83.740 110.838  75.052  1.00  0.00           H  
ATOM   1075  OG1 THR    78      82.134 112.628  75.181  1.00  0.00           O  
ATOM   1076  HG1 THR    78      81.635 112.866  75.965  1.00  0.00           H  
ATOM   1077  C   THR    78      79.993 109.769  73.930  1.00  0.00           C  
ATOM   1078  O   THR    78      79.276 109.417  74.829  1.00  0.00           O  
ATOM   1079  N   GLY    79      80.448 108.969  72.934  1.00  0.00           N  
ATOM   1080  H   GLY    79      80.995 109.375  72.188  1.00  0.00           H  
ATOM   1081  CA  GLY    79      80.195 107.594  72.654  1.00  0.00           C  
ATOM   1082  HA2 GLY    79      79.131 107.357  72.629  1.00  0.00           H  
ATOM   1083  HA3 GLY    79      80.360 107.419  71.591  1.00  0.00           H  
ATOM   1084  C   GLY    79      80.919 106.580  73.560  1.00  0.00           C  
ATOM   1085  O   GLY    79      81.293 106.855  74.712  1.00  0.00           O  
ATOM   1086  N   GLY    80      81.117 105.324  73.104  1.00  0.00           N  
ATOM   1087  H   GLY    80      81.642 104.695  73.695  1.00  0.00           H  
ATOM   1088  CA  GLY    80      80.844 104.908  71.698  1.00  0.00           C  
ATOM   1089  HA2 GLY    80      81.325 105.607  71.014  1.00  0.00           H  
ATOM   1090  HA3 GLY    80      81.308 103.949  71.467  1.00  0.00           H  
ATOM   1091  C   GLY    80      79.358 104.850  71.433  1.00  0.00           C  
ATOM   1092  O   GLY    80      78.561 104.859  72.370  1.00  0.00           O  
ATOM   1093  N   TYR    81      79.003 104.825  70.161  1.00  0.00           N  
ATOM   1094  H   TYR    81      79.659 104.532  69.451  1.00  0.00           H  
ATOM   1095  CA  TYR    81      77.562 104.937  69.787  1.00  0.00           C  
ATOM   1096  HA  TYR    81      76.905 105.180  70.621  1.00  0.00           H  
ATOM   1097  CB  TYR    81      77.310 106.116  68.866  1.00  0.00           C  
ATOM   1098  HB2 TYR    81      77.848 105.928  67.937  1.00  0.00           H  
ATOM   1099  HB3 TYR    81      76.269 106.121  68.544  1.00  0.00           H  
ATOM   1100  CG  TYR    81      77.552 107.538  69.364  1.00  0.00           C  
ATOM   1101  CD1 TYR    81      77.063 107.984  70.643  1.00  0.00           C  
ATOM   1102  HD1 TYR    81      76.357 107.453  71.264  1.00  0.00           H  
ATOM   1103  CE1 TYR    81      77.358 109.312  71.069  1.00  0.00           C  
ATOM   1104  HE1 TYR    81      76.987 109.649  72.026  1.00  0.00           H  
ATOM   1105  CZ  TYR    81      78.093 110.172  70.266  1.00  0.00           C  
ATOM   1106  OH  TYR    81      78.383 111.418  70.750  1.00  0.00           O  
ATOM   1107  HH  TYR    81      78.547 112.026  70.026  1.00  0.00           H  
ATOM   1108  CE2 TYR    81      78.484 109.702  69.008  1.00  0.00           C  
ATOM   1109  HE2 TYR    81      79.174 110.285  68.415  1.00  0.00           H  
ATOM   1110  CD2 TYR    81      78.291 108.430  68.586  1.00  0.00           C  
ATOM   1111  HD2 TYR    81      78.769 108.133  67.664  1.00  0.00           H  
ATOM   1112  C   TYR    81      77.049 103.647  69.166  1.00  0.00           C  
ATOM   1113  O   TYR    81      77.464 103.268  68.030  1.00  0.00           O  
ATOM   1114  N   GLY    82      76.214 102.821  69.815  1.00  0.00           N  
ATOM   1115  H   GLY    82      75.808 102.033  69.332  1.00  0.00           H  
ATOM   1116  CA  GLY    82      75.666 103.007  71.150  1.00  0.00           C  
ATOM   1117  HA2 GLY    82      75.528 102.050  71.654  1.00  0.00           H  
ATOM   1118  HA3 GLY    82      76.349 103.510  71.835  1.00  0.00           H  
ATOM   1119  C   GLY    82      74.368 103.892  71.106  1.00  0.00           C  
ATOM   1120  O   GLY    82      74.185 104.694  70.161  1.00  0.00           O  
ATOM   1121  N   SER    83      73.446 103.792  72.091  1.00  0.00           N  
ATOM   1122  H   SER    83      73.820 103.345  72.916  1.00  0.00           H  
ATOM   1123  CA  SER    83      72.045 104.279  72.253  1.00  0.00           C  
ATOM   1124  HA  SER    83      71.466 103.470  72.699  1.00  0.00           H  
ATOM   1125  CB  SER    83      71.878 105.419  73.297  1.00  0.00           C  
ATOM   1126  HB2 SER    83      72.616 106.182  73.050  1.00  0.00           H  
ATOM   1127  HB3 SER    83      70.830 105.717  73.271  1.00  0.00           H  
ATOM   1128  OG  SER    83      72.283 104.930  74.562  1.00  0.00           O  
ATOM   1129  HG  SER    83      73.240 104.865  74.588  1.00  0.00           H  
ATOM   1130  C   SER    83      71.412 104.661  70.927  1.00  0.00           C  
ATOM   1131  O   SER    83      71.268 105.814  70.622  1.00  0.00           O  
ATOM   1132  N   SER    84      70.969 103.701  70.084  1.00  0.00           N  
ATOM   1133  H   SER    84      70.692 103.993  69.158  1.00  0.00           H  
ATOM   1134  CA  SER    84      71.139 102.276  70.098  1.00  0.00           C  
ATOM   1135  HA  SER    84      71.484 102.006  71.095  1.00  0.00           H  
ATOM   1136  CB  SER    84      69.719 101.685  69.867  1.00  0.00           C  
ATOM   1137  HB2 SER    84      69.076 101.933  70.712  1.00  0.00           H  
ATOM   1138  HB3 SER    84      69.187 102.126  69.024  1.00  0.00           H  
ATOM   1139  OG  SER    84      69.667 100.266  69.632  1.00  0.00           O  
ATOM   1140  HG  SER    84      68.931 100.193  69.020  1.00  0.00           H  
ATOM   1141  C   SER    84      72.245 101.704  69.185  1.00  0.00           C  
ATOM   1142  O   SER    84      72.767 102.486  68.361  1.00  0.00           O  
ATOM   1143  N   GLN    85      72.648 100.441  69.267  1.00  0.00           N  
ATOM   1144  H   GLN    85      72.347  99.964  70.104  1.00  0.00           H  
ATOM   1145  CA  GLN    85      73.446  99.713  68.290  1.00  0.00           C  
ATOM   1146  HA  GLN    85      74.373 100.272  68.166  1.00  0.00           H  
ATOM   1147  CB  GLN    85      73.915  98.327  68.859  1.00  0.00           C  
ATOM   1148  HB2 GLN    85      74.572  98.496  69.712  1.00  0.00           H  
ATOM   1149  HB3 GLN    85      73.017  97.829  69.223  1.00  0.00           H  
ATOM   1150  CG  GLN    85      74.598  97.403  67.731  1.00  0.00           C  
ATOM   1151  HG2 GLN    85      73.925  97.008  66.971  1.00  0.00           H  
ATOM   1152  HG3 GLN    85      75.420  97.931  67.247  1.00  0.00           H  
ATOM   1153  CD  GLN    85      75.116  96.123  68.385  1.00  0.00           C  
ATOM   1154  OE1 GLN    85      74.597  95.570  69.347  1.00  0.00           O  
ATOM   1155  NE2 GLN    85      76.321  95.695  67.936  1.00  0.00           N  
ATOM   1156 HE21 GLN    85      76.815  94.917  68.351  1.00  0.00           H  
ATOM   1157 HE22 GLN    85      76.868  96.330  67.373  1.00  0.00           H  
ATOM   1158  C   GLN    85      72.667  99.488  66.999  1.00  0.00           C  
ATOM   1159  O   GLN    85      73.260  99.447  65.941  1.00  0.00           O  
ATOM   1160  N   SER    86      71.336  99.461  67.141  1.00  0.00           N  
ATOM   1161  H   SER    86      71.000  99.784  68.037  1.00  0.00           H  
ATOM   1162  CA  SER    86      70.329  99.479  66.114  1.00  0.00           C  
ATOM   1163  HA  SER    86      69.363  99.252  66.565  1.00  0.00           H  
ATOM   1164  CB  SER    86      70.293 100.927  65.512  1.00  0.00           C  
ATOM   1165  HB2 SER    86      70.431 101.641  66.324  1.00  0.00           H  
ATOM   1166  HB3 SER    86      71.054 101.047  64.741  1.00  0.00           H  
ATOM   1167  OG  SER    86      69.091 101.024  64.825  1.00  0.00           O  
ATOM   1168  HG  SER    86      68.625 101.808  65.123  1.00  0.00           H  
ATOM   1169  C   SER    86      70.500  98.420  65.026  1.00  0.00           C  
ATOM   1170  O   SER    86      70.647  98.732  63.830  1.00  0.00           O  
ATOM   1171  N   SER    87      70.468  97.132  65.435  1.00  0.00           N  
ATOM   1172  H   SER    87      70.252  96.925  66.399  1.00  0.00           H  
ATOM   1173  CA  SER    87      70.717  95.996  64.464  1.00  0.00           C  
ATOM   1174  HA  SER    87      71.660  96.258  63.984  1.00  0.00           H  
ATOM   1175  CB  SER    87      70.786  94.672  65.251  1.00  0.00           C  
ATOM   1176  HB2 SER    87      69.836  94.593  65.779  1.00  0.00           H  
ATOM   1177  HB3 SER    87      70.892  93.879  64.510  1.00  0.00           H  
ATOM   1178  OG  SER    87      71.856  94.758  66.189  1.00  0.00           O  
ATOM   1179  HG  SER    87      71.560  95.311  66.916  1.00  0.00           H  
ATOM   1180  C   SER    87      69.553  95.898  63.488  1.00  0.00           C  
ATOM   1181  O   SER    87      68.448  96.185  63.916  1.00  0.00           O  
ATOM   1182  N   GLN    88      69.754  95.522  62.218  1.00  0.00           N  
ATOM   1183  H   GLN    88      70.704  95.368  61.912  1.00  0.00           H  
ATOM   1184  CA  GLN    88      68.579  95.350  61.269  1.00  0.00           C  
ATOM   1185  HA  GLN    88      67.815  94.876  61.886  1.00  0.00           H  
ATOM   1186  CB  GLN    88      68.086  96.807  60.914  1.00  0.00           C  
ATOM   1187  HB2 GLN    88      67.097  96.734  60.461  1.00  0.00           H  
ATOM   1188  HB3 GLN    88      67.893  97.436  61.783  1.00  0.00           H  
ATOM   1189  CG  GLN    88      68.956  97.703  60.071  1.00  0.00           C  
ATOM   1190  HG2 GLN    88      69.790  97.990  60.712  1.00  0.00           H  
ATOM   1191  HG3 GLN    88      69.431  97.173  59.246  1.00  0.00           H  
ATOM   1192  CD  GLN    88      68.234  98.894  59.444  1.00  0.00           C  
ATOM   1193  OE1 GLN    88      67.080  99.033  59.533  1.00  0.00           O  
ATOM   1194  NE2 GLN    88      68.930  99.808  58.767  1.00  0.00           N  
ATOM   1195 HE21 GLN    88      69.937  99.758  58.827  1.00  0.00           H  
ATOM   1196 HE22 GLN    88      68.444 100.665  58.544  1.00  0.00           H  
ATOM   1197  C   GLN    88      68.917  94.458  60.030  1.00  0.00           C  
ATOM   1198  O   GLN    88      70.027  94.310  59.633  1.00  0.00           O  
ATOM   1199  N   SER    89      67.918  93.731  59.474  1.00  0.00           N  
ATOM   1200  H   SER    89      66.956  93.731  59.782  1.00  0.00           H  
ATOM   1201  CA  SER    89      68.111  92.940  58.272  1.00  0.00           C  
ATOM   1202  HA  SER    89      68.734  93.491  57.568  1.00  0.00           H  
ATOM   1203  CB  SER    89      68.780  91.599  58.530  1.00  0.00           C  
ATOM   1204  HB2 SER    89      69.736  91.743  59.032  1.00  0.00           H  
ATOM   1205  HB3 SER    89      68.112  90.992  59.142  1.00  0.00           H  
ATOM   1206  OG  SER    89      69.014  90.905  57.355  1.00  0.00           O  
ATOM   1207  HG  SER    89      68.267  90.317  57.220  1.00  0.00           H  
ATOM   1208  C   SER    89      66.734  92.701  57.587  1.00  0.00           C  
ATOM   1209  O   SER    89      65.724  92.878  58.234  1.00  0.00           O  
ATOM   1210  N   SER    90      66.819  92.439  56.278  1.00  0.00           N  
ATOM   1211  H   SER    90      67.726  92.320  55.851  1.00  0.00           H  
ATOM   1212  CA  SER    90      65.755  92.049  55.470  1.00  0.00           C  
ATOM   1213  HA  SER    90      64.819  92.320  55.958  1.00  0.00           H  
ATOM   1214  CB  SER    90      65.879  92.886  54.151  1.00  0.00           C  
ATOM   1215  HB2 SER    90      66.033  93.957  54.281  1.00  0.00           H  
ATOM   1216  HB3 SER    90      66.749  92.513  53.611  1.00  0.00           H  
ATOM   1217  OG  SER    90      64.700  92.745  53.406  1.00  0.00           O  
ATOM   1218  HG  SER    90      63.956  93.206  53.802  1.00  0.00           H  
ATOM   1219  C   SER    90      65.589  90.511  55.325  1.00  0.00           C  
ATOM   1220  O   SER    90      64.573  89.939  55.697  1.00  0.00           O  
ATOM   1221  N   TYR    91      66.647  89.802  54.824  1.00  0.00           N  
ATOM   1222  H   TYR    91      67.443  90.325  54.490  1.00  0.00           H  
ATOM   1223  CA  TYR    91      66.848  88.419  55.159  1.00  0.00           C  
ATOM   1224  HA  TYR    91      66.075  87.909  54.586  1.00  0.00           H  
ATOM   1225  CB  TYR    91      68.308  88.060  54.653  1.00  0.00           C  
ATOM   1226  HB2 TYR    91      68.307  88.437  53.630  1.00  0.00           H  
ATOM   1227  HB3 TYR    91      69.041  88.698  55.146  1.00  0.00           H  
ATOM   1228  CG  TYR    91      68.631  86.618  54.632  1.00  0.00           C  
ATOM   1229  CD1 TYR    91      69.343  85.971  55.681  1.00  0.00           C  
ATOM   1230  HD1 TYR    91      69.613  86.577  56.533  1.00  0.00           H  
ATOM   1231  CE1 TYR    91      69.773  84.620  55.532  1.00  0.00           C  
ATOM   1232  HE1 TYR    91      70.458  84.158  56.228  1.00  0.00           H  
ATOM   1233  CZ  TYR    91      69.422  83.854  54.424  1.00  0.00           C  
ATOM   1234  OH  TYR    91      69.801  82.553  54.260  1.00  0.00           O  
ATOM   1235  HH  TYR    91      70.297  82.222  55.013  1.00  0.00           H  
ATOM   1236  CE2 TYR    91      68.726  84.444  53.377  1.00  0.00           C  
ATOM   1237  HE2 TYR    91      68.376  83.902  52.511  1.00  0.00           H  
ATOM   1238  CD2 TYR    91      68.307  85.867  53.462  1.00  0.00           C  
ATOM   1239  HD2 TYR    91      67.843  86.348  52.614  1.00  0.00           H  
ATOM   1240  C   TYR    91      66.729  88.120  56.623  1.00  0.00           C  
ATOM   1241  O   TYR    91      67.238  88.901  57.467  1.00  0.00           O  
ATOM   1242  N   GLY    92      66.260  86.979  57.033  1.00  0.00           N  
ATOM   1243  H   GLY    92      66.321  86.815  58.028  1.00  0.00           H  
ATOM   1244  CA  GLY    92      65.617  85.916  56.243  1.00  0.00           C  
ATOM   1245  HA2 GLY    92      64.540  86.028  56.361  1.00  0.00           H  
ATOM   1246  HA3 GLY    92      65.907  86.008  55.197  1.00  0.00           H  
ATOM   1247  C   GLY    92      66.007  84.506  56.640  1.00  0.00           C  
ATOM   1248  O   GLY    92      66.586  84.310  57.750  1.00  0.00           O  
ATOM   1249  N   GLN    93      65.671  83.534  55.854  1.00  0.00           N  
ATOM   1250  H   GLN    93      65.110  83.822  55.065  1.00  0.00           H  
ATOM   1251  CA  GLN    93      65.944  82.109  56.006  1.00  0.00           C  
ATOM   1252  HA  GLN    93      66.718  81.957  56.758  1.00  0.00           H  
ATOM   1253  CB  GLN    93      64.753  81.226  56.369  1.00  0.00           C  
ATOM   1254  HB2 GLN    93      63.936  81.322  55.655  1.00  0.00           H  
ATOM   1255  HB3 GLN    93      65.137  80.215  56.233  1.00  0.00           H  
ATOM   1256  CG  GLN    93      64.243  81.301  57.807  1.00  0.00           C  
ATOM   1257  HG2 GLN    93      65.086  81.203  58.491  1.00  0.00           H  
ATOM   1258  HG3 GLN    93      63.743  82.266  57.890  1.00  0.00           H  
ATOM   1259  CD  GLN    93      63.134  80.274  58.018  1.00  0.00           C  
ATOM   1260  OE1 GLN    93      62.658  79.628  57.084  1.00  0.00           O  
ATOM   1261  NE2 GLN    93      62.819  79.905  59.256  1.00  0.00           N  
ATOM   1262 HE21 GLN    93      62.228  79.088  59.317  1.00  0.00           H  
ATOM   1263 HE22 GLN    93      63.283  80.338  60.041  1.00  0.00           H  
ATOM   1264  C   GLN    93      66.646  81.429  54.789  1.00  0.00           C  
ATOM   1265  O   GLN    93      66.382  81.746  53.692  1.00  0.00           O  
ATOM   1266  N   GLN    94      67.457  80.409  55.101  1.00  0.00           N  
ATOM   1267  H   GLN    94      67.402  80.122  56.068  1.00  0.00           H  
ATOM   1268  CA  GLN    94      68.103  79.587  54.079  1.00  0.00           C  
ATOM   1269  HA  GLN    94      68.235  80.218  53.200  1.00  0.00           H  
ATOM   1270  CB  GLN    94      69.486  79.139  54.615  1.00  0.00           C  
ATOM   1271  HB2 GLN    94      69.976  80.067  54.911  1.00  0.00           H  
ATOM   1272  HB3 GLN    94      69.369  78.636  55.574  1.00  0.00           H  
ATOM   1273  CG  GLN    94      70.419  78.347  53.616  1.00  0.00           C  
ATOM   1274  HG2 GLN    94      71.276  77.938  54.151  1.00  0.00           H  
ATOM   1275  HG3 GLN    94      69.885  77.465  53.262  1.00  0.00           H  
ATOM   1276  CD  GLN    94      70.878  79.154  52.393  1.00  0.00           C  
ATOM   1277  OE1 GLN    94      69.995  79.579  51.640  1.00  0.00           O  
ATOM   1278  NE2 GLN    94      72.145  79.309  52.190  1.00  0.00           N  
ATOM   1279 HE21 GLN    94      72.764  78.920  52.887  1.00  0.00           H  
ATOM   1280 HE22 GLN    94      72.599  79.737  51.396  1.00  0.00           H  
ATOM   1281  C   GLN    94      67.141  78.408  53.660  1.00  0.00           C  
ATOM   1282  O   GLN    94      67.576  77.243  53.544  1.00  0.00           O  
ATOM   1283  N   SER    95      65.901  78.650  53.269  1.00  0.00           N  
ATOM   1284  H   SER    95      65.597  79.608  53.375  1.00  0.00           H  
ATOM   1285  CA  SER    95      64.984  77.638  52.733  1.00  0.00           C  
ATOM   1286  HA  SER    95      64.940  76.828  53.461  1.00  0.00           H  
ATOM   1287  CB  SER    95      63.582  78.240  52.454  1.00  0.00           C  
ATOM   1288  HB2 SER    95      63.827  78.986  51.698  1.00  0.00           H  
ATOM   1289  HB3 SER    95      62.792  77.539  52.187  1.00  0.00           H  
ATOM   1290  OG  SER    95      63.202  78.881  53.579  1.00  0.00           O  
ATOM   1291  HG  SER    95      63.328  79.816  53.399  1.00  0.00           H  
ATOM   1292  C   SER    95      65.487  77.183  51.429  1.00  0.00           C  
ATOM   1293  O   SER    95      65.811  77.990  50.520  1.00  0.00           O  
ATOM   1294  N   SER    96      65.490  75.859  51.131  1.00  0.00           N  
ATOM   1295  H   SER    96      65.050  75.230  51.788  1.00  0.00           H  
ATOM   1296  CA  SER    96      66.225  75.298  50.016  1.00  0.00           C  
ATOM   1297  HA  SER    96      67.217  75.749  49.993  1.00  0.00           H  
ATOM   1298  CB  SER    96      66.268  73.756  50.214  1.00  0.00           C  
ATOM   1299  HB2 SER    96      65.295  73.286  50.072  1.00  0.00           H  
ATOM   1300  HB3 SER    96      67.038  73.257  49.625  1.00  0.00           H  
ATOM   1301  OG  SER    96      66.630  73.534  51.559  1.00  0.00           O  
ATOM   1302  HG  SER    96      65.805  73.509  52.049  1.00  0.00           H  
ATOM   1303  C   SER    96      65.566  75.666  48.656  1.00  0.00           C  
ATOM   1304  O   SER    96      64.333  75.740  48.535  1.00  0.00           O  
ATOM   1305  N   TYR    97      66.236  76.089  47.597  1.00  0.00           N  
ATOM   1306  H   TYR    97      65.654  76.510  46.887  1.00  0.00           H  
ATOM   1307  CA  TYR    97      67.694  76.281  47.336  1.00  0.00           C  
ATOM   1308  HA  TYR    97      67.892  76.457  46.279  1.00  0.00           H  
ATOM   1309  CB  TYR    97      68.042  77.575  48.030  1.00  0.00           C  
ATOM   1310  HB2 TYR    97      67.262  78.337  48.015  1.00  0.00           H  
ATOM   1311  HB3 TYR    97      68.056  77.297  49.084  1.00  0.00           H  
ATOM   1312  CG  TYR    97      69.338  78.169  47.656  1.00  0.00           C  
ATOM   1313  CD1 TYR    97      69.548  78.705  46.399  1.00  0.00           C  
ATOM   1314  HD1 TYR    97      68.777  78.752  45.644  1.00  0.00           H  
ATOM   1315  CE1 TYR    97      70.859  79.102  46.049  1.00  0.00           C  
ATOM   1316  HE1 TYR    97      71.031  79.484  45.054  1.00  0.00           H  
ATOM   1317  CZ  TYR    97      71.916  79.002  46.991  1.00  0.00           C  
ATOM   1318  OH  TYR    97      73.142  79.474  46.629  1.00  0.00           O  
ATOM   1319  HH  TYR    97      73.787  79.202  47.286  1.00  0.00           H  
ATOM   1320  CE2 TYR    97      71.718  78.517  48.262  1.00  0.00           C  
ATOM   1321  HE2 TYR    97      72.501  78.364  48.989  1.00  0.00           H  
ATOM   1322  CD2 TYR    97      70.419  78.091  48.570  1.00  0.00           C  
ATOM   1323  HD2 TYR    97      70.202  77.723  49.561  1.00  0.00           H  
ATOM   1324  C   TYR    97      68.616  75.046  47.634  1.00  0.00           C  
ATOM   1325  O   TYR    97      69.473  75.122  48.541  1.00  0.00           O  
ATOM   1326  N   PRO    98      68.365  73.927  46.901  1.00  0.00           N  
ATOM   1327  CD  PRO    98      69.363  72.955  46.724  1.00  0.00           C  
ATOM   1328  HD2 PRO    98      69.416  72.288  47.584  1.00  0.00           H  
ATOM   1329  HD3 PRO    98      70.349  73.415  46.667  1.00  0.00           H  
ATOM   1330  CG  PRO    98      69.138  72.078  45.477  1.00  0.00           C  
ATOM   1331  HG2 PRO    98      68.728  71.121  45.799  1.00  0.00           H  
ATOM   1332  HG3 PRO    98      70.043  71.938  44.886  1.00  0.00           H  
ATOM   1333  CB  PRO    98      68.064  72.862  44.721  1.00  0.00           C  
ATOM   1334  HB2 PRO    98      67.367  72.230  44.171  1.00  0.00           H  
ATOM   1335  HB3 PRO    98      68.535  73.507  43.980  1.00  0.00           H  
ATOM   1336  CA  PRO    98      67.385  73.684  45.836  1.00  0.00           C  
ATOM   1337  HA  PRO    98      66.993  74.646  45.506  1.00  0.00           H  
ATOM   1338  C   PRO    98      66.197  73.021  46.478  1.00  0.00           C  
ATOM   1339  O   PRO    98      66.345  72.273  47.418  1.00  0.00           O  
ATOM   1340  N   GLY    99      64.970  73.336  46.042  1.00  0.00           N  
ATOM   1341  H   GLY    99      64.851  73.923  45.229  1.00  0.00           H  
ATOM   1342  CA  GLY    99      63.689  72.700  46.600  1.00  0.00           C  
ATOM   1343  HA2 GLY    99      63.848  72.749  47.677  1.00  0.00           H  
ATOM   1344  HA3 GLY    99      62.876  73.347  46.271  1.00  0.00           H  
ATOM   1345  C   GLY    99      63.618  71.219  46.260  1.00  0.00           C  
ATOM   1346  O   GLY    99      64.633  70.595  45.869  1.00  0.00           O  
ATOM   1347  N   TYR   100      62.411  70.607  46.468  1.00  0.00           N  
ATOM   1348  H   TYR   100      61.585  71.075  46.812  1.00  0.00           H  
ATOM   1349  CA  TYR   100      62.170  69.211  46.349  1.00  0.00           C  
ATOM   1350  HA  TYR   100      63.081  68.705  46.669  1.00  0.00           H  
ATOM   1351  CB  TYR   100      61.059  68.697  47.270  1.00  0.00           C  
ATOM   1352  HB2 TYR   100      60.765  67.650  47.189  1.00  0.00           H  
ATOM   1353  HB3 TYR   100      61.380  68.732  48.311  1.00  0.00           H  
ATOM   1354  CG  TYR   100      59.755  69.479  47.206  1.00  0.00           C  
ATOM   1355  CD1 TYR   100      58.963  69.396  46.036  1.00  0.00           C  
ATOM   1356  HD1 TYR   100      59.342  68.903  45.153  1.00  0.00           H  
ATOM   1357  CE1 TYR   100      57.738  70.065  45.919  1.00  0.00           C  
ATOM   1358  HE1 TYR   100      57.091  69.971  45.060  1.00  0.00           H  
ATOM   1359  CZ  TYR   100      57.311  70.898  46.921  1.00  0.00           C  
ATOM   1360  OH  TYR   100      56.104  71.489  46.785  1.00  0.00           O  
ATOM   1361  HH  TYR   100      55.969  71.589  45.839  1.00  0.00           H  
ATOM   1362  CE2 TYR   100      58.080  71.080  48.094  1.00  0.00           C  
ATOM   1363  HE2 TYR   100      57.713  71.812  48.798  1.00  0.00           H  
ATOM   1364  CD2 TYR   100      59.239  70.290  48.290  1.00  0.00           C  
ATOM   1365  HD2 TYR   100      59.762  70.342  49.234  1.00  0.00           H  
ATOM   1366  C   TYR   100      61.874  68.757  44.863  1.00  0.00           C  
ATOM   1367  O   TYR   100      61.774  67.565  44.597  1.00  0.00           O  
ATOM   1368  N   GLY   101      61.832  69.722  43.967  1.00  0.00           N  
ATOM   1369  H   GLY   101      61.937  70.673  44.289  1.00  0.00           H  
ATOM   1370  CA  GLY   101      61.428  69.561  42.586  1.00  0.00           C  
ATOM   1371  HA2 GLY   101      61.796  70.361  41.944  1.00  0.00           H  
ATOM   1372  HA3 GLY   101      61.826  68.636  42.168  1.00  0.00           H  
ATOM   1373  C   GLY   101      59.908  69.662  42.299  1.00  0.00           C  
ATOM   1374  O   GLY   101      59.178  70.404  42.972  1.00  0.00           O  
ATOM   1375  N   GLN   102      59.400  68.962  41.268  1.00  0.00           N  
ATOM   1376  H   GLN   102      59.973  68.216  40.900  1.00  0.00           H  
ATOM   1377  CA  GLN   102      58.073  69.038  40.641  1.00  0.00           C  
ATOM   1378  HA  GLN   102      57.930  70.105  40.469  1.00  0.00           H  
ATOM   1379  CB  GLN   102      58.141  68.245  39.389  1.00  0.00           C  
ATOM   1380  HB2 GLN   102      59.121  68.258  38.912  1.00  0.00           H  
ATOM   1381  HB3 GLN   102      58.043  67.168  39.532  1.00  0.00           H  
ATOM   1382  CG  GLN   102      57.129  68.757  38.334  1.00  0.00           C  
ATOM   1383  HG2 GLN   102      56.136  68.735  38.784  1.00  0.00           H  
ATOM   1384  HG3 GLN   102      57.447  69.792  38.210  1.00  0.00           H  
ATOM   1385  CD  GLN   102      57.351  68.070  37.004  1.00  0.00           C  
ATOM   1386  OE1 GLN   102      58.404  68.156  36.394  1.00  0.00           O  
ATOM   1387  NE2 GLN   102      56.475  67.382  36.317  1.00  0.00           N  
ATOM   1388 HE21 GLN   102      55.518  67.366  36.640  1.00  0.00           H  
ATOM   1389 HE22 GLN   102      56.740  66.988  35.426  1.00  0.00           H  
ATOM   1390  C   GLN   102      56.921  68.660  41.549  1.00  0.00           C  
ATOM   1391  O   GLN   102      55.825  69.103  41.372  1.00  0.00           O  
ATOM   1392  N   GLN   103      57.193  67.668  42.438  1.00  0.00           N  
ATOM   1393  H   GLN   103      58.156  67.372  42.507  1.00  0.00           H  
ATOM   1394  CA  GLN   103      56.307  67.137  43.477  1.00  0.00           C  
ATOM   1395  HA  GLN   103      55.528  67.890  43.593  1.00  0.00           H  
ATOM   1396  CB  GLN   103      55.748  65.794  43.053  1.00  0.00           C  
ATOM   1397  HB2 GLN   103      56.630  65.169  42.911  1.00  0.00           H  
ATOM   1398  HB3 GLN   103      55.163  65.323  43.843  1.00  0.00           H  
ATOM   1399  CG  GLN   103      54.927  65.751  41.775  1.00  0.00           C  
ATOM   1400  HG2 GLN   103      55.531  66.131  40.951  1.00  0.00           H  
ATOM   1401  HG3 GLN   103      54.672  64.727  41.503  1.00  0.00           H  
ATOM   1402  CD  GLN   103      53.588  66.457  41.867  1.00  0.00           C  
ATOM   1403  OE1 GLN   103      53.256  66.965  42.933  1.00  0.00           O  
ATOM   1404  NE2 GLN   103      52.805  66.585  40.838  1.00  0.00           N  
ATOM   1405 HE21 GLN   103      51.930  67.037  41.060  1.00  0.00           H  
ATOM   1406 HE22 GLN   103      53.078  66.227  39.934  1.00  0.00           H  
ATOM   1407  C   GLN   103      57.092  66.866  44.820  1.00  0.00           C  
ATOM   1408  O   GLN   103      58.322  66.574  44.788  1.00  0.00           O  
ATOM   1409  N   PRO   104      56.388  66.931  45.954  1.00  0.00           N  
ATOM   1410  CD  PRO   104      55.070  67.472  46.004  1.00  0.00           C  
ATOM   1411  HD2 PRO   104      54.324  66.776  45.621  1.00  0.00           H  
ATOM   1412  HD3 PRO   104      54.981  68.438  45.508  1.00  0.00           H  
ATOM   1413  CG  PRO   104      54.821  67.728  47.525  1.00  0.00           C  
ATOM   1414  HG2 PRO   104      53.769  67.597  47.779  1.00  0.00           H  
ATOM   1415  HG3 PRO   104      55.051  68.720  47.913  1.00  0.00           H  
ATOM   1416  CB  PRO   104      55.757  66.663  48.238  1.00  0.00           C  
ATOM   1417  HB2 PRO   104      55.203  65.730  48.332  1.00  0.00           H  
ATOM   1418  HB3 PRO   104      56.169  67.112  49.142  1.00  0.00           H  
ATOM   1419  CA  PRO   104      56.852  66.368  47.220  1.00  0.00           C  
ATOM   1420  HA  PRO   104      57.766  66.886  47.512  1.00  0.00           H  
ATOM   1421  C   PRO   104      57.274  64.890  47.194  1.00  0.00           C  
ATOM   1422  O   PRO   104      56.921  64.221  46.260  1.00  0.00           O  
ATOM   1423  N   ALA   105      58.054  64.449  48.168  1.00  0.00           N  
ATOM   1424  H   ALA   105      58.260  65.081  48.928  1.00  0.00           H  
ATOM   1425  CA  ALA   105      58.691  63.165  48.198  1.00  0.00           C  
ATOM   1426  HA  ALA   105      59.060  63.036  47.180  1.00  0.00           H  
ATOM   1427  CB  ALA   105      59.977  63.239  49.095  1.00  0.00           C  
ATOM   1428  HB1 ALA   105      60.161  62.273  49.566  1.00  0.00           H  
ATOM   1429  HB2 ALA   105      60.827  63.664  48.562  1.00  0.00           H  
ATOM   1430  HB3 ALA   105      59.790  64.019  49.833  1.00  0.00           H  
ATOM   1431  C   ALA   105      57.769  62.015  48.576  1.00  0.00           C  
ATOM   1432  O   ALA   105      57.008  62.181  49.543  1.00  0.00           O  
ATOM   1433  N   PRO   106      57.723  60.873  47.890  1.00  0.00           N  
ATOM   1434  CD  PRO   106      58.270  60.711  46.535  1.00  0.00           C  
ATOM   1435  HD2 PRO   106      59.328  60.447  46.521  1.00  0.00           H  
ATOM   1436  HD3 PRO   106      58.060  61.627  45.981  1.00  0.00           H  
ATOM   1437  CG  PRO   106      57.555  59.533  45.924  1.00  0.00           C  
ATOM   1438  HG2 PRO   106      58.167  59.021  45.182  1.00  0.00           H  
ATOM   1439  HG3 PRO   106      56.636  59.890  45.459  1.00  0.00           H  
ATOM   1440  CB  PRO   106      57.201  58.677  47.140  1.00  0.00           C  
ATOM   1441  HB2 PRO   106      57.917  57.887  47.366  1.00  0.00           H  
ATOM   1442  HB3 PRO   106      56.274  58.188  46.840  1.00  0.00           H  
ATOM   1443  CA  PRO   106      57.092  59.585  48.260  1.00  0.00           C  
ATOM   1444  HA  PRO   106      56.009  59.705  48.257  1.00  0.00           H  
ATOM   1445  C   PRO   106      57.668  59.060  49.532  1.00  0.00           C  
ATOM   1446  O   PRO   106      58.885  58.896  49.666  1.00  0.00           O  
ATOM   1447  N   SER   107      56.828  58.641  50.466  1.00  0.00           N  
ATOM   1448  H   SER   107      55.846  58.638  50.230  1.00  0.00           H  
ATOM   1449  CA  SER   107      57.274  57.939  51.720  1.00  0.00           C  
ATOM   1450  HA  SER   107      58.132  58.514  52.068  1.00  0.00           H  
ATOM   1451  CB  SER   107      56.137  58.004  52.771  1.00  0.00           C  
ATOM   1452  HB2 SER   107      55.403  57.275  52.426  1.00  0.00           H  
ATOM   1453  HB3 SER   107      56.593  57.624  53.685  1.00  0.00           H  
ATOM   1454  OG  SER   107      55.593  59.301  53.039  1.00  0.00           O  
ATOM   1455  HG  SER   107      56.175  59.751  53.656  1.00  0.00           H  
ATOM   1456  C   SER   107      57.825  56.471  51.545  1.00  0.00           C  
ATOM   1457  O   SER   107      58.326  55.792  52.444  1.00  0.00           O  
ATOM   1458  N   SER   108      57.718  56.039  50.263  1.00  0.00           N  
ATOM   1459  H   SER   108      57.401  56.674  49.545  1.00  0.00           H  
ATOM   1460  CA  SER   108      58.366  54.837  49.683  1.00  0.00           C  
ATOM   1461  HA  SER   108      57.873  53.974  50.132  1.00  0.00           H  
ATOM   1462  CB  SER   108      58.265  54.730  48.159  1.00  0.00           C  
ATOM   1463  HB2 SER   108      58.641  55.697  47.825  1.00  0.00           H  
ATOM   1464  HB3 SER   108      58.768  53.822  47.825  1.00  0.00           H  
ATOM   1465  OG  SER   108      56.911  54.574  47.973  1.00  0.00           O  
ATOM   1466  HG  SER   108      56.687  53.715  48.339  1.00  0.00           H  
ATOM   1467  C   SER   108      59.837  54.738  50.022  1.00  0.00           C  
ATOM   1468  O   SER   108      60.483  55.636  50.519  1.00  0.00           O  
ATOM   1469  N   THR   109      60.425  53.564  49.846  1.00  0.00           N  
ATOM   1470  H   THR   109      59.896  52.824  49.406  1.00  0.00           H  
ATOM   1471  CA  THR   109      61.858  53.221  49.986  1.00  0.00           C  
ATOM   1472  HA  THR   109      62.337  54.161  49.711  1.00  0.00           H  
ATOM   1473  CB  THR   109      62.196  52.736  51.369  1.00  0.00           C  
ATOM   1474  HB  THR   109      63.191  52.293  51.339  1.00  0.00           H  
ATOM   1475  CG2 THR   109      62.236  53.690  52.480  1.00  0.00           C  
ATOM   1476 HG21 THR   109      62.728  54.609  52.162  1.00  0.00           H  
ATOM   1477 HG22 THR   109      61.219  54.026  52.677  1.00  0.00           H  
ATOM   1478 HG23 THR   109      62.743  53.206  53.315  1.00  0.00           H  
ATOM   1479  OG1 THR   109      61.256  51.758  51.833  1.00  0.00           O  
ATOM   1480  HG1 THR   109      61.791  51.009  52.107  1.00  0.00           H  
ATOM   1481  C   THR   109      62.277  52.128  49.027  1.00  0.00           C  
ATOM   1482  O   THR   109      61.374  51.485  48.462  1.00  0.00           O  
ATOM   1483  N   SER   110      63.560  51.932  48.832  1.00  0.00           N  
ATOM   1484  H   SER   110      64.218  52.571  49.254  1.00  0.00           H  
ATOM   1485  CA  SER   110      64.168  50.803  48.091  1.00  0.00           C  
ATOM   1486  HA  SER   110      63.852  50.799  47.048  1.00  0.00           H  
ATOM   1487  CB  SER   110      65.676  51.028  48.086  1.00  0.00           C  
ATOM   1488  HB2 SER   110      66.182  50.466  47.301  1.00  0.00           H  
ATOM   1489  HB3 SER   110      65.852  52.088  47.907  1.00  0.00           H  
ATOM   1490  OG  SER   110      66.346  50.665  49.289  1.00  0.00           O  
ATOM   1491  HG  SER   110      67.187  51.126  49.315  1.00  0.00           H  
ATOM   1492  C   SER   110      63.735  49.476  48.697  1.00  0.00           C  
ATOM   1493  O   SER   110      63.271  49.437  49.883  1.00  0.00           O  
ATOM   1494  N   GLY   111      63.922  48.374  47.936  1.00  0.00           N  
ATOM   1495  H   GLY   111      64.197  48.622  46.996  1.00  0.00           H  
ATOM   1496  CA  GLY   111      63.241  47.051  48.084  1.00  0.00           C  
ATOM   1497  HA2 GLY   111      63.603  46.378  47.306  1.00  0.00           H  
ATOM   1498  HA3 GLY   111      63.518  46.580  49.027  1.00  0.00           H  
ATOM   1499  C   GLY   111      61.752  46.971  47.941  1.00  0.00           C  
ATOM   1500  O   GLY   111      61.109  47.941  47.448  1.00  0.00           O  
ATOM   1501  N   SER   112      61.012  45.948  48.287  1.00  0.00           N  
ATOM   1502  H   SER   112      60.032  46.100  48.093  1.00  0.00           H  
ATOM   1503  CA  SER   112      61.213  44.947  49.414  1.00  0.00           C  
ATOM   1504  HA  SER   112      60.380  44.247  49.353  1.00  0.00           H  
ATOM   1505  CB  SER   112      62.299  43.911  49.114  1.00  0.00           C  
ATOM   1506  HB2 SER   112      62.291  43.547  48.086  1.00  0.00           H  
ATOM   1507  HB3 SER   112      63.245  44.423  49.291  1.00  0.00           H  
ATOM   1508  OG  SER   112      62.183  42.872  50.057  1.00  0.00           O  
ATOM   1509  HG  SER   112      62.694  42.136  49.712  1.00  0.00           H  
ATOM   1510  C   SER   112      61.216  45.632  50.799  1.00  0.00           C  
ATOM   1511  O   SER   112      61.975  46.561  51.105  1.00  0.00           O  
ATOM   1512  N   TYR   113      60.331  45.244  51.729  1.00  0.00           N  
ATOM   1513  H   TYR   113      60.311  45.876  52.517  1.00  0.00           H  
ATOM   1514  CA  TYR   113      59.307  44.201  51.681  1.00  0.00           C  
ATOM   1515  HA  TYR   113      59.682  43.351  51.112  1.00  0.00           H  
ATOM   1516  CB  TYR   113      59.182  43.688  53.142  1.00  0.00           C  
ATOM   1517  HB2 TYR   113      58.771  44.458  53.795  1.00  0.00           H  
ATOM   1518  HB3 TYR   113      58.385  42.946  53.110  1.00  0.00           H  
ATOM   1519  CG  TYR   113      60.525  43.102  53.730  1.00  0.00           C  
ATOM   1520  CD1 TYR   113      60.871  41.807  53.340  1.00  0.00           C  
ATOM   1521  HD1 TYR   113      60.109  41.215  52.855  1.00  0.00           H  
ATOM   1522  CE1 TYR   113      62.010  41.163  53.803  1.00  0.00           C  
ATOM   1523  HE1 TYR   113      62.118  40.104  53.616  1.00  0.00           H  
ATOM   1524  CZ  TYR   113      62.963  41.938  54.568  1.00  0.00           C  
ATOM   1525  OH  TYR   113      64.100  41.305  54.889  1.00  0.00           O  
ATOM   1526  HH  TYR   113      64.921  41.761  54.692  1.00  0.00           H  
ATOM   1527  CE2 TYR   113      62.629  43.267  54.963  1.00  0.00           C  
ATOM   1528  HE2 TYR   113      63.333  43.828  55.561  1.00  0.00           H  
ATOM   1529  CD2 TYR   113      61.444  43.859  54.524  1.00  0.00           C  
ATOM   1530  HD2 TYR   113      61.118  44.808  54.924  1.00  0.00           H  
ATOM   1531  C   TYR   113      58.030  44.807  51.180  1.00  0.00           C  
ATOM   1532  O   TYR   113      57.021  44.055  50.995  1.00  0.00           O  
ATOM   1533  N   GLY   114      57.853  46.131  50.961  1.00  0.00           N  
ATOM   1534  H   GLY   114      58.618  46.763  51.150  1.00  0.00           H  
ATOM   1535  CA  GLY   114      56.743  46.656  50.123  1.00  0.00           C  
ATOM   1536  HA2 GLY   114      55.774  46.290  50.463  1.00  0.00           H  
ATOM   1537  HA3 GLY   114      56.550  47.728  50.156  1.00  0.00           H  
ATOM   1538  C   GLY   114      57.058  46.301  48.637  1.00  0.00           C  
ATOM   1539  O   GLY   114      58.215  46.030  48.288  1.00  0.00           O  
ATOM   1540  N   SER   115      56.152  46.522  47.734  1.00  0.00           N  
ATOM   1541  H   SER   115      56.333  46.462  46.742  1.00  0.00           H  
ATOM   1542  CA  SER   115      54.665  46.811  47.933  1.00  0.00           C  
ATOM   1543  HA  SER   115      54.616  47.528  48.752  1.00  0.00           H  
ATOM   1544  CB  SER   115      54.018  47.475  46.730  1.00  0.00           C  
ATOM   1545  HB2 SER   115      53.110  47.937  47.118  1.00  0.00           H  
ATOM   1546  HB3 SER   115      54.643  48.352  46.561  1.00  0.00           H  
ATOM   1547  OG  SER   115      53.842  46.683  45.550  1.00  0.00           O  
ATOM   1548  HG  SER   115      54.736  46.572  45.219  1.00  0.00           H  
ATOM   1549  C   SER   115      53.965  45.587  48.496  1.00  0.00           C  
ATOM   1550  O   SER   115      54.344  44.476  48.080  1.00  0.00           O  
ATOM   1551  N   SER   116      53.069  45.704  49.473  1.00  0.00           N  
ATOM   1552  H   SER   116      52.742  46.647  49.628  1.00  0.00           H  
ATOM   1553  CA  SER   116      52.416  44.487  50.081  1.00  0.00           C  
ATOM   1554  HA  SER   116      53.063  44.163  50.897  1.00  0.00           H  
ATOM   1555  CB  SER   116      50.973  44.708  50.661  1.00  0.00           C  
ATOM   1556  HB2 SER   116      50.209  45.027  49.952  1.00  0.00           H  
ATOM   1557  HB3 SER   116      50.637  43.778  51.120  1.00  0.00           H  
ATOM   1558  OG  SER   116      51.192  45.622  51.712  1.00  0.00           O  
ATOM   1559  HG  SER   116      51.504  46.425  51.288  1.00  0.00           H  
ATOM   1560  C   SER   116      52.155  43.291  49.132  1.00  0.00           C  
ATOM   1561  O   SER   116      51.630  43.438  48.061  1.00  0.00           O  
ATOM   1562  N   SER   117      52.512  42.044  49.549  1.00  0.00           N  
ATOM   1563  H   SER   117      53.072  41.987  50.387  1.00  0.00           H  
ATOM   1564  CA  SER   117      52.494  40.835  48.724  1.00  0.00           C  
ATOM   1565  HA  SER   117      52.268  41.031  47.676  1.00  0.00           H  
ATOM   1566  CB  SER   117      53.863  40.162  48.831  1.00  0.00           C  
ATOM   1567  HB2 SER   117      53.972  39.899  49.883  1.00  0.00           H  
ATOM   1568  HB3 SER   117      53.973  39.237  48.265  1.00  0.00           H  
ATOM   1569  OG  SER   117      54.985  40.961  48.536  1.00  0.00           O  
ATOM   1570  HG  SER   117      55.723  40.751  49.112  1.00  0.00           H  
ATOM   1571  C   SER   117      51.394  39.863  49.122  1.00  0.00           C  
ATOM   1572  O   SER   117      51.460  38.733  48.631  1.00  0.00           O  
ATOM   1573  N   GLN   118      50.586  40.280  50.068  1.00  0.00           N  
ATOM   1574  H   GLN   118      50.792  41.109  50.606  1.00  0.00           H  
ATOM   1575  CA  GLN   118      49.499  39.506  50.570  1.00  0.00           C  
ATOM   1576  HA  GLN   118      49.013  40.294  51.145  1.00  0.00           H  
ATOM   1577  CB  GLN   118      48.477  39.028  49.522  1.00  0.00           C  
ATOM   1578  HB2 GLN   118      47.918  39.855  49.084  1.00  0.00           H  
ATOM   1579  HB3 GLN   118      49.026  38.498  48.744  1.00  0.00           H  
ATOM   1580  CG  GLN   118      47.454  37.913  49.972  1.00  0.00           C  
ATOM   1581  HG2 GLN   118      46.839  37.672  49.104  1.00  0.00           H  
ATOM   1582  HG3 GLN   118      47.918  36.963  50.239  1.00  0.00           H  
ATOM   1583  CD  GLN   118      46.516  38.225  51.120  1.00  0.00           C  
ATOM   1584  OE1 GLN   118      46.170  39.378  51.400  1.00  0.00           O  
ATOM   1585  NE2 GLN   118      45.954  37.209  51.766  1.00  0.00           N  
ATOM   1586 HE21 GLN   118      46.244  36.249  51.647  1.00  0.00           H  
ATOM   1587 HE22 GLN   118      45.216  37.352  52.441  1.00  0.00           H  
ATOM   1588  C   GLN   118      49.904  38.375  51.559  1.00  0.00           C  
ATOM   1589  O   GLN   118      50.675  37.482  51.224  1.00  0.00           O  
ATOM   1590  N   SER   119      49.560  38.490  52.854  1.00  0.00           N  
ATOM   1591  H   SER   119      50.016  37.809  53.445  1.00  0.00           H  
ATOM   1592  CA  SER   119      48.821  39.626  53.461  1.00  0.00           C  
ATOM   1593  HA  SER   119      47.915  39.818  52.886  1.00  0.00           H  
ATOM   1594  CB  SER   119      48.430  39.231  54.868  1.00  0.00           C  
ATOM   1595  HB2 SER   119      49.240  38.997  55.559  1.00  0.00           H  
ATOM   1596  HB3 SER   119      47.961  40.096  55.336  1.00  0.00           H  
ATOM   1597  OG  SER   119      47.501  38.140  54.898  1.00  0.00           O  
ATOM   1598  HG  SER   119      46.679  38.467  54.526  1.00  0.00           H  
ATOM   1599  C   SER   119      49.570  40.961  53.423  1.00  0.00           C  
ATOM   1600  O   SER   119      50.763  41.009  53.002  1.00  0.00           O  
ATOM   1601  N   SER   120      48.885  42.059  53.718  1.00  0.00           N  
ATOM   1602  H   SER   120      47.936  41.932  54.039  1.00  0.00           H  
ATOM   1603  CA  SER   120      49.402  43.424  53.964  1.00  0.00           C  
ATOM   1604  HA  SER   120      50.374  43.544  53.486  1.00  0.00           H  
ATOM   1605  CB  SER   120      48.383  44.451  53.513  1.00  0.00           C  
ATOM   1606  HB2 SER   120      48.473  44.646  52.444  1.00  0.00           H  
ATOM   1607  HB3 SER   120      47.414  44.014  53.755  1.00  0.00           H  
ATOM   1608  OG  SER   120      48.372  45.711  54.196  1.00  0.00           O  
ATOM   1609  HG  SER   120      48.931  46.365  53.769  1.00  0.00           H  
ATOM   1610  C   SER   120      49.663  43.526  55.447  1.00  0.00           C  
ATOM   1611  O   SER   120      48.783  43.235  56.202  1.00  0.00           O  
ATOM   1612  N   SER   121      50.889  43.956  55.894  1.00  0.00           N  
ATOM   1613  H   SER   121      50.874  44.072  56.897  1.00  0.00           H  
ATOM   1614  CA  SER   121      52.168  44.216  55.277  1.00  0.00           C  
ATOM   1615  HA  SER   121      51.966  44.871  54.430  1.00  0.00           H  
ATOM   1616  CB  SER   121      53.169  44.757  56.238  1.00  0.00           C  
ATOM   1617  HB2 SER   121      53.171  44.221  57.187  1.00  0.00           H  
ATOM   1618  HB3 SER   121      54.153  44.718  55.771  1.00  0.00           H  
ATOM   1619  OG  SER   121      52.796  46.076  56.545  1.00  0.00           O  
ATOM   1620  HG  SER   121      53.616  46.392  56.933  1.00  0.00           H  
ATOM   1621  C   SER   121      52.698  42.986  54.603  1.00  0.00           C  
ATOM   1622  O   SER   121      53.106  43.139  53.399  1.00  0.00           O  
ATOM   1623  N   TYR   122      52.710  41.851  55.340  1.00  0.00           N  
ATOM   1624  H   TYR   122      52.334  41.918  56.275  1.00  0.00           H  
ATOM   1625  CA  TYR   122      53.505  40.646  54.982  1.00  0.00           C  
ATOM   1626  HA  TYR   122      54.006  40.828  54.031  1.00  0.00           H  
ATOM   1627  CB  TYR   122      54.597  40.481  56.077  1.00  0.00           C  
ATOM   1628  HB2 TYR   122      54.058  40.256  56.997  1.00  0.00           H  
ATOM   1629  HB3 TYR   122      55.250  39.636  55.857  1.00  0.00           H  
ATOM   1630  CG  TYR   122      55.588  41.660  56.263  1.00  0.00           C  
ATOM   1631  CD1 TYR   122      56.176  41.954  57.551  1.00  0.00           C  
ATOM   1632  HD1 TYR   122      56.014  41.392  58.459  1.00  0.00           H  
ATOM   1633  CE1 TYR   122      57.115  43.008  57.603  1.00  0.00           C  
ATOM   1634  HE1 TYR   122      57.728  43.199  58.472  1.00  0.00           H  
ATOM   1635  CZ  TYR   122      57.369  43.945  56.520  1.00  0.00           C  
ATOM   1636  OH  TYR   122      58.409  44.825  56.575  1.00  0.00           O  
ATOM   1637  HH  TYR   122      58.969  44.578  57.314  1.00  0.00           H  
ATOM   1638  CE2 TYR   122      56.659  43.727  55.327  1.00  0.00           C  
ATOM   1639  HE2 TYR   122      56.803  44.375  54.475  1.00  0.00           H  
ATOM   1640  CD2 TYR   122      55.823  42.600  55.230  1.00  0.00           C  
ATOM   1641  HD2 TYR   122      55.419  42.497  54.233  1.00  0.00           H  
ATOM   1642  C   TYR   122      52.667  39.332  54.955  1.00  0.00           C  
ATOM   1643  O   TYR   122      51.961  39.001  55.913  1.00  0.00           O  
ATOM   1644  N   GLY   123      52.730  38.476  53.958  1.00  0.00           N  
ATOM   1645  H   GLY   123      51.995  37.797  54.099  1.00  0.00           H  
ATOM   1646  CA  GLY   123      53.300  38.565  52.615  1.00  0.00           C  
ATOM   1647  HA2 GLY   123      52.567  38.873  51.869  1.00  0.00           H  
ATOM   1648  HA3 GLY   123      54.099  39.305  52.662  1.00  0.00           H  
ATOM   1649  C   GLY   123      53.998  37.265  52.215  1.00  0.00           C  
ATOM   1650  O   GLY   123      53.431  36.211  52.362  1.00  0.00           O  
ATOM   1651  N   GLN   124      55.264  37.193  51.693  1.00  0.00           N  
ATOM   1652  H   GLN   124      55.676  38.084  51.454  1.00  0.00           H  
ATOM   1653  CA  GLN   124      56.059  35.967  51.526  1.00  0.00           C  
ATOM   1654  HA  GLN   124      55.576  35.162  52.080  1.00  0.00           H  
ATOM   1655  CB  GLN   124      56.049  35.521  50.073  1.00  0.00           C  
ATOM   1656  HB2 GLN   124      55.039  35.301  49.727  1.00  0.00           H  
ATOM   1657  HB3 GLN   124      56.275  36.428  49.513  1.00  0.00           H  
ATOM   1658  CG  GLN   124      56.993  34.443  49.602  1.00  0.00           C  
ATOM   1659  HG2 GLN   124      56.899  34.206  48.542  1.00  0.00           H  
ATOM   1660  HG3 GLN   124      57.969  34.901  49.766  1.00  0.00           H  
ATOM   1661  CD  GLN   124      56.831  33.106  50.369  1.00  0.00           C  
ATOM   1662  OE1 GLN   124      57.680  32.766  51.171  1.00  0.00           O  
ATOM   1663  NE2 GLN   124      55.624  32.513  50.482  1.00  0.00           N  
ATOM   1664 HE21 GLN   124      54.774  32.753  49.994  1.00  0.00           H  
ATOM   1665 HE22 GLN   124      55.599  31.817  51.214  1.00  0.00           H  
ATOM   1666  C   GLN   124      57.465  36.237  51.994  1.00  0.00           C  
ATOM   1667  O   GLN   124      58.206  37.056  51.380  1.00  0.00           O  
ATOM   1668  N   PRO   125      57.856  35.578  53.026  1.00  0.00           N  
ATOM   1669  CD  PRO   125      59.215  35.675  53.518  1.00  0.00           C  
ATOM   1670  HD2 PRO   125      59.634  36.672  53.384  1.00  0.00           H  
ATOM   1671  HD3 PRO   125      59.868  34.976  52.995  1.00  0.00           H  
ATOM   1672  CG  PRO   125      59.161  35.136  54.910  1.00  0.00           C  
ATOM   1673  HG2 PRO   125      59.042  35.875  55.701  1.00  0.00           H  
ATOM   1674  HG3 PRO   125      60.111  34.685  55.197  1.00  0.00           H  
ATOM   1675  CB  PRO   125      58.017  34.110  54.942  1.00  0.00           C  
ATOM   1676  HB2 PRO   125      57.635  34.018  55.959  1.00  0.00           H  
ATOM   1677  HB3 PRO   125      58.334  33.154  54.526  1.00  0.00           H  
ATOM   1678  CA  PRO   125      57.044  34.756  53.974  1.00  0.00           C  
ATOM   1679  HA  PRO   125      56.560  33.881  53.542  1.00  0.00           H  
ATOM   1680  C   PRO   125      55.987  35.582  54.744  1.00  0.00           C  
ATOM   1681  O   PRO   125      56.163  36.784  54.831  1.00  0.00           O  
ATOM   1682  N   GLN   126      54.981  34.909  55.181  1.00  0.00           N  
ATOM   1683  H   GLN   126      54.956  33.911  55.029  1.00  0.00           H  
ATOM   1684  CA  GLN   126      53.908  35.517  55.842  1.00  0.00           C  
ATOM   1685  HA  GLN   126      53.521  36.300  55.189  1.00  0.00           H  
ATOM   1686  CB  GLN   126      52.727  34.460  55.990  1.00  0.00           C  
ATOM   1687  HB2 GLN   126      52.502  34.004  55.026  1.00  0.00           H  
ATOM   1688  HB3 GLN   126      53.092  33.633  56.600  1.00  0.00           H  
ATOM   1689  CG  GLN   126      51.299  34.825  56.447  1.00  0.00           C  
ATOM   1690  HG2 GLN   126      50.778  33.875  56.564  1.00  0.00           H  
ATOM   1691  HG3 GLN   126      51.277  35.317  57.419  1.00  0.00           H  
ATOM   1692  CD  GLN   126      50.549  35.734  55.551  1.00  0.00           C  
ATOM   1693  OE1 GLN   126      51.038  36.062  54.418  1.00  0.00           O  
ATOM   1694  NE2 GLN   126      49.335  36.149  55.971  1.00  0.00           N  
ATOM   1695 HE21 GLN   126      49.065  35.802  56.881  1.00  0.00           H  
ATOM   1696 HE22 GLN   126      48.735  36.734  55.408  1.00  0.00           H  
ATOM   1697  C   GLN   126      54.297  36.095  57.166  1.00  0.00           C  
ATOM   1698  O   GLN   126      55.137  35.512  57.892  1.00  0.00           O  
ATOM   1699  N   SER   127      53.685  37.240  57.548  1.00  0.00           N  
ATOM   1700  H   SER   127      52.960  37.568  56.927  1.00  0.00           H  
ATOM   1701  CA  SER   127      53.681  37.770  58.887  1.00  0.00           C  
ATOM   1702  HA  SER   127      52.897  38.525  58.941  1.00  0.00           H  
ATOM   1703  CB  SER   127      53.258  36.740  60.009  1.00  0.00           C  
ATOM   1704  HB2 SER   127      54.104  36.065  60.141  1.00  0.00           H  
ATOM   1705  HB3 SER   127      53.238  37.263  60.965  1.00  0.00           H  
ATOM   1706  OG  SER   127      51.998  36.114  59.798  1.00  0.00           O  
ATOM   1707  HG  SER   127      51.337  36.652  60.239  1.00  0.00           H  
ATOM   1708  C   SER   127      54.981  38.481  59.232  1.00  0.00           C  
ATOM   1709  O   SER   127      54.987  39.641  59.650  1.00  0.00           O  
ATOM   1710  N   GLY   128      56.138  37.912  58.849  1.00  0.00           N  
ATOM   1711  H   GLY   128      56.131  36.995  58.425  1.00  0.00           H  
ATOM   1712  CA  GLY   128      57.473  38.585  58.923  1.00  0.00           C  
ATOM   1713  HA2 GLY   128      57.533  39.344  58.142  1.00  0.00           H  
ATOM   1714  HA3 GLY   128      57.551  38.963  59.942  1.00  0.00           H  
ATOM   1715  C   GLY   128      58.593  37.627  58.517  1.00  0.00           C  
ATOM   1716  O   GLY   128      58.294  36.457  58.414  1.00  0.00           O  
ATOM   1717  N   SER   129      59.821  38.032  58.156  1.00  0.00           N  
ATOM   1718  H   SER   129      60.469  37.312  57.867  1.00  0.00           H  
ATOM   1719  CA  SER   129      60.334  39.390  58.004  1.00  0.00           C  
ATOM   1720  HA  SER   129      61.418  39.287  57.965  1.00  0.00           H  
ATOM   1721  CB  SER   129      59.991  40.005  56.666  1.00  0.00           C  
ATOM   1722  HB2 SER   129      58.940  40.267  56.781  1.00  0.00           H  
ATOM   1723  HB3 SER   129      60.657  40.824  56.394  1.00  0.00           H  
ATOM   1724  OG  SER   129      60.158  39.072  55.586  1.00  0.00           O  
ATOM   1725  HG  SER   129      59.296  39.050  55.164  1.00  0.00           H  
ATOM   1726  C   SER   129      60.079  40.305  59.222  1.00  0.00           C  
ATOM   1727  O   SER   129      59.681  41.501  59.091  1.00  0.00           O  
ATOM   1728  N   TYR   130      60.315  39.804  60.426  1.00  0.00           N  
ATOM   1729  H   TYR   130      60.565  38.825  60.452  1.00  0.00           H  
ATOM   1730  CA  TYR   130      60.267  40.580  61.670  1.00  0.00           C  
ATOM   1731  HA  TYR   130      59.331  41.137  61.714  1.00  0.00           H  
ATOM   1732  CB  TYR   130      60.227  39.501  62.786  1.00  0.00           C  
ATOM   1733  HB2 TYR   130      61.173  38.960  62.779  1.00  0.00           H  
ATOM   1734  HB3 TYR   130      60.177  39.987  63.760  1.00  0.00           H  
ATOM   1735  CG  TYR   130      59.060  38.555  62.671  1.00  0.00           C  
ATOM   1736  CD1 TYR   130      59.166  37.219  62.191  1.00  0.00           C  
ATOM   1737  HD1 TYR   130      60.174  36.902  61.968  1.00  0.00           H  
ATOM   1738  CE1 TYR   130      58.006  36.470  62.061  1.00  0.00           C  
ATOM   1739  HE1 TYR   130      57.931  35.487  61.620  1.00  0.00           H  
ATOM   1740  CZ  TYR   130      56.730  37.008  62.461  1.00  0.00           C  
ATOM   1741  OH  TYR   130      55.542  36.350  62.237  1.00  0.00           O  
ATOM   1742  HH  TYR   130      54.872  36.845  62.714  1.00  0.00           H  
ATOM   1743  CE2 TYR   130      56.608  38.395  62.922  1.00  0.00           C  
ATOM   1744  HE2 TYR   130      55.660  38.862  63.147  1.00  0.00           H  
ATOM   1745  CD2 TYR   130      57.824  39.135  63.008  1.00  0.00           C  
ATOM   1746  HD2 TYR   130      57.788  40.155  63.361  1.00  0.00           H  
ATOM   1747  C   TYR   130      61.390  41.596  61.734  1.00  0.00           C  
ATOM   1748  O   TYR   130      62.491  41.236  61.390  1.00  0.00           O  
ATOM   1749  N   SER   131      61.312  42.815  62.177  1.00  0.00           N  
ATOM   1750  H   SER   131      62.210  43.275  62.215  1.00  0.00           H  
ATOM   1751  CA  SER   131      60.108  43.417  62.751  1.00  0.00           C  
ATOM   1752  HA  SER   131      60.525  44.371  63.074  1.00  0.00           H  
ATOM   1753  CB  SER   131      59.108  43.866  61.683  1.00  0.00           C  
ATOM   1754  HB2 SER   131      59.681  44.215  60.824  1.00  0.00           H  
ATOM   1755  HB3 SER   131      58.565  42.986  61.338  1.00  0.00           H  
ATOM   1756  OG  SER   131      58.105  44.789  62.016  1.00  0.00           O  
ATOM   1757  HG  SER   131      58.103  45.397  61.273  1.00  0.00           H  
ATOM   1758  C   SER   131      59.502  42.813  64.043  1.00  0.00           C  
ATOM   1759  O   SER   131      58.332  42.526  64.045  1.00  0.00           O  
ATOM   1760  N   GLN   132      60.172  42.471  65.144  1.00  0.00           N  
ATOM   1761  H   GLN   132      59.755  41.965  65.912  1.00  0.00           H  
ATOM   1762  CA  GLN   132      61.472  43.028  65.517  1.00  0.00           C  
ATOM   1763  HA  GLN   132      62.082  43.095  64.617  1.00  0.00           H  
ATOM   1764  CB  GLN   132      61.091  44.485  65.964  1.00  0.00           C  
ATOM   1765  HB2 GLN   132      62.014  45.031  66.157  1.00  0.00           H  
ATOM   1766  HB3 GLN   132      60.556  45.042  65.195  1.00  0.00           H  
ATOM   1767  CG  GLN   132      60.234  44.521  67.291  1.00  0.00           C  
ATOM   1768  HG2 GLN   132      59.415  43.832  67.083  1.00  0.00           H  
ATOM   1769  HG3 GLN   132      60.911  44.062  68.012  1.00  0.00           H  
ATOM   1770  CD  GLN   132      59.802  45.860  67.690  1.00  0.00           C  
ATOM   1771  OE1 GLN   132      60.609  46.598  68.301  1.00  0.00           O  
ATOM   1772  NE2 GLN   132      58.593  46.267  67.426  1.00  0.00           N  
ATOM   1773 HE21 GLN   132      57.999  45.647  66.893  1.00  0.00           H  
ATOM   1774 HE22 GLN   132      58.313  47.177  67.762  1.00  0.00           H  
ATOM   1775  C   GLN   132      62.262  42.271  66.580  1.00  0.00           C  
ATOM   1776  O   GLN   132      61.621  41.610  67.461  1.00  0.00           O  
ATOM   1777  N   GLN   133      63.580  42.375  66.592  1.00  0.00           N  
ATOM   1778  H   GLN   133      64.029  42.763  65.775  1.00  0.00           H  
ATOM   1779  CA  GLN   133      64.391  41.757  67.610  1.00  0.00           C  
ATOM   1780  HA  GLN   133      65.411  41.705  67.228  1.00  0.00           H  
ATOM   1781  CB  GLN   133      64.520  42.750  68.825  1.00  0.00           C  
ATOM   1782  HB2 GLN   133      63.534  43.058  69.172  1.00  0.00           H  
ATOM   1783  HB3 GLN   133      64.978  42.312  69.712  1.00  0.00           H  
ATOM   1784  CG  GLN   133      65.260  44.126  68.548  1.00  0.00           C  
ATOM   1785  HG2 GLN   133      65.503  44.593  69.502  1.00  0.00           H  
ATOM   1786  HG3 GLN   133      66.155  43.891  67.971  1.00  0.00           H  
ATOM   1787  CD  GLN   133      64.606  45.123  67.672  1.00  0.00           C  
ATOM   1788  OE1 GLN   133      64.850  45.280  66.475  1.00  0.00           O  
ATOM   1789  NE2 GLN   133      63.718  45.946  68.186  1.00  0.00           N  
ATOM   1790 HE21 GLN   133      63.343  45.879  69.121  1.00  0.00           H  
ATOM   1791 HE22 GLN   133      63.211  46.538  67.544  1.00  0.00           H  
ATOM   1792  C   GLN   133      64.168  40.270  67.955  1.00  0.00           C  
ATOM   1793  O   GLN   133      63.938  39.864  69.129  1.00  0.00           O  
ATOM   1794  N   PRO   134      64.424  39.324  67.042  1.00  0.00           N  
ATOM   1795  CD  PRO   134      64.229  37.876  67.328  1.00  0.00           C  
ATOM   1796  HD2 PRO   134      63.248  37.604  67.718  1.00  0.00           H  
ATOM   1797  HD3 PRO   134      64.913  37.488  68.083  1.00  0.00           H  
ATOM   1798  CG  PRO   134      64.567  37.169  66.050  1.00  0.00           C  
ATOM   1799  HG2 PRO   134      63.682  37.074  65.422  1.00  0.00           H  
ATOM   1800  HG3 PRO   134      64.949  36.188  66.331  1.00  0.00           H  
ATOM   1801  CB  PRO   134      65.553  38.047  65.354  1.00  0.00           C  
ATOM   1802  HB2 PRO   134      65.373  37.845  64.298  1.00  0.00           H  
ATOM   1803  HB3 PRO   134      66.563  37.855  65.717  1.00  0.00           H  
ATOM   1804  CA  PRO   134      65.042  39.446  65.691  1.00  0.00           C  
ATOM   1805  HA  PRO   134      65.852  40.172  65.766  1.00  0.00           H  
ATOM   1806  C   PRO   134      64.012  39.961  64.631  1.00  0.00           C  
ATOM   1807  O   PRO   134      62.828  39.944  64.844  1.00  0.00           O  
ATOM   1808  N   SER   135      64.491  40.461  63.495  1.00  0.00           N  
ATOM   1809  H   SER   135      63.775  40.679  62.817  1.00  0.00           H  
ATOM   1810  CA  SER   135      65.877  40.811  63.193  1.00  0.00           C  
ATOM   1811  HA  SER   135      66.549  39.989  63.439  1.00  0.00           H  
ATOM   1812  CB  SER   135      66.007  40.994  61.726  1.00  0.00           C  
ATOM   1813  HB2 SER   135      67.060  41.036  61.448  1.00  0.00           H  
ATOM   1814  HB3 SER   135      65.523  40.148  61.239  1.00  0.00           H  
ATOM   1815  OG  SER   135      65.382  42.192  61.313  1.00  0.00           O  
ATOM   1816  HG  SER   135      65.749  42.438  60.460  1.00  0.00           H  
ATOM   1817  C   SER   135      66.352  42.121  63.924  1.00  0.00           C  
ATOM   1818  O   SER   135      65.560  42.856  64.517  1.00  0.00           O  
ATOM   1819  N   TYR   136      67.666  42.250  64.090  1.00  0.00           N  
ATOM   1820  H   TYR   136      68.210  41.521  63.652  1.00  0.00           H  
ATOM   1821  CA  TYR   136      68.349  43.334  64.850  1.00  0.00           C  
ATOM   1822  HA  TYR   136      67.662  43.987  65.386  1.00  0.00           H  
ATOM   1823  CB  TYR   136      69.400  42.761  65.789  1.00  0.00           C  
ATOM   1824  HB2 TYR   136      70.148  42.199  65.229  1.00  0.00           H  
ATOM   1825  HB3 TYR   136      69.837  43.639  66.263  1.00  0.00           H  
ATOM   1826  CG  TYR   136      68.803  41.834  66.861  1.00  0.00           C  
ATOM   1827  CD1 TYR   136      68.635  42.305  68.163  1.00  0.00           C  
ATOM   1828  HD1 TYR   136      68.825  43.353  68.342  1.00  0.00           H  
ATOM   1829  CE1 TYR   136      68.165  41.409  69.163  1.00  0.00           C  
ATOM   1830  HE1 TYR   136      67.914  41.721  70.166  1.00  0.00           H  
ATOM   1831  CZ  TYR   136      67.966  40.065  68.879  1.00  0.00           C  
ATOM   1832  OH  TYR   136      67.417  39.281  69.845  1.00  0.00           O  
ATOM   1833  HH  TYR   136      67.527  38.372  69.556  1.00  0.00           H  
ATOM   1834  CE2 TYR   136      68.166  39.603  67.572  1.00  0.00           C  
ATOM   1835  HE2 TYR   136      67.932  38.569  67.366  1.00  0.00           H  
ATOM   1836  CD2 TYR   136      68.629  40.494  66.569  1.00  0.00           C  
ATOM   1837  HD2 TYR   136      68.831  40.130  65.573  1.00  0.00           H  
ATOM   1838  C   TYR   136      68.997  44.271  63.806  1.00  0.00           C  
ATOM   1839  O   TYR   136      69.949  43.822  63.156  1.00  0.00           O  
ATOM   1840  N   GLY   137      68.698  45.567  63.630  1.00  0.00           N  
ATOM   1841  H   GLY   137      69.076  46.036  62.820  1.00  0.00           H  
ATOM   1842  CA  GLY   137      67.803  46.331  64.526  1.00  0.00           C  
ATOM   1843  HA2 GLY   137      67.619  47.307  64.078  1.00  0.00           H  
ATOM   1844  HA3 GLY   137      66.822  45.864  64.444  1.00  0.00           H  
ATOM   1845  C   GLY   137      68.290  46.453  66.008  1.00  0.00           C  
ATOM   1846  O   GLY   137      69.488  46.353  66.205  1.00  0.00           O  
ATOM   1847  N   GLY   138      67.384  46.706  66.972  1.00  0.00           N  
ATOM   1848  H   GLY   138      66.460  47.059  66.767  1.00  0.00           H  
ATOM   1849  CA  GLY   138      67.725  46.781  68.388  1.00  0.00           C  
ATOM   1850  HA2 GLY   138      66.828  47.023  68.958  1.00  0.00           H  
ATOM   1851  HA3 GLY   138      68.242  45.874  68.702  1.00  0.00           H  
ATOM   1852  C   GLY   138      68.630  47.914  68.841  1.00  0.00           C  
ATOM   1853  O   GLY   138      68.819  48.874  68.071  1.00  0.00           O  
ATOM   1854  N   GLN   139      69.240  47.817  69.987  1.00  0.00           N  
ATOM   1855  H   GLN   139      69.904  48.551  70.185  1.00  0.00           H  
ATOM   1856  CA  GLN   139      68.934  46.896  71.076  1.00  0.00           C  
ATOM   1857  HA  GLN   139      68.877  45.867  70.722  1.00  0.00           H  
ATOM   1858  CB  GLN   139      70.079  46.969  72.069  1.00  0.00           C  
ATOM   1859  HB2 GLN   139      70.918  46.753  71.408  1.00  0.00           H  
ATOM   1860  HB3 GLN   139      70.240  47.961  72.490  1.00  0.00           H  
ATOM   1861  CG  GLN   139      70.030  45.979  73.289  1.00  0.00           C  
ATOM   1862  HG2 GLN   139      69.526  46.427  74.146  1.00  0.00           H  
ATOM   1863  HG3 GLN   139      69.463  45.091  73.006  1.00  0.00           H  
ATOM   1864  CD  GLN   139      71.326  45.524  73.883  1.00  0.00           C  
ATOM   1865  OE1 GLN   139      72.362  45.855  73.319  1.00  0.00           O  
ATOM   1866  NE2 GLN   139      71.413  44.671  74.853  1.00  0.00           N  
ATOM   1867 HE21 GLN   139      70.545  44.265  75.172  1.00  0.00           H  
ATOM   1868 HE22 GLN   139      72.319  44.318  75.125  1.00  0.00           H  
ATOM   1869  C   GLN   139      67.588  47.248  71.680  1.00  0.00           C  
ATOM   1870  O   GLN   139      66.703  46.337  71.748  1.00  0.00           O  
ATOM   1871  N   GLN   140      67.401  48.501  72.125  1.00  0.00           N  
ATOM   1872  H   GLN   140      68.191  49.130  72.109  1.00  0.00           H  
ATOM   1873  CA  GLN   140      66.061  49.117  72.575  1.00  0.00           C  
ATOM   1874  HA  GLN   140      66.153  50.176  72.819  1.00  0.00           H  
ATOM   1875  CB  GLN   140      65.072  49.130  71.342  1.00  0.00           C  
ATOM   1876  HB2 GLN   140      64.721  48.145  71.037  1.00  0.00           H  
ATOM   1877  HB3 GLN   140      64.169  49.689  71.588  1.00  0.00           H  
ATOM   1878  CG  GLN   140      65.571  49.863  70.104  1.00  0.00           C  
ATOM   1879  HG2 GLN   140      66.618  49.721  69.834  1.00  0.00           H  
ATOM   1880  HG3 GLN   140      65.017  49.400  69.287  1.00  0.00           H  
ATOM   1881  CD  GLN   140      65.276  51.343  70.020  1.00  0.00           C  
ATOM   1882  OE1 GLN   140      65.844  52.122  70.783  1.00  0.00           O  
ATOM   1883  NE2 GLN   140      64.290  51.743  69.217  1.00  0.00           N  
ATOM   1884 HE21 GLN   140      63.680  51.125  68.703  1.00  0.00           H  
ATOM   1885 HE22 GLN   140      64.108  52.736  69.209  1.00  0.00           H  
ATOM   1886  C   GLN   140      65.552  48.518  73.868  1.00  0.00           C  
ATOM   1887  O   GLN   140      64.313  48.578  74.068  1.00  0.00           O  
ATOM   1888  N   GLN   141      66.413  48.037  74.763  1.00  0.00           N  
ATOM   1889  H   GLN   141      67.394  48.263  74.676  1.00  0.00           H  
ATOM   1890  CA  GLN   141      66.010  47.422  76.069  1.00  0.00           C  
ATOM   1891  HA  GLN   141      65.012  47.767  76.340  1.00  0.00           H  
ATOM   1892  CB  GLN   141      66.015  45.878  76.030  1.00  0.00           C  
ATOM   1893  HB2 GLN   141      66.986  45.425  75.828  1.00  0.00           H  
ATOM   1894  HB3 GLN   141      65.777  45.492  77.021  1.00  0.00           H  
ATOM   1895  CG  GLN   141      64.991  45.317  75.059  1.00  0.00           C  
ATOM   1896  HG2 GLN   141      65.257  45.618  74.046  1.00  0.00           H  
ATOM   1897  HG3 GLN   141      65.088  44.231  75.066  1.00  0.00           H  
ATOM   1898  CD  GLN   141      63.498  45.616  75.225  1.00  0.00           C  
ATOM   1899  OE1 GLN   141      63.070  46.364  76.068  1.00  0.00           O  
ATOM   1900  NE2 GLN   141      62.649  45.209  74.274  1.00  0.00           N  
ATOM   1901 HE21 GLN   141      63.063  44.678  73.520  1.00  0.00           H  
ATOM   1902 HE22 GLN   141      61.677  45.458  74.383  1.00  0.00           H  
ATOM   1903  C   GLN   141      66.986  47.779  77.157  1.00  0.00           C  
ATOM   1904  O   GLN   141      68.228  47.509  76.958  1.00  0.00           O  
ATOM   1905  N   SER   142      66.659  48.383  78.271  1.00  0.00           N  
ATOM   1906  H   SER   142      67.385  48.425  78.973  1.00  0.00           H  
ATOM   1907  CA  SER   142      65.370  48.735  78.836  1.00  0.00           C  
ATOM   1908  HA  SER   142      65.411  49.209  79.817  1.00  0.00           H  
ATOM   1909  CB  SER   142      64.685  49.822  78.006  1.00  0.00           C  
ATOM   1910  HB2 SER   142      64.629  49.399  77.003  1.00  0.00           H  
ATOM   1911  HB3 SER   142      63.762  50.161  78.476  1.00  0.00           H  
ATOM   1912  OG  SER   142      65.453  51.020  77.894  1.00  0.00           O  
ATOM   1913  HG  SER   142      64.869  51.741  78.140  1.00  0.00           H  
ATOM   1914  C   SER   142      64.572  47.426  79.102  1.00  0.00           C  
ATOM   1915  O   SER   142      63.387  47.428  78.908  1.00  0.00           O  
ATOM   1916  N   TYR   143      65.254  46.414  79.603  1.00  0.00           N  
ATOM   1917  H   TYR   143      66.260  46.508  79.616  1.00  0.00           H  
ATOM   1918  CA  TYR   143      64.739  45.062  79.849  1.00  0.00           C  
ATOM   1919  HA  TYR   143      64.139  44.753  78.993  1.00  0.00           H  
ATOM   1920  CB  TYR   143      65.853  43.981  79.955  1.00  0.00           C  
ATOM   1921  HB2 TYR   143      66.509  44.323  80.756  1.00  0.00           H  
ATOM   1922  HB3 TYR   143      65.554  42.962  80.203  1.00  0.00           H  
ATOM   1923  CG  TYR   143      66.797  43.745  78.817  1.00  0.00           C  
ATOM   1924  CD1 TYR   143      66.353  42.996  77.684  1.00  0.00           C  
ATOM   1925  HD1 TYR   143      65.326  42.662  77.649  1.00  0.00           H  
ATOM   1926  CE1 TYR   143      67.167  42.795  76.600  1.00  0.00           C  
ATOM   1927  HE1 TYR   143      66.854  42.288  75.700  1.00  0.00           H  
ATOM   1928  CZ  TYR   143      68.453  43.394  76.593  1.00  0.00           C  
ATOM   1929  OH  TYR   143      69.107  43.327  75.435  1.00  0.00           O  
ATOM   1930  HH  TYR   143      68.743  42.568  74.974  1.00  0.00           H  
ATOM   1931  CE2 TYR   143      68.858  44.180  77.665  1.00  0.00           C  
ATOM   1932  HE2 TYR   143      69.782  44.739  77.620  1.00  0.00           H  
ATOM   1933  CD2 TYR   143      68.025  44.358  78.838  1.00  0.00           C  
ATOM   1934  HD2 TYR   143      68.440  44.861  79.699  1.00  0.00           H  
ATOM   1935  C   TYR   143      63.786  45.026  81.090  1.00  0.00           C  
ATOM   1936  O   TYR   143      63.841  46.004  81.837  1.00  0.00           O  
ATOM   1937  N   GLY   144      63.090  43.937  81.352  1.00  0.00           N  
ATOM   1938  H   GLY   144      63.263  43.213  80.670  1.00  0.00           H  
ATOM   1939  CA  GLY   144      62.172  43.835  82.480  1.00  0.00           C  
ATOM   1940  HA2 GLY   144      61.576  42.948  82.265  1.00  0.00           H  
ATOM   1941  HA3 GLY   144      62.700  43.702  83.425  1.00  0.00           H  
ATOM   1942  C   GLY   144      61.125  44.886  82.534  1.00  0.00           C  
ATOM   1943  O   GLY   144      60.929  45.661  81.517  1.00  0.00           O  
ATOM   1944  N   GLN   145      60.588  45.149  83.667  1.00  0.00           N  
ATOM   1945  H   GLN   145      60.809  44.620  84.498  1.00  0.00           H  
ATOM   1946  CA  GLN   145      60.087  46.433  84.095  1.00  0.00           C  
ATOM   1947  HA  GLN   145      60.096  47.208  83.329  1.00  0.00           H  
ATOM   1948  CB  GLN   145      58.705  46.276  84.707  1.00  0.00           C  
ATOM   1949  HB2 GLN   145      58.644  45.978  85.754  1.00  0.00           H  
ATOM   1950  HB3 GLN   145      58.249  47.261  84.803  1.00  0.00           H  
ATOM   1951  CG  GLN   145      57.754  45.385  83.839  1.00  0.00           C  
ATOM   1952  HG2 GLN   145      56.703  45.660  83.935  1.00  0.00           H  
ATOM   1953  HG3 GLN   145      57.922  45.529  82.772  1.00  0.00           H  
ATOM   1954  CD  GLN   145      57.815  43.805  84.013  1.00  0.00           C  
ATOM   1955  OE1 GLN   145      58.419  43.201  84.910  1.00  0.00           O  
ATOM   1956  NE2 GLN   145      57.055  43.207  83.156  1.00  0.00           N  
ATOM   1957 HE21 GLN   145      57.066  42.204  83.277  1.00  0.00           H  
ATOM   1958 HE22 GLN   145      56.424  43.741  82.575  1.00  0.00           H  
ATOM   1959  C   GLN   145      60.965  47.008  85.173  1.00  0.00           C  
ATOM   1960  O   GLN   145      61.629  46.278  85.944  1.00  0.00           O  
ATOM   1961  N   GLN   146      61.011  48.373  85.336  1.00  0.00           N  
ATOM   1962  H   GLN   146      60.636  48.878  84.545  1.00  0.00           H  
ATOM   1963  CA  GLN   146      61.913  49.164  86.194  1.00  0.00           C  
ATOM   1964  HA  GLN   146      62.513  48.578  86.890  1.00  0.00           H  
ATOM   1965  CB  GLN   146      62.717  50.027  85.167  1.00  0.00           C  
ATOM   1966  HB2 GLN   146      63.522  49.413  84.763  1.00  0.00           H  
ATOM   1967  HB3 GLN   146      62.083  50.332  84.335  1.00  0.00           H  
ATOM   1968  CG  GLN   146      63.339  51.281  85.803  1.00  0.00           C  
ATOM   1969  HG2 GLN   146      63.948  51.671  84.988  1.00  0.00           H  
ATOM   1970  HG3 GLN   146      62.564  51.969  86.143  1.00  0.00           H  
ATOM   1971  CD  GLN   146      64.296  50.991  86.913  1.00  0.00           C  
ATOM   1972  OE1 GLN   146      64.697  49.856  87.145  1.00  0.00           O  
ATOM   1973  NE2 GLN   146      64.578  51.994  87.711  1.00  0.00           N  
ATOM   1974 HE21 GLN   146      64.189  52.913  87.555  1.00  0.00           H  
ATOM   1975 HE22 GLN   146      65.238  51.966  88.475  1.00  0.00           H  
ATOM   1976  C   GLN   146      61.121  50.183  87.087  1.00  0.00           C  
ATOM   1977  O   GLN   146      60.141  50.849  86.639  1.00  0.00           O  
ATOM   1978  N   GLN   147      61.340  50.235  88.376  1.00  0.00           N  
ATOM   1979  H   GLN   147      62.145  49.685  88.640  1.00  0.00           H  
ATOM   1980  CA  GLN   147      60.625  51.061  89.371  1.00  0.00           C  
ATOM   1981  HA  GLN   147      59.558  50.838  89.378  1.00  0.00           H  
ATOM   1982  CB  GLN   147      61.135  50.675  90.800  1.00  0.00           C  
ATOM   1983  HB2 GLN   147      60.456  50.857  91.632  1.00  0.00           H  
ATOM   1984  HB3 GLN   147      61.168  49.585  90.795  1.00  0.00           H  
ATOM   1985  CG  GLN   147      62.527  51.260  91.181  1.00  0.00           C  
ATOM   1986  HG2 GLN   147      63.007  50.674  91.965  1.00  0.00           H  
ATOM   1987  HG3 GLN   147      63.193  51.279  90.318  1.00  0.00           H  
ATOM   1988  CD  GLN   147      62.482  52.689  91.690  1.00  0.00           C  
ATOM   1989  OE1 GLN   147      61.463  53.191  92.063  1.00  0.00           O  
ATOM   1990  NE2 GLN   147      63.627  53.322  91.776  1.00  0.00           N  
ATOM   1991 HE21 GLN   147      64.479  52.914  91.416  1.00  0.00           H  
ATOM   1992 HE22 GLN   147      63.645  54.301  92.026  1.00  0.00           H  
ATOM   1993  C   GLN   147      60.685  52.514  89.010  1.00  0.00           C  
ATOM   1994  O   GLN   147      61.757  52.991  88.558  1.00  0.00           O  
ATOM   1995  N   SER   148      59.612  53.258  89.148  1.00  0.00           N  
ATOM   1996  H   SER   148      58.938  52.859  89.786  1.00  0.00           H  
ATOM   1997  CA  SER   148      59.317  54.584  88.536  1.00  0.00           C  
ATOM   1998  HA  SER   148      59.359  54.466  87.453  1.00  0.00           H  
ATOM   1999  CB  SER   148      57.884  55.017  88.919  1.00  0.00           C  
ATOM   2000  HB2 SER   148      57.153  54.222  88.771  1.00  0.00           H  
ATOM   2001  HB3 SER   148      57.714  55.443  89.908  1.00  0.00           H  
ATOM   2002  OG  SER   148      57.502  56.010  88.025  1.00  0.00           O  
ATOM   2003  HG  SER   148      56.725  56.368  88.461  1.00  0.00           H  
ATOM   2004  C   SER   148      60.344  55.680  88.900  1.00  0.00           C  
ATOM   2005  O   SER   148      60.612  55.818  90.084  1.00  0.00           O  
ATOM   2006  N   TYR   149      60.914  56.338  87.955  1.00  0.00           N  
ATOM   2007  H   TYR   149      60.652  56.106  87.008  1.00  0.00           H  
ATOM   2008  CA  TYR   149      61.798  57.484  88.115  1.00  0.00           C  
ATOM   2009  HA  TYR   149      62.646  57.101  88.682  1.00  0.00           H  
ATOM   2010  CB  TYR   149      62.380  57.826  86.728  1.00  0.00           C  
ATOM   2011  HB2 TYR   149      62.869  56.969  86.267  1.00  0.00           H  
ATOM   2012  HB3 TYR   149      61.677  58.190  85.979  1.00  0.00           H  
ATOM   2013  CG  TYR   149      63.501  58.791  86.907  1.00  0.00           C  
ATOM   2014  CD1 TYR   149      63.377  60.107  86.320  1.00  0.00           C  
ATOM   2015  HD1 TYR   149      62.429  60.506  85.990  1.00  0.00           H  
ATOM   2016  CE1 TYR   149      64.430  61.038  86.570  1.00  0.00           C  
ATOM   2017  HE1 TYR   149      64.279  62.052  86.231  1.00  0.00           H  
ATOM   2018  CZ  TYR   149      65.631  60.655  87.197  1.00  0.00           C  
ATOM   2019  OH  TYR   149      66.613  61.631  87.334  1.00  0.00           O  
ATOM   2020  HH  TYR   149      66.746  61.990  86.454  1.00  0.00           H  
ATOM   2021  CE2 TYR   149      65.747  59.321  87.661  1.00  0.00           C  
ATOM   2022  HE2 TYR   149      66.728  59.058  88.029  1.00  0.00           H  
ATOM   2023  CD2 TYR   149      64.699  58.378  87.540  1.00  0.00           C  
ATOM   2024  HD2 TYR   149      64.791  57.359  87.886  1.00  0.00           H  
ATOM   2025  C   TYR   149      61.222  58.700  88.840  1.00  0.00           C  
ATOM   2026  O   TYR   149      60.005  58.976  88.810  1.00  0.00           O  
ATOM   2027  N   ASN   150      62.089  59.403  89.466  1.00  0.00           N  
ATOM   2028  H   ASN   150      63.034  59.046  89.495  1.00  0.00           H  
ATOM   2029  CA  ASN   150      61.740  60.585  90.298  1.00  0.00           C  
ATOM   2030  HA  ASN   150      60.667  60.775  90.276  1.00  0.00           H  
ATOM   2031  CB  ASN   150      62.068  60.292  91.688  1.00  0.00           C  
ATOM   2032  HB2 ASN   150      61.580  59.358  91.967  1.00  0.00           H  
ATOM   2033  HB3 ASN   150      63.116  60.101  91.918  1.00  0.00           H  
ATOM   2034  CG  ASN   150      61.593  61.395  92.630  1.00  0.00           C  
ATOM   2035  OD1 ASN   150      60.633  62.181  92.366  1.00  0.00           O  
ATOM   2036  ND2 ASN   150      62.168  61.336  93.825  1.00  0.00           N  
ATOM   2037 HD21 ASN   150      61.843  61.915  94.586  1.00  0.00           H  
ATOM   2038 HD22 ASN   150      62.960  60.738  94.011  1.00  0.00           H  
ATOM   2039  C   ASN   150      62.349  61.913  89.789  1.00  0.00           C  
ATOM   2040  O   ASN   150      63.342  62.380  90.396  1.00  0.00           O  
ATOM   2041  N   PRO   151      61.775  62.574  88.769  1.00  0.00           N  
ATOM   2042  CD  PRO   151      60.622  62.173  87.922  1.00  0.00           C  
ATOM   2043  HD2 PRO   151      59.708  62.435  88.453  1.00  0.00           H  
ATOM   2044  HD3 PRO   151      60.675  61.092  87.786  1.00  0.00           H  
ATOM   2045  CG  PRO   151      60.659  62.981  86.611  1.00  0.00           C  
ATOM   2046  HG2 PRO   151      59.723  63.466  86.336  1.00  0.00           H  
ATOM   2047  HG3 PRO   151      61.176  62.416  85.835  1.00  0.00           H  
ATOM   2048  CB  PRO   151      61.542  64.116  86.929  1.00  0.00           C  
ATOM   2049  HB2 PRO   151      60.900  64.985  86.786  1.00  0.00           H  
ATOM   2050  HB3 PRO   151      62.272  64.271  86.135  1.00  0.00           H  
ATOM   2051  CA  PRO   151      62.248  63.836  88.259  1.00  0.00           C  
ATOM   2052  HA  PRO   151      63.294  63.903  87.958  1.00  0.00           H  
ATOM   2053  C   PRO   151      61.873  64.944  89.229  1.00  0.00           C  
ATOM   2054  O   PRO   151      60.758  64.927  89.713  1.00  0.00           O  
ATOM   2055  N   PRO   152      62.673  66.022  89.440  1.00  0.00           N  
ATOM   2056  CD  PRO   152      63.953  66.299  88.740  1.00  0.00           C  
ATOM   2057  HD2 PRO   152      63.778  66.942  87.878  1.00  0.00           H  
ATOM   2058  HD3 PRO   152      64.483  65.417  88.381  1.00  0.00           H  
ATOM   2059  CG  PRO   152      64.865  67.073  89.737  1.00  0.00           C  
ATOM   2060  HG2 PRO   152      65.549  67.790  89.282  1.00  0.00           H  
ATOM   2061  HG3 PRO   152      65.352  66.444  90.482  1.00  0.00           H  
ATOM   2062  CB  PRO   152      63.841  67.744  90.635  1.00  0.00           C  
ATOM   2063  HB2 PRO   152      63.642  68.779  90.360  1.00  0.00           H  
ATOM   2064  HB3 PRO   152      64.145  67.727  91.681  1.00  0.00           H  
ATOM   2065  CA  PRO   152      62.522  66.975  90.572  1.00  0.00           C  
ATOM   2066  HA  PRO   152      62.485  66.319  91.442  1.00  0.00           H  
ATOM   2067  C   PRO   152      61.392  67.924  90.488  1.00  0.00           C  
ATOM   2068  O   PRO   152      60.713  68.104  89.486  1.00  0.00           O  
ATOM   2069  N   GLN   153      61.159  68.505  91.690  1.00  0.00           N  
ATOM   2070  H   GLN   153      61.703  68.265  92.507  1.00  0.00           H  
ATOM   2071  CA  GLN   153      59.993  69.441  91.982  1.00  0.00           C  
ATOM   2072  HA  GLN   153      59.075  68.866  91.853  1.00  0.00           H  
ATOM   2073  CB  GLN   153      60.055  70.096  93.388  1.00  0.00           C  
ATOM   2074  HB2 GLN   153      60.338  69.337  94.117  1.00  0.00           H  
ATOM   2075  HB3 GLN   153      60.858  70.833  93.382  1.00  0.00           H  
ATOM   2076  CG  GLN   153      58.665  70.684  93.683  1.00  0.00           C  
ATOM   2077  HG2 GLN   153      58.482  71.579  93.087  1.00  0.00           H  
ATOM   2078  HG3 GLN   153      57.922  69.972  93.325  1.00  0.00           H  
ATOM   2079  CD  GLN   153      58.472  71.132  95.153  1.00  0.00           C  
ATOM   2080  OE1 GLN   153      59.322  71.699  95.887  1.00  0.00           O  
ATOM   2081  NE2 GLN   153      57.276  70.931  95.650  1.00  0.00           N  
ATOM   2082 HE21 GLN   153      56.427  70.660  95.175  1.00  0.00           H  
ATOM   2083 HE22 GLN   153      57.148  71.276  96.591  1.00  0.00           H  
ATOM   2084  C   GLN   153      59.914  70.507  90.897  1.00  0.00           C  
ATOM   2085  O   GLN   153      60.933  71.204  90.604  1.00  0.00           O  
ATOM   2086  N   GLY   154      58.823  70.721  90.162  1.00  0.00           N  
ATOM   2087  H   GLY   154      58.135  69.982  90.154  1.00  0.00           H  
ATOM   2088  CA  GLY   154      58.766  71.794  89.163  1.00  0.00           C  
ATOM   2089  HA2 GLY   154      59.629  71.601  88.525  1.00  0.00           H  
ATOM   2090  HA3 GLY   154      57.948  71.673  88.454  1.00  0.00           H  
ATOM   2091  C   GLY   154      58.741  73.214  89.703  1.00  0.00           C  
ATOM   2092  O   GLY   154      58.008  73.513  90.652  1.00  0.00           O  
ATOM   2093  N   TYR   155      59.531  74.130  89.078  1.00  0.00           N  
ATOM   2094  H   TYR   155      60.019  73.792  88.261  1.00  0.00           H  
ATOM   2095  CA  TYR   155      59.364  75.574  89.421  1.00  0.00           C  
ATOM   2096  HA  TYR   155      58.396  75.884  89.816  1.00  0.00           H  
ATOM   2097  CB  TYR   155      60.419  75.968  90.423  1.00  0.00           C  
ATOM   2098  HB2 TYR   155      61.377  75.664  90.001  1.00  0.00           H  
ATOM   2099  HB3 TYR   155      60.532  77.050  90.490  1.00  0.00           H  
ATOM   2100  CG  TYR   155      60.198  75.476  91.866  1.00  0.00           C  
ATOM   2101  CD1 TYR   155      59.505  76.402  92.739  1.00  0.00           C  
ATOM   2102  HD1 TYR   155      59.015  77.288  92.364  1.00  0.00           H  
ATOM   2103  CE1 TYR   155      59.315  76.080  94.075  1.00  0.00           C  
ATOM   2104  HE1 TYR   155      58.896  76.721  94.837  1.00  0.00           H  
ATOM   2105  CZ  TYR   155      59.801  74.836  94.564  1.00  0.00           C  
ATOM   2106  OH  TYR   155      59.466  74.436  95.834  1.00  0.00           O  
ATOM   2107  HH  TYR   155      59.390  73.481  95.893  1.00  0.00           H  
ATOM   2108  CE2 TYR   155      60.439  73.942  93.636  1.00  0.00           C  
ATOM   2109  HE2 TYR   155      60.794  73.002  94.032  1.00  0.00           H  
ATOM   2110  CD2 TYR   155      60.726  74.321  92.337  1.00  0.00           C  
ATOM   2111  HD2 TYR   155      61.281  73.651  91.697  1.00  0.00           H  
ATOM   2112  C   TYR   155      59.615  76.471  88.173  1.00  0.00           C  
ATOM   2113  O   TYR   155      60.568  76.284  87.421  1.00  0.00           O  
ATOM   2114  N   GLY   156      58.711  77.392  87.882  1.00  0.00           N  
ATOM   2115  H   GLY   156      58.898  77.925  87.045  1.00  0.00           H  
ATOM   2116  CA  GLY   156      57.607  77.881  88.725  1.00  0.00           C  
ATOM   2117  HA2 GLY   156      56.986  77.000  88.887  1.00  0.00           H  
ATOM   2118  HA3 GLY   156      57.837  78.346  89.683  1.00  0.00           H  
ATOM   2119  C   GLY   156      56.603  78.811  88.029  1.00  0.00           C  
ATOM   2120  O   GLY   156      56.848  79.294  86.927  1.00  0.00           O  
ATOM   2121  N   GLN   157      55.518  79.090  88.754  1.00  0.00           N  
ATOM   2122  H   GLN   157      55.410  78.657  89.661  1.00  0.00           H  
ATOM   2123  CA  GLN   157      54.550  80.131  88.328  1.00  0.00           C  
ATOM   2124  HA  GLN   157      54.506  80.048  87.242  1.00  0.00           H  
ATOM   2125  CB  GLN   157      53.206  79.739  88.991  1.00  0.00           C  
ATOM   2126  HB2 GLN   157      52.898  78.738  88.687  1.00  0.00           H  
ATOM   2127  HB3 GLN   157      53.407  79.680  90.061  1.00  0.00           H  
ATOM   2128  CG  GLN   157      52.068  80.725  88.778  1.00  0.00           C  
ATOM   2129  HG2 GLN   157      51.254  80.291  89.357  1.00  0.00           H  
ATOM   2130  HG3 GLN   157      52.336  81.680  89.229  1.00  0.00           H  
ATOM   2131  CD  GLN   157      51.433  80.880  87.411  1.00  0.00           C  
ATOM   2132  OE1 GLN   157      51.720  80.076  86.553  1.00  0.00           O  
ATOM   2133  NE2 GLN   157      50.449  81.682  87.201  1.00  0.00           N  
ATOM   2134 HE21 GLN   157      50.119  82.219  87.990  1.00  0.00           H  
ATOM   2135 HE22 GLN   157      49.970  81.592  86.316  1.00  0.00           H  
ATOM   2136  C   GLN   157      55.025  81.559  88.758  1.00  0.00           C  
ATOM   2137  O   GLN   157      55.219  81.846  89.994  1.00  0.00           O  
ATOM   2138  N   GLN   158      55.124  82.572  87.933  1.00  0.00           N  
ATOM   2139  H   GLN   158      55.440  83.448  88.325  1.00  0.00           H  
ATOM   2140  CA  GLN   158      54.581  82.725  86.622  1.00  0.00           C  
ATOM   2141  HA  GLN   158      54.097  81.842  86.206  1.00  0.00           H  
ATOM   2142  CB  GLN   158      53.479  83.823  86.658  1.00  0.00           C  
ATOM   2143  HB2 GLN   158      52.758  83.530  87.420  1.00  0.00           H  
ATOM   2144  HB3 GLN   158      53.852  84.758  87.076  1.00  0.00           H  
ATOM   2145  CG  GLN   158      52.632  83.978  85.321  1.00  0.00           C  
ATOM   2146  HG2 GLN   158      53.341  84.242  84.537  1.00  0.00           H  
ATOM   2147  HG3 GLN   158      52.078  83.059  85.124  1.00  0.00           H  
ATOM   2148  CD  GLN   158      51.633  85.105  85.496  1.00  0.00           C  
ATOM   2149  OE1 GLN   158      51.547  85.754  86.556  1.00  0.00           O  
ATOM   2150  NE2 GLN   158      50.800  85.456  84.545  1.00  0.00           N  
ATOM   2151 HE21 GLN   158      50.876  85.057  83.620  1.00  0.00           H  
ATOM   2152 HE22 GLN   158      50.215  86.268  84.680  1.00  0.00           H  
ATOM   2153  C   GLN   158      55.640  83.149  85.540  1.00  0.00           C  
ATOM   2154  O   GLN   158      56.182  84.211  85.650  1.00  0.00           O  
ATOM   2155  N   ASN   159      55.895  82.280  84.553  1.00  0.00           N  
ATOM   2156  H   ASN   159      55.338  81.440  84.492  1.00  0.00           H  
ATOM   2157  CA  ASN   159      56.915  82.466  83.523  1.00  0.00           C  
ATOM   2158  HA  ASN   159      57.875  82.268  83.999  1.00  0.00           H  
ATOM   2159  CB  ASN   159      56.627  81.546  82.403  1.00  0.00           C  
ATOM   2160  HB2 ASN   159      56.848  80.520  82.697  1.00  0.00           H  
ATOM   2161  HB3 ASN   159      55.558  81.598  82.196  1.00  0.00           H  
ATOM   2162  CG  ASN   159      57.462  81.675  81.148  1.00  0.00           C  
ATOM   2163  OD1 ASN   159      57.005  82.207  80.169  1.00  0.00           O  
ATOM   2164  ND2 ASN   159      58.636  81.088  81.029  1.00  0.00           N  
ATOM   2165 HD21 ASN   159      58.953  80.665  81.890  1.00  0.00           H  
ATOM   2166 HD22 ASN   159      59.012  81.009  80.095  1.00  0.00           H  
ATOM   2167  C   ASN   159      56.890  83.918  83.033  1.00  0.00           C  
ATOM   2168  O   ASN   159      55.883  84.402  82.587  1.00  0.00           O  
ATOM   2169  N   GLN   160      57.971  84.716  83.021  1.00  0.00           N  
ATOM   2170  H   GLN   160      57.703  85.600  82.612  1.00  0.00           H  
ATOM   2171  CA  GLN   160      59.381  84.286  83.294  1.00  0.00           C  
ATOM   2172  HA  GLN   160      59.559  83.281  82.912  1.00  0.00           H  
ATOM   2173  CB  GLN   160      60.311  85.340  82.646  1.00  0.00           C  
ATOM   2174  HB2 GLN   160      59.927  85.578  81.654  1.00  0.00           H  
ATOM   2175  HB3 GLN   160      60.192  86.256  83.224  1.00  0.00           H  
ATOM   2176  CG  GLN   160      61.779  84.975  82.570  1.00  0.00           C  
ATOM   2177  HG2 GLN   160      62.378  85.778  82.143  1.00  0.00           H  
ATOM   2178  HG3 GLN   160      62.176  84.720  83.553  1.00  0.00           H  
ATOM   2179  CD  GLN   160      62.068  83.809  81.655  1.00  0.00           C  
ATOM   2180  OE1 GLN   160      61.254  83.064  81.091  1.00  0.00           O  
ATOM   2181  NE2 GLN   160      63.348  83.616  81.396  1.00  0.00           N  
ATOM   2182 HE21 GLN   160      64.002  84.242  81.844  1.00  0.00           H  
ATOM   2183 HE22 GLN   160      63.633  82.956  80.687  1.00  0.00           H  
ATOM   2184  C   GLN   160      59.563  84.339  84.859  1.00  0.00           C  
ATOM   2185  O   GLN   160      59.414  85.372  85.446  1.00  0.00           O  
ATOM   2186  N   TYR   161      59.822  83.164  85.456  1.00  0.00           N  
ATOM   2187  H   TYR   161      59.680  82.309  84.936  1.00  0.00           H  
ATOM   2188  CA  TYR   161      59.966  83.090  86.925  1.00  0.00           C  
ATOM   2189  HA  TYR   161      59.319  83.799  87.440  1.00  0.00           H  
ATOM   2190  CB  TYR   161      59.628  81.672  87.357  1.00  0.00           C  
ATOM   2191  HB2 TYR   161      58.694  81.270  86.963  1.00  0.00           H  
ATOM   2192  HB3 TYR   161      60.391  80.998  86.968  1.00  0.00           H  
ATOM   2193  CG  TYR   161      59.571  81.390  88.879  1.00  0.00           C  
ATOM   2194  CD1 TYR   161      60.290  80.259  89.328  1.00  0.00           C  
ATOM   2195  HD1 TYR   161      60.962  79.743  88.659  1.00  0.00           H  
ATOM   2196  CE1 TYR   161      60.458  80.056  90.707  1.00  0.00           C  
ATOM   2197  HE1 TYR   161      61.115  79.275  91.062  1.00  0.00           H  
ATOM   2198  CZ  TYR   161      59.586  80.678  91.631  1.00  0.00           C  
ATOM   2199  OH  TYR   161      59.503  80.443  92.955  1.00  0.00           O  
ATOM   2200  HH  TYR   161      60.189  79.836  93.243  1.00  0.00           H  
ATOM   2201  CE2 TYR   161      58.666  81.565  91.079  1.00  0.00           C  
ATOM   2202  HE2 TYR   161      57.986  82.043  91.768  1.00  0.00           H  
ATOM   2203  CD2 TYR   161      58.641  81.898  89.721  1.00  0.00           C  
ATOM   2204  HD2 TYR   161      57.886  82.605  89.410  1.00  0.00           H  
ATOM   2205  C   TYR   161      61.362  83.569  87.401  1.00  0.00           C  
ATOM   2206  O   TYR   161      61.657  83.537  88.602  1.00  0.00           O  
ATOM   2207  N   ASN   162      62.207  83.992  86.491  1.00  0.00           N  
ATOM   2208  H   ASN   162      61.954  84.020  85.514  1.00  0.00           H  
ATOM   2209  CA  ASN   162      63.627  84.393  86.635  1.00  0.00           C  
ATOM   2210  HA  ASN   162      63.706  84.700  87.678  1.00  0.00           H  
ATOM   2211  CB  ASN   162      64.507  83.158  86.322  1.00  0.00           C  
ATOM   2212  HB2 ASN   162      64.391  82.996  85.251  1.00  0.00           H  
ATOM   2213  HB3 ASN   162      65.542  83.329  86.616  1.00  0.00           H  
ATOM   2214  CG  ASN   162      63.986  81.921  87.081  1.00  0.00           C  
ATOM   2215  OD1 ASN   162      64.172  81.738  88.229  1.00  0.00           O  
ATOM   2216  ND2 ASN   162      63.304  81.044  86.340  1.00  0.00           N  
ATOM   2217 HD21 ASN   162      62.883  80.240  86.782  1.00  0.00           H  
ATOM   2218 HD22 ASN   162      63.184  81.133  85.341  1.00  0.00           H  
ATOM   2219  C   ASN   162      64.049  85.600  85.788  1.00  0.00           C  
ATOM   2220  O   ASN   162      63.203  86.320  85.243  1.00  0.00           O  
ATOM   2221  N   SER   163      65.341  85.806  85.700  1.00  0.00           N  
ATOM   2222  H   SER   163      65.899  85.215  86.299  1.00  0.00           H  
ATOM   2223  CA  SER   163      66.014  86.820  84.816  1.00  0.00           C  
ATOM   2224  HA  SER   163      65.468  87.762  84.856  1.00  0.00           H  
ATOM   2225  CB  SER   163      67.453  87.144  85.409  1.00  0.00           C  
ATOM   2226  HB2 SER   163      67.318  87.412  86.457  1.00  0.00           H  
ATOM   2227  HB3 SER   163      68.129  86.289  85.412  1.00  0.00           H  
ATOM   2228  OG  SER   163      68.108  88.221  84.758  1.00  0.00           O  
ATOM   2229  HG  SER   163      68.675  87.778  84.122  1.00  0.00           H  
ATOM   2230  C   SER   163      66.050  86.390  83.363  1.00  0.00           C  
ATOM   2231  O   SER   163      65.719  85.242  83.054  1.00  0.00           O  
ATOM   2232  N   SER   164      66.544  87.310  82.430  1.00  0.00           N  
ATOM   2233  H   SER   164      66.847  88.210  82.775  1.00  0.00           H  
ATOM   2234  CA  SER   164      66.588  87.100  80.947  1.00  0.00           C  
ATOM   2235  HA  SER   164      66.703  88.092  80.510  1.00  0.00           H  
ATOM   2236  CB  SER   164      65.319  86.374  80.467  1.00  0.00           C  
ATOM   2237  HB2 SER   164      65.480  85.296  80.444  1.00  0.00           H  
ATOM   2238  HB3 SER   164      64.473  86.685  81.080  1.00  0.00           H  
ATOM   2239  OG  SER   164      65.035  86.754  79.159  1.00  0.00           O  
ATOM   2240  HG  SER   164      64.140  86.425  79.048  1.00  0.00           H  
ATOM   2241  C   SER   164      67.903  86.273  80.543  1.00  0.00           C  
ATOM   2242  O   SER   164      68.780  86.014  81.314  1.00  0.00           O  
ATOM   2243  N   SER   165      67.961  85.766  79.297  1.00  0.00           N  
ATOM   2244  H   SER   165      67.101  85.934  78.795  1.00  0.00           H  
ATOM   2245  CA  SER   165      69.136  85.389  78.601  1.00  0.00           C  
ATOM   2246  HA  SER   165      69.519  84.446  78.989  1.00  0.00           H  
ATOM   2247  CB  SER   165      68.861  85.066  77.179  1.00  0.00           C  
ATOM   2248  HB2 SER   165      69.830  85.124  76.684  1.00  0.00           H  
ATOM   2249  HB3 SER   165      68.358  84.105  77.074  1.00  0.00           H  
ATOM   2250  OG  SER   165      68.002  85.974  76.601  1.00  0.00           O  
ATOM   2251  HG  SER   165      68.548  86.755  76.480  1.00  0.00           H  
ATOM   2252  C   SER   165      70.230  86.481  78.688  1.00  0.00           C  
ATOM   2253  O   SER   165      69.983  87.702  78.809  1.00  0.00           O  
ATOM   2254  N   GLY   166      71.508  85.942  78.771  1.00  0.00           N  
ATOM   2255  H   GLY   166      71.625  84.940  78.801  1.00  0.00           H  
ATOM   2256  CA  GLY   166      72.638  86.773  78.693  1.00  0.00           C  
ATOM   2257  HA2 GLY   166      73.502  86.171  78.413  1.00  0.00           H  
ATOM   2258  HA3 GLY   166      72.462  87.532  77.930  1.00  0.00           H  
ATOM   2259  C   GLY   166      72.927  87.481  79.970  1.00  0.00           C  
ATOM   2260  O   GLY   166      72.367  87.225  81.038  1.00  0.00           O  
ATOM   2261  N   GLY   167      73.903  88.386  79.966  1.00  0.00           N  
ATOM   2262  H   GLY   167      74.371  88.471  79.075  1.00  0.00           H  
ATOM   2263  CA  GLY   167      74.330  89.064  81.204  1.00  0.00           C  
ATOM   2264  HA2 GLY   167      73.488  89.052  81.895  1.00  0.00           H  
ATOM   2265  HA3 GLY   167      75.180  88.519  81.614  1.00  0.00           H  
ATOM   2266  C   GLY   167      74.858  90.428  80.904  1.00  0.00           C  
ATOM   2267  O   GLY   167      74.105  91.159  80.234  1.00  0.00           O  
ATOM   2268  N   GLY   168      76.040  90.800  81.422  1.00  0.00           N  
ATOM   2269  H   GLY   168      76.437  90.109  82.043  1.00  0.00           H  
ATOM   2270  CA  GLY   168      76.581  92.151  81.441  1.00  0.00           C  
ATOM   2271  HA2 GLY   168      75.774  92.798  81.784  1.00  0.00           H  
ATOM   2272  HA3 GLY   168      77.397  92.338  82.139  1.00  0.00           H  
ATOM   2273  C   GLY   168      77.060  92.601  80.033  1.00  0.00           C  
ATOM   2274  O   GLY   168      77.078  91.846  79.097  1.00  0.00           O  
ATOM   2275  N   GLY   169      77.377  93.867  79.858  1.00  0.00           N  
ATOM   2276  H   GLY   169      77.800  94.078  78.965  1.00  0.00           H  
ATOM   2277  CA  GLY   169      77.689  94.959  80.784  1.00  0.00           C  
ATOM   2278  HA2 GLY   169      77.738  95.886  80.213  1.00  0.00           H  
ATOM   2279  HA3 GLY   169      76.968  94.988  81.601  1.00  0.00           H  
ATOM   2280  C   GLY   169      79.020  94.686  81.450  1.00  0.00           C  
ATOM   2281  O   GLY   169      79.405  93.497  81.589  1.00  0.00           O  
ATOM   2282  N   GLY   170      79.757  95.685  81.873  1.00  0.00           N  
ATOM   2283  H   GLY   170      79.522  96.655  81.717  1.00  0.00           H  
ATOM   2284  CA  GLY   170      81.014  95.548  82.550  1.00  0.00           C  
ATOM   2285  HA2 GLY   170      81.185  96.509  83.035  1.00  0.00           H  
ATOM   2286  HA3 GLY   170      80.804  94.811  83.325  1.00  0.00           H  
ATOM   2287  C   GLY   170      82.211  95.037  81.793  1.00  0.00           C  
ATOM   2288  O   GLY   170      82.131  94.671  80.609  1.00  0.00           O  
ATOM   2289  N   GLY   171      83.407  94.943  82.367  1.00  0.00           N  
ATOM   2290  H   GLY   171      84.114  94.592  81.736  1.00  0.00           H  
ATOM   2291  CA  GLY   171      83.967  95.446  83.581  1.00  0.00           C  
ATOM   2292  HA2 GLY   171      84.989  95.824  83.536  1.00  0.00           H  
ATOM   2293  HA3 GLY   171      83.347  96.298  83.859  1.00  0.00           H  
ATOM   2294  C   GLY   171      83.811  94.539  84.777  1.00  0.00           C  
ATOM   2295  O   GLY   171      82.775  94.523  85.357  1.00  0.00           O  
ATOM   2296  N   GLY   172      84.828  93.720  85.156  1.00  0.00           N  
ATOM   2297  H   GLY   172      84.603  93.207  85.996  1.00  0.00           H  
ATOM   2298  CA  GLY   172      86.121  93.448  84.474  1.00  0.00           C  
ATOM   2299  HA2 GLY   172      86.689  94.368  84.616  1.00  0.00           H  
ATOM   2300  HA3 GLY   172      86.503  92.672  85.137  1.00  0.00           H  
ATOM   2301  C   GLY   172      86.165  92.919  83.026  1.00  0.00           C  
ATOM   2302  O   GLY   172      85.237  92.252  82.526  1.00  0.00           O  
ATOM   2303  N   GLY   173      87.213  93.265  82.274  1.00  0.00           N  
ATOM   2304  H   GLY   173      87.946  93.825  82.686  1.00  0.00           H  
ATOM   2305  CA  GLY   173      87.325  93.105  80.805  1.00  0.00           C  
ATOM   2306  HA2 GLY   173      88.314  93.436  80.489  1.00  0.00           H  
ATOM   2307  HA3 GLY   173      87.256  92.023  80.694  1.00  0.00           H  
ATOM   2308  C   GLY   173      86.233  93.665  79.854  1.00  0.00           C  
ATOM   2309  O   GLY   173      85.429  94.444  80.352  1.00  0.00           O  
ATOM   2310  N   GLY   174      86.142  93.299  78.560  1.00  0.00           N  
ATOM   2311  H   GLY   174      85.335  93.700  78.104  1.00  0.00           H  
ATOM   2312  CA  GLY   174      87.030  92.422  77.757  1.00  0.00           C  
ATOM   2313  HA2 GLY   174      87.427  91.606  78.361  1.00  0.00           H  
ATOM   2314  HA3 GLY   174      86.441  91.999  76.943  1.00  0.00           H  
ATOM   2315  C   GLY   174      88.159  93.322  77.241  1.00  0.00           C  
ATOM   2316  O   GLY   174      88.214  94.485  77.648  1.00  0.00           O  
ATOM   2317  N   GLY   175      88.854  92.861  76.177  1.00  0.00           N  
ATOM   2318  H   GLY   175      88.758  91.900  75.880  1.00  0.00           H  
ATOM   2319  CA  GLY   175      90.060  93.530  75.643  1.00  0.00           C  
ATOM   2320  HA2 GLY   175      90.555  94.110  76.421  1.00  0.00           H  
ATOM   2321  HA3 GLY   175      90.679  92.736  75.225  1.00  0.00           H  
ATOM   2322  C   GLY   175      89.672  94.432  74.482  1.00  0.00           C  
ATOM   2323  O   GLY   175      90.195  94.172  73.374  1.00  0.00           O  
ATOM   2324  N   ASN   176      88.733  95.354  74.741  1.00  0.00           N  
ATOM   2325  H   ASN   176      88.433  95.485  75.696  1.00  0.00           H  
ATOM   2326  CA  ASN   176      88.039  96.241  73.752  1.00  0.00           C  
ATOM   2327  HA  ASN   176      88.789  96.810  73.201  1.00  0.00           H  
ATOM   2328  CB  ASN   176      87.263  95.249  72.746  1.00  0.00           C  
ATOM   2329  HB2 ASN   176      87.889  94.423  72.407  1.00  0.00           H  
ATOM   2330  HB3 ASN   176      86.300  94.894  73.113  1.00  0.00           H  
ATOM   2331  CG  ASN   176      86.977  95.912  71.409  1.00  0.00           C  
ATOM   2332  OD1 ASN   176      87.270  97.065  71.182  1.00  0.00           O  
ATOM   2333  ND2 ASN   176      86.467  95.161  70.528  1.00  0.00           N  
ATOM   2334 HD21 ASN   176      86.233  95.395  69.575  1.00  0.00           H  
ATOM   2335 HD22 ASN   176      86.339  94.176  70.712  1.00  0.00           H  
ATOM   2336  C   ASN   176      87.143  97.197  74.468  1.00  0.00           C  
ATOM   2337  O   ASN   176      86.973  97.080  75.682  1.00  0.00           O  
ATOM   2338  N   TYR   177      86.535  98.255  73.867  1.00  0.00           N  
ATOM   2339  H   TYR   177      87.005  98.516  73.012  1.00  0.00           H  
ATOM   2340  CA  TYR   177      85.445  99.002  74.483  1.00  0.00           C  
ATOM   2341  HA  TYR   177      85.705  99.251  75.511  1.00  0.00           H  
ATOM   2342  CB  TYR   177      85.343 100.432  73.913  1.00  0.00           C  
ATOM   2343  HB2 TYR   177      84.768 100.387  72.988  1.00  0.00           H  
ATOM   2344  HB3 TYR   177      84.905 101.170  74.585  1.00  0.00           H  
ATOM   2345  CG  TYR   177      86.647 101.097  73.499  1.00  0.00           C  
ATOM   2346  CD1 TYR   177      87.172 101.068  72.167  1.00  0.00           C  
ATOM   2347  HD1 TYR   177      86.685 100.515  71.378  1.00  0.00           H  
ATOM   2348  CE1 TYR   177      88.419 101.631  71.902  1.00  0.00           C  
ATOM   2349  HE1 TYR   177      88.920 101.457  70.962  1.00  0.00           H  
ATOM   2350  CZ  TYR   177      89.188 102.168  72.961  1.00  0.00           C  
ATOM   2351  OH  TYR   177      90.435 102.624  72.726  1.00  0.00           O  
ATOM   2352  HH  TYR   177      90.536 103.401  73.281  1.00  0.00           H  
ATOM   2353  CE2 TYR   177      88.590 102.354  74.231  1.00  0.00           C  
ATOM   2354  HE2 TYR   177      89.250 102.751  74.988  1.00  0.00           H  
ATOM   2355  CD2 TYR   177      87.345 101.773  74.495  1.00  0.00           C  
ATOM   2356  HD2 TYR   177      86.967 101.876  75.501  1.00  0.00           H  
ATOM   2357  C   TYR   177      84.071  98.230  74.502  1.00  0.00           C  
ATOM   2358  O   TYR   177      83.468  98.033  73.483  1.00  0.00           O  
ATOM   2359  N   GLY   178      83.533  97.827  75.668  1.00  0.00           N  
ATOM   2360  H   GLY   178      82.629  97.392  75.551  1.00  0.00           H  
ATOM   2361  CA  GLY   178      84.122  98.114  77.033  1.00  0.00           C  
ATOM   2362  HA2 GLY   178      83.501  97.588  77.759  1.00  0.00           H  
ATOM   2363  HA3 GLY   178      85.188  97.894  76.983  1.00  0.00           H  
ATOM   2364  C   GLY   178      84.041  99.561  77.523  1.00  0.00           C  
ATOM   2365  O   GLY   178      83.287 100.395  76.963  1.00  0.00           O  
ATOM   2366  N   GLN   179      84.695  99.887  78.660  1.00  0.00           N  
ATOM   2367  H   GLN   179      84.899  99.131  79.298  1.00  0.00           H  
ATOM   2368  CA  GLN   179      84.644 101.318  79.091  1.00  0.00           C  
ATOM   2369  HA  GLN   179      84.719 101.894  78.169  1.00  0.00           H  
ATOM   2370  CB  GLN   179      83.351 101.638  79.888  1.00  0.00           C  
ATOM   2371  HB2 GLN   179      83.498 102.651  80.261  1.00  0.00           H  
ATOM   2372  HB3 GLN   179      82.542 101.742  79.165  1.00  0.00           H  
ATOM   2373  CG  GLN   179      82.976 100.630  81.026  1.00  0.00           C  
ATOM   2374  HG2 GLN   179      83.716  99.918  81.391  1.00  0.00           H  
ATOM   2375  HG3 GLN   179      82.620 101.241  81.855  1.00  0.00           H  
ATOM   2376  CD  GLN   179      81.857  99.649  80.654  1.00  0.00           C  
ATOM   2377  OE1 GLN   179      80.710  99.997  80.659  1.00  0.00           O  
ATOM   2378  NE2 GLN   179      82.141  98.407  80.292  1.00  0.00           N  
ATOM   2379 HE21 GLN   179      83.018  97.965  80.525  1.00  0.00           H  
ATOM   2380 HE22 GLN   179      81.358  97.796  80.108  1.00  0.00           H  
ATOM   2381  C   GLN   179      85.852 101.552  80.062  1.00  0.00           C  
ATOM   2382  O   GLN   179      86.360 100.590  80.668  1.00  0.00           O  
ATOM   2383  N   ASP   180      86.300 102.802  80.226  1.00  0.00           N  
ATOM   2384  H   ASP   180      87.040 102.833  80.913  1.00  0.00           H  
ATOM   2385  CA  ASP   180      85.939 104.128  79.622  1.00  0.00           C  
ATOM   2386  HA  ASP   180      84.868 104.318  79.694  1.00  0.00           H  
ATOM   2387  CB  ASP   180      86.575 105.291  80.450  1.00  0.00           C  
ATOM   2388  HB2 ASP   180      86.643 105.122  81.525  1.00  0.00           H  
ATOM   2389  HB3 ASP   180      87.596 105.224  80.077  1.00  0.00           H  
ATOM   2390  CG  ASP   180      85.843 106.637  80.198  1.00  0.00           C  
ATOM   2391  OD1 ASP   180      86.048 107.609  80.962  1.00  0.00           O  
ATOM   2392  OD2 ASP   180      84.960 106.800  79.331  1.00  0.00           O  
ATOM   2393  C   ASP   180      86.422 104.128  78.196  1.00  0.00           C  
ATOM   2394  O   ASP   180      87.394 103.482  77.882  1.00  0.00           O  
ATOM   2395  N   GLN   181      85.769 104.879  77.287  1.00  0.00           N  
ATOM   2396  H   GLN   181      84.895 105.316  77.543  1.00  0.00           H  
ATOM   2397  CA  GLN   181      86.270 105.216  75.930  1.00  0.00           C  
ATOM   2398  HA  GLN   181      86.524 104.267  75.457  1.00  0.00           H  
ATOM   2399  CB  GLN   181      85.101 105.957  75.171  1.00  0.00           C  
ATOM   2400  HB2 GLN   181      84.258 105.296  75.370  1.00  0.00           H  
ATOM   2401  HB3 GLN   181      84.772 106.831  75.733  1.00  0.00           H  
ATOM   2402  CG  GLN   181      85.325 106.231  73.711  1.00  0.00           C  
ATOM   2403  HG2 GLN   181      84.414 106.700  73.338  1.00  0.00           H  
ATOM   2404  HG3 GLN   181      86.094 106.959  73.453  1.00  0.00           H  
ATOM   2405  CD  GLN   181      85.552 104.934  73.039  1.00  0.00           C  
ATOM   2406  OE1 GLN   181      84.662 104.166  72.804  1.00  0.00           O  
ATOM   2407  NE2 GLN   181      86.803 104.542  72.936  1.00  0.00           N  
ATOM   2408 HE21 GLN   181      87.557 105.188  73.125  1.00  0.00           H  
ATOM   2409 HE22 GLN   181      86.936 103.875  72.190  1.00  0.00           H  
ATOM   2410  C   GLN   181      87.516 106.069  76.059  1.00  0.00           C  
ATOM   2411  O   GLN   181      88.307 106.031  75.083  1.00  0.00           O  
ATOM   2412  N   SER   182      87.710 106.861  77.161  1.00  0.00           N  
ATOM   2413  H   SER   182      86.936 106.962  77.802  1.00  0.00           H  
ATOM   2414  CA  SER   182      88.846 107.728  77.466  1.00  0.00           C  
ATOM   2415  HA  SER   182      88.637 108.566  76.800  1.00  0.00           H  
ATOM   2416  CB  SER   182      88.717 108.210  78.946  1.00  0.00           C  
ATOM   2417  HB2 SER   182      88.446 107.344  79.550  1.00  0.00           H  
ATOM   2418  HB3 SER   182      89.637 108.644  79.337  1.00  0.00           H  
ATOM   2419  OG  SER   182      87.734 109.180  79.031  1.00  0.00           O  
ATOM   2420  HG  SER   182      87.174 108.865  79.744  1.00  0.00           H  
ATOM   2421  C   SER   182      90.276 107.154  77.267  1.00  0.00           C  
ATOM   2422  O   SER   182      90.533 105.950  77.252  1.00  0.00           O  
ATOM   2423  N   SER   183      91.296 107.998  77.108  1.00  0.00           N  
ATOM   2424  H   SER   183      92.184 107.519  77.076  1.00  0.00           H  
ATOM   2425  CA  SER   183      91.332 109.518  76.933  1.00  0.00           C  
ATOM   2426  HA  SER   183      90.976 110.004  77.842  1.00  0.00           H  
ATOM   2427  CB  SER   183      92.902 109.862  76.789  1.00  0.00           C  
ATOM   2428  HB2 SER   183      93.319 109.474  77.719  1.00  0.00           H  
ATOM   2429  HB3 SER   183      93.457 109.368  75.992  1.00  0.00           H  
ATOM   2430  OG  SER   183      93.091 111.241  76.810  1.00  0.00           O  
ATOM   2431  HG  SER   183      94.020 111.477  76.759  1.00  0.00           H  
ATOM   2432  C   SER   183      90.612 110.060  75.723  1.00  0.00           C  
ATOM   2433  O   SER   183      90.599 109.553  74.596  1.00  0.00           O  
ATOM   2434  N   MET   184      89.877 111.153  75.920  1.00  0.00           N  
ATOM   2435  H   MET   184      89.862 111.486  76.874  1.00  0.00           H  
ATOM   2436  CA  MET   184      89.158 111.917  74.940  1.00  0.00           C  
ATOM   2437  HA  MET   184      88.920 111.298  74.075  1.00  0.00           H  
ATOM   2438  CB  MET   184      87.825 112.431  75.409  1.00  0.00           C  
ATOM   2439  HB2 MET   184      88.035 113.284  76.054  1.00  0.00           H  
ATOM   2440  HB3 MET   184      87.355 112.874  74.530  1.00  0.00           H  
ATOM   2441  CG  MET   184      86.924 111.453  76.252  1.00  0.00           C  
ATOM   2442  HG2 MET   184      87.303 111.384  77.272  1.00  0.00           H  
ATOM   2443  HG3 MET   184      85.894 111.807  76.302  1.00  0.00           H  
ATOM   2444  SD  MET   184      86.713 109.767  75.602  1.00  0.00           S  
ATOM   2445  CE  MET   184      86.280 109.990  73.920  1.00  0.00           C  
ATOM   2446  HE1 MET   184      85.661 110.887  73.901  1.00  0.00           H  
ATOM   2447  HE2 MET   184      87.162 110.270  73.345  1.00  0.00           H  
ATOM   2448  HE3 MET   184      85.671 109.224  73.439  1.00  0.00           H  
ATOM   2449  C   MET   184      89.982 113.077  74.415  1.00  0.00           C  
ATOM   2450  O   MET   184      89.628 113.756  73.442  1.00  0.00           O  
ATOM   2451  N   SER   185      91.217 113.318  74.917  1.00  0.00           N  
ATOM   2452  H   SER   185      91.537 112.693  75.642  1.00  0.00           H  
ATOM   2453  CA  SER   185      92.177 114.348  74.446  1.00  0.00           C  
ATOM   2454  HA  SER   185      91.749 115.288  74.796  1.00  0.00           H  
ATOM   2455  CB  SER   185      93.546 114.086  75.180  1.00  0.00           C  
ATOM   2456  HB2 SER   185      93.359 114.203  76.248  1.00  0.00           H  
ATOM   2457  HB3 SER   185      93.947 113.092  74.987  1.00  0.00           H  
ATOM   2458  OG  SER   185      94.526 115.043  74.688  1.00  0.00           O  
ATOM   2459  HG  SER   185      94.361 115.928  75.021  1.00  0.00           H  
ATOM   2460  C   SER   185      92.447 114.306  72.914  1.00  0.00           C  
ATOM   2461  O   SER   185      92.441 113.179  72.322  1.00  0.00           O  
ATOM   2462  N   SER   186      92.613 115.391  72.219  1.00  0.00           N  
ATOM   2463  H   SER   186      92.500 116.249  72.739  1.00  0.00           H  
ATOM   2464  CA  SER   186      92.980 115.514  70.745  1.00  0.00           C  
ATOM   2465  HA  SER   186      93.945 115.045  70.555  1.00  0.00           H  
ATOM   2466  CB  SER   186      91.929 114.839  69.847  1.00  0.00           C  
ATOM   2467  HB2 SER   186      91.847 113.832  70.256  1.00  0.00           H  
ATOM   2468  HB3 SER   186      90.870 115.087  69.920  1.00  0.00           H  
ATOM   2469  OG  SER   186      92.378 114.780  68.582  1.00  0.00           O  
ATOM   2470  HG  SER   186      93.194 114.284  68.480  1.00  0.00           H  
ATOM   2471  C   SER   186      93.110 117.002  70.376  1.00  0.00           C  
ATOM   2472  O   SER   186      92.585 117.779  71.165  1.00  0.00           O  
ATOM   2473  N   GLY   187      93.932 117.503  69.463  1.00  0.00           N  
ATOM   2474  H   GLY   187      93.995 118.509  69.511  1.00  0.00           H  
ATOM   2475  CA  GLY   187      94.904 116.816  68.635  1.00  0.00           C  
ATOM   2476  HA2 GLY   187      95.826 117.382  68.510  1.00  0.00           H  
ATOM   2477  HA3 GLY   187      95.185 115.846  69.045  1.00  0.00           H  
ATOM   2478  C   GLY   187      94.409 116.631  67.209  1.00  0.00           C  
ATOM   2479  O   GLY   187      95.058 115.963  66.406  1.00  0.00           O  
ATOM   2480  N   GLY   188      93.230 117.282  66.891  1.00  0.00           N  
ATOM   2481  H   GLY   188      92.840 117.893  67.595  1.00  0.00           H  
ATOM   2482  CA  GLY   188      92.752 117.543  65.501  1.00  0.00           C  
ATOM   2483  HA2 GLY   188      93.106 116.717  64.884  1.00  0.00           H  
ATOM   2484  HA3 GLY   188      91.664 117.552  65.428  1.00  0.00           H  
ATOM   2485  C   GLY   188      93.373 118.882  65.096  1.00  0.00           C  
ATOM   2486  O   GLY   188      94.402 119.243  65.609  1.00  0.00           O  
ATOM   2487  N   GLY   189      92.852 119.613  64.122  1.00  0.00           N  
ATOM   2488  H   GLY   189      93.368 120.402  63.759  1.00  0.00           H  
ATOM   2489  CA  GLY   189      91.671 119.201  63.437  1.00  0.00           C  
ATOM   2490  HA2 GLY   189      91.719 118.197  63.015  1.00  0.00           H  
ATOM   2491  HA3 GLY   189      90.858 118.984  64.130  1.00  0.00           H  
ATOM   2492  C   GLY   189      91.118 120.128  62.368  1.00  0.00           C  
ATOM   2493  O   GLY   189      91.488 121.309  62.335  1.00  0.00           O  
ATOM   2494  N   SER   190      90.128 119.714  61.562  1.00  0.00           N  
ATOM   2495  H   SER   190      89.730 118.808  61.767  1.00  0.00           H  
ATOM   2496  CA  SER   190      89.449 120.617  60.650  1.00  0.00           C  
ATOM   2497  HA  SER   190      90.203 121.086  60.018  1.00  0.00           H  
ATOM   2498  CB  SER   190      88.633 119.765  59.728  1.00  0.00           C  
ATOM   2499  HB2 SER   190      89.317 119.066  59.248  1.00  0.00           H  
ATOM   2500  HB3 SER   190      87.981 119.150  60.349  1.00  0.00           H  
ATOM   2501  OG  SER   190      87.841 120.420  58.849  1.00  0.00           O  
ATOM   2502  HG  SER   190      87.003 119.971  58.715  1.00  0.00           H  
ATOM   2503  C   SER   190      88.500 121.623  61.336  1.00  0.00           C  
ATOM   2504  O   SER   190      87.785 121.257  62.285  1.00  0.00           O  
ATOM   2505  N   GLY   191      88.358 122.928  60.914  1.00  0.00           N  
ATOM   2506  H   GLY   191      87.652 123.466  61.396  1.00  0.00           H  
ATOM   2507  CA  GLY   191      88.902 123.527  59.646  1.00  0.00           C  
ATOM   2508  HA2 GLY   191      89.586 124.303  59.989  1.00  0.00           H  
ATOM   2509  HA3 GLY   191      89.465 122.802  59.058  1.00  0.00           H  
ATOM   2510  C   GLY   191      87.722 124.167  58.885  1.00  0.00           C  
ATOM   2511  O   GLY   191      86.557 123.987  59.146  1.00  0.00           O  
ATOM   2512  N   GLY   192      88.122 124.919  57.843  1.00  0.00           N  
ATOM   2513  H   GLY   192      89.104 124.816  57.632  1.00  0.00           H  
ATOM   2514  CA  GLY   192      87.187 125.448  56.825  1.00  0.00           C  
ATOM   2515  HA2 GLY   192      86.845 126.446  57.101  1.00  0.00           H  
ATOM   2516  HA3 GLY   192      87.705 125.559  55.873  1.00  0.00           H  
ATOM   2517  C   GLY   192      86.117 124.339  56.359  1.00  0.00           C  
ATOM   2518  O   GLY   192      86.539 123.216  56.017  1.00  0.00           O  
ATOM   2519  N   GLY   193      84.823 124.669  56.362  1.00  0.00           N  
ATOM   2520  H   GLY   193      84.559 125.630  56.524  1.00  0.00           H  
ATOM   2521  CA  GLY   193      83.769 123.697  55.996  1.00  0.00           C  
ATOM   2522  HA2 GLY   193      83.695 123.589  54.914  1.00  0.00           H  
ATOM   2523  HA3 GLY   193      84.007 122.707  56.385  1.00  0.00           H  
ATOM   2524  C   GLY   193      82.365 123.991  56.552  1.00  0.00           C  
ATOM   2525  O   GLY   193      82.225 124.711  57.567  1.00  0.00           O  
ATOM   2526  N   TYR   194      81.359 123.466  55.881  1.00  0.00           N  
ATOM   2527  H   TYR   194      81.615 122.925  55.067  1.00  0.00           H  
ATOM   2528  CA  TYR   194      79.957 123.436  56.201  1.00  0.00           C  
ATOM   2529  HA  TYR   194      79.750 124.482  56.430  1.00  0.00           H  
ATOM   2530  CB  TYR   194      79.146 123.008  54.968  1.00  0.00           C  
ATOM   2531  HB2 TYR   194      79.488 122.000  54.736  1.00  0.00           H  
ATOM   2532  HB3 TYR   194      78.088 122.818  55.145  1.00  0.00           H  
ATOM   2533  CG  TYR   194      79.398 123.831  53.743  1.00  0.00           C  
ATOM   2534  CD1 TYR   194      79.534 125.284  53.752  1.00  0.00           C  
ATOM   2535  HD1 TYR   194      79.333 125.908  54.610  1.00  0.00           H  
ATOM   2536  CE1 TYR   194      79.745 125.922  52.503  1.00  0.00           C  
ATOM   2537  HE1 TYR   194      79.876 126.994  52.479  1.00  0.00           H  
ATOM   2538  CZ  TYR   194      79.880 125.207  51.330  1.00  0.00           C  
ATOM   2539  OH  TYR   194      80.088 125.898  50.177  1.00  0.00           O  
ATOM   2540  HH  TYR   194      80.003 126.829  50.396  1.00  0.00           H  
ATOM   2541  CE2 TYR   194      79.921 123.779  51.352  1.00  0.00           C  
ATOM   2542  HE2 TYR   194      80.187 123.215  50.471  1.00  0.00           H  
ATOM   2543  CD2 TYR   194      79.724 123.068  52.545  1.00  0.00           C  
ATOM   2544  HD2 TYR   194      79.672 121.989  52.531  1.00  0.00           H  
ATOM   2545  C   TYR   194      79.544 122.593  57.382  1.00  0.00           C  
ATOM   2546  O   TYR   194      79.969 121.455  57.493  1.00  0.00           O  
ATOM   2547  N   GLY   195      78.540 122.914  58.231  1.00  0.00           N  
ATOM   2548  H   GLY   195      78.344 122.350  59.046  1.00  0.00           H  
ATOM   2549  CA  GLY   195      77.572 124.051  58.048  1.00  0.00           C  
ATOM   2550  HA2 GLY   195      78.009 125.044  58.163  1.00  0.00           H  
ATOM   2551  HA3 GLY   195      77.220 123.962  57.021  1.00  0.00           H  
ATOM   2552  C   GLY   195      76.409 123.962  59.078  1.00  0.00           C  
ATOM   2553  O   GLY   195      76.465 123.347  60.159  1.00  0.00           O  
ATOM   2554  N   ASN   196      75.300 124.533  58.659  1.00  0.00           N  
ATOM   2555  H   ASN   196      75.418 125.038  57.792  1.00  0.00           H  
ATOM   2556  CA  ASN   196      73.923 124.289  59.213  1.00  0.00           C  
ATOM   2557  HA  ASN   196      73.853 123.238  59.493  1.00  0.00           H  
ATOM   2558  CB  ASN   196      73.646 125.292  60.358  1.00  0.00           C  
ATOM   2559  HB2 ASN   196      74.510 125.334  61.022  1.00  0.00           H  
ATOM   2560  HB3 ASN   196      73.436 126.333  60.114  1.00  0.00           H  
ATOM   2561  CG  ASN   196      72.493 124.879  61.291  1.00  0.00           C  
ATOM   2562  OD1 ASN   196      72.161 123.710  61.445  1.00  0.00           O  
ATOM   2563  ND2 ASN   196      71.699 125.739  61.832  1.00  0.00           N  
ATOM   2564 HD21 ASN   196      70.966 125.425  62.452  1.00  0.00           H  
ATOM   2565 HD22 ASN   196      71.641 126.693  61.506  1.00  0.00           H  
ATOM   2566  C   ASN   196      72.769 124.285  58.185  1.00  0.00           C  
ATOM   2567  O   ASN   196      72.679 125.179  57.334  1.00  0.00           O  
ATOM   2568  N   GLN   197      71.979 123.202  58.209  1.00  0.00           N  
ATOM   2569  H   GLN   197      72.088 122.522  58.948  1.00  0.00           H  
ATOM   2570  CA  GLN   197      70.919 122.785  57.279  1.00  0.00           C  
ATOM   2571  HA  GLN   197      71.404 122.718  56.305  1.00  0.00           H  
ATOM   2572  CB  GLN   197      70.368 121.422  57.636  1.00  0.00           C  
ATOM   2573  HB2 GLN   197      71.160 120.735  57.335  1.00  0.00           H  
ATOM   2574  HB3 GLN   197      70.221 121.341  58.713  1.00  0.00           H  
ATOM   2575  CG  GLN   197      69.108 120.974  56.966  1.00  0.00           C  
ATOM   2576  HG2 GLN   197      68.180 121.255  57.465  1.00  0.00           H  
ATOM   2577  HG3 GLN   197      69.056 121.465  55.994  1.00  0.00           H  
ATOM   2578  CD  GLN   197      69.198 119.424  56.812  1.00  0.00           C  
ATOM   2579  OE1 GLN   197      69.399 118.881  55.719  1.00  0.00           O  
ATOM   2580  NE2 GLN   197      68.834 118.777  57.867  1.00  0.00           N  
ATOM   2581 HE21 GLN   197      68.694 119.389  58.658  1.00  0.00           H  
ATOM   2582 HE22 GLN   197      69.058 117.793  57.910  1.00  0.00           H  
ATOM   2583  C   GLN   197      69.762 123.793  57.174  1.00  0.00           C  
ATOM   2584  O   GLN   197      69.487 124.412  58.146  1.00  0.00           O  
ATOM   2585  N   ASP   198      69.119 123.911  55.998  1.00  0.00           N  
ATOM   2586  H   ASP   198      69.344 123.305  55.222  1.00  0.00           H  
ATOM   2587  CA  ASP   198      67.955 124.718  55.699  1.00  0.00           C  
ATOM   2588  HA  ASP   198      68.137 125.730  56.062  1.00  0.00           H  
ATOM   2589  CB  ASP   198      67.830 124.994  54.199  1.00  0.00           C  
ATOM   2590  HB2 ASP   198      67.608 124.083  53.643  1.00  0.00           H  
ATOM   2591  HB3 ASP   198      67.027 125.712  54.032  1.00  0.00           H  
ATOM   2592  CG  ASP   198      69.028 125.702  53.571  1.00  0.00           C  
ATOM   2593  OD1 ASP   198      69.143 125.724  52.339  1.00  0.00           O  
ATOM   2594  OD2 ASP   198      69.894 126.244  54.318  1.00  0.00           O  
ATOM   2595  C   ASP   198      66.712 124.209  56.413  1.00  0.00           C  
ATOM   2596  O   ASP   198      66.293 123.071  56.160  1.00  0.00           O  
ATOM   2597  N   GLN   199      66.047 125.111  57.205  1.00  0.00           N  
ATOM   2598  H   GLN   199      66.472 126.027  57.219  1.00  0.00           H  
ATOM   2599  CA  GLN   199      64.865 124.742  58.050  1.00  0.00           C  
ATOM   2600  HA  GLN   199      64.389 123.840  57.663  1.00  0.00           H  
ATOM   2601  CB  GLN   199      65.198 124.543  59.534  1.00  0.00           C  
ATOM   2602  HB2 GLN   199      65.568 125.513  59.868  1.00  0.00           H  
ATOM   2603  HB3 GLN   199      64.417 124.314  60.258  1.00  0.00           H  
ATOM   2604  CG  GLN   199      66.316 123.557  59.780  1.00  0.00           C  
ATOM   2605  HG2 GLN   199      65.919 122.608  59.422  1.00  0.00           H  
ATOM   2606  HG3 GLN   199      67.178 123.915  59.217  1.00  0.00           H  
ATOM   2607  CD  GLN   199      66.746 123.316  61.225  1.00  0.00           C  
ATOM   2608  OE1 GLN   199      67.342 122.370  61.631  1.00  0.00           O  
ATOM   2609  NE2 GLN   199      66.478 124.221  62.195  1.00  0.00           N  
ATOM   2610 HE21 GLN   199      65.965 125.010  61.830  1.00  0.00           H  
ATOM   2611 HE22 GLN   199      66.693 124.043  63.166  1.00  0.00           H  
ATOM   2612  C   GLN   199      63.840 125.805  57.780  1.00  0.00           C  
ATOM   2613  O   GLN   199      64.024 126.907  58.283  1.00  0.00           O  
ATOM   2614  N   SER   200      62.684 125.646  57.114  1.00  0.00           N  
ATOM   2615  H   SER   200      62.145 126.499  57.060  1.00  0.00           H  
ATOM   2616  CA  SER   200      62.288 124.554  56.191  1.00  0.00           C  
ATOM   2617  HA  SER   200      62.207 123.632  56.766  1.00  0.00           H  
ATOM   2618  CB  SER   200      61.038 125.010  55.446  1.00  0.00           C  
ATOM   2619  HB2 SER   200      61.297 125.828  54.775  1.00  0.00           H  
ATOM   2620  HB3 SER   200      60.635 124.210  54.824  1.00  0.00           H  
ATOM   2621  OG  SER   200      60.055 125.463  56.361  1.00  0.00           O  
ATOM   2622  HG  SER   200      59.780 124.714  56.896  1.00  0.00           H  
ATOM   2623  C   SER   200      63.330 124.355  55.055  1.00  0.00           C  
ATOM   2624  O   SER   200      64.136 125.257  54.739  1.00  0.00           O  
ATOM   2625  N   GLY   201      63.252 123.158  54.450  1.00  0.00           N  
ATOM   2626  H   GLY   201      62.724 122.429  54.908  1.00  0.00           H  
ATOM   2627  CA  GLY   201      64.030 122.664  53.252  1.00  0.00           C  
ATOM   2628  HA2 GLY   201      65.086 122.921  53.332  1.00  0.00           H  
ATOM   2629  HA3 GLY   201      63.860 121.587  53.255  1.00  0.00           H  
ATOM   2630  C   GLY   201      63.529 123.016  51.806  1.00  0.00           C  
ATOM   2631  O   GLY   201      62.397 123.377  51.516  1.00  0.00           O  
ATOM   2632  N   GLY   202      64.355 122.819  50.742  1.00  0.00           N  
ATOM   2633  H   GLY   202      64.022 123.123  49.839  1.00  0.00           H  
ATOM   2634  CA  GLY   202      65.642 122.161  50.750  1.00  0.00           C  
ATOM   2635  HA2 GLY   202      66.463 122.672  51.253  1.00  0.00           H  
ATOM   2636  HA3 GLY   202      65.405 121.157  51.102  1.00  0.00           H  
ATOM   2637  C   GLY   202      66.082 122.040  49.227  1.00  0.00           C  
ATOM   2638  O   GLY   202      65.413 122.762  48.387  1.00  0.00           O  
ATOM   2639  N   GLY   203      67.120 121.370  48.879  1.00  0.00           N  
ATOM   2640  H   GLY   203      67.235 121.366  47.875  1.00  0.00           H  
ATOM   2641  CA  GLY   203      68.008 120.542  49.660  1.00  0.00           C  
ATOM   2642  HA2 GLY   203      67.362 120.053  50.389  1.00  0.00           H  
ATOM   2643  HA3 GLY   203      68.492 119.868  48.953  1.00  0.00           H  
ATOM   2644  C   GLY   203      69.169 121.293  50.400  1.00  0.00           C  
ATOM   2645  O   GLY   203      69.236 122.497  50.194  1.00  0.00           O  
ATOM   2646  N   GLY   204      69.970 120.558  51.146  1.00  0.00           N  
ATOM   2647  H   GLY   204      69.717 119.632  51.460  1.00  0.00           H  
ATOM   2648  CA  GLY   204      71.222 121.116  51.643  1.00  0.00           C  
ATOM   2649  HA2 GLY   204      71.917 120.278  51.698  1.00  0.00           H  
ATOM   2650  HA3 GLY   204      71.724 121.751  50.913  1.00  0.00           H  
ATOM   2651  C   GLY   204      71.080 121.955  52.934  1.00  0.00           C  
ATOM   2652  O   GLY   204      69.982 122.236  53.372  1.00  0.00           O  
ATOM   2653  N   SER   205      72.196 122.186  53.693  1.00  0.00           N  
ATOM   2654  H   SER   205      71.954 122.716  54.518  1.00  0.00           H  
ATOM   2655  CA  SER   205      73.569 121.546  53.692  1.00  0.00           C  
ATOM   2656  HA  SER   205      73.931 121.448  52.668  1.00  0.00           H  
ATOM   2657  CB  SER   205      74.540 122.452  54.495  1.00  0.00           C  
ATOM   2658  HB2 SER   205      75.582 122.135  54.436  1.00  0.00           H  
ATOM   2659  HB3 SER   205      74.508 123.503  54.208  1.00  0.00           H  
ATOM   2660  OG  SER   205      74.208 122.332  55.894  1.00  0.00           O  
ATOM   2661  HG  SER   205      74.715 121.596  56.245  1.00  0.00           H  
ATOM   2662  C   SER   205      73.503 120.105  54.085  1.00  0.00           C  
ATOM   2663  O   SER   205      72.486 119.569  54.599  1.00  0.00           O  
ATOM   2664  N   GLY   206      74.614 119.337  54.031  1.00  0.00           N  
ATOM   2665  H   GLY   206      75.463 119.694  53.616  1.00  0.00           H  
ATOM   2666  CA  GLY   206      74.609 117.891  54.167  1.00  0.00           C  
ATOM   2667  HA2 GLY   206      75.633 117.549  54.013  1.00  0.00           H  
ATOM   2668  HA3 GLY   206      74.377 117.693  55.213  1.00  0.00           H  
ATOM   2669  C   GLY   206      73.716 117.100  53.216  1.00  0.00           C  
ATOM   2670  O   GLY   206      73.092 117.630  52.327  1.00  0.00           O  
ATOM   2671  N   GLY   207      73.563 115.804  53.384  1.00  0.00           N  
ATOM   2672  H   GLY   207      72.921 115.362  52.740  1.00  0.00           H  
ATOM   2673  CA  GLY   207      74.153 114.915  54.396  1.00  0.00           C  
ATOM   2674  HA2 GLY   207      73.973 115.449  55.329  1.00  0.00           H  
ATOM   2675  HA3 GLY   207      73.595 113.980  54.336  1.00  0.00           H  
ATOM   2676  C   GLY   207      75.666 114.755  54.197  1.00  0.00           C  
ATOM   2677  O   GLY   207      76.247 114.891  53.125  1.00  0.00           O  
ATOM   2678  N   TYR   208      76.383 114.460  55.321  1.00  0.00           N  
ATOM   2679  H   TYR   208      75.922 114.248  56.194  1.00  0.00           H  
ATOM   2680  CA  TYR   208      77.814 114.146  55.195  1.00  0.00           C  
ATOM   2681  HA  TYR   208      78.291 114.972  54.668  1.00  0.00           H  
ATOM   2682  CB  TYR   208      78.506 114.203  56.582  1.00  0.00           C  
ATOM   2683  HB2 TYR   208      78.446 115.221  56.969  1.00  0.00           H  
ATOM   2684  HB3 TYR   208      77.980 113.419  57.126  1.00  0.00           H  
ATOM   2685  CG  TYR   208      79.994 113.815  56.575  1.00  0.00           C  
ATOM   2686  CD1 TYR   208      80.926 114.723  56.130  1.00  0.00           C  
ATOM   2687  HD1 TYR   208      80.716 115.769  55.964  1.00  0.00           H  
ATOM   2688  CE1 TYR   208      82.244 114.341  55.854  1.00  0.00           C  
ATOM   2689  HE1 TYR   208      82.952 115.006  55.383  1.00  0.00           H  
ATOM   2690  CZ  TYR   208      82.581 112.953  56.118  1.00  0.00           C  
ATOM   2691  OH  TYR   208      83.797 112.485  55.697  1.00  0.00           O  
ATOM   2692  HH  TYR   208      84.011 111.673  56.163  1.00  0.00           H  
ATOM   2693  CE2 TYR   208      81.648 112.111  56.778  1.00  0.00           C  
ATOM   2694  HE2 TYR   208      81.894 111.119  57.126  1.00  0.00           H  
ATOM   2695  CD2 TYR   208      80.342 112.521  56.953  1.00  0.00           C  
ATOM   2696  HD2 TYR   208      79.603 111.821  57.314  1.00  0.00           H  
ATOM   2697  C   TYR   208      78.170 112.879  54.372  1.00  0.00           C  
ATOM   2698  O   TYR   208      77.682 111.752  54.669  1.00  0.00           O  
ATOM   2699  N   GLY   209      79.207 112.962  53.536  1.00  0.00           N  
ATOM   2700  H   GLY   209      79.566 113.881  53.319  1.00  0.00           H  
ATOM   2701  CA  GLY   209      79.846 111.857  52.767  1.00  0.00           C  
ATOM   2702  HA2 GLY   209      80.752 111.612  53.322  1.00  0.00           H  
ATOM   2703  HA3 GLY   209      79.233 110.960  52.850  1.00  0.00           H  
ATOM   2704  C   GLY   209      80.087 112.200  51.299  1.00  0.00           C  
ATOM   2705  O   GLY   209      79.220 112.756  50.621  1.00  0.00           O  
ATOM   2706  N   GLN   210      81.163 111.788  50.592  1.00  0.00           N  
ATOM   2707  H   GLN   210      81.118 112.091  49.630  1.00  0.00           H  
ATOM   2708  CA  GLN   210      82.231 110.939  51.078  1.00  0.00           C  
ATOM   2709  HA  GLN   210      82.757 110.529  50.216  1.00  0.00           H  
ATOM   2710  CB  GLN   210      83.254 111.625  52.042  1.00  0.00           C  
ATOM   2711  HB2 GLN   210      82.858 111.849  53.033  1.00  0.00           H  
ATOM   2712  HB3 GLN   210      84.099 110.936  52.069  1.00  0.00           H  
ATOM   2713  CG  GLN   210      83.793 112.927  51.339  1.00  0.00           C  
ATOM   2714  HG2 GLN   210      84.800 112.961  51.754  1.00  0.00           H  
ATOM   2715  HG3 GLN   210      83.968 112.803  50.270  1.00  0.00           H  
ATOM   2716  CD  GLN   210      83.212 114.277  51.705  1.00  0.00           C  
ATOM   2717  OE1 GLN   210      82.536 114.472  52.715  1.00  0.00           O  
ATOM   2718  NE2 GLN   210      83.526 115.286  50.965  1.00  0.00           N  
ATOM   2719 HE21 GLN   210      82.983 116.122  51.125  1.00  0.00           H  
ATOM   2720 HE22 GLN   210      84.178 115.151  50.205  1.00  0.00           H  
ATOM   2721  C   GLN   210      81.668 109.587  51.730  1.00  0.00           C  
ATOM   2722  O   GLN   210      82.160 109.176  52.795  1.00  0.00           O  
ATOM   2723  N   GLN   211      80.622 108.935  51.171  1.00  0.00           N  
ATOM   2724  H   GLN   211      80.360 109.239  50.245  1.00  0.00           H  
ATOM   2725  CA  GLN   211      80.216 107.600  51.591  1.00  0.00           C  
ATOM   2726  HA  GLN   211      80.070 107.698  52.666  1.00  0.00           H  
ATOM   2727  CB  GLN   211      78.857 107.268  51.004  1.00  0.00           C  
ATOM   2728  HB2 GLN   211      78.438 106.461  51.605  1.00  0.00           H  
ATOM   2729  HB3 GLN   211      78.211 108.134  51.147  1.00  0.00           H  
ATOM   2730  CG  GLN   211      78.789 106.916  49.520  1.00  0.00           C  
ATOM   2731  HG2 GLN   211      79.226 107.781  49.021  1.00  0.00           H  
ATOM   2732  HG3 GLN   211      79.274 105.949  49.388  1.00  0.00           H  
ATOM   2733  CD  GLN   211      77.412 106.805  48.988  1.00  0.00           C  
ATOM   2734  OE1 GLN   211      76.511 106.646  49.742  1.00  0.00           O  
ATOM   2735  NE2 GLN   211      77.298 106.854  47.628  1.00  0.00           N  
ATOM   2736 HE21 GLN   211      78.121 106.811  47.043  1.00  0.00           H  
ATOM   2737 HE22 GLN   211      76.437 106.736  47.112  1.00  0.00           H  
ATOM   2738  C   GLN   211      81.186 106.439  51.337  1.00  0.00           C  
ATOM   2739  O   GLN   211      81.140 105.523  52.127  1.00  0.00           O  
ATOM   2740  N   ASP   212      82.100 106.510  50.366  1.00  0.00           N  
ATOM   2741  H   ASP   212      82.116 107.276  49.707  1.00  0.00           H  
ATOM   2742  CA  ASP   212      83.144 105.498  50.058  1.00  0.00           C  
ATOM   2743  HA  ASP   212      82.564 104.578  50.130  1.00  0.00           H  
ATOM   2744  CB  ASP   212      83.603 105.686  48.628  1.00  0.00           C  
ATOM   2745  HB2 ASP   212      84.145 106.632  48.634  1.00  0.00           H  
ATOM   2746  HB3 ASP   212      84.300 104.891  48.365  1.00  0.00           H  
ATOM   2747  CG  ASP   212      82.553 105.728  47.570  1.00  0.00           C  
ATOM   2748  OD1 ASP   212      82.425 106.814  46.900  1.00  0.00           O  
ATOM   2749  OD2 ASP   212      81.725 104.818  47.625  1.00  0.00           O  
ATOM   2750  C   ASP   212      84.330 105.484  51.046  1.00  0.00           C  
ATOM   2751  O   ASP   212      85.088 104.574  51.052  1.00  0.00           O  
ATOM   2752  N   ARG   213      84.395 106.505  51.915  1.00  0.00           N  
ATOM   2753  H   ARG   213      83.634 107.167  51.960  1.00  0.00           H  
ATOM   2754  CA  ARG   213      85.547 106.944  52.735  1.00  0.00           C  
ATOM   2755  HA  ARG   213      86.287 106.147  52.655  1.00  0.00           H  
ATOM   2756  CB  ARG   213      86.099 108.209  52.002  1.00  0.00           C  
ATOM   2757  HB2 ARG   213      86.200 108.101  50.922  1.00  0.00           H  
ATOM   2758  HB3 ARG   213      85.403 109.016  52.232  1.00  0.00           H  
ATOM   2759  CG  ARG   213      87.527 108.530  52.540  1.00  0.00           C  
ATOM   2760  HG2 ARG   213      87.925 109.392  52.005  1.00  0.00           H  
ATOM   2761  HG3 ARG   213      87.550 108.818  53.591  1.00  0.00           H  
ATOM   2762  CD  ARG   213      88.567 107.475  52.278  1.00  0.00           C  
ATOM   2763  HD2 ARG   213      88.301 106.508  52.707  1.00  0.00           H  
ATOM   2764  HD3 ARG   213      88.617 107.413  51.191  1.00  0.00           H  
ATOM   2765  NE  ARG   213      89.884 107.788  52.888  1.00  0.00           N  
ATOM   2766  HE  ARG   213      90.543 108.298  52.318  1.00  0.00           H  
ATOM   2767  CZ  ARG   213      90.393 107.279  54.049  1.00  0.00           C  
ATOM   2768  NH1 ARG   213      89.759 106.470  54.845  1.00  0.00           N  
ATOM   2769 HH11 ARG   213      90.124 106.280  55.767  1.00  0.00           H  
ATOM   2770 HH12 ARG   213      88.892 106.068  54.521  1.00  0.00           H  
ATOM   2771  NH2 ARG   213      91.411 107.822  54.591  1.00  0.00           N  
ATOM   2772 HH21 ARG   213      91.824 107.420  55.421  1.00  0.00           H  
ATOM   2773 HH22 ARG   213      91.851 108.603  54.126  1.00  0.00           H  
ATOM   2774  C   ARG   213      85.258 107.108  54.280  1.00  0.00           C  
ATOM   2775  O   ARG   213      85.137 108.221  54.792  1.00  0.00           O  
ATOM   2776  N   GLY   214      85.041 105.994  54.996  1.00  0.00           N  
ATOM   2777  H   GLY   214      84.768 106.110  55.961  1.00  0.00           H  
ATOM   2778  CA  GLY   214      85.258 104.552  54.593  1.00  0.00           C  
ATOM   2779  HA2 GLY   214      84.678 103.887  55.234  1.00  0.00           H  
ATOM   2780  HA3 GLY   214      85.010 104.442  53.538  1.00  0.00           H  
ATOM   2781  C   GLY   214      86.689 104.037  54.744  1.00  0.00           C  
ATOM   2782  O   GLY   214      87.576 104.783  54.221  1.00  0.00           O  
ATOM   2783  OXT GLY   214      86.879 102.922  55.332  1.00  0.00           O  
TER    2784      GLY   214 
END   
