# Supplementary material for: Visualization of oligomerization, clustering, and density transition of intrinsically disordered proteins
Source: Natl Sci Rev. 2026 Feb 14;13(7):nwag107. doi: 10.1093/nsr/nwag107 (PMC13114874; doi:10.1093/nsr/nwag107)
Supplement: nwag107_Supplemental_Files [file nwag107_supplemental_files.zip › SI-MD-Structures/MD-Sturctures/frame212.pdb]

CRYST1  135.077  149.237  136.840  90.00  90.00  90.00               1
ATOM      1  N   MET     1      27.699  99.001  87.999  1.00  0.00           N  
ATOM      2  H1  MET     1      27.367  98.322  88.669  1.00  0.00           H  
ATOM      3  H2  MET     1      28.503  99.482  88.376  1.00  0.00           H  
ATOM      4  H3  MET     1      26.970  99.699  87.952  1.00  0.00           H  
ATOM      5  CA  MET     1      27.917  98.426  86.636  1.00  0.00           C  
ATOM      6  HA  MET     1      28.518  99.109  86.034  1.00  0.00           H  
ATOM      7  CB  MET     1      28.581  97.048  86.823  1.00  0.00           C  
ATOM      8  HB2 MET     1      28.137  96.634  87.728  1.00  0.00           H  
ATOM      9  HB3 MET     1      28.205  96.448  85.995  1.00  0.00           H  
ATOM     10  CG  MET     1      30.092  97.006  86.869  1.00  0.00           C  
ATOM     11  HG2 MET     1      30.574  97.470  86.008  1.00  0.00           H  
ATOM     12  HG3 MET     1      30.400  97.504  87.788  1.00  0.00           H  
ATOM     13  SD  MET     1      30.548  95.271  86.816  1.00  0.00           S  
ATOM     14  CE  MET     1      32.169  95.581  87.562  1.00  0.00           C  
ATOM     15  HE1 MET     1      32.042  95.963  88.575  1.00  0.00           H  
ATOM     16  HE2 MET     1      32.736  94.650  87.574  1.00  0.00           H  
ATOM     17  HE3 MET     1      32.639  96.337  86.934  1.00  0.00           H  
ATOM     18  C   MET     1      26.569  98.135  85.915  1.00  0.00           C  
ATOM     19  O   MET     1      25.663  97.687  86.637  1.00  0.00           O  
ATOM     20  N   ALA     2      26.451  98.418  84.593  1.00  0.00           N  
ATOM     21  H   ALA     2      25.573  98.127  84.185  1.00  0.00           H  
ATOM     22  CA  ALA     2      27.302  99.285  83.697  1.00  0.00           C  
ATOM     23  HA  ALA     2      26.813  99.138  82.734  1.00  0.00           H  
ATOM     24  CB  ALA     2      27.186 100.741  84.111  1.00  0.00           C  
ATOM     25  HB1 ALA     2      26.178 101.155  84.129  1.00  0.00           H  
ATOM     26  HB2 ALA     2      27.642 100.936  85.082  1.00  0.00           H  
ATOM     27  HB3 ALA     2      27.802 101.309  83.413  1.00  0.00           H  
ATOM     28  C   ALA     2      28.776  98.757  83.401  1.00  0.00           C  
ATOM     29  O   ALA     2      29.650  99.211  84.120  1.00  0.00           O  
ATOM     30  N   SER     3      29.019  97.744  82.497  1.00  0.00           N  
ATOM     31  H   SER     3      29.948  97.348  82.517  1.00  0.00           H  
ATOM     32  CA  SER     3      28.057  97.055  81.602  1.00  0.00           C  
ATOM     33  HA  SER     3      27.618  97.772  80.907  1.00  0.00           H  
ATOM     34  CB  SER     3      28.871  96.117  80.692  1.00  0.00           C  
ATOM     35  HB2 SER     3      29.643  96.638  80.126  1.00  0.00           H  
ATOM     36  HB3 SER     3      29.282  95.318  81.309  1.00  0.00           H  
ATOM     37  OG  SER     3      27.839  95.524  79.853  1.00  0.00           O  
ATOM     38  HG  SER     3      28.269  94.869  79.299  1.00  0.00           H  
ATOM     39  C   SER     3      27.023  96.211  82.404  1.00  0.00           C  
ATOM     40  O   SER     3      27.381  95.521  83.353  1.00  0.00           O  
ATOM     41  N   ASN     4      25.710  96.163  81.941  1.00  0.00           N  
ATOM     42  H   ASN     4      25.521  96.720  81.120  1.00  0.00           H  
ATOM     43  CA  ASN     4      24.726  95.093  82.301  1.00  0.00           C  
ATOM     44  HA  ASN     4      24.980  94.504  83.183  1.00  0.00           H  
ATOM     45  CB  ASN     4      23.448  95.853  82.641  1.00  0.00           C  
ATOM     46  HB2 ASN     4      23.085  96.383  81.760  1.00  0.00           H  
ATOM     47  HB3 ASN     4      22.602  95.215  82.894  1.00  0.00           H  
ATOM     48  CG  ASN     4      23.727  96.789  83.766  1.00  0.00           C  
ATOM     49  OD1 ASN     4      24.244  96.435  84.781  1.00  0.00           O  
ATOM     50  ND2 ASN     4      23.367  98.072  83.649  1.00  0.00           N  
ATOM     51 HD21 ASN     4      23.607  98.735  84.372  1.00  0.00           H  
ATOM     52 HD22 ASN     4      22.872  98.341  82.810  1.00  0.00           H  
ATOM     53  C   ASN     4      24.571  94.149  81.104  1.00  0.00           C  
ATOM     54  O   ASN     4      23.661  94.447  80.272  1.00  0.00           O  
ATOM     55  N   ASP     5      25.429  93.147  80.868  1.00  0.00           N  
ATOM     56  H   ASP     5      25.450  92.754  79.938  1.00  0.00           H  
ATOM     57  CA  ASP     5      26.567  92.527  81.663  1.00  0.00           C  
ATOM     58  HA  ASP     5      26.731  93.103  82.573  1.00  0.00           H  
ATOM     59  CB  ASP     5      26.094  91.190  82.365  1.00  0.00           C  
ATOM     60  HB2 ASP     5      25.920  90.375  81.663  1.00  0.00           H  
ATOM     61  HB3 ASP     5      26.902  90.905  83.037  1.00  0.00           H  
ATOM     62  CG  ASP     5      24.782  91.437  83.136  1.00  0.00           C  
ATOM     63  OD1 ASP     5      24.784  91.989  84.230  1.00  0.00           O  
ATOM     64  OD2 ASP     5      23.726  90.945  82.753  1.00  0.00           O  
ATOM     65  C   ASP     5      27.812  92.358  80.786  1.00  0.00           C  
ATOM     66  O   ASP     5      27.803  92.372  79.535  1.00  0.00           O  
ATOM     67  N   TYR     6      28.957  92.168  81.381  1.00  0.00           N  
ATOM     68  H   TYR     6      28.878  92.062  82.382  1.00  0.00           H  
ATOM     69  CA  TYR     6      30.256  91.764  80.748  1.00  0.00           C  
ATOM     70  HA  TYR     6      30.570  92.377  79.903  1.00  0.00           H  
ATOM     71  CB  TYR     6      31.468  92.091  81.690  1.00  0.00           C  
ATOM     72  HB2 TYR     6      31.366  91.483  82.589  1.00  0.00           H  
ATOM     73  HB3 TYR     6      32.480  91.801  81.406  1.00  0.00           H  
ATOM     74  CG  TYR     6      31.648  93.605  81.900  1.00  0.00           C  
ATOM     75  CD1 TYR     6      31.537  94.125  83.189  1.00  0.00           C  
ATOM     76  HD1 TYR     6      31.297  93.444  83.992  1.00  0.00           H  
ATOM     77  CE1 TYR     6      31.667  95.516  83.349  1.00  0.00           C  
ATOM     78  HE1 TYR     6      31.656  95.981  84.323  1.00  0.00           H  
ATOM     79  CZ  TYR     6      31.973  96.301  82.294  1.00  0.00           C  
ATOM     80  OH  TYR     6      32.102  97.633  82.510  1.00  0.00           O  
ATOM     81  HH  TYR     6      32.282  97.920  83.409  1.00  0.00           H  
ATOM     82  CE2 TYR     6      32.082  95.768  80.965  1.00  0.00           C  
ATOM     83  HE2 TYR     6      32.173  96.432  80.118  1.00  0.00           H  
ATOM     84  CD2 TYR     6      31.899  94.422  80.763  1.00  0.00           C  
ATOM     85  HD2 TYR     6      31.821  94.063  79.748  1.00  0.00           H  
ATOM     86  C   TYR     6      30.342  90.298  80.329  1.00  0.00           C  
ATOM     87  O   TYR     6      29.363  89.520  80.567  1.00  0.00           O  
ATOM     88  N   THR     7      31.455  89.969  79.719  1.00  0.00           N  
ATOM     89  H   THR     7      32.071  90.759  79.591  1.00  0.00           H  
ATOM     90  CA  THR     7      31.798  88.740  79.162  1.00  0.00           C  
ATOM     91  HA  THR     7      31.304  87.848  79.549  1.00  0.00           H  
ATOM     92  CB  THR     7      31.391  88.707  77.693  1.00  0.00           C  
ATOM     93  HB  THR     7      30.384  89.107  77.575  1.00  0.00           H  
ATOM     94  CG2 THR     7      32.421  89.351  76.771  1.00  0.00           C  
ATOM     95 HG21 THR     7      33.278  88.709  76.570  1.00  0.00           H  
ATOM     96 HG22 THR     7      31.898  89.525  75.831  1.00  0.00           H  
ATOM     97 HG23 THR     7      32.864  90.237  77.227  1.00  0.00           H  
ATOM     98  OG1 THR     7      31.353  87.329  77.308  1.00  0.00           O  
ATOM     99  HG1 THR     7      31.249  87.135  76.373  1.00  0.00           H  
ATOM    100  C   THR     7      33.232  88.436  79.372  1.00  0.00           C  
ATOM    101  O   THR     7      34.026  89.195  79.973  1.00  0.00           O  
ATOM    102  N   GLN     8      33.583  87.222  79.084  1.00  0.00           N  
ATOM    103  H   GLN     8      32.950  86.583  78.624  1.00  0.00           H  
ATOM    104  CA  GLN     8      35.022  86.731  79.191  1.00  0.00           C  
ATOM    105  HA  GLN     8      35.093  86.251  80.167  1.00  0.00           H  
ATOM    106  CB  GLN     8      35.137  85.535  78.246  1.00  0.00           C  
ATOM    107  HB2 GLN     8      36.167  85.226  78.424  1.00  0.00           H  
ATOM    108  HB3 GLN     8      34.470  84.753  78.609  1.00  0.00           H  
ATOM    109  CG  GLN     8      34.983  85.755  76.741  1.00  0.00           C  
ATOM    110  HG2 GLN     8      34.004  86.212  76.595  1.00  0.00           H  
ATOM    111  HG3 GLN     8      35.690  86.487  76.351  1.00  0.00           H  
ATOM    112  CD  GLN     8      34.953  84.509  75.926  1.00  0.00           C  
ATOM    113  OE1 GLN     8      34.915  83.449  76.450  1.00  0.00           O  
ATOM    114  NE2 GLN     8      34.922  84.594  74.643  1.00  0.00           N  
ATOM    115 HE21 GLN     8      34.860  85.510  74.222  1.00  0.00           H  
ATOM    116 HE22 GLN     8      35.085  83.771  74.081  1.00  0.00           H  
ATOM    117  C   GLN     8      36.011  87.855  78.878  1.00  0.00           C  
ATOM    118  O   GLN     8      35.951  88.557  77.840  1.00  0.00           O  
ATOM    119  N   GLN     9      36.970  88.166  79.762  1.00  0.00           N  
ATOM    120  H   GLN     9      37.442  89.015  79.487  1.00  0.00           H  
ATOM    121  CA  GLN     9      37.268  87.588  81.109  1.00  0.00           C  
ATOM    122  HA  GLN     9      38.229  88.036  81.362  1.00  0.00           H  
ATOM    123  CB  GLN     9      36.315  88.069  82.229  1.00  0.00           C  
ATOM    124  HB2 GLN     9      35.287  87.708  82.262  1.00  0.00           H  
ATOM    125  HB3 GLN     9      36.617  87.618  83.174  1.00  0.00           H  
ATOM    126  CG  GLN     9      36.359  89.582  82.474  1.00  0.00           C  
ATOM    127  HG2 GLN     9      37.314  89.915  82.878  1.00  0.00           H  
ATOM    128  HG3 GLN     9      36.248  90.075  81.508  1.00  0.00           H  
ATOM    129  CD  GLN     9      35.281  89.911  83.467  1.00  0.00           C  
ATOM    130  OE1 GLN     9      34.518  89.175  84.035  1.00  0.00           O  
ATOM    131  NE2 GLN     9      35.141  91.136  83.733  1.00  0.00           N  
ATOM    132 HE21 GLN     9      35.786  91.699  83.197  1.00  0.00           H  
ATOM    133 HE22 GLN     9      34.608  91.524  84.498  1.00  0.00           H  
ATOM    134  C   GLN     9      37.436  86.071  81.213  1.00  0.00           C  
ATOM    135  O   GLN     9      36.684  85.425  81.917  1.00  0.00           O  
ATOM    136  N   ALA    10      38.357  85.446  80.450  1.00  0.00           N  
ATOM    137  H   ALA    10      38.263  84.443  80.523  1.00  0.00           H  
ATOM    138  CA  ALA    10      39.587  86.025  79.815  1.00  0.00           C  
ATOM    139  HA  ALA    10      39.465  87.066  79.516  1.00  0.00           H  
ATOM    140  CB  ALA    10      40.826  85.902  80.766  1.00  0.00           C  
ATOM    141  HB1 ALA    10      40.976  84.837  80.940  1.00  0.00           H  
ATOM    142  HB2 ALA    10      41.671  86.152  80.123  1.00  0.00           H  
ATOM    143  HB3 ALA    10      40.663  86.479  81.677  1.00  0.00           H  
ATOM    144  C   ALA    10      39.831  85.297  78.489  1.00  0.00           C  
ATOM    145  O   ALA    10      39.853  84.042  78.371  1.00  0.00           O  
ATOM    146  N   THR    11      40.248  86.080  77.497  1.00  0.00           N  
ATOM    147  H   THR    11      40.449  87.055  77.667  1.00  0.00           H  
ATOM    148  CA  THR    11      40.745  85.585  76.204  1.00  0.00           C  
ATOM    149  HA  THR    11      41.409  84.733  76.345  1.00  0.00           H  
ATOM    150  CB  THR    11      39.442  85.194  75.444  1.00  0.00           C  
ATOM    151  HB  THR    11      38.924  84.408  75.992  1.00  0.00           H  
ATOM    152  CG2 THR    11      38.421  86.261  75.176  1.00  0.00           C  
ATOM    153 HG21 THR    11      37.966  86.625  76.097  1.00  0.00           H  
ATOM    154 HG22 THR    11      38.788  87.216  74.801  1.00  0.00           H  
ATOM    155 HG23 THR    11      37.577  85.986  74.543  1.00  0.00           H  
ATOM    156  OG1 THR    11      39.712  84.528  74.281  1.00  0.00           O  
ATOM    157  HG1 THR    11      39.930  83.652  74.608  1.00  0.00           H  
ATOM    158  C   THR    11      41.544  86.631  75.444  1.00  0.00           C  
ATOM    159  O   THR    11      41.294  87.767  75.480  1.00  0.00           O  
ATOM    160  N   GLN    12      42.518  86.196  74.686  1.00  0.00           N  
ATOM    161  H   GLN    12      43.108  86.882  74.237  1.00  0.00           H  
ATOM    162  CA  GLN    12      42.967  84.792  74.333  1.00  0.00           C  
ATOM    163  HA  GLN    12      42.075  84.200  74.131  1.00  0.00           H  
ATOM    164  CB  GLN    12      43.697  84.800  73.020  1.00  0.00           C  
ATOM    165  HB2 GLN    12      43.811  83.753  72.738  1.00  0.00           H  
ATOM    166  HB3 GLN    12      43.033  85.333  72.339  1.00  0.00           H  
ATOM    167  CG  GLN    12      45.190  85.246  73.135  1.00  0.00           C  
ATOM    168  HG2 GLN    12      45.689  84.581  73.840  1.00  0.00           H  
ATOM    169  HG3 GLN    12      45.716  85.029  72.204  1.00  0.00           H  
ATOM    170  CD  GLN    12      45.328  86.680  73.602  1.00  0.00           C  
ATOM    171  OE1 GLN    12      44.578  87.574  73.164  1.00  0.00           O  
ATOM    172  NE2 GLN    12      46.256  87.000  74.446  1.00  0.00           N  
ATOM    173 HE21 GLN    12      46.206  87.947  74.793  1.00  0.00           H  
ATOM    174 HE22 GLN    12      46.956  86.391  74.845  1.00  0.00           H  
ATOM    175  C   GLN    12      43.665  84.159  75.554  1.00  0.00           C  
ATOM    176  O   GLN    12      44.436  84.809  76.197  1.00  0.00           O  
ATOM    177  N   SER    13      43.352  82.949  75.918  1.00  0.00           N  
ATOM    178  H   SER    13      42.557  82.500  75.484  1.00  0.00           H  
ATOM    179  CA  SER    13      43.890  82.218  77.042  1.00  0.00           C  
ATOM    180  HA  SER    13      43.623  82.742  77.960  1.00  0.00           H  
ATOM    181  CB  SER    13      43.606  80.698  77.012  1.00  0.00           C  
ATOM    182  HB2 SER    13      43.815  80.243  76.043  1.00  0.00           H  
ATOM    183  HB3 SER    13      44.233  80.147  77.712  1.00  0.00           H  
ATOM    184  OG  SER    13      42.323  80.461  77.340  1.00  0.00           O  
ATOM    185  HG  SER    13      42.046  81.146  77.953  1.00  0.00           H  
ATOM    186  C   SER    13      45.425  82.169  77.092  1.00  0.00           C  
ATOM    187  O   SER    13      46.044  81.743  76.080  1.00  0.00           O  
ATOM    188  N   TYR    14      46.015  82.508  78.279  1.00  0.00           N  
ATOM    189  H   TYR    14      45.354  82.778  78.995  1.00  0.00           H  
ATOM    190  CA  TYR    14      47.449  82.673  78.403  1.00  0.00           C  
ATOM    191  HA  TYR    14      48.020  81.786  78.130  1.00  0.00           H  
ATOM    192  CB  TYR    14      47.916  83.864  77.539  1.00  0.00           C  
ATOM    193  HB2 TYR    14      47.597  83.709  76.509  1.00  0.00           H  
ATOM    194  HB3 TYR    14      47.516  84.809  77.905  1.00  0.00           H  
ATOM    195  CG  TYR    14      49.429  84.149  77.545  1.00  0.00           C  
ATOM    196  CD1 TYR    14      50.259  83.556  76.559  1.00  0.00           C  
ATOM    197  HD1 TYR    14      49.838  82.833  75.877  1.00  0.00           H  
ATOM    198  CE1 TYR    14      51.605  83.802  76.580  1.00  0.00           C  
ATOM    199  HE1 TYR    14      52.255  83.115  76.060  1.00  0.00           H  
ATOM    200  CZ  TYR    14      52.193  84.701  77.528  1.00  0.00           C  
ATOM    201  OH  TYR    14      53.560  84.838  77.533  1.00  0.00           O  
ATOM    202  HH  TYR    14      53.893  85.388  78.247  1.00  0.00           H  
ATOM    203  CE2 TYR    14      51.382  85.276  78.514  1.00  0.00           C  
ATOM    204  HE2 TYR    14      51.797  85.984  79.216  1.00  0.00           H  
ATOM    205  CD2 TYR    14      49.991  85.072  78.454  1.00  0.00           C  
ATOM    206  HD2 TYR    14      49.446  85.490  79.288  1.00  0.00           H  
ATOM    207  C   TYR    14      47.821  82.874  79.926  1.00  0.00           C  
ATOM    208  O   TYR    14      47.054  83.477  80.656  1.00  0.00           O  
ATOM    209  N   GLY    15      48.909  82.317  80.479  1.00  0.00           N  
ATOM    210  H   GLY    15      49.020  82.408  81.479  1.00  0.00           H  
ATOM    211  CA  GLY    15      50.017  81.647  79.735  1.00  0.00           C  
ATOM    212  HA2 GLY    15      49.959  80.563  79.836  1.00  0.00           H  
ATOM    213  HA3 GLY    15      49.955  81.926  78.683  1.00  0.00           H  
ATOM    214  C   GLY    15      51.387  82.096  80.216  1.00  0.00           C  
ATOM    215  O   GLY    15      51.440  83.137  80.905  1.00  0.00           O  
ATOM    216  N   ALA    16      52.362  81.414  79.718  1.00  0.00           N  
ATOM    217  H   ALA    16      52.123  80.573  79.212  1.00  0.00           H  
ATOM    218  CA  ALA    16      53.759  81.654  80.112  1.00  0.00           C  
ATOM    219  HA  ALA    16      53.862  82.732  80.241  1.00  0.00           H  
ATOM    220  CB  ALA    16      54.114  80.738  81.282  1.00  0.00           C  
ATOM    221  HB1 ALA    16      53.450  80.900  82.131  1.00  0.00           H  
ATOM    222  HB2 ALA    16      54.002  79.694  80.990  1.00  0.00           H  
ATOM    223  HB3 ALA    16      55.146  80.699  81.631  1.00  0.00           H  
ATOM    224  C   ALA    16      54.631  81.271  78.916  1.00  0.00           C  
ATOM    225  O   ALA    16      54.139  80.512  78.122  1.00  0.00           O  
ATOM    226  N   TYR    17      55.888  81.729  78.729  1.00  0.00           N  
ATOM    227  H   TYR    17      56.102  82.547  79.281  1.00  0.00           H  
ATOM    228  CA  TYR    17      56.785  81.400  77.618  1.00  0.00           C  
ATOM    229  HA  TYR    17      56.562  80.400  77.245  1.00  0.00           H  
ATOM    230  CB  TYR    17      56.666  82.445  76.490  1.00  0.00           C  
ATOM    231  HB2 TYR    17      55.676  82.380  76.038  1.00  0.00           H  
ATOM    232  HB3 TYR    17      56.720  83.413  76.988  1.00  0.00           H  
ATOM    233  CG  TYR    17      57.733  82.324  75.360  1.00  0.00           C  
ATOM    234  CD1 TYR    17      58.982  82.942  75.543  1.00  0.00           C  
ATOM    235  HD1 TYR    17      59.325  83.476  76.418  1.00  0.00           H  
ATOM    236  CE1 TYR    17      59.965  82.926  74.491  1.00  0.00           C  
ATOM    237  HE1 TYR    17      60.961  83.327  74.607  1.00  0.00           H  
ATOM    238  CZ  TYR    17      59.737  82.225  73.257  1.00  0.00           C  
ATOM    239  OH  TYR    17      60.651  82.334  72.219  1.00  0.00           O  
ATOM    240  HH  TYR    17      61.484  82.728  72.489  1.00  0.00           H  
ATOM    241  CE2 TYR    17      58.431  81.646  73.063  1.00  0.00           C  
ATOM    242  HE2 TYR    17      58.211  81.101  72.157  1.00  0.00           H  
ATOM    243  CD2 TYR    17      57.400  81.731  74.117  1.00  0.00           C  
ATOM    244  HD2 TYR    17      56.449  81.226  74.039  1.00  0.00           H  
ATOM    245  C   TYR    17      58.235  81.300  78.049  1.00  0.00           C  
ATOM    246  O   TYR    17      58.731  82.248  78.771  1.00  0.00           O  
ATOM    247  N   PRO    18      58.930  80.194  77.678  1.00  0.00           N  
ATOM    248  CD  PRO    18      58.494  79.100  76.763  1.00  0.00           C  
ATOM    249  HD2 PRO    18      58.310  79.479  75.758  1.00  0.00           H  
ATOM    250  HD3 PRO    18      57.672  78.534  77.201  1.00  0.00           H  
ATOM    251  CG  PRO    18      59.764  78.183  76.619  1.00  0.00           C  
ATOM    252  HG2 PRO    18      60.271  78.489  75.704  1.00  0.00           H  
ATOM    253  HG3 PRO    18      59.530  77.119  76.583  1.00  0.00           H  
ATOM    254  CB  PRO    18      60.492  78.442  77.890  1.00  0.00           C  
ATOM    255  HB2 PRO    18      61.577  78.416  77.783  1.00  0.00           H  
ATOM    256  HB3 PRO    18      60.131  77.807  78.700  1.00  0.00           H  
ATOM    257  CA  PRO    18      60.155  79.873  78.295  1.00  0.00           C  
ATOM    258  HA  PRO    18      60.028  79.889  79.378  1.00  0.00           H  
ATOM    259  C   PRO    18      61.421  80.780  78.026  1.00  0.00           C  
ATOM    260  O   PRO    18      61.596  81.286  76.930  1.00  0.00           O  
ATOM    261  N   THR    19      62.225  80.917  79.073  1.00  0.00           N  
ATOM    262  H   THR    19      61.959  80.407  79.903  1.00  0.00           H  
ATOM    263  CA  THR    19      63.406  81.677  79.193  1.00  0.00           C  
ATOM    264  HA  THR    19      64.079  81.574  78.342  1.00  0.00           H  
ATOM    265  CB  THR    19      63.057  83.181  79.050  1.00  0.00           C  
ATOM    266  HB  THR    19      62.142  83.366  79.613  1.00  0.00           H  
ATOM    267  CG2 THR    19      64.091  84.199  79.549  1.00  0.00           C  
ATOM    268 HG21 THR    19      64.354  83.906  80.566  1.00  0.00           H  
ATOM    269 HG22 THR    19      65.032  84.075  79.014  1.00  0.00           H  
ATOM    270 HG23 THR    19      63.740  85.227  79.460  1.00  0.00           H  
ATOM    271  OG1 THR    19      62.909  83.451  77.652  1.00  0.00           O  
ATOM    272  HG1 THR    19      62.402  82.738  77.258  1.00  0.00           H  
ATOM    273  C   THR    19      64.076  81.377  80.552  1.00  0.00           C  
ATOM    274  O   THR    19      63.400  81.320  81.569  1.00  0.00           O  
ATOM    275  N   GLN    20      65.390  81.271  80.548  1.00  0.00           N  
ATOM    276  H   GLN    20      65.974  81.335  79.727  1.00  0.00           H  
ATOM    277  CA  GLN    20      66.223  80.950  81.717  1.00  0.00           C  
ATOM    278  HA  GLN    20      65.482  80.758  82.493  1.00  0.00           H  
ATOM    279  CB  GLN    20      67.073  79.639  81.489  1.00  0.00           C  
ATOM    280  HB2 GLN    20      67.938  79.873  80.868  1.00  0.00           H  
ATOM    281  HB3 GLN    20      67.598  79.226  82.350  1.00  0.00           H  
ATOM    282  CG  GLN    20      66.346  78.499  80.775  1.00  0.00           C  
ATOM    283  HG2 GLN    20      65.285  78.673  80.955  1.00  0.00           H  
ATOM    284  HG3 GLN    20      66.694  78.560  79.744  1.00  0.00           H  
ATOM    285  CD  GLN    20      66.733  77.059  81.157  1.00  0.00           C  
ATOM    286  OE1 GLN    20      67.890  76.800  81.469  1.00  0.00           O  
ATOM    287  NE2 GLN    20      65.889  76.096  81.058  1.00  0.00           N  
ATOM    288 HE21 GLN    20      64.903  76.248  80.901  1.00  0.00           H  
ATOM    289 HE22 GLN    20      66.157  75.174  81.370  1.00  0.00           H  
ATOM    290  C   GLN    20      67.090  82.125  82.081  1.00  0.00           C  
ATOM    291  O   GLN    20      67.421  82.907  81.140  1.00  0.00           O  
ATOM    292  N   PRO    21      67.500  82.206  83.389  1.00  0.00           N  
ATOM    293  CD  PRO    21      67.023  81.439  84.541  1.00  0.00           C  
ATOM    294  HD2 PRO    21      66.840  80.382  84.346  1.00  0.00           H  
ATOM    295  HD3 PRO    21      66.130  81.880  84.983  1.00  0.00           H  
ATOM    296  CG  PRO    21      68.157  81.485  85.510  1.00  0.00           C  
ATOM    297  HG2 PRO    21      68.906  80.729  85.271  1.00  0.00           H  
ATOM    298  HG3 PRO    21      67.715  81.437  86.505  1.00  0.00           H  
ATOM    299  CB  PRO    21      68.641  83.000  85.387  1.00  0.00           C  
ATOM    300  HB2 PRO    21      69.660  83.230  85.698  1.00  0.00           H  
ATOM    301  HB3 PRO    21      67.880  83.639  85.837  1.00  0.00           H  
ATOM    302  CA  PRO    21      68.512  83.148  83.824  1.00  0.00           C  
ATOM    303  HA  PRO    21      68.103  84.124  83.562  1.00  0.00           H  
ATOM    304  C   PRO    21      69.801  83.022  83.134  1.00  0.00           C  
ATOM    305  O   PRO    21      70.303  81.991  82.790  1.00  0.00           O  
ATOM    306  N   GLY    22      70.434  84.189  83.015  1.00  0.00           N  
ATOM    307  H   GLY    22      70.003  84.953  83.515  1.00  0.00           H  
ATOM    308  CA  GLY    22      71.811  84.388  82.549  1.00  0.00           C  
ATOM    309  HA2 GLY    22      72.210  83.507  82.047  1.00  0.00           H  
ATOM    310  HA3 GLY    22      71.791  85.139  81.760  1.00  0.00           H  
ATOM    311  C   GLY    22      72.812  84.698  83.668  1.00  0.00           C  
ATOM    312  O   GLY    22      72.580  84.354  84.814  1.00  0.00           O  
ATOM    313  N   GLN    23      73.935  85.307  83.364  1.00  0.00           N  
ATOM    314  H   GLN    23      73.998  85.567  82.390  1.00  0.00           H  
ATOM    315  CA  GLN    23      75.118  85.513  84.113  1.00  0.00           C  
ATOM    316  HA  GLN    23      75.112  84.627  84.748  1.00  0.00           H  
ATOM    317  CB  GLN    23      76.326  85.564  83.153  1.00  0.00           C  
ATOM    318  HB2 GLN    23      76.407  84.635  82.590  1.00  0.00           H  
ATOM    319  HB3 GLN    23      76.344  86.429  82.491  1.00  0.00           H  
ATOM    320  CG  GLN    23      77.659  85.686  83.927  1.00  0.00           C  
ATOM    321  HG2 GLN    23      78.386  85.675  83.115  1.00  0.00           H  
ATOM    322  HG3 GLN    23      77.690  86.644  84.447  1.00  0.00           H  
ATOM    323  CD  GLN    23      77.957  84.613  84.940  1.00  0.00           C  
ATOM    324  OE1 GLN    23      78.309  84.894  86.053  1.00  0.00           O  
ATOM    325  NE2 GLN    23      77.751  83.323  84.598  1.00  0.00           N  
ATOM    326 HE21 GLN    23      77.734  83.073  83.619  1.00  0.00           H  
ATOM    327 HE22 GLN    23      77.846  82.685  85.375  1.00  0.00           H  
ATOM    328  C   GLN    23      75.023  86.686  85.114  1.00  0.00           C  
ATOM    329  O   GLN    23      74.803  87.814  84.690  1.00  0.00           O  
ATOM    330  N   GLY    24      75.115  86.340  86.392  1.00  0.00           N  
ATOM    331  H   GLY    24      75.369  85.400  86.663  1.00  0.00           H  
ATOM    332  CA  GLY    24      74.773  87.226  87.485  1.00  0.00           C  
ATOM    333  HA2 GLY    24      73.708  87.434  87.380  1.00  0.00           H  
ATOM    334  HA3 GLY    24      74.917  86.769  88.464  1.00  0.00           H  
ATOM    335  C   GLY    24      75.538  88.566  87.400  1.00  0.00           C  
ATOM    336  O   GLY    24      76.754  88.642  87.088  1.00  0.00           O  
ATOM    337  N   TYR    25      74.897  89.703  87.771  1.00  0.00           N  
ATOM    338  H   TYR    25      73.897  89.588  87.854  1.00  0.00           H  
ATOM    339  CA  TYR    25      75.396  91.056  87.696  1.00  0.00           C  
ATOM    340  HA  TYR    25      76.434  91.144  88.017  1.00  0.00           H  
ATOM    341  CB  TYR    25      75.348  91.480  86.189  1.00  0.00           C  
ATOM    342  HB2 TYR    25      75.803  90.732  85.538  1.00  0.00           H  
ATOM    343  HB3 TYR    25      74.291  91.454  85.925  1.00  0.00           H  
ATOM    344  CG  TYR    25      76.022  92.885  86.129  1.00  0.00           C  
ATOM    345  CD1 TYR    25      77.466  93.011  86.357  1.00  0.00           C  
ATOM    346  HD1 TYR    25      78.035  92.144  86.660  1.00  0.00           H  
ATOM    347  CE1 TYR    25      78.078  94.246  86.385  1.00  0.00           C  
ATOM    348  HE1 TYR    25      79.143  94.344  86.538  1.00  0.00           H  
ATOM    349  CZ  TYR    25      77.339  95.421  86.133  1.00  0.00           C  
ATOM    350  OH  TYR    25      77.993  96.535  85.999  1.00  0.00           O  
ATOM    351  HH  TYR    25      77.540  97.330  85.710  1.00  0.00           H  
ATOM    352  CE2 TYR    25      75.944  95.315  85.948  1.00  0.00           C  
ATOM    353  HE2 TYR    25      75.488  96.246  85.645  1.00  0.00           H  
ATOM    354  CD2 TYR    25      75.249  94.067  86.020  1.00  0.00           C  
ATOM    355  HD2 TYR    25      74.199  93.909  85.827  1.00  0.00           H  
ATOM    356  C   TYR    25      74.613  91.979  88.576  1.00  0.00           C  
ATOM    357  O   TYR    25      73.391  91.911  88.677  1.00  0.00           O  
ATOM    358  N   SER    26      75.258  92.693  89.475  1.00  0.00           N  
ATOM    359  H   SER    26      76.266  92.743  89.429  1.00  0.00           H  
ATOM    360  CA  SER    26      74.637  93.584  90.511  1.00  0.00           C  
ATOM    361  HA  SER    26      73.559  93.441  90.435  1.00  0.00           H  
ATOM    362  CB  SER    26      75.183  93.192  91.947  1.00  0.00           C  
ATOM    363  HB2 SER    26      74.687  92.315  92.363  1.00  0.00           H  
ATOM    364  HB3 SER    26      76.261  93.059  91.859  1.00  0.00           H  
ATOM    365  OG  SER    26      75.124  94.252  92.823  1.00  0.00           O  
ATOM    366  HG  SER    26      75.579  93.899  93.592  1.00  0.00           H  
ATOM    367  C   SER    26      74.895  95.042  90.129  1.00  0.00           C  
ATOM    368  O   SER    26      76.084  95.466  90.119  1.00  0.00           O  
ATOM    369  N   GLN    27      73.854  95.812  89.819  1.00  0.00           N  
ATOM    370  H   GLN    27      72.920  95.431  89.765  1.00  0.00           H  
ATOM    371  CA  GLN    27      73.948  97.238  89.439  1.00  0.00           C  
ATOM    372  HA  GLN    27      74.809  97.243  88.771  1.00  0.00           H  
ATOM    373  CB  GLN    27      72.578  97.765  88.811  1.00  0.00           C  
ATOM    374  HB2 GLN    27      71.823  97.561  89.571  1.00  0.00           H  
ATOM    375  HB3 GLN    27      72.703  98.847  88.773  1.00  0.00           H  
ATOM    376  CG  GLN    27      72.221  97.117  87.479  1.00  0.00           C  
ATOM    377  HG2 GLN    27      72.415  96.054  87.625  1.00  0.00           H  
ATOM    378  HG3 GLN    27      71.173  97.185  87.187  1.00  0.00           H  
ATOM    379  CD  GLN    27      73.097  97.536  86.261  1.00  0.00           C  
ATOM    380  OE1 GLN    27      73.905  98.450  86.336  1.00  0.00           O  
ATOM    381  NE2 GLN    27      72.970  96.965  85.092  1.00  0.00           N  
ATOM    382 HE21 GLN    27      72.247  96.282  84.917  1.00  0.00           H  
ATOM    383 HE22 GLN    27      73.591  97.271  84.357  1.00  0.00           H  
ATOM    384  C   GLN    27      74.422  98.215  90.589  1.00  0.00           C  
ATOM    385  O   GLN    27      75.208  99.107  90.328  1.00  0.00           O  
ATOM    386  N   GLN    28      74.159  97.873  91.864  1.00  0.00           N  
ATOM    387  H   GLN    28      73.594  97.048  92.002  1.00  0.00           H  
ATOM    388  CA  GLN    28      74.786  98.508  92.999  1.00  0.00           C  
ATOM    389  HA  GLN    28      74.483  99.542  92.835  1.00  0.00           H  
ATOM    390  CB  GLN    28      74.214  97.960  94.311  1.00  0.00           C  
ATOM    391  HB2 GLN    28      74.290  96.873  94.268  1.00  0.00           H  
ATOM    392  HB3 GLN    28      74.831  98.370  95.110  1.00  0.00           H  
ATOM    393  CG  GLN    28      72.756  98.468  94.657  1.00  0.00           C  
ATOM    394  HG2 GLN    28      72.761  99.552  94.775  1.00  0.00           H  
ATOM    395  HG3 GLN    28      72.139  98.058  93.857  1.00  0.00           H  
ATOM    396  CD  GLN    28      72.314  97.937  96.041  1.00  0.00           C  
ATOM    397  OE1 GLN    28      73.000  97.234  96.709  1.00  0.00           O  
ATOM    398  NE2 GLN    28      71.221  98.294  96.567  1.00  0.00           N  
ATOM    399 HE21 GLN    28      70.903  97.738  97.348  1.00  0.00           H  
ATOM    400 HE22 GLN    28      70.554  98.740  95.953  1.00  0.00           H  
ATOM    401  C   GLN    28      76.315  98.481  92.975  1.00  0.00           C  
ATOM    402  O   GLN    28      76.965  99.459  93.251  1.00  0.00           O  
ATOM    403  N   SER    29      76.935  97.413  92.417  1.00  0.00           N  
ATOM    404  H   SER    29      76.437  96.577  92.144  1.00  0.00           H  
ATOM    405  CA  SER    29      78.357  97.253  92.340  1.00  0.00           C  
ATOM    406  HA  SER    29      78.875  97.618  93.227  1.00  0.00           H  
ATOM    407  CB  SER    29      78.619  95.720  92.354  1.00  0.00           C  
ATOM    408  HB2 SER    29      79.671  95.583  92.602  1.00  0.00           H  
ATOM    409  HB3 SER    29      78.048  95.198  93.122  1.00  0.00           H  
ATOM    410  OG  SER    29      78.411  95.102  91.078  1.00  0.00           O  
ATOM    411  HG  SER    29      77.486  95.273  90.883  1.00  0.00           H  
ATOM    412  C   SER    29      79.174  98.070  91.187  1.00  0.00           C  
ATOM    413  O   SER    29      80.391  98.342  91.339  1.00  0.00           O  
ATOM    414  N   SER    30      78.411  98.657  90.179  1.00  0.00           N  
ATOM    415  H   SER    30      77.415  98.564  90.316  1.00  0.00           H  
ATOM    416  CA  SER    30      78.863  99.229  88.871  1.00  0.00           C  
ATOM    417  HA  SER    30      79.269  98.426  88.255  1.00  0.00           H  
ATOM    418  CB  SER    30      77.681  99.898  88.211  1.00  0.00           C  
ATOM    419  HB2 SER    30      76.795  99.267  88.141  1.00  0.00           H  
ATOM    420  HB3 SER    30      77.377 100.832  88.684  1.00  0.00           H  
ATOM    421  OG  SER    30      77.949 100.114  86.832  1.00  0.00           O  
ATOM    422  HG  SER    30      77.493  99.433  86.331  1.00  0.00           H  
ATOM    423  C   SER    30      79.843 100.368  89.101  1.00  0.00           C  
ATOM    424  O   SER    30      79.604 101.318  89.860  1.00  0.00           O  
ATOM    425  N   GLN    31      80.995 100.429  88.429  1.00  0.00           N  
ATOM    426  H   GLN    31      81.479 101.314  88.402  1.00  0.00           H  
ATOM    427  CA  GLN    31      81.630  99.359  87.552  1.00  0.00           C  
ATOM    428  HA  GLN    31      80.825  98.783  87.097  1.00  0.00           H  
ATOM    429  CB  GLN    31      82.550 100.034  86.485  1.00  0.00           C  
ATOM    430  HB2 GLN    31      83.403 100.434  87.032  1.00  0.00           H  
ATOM    431  HB3 GLN    31      82.915  99.243  85.829  1.00  0.00           H  
ATOM    432  CG  GLN    31      81.839 101.084  85.593  1.00  0.00           C  
ATOM    433  HG2 GLN    31      81.564 101.943  86.204  1.00  0.00           H  
ATOM    434  HG3 GLN    31      82.576 101.358  84.838  1.00  0.00           H  
ATOM    435  CD  GLN    31      80.568 100.553  84.884  1.00  0.00           C  
ATOM    436  OE1 GLN    31      80.292  99.395  84.891  1.00  0.00           O  
ATOM    437  NE2 GLN    31      79.978 101.316  84.002  1.00  0.00           N  
ATOM    438 HE21 GLN    31      79.288 100.911  83.386  1.00  0.00           H  
ATOM    439 HE22 GLN    31      80.353 102.251  83.933  1.00  0.00           H  
ATOM    440  C   GLN    31      82.489  98.458  88.493  1.00  0.00           C  
ATOM    441  O   GLN    31      83.321  98.981  89.319  1.00  0.00           O  
ATOM    442  N   PRO    32      82.221  97.143  88.645  1.00  0.00           N  
ATOM    443  CD  PRO    32      81.107  96.473  88.016  1.00  0.00           C  
ATOM    444  HD2 PRO    32      81.029  96.519  86.930  1.00  0.00           H  
ATOM    445  HD3 PRO    32      80.142  96.757  88.434  1.00  0.00           H  
ATOM    446  CG  PRO    32      81.224  95.048  88.543  1.00  0.00           C  
ATOM    447  HG2 PRO    32      81.972  94.478  87.993  1.00  0.00           H  
ATOM    448  HG3 PRO    32      80.274  94.521  88.637  1.00  0.00           H  
ATOM    449  CB  PRO    32      81.791  95.230  89.922  1.00  0.00           C  
ATOM    450  HB2 PRO    32      82.181  94.263  90.239  1.00  0.00           H  
ATOM    451  HB3 PRO    32      80.963  95.518  90.569  1.00  0.00           H  
ATOM    452  CA  PRO    32      82.775  96.332  89.770  1.00  0.00           C  
ATOM    453  HA  PRO    32      82.675  96.924  90.680  1.00  0.00           H  
ATOM    454  C   PRO    32      84.226  95.897  89.629  1.00  0.00           C  
ATOM    455  O   PRO    32      84.577  94.803  89.124  1.00  0.00           O  
ATOM    456  N   TYR    33      85.124  96.688  90.253  1.00  0.00           N  
ATOM    457  H   TYR    33      84.797  97.496  90.763  1.00  0.00           H  
ATOM    458  CA  TYR    33      86.501  96.266  90.574  1.00  0.00           C  
ATOM    459  HA  TYR    33      86.747  95.604  89.743  1.00  0.00           H  
ATOM    460  CB  TYR    33      87.341  97.532  90.647  1.00  0.00           C  
ATOM    461  HB2 TYR    33      86.886  98.220  91.360  1.00  0.00           H  
ATOM    462  HB3 TYR    33      88.290  97.179  91.050  1.00  0.00           H  
ATOM    463  CG  TYR    33      87.544  98.304  89.380  1.00  0.00           C  
ATOM    464  CD1 TYR    33      88.534  97.939  88.480  1.00  0.00           C  
ATOM    465  HD1 TYR    33      89.247  97.197  88.808  1.00  0.00           H  
ATOM    466  CE1 TYR    33      88.722  98.621  87.294  1.00  0.00           C  
ATOM    467  HE1 TYR    33      89.500  98.309  86.613  1.00  0.00           H  
ATOM    468  CZ  TYR    33      87.749  99.497  86.830  1.00  0.00           C  
ATOM    469  OH  TYR    33      87.870 100.071  85.637  1.00  0.00           O  
ATOM    470  HH  TYR    33      87.032 100.287  85.222  1.00  0.00           H  
ATOM    471  CE2 TYR    33      86.743  99.851  87.676  1.00  0.00           C  
ATOM    472  HE2 TYR    33      85.959 100.512  87.340  1.00  0.00           H  
ATOM    473  CD2 TYR    33      86.661  99.359  88.989  1.00  0.00           C  
ATOM    474  HD2 TYR    33      85.829  99.680  89.598  1.00  0.00           H  
ATOM    475  C   TYR    33      86.416  95.491  91.916  1.00  0.00           C  
ATOM    476  O   TYR    33      86.715  95.910  93.076  1.00  0.00           O  
ATOM    477  N   GLY    34      86.070  94.177  91.768  1.00  0.00           N  
ATOM    478  H   GLY    34      85.883  93.856  90.829  1.00  0.00           H  
ATOM    479  CA  GLY    34      85.531  93.366  92.878  1.00  0.00           C  
ATOM    480  HA2 GLY    34      85.522  92.375  92.425  1.00  0.00           H  
ATOM    481  HA3 GLY    34      86.196  93.347  93.742  1.00  0.00           H  
ATOM    482  C   GLY    34      84.077  93.682  93.225  1.00  0.00           C  
ATOM    483  O   GLY    34      83.441  94.604  92.758  1.00  0.00           O  
ATOM    484  N   GLN    35      83.510  92.819  94.065  1.00  0.00           N  
ATOM    485  H   GLN    35      84.061  92.027  94.365  1.00  0.00           H  
ATOM    486  CA  GLN    35      82.108  93.022  94.623  1.00  0.00           C  
ATOM    487  HA  GLN    35      81.751  93.993  94.282  1.00  0.00           H  
ATOM    488  CB  GLN    35      81.249  91.955  93.891  1.00  0.00           C  
ATOM    489  HB2 GLN    35      81.339  92.029  92.808  1.00  0.00           H  
ATOM    490  HB3 GLN    35      81.701  91.014  94.204  1.00  0.00           H  
ATOM    491  CG  GLN    35      79.741  92.007  94.259  1.00  0.00           C  
ATOM    492  HG2 GLN    35      79.534  92.173  95.316  1.00  0.00           H  
ATOM    493  HG3 GLN    35      79.389  92.899  93.739  1.00  0.00           H  
ATOM    494  CD  GLN    35      78.866  90.856  93.766  1.00  0.00           C  
ATOM    495  OE1 GLN    35      79.325  90.117  92.903  1.00  0.00           O  
ATOM    496  NE2 GLN    35      77.575  90.771  94.108  1.00  0.00           N  
ATOM    497 HE21 GLN    35      77.191  91.518  94.670  1.00  0.00           H  
ATOM    498 HE22 GLN    35      76.966  90.045  93.760  1.00  0.00           H  
ATOM    499  C   GLN    35      82.138  92.862  96.178  1.00  0.00           C  
ATOM    500  O   GLN    35      82.622  91.802  96.646  1.00  0.00           O  
ATOM    501  N   GLN    36      81.704  93.899  96.982  1.00  0.00           N  
ATOM    502  H   GLN    36      81.834  93.694  97.962  1.00  0.00           H  
ATOM    503  CA  GLN    36      81.369  95.275  96.476  1.00  0.00           C  
ATOM    504  HA  GLN    36      80.498  95.205  95.824  1.00  0.00           H  
ATOM    505  CB  GLN    36      80.746  96.046  97.657  1.00  0.00           C  
ATOM    506  HB2 GLN    36      79.696  95.763  97.719  1.00  0.00           H  
ATOM    507  HB3 GLN    36      81.241  95.744  98.580  1.00  0.00           H  
ATOM    508  CG  GLN    36      80.744  97.648  97.638  1.00  0.00           C  
ATOM    509  HG2 GLN    36      80.481  97.982  98.642  1.00  0.00           H  
ATOM    510  HG3 GLN    36      81.740  98.030  97.411  1.00  0.00           H  
ATOM    511  CD  GLN    36      79.716  98.203  96.606  1.00  0.00           C  
ATOM    512  OE1 GLN    36      79.660  97.797  95.479  1.00  0.00           O  
ATOM    513  NE2 GLN    36      78.724  99.001  97.009  1.00  0.00           N  
ATOM    514 HE21 GLN    36      78.614  99.163  98.000  1.00  0.00           H  
ATOM    515 HE22 GLN    36      78.026  99.374  96.381  1.00  0.00           H  
ATOM    516  C   GLN    36      82.637  95.925  95.887  1.00  0.00           C  
ATOM    517  O   GLN    36      83.731  95.591  96.294  1.00  0.00           O  
ATOM    518  N   SER    37      82.510  96.741  94.888  1.00  0.00           N  
ATOM    519  H   SER    37      81.709  96.663  94.278  1.00  0.00           H  
ATOM    520  CA  SER    37      83.611  97.491  94.290  1.00  0.00           C  
ATOM    521  HA  SER    37      84.288  96.723  93.915  1.00  0.00           H  
ATOM    522  CB  SER    37      83.080  98.333  93.157  1.00  0.00           C  
ATOM    523  HB2 SER    37      82.377  97.774  92.539  1.00  0.00           H  
ATOM    524  HB3 SER    37      82.456  99.156  93.507  1.00  0.00           H  
ATOM    525  OG  SER    37      84.044  98.898  92.341  1.00  0.00           O  
ATOM    526  HG  SER    37      83.487  99.418  91.758  1.00  0.00           H  
ATOM    527  C   SER    37      84.435  98.322  95.242  1.00  0.00           C  
ATOM    528  O   SER    37      84.066  98.519  96.428  1.00  0.00           O  
ATOM    529  N   TYR    38      85.537  98.821  94.671  1.00  0.00           N  
ATOM    530  H   TYR    38      85.586  98.835  93.663  1.00  0.00           H  
ATOM    531  CA  TYR    38      86.619  99.715  95.287  1.00  0.00           C  
ATOM    532  HA  TYR    38      86.233 100.385  96.055  1.00  0.00           H  
ATOM    533  CB  TYR    38      87.781  98.885  95.906  1.00  0.00           C  
ATOM    534  HB2 TYR    38      87.248  98.287  96.646  1.00  0.00           H  
ATOM    535  HB3 TYR    38      88.246  98.263  95.141  1.00  0.00           H  
ATOM    536  CG  TYR    38      88.780  99.707  96.674  1.00  0.00           C  
ATOM    537  CD1 TYR    38      89.955 100.095  95.990  1.00  0.00           C  
ATOM    538  HD1 TYR    38      90.155  99.771  94.979  1.00  0.00           H  
ATOM    539  CE1 TYR    38      90.916 100.844  96.652  1.00  0.00           C  
ATOM    540  HE1 TYR    38      91.765 101.180  96.077  1.00  0.00           H  
ATOM    541  CZ  TYR    38      90.666 101.224  98.019  1.00  0.00           C  
ATOM    542  OH  TYR    38      91.573 102.076  98.633  1.00  0.00           O  
ATOM    543  HH  TYR    38      91.988 102.648  97.984  1.00  0.00           H  
ATOM    544  CE2 TYR    38      89.501 100.735  98.695  1.00  0.00           C  
ATOM    545  HE2 TYR    38      89.242 100.969  99.717  1.00  0.00           H  
ATOM    546  CD2 TYR    38      88.581  99.999  98.028  1.00  0.00           C  
ATOM    547  HD2 TYR    38      87.783  99.501  98.558  1.00  0.00           H  
ATOM    548  C   TYR    38      87.256 100.558  94.115  1.00  0.00           C  
ATOM    549  O   TYR    38      86.884 100.291  92.957  1.00  0.00           O  
ATOM    550  N   SER    39      87.990 101.636  94.277  1.00  0.00           N  
ATOM    551  H   SER    39      88.292 101.884  95.208  1.00  0.00           H  
ATOM    552  CA  SER    39      88.649 102.447  93.231  1.00  0.00           C  
ATOM    553  HA  SER    39      87.844 102.855  92.619  1.00  0.00           H  
ATOM    554  CB  SER    39      89.368 103.654  93.832  1.00  0.00           C  
ATOM    555  HB2 SER    39      88.647 104.243  94.398  1.00  0.00           H  
ATOM    556  HB3 SER    39      90.146 103.321  94.519  1.00  0.00           H  
ATOM    557  OG  SER    39      89.949 104.355  92.782  1.00  0.00           O  
ATOM    558  HG  SER    39      90.900 104.287  92.891  1.00  0.00           H  
ATOM    559  C   SER    39      89.535 101.562  92.289  1.00  0.00           C  
ATOM    560  O   SER    39      90.344 100.728  92.778  1.00  0.00           O  
ATOM    561  N   GLY    40      89.551 101.717  90.989  1.00  0.00           N  
ATOM    562  H   GLY    40      88.839 102.235  90.494  1.00  0.00           H  
ATOM    563  CA  GLY    40      90.307 100.795  90.102  1.00  0.00           C  
ATOM    564  HA2 GLY    40      91.242 100.486  90.570  1.00  0.00           H  
ATOM    565  HA3 GLY    40      89.769  99.853  90.002  1.00  0.00           H  
ATOM    566  C   GLY    40      90.488 101.432  88.700  1.00  0.00           C  
ATOM    567  O   GLY    40      89.657 102.140  88.205  1.00  0.00           O  
ATOM    568  N   TYR    41      91.546 101.152  87.982  1.00  0.00           N  
ATOM    569  H   TYR    41      91.673 101.683  87.133  1.00  0.00           H  
ATOM    570  CA  TYR    41      92.684 100.361  88.373  1.00  0.00           C  
ATOM    571  HA  TYR    41      92.185  99.531  88.874  1.00  0.00           H  
ATOM    572  CB  TYR    41      93.511  99.870  87.175  1.00  0.00           C  
ATOM    573  HB2 TYR    41      93.867 100.727  86.601  1.00  0.00           H  
ATOM    574  HB3 TYR    41      94.397  99.302  87.458  1.00  0.00           H  
ATOM    575  CG  TYR    41      92.853  99.050  86.138  1.00  0.00           C  
ATOM    576  CD1 TYR    41      92.173  97.824  86.478  1.00  0.00           C  
ATOM    577  HD1 TYR    41      92.220  97.508  87.510  1.00  0.00           H  
ATOM    578  CE1 TYR    41      91.442  97.081  85.495  1.00  0.00           C  
ATOM    579  HE1 TYR    41      91.095  96.089  85.746  1.00  0.00           H  
ATOM    580  CZ  TYR    41      91.272  97.566  84.142  1.00  0.00           C  
ATOM    581  OH  TYR    41      90.377  96.974  83.250  1.00  0.00           O  
ATOM    582  HH  TYR    41      90.370  97.494  82.443  1.00  0.00           H  
ATOM    583  CE2 TYR    41      91.929  98.750  83.844  1.00  0.00           C  
ATOM    584  HE2 TYR    41      91.812  99.239  82.888  1.00  0.00           H  
ATOM    585  CD2 TYR    41      92.704  99.491  84.857  1.00  0.00           C  
ATOM    586  HD2 TYR    41      93.077 100.468  84.589  1.00  0.00           H  
ATOM    587  C   TYR    41      93.583 100.959  89.490  1.00  0.00           C  
ATOM    588  O   TYR    41      93.632 102.162  89.706  1.00  0.00           O  
ATOM    589  N   SER    42      94.437 100.160  90.097  1.00  0.00           N  
ATOM    590  H   SER    42      94.453  99.152  90.032  1.00  0.00           H  
ATOM    591  CA  SER    42      95.359 100.588  91.107  1.00  0.00           C  
ATOM    592  HA  SER    42      94.746 101.246  91.724  1.00  0.00           H  
ATOM    593  CB  SER    42      95.750  99.353  91.941  1.00  0.00           C  
ATOM    594  HB2 SER    42      96.238  98.555  91.380  1.00  0.00           H  
ATOM    595  HB3 SER    42      96.466  99.648  92.708  1.00  0.00           H  
ATOM    596  OG  SER    42      94.578  98.885  92.437  1.00  0.00           O  
ATOM    597  HG  SER    42      94.688  98.010  92.817  1.00  0.00           H  
ATOM    598  C   SER    42      96.686 101.325  90.725  1.00  0.00           C  
ATOM    599  O   SER    42      97.765 101.077  91.249  1.00  0.00           O  
ATOM    600  N   GLN    43      96.699 102.024  89.620  1.00  0.00           N  
ATOM    601  H   GLN    43      95.813 102.265  89.199  1.00  0.00           H  
ATOM    602  CA  GLN    43      97.826 102.602  88.915  1.00  0.00           C  
ATOM    603  HA  GLN    43      98.739 102.333  89.446  1.00  0.00           H  
ATOM    604  CB  GLN    43      98.056 102.001  87.526  1.00  0.00           C  
ATOM    605  HB2 GLN    43      98.995 102.343  87.091  1.00  0.00           H  
ATOM    606  HB3 GLN    43      98.125 100.928  87.706  1.00  0.00           H  
ATOM    607  CG  GLN    43      96.953 102.228  86.478  1.00  0.00           C  
ATOM    608  HG2 GLN    43      96.011 102.162  87.023  1.00  0.00           H  
ATOM    609  HG3 GLN    43      97.142 103.225  86.080  1.00  0.00           H  
ATOM    610  CD  GLN    43      96.917 101.311  85.244  1.00  0.00           C  
ATOM    611  OE1 GLN    43      97.755 100.468  85.086  1.00  0.00           O  
ATOM    612  NE2 GLN    43      95.941 101.407  84.440  1.00  0.00           N  
ATOM    613 HE21 GLN    43      95.315 102.166  84.669  1.00  0.00           H  
ATOM    614 HE22 GLN    43      95.985 100.882  83.578  1.00  0.00           H  
ATOM    615  C   GLN    43      97.755 104.146  88.862  1.00  0.00           C  
ATOM    616  O   GLN    43      96.737 104.722  88.558  1.00  0.00           O  
ATOM    617  N   SER    44      98.919 104.805  89.033  1.00  0.00           N  
ATOM    618  H   SER    44      99.771 104.373  89.361  1.00  0.00           H  
ATOM    619  CA  SER    44      99.131 106.216  88.663  1.00  0.00           C  
ATOM    620  HA  SER    44      98.567 106.473  87.766  1.00  0.00           H  
ATOM    621  CB  SER    44      98.698 107.103  89.919  1.00  0.00           C  
ATOM    622  HB2 SER    44      97.639 106.950  90.127  1.00  0.00           H  
ATOM    623  HB3 SER    44      99.223 106.841  90.838  1.00  0.00           H  
ATOM    624  OG  SER    44      98.946 108.379  89.571  1.00  0.00           O  
ATOM    625  HG  SER    44      98.461 108.564  88.763  1.00  0.00           H  
ATOM    626  C   SER    44     100.631 106.426  88.499  1.00  0.00           C  
ATOM    627  O   SER    44     101.447 105.735  89.172  1.00  0.00           O  
ATOM    628  N   THR    45     101.046 107.365  87.599  1.00  0.00           N  
ATOM    629  H   THR    45     100.298 107.578  86.954  1.00  0.00           H  
ATOM    630  CA  THR    45     102.426 107.506  87.102  1.00  0.00           C  
ATOM    631  HA  THR    45     103.084 106.779  87.578  1.00  0.00           H  
ATOM    632  CB  THR    45     102.620 107.230  85.596  1.00  0.00           C  
ATOM    633  HB  THR    45     102.103 108.037  85.075  1.00  0.00           H  
ATOM    634  CG2 THR    45     104.112 107.080  85.129  1.00  0.00           C  
ATOM    635 HG21 THR    45     104.213 106.553  84.180  1.00  0.00           H  
ATOM    636 HG22 THR    45     104.608 108.047  85.054  1.00  0.00           H  
ATOM    637 HG23 THR    45     104.607 106.386  85.808  1.00  0.00           H  
ATOM    638  OG1 THR    45     102.054 105.951  85.324  1.00  0.00           O  
ATOM    639  HG1 THR    45     101.150 105.842  85.628  1.00  0.00           H  
ATOM    640  C   THR    45     103.005 108.889  87.402  1.00  0.00           C  
ATOM    641  O   THR    45     104.246 109.081  87.535  1.00  0.00           O  
ATOM    642  N   ASP    46     102.132 109.927  87.571  1.00  0.00           N  
ATOM    643  H   ASP    46     101.186 109.644  87.360  1.00  0.00           H  
ATOM    644  CA  ASP    46     102.489 111.351  87.760  1.00  0.00           C  
ATOM    645  HA  ASP    46     103.090 111.664  86.906  1.00  0.00           H  
ATOM    646  CB  ASP    46     101.162 112.229  87.783  1.00  0.00           C  
ATOM    647  HB2 ASP    46     100.769 112.271  86.767  1.00  0.00           H  
ATOM    648  HB3 ASP    46     100.517 111.590  88.386  1.00  0.00           H  
ATOM    649  CG  ASP    46     101.207 113.633  88.412  1.00  0.00           C  
ATOM    650  OD1 ASP    46     100.181 114.084  88.966  1.00  0.00           O  
ATOM    651  OD2 ASP    46     102.230 114.311  88.201  1.00  0.00           O  
ATOM    652  C   ASP    46     103.292 111.703  89.020  1.00  0.00           C  
ATOM    653  O   ASP    46     102.973 111.341  90.194  1.00  0.00           O  
ATOM    654  N   THR    47     104.404 112.415  88.879  1.00  0.00           N  
ATOM    655  H   THR    47     104.662 112.625  87.925  1.00  0.00           H  
ATOM    656  CA  THR    47     105.328 112.762  89.971  1.00  0.00           C  
ATOM    657  HA  THR    47     105.106 112.323  90.944  1.00  0.00           H  
ATOM    658  CB  THR    47     106.781 112.299  89.634  1.00  0.00           C  
ATOM    659  HB  THR    47     107.318 112.404  90.576  1.00  0.00           H  
ATOM    660  CG2 THR    47     106.910 110.801  89.435  1.00  0.00           C  
ATOM    661 HG21 THR    47     106.500 110.580  88.449  1.00  0.00           H  
ATOM    662 HG22 THR    47     107.953 110.500  89.339  1.00  0.00           H  
ATOM    663 HG23 THR    47     106.406 110.376  90.303  1.00  0.00           H  
ATOM    664  OG1 THR    47     107.451 113.068  88.666  1.00  0.00           O  
ATOM    665  HG1 THR    47     107.591 113.944  89.032  1.00  0.00           H  
ATOM    666  C   THR    47     105.378 114.333  90.308  1.00  0.00           C  
ATOM    667  O   THR    47     106.287 114.857  90.971  1.00  0.00           O  
ATOM    668  N   SER    48     104.452 115.167  89.832  1.00  0.00           N  
ATOM    669  H   SER    48     103.618 114.771  89.421  1.00  0.00           H  
ATOM    670  CA  SER    48     104.732 116.620  89.683  1.00  0.00           C  
ATOM    671  HA  SER    48     105.775 116.858  89.475  1.00  0.00           H  
ATOM    672  CB  SER    48     103.887 117.158  88.561  1.00  0.00           C  
ATOM    673  HB2 SER    48     104.160 118.209  88.470  1.00  0.00           H  
ATOM    674  HB3 SER    48     104.176 116.726  87.603  1.00  0.00           H  
ATOM    675  OG  SER    48     102.532 116.939  88.844  1.00  0.00           O  
ATOM    676  HG  SER    48     102.447 115.983  88.868  1.00  0.00           H  
ATOM    677  C   SER    48     104.566 117.328  91.023  1.00  0.00           C  
ATOM    678  O   SER    48     104.038 116.725  91.934  1.00  0.00           O  
ATOM    679  N   GLY    49     104.988 118.606  91.121  1.00  0.00           N  
ATOM    680  H   GLY    49     105.433 118.910  90.267  1.00  0.00           H  
ATOM    681  CA  GLY    49     104.914 119.503  92.335  1.00  0.00           C  
ATOM    682  HA2 GLY    49     105.471 120.425  92.166  1.00  0.00           H  
ATOM    683  HA3 GLY    49     103.865 119.769  92.469  1.00  0.00           H  
ATOM    684  C   GLY    49     105.424 118.893  93.663  1.00  0.00           C  
ATOM    685  O   GLY    49     106.373 118.157  93.783  1.00  0.00           O  
ATOM    686  N   TYR    50     104.964 119.373  94.850  1.00  0.00           N  
ATOM    687  H   TYR    50     105.394 118.832  95.587  1.00  0.00           H  
ATOM    688  CA  TYR    50     103.718 120.186  95.151  1.00  0.00           C  
ATOM    689  HA  TYR    50     103.688 121.124  94.597  1.00  0.00           H  
ATOM    690  CB  TYR    50     102.449 119.336  94.854  1.00  0.00           C  
ATOM    691  HB2 TYR    50     102.365 119.190  93.777  1.00  0.00           H  
ATOM    692  HB3 TYR    50     102.682 118.433  95.417  1.00  0.00           H  
ATOM    693  CG  TYR    50     101.140 120.049  95.159  1.00  0.00           C  
ATOM    694  CD1 TYR    50     100.534 120.096  96.425  1.00  0.00           C  
ATOM    695  HD1 TYR    50     101.086 119.670  97.251  1.00  0.00           H  
ATOM    696  CE1 TYR    50      99.276 120.733  96.677  1.00  0.00           C  
ATOM    697  HE1 TYR    50      98.834 120.506  97.636  1.00  0.00           H  
ATOM    698  CZ  TYR    50      98.698 121.362  95.603  1.00  0.00           C  
ATOM    699  OH  TYR    50      97.625 122.176  95.718  1.00  0.00           O  
ATOM    700  HH  TYR    50      97.237 122.242  94.842  1.00  0.00           H  
ATOM    701  CE2 TYR    50      99.302 121.388  94.367  1.00  0.00           C  
ATOM    702  HE2 TYR    50      98.867 121.930  93.540  1.00  0.00           H  
ATOM    703  CD2 TYR    50     100.549 120.776  94.164  1.00  0.00           C  
ATOM    704  HD2 TYR    50     100.942 120.762  93.158  1.00  0.00           H  
ATOM    705  C   TYR    50     103.829 120.571  96.667  1.00  0.00           C  
ATOM    706  O   TYR    50     104.285 119.694  97.398  1.00  0.00           O  
ATOM    707  N   GLY    51     103.412 121.753  97.179  1.00  0.00           N  
ATOM    708  H   GLY    51     103.609 121.928  98.154  1.00  0.00           H  
ATOM    709  CA  GLY    51     102.836 122.970  96.544  1.00  0.00           C  
ATOM    710  HA2 GLY    51     102.111 122.620  95.809  1.00  0.00           H  
ATOM    711  HA3 GLY    51     102.361 123.629  97.271  1.00  0.00           H  
ATOM    712  C   GLY    51     103.897 123.801  95.799  1.00  0.00           C  
ATOM    713  O   GLY    51     104.906 123.258  95.460  1.00  0.00           O  
ATOM    714  N   GLN    52     103.628 125.097  95.614  1.00  0.00           N  
ATOM    715  H   GLN    52     102.776 125.466  96.010  1.00  0.00           H  
ATOM    716  CA  GLN    52     104.463 125.953  94.705  1.00  0.00           C  
ATOM    717  HA  GLN    52     104.208 125.594  93.708  1.00  0.00           H  
ATOM    718  CB  GLN    52     103.922 127.457  94.851  1.00  0.00           C  
ATOM    719  HB2 GLN    52     102.841 127.383  94.734  1.00  0.00           H  
ATOM    720  HB3 GLN    52     104.146 127.740  95.879  1.00  0.00           H  
ATOM    721  CG  GLN    52     104.597 128.535  93.881  1.00  0.00           C  
ATOM    722  HG2 GLN    52     104.426 129.522  94.310  1.00  0.00           H  
ATOM    723  HG3 GLN    52     105.678 128.455  93.765  1.00  0.00           H  
ATOM    724  CD  GLN    52     103.996 128.600  92.484  1.00  0.00           C  
ATOM    725  OE1 GLN    52     103.072 127.846  92.141  1.00  0.00           O  
ATOM    726  NE2 GLN    52     104.419 129.404  91.526  1.00  0.00           N  
ATOM    727 HE21 GLN    52     105.202 130.003  91.746  1.00  0.00           H  
ATOM    728 HE22 GLN    52     103.825 129.641  90.744  1.00  0.00           H  
ATOM    729  C   GLN    52     105.983 125.881  94.914  1.00  0.00           C  
ATOM    730  O   GLN    52     106.482 126.018  96.023  1.00  0.00           O  
ATOM    731  N   SER    53     106.772 125.746  93.913  1.00  0.00           N  
ATOM    732  H   SER    53     107.763 125.852  94.071  1.00  0.00           H  
ATOM    733  CA  SER    53     106.360 125.546  92.514  1.00  0.00           C  
ATOM    734  HA  SER    53     105.538 126.243  92.350  1.00  0.00           H  
ATOM    735  CB  SER    53     107.500 125.773  91.513  1.00  0.00           C  
ATOM    736  HB2 SER    53     107.646 126.853  91.551  1.00  0.00           H  
ATOM    737  HB3 SER    53     108.407 125.269  91.848  1.00  0.00           H  
ATOM    738  OG  SER    53     107.147 125.287  90.221  1.00  0.00           O  
ATOM    739  HG  SER    53     107.965 125.137  89.742  1.00  0.00           H  
ATOM    740  C   SER    53     105.738 124.191  92.274  1.00  0.00           C  
ATOM    741  O   SER    53     106.310 123.151  92.622  1.00  0.00           O  
ATOM    742  N   SER    54     104.561 124.235  91.651  1.00  0.00           N  
ATOM    743  H   SER    54     104.122 125.038  91.223  1.00  0.00           H  
ATOM    744  CA  SER    54     103.901 122.980  91.166  1.00  0.00           C  
ATOM    745  HA  SER    54     103.782 122.215  91.933  1.00  0.00           H  
ATOM    746  CB  SER    54     102.472 123.298  90.866  1.00  0.00           C  
ATOM    747  HB2 SER    54     102.468 124.112  90.140  1.00  0.00           H  
ATOM    748  HB3 SER    54     101.936 122.377  90.636  1.00  0.00           H  
ATOM    749  OG  SER    54     101.845 123.876  91.943  1.00  0.00           O  
ATOM    750  HG  SER    54     100.899 123.754  91.832  1.00  0.00           H  
ATOM    751  C   SER    54     104.547 122.237  89.989  1.00  0.00           C  
ATOM    752  O   SER    54     104.147 121.082  89.779  1.00  0.00           O  
ATOM    753  N   TYR    55     105.457 122.904  89.289  1.00  0.00           N  
ATOM    754  H   TYR    55     105.687 123.838  89.598  1.00  0.00           H  
ATOM    755  CA  TYR    55     105.944 122.454  87.998  1.00  0.00           C  
ATOM    756  HA  TYR    55     105.851 121.369  87.938  1.00  0.00           H  
ATOM    757  CB  TYR    55     105.112 123.077  86.884  1.00  0.00           C  
ATOM    758  HB2 TYR    55     105.445 124.078  86.610  1.00  0.00           H  
ATOM    759  HB3 TYR    55     105.214 122.545  85.938  1.00  0.00           H  
ATOM    760  CG  TYR    55     103.575 123.037  86.977  1.00  0.00           C  
ATOM    761  CD1 TYR    55     102.911 124.226  87.473  1.00  0.00           C  
ATOM    762  HD1 TYR    55     103.552 125.070  87.682  1.00  0.00           H  
ATOM    763  CE1 TYR    55     101.518 124.151  87.701  1.00  0.00           C  
ATOM    764  HE1 TYR    55     100.899 125.016  87.885  1.00  0.00           H  
ATOM    765  CZ  TYR    55     100.795 122.971  87.458  1.00  0.00           C  
ATOM    766  OH  TYR    55      99.473 122.794  87.705  1.00  0.00           O  
ATOM    767  HH  TYR    55      98.977 122.400  86.984  1.00  0.00           H  
ATOM    768  CE2 TYR    55     101.487 121.849  87.005  1.00  0.00           C  
ATOM    769  HE2 TYR    55     100.941 120.933  86.837  1.00  0.00           H  
ATOM    770  CD2 TYR    55     102.881 121.839  86.737  1.00  0.00           C  
ATOM    771  HD2 TYR    55     103.498 120.995  86.464  1.00  0.00           H  
ATOM    772  C   TYR    55     107.419 122.899  87.723  1.00  0.00           C  
ATOM    773  O   TYR    55     107.664 123.995  87.228  1.00  0.00           O  
ATOM    774  N   SER    56     108.474 122.112  88.027  1.00  0.00           N  
ATOM    775  H   SER    56     109.350 122.479  87.683  1.00  0.00           H  
ATOM    776  CA  SER    56     108.505 120.859  88.764  1.00  0.00           C  
ATOM    777  HA  SER    56     109.531 120.495  88.803  1.00  0.00           H  
ATOM    778  CB  SER    56     108.246 121.108  90.271  1.00  0.00           C  
ATOM    779  HB2 SER    56     107.238 121.486  90.440  1.00  0.00           H  
ATOM    780  HB3 SER    56     108.418 120.200  90.850  1.00  0.00           H  
ATOM    781  OG  SER    56     109.150 122.043  90.872  1.00  0.00           O  
ATOM    782  HG  SER    56     110.027 121.764  90.600  1.00  0.00           H  
ATOM    783  C   SER    56     107.673 119.671  88.228  1.00  0.00           C  
ATOM    784  O   SER    56     106.747 119.206  88.965  1.00  0.00           O  
ATOM    785  N   SER    57     107.960 119.042  87.063  1.00  0.00           N  
ATOM    786  H   SER    57     107.323 118.332  86.733  1.00  0.00           H  
ATOM    787  CA  SER    57     108.896 119.579  86.053  1.00  0.00           C  
ATOM    788  HA  SER    57     109.729 120.101  86.525  1.00  0.00           H  
ATOM    789  CB  SER    57     109.529 118.453  85.275  1.00  0.00           C  
ATOM    790  HB2 SER    57     110.031 118.840  84.388  1.00  0.00           H  
ATOM    791  HB3 SER    57     110.312 117.995  85.879  1.00  0.00           H  
ATOM    792  OG  SER    57     108.600 117.406  84.846  1.00  0.00           O  
ATOM    793  HG  SER    57     108.325 117.626  83.953  1.00  0.00           H  
ATOM    794  C   SER    57     108.155 120.567  85.199  1.00  0.00           C  
ATOM    795  O   SER    57     107.023 120.289  84.794  1.00  0.00           O  
ATOM    796  N   TYR    58     108.792 121.725  84.908  1.00  0.00           N  
ATOM    797  H   TYR    58     109.676 121.834  85.385  1.00  0.00           H  
ATOM    798  CA  TYR    58     108.176 122.866  84.214  1.00  0.00           C  
ATOM    799  HA  TYR    58     107.226 123.060  84.713  1.00  0.00           H  
ATOM    800  CB  TYR    58     109.055 124.123  84.306  1.00  0.00           C  
ATOM    801  HB2 TYR    58     109.264 124.267  85.366  1.00  0.00           H  
ATOM    802  HB3 TYR    58     110.002 123.951  83.794  1.00  0.00           H  
ATOM    803  CG  TYR    58     108.511 125.363  83.719  1.00  0.00           C  
ATOM    804  CD1 TYR    58     108.599 125.606  82.330  1.00  0.00           C  
ATOM    805  HD1 TYR    58     109.248 125.050  81.668  1.00  0.00           H  
ATOM    806  CE1 TYR    58     107.835 126.616  81.684  1.00  0.00           C  
ATOM    807  HE1 TYR    58     107.937 126.800  80.625  1.00  0.00           H  
ATOM    808  CZ  TYR    58     106.957 127.361  82.493  1.00  0.00           C  
ATOM    809  OH  TYR    58     106.198 128.347  81.860  1.00  0.00           O  
ATOM    810  HH  TYR    58     106.025 129.066  82.473  1.00  0.00           H  
ATOM    811  CE2 TYR    58     106.880 127.191  83.880  1.00  0.00           C  
ATOM    812  HE2 TYR    58     106.095 127.721  84.400  1.00  0.00           H  
ATOM    813  CD2 TYR    58     107.522 126.073  84.452  1.00  0.00           C  
ATOM    814  HD2 TYR    58     107.331 125.798  85.479  1.00  0.00           H  
ATOM    815  C   TYR    58     107.881 122.567  82.715  1.00  0.00           C  
ATOM    816  O   TYR    58     108.739 121.967  82.068  1.00  0.00           O  
ATOM    817  N   GLY    59     106.728 122.900  82.083  1.00  0.00           N  
ATOM    818  H   GLY    59     106.818 122.763  81.086  1.00  0.00           H  
ATOM    819  CA  GLY    59     105.580 123.591  82.642  1.00  0.00           C  
ATOM    820  HA2 GLY    59     105.063 122.695  82.986  1.00  0.00           H  
ATOM    821  HA3 GLY    59     105.827 124.214  83.502  1.00  0.00           H  
ATOM    822  C   GLY    59     104.720 124.492  81.734  1.00  0.00           C  
ATOM    823  O   GLY    59     105.184 124.845  80.714  1.00  0.00           O  
ATOM    824  N   GLN    60     103.443 124.842  82.028  1.00  0.00           N  
ATOM    825  H   GLN    60     102.923 125.220  81.249  1.00  0.00           H  
ATOM    826  CA  GLN    60     102.646 124.604  83.280  1.00  0.00           C  
ATOM    827  HA  GLN    60     102.937 123.722  83.851  1.00  0.00           H  
ATOM    828  CB  GLN    60     103.130 125.792  84.168  1.00  0.00           C  
ATOM    829  HB2 GLN    60     102.674 125.604  85.140  1.00  0.00           H  
ATOM    830  HB3 GLN    60     104.214 125.678  84.189  1.00  0.00           H  
ATOM    831  CG  GLN    60     102.848 127.256  83.793  1.00  0.00           C  
ATOM    832  HG2 GLN    60     103.542 127.578  83.017  1.00  0.00           H  
ATOM    833  HG3 GLN    60     101.851 127.457  83.400  1.00  0.00           H  
ATOM    834  CD  GLN    60     103.045 128.170  84.979  1.00  0.00           C  
ATOM    835  OE1 GLN    60     103.530 127.910  86.108  1.00  0.00           O  
ATOM    836  NE2 GLN    60     102.567 129.376  84.888  1.00  0.00           N  
ATOM    837 HE21 GLN    60     102.132 129.781  84.071  1.00  0.00           H  
ATOM    838 HE22 GLN    60     102.643 129.974  85.698  1.00  0.00           H  
ATOM    839  C   GLN    60     101.113 124.623  83.147  1.00  0.00           C  
ATOM    840  O   GLN    60     100.466 125.471  83.803  1.00  0.00           O  
ATOM    841  N   SER    61     100.586 123.674  82.394  1.00  0.00           N  
ATOM    842  H   SER    61     101.246 123.044  81.962  1.00  0.00           H  
ATOM    843  CA  SER    61      99.161 123.570  82.105  1.00  0.00           C  
ATOM    844  HA  SER    61      98.647 123.315  83.032  1.00  0.00           H  
ATOM    845  CB  SER    61      98.577 124.964  81.598  1.00  0.00           C  
ATOM    846  HB2 SER    61      98.620 125.641  82.451  1.00  0.00           H  
ATOM    847  HB3 SER    61      99.256 125.315  80.820  1.00  0.00           H  
ATOM    848  OG  SER    61      97.296 124.829  81.074  1.00  0.00           O  
ATOM    849  HG  SER    61      96.835 125.596  81.420  1.00  0.00           H  
ATOM    850  C   SER    61      98.857 122.451  81.148  1.00  0.00           C  
ATOM    851  O   SER    61      99.581 122.279  80.195  1.00  0.00           O  
ATOM    852  N   GLN    62      97.661 121.811  81.211  1.00  0.00           N  
ATOM    853  H   GLN    62      97.252 122.191  82.053  1.00  0.00           H  
ATOM    854  CA  GLN    62      97.023 120.862  80.282  1.00  0.00           C  
ATOM    855  HA  GLN    62      97.780 120.158  79.935  1.00  0.00           H  
ATOM    856  CB  GLN    62      95.746 120.332  80.897  1.00  0.00           C  
ATOM    857  HB2 GLN    62      95.390 119.633  80.141  1.00  0.00           H  
ATOM    858  HB3 GLN    62      95.968 119.836  81.841  1.00  0.00           H  
ATOM    859  CG  GLN    62      94.580 121.332  81.147  1.00  0.00           C  
ATOM    860  HG2 GLN    62      94.874 122.289  81.577  1.00  0.00           H  
ATOM    861  HG3 GLN    62      94.242 121.748  80.198  1.00  0.00           H  
ATOM    862  CD  GLN    62      93.377 120.730  81.878  1.00  0.00           C  
ATOM    863  OE1 GLN    62      93.231 119.508  82.123  1.00  0.00           O  
ATOM    864  NE2 GLN    62      92.391 121.479  82.228  1.00  0.00           N  
ATOM    865 HE21 GLN    62      91.508 121.090  82.528  1.00  0.00           H  
ATOM    866 HE22 GLN    62      92.424 122.482  82.119  1.00  0.00           H  
ATOM    867  C   GLN    62      96.668 121.431  78.893  1.00  0.00           C  
ATOM    868  O   GLN    62      96.518 120.762  77.881  1.00  0.00           O  
ATOM    869  N   ASN    63      96.653 122.783  78.837  1.00  0.00           N  
ATOM    870  H   ASN    63      96.702 123.300  79.703  1.00  0.00           H  
ATOM    871  CA  ASN    63      96.585 123.525  77.626  1.00  0.00           C  
ATOM    872  HA  ASN    63      96.455 122.845  76.785  1.00  0.00           H  
ATOM    873  CB  ASN    63      95.479 124.640  77.758  1.00  0.00           C  
ATOM    874  HB2 ASN    63      95.674 125.443  78.470  1.00  0.00           H  
ATOM    875  HB3 ASN    63      95.328 125.063  76.765  1.00  0.00           H  
ATOM    876  CG  ASN    63      94.187 124.119  78.316  1.00  0.00           C  
ATOM    877  OD1 ASN    63      93.732 124.499  79.369  1.00  0.00           O  
ATOM    878  ND2 ASN    63      93.691 123.094  77.744  1.00  0.00           N  
ATOM    879 HD21 ASN    63      92.997 122.669  78.342  1.00  0.00           H  
ATOM    880 HD22 ASN    63      93.988 122.843  76.812  1.00  0.00           H  
ATOM    881  C   ASN    63      97.903 124.201  77.179  1.00  0.00           C  
ATOM    882  O   ASN    63      97.966 124.711  76.065  1.00  0.00           O  
ATOM    883  N   THR    64      98.879 124.354  78.053  1.00  0.00           N  
ATOM    884  H   THR    64      98.769 123.973  78.981  1.00  0.00           H  
ATOM    885  CA  THR    64     100.239 124.854  77.743  1.00  0.00           C  
ATOM    886  HA  THR    64     100.482 124.738  76.687  1.00  0.00           H  
ATOM    887  CB  THR    64     100.290 126.411  78.034  1.00  0.00           C  
ATOM    888  HB  THR    64     100.061 126.616  79.080  1.00  0.00           H  
ATOM    889  CG2 THR    64     101.710 126.905  77.631  1.00  0.00           C  
ATOM    890 HG21 THR    64     102.060 126.530  76.669  1.00  0.00           H  
ATOM    891 HG22 THR    64     101.736 127.992  77.702  1.00  0.00           H  
ATOM    892 HG23 THR    64     102.432 126.609  78.393  1.00  0.00           H  
ATOM    893  OG1 THR    64      99.388 127.112  77.187  1.00  0.00           O  
ATOM    894  HG1 THR    64      99.620 127.022  76.260  1.00  0.00           H  
ATOM    895  C   THR    64     101.223 124.066  78.596  1.00  0.00           C  
ATOM    896  O   THR    64     101.516 124.453  79.702  1.00  0.00           O  
ATOM    897  N   GLY    65     101.944 123.031  78.131  1.00  0.00           N  
ATOM    898  H   GLY    65     102.721 122.772  78.722  1.00  0.00           H  
ATOM    899  CA  GLY    65     101.985 122.576  76.820  1.00  0.00           C  
ATOM    900  HA2 GLY    65     102.400 123.400  76.240  1.00  0.00           H  
ATOM    901  HA3 GLY    65     102.678 121.738  76.740  1.00  0.00           H  
ATOM    902  C   GLY    65     100.680 122.048  76.170  1.00  0.00           C  
ATOM    903  O   GLY    65      99.823 121.382  76.787  1.00  0.00           O  
ATOM    904  N   TYR    66     100.670 122.092  74.849  1.00  0.00           N  
ATOM    905  H   TYR    66     101.462 122.483  74.359  1.00  0.00           H  
ATOM    906  CA  TYR    66      99.562 121.676  74.056  1.00  0.00           C  
ATOM    907  HA  TYR    66      98.638 122.066  74.483  1.00  0.00           H  
ATOM    908  CB  TYR    66      99.661 122.415  72.695  1.00  0.00           C  
ATOM    909  HB2 TYR    66      99.622 123.488  72.884  1.00  0.00           H  
ATOM    910  HB3 TYR    66     100.613 122.155  72.234  1.00  0.00           H  
ATOM    911  CG  TYR    66      98.504 122.050  71.794  1.00  0.00           C  
ATOM    912  CD1 TYR    66      98.636 121.094  70.797  1.00  0.00           C  
ATOM    913  HD1 TYR    66      99.538 120.544  70.575  1.00  0.00           H  
ATOM    914  CE1 TYR    66      97.535 120.742  69.987  1.00  0.00           C  
ATOM    915  HE1 TYR    66      97.578 119.900  69.312  1.00  0.00           H  
ATOM    916  CZ  TYR    66      96.216 121.305  70.257  1.00  0.00           C  
ATOM    917  OH  TYR    66      95.217 120.836  69.558  1.00  0.00           O  
ATOM    918  HH  TYR    66      95.599 120.189  68.961  1.00  0.00           H  
ATOM    919  CE2 TYR    66      96.124 122.295  71.302  1.00  0.00           C  
ATOM    920  HE2 TYR    66      95.159 122.757  71.452  1.00  0.00           H  
ATOM    921  CD2 TYR    66      97.334 122.774  71.929  1.00  0.00           C  
ATOM    922  HD2 TYR    66      97.267 123.513  72.713  1.00  0.00           H  
ATOM    923  C   TYR    66      99.570 120.140  73.964  1.00  0.00           C  
ATOM    924  O   TYR    66     100.197 119.599  73.123  1.00  0.00           O  
ATOM    925  N   GLY    67      98.867 119.524  74.866  1.00  0.00           N  
ATOM    926  H   GLY    67      98.324 120.148  75.444  1.00  0.00           H  
ATOM    927  CA  GLY    67      98.829 118.066  75.116  1.00  0.00           C  
ATOM    928  HA2 GLY    67      99.766 117.538  74.941  1.00  0.00           H  
ATOM    929  HA3 GLY    67      98.524 117.976  76.159  1.00  0.00           H  
ATOM    930  C   GLY    67      97.884 117.385  74.229  1.00  0.00           C  
ATOM    931  O   GLY    67      97.856 116.201  74.251  1.00  0.00           O  
ATOM    932  N   THR    68      97.097 118.026  73.365  1.00  0.00           N  
ATOM    933  H   THR    68      97.208 119.027  73.289  1.00  0.00           H  
ATOM    934  CA  THR    68      96.081 117.326  72.553  1.00  0.00           C  
ATOM    935  HA  THR    68      95.463 116.700  73.197  1.00  0.00           H  
ATOM    936  CB  THR    68      95.136 118.282  71.824  1.00  0.00           C  
ATOM    937  HB  THR    68      95.755 118.957  71.232  1.00  0.00           H  
ATOM    938  CG2 THR    68      94.053 117.717  70.825  1.00  0.00           C  
ATOM    939 HG21 THR    68      93.414 118.542  70.512  1.00  0.00           H  
ATOM    940 HG22 THR    68      94.637 117.430  69.951  1.00  0.00           H  
ATOM    941 HG23 THR    68      93.445 116.924  71.262  1.00  0.00           H  
ATOM    942  OG1 THR    68      94.401 119.142  72.650  1.00  0.00           O  
ATOM    943  HG1 THR    68      95.086 119.411  73.266  1.00  0.00           H  
ATOM    944  C   THR    68      96.766 116.479  71.440  1.00  0.00           C  
ATOM    945  O   THR    68      97.593 117.034  70.758  1.00  0.00           O  
ATOM    946  N   GLN    69      96.381 115.214  71.364  1.00  0.00           N  
ATOM    947  H   GLN    69      95.579 114.958  71.923  1.00  0.00           H  
ATOM    948  CA  GLN    69      96.963 114.274  70.429  1.00  0.00           C  
ATOM    949  HA  GLN    69      98.039 114.325  70.591  1.00  0.00           H  
ATOM    950  CB  GLN    69      96.499 112.814  70.658  1.00  0.00           C  
ATOM    951  HB2 GLN    69      97.112 112.047  70.184  1.00  0.00           H  
ATOM    952  HB3 GLN    69      96.755 112.646  71.704  1.00  0.00           H  
ATOM    953  CG  GLN    69      94.945 112.547  70.472  1.00  0.00           C  
ATOM    954  HG2 GLN    69      94.630 111.684  71.059  1.00  0.00           H  
ATOM    955  HG3 GLN    69      94.300 113.376  70.765  1.00  0.00           H  
ATOM    956  CD  GLN    69      94.524 112.219  69.026  1.00  0.00           C  
ATOM    957  OE1 GLN    69      95.364 111.795  68.212  1.00  0.00           O  
ATOM    958  NE2 GLN    69      93.313 112.338  68.550  1.00  0.00           N  
ATOM    959 HE21 GLN    69      92.572 112.532  69.208  1.00  0.00           H  
ATOM    960 HE22 GLN    69      93.197 112.190  67.558  1.00  0.00           H  
ATOM    961  C   GLN    69      96.536 114.753  68.985  1.00  0.00           C  
ATOM    962  O   GLN    69      95.532 115.440  68.801  1.00  0.00           O  
ATOM    963  N   SER    70      97.387 114.426  67.943  1.00  0.00           N  
ATOM    964  H   SER    70      98.225 113.916  68.183  1.00  0.00           H  
ATOM    965  CA  SER    70      97.312 115.021  66.567  1.00  0.00           C  
ATOM    966  HA  SER    70      96.750 115.954  66.619  1.00  0.00           H  
ATOM    967  CB  SER    70      98.733 115.483  66.233  1.00  0.00           C  
ATOM    968  HB2 SER    70      98.613 116.188  65.411  1.00  0.00           H  
ATOM    969  HB3 SER    70      99.156 116.022  67.081  1.00  0.00           H  
ATOM    970  OG  SER    70      99.624 114.402  66.164  1.00  0.00           O  
ATOM    971  HG  SER    70      99.680 114.145  65.241  1.00  0.00           H  
ATOM    972  C   SER    70      96.547 114.228  65.452  1.00  0.00           C  
ATOM    973  O   SER    70      97.161 113.976  64.379  1.00  0.00           O  
ATOM    974  N   THR    71      95.288 113.819  65.676  1.00  0.00           N  
ATOM    975  H   THR    71      94.919 114.212  66.530  1.00  0.00           H  
ATOM    976  CA  THR    71      94.470 113.078  64.654  1.00  0.00           C  
ATOM    977  HA  THR    71      94.831 113.282  63.646  1.00  0.00           H  
ATOM    978  CB  THR    71      94.726 111.609  64.831  1.00  0.00           C  
ATOM    979  HB  THR    71      94.072 111.175  64.075  1.00  0.00           H  
ATOM    980  CG2 THR    71      96.176 111.030  64.804  1.00  0.00           C  
ATOM    981 HG21 THR    71      96.084 109.944  64.819  1.00  0.00           H  
ATOM    982 HG22 THR    71      96.556 111.321  63.825  1.00  0.00           H  
ATOM    983 HG23 THR    71      96.823 111.397  65.601  1.00  0.00           H  
ATOM    984  OG1 THR    71      94.194 111.134  66.039  1.00  0.00           O  
ATOM    985  HG1 THR    71      94.797 111.253  66.777  1.00  0.00           H  
ATOM    986  C   THR    71      92.989 113.310  64.723  1.00  0.00           C  
ATOM    987  O   THR    71      92.547 113.703  65.763  1.00  0.00           O  
ATOM    988  N   PRO    72      92.232 113.194  63.640  1.00  0.00           N  
ATOM    989  CD  PRO    72      92.527 112.780  62.318  1.00  0.00           C  
ATOM    990  HD2 PRO    72      92.444 111.699  62.207  1.00  0.00           H  
ATOM    991  HD3 PRO    72      93.502 113.174  62.030  1.00  0.00           H  
ATOM    992  CG  PRO    72      91.400 113.418  61.413  1.00  0.00           C  
ATOM    993  HG2 PRO    72      90.944 112.789  60.648  1.00  0.00           H  
ATOM    994  HG3 PRO    72      91.737 114.339  60.939  1.00  0.00           H  
ATOM    995  CB  PRO    72      90.289 113.806  62.417  1.00  0.00           C  
ATOM    996  HB2 PRO    72      89.385 113.266  62.135  1.00  0.00           H  
ATOM    997  HB3 PRO    72      90.185 114.890  62.386  1.00  0.00           H  
ATOM    998  CA  PRO    72      90.797 113.424  63.778  1.00  0.00           C  
ATOM    999  HA  PRO    72      90.456 114.283  64.356  1.00  0.00           H  
ATOM   1000  C   PRO    72      90.108 112.228  64.275  1.00  0.00           C  
ATOM   1001  O   PRO    72      90.029 111.162  63.614  1.00  0.00           O  
ATOM   1002  N   GLN    73      89.629 112.278  65.478  1.00  0.00           N  
ATOM   1003  H   GLN    73      89.598 113.189  65.915  1.00  0.00           H  
ATOM   1004  CA  GLN    73      89.058 111.121  66.266  1.00  0.00           C  
ATOM   1005  HA  GLN    73      89.865 110.388  66.256  1.00  0.00           H  
ATOM   1006  CB  GLN    73      88.892 111.413  67.780  1.00  0.00           C  
ATOM   1007  HB2 GLN    73      88.657 110.519  68.358  1.00  0.00           H  
ATOM   1008  HB3 GLN    73      89.853 111.815  68.101  1.00  0.00           H  
ATOM   1009  CG  GLN    73      87.795 112.471  68.111  1.00  0.00           C  
ATOM   1010  HG2 GLN    73      87.848 112.802  69.148  1.00  0.00           H  
ATOM   1011  HG3 GLN    73      87.898 113.284  67.392  1.00  0.00           H  
ATOM   1012  CD  GLN    73      86.357 112.021  68.087  1.00  0.00           C  
ATOM   1013  OE1 GLN    73      85.946 111.184  67.277  1.00  0.00           O  
ATOM   1014  NE2 GLN    73      85.485 112.561  68.941  1.00  0.00           N  
ATOM   1015 HE21 GLN    73      85.792 113.009  69.792  1.00  0.00           H  
ATOM   1016 HE22 GLN    73      84.624 112.065  69.121  1.00  0.00           H  
ATOM   1017  C   GLN    73      87.864 110.360  65.562  1.00  0.00           C  
ATOM   1018  O   GLN    73      87.194 110.899  64.687  1.00  0.00           O  
ATOM   1019  N   GLY    74      87.531 109.118  65.913  1.00  0.00           N  
ATOM   1020  H   GLY    74      87.999 108.741  66.725  1.00  0.00           H  
ATOM   1021  CA  GLY    74      86.461 108.332  65.317  1.00  0.00           C  
ATOM   1022  HA2 GLY    74      85.837 108.954  64.676  1.00  0.00           H  
ATOM   1023  HA3 GLY    74      86.876 107.465  64.804  1.00  0.00           H  
ATOM   1024  C   GLY    74      85.402 107.775  66.315  1.00  0.00           C  
ATOM   1025  O   GLY    74      84.743 106.726  66.058  1.00  0.00           O  
ATOM   1026  N   TYR    75      85.331 108.471  67.410  1.00  0.00           N  
ATOM   1027  H   TYR    75      85.836 109.345  67.449  1.00  0.00           H  
ATOM   1028  CA  TYR    75      84.367 108.203  68.410  1.00  0.00           C  
ATOM   1029  HA  TYR    75      83.807 107.273  68.306  1.00  0.00           H  
ATOM   1030  CB  TYR    75      84.872 108.241  69.836  1.00  0.00           C  
ATOM   1031  HB2 TYR    75      85.001 109.279  70.146  1.00  0.00           H  
ATOM   1032  HB3 TYR    75      84.165 107.703  70.467  1.00  0.00           H  
ATOM   1033  CG  TYR    75      86.189 107.553  70.116  1.00  0.00           C  
ATOM   1034  CD1 TYR    75      87.252 108.367  70.524  1.00  0.00           C  
ATOM   1035  HD1 TYR    75      87.213 109.439  70.650  1.00  0.00           H  
ATOM   1036  CE1 TYR    75      88.504 107.788  70.663  1.00  0.00           C  
ATOM   1037  HE1 TYR    75      89.336 108.319  71.100  1.00  0.00           H  
ATOM   1038  CZ  TYR    75      88.810 106.529  70.177  1.00  0.00           C  
ATOM   1039  OH  TYR    75      90.143 106.095  70.168  1.00  0.00           O  
ATOM   1040  HH  TYR    75      90.711 106.731  70.610  1.00  0.00           H  
ATOM   1041  CE2 TYR    75      87.736 105.678  69.827  1.00  0.00           C  
ATOM   1042  HE2 TYR    75      87.957 104.654  69.566  1.00  0.00           H  
ATOM   1043  CD2 TYR    75      86.404 106.165  69.862  1.00  0.00           C  
ATOM   1044  HD2 TYR    75      85.611 105.495  69.562  1.00  0.00           H  
ATOM   1045  C   TYR    75      83.180 109.234  68.354  1.00  0.00           C  
ATOM   1046  O   TYR    75      82.138 109.098  68.944  1.00  0.00           O  
ATOM   1047  N   GLY    76      83.347 110.322  67.632  1.00  0.00           N  
ATOM   1048  H   GLY    76      84.206 110.317  67.101  1.00  0.00           H  
ATOM   1049  CA  GLY    76      82.314 111.382  67.303  1.00  0.00           C  
ATOM   1050  HA2 GLY    76      82.793 112.119  66.659  1.00  0.00           H  
ATOM   1051  HA3 GLY    76      81.475 110.921  66.780  1.00  0.00           H  
ATOM   1052  C   GLY    76      81.760 112.009  68.596  1.00  0.00           C  
ATOM   1053  O   GLY    76      82.561 112.289  69.537  1.00  0.00           O  
ATOM   1054  N   SER    77      80.435 112.231  68.648  1.00  0.00           N  
ATOM   1055  H   SER    77      79.891 111.925  67.854  1.00  0.00           H  
ATOM   1056  CA  SER    77      79.652 112.885  69.690  1.00  0.00           C  
ATOM   1057  HA  SER    77      80.329 113.151  70.503  1.00  0.00           H  
ATOM   1058  CB  SER    77      79.176 114.286  69.205  1.00  0.00           C  
ATOM   1059  HB2 SER    77      78.780 114.871  70.035  1.00  0.00           H  
ATOM   1060  HB3 SER    77      80.010 114.886  68.840  1.00  0.00           H  
ATOM   1061  OG  SER    77      78.366 114.217  68.120  1.00  0.00           O  
ATOM   1062  HG  SER    77      77.674 113.582  68.320  1.00  0.00           H  
ATOM   1063  C   SER    77      78.556 111.936  70.218  1.00  0.00           C  
ATOM   1064  O   SER    77      77.397 112.149  69.924  1.00  0.00           O  
ATOM   1065  N   THR    78      78.901 110.902  71.026  1.00  0.00           N  
ATOM   1066  H   THR    78      78.078 110.490  71.439  1.00  0.00           H  
ATOM   1067  CA  THR    78      80.204 110.306  71.463  1.00  0.00           C  
ATOM   1068  HA  THR    78      80.987 110.357  70.705  1.00  0.00           H  
ATOM   1069  CB  THR    78      80.734 110.833  72.792  1.00  0.00           C  
ATOM   1070  HB  THR    78      79.946 110.676  73.529  1.00  0.00           H  
ATOM   1071  CG2 THR    78      81.932 110.081  73.350  1.00  0.00           C  
ATOM   1072 HG21 THR    78      82.666 110.013  72.548  1.00  0.00           H  
ATOM   1073 HG22 THR    78      82.152 110.687  74.229  1.00  0.00           H  
ATOM   1074 HG23 THR    78      81.594 109.063  73.541  1.00  0.00           H  
ATOM   1075  OG1 THR    78      81.198 112.137  72.582  1.00  0.00           O  
ATOM   1076  HG1 THR    78      80.362 112.529  72.323  1.00  0.00           H  
ATOM   1077  C   THR    78      79.939 108.798  71.667  1.00  0.00           C  
ATOM   1078  O   THR    78      79.212 108.457  72.589  1.00  0.00           O  
ATOM   1079  N   GLY    79      80.548 107.935  70.874  1.00  0.00           N  
ATOM   1080  H   GLY    79      81.090 108.234  70.075  1.00  0.00           H  
ATOM   1081  CA  GLY    79      80.305 106.470  70.963  1.00  0.00           C  
ATOM   1082  HA2 GLY    79      79.244 106.439  71.211  1.00  0.00           H  
ATOM   1083  HA3 GLY    79      80.514 106.008  69.998  1.00  0.00           H  
ATOM   1084  C   GLY    79      81.105 105.820  72.089  1.00  0.00           C  
ATOM   1085  O   GLY    79      81.854 106.511  72.808  1.00  0.00           O  
ATOM   1086  N   GLY    80      81.015 104.489  72.324  1.00  0.00           N  
ATOM   1087  H   GLY    80      81.653 104.091  72.998  1.00  0.00           H  
ATOM   1088  CA  GLY    80      80.325 103.472  71.520  1.00  0.00           C  
ATOM   1089  HA2 GLY    80      80.301 103.801  70.481  1.00  0.00           H  
ATOM   1090  HA3 GLY    80      80.866 102.526  71.519  1.00  0.00           H  
ATOM   1091  C   GLY    80      78.888 103.316  71.966  1.00  0.00           C  
ATOM   1092  O   GLY    80      78.382 104.041  72.811  1.00  0.00           O  
ATOM   1093  N   TYR    81      78.266 102.323  71.354  1.00  0.00           N  
ATOM   1094  H   TYR    81      78.756 101.830  70.621  1.00  0.00           H  
ATOM   1095  CA  TYR    81      76.828 102.186  71.255  1.00  0.00           C  
ATOM   1096  HA  TYR    81      76.403 102.857  72.001  1.00  0.00           H  
ATOM   1097  CB  TYR    81      76.271 102.698  69.960  1.00  0.00           C  
ATOM   1098  HB2 TYR    81      76.501 102.102  69.077  1.00  0.00           H  
ATOM   1099  HB3 TYR    81      75.200 102.510  70.029  1.00  0.00           H  
ATOM   1100  CG  TYR    81      76.585 104.177  69.775  1.00  0.00           C  
ATOM   1101  CD1 TYR    81      75.856 105.134  70.511  1.00  0.00           C  
ATOM   1102  HD1 TYR    81      75.116 104.701  71.167  1.00  0.00           H  
ATOM   1103  CE1 TYR    81      76.099 106.497  70.325  1.00  0.00           C  
ATOM   1104  HE1 TYR    81      75.561 107.279  70.839  1.00  0.00           H  
ATOM   1105  CZ  TYR    81      77.118 106.979  69.462  1.00  0.00           C  
ATOM   1106  OH  TYR    81      77.393 108.289  69.392  1.00  0.00           O  
ATOM   1107  HH  TYR    81      78.133 108.488  68.814  1.00  0.00           H  
ATOM   1108  CE2 TYR    81      77.845 105.978  68.755  1.00  0.00           C  
ATOM   1109  HE2 TYR    81      78.644 106.229  68.073  1.00  0.00           H  
ATOM   1110  CD2 TYR    81      77.519 104.653  68.835  1.00  0.00           C  
ATOM   1111  HD2 TYR    81      78.048 103.945  68.214  1.00  0.00           H  
ATOM   1112  C   TYR    81      76.414 100.732  71.636  1.00  0.00           C  
ATOM   1113  O   TYR    81      76.702  99.841  70.829  1.00  0.00           O  
ATOM   1114  N   GLY    82      75.797 100.407  72.764  1.00  0.00           N  
ATOM   1115  H   GLY    82      75.420  99.471  72.738  1.00  0.00           H  
ATOM   1116  CA  GLY    82      75.464 101.281  73.883  1.00  0.00           C  
ATOM   1117  HA2 GLY    82      75.341 100.624  74.744  1.00  0.00           H  
ATOM   1118  HA3 GLY    82      76.284 101.997  73.950  1.00  0.00           H  
ATOM   1119  C   GLY    82      74.209 102.151  73.738  1.00  0.00           C  
ATOM   1120  O   GLY    82      73.926 102.805  72.745  1.00  0.00           O  
ATOM   1121  N   SER    83      73.374 102.091  74.805  1.00  0.00           N  
ATOM   1122  H   SER    83      73.702 101.672  75.663  1.00  0.00           H  
ATOM   1123  CA  SER    83      72.100 102.847  75.030  1.00  0.00           C  
ATOM   1124  HA  SER    83      71.394 102.342  75.689  1.00  0.00           H  
ATOM   1125  CB  SER    83      72.338 104.114  75.733  1.00  0.00           C  
ATOM   1126  HB2 SER    83      72.880 104.811  75.095  1.00  0.00           H  
ATOM   1127  HB3 SER    83      71.454 104.574  76.175  1.00  0.00           H  
ATOM   1128  OG  SER    83      73.167 103.879  76.820  1.00  0.00           O  
ATOM   1129  HG  SER    83      74.037 103.844  76.415  1.00  0.00           H  
ATOM   1130  C   SER    83      71.264 103.010  73.694  1.00  0.00           C  
ATOM   1131  O   SER    83      71.113 104.109  73.177  1.00  0.00           O  
ATOM   1132  N   SER    84      70.762 101.894  73.072  1.00  0.00           N  
ATOM   1133  H   SER    84      70.365 102.076  72.161  1.00  0.00           H  
ATOM   1134  CA  SER    84      70.807 100.520  73.601  1.00  0.00           C  
ATOM   1135  HA  SER    84      71.526 100.410  74.412  1.00  0.00           H  
ATOM   1136  CB  SER    84      69.440 100.080  74.104  1.00  0.00           C  
ATOM   1137  HB2 SER    84      69.219 100.682  74.985  1.00  0.00           H  
ATOM   1138  HB3 SER    84      68.665 100.297  73.369  1.00  0.00           H  
ATOM   1139  OG  SER    84      69.443  98.705  74.417  1.00  0.00           O  
ATOM   1140  HG  SER    84      68.952  98.270  73.715  1.00  0.00           H  
ATOM   1141  C   SER    84      71.353  99.624  72.474  1.00  0.00           C  
ATOM   1142  O   SER    84      71.604 100.092  71.399  1.00  0.00           O  
ATOM   1143  N   GLN    85      71.656  98.400  72.826  1.00  0.00           N  
ATOM   1144  H   GLN    85      71.322  97.986  73.685  1.00  0.00           H  
ATOM   1145  CA  GLN    85      72.199  97.442  71.842  1.00  0.00           C  
ATOM   1146  HA  GLN    85      73.269  97.648  71.799  1.00  0.00           H  
ATOM   1147  CB  GLN    85      71.976  96.046  72.458  1.00  0.00           C  
ATOM   1148  HB2 GLN    85      72.338  96.142  73.482  1.00  0.00           H  
ATOM   1149  HB3 GLN    85      70.904  95.850  72.455  1.00  0.00           H  
ATOM   1150  CG  GLN    85      72.707  94.957  71.770  1.00  0.00           C  
ATOM   1151  HG2 GLN    85      72.261  94.909  70.777  1.00  0.00           H  
ATOM   1152  HG3 GLN    85      73.776  95.164  71.719  1.00  0.00           H  
ATOM   1153  CD  GLN    85      72.473  93.688  72.478  1.00  0.00           C  
ATOM   1154  OE1 GLN    85      71.907  93.569  73.510  1.00  0.00           O  
ATOM   1155  NE2 GLN    85      73.027  92.661  71.990  1.00  0.00           N  
ATOM   1156 HE21 GLN    85      72.870  91.709  72.285  1.00  0.00           H  
ATOM   1157 HE22 GLN    85      73.858  92.836  71.443  1.00  0.00           H  
ATOM   1158  C   GLN    85      71.592  97.523  70.407  1.00  0.00           C  
ATOM   1159  O   GLN    85      72.409  97.411  69.542  1.00  0.00           O  
ATOM   1160  N   SER    86      70.251  97.562  70.184  1.00  0.00           N  
ATOM   1161  H   SER    86      69.723  97.507  71.044  1.00  0.00           H  
ATOM   1162  CA  SER    86      69.583  97.812  68.949  1.00  0.00           C  
ATOM   1163  HA  SER    86      68.532  97.533  69.032  1.00  0.00           H  
ATOM   1164  CB  SER    86      69.583  99.315  68.663  1.00  0.00           C  
ATOM   1165  HB2 SER    86      69.281  99.766  69.608  1.00  0.00           H  
ATOM   1166  HB3 SER    86      70.564  99.767  68.516  1.00  0.00           H  
ATOM   1167  OG  SER    86      68.735  99.758  67.619  1.00  0.00           O  
ATOM   1168  HG  SER    86      69.050 100.630  67.368  1.00  0.00           H  
ATOM   1169  C   SER    86      70.071  96.939  67.782  1.00  0.00           C  
ATOM   1170  O   SER    86      70.603  97.523  66.778  1.00  0.00           O  
ATOM   1171  N   SER    87      70.023  95.609  67.885  1.00  0.00           N  
ATOM   1172  H   SER    87      69.757  95.112  68.723  1.00  0.00           H  
ATOM   1173  CA  SER    87      70.809  94.805  66.897  1.00  0.00           C  
ATOM   1174  HA  SER    87      71.754  95.296  66.663  1.00  0.00           H  
ATOM   1175  CB  SER    87      70.920  93.394  67.574  1.00  0.00           C  
ATOM   1176  HB2 SER    87      70.031  92.765  67.623  1.00  0.00           H  
ATOM   1177  HB3 SER    87      71.636  92.784  67.023  1.00  0.00           H  
ATOM   1178  OG  SER    87      71.557  93.566  68.875  1.00  0.00           O  
ATOM   1179  HG  SER    87      72.400  94.025  68.875  1.00  0.00           H  
ATOM   1180  C   SER    87      70.058  94.634  65.592  1.00  0.00           C  
ATOM   1181  O   SER    87      68.822  94.775  65.546  1.00  0.00           O  
ATOM   1182  N   GLN    88      70.833  94.351  64.554  1.00  0.00           N  
ATOM   1183  H   GLN    88      71.806  94.278  64.817  1.00  0.00           H  
ATOM   1184  CA  GLN    88      70.455  94.404  63.113  1.00  0.00           C  
ATOM   1185  HA  GLN    88      69.390  94.624  63.045  1.00  0.00           H  
ATOM   1186  CB  GLN    88      71.070  95.652  62.460  1.00  0.00           C  
ATOM   1187  HB2 GLN    88      72.152  95.525  62.493  1.00  0.00           H  
ATOM   1188  HB3 GLN    88      70.845  95.665  61.394  1.00  0.00           H  
ATOM   1189  CG  GLN    88      70.634  97.058  62.928  1.00  0.00           C  
ATOM   1190  HG2 GLN    88      69.853  97.357  62.228  1.00  0.00           H  
ATOM   1191  HG3 GLN    88      70.199  96.942  63.920  1.00  0.00           H  
ATOM   1192  CD  GLN    88      71.644  98.142  62.921  1.00  0.00           C  
ATOM   1193  OE1 GLN    88      72.520  98.078  62.092  1.00  0.00           O  
ATOM   1194  NE2 GLN    88      71.558  99.117  63.757  1.00  0.00           N  
ATOM   1195 HE21 GLN    88      70.869  98.932  64.472  1.00  0.00           H  
ATOM   1196 HE22 GLN    88      72.048  99.998  63.815  1.00  0.00           H  
ATOM   1197  C   GLN    88      70.742  93.105  62.458  1.00  0.00           C  
ATOM   1198  O   GLN    88      71.618  92.341  62.877  1.00  0.00           O  
ATOM   1199  N   SER    89      70.020  92.783  61.358  1.00  0.00           N  
ATOM   1200  H   SER    89      69.349  93.478  61.064  1.00  0.00           H  
ATOM   1201  CA  SER    89      70.008  91.388  60.744  1.00  0.00           C  
ATOM   1202  HA  SER    89      70.962  90.873  60.860  1.00  0.00           H  
ATOM   1203  CB  SER    89      69.045  90.519  61.572  1.00  0.00           C  
ATOM   1204  HB2 SER    89      69.201  90.617  62.647  1.00  0.00           H  
ATOM   1205  HB3 SER    89      68.010  90.793  61.368  1.00  0.00           H  
ATOM   1206  OG  SER    89      69.191  89.155  61.268  1.00  0.00           O  
ATOM   1207  HG  SER    89      69.902  88.888  61.855  1.00  0.00           H  
ATOM   1208  C   SER    89      69.499  91.488  59.337  1.00  0.00           C  
ATOM   1209  O   SER    89      68.673  92.350  59.039  1.00  0.00           O  
ATOM   1210  N   SER    90      69.944  90.551  58.533  1.00  0.00           N  
ATOM   1211  H   SER    90      70.395  89.687  58.796  1.00  0.00           H  
ATOM   1212  CA  SER    90      69.681  90.678  57.054  1.00  0.00           C  
ATOM   1213  HA  SER    90      68.698  91.136  56.939  1.00  0.00           H  
ATOM   1214  CB  SER    90      70.740  91.652  56.553  1.00  0.00           C  
ATOM   1215  HB2 SER    90      70.818  92.500  57.233  1.00  0.00           H  
ATOM   1216  HB3 SER    90      71.724  91.205  56.695  1.00  0.00           H  
ATOM   1217  OG  SER    90      70.525  92.164  55.307  1.00  0.00           O  
ATOM   1218  HG  SER    90      69.666  92.586  55.384  1.00  0.00           H  
ATOM   1219  C   SER    90      69.671  89.387  56.255  1.00  0.00           C  
ATOM   1220  O   SER    90      70.500  89.100  55.435  1.00  0.00           O  
ATOM   1221  N   TYR    91      68.616  88.567  56.538  1.00  0.00           N  
ATOM   1222  H   TYR    91      67.870  88.913  57.124  1.00  0.00           H  
ATOM   1223  CA  TYR    91      68.402  87.173  56.150  1.00  0.00           C  
ATOM   1224  HA  TYR    91      68.529  87.226  55.068  1.00  0.00           H  
ATOM   1225  CB  TYR    91      69.508  86.327  56.879  1.00  0.00           C  
ATOM   1226  HB2 TYR    91      70.438  86.697  56.447  1.00  0.00           H  
ATOM   1227  HB3 TYR    91      69.468  86.508  57.953  1.00  0.00           H  
ATOM   1228  CG  TYR    91      69.448  84.812  56.530  1.00  0.00           C  
ATOM   1229  CD1 TYR    91      68.844  83.891  57.417  1.00  0.00           C  
ATOM   1230  HD1 TYR    91      68.353  84.142  58.346  1.00  0.00           H  
ATOM   1231  CE1 TYR    91      68.824  82.520  56.988  1.00  0.00           C  
ATOM   1232  HE1 TYR    91      68.179  81.876  57.568  1.00  0.00           H  
ATOM   1233  CZ  TYR    91      69.403  82.037  55.749  1.00  0.00           C  
ATOM   1234  OH  TYR    91      69.276  80.743  55.389  1.00  0.00           O  
ATOM   1235  HH  TYR    91      68.435  80.295  55.506  1.00  0.00           H  
ATOM   1236  CE2 TYR    91      70.057  82.951  54.941  1.00  0.00           C  
ATOM   1237  HE2 TYR    91      70.558  82.571  54.062  1.00  0.00           H  
ATOM   1238  CD2 TYR    91      70.071  84.364  55.308  1.00  0.00           C  
ATOM   1239  HD2 TYR    91      70.575  85.011  54.606  1.00  0.00           H  
ATOM   1240  C   TYR    91      67.009  86.608  56.565  1.00  0.00           C  
ATOM   1241  O   TYR    91      66.467  87.024  57.579  1.00  0.00           O  
ATOM   1242  N   GLY    92      66.352  85.759  55.768  1.00  0.00           N  
ATOM   1243  H   GLY    92      65.443  85.445  56.075  1.00  0.00           H  
ATOM   1244  CA  GLY    92      66.773  85.119  54.539  1.00  0.00           C  
ATOM   1245  HA2 GLY    92      66.326  85.675  53.715  1.00  0.00           H  
ATOM   1246  HA3 GLY    92      67.852  85.167  54.393  1.00  0.00           H  
ATOM   1247  C   GLY    92      66.427  83.589  54.494  1.00  0.00           C  
ATOM   1248  O   GLY    92      66.110  82.983  55.494  1.00  0.00           O  
ATOM   1249  N   GLN    93      66.667  82.967  53.333  1.00  0.00           N  
ATOM   1250  H   GLN    93      67.124  83.497  52.604  1.00  0.00           H  
ATOM   1251  CA  GLN    93      66.422  81.560  53.109  1.00  0.00           C  
ATOM   1252  HA  GLN    93      66.428  81.052  54.073  1.00  0.00           H  
ATOM   1253  CB  GLN    93      64.972  81.354  52.470  1.00  0.00           C  
ATOM   1254  HB2 GLN    93      65.073  81.723  51.450  1.00  0.00           H  
ATOM   1255  HB3 GLN    93      64.698  80.303  52.376  1.00  0.00           H  
ATOM   1256  CG  GLN    93      63.782  82.041  53.157  1.00  0.00           C  
ATOM   1257  HG2 GLN    93      64.006  81.907  54.215  1.00  0.00           H  
ATOM   1258  HG3 GLN    93      63.865  83.120  53.028  1.00  0.00           H  
ATOM   1259  CD  GLN    93      62.377  81.515  52.831  1.00  0.00           C  
ATOM   1260  OE1 GLN    93      62.118  80.326  52.837  1.00  0.00           O  
ATOM   1261  NE2 GLN    93      61.365  82.358  52.745  1.00  0.00           N  
ATOM   1262 HE21 GLN    93      60.430  82.020  52.568  1.00  0.00           H  
ATOM   1263 HE22 GLN    93      61.716  83.297  52.868  1.00  0.00           H  
ATOM   1264  C   GLN    93      67.457  80.847  52.146  1.00  0.00           C  
ATOM   1265  O   GLN    93      68.129  81.525  51.372  1.00  0.00           O  
ATOM   1266  N   GLN    94      67.543  79.526  52.218  1.00  0.00           N  
ATOM   1267  H   GLN    94      66.953  78.994  52.841  1.00  0.00           H  
ATOM   1268  CA  GLN    94      68.529  78.771  51.474  1.00  0.00           C  
ATOM   1269  HA  GLN    94      68.822  79.214  50.522  1.00  0.00           H  
ATOM   1270  CB  GLN    94      69.855  78.867  52.205  1.00  0.00           C  
ATOM   1271  HB2 GLN    94      70.209  79.898  52.194  1.00  0.00           H  
ATOM   1272  HB3 GLN    94      69.715  78.459  53.206  1.00  0.00           H  
ATOM   1273  CG  GLN    94      71.049  78.097  51.538  1.00  0.00           C  
ATOM   1274  HG2 GLN    94      70.950  77.068  51.882  1.00  0.00           H  
ATOM   1275  HG3 GLN    94      70.994  78.242  50.459  1.00  0.00           H  
ATOM   1276  CD  GLN    94      72.387  78.610  52.108  1.00  0.00           C  
ATOM   1277  OE1 GLN    94      72.545  78.741  53.340  1.00  0.00           O  
ATOM   1278  NE2 GLN    94      73.331  78.924  51.331  1.00  0.00           N  
ATOM   1279 HE21 GLN    94      73.231  78.961  50.327  1.00  0.00           H  
ATOM   1280 HE22 GLN    94      74.135  79.294  51.817  1.00  0.00           H  
ATOM   1281  C   GLN    94      67.956  77.318  51.283  1.00  0.00           C  
ATOM   1282  O   GLN    94      68.444  76.342  51.920  1.00  0.00           O  
ATOM   1283  N   SER    95      67.000  77.229  50.418  1.00  0.00           N  
ATOM   1284  H   SER    95      66.677  78.135  50.109  1.00  0.00           H  
ATOM   1285  CA  SER    95      66.140  76.075  50.162  1.00  0.00           C  
ATOM   1286  HA  SER    95      66.741  75.226  50.487  1.00  0.00           H  
ATOM   1287  CB  SER    95      64.821  76.083  50.939  1.00  0.00           C  
ATOM   1288  HB2 SER    95      64.390  77.082  50.880  1.00  0.00           H  
ATOM   1289  HB3 SER    95      64.221  75.305  50.465  1.00  0.00           H  
ATOM   1290  OG  SER    95      65.070  75.814  52.267  1.00  0.00           O  
ATOM   1291  HG  SER    95      65.257  74.874  52.313  1.00  0.00           H  
ATOM   1292  C   SER    95      65.950  75.945  48.659  1.00  0.00           C  
ATOM   1293  O   SER    95      65.152  76.709  48.110  1.00  0.00           O  
ATOM   1294  N   SER    96      66.690  75.042  48.063  1.00  0.00           N  
ATOM   1295  H   SER    96      67.385  74.538  48.593  1.00  0.00           H  
ATOM   1296  CA  SER    96      66.378  74.546  46.664  1.00  0.00           C  
ATOM   1297  HA  SER    96      66.708  75.315  45.966  1.00  0.00           H  
ATOM   1298  CB  SER    96      67.095  73.186  46.400  1.00  0.00           C  
ATOM   1299  HB2 SER    96      66.818  72.472  47.176  1.00  0.00           H  
ATOM   1300  HB3 SER    96      66.753  72.725  45.473  1.00  0.00           H  
ATOM   1301  OG  SER    96      68.467  73.275  46.334  1.00  0.00           O  
ATOM   1302  HG  SER    96      68.756  72.391  46.573  1.00  0.00           H  
ATOM   1303  C   SER    96      64.861  74.240  46.475  1.00  0.00           C  
ATOM   1304  O   SER    96      64.230  73.594  47.359  1.00  0.00           O  
ATOM   1305  N   TYR    97      64.191  74.597  45.317  1.00  0.00           N  
ATOM   1306  H   TYR    97      63.202  74.504  45.502  1.00  0.00           H  
ATOM   1307  CA  TYR    97      64.604  75.515  44.241  1.00  0.00           C  
ATOM   1308  HA  TYR    97      63.911  75.423  43.404  1.00  0.00           H  
ATOM   1309  CB  TYR    97      64.471  76.946  44.739  1.00  0.00           C  
ATOM   1310  HB2 TYR    97      63.775  77.039  45.572  1.00  0.00           H  
ATOM   1311  HB3 TYR    97      65.400  77.239  45.229  1.00  0.00           H  
ATOM   1312  CG  TYR    97      64.010  77.982  43.663  1.00  0.00           C  
ATOM   1313  CD1 TYR    97      62.679  77.957  43.213  1.00  0.00           C  
ATOM   1314  HD1 TYR    97      62.043  77.126  43.481  1.00  0.00           H  
ATOM   1315  CE1 TYR    97      62.242  78.891  42.183  1.00  0.00           C  
ATOM   1316  HE1 TYR    97      61.183  78.930  41.973  1.00  0.00           H  
ATOM   1317  CZ  TYR    97      63.086  79.840  41.653  1.00  0.00           C  
ATOM   1318  OH  TYR    97      62.645  80.722  40.780  1.00  0.00           O  
ATOM   1319  HH  TYR    97      63.335  81.250  40.371  1.00  0.00           H  
ATOM   1320  CE2 TYR    97      64.417  79.902  42.105  1.00  0.00           C  
ATOM   1321  HE2 TYR    97      65.099  80.689  41.817  1.00  0.00           H  
ATOM   1322  CD2 TYR    97      64.818  79.030  43.190  1.00  0.00           C  
ATOM   1323  HD2 TYR    97      65.804  79.092  43.626  1.00  0.00           H  
ATOM   1324  C   TYR    97      65.971  75.107  43.634  1.00  0.00           C  
ATOM   1325  O   TYR    97      66.872  75.910  43.749  1.00  0.00           O  
ATOM   1326  N   PRO    98      66.124  73.983  43.009  1.00  0.00           N  
ATOM   1327  CD  PRO    98      67.435  73.660  42.547  1.00  0.00           C  
ATOM   1328  HD2 PRO    98      68.014  73.375  43.425  1.00  0.00           H  
ATOM   1329  HD3 PRO    98      67.848  74.439  41.906  1.00  0.00           H  
ATOM   1330  CG  PRO    98      67.285  72.469  41.579  1.00  0.00           C  
ATOM   1331  HG2 PRO    98      67.545  71.492  41.986  1.00  0.00           H  
ATOM   1332  HG3 PRO    98      67.873  72.617  40.674  1.00  0.00           H  
ATOM   1333  CB  PRO    98      65.824  72.519  41.151  1.00  0.00           C  
ATOM   1334  HB2 PRO    98      65.317  71.671  40.691  1.00  0.00           H  
ATOM   1335  HB3 PRO    98      65.683  73.307  40.410  1.00  0.00           H  
ATOM   1336  CA  PRO    98      65.072  73.143  42.290  1.00  0.00           C  
ATOM   1337  HA  PRO    98      64.316  73.767  41.814  1.00  0.00           H  
ATOM   1338  C   PRO    98      64.363  72.165  43.200  1.00  0.00           C  
ATOM   1339  O   PRO    98      64.909  71.492  44.073  1.00  0.00           O  
ATOM   1340  N   GLY    99      63.045  72.054  43.026  1.00  0.00           N  
ATOM   1341  H   GLY    99      62.509  72.580  42.350  1.00  0.00           H  
ATOM   1342  CA  GLY    99      62.184  71.115  43.770  1.00  0.00           C  
ATOM   1343  HA2 GLY    99      62.590  70.851  44.747  1.00  0.00           H  
ATOM   1344  HA3 GLY    99      61.215  71.607  43.859  1.00  0.00           H  
ATOM   1345  C   GLY    99      62.050  69.818  42.947  1.00  0.00           C  
ATOM   1346  O   GLY    99      62.841  69.552  42.044  1.00  0.00           O  
ATOM   1347  N   TYR   100      61.076  69.023  43.234  1.00  0.00           N  
ATOM   1348  H   TYR   100      60.437  69.348  43.946  1.00  0.00           H  
ATOM   1349  CA  TYR   100      60.963  67.618  42.935  1.00  0.00           C  
ATOM   1350  HA  TYR   100      61.971  67.212  43.012  1.00  0.00           H  
ATOM   1351  CB  TYR   100      59.991  66.901  43.887  1.00  0.00           C  
ATOM   1352  HB2 TYR   100      59.928  65.816  43.801  1.00  0.00           H  
ATOM   1353  HB3 TYR   100      60.367  67.035  44.902  1.00  0.00           H  
ATOM   1354  CG  TYR   100      58.597  67.606  43.847  1.00  0.00           C  
ATOM   1355  CD1 TYR   100      57.734  67.328  42.776  1.00  0.00           C  
ATOM   1356  HD1 TYR   100      58.030  66.750  41.913  1.00  0.00           H  
ATOM   1357  CE1 TYR   100      56.390  67.867  42.804  1.00  0.00           C  
ATOM   1358  HE1 TYR   100      55.724  67.656  41.980  1.00  0.00           H  
ATOM   1359  CZ  TYR   100      56.033  68.811  43.764  1.00  0.00           C  
ATOM   1360  OH  TYR   100      54.802  69.425  43.589  1.00  0.00           O  
ATOM   1361  HH  TYR   100      54.580  69.213  42.679  1.00  0.00           H  
ATOM   1362  CE2 TYR   100      56.886  69.119  44.831  1.00  0.00           C  
ATOM   1363  HE2 TYR   100      56.572  69.914  45.490  1.00  0.00           H  
ATOM   1364  CD2 TYR   100      58.095  68.454  44.878  1.00  0.00           C  
ATOM   1365  HD2 TYR   100      58.792  68.617  45.687  1.00  0.00           H  
ATOM   1366  C   TYR   100      60.513  67.358  41.447  1.00  0.00           C  
ATOM   1367  O   TYR   100      60.693  66.232  40.953  1.00  0.00           O  
ATOM   1368  N   GLY   101      60.174  68.453  40.743  1.00  0.00           N  
ATOM   1369  H   GLY   101      59.933  69.230  41.342  1.00  0.00           H  
ATOM   1370  CA  GLY   101      59.699  68.395  39.302  1.00  0.00           C  
ATOM   1371  HA2 GLY   101      60.088  69.322  38.881  1.00  0.00           H  
ATOM   1372  HA3 GLY   101      60.203  67.642  38.696  1.00  0.00           H  
ATOM   1373  C   GLY   101      58.218  68.449  39.074  1.00  0.00           C  
ATOM   1374  O   GLY   101      57.544  69.428  39.337  1.00  0.00           O  
ATOM   1375  N   GLN   102      57.684  67.543  38.337  1.00  0.00           N  
ATOM   1376  H   GLN   102      58.259  66.871  37.851  1.00  0.00           H  
ATOM   1377  CA  GLN   102      56.329  67.616  37.889  1.00  0.00           C  
ATOM   1378  HA  GLN   102      56.039  68.661  37.772  1.00  0.00           H  
ATOM   1379  CB  GLN   102      56.312  66.970  36.457  1.00  0.00           C  
ATOM   1380  HB2 GLN   102      57.028  67.541  35.866  1.00  0.00           H  
ATOM   1381  HB3 GLN   102      56.648  65.942  36.591  1.00  0.00           H  
ATOM   1382  CG  GLN   102      55.033  66.890  35.727  1.00  0.00           C  
ATOM   1383  HG2 GLN   102      55.297  66.739  34.680  1.00  0.00           H  
ATOM   1384  HG3 GLN   102      54.445  66.039  36.071  1.00  0.00           H  
ATOM   1385  CD  GLN   102      54.246  68.137  35.764  1.00  0.00           C  
ATOM   1386  OE1 GLN   102      54.730  69.245  35.611  1.00  0.00           O  
ATOM   1387  NE2 GLN   102      52.964  67.973  35.829  1.00  0.00           N  
ATOM   1388 HE21 GLN   102      52.520  67.066  35.806  1.00  0.00           H  
ATOM   1389 HE22 GLN   102      52.336  68.744  35.653  1.00  0.00           H  
ATOM   1390  C   GLN   102      55.365  66.935  38.842  1.00  0.00           C  
ATOM   1391  O   GLN   102      54.217  67.309  39.025  1.00  0.00           O  
ATOM   1392  N   GLN   103      55.858  65.818  39.457  1.00  0.00           N  
ATOM   1393  H   GLN   103      56.825  65.551  39.340  1.00  0.00           H  
ATOM   1394  CA  GLN   103      55.049  65.006  40.402  1.00  0.00           C  
ATOM   1395  HA  GLN   103      54.197  65.597  40.738  1.00  0.00           H  
ATOM   1396  CB  GLN   103      54.538  63.673  39.695  1.00  0.00           C  
ATOM   1397  HB2 GLN   103      55.391  63.191  39.218  1.00  0.00           H  
ATOM   1398  HB3 GLN   103      54.178  62.934  40.411  1.00  0.00           H  
ATOM   1399  CG  GLN   103      53.509  63.937  38.560  1.00  0.00           C  
ATOM   1400  HG2 GLN   103      53.805  64.799  37.961  1.00  0.00           H  
ATOM   1401  HG3 GLN   103      53.487  62.988  38.023  1.00  0.00           H  
ATOM   1402  CD  GLN   103      52.141  64.386  39.116  1.00  0.00           C  
ATOM   1403  OE1 GLN   103      51.870  64.388  40.316  1.00  0.00           O  
ATOM   1404  NE2 GLN   103      51.294  64.922  38.307  1.00  0.00           N  
ATOM   1405 HE21 GLN   103      50.370  65.110  38.667  1.00  0.00           H  
ATOM   1406 HE22 GLN   103      51.439  64.734  37.325  1.00  0.00           H  
ATOM   1407  C   GLN   103      55.751  64.691  41.721  1.00  0.00           C  
ATOM   1408  O   GLN   103      56.898  64.265  41.684  1.00  0.00           O  
ATOM   1409  N   PRO   104      55.060  64.727  42.851  1.00  0.00           N  
ATOM   1410  CD  PRO   104      53.660  65.176  43.022  1.00  0.00           C  
ATOM   1411  HD2 PRO   104      52.988  64.604  42.381  1.00  0.00           H  
ATOM   1412  HD3 PRO   104      53.534  66.246  42.859  1.00  0.00           H  
ATOM   1413  CG  PRO   104      53.318  64.876  44.474  1.00  0.00           C  
ATOM   1414  HG2 PRO   104      52.771  63.935  44.533  1.00  0.00           H  
ATOM   1415  HG3 PRO   104      52.605  65.574  44.914  1.00  0.00           H  
ATOM   1416  CB  PRO   104      54.669  64.866  45.119  1.00  0.00           C  
ATOM   1417  HB2 PRO   104      54.691  64.359  46.083  1.00  0.00           H  
ATOM   1418  HB3 PRO   104      54.930  65.893  45.372  1.00  0.00           H  
ATOM   1419  CA  PRO   104      55.650  64.379  44.080  1.00  0.00           C  
ATOM   1420  HA  PRO   104      56.543  64.962  44.302  1.00  0.00           H  
ATOM   1421  C   PRO   104      55.885  62.878  44.246  1.00  0.00           C  
ATOM   1422  O   PRO   104      55.059  62.012  43.825  1.00  0.00           O  
ATOM   1423  N   ALA   105      56.972  62.515  44.966  1.00  0.00           N  
ATOM   1424  H   ALA   105      57.719  63.181  45.107  1.00  0.00           H  
ATOM   1425  CA  ALA   105      57.434  61.108  45.072  1.00  0.00           C  
ATOM   1426  HA  ALA   105      57.258  60.606  44.121  1.00  0.00           H  
ATOM   1427  CB  ALA   105      58.992  61.197  45.312  1.00  0.00           C  
ATOM   1428  HB1 ALA   105      59.474  62.099  44.934  1.00  0.00           H  
ATOM   1429  HB2 ALA   105      59.134  61.055  46.383  1.00  0.00           H  
ATOM   1430  HB3 ALA   105      59.407  60.332  44.795  1.00  0.00           H  
ATOM   1431  C   ALA   105      56.784  60.347  46.252  1.00  0.00           C  
ATOM   1432  O   ALA   105      56.493  60.914  47.330  1.00  0.00           O  
ATOM   1433  N   PRO   106      56.643  59.047  46.159  1.00  0.00           N  
ATOM   1434  CD  PRO   106      56.656  58.200  44.915  1.00  0.00           C  
ATOM   1435  HD2 PRO   106      57.427  58.563  44.235  1.00  0.00           H  
ATOM   1436  HD3 PRO   106      55.772  58.201  44.277  1.00  0.00           H  
ATOM   1437  CG  PRO   106      56.870  56.734  45.336  1.00  0.00           C  
ATOM   1438  HG2 PRO   106      57.905  56.425  45.479  1.00  0.00           H  
ATOM   1439  HG3 PRO   106      56.389  56.055  44.632  1.00  0.00           H  
ATOM   1440  CB  PRO   106      56.070  56.788  46.628  1.00  0.00           C  
ATOM   1441  HB2 PRO   106      56.357  55.985  47.306  1.00  0.00           H  
ATOM   1442  HB3 PRO   106      55.019  56.627  46.386  1.00  0.00           H  
ATOM   1443  CA  PRO   106      56.333  58.148  47.318  1.00  0.00           C  
ATOM   1444  HA  PRO   106      55.473  58.644  47.767  1.00  0.00           H  
ATOM   1445  C   PRO   106      57.414  58.122  48.409  1.00  0.00           C  
ATOM   1446  O   PRO   106      58.551  58.595  48.195  1.00  0.00           O  
ATOM   1447  N   SER   107      57.040  57.759  49.591  1.00  0.00           N  
ATOM   1448  H   SER   107      56.074  57.462  49.577  1.00  0.00           H  
ATOM   1449  CA  SER   107      57.891  57.456  50.775  1.00  0.00           C  
ATOM   1450  HA  SER   107      58.693  58.185  50.654  1.00  0.00           H  
ATOM   1451  CB  SER   107      57.115  57.741  52.035  1.00  0.00           C  
ATOM   1452  HB2 SER   107      56.310  57.018  51.910  1.00  0.00           H  
ATOM   1453  HB3 SER   107      57.665  57.490  52.942  1.00  0.00           H  
ATOM   1454  OG  SER   107      56.677  59.083  52.085  1.00  0.00           O  
ATOM   1455  HG  SER   107      56.037  59.268  52.777  1.00  0.00           H  
ATOM   1456  C   SER   107      58.432  55.950  50.773  1.00  0.00           C  
ATOM   1457  O   SER   107      59.343  55.624  51.543  1.00  0.00           O  
ATOM   1458  N   SER   108      58.071  55.155  49.742  1.00  0.00           N  
ATOM   1459  H   SER   108      57.273  55.512  49.235  1.00  0.00           H  
ATOM   1460  CA  SER   108      58.785  53.854  49.343  1.00  0.00           C  
ATOM   1461  HA  SER   108      58.701  53.083  50.110  1.00  0.00           H  
ATOM   1462  CB  SER   108      58.066  53.190  48.145  1.00  0.00           C  
ATOM   1463  HB2 SER   108      58.351  53.722  47.237  1.00  0.00           H  
ATOM   1464  HB3 SER   108      58.465  52.181  48.040  1.00  0.00           H  
ATOM   1465  OG  SER   108      56.698  53.077  48.406  1.00  0.00           O  
ATOM   1466  HG  SER   108      56.563  52.360  49.030  1.00  0.00           H  
ATOM   1467  C   SER   108      60.279  54.132  49.125  1.00  0.00           C  
ATOM   1468  O   SER   108      60.775  55.207  48.851  1.00  0.00           O  
ATOM   1469  N   THR   109      60.991  52.990  49.216  1.00  0.00           N  
ATOM   1470  H   THR   109      60.461  52.185  49.517  1.00  0.00           H  
ATOM   1471  CA  THR   109      62.422  52.744  49.090  1.00  0.00           C  
ATOM   1472  HA  THR   109      63.005  53.465  48.517  1.00  0.00           H  
ATOM   1473  CB  THR   109      63.093  52.822  50.518  1.00  0.00           C  
ATOM   1474  HB  THR   109      64.103  52.411  50.519  1.00  0.00           H  
ATOM   1475  CG2 THR   109      63.208  54.309  50.962  1.00  0.00           C  
ATOM   1476 HG21 THR   109      63.617  54.946  50.177  1.00  0.00           H  
ATOM   1477 HG22 THR   109      62.276  54.648  51.414  1.00  0.00           H  
ATOM   1478 HG23 THR   109      63.989  54.270  51.721  1.00  0.00           H  
ATOM   1479  OG1 THR   109      62.440  51.992  51.472  1.00  0.00           O  
ATOM   1480  HG1 THR   109      61.662  52.461  51.783  1.00  0.00           H  
ATOM   1481  C   THR   109      62.670  51.409  48.348  1.00  0.00           C  
ATOM   1482  O   THR   109      61.757  50.694  47.959  1.00  0.00           O  
ATOM   1483  N   SER   110      63.941  51.155  47.943  1.00  0.00           N  
ATOM   1484  H   SER   110      64.702  51.582  48.452  1.00  0.00           H  
ATOM   1485  CA  SER   110      64.283  50.012  47.174  1.00  0.00           C  
ATOM   1486  HA  SER   110      63.891  50.186  46.172  1.00  0.00           H  
ATOM   1487  CB  SER   110      65.799  49.938  46.984  1.00  0.00           C  
ATOM   1488  HB2 SER   110      66.131  49.075  46.406  1.00  0.00           H  
ATOM   1489  HB3 SER   110      66.155  50.854  46.512  1.00  0.00           H  
ATOM   1490  OG  SER   110      66.447  49.879  48.264  1.00  0.00           O  
ATOM   1491  HG  SER   110      66.295  48.994  48.606  1.00  0.00           H  
ATOM   1492  C   SER   110      63.732  48.683  47.609  1.00  0.00           C  
ATOM   1493  O   SER   110      63.563  48.475  48.832  1.00  0.00           O  
ATOM   1494  N   GLY   111      63.508  47.772  46.641  1.00  0.00           N  
ATOM   1495  H   GLY   111      63.552  48.001  45.659  1.00  0.00           H  
ATOM   1496  CA  GLY   111      62.774  46.529  46.926  1.00  0.00           C  
ATOM   1497  HA2 GLY   111      62.699  45.953  46.004  1.00  0.00           H  
ATOM   1498  HA3 GLY   111      63.321  46.006  47.710  1.00  0.00           H  
ATOM   1499  C   GLY   111      61.296  46.625  47.406  1.00  0.00           C  
ATOM   1500  O   GLY   111      60.608  47.423  46.829  1.00  0.00           O  
ATOM   1501  N   SER   112      60.752  45.696  48.198  1.00  0.00           N  
ATOM   1502  H   SER   112      59.803  45.860  48.503  1.00  0.00           H  
ATOM   1503  CA  SER   112      61.246  44.427  48.862  1.00  0.00           C  
ATOM   1504  HA  SER   112      60.323  43.848  48.836  1.00  0.00           H  
ATOM   1505  CB  SER   112      62.215  43.623  48.006  1.00  0.00           C  
ATOM   1506  HB2 SER   112      61.749  43.740  47.028  1.00  0.00           H  
ATOM   1507  HB3 SER   112      63.190  44.110  47.986  1.00  0.00           H  
ATOM   1508  OG  SER   112      62.302  42.295  48.524  1.00  0.00           O  
ATOM   1509  HG  SER   112      61.466  41.892  48.280  1.00  0.00           H  
ATOM   1510  C   SER   112      61.620  44.613  50.402  1.00  0.00           C  
ATOM   1511  O   SER   112      62.365  45.465  50.762  1.00  0.00           O  
ATOM   1512  N   TYR   113      61.090  43.785  51.311  1.00  0.00           N  
ATOM   1513  H   TYR   113      61.289  44.065  52.261  1.00  0.00           H  
ATOM   1514  CA  TYR   113      60.164  42.731  51.117  1.00  0.00           C  
ATOM   1515  HA  TYR   113      60.580  42.144  50.298  1.00  0.00           H  
ATOM   1516  CB  TYR   113      60.167  41.856  52.356  1.00  0.00           C  
ATOM   1517  HB2 TYR   113      59.938  42.363  53.293  1.00  0.00           H  
ATOM   1518  HB3 TYR   113      59.483  41.049  52.093  1.00  0.00           H  
ATOM   1519  CG  TYR   113      61.516  41.281  52.682  1.00  0.00           C  
ATOM   1520  CD1 TYR   113      61.936  40.010  52.246  1.00  0.00           C  
ATOM   1521  HD1 TYR   113      61.289  39.351  51.685  1.00  0.00           H  
ATOM   1522  CE1 TYR   113      63.173  39.479  52.672  1.00  0.00           C  
ATOM   1523  HE1 TYR   113      63.662  38.628  52.221  1.00  0.00           H  
ATOM   1524  CZ  TYR   113      63.992  40.185  53.607  1.00  0.00           C  
ATOM   1525  OH  TYR   113      65.254  39.702  53.892  1.00  0.00           O  
ATOM   1526  HH  TYR   113      65.671  40.265  54.548  1.00  0.00           H  
ATOM   1527  CE2 TYR   113      63.546  41.427  53.974  1.00  0.00           C  
ATOM   1528  HE2 TYR   113      64.080  42.028  54.695  1.00  0.00           H  
ATOM   1529  CD2 TYR   113      62.377  41.951  53.549  1.00  0.00           C  
ATOM   1530  HD2 TYR   113      62.115  42.965  53.813  1.00  0.00           H  
ATOM   1531  C   TYR   113      58.762  43.300  50.806  1.00  0.00           C  
ATOM   1532  O   TYR   113      58.056  42.703  49.980  1.00  0.00           O  
ATOM   1533  N   GLY   114      58.330  44.462  51.322  1.00  0.00           N  
ATOM   1534  H   GLY   114      59.072  44.980  51.770  1.00  0.00           H  
ATOM   1535  CA  GLY   114      57.069  45.176  51.049  1.00  0.00           C  
ATOM   1536  HA2 GLY   114      56.349  44.401  50.785  1.00  0.00           H  
ATOM   1537  HA3 GLY   114      56.727  45.856  51.829  1.00  0.00           H  
ATOM   1538  C   GLY   114      57.099  46.069  49.846  1.00  0.00           C  
ATOM   1539  O   GLY   114      57.984  45.901  48.974  1.00  0.00           O  
ATOM   1540  N   SER   115      56.304  47.102  49.614  1.00  0.00           N  
ATOM   1541  H   SER   115      56.561  47.687  48.832  1.00  0.00           H  
ATOM   1542  CA  SER   115      55.149  47.683  50.404  1.00  0.00           C  
ATOM   1543  HA  SER   115      55.484  47.800  51.435  1.00  0.00           H  
ATOM   1544  CB  SER   115      54.744  49.080  49.968  1.00  0.00           C  
ATOM   1545  HB2 SER   115      54.099  49.502  50.739  1.00  0.00           H  
ATOM   1546  HB3 SER   115      55.662  49.666  49.921  1.00  0.00           H  
ATOM   1547  OG  SER   115      53.941  49.087  48.833  1.00  0.00           O  
ATOM   1548  HG  SER   115      54.586  48.998  48.128  1.00  0.00           H  
ATOM   1549  C   SER   115      53.896  46.765  50.333  1.00  0.00           C  
ATOM   1550  O   SER   115      53.964  45.609  49.942  1.00  0.00           O  
ATOM   1551  N   SER   116      52.739  47.245  50.859  1.00  0.00           N  
ATOM   1552  H   SER   116      52.766  48.232  51.072  1.00  0.00           H  
ATOM   1553  CA  SER   116      51.549  46.476  51.013  1.00  0.00           C  
ATOM   1554  HA  SER   116      51.514  45.787  51.856  1.00  0.00           H  
ATOM   1555  CB  SER   116      50.440  47.482  51.376  1.00  0.00           C  
ATOM   1556  HB2 SER   116      50.377  48.191  50.551  1.00  0.00           H  
ATOM   1557  HB3 SER   116      49.508  46.919  51.407  1.00  0.00           H  
ATOM   1558  OG  SER   116      50.601  48.105  52.598  1.00  0.00           O  
ATOM   1559  HG  SER   116      51.192  48.842  52.430  1.00  0.00           H  
ATOM   1560  C   SER   116      51.107  45.733  49.783  1.00  0.00           C  
ATOM   1561  O   SER   116      50.627  46.285  48.811  1.00  0.00           O  
ATOM   1562  N   SER   117      51.116  44.415  49.945  1.00  0.00           N  
ATOM   1563  H   SER   117      51.344  43.930  50.801  1.00  0.00           H  
ATOM   1564  CA  SER   117      50.838  43.488  48.820  1.00  0.00           C  
ATOM   1565  HA  SER   117      50.288  44.012  48.039  1.00  0.00           H  
ATOM   1566  CB  SER   117      52.128  43.157  48.010  1.00  0.00           C  
ATOM   1567  HB2 SER   117      52.711  42.473  48.626  1.00  0.00           H  
ATOM   1568  HB3 SER   117      51.862  42.662  47.076  1.00  0.00           H  
ATOM   1569  OG  SER   117      52.998  44.236  47.655  1.00  0.00           O  
ATOM   1570  HG  SER   117      53.445  44.651  48.396  1.00  0.00           H  
ATOM   1571  C   SER   117      50.131  42.202  49.174  1.00  0.00           C  
ATOM   1572  O   SER   117      50.217  41.224  48.417  1.00  0.00           O  
ATOM   1573  N   GLN   118      49.447  42.137  50.336  1.00  0.00           N  
ATOM   1574  H   GLN   118      49.217  43.020  50.770  1.00  0.00           H  
ATOM   1575  CA  GLN   118      48.587  41.087  50.831  1.00  0.00           C  
ATOM   1576  HA  GLN   118      47.768  41.567  51.369  1.00  0.00           H  
ATOM   1577  CB  GLN   118      47.742  40.362  49.690  1.00  0.00           C  
ATOM   1578  HB2 GLN   118      47.435  41.167  49.023  1.00  0.00           H  
ATOM   1579  HB3 GLN   118      48.415  39.626  49.250  1.00  0.00           H  
ATOM   1580  CG  GLN   118      46.502  39.515  50.076  1.00  0.00           C  
ATOM   1581  HG2 GLN   118      46.757  38.570  50.557  1.00  0.00           H  
ATOM   1582  HG3 GLN   118      45.872  40.119  50.728  1.00  0.00           H  
ATOM   1583  CD  GLN   118      45.741  39.189  48.780  1.00  0.00           C  
ATOM   1584  OE1 GLN   118      44.613  39.684  48.540  1.00  0.00           O  
ATOM   1585  NE2 GLN   118      46.245  38.302  47.944  1.00  0.00           N  
ATOM   1586 HE21 GLN   118      46.918  37.654  48.330  1.00  0.00           H  
ATOM   1587 HE22 GLN   118      45.687  37.934  47.187  1.00  0.00           H  
ATOM   1588  C   GLN   118      49.232  40.073  51.742  1.00  0.00           C  
ATOM   1589  O   GLN   118      49.837  39.167  51.207  1.00  0.00           O  
ATOM   1590  N   SER   119      49.225  40.213  53.061  1.00  0.00           N  
ATOM   1591  H   SER   119      49.708  39.536  53.635  1.00  0.00           H  
ATOM   1592  CA  SER   119      48.575  41.244  53.839  1.00  0.00           C  
ATOM   1593  HA  SER   119      47.545  41.430  53.534  1.00  0.00           H  
ATOM   1594  CB  SER   119      48.250  40.702  55.256  1.00  0.00           C  
ATOM   1595  HB2 SER   119      49.143  40.189  55.613  1.00  0.00           H  
ATOM   1596  HB3 SER   119      48.066  41.533  55.937  1.00  0.00           H  
ATOM   1597  OG  SER   119      47.279  39.660  55.283  1.00  0.00           O  
ATOM   1598  HG  SER   119      46.806  39.850  56.096  1.00  0.00           H  
ATOM   1599  C   SER   119      49.405  42.566  53.932  1.00  0.00           C  
ATOM   1600  O   SER   119      50.395  42.704  53.205  1.00  0.00           O  
ATOM   1601  N   SER   120      48.917  43.531  54.749  1.00  0.00           N  
ATOM   1602  H   SER   120      48.000  43.346  55.129  1.00  0.00           H  
ATOM   1603  CA  SER   120      49.465  44.902  54.900  1.00  0.00           C  
ATOM   1604  HA  SER   120      50.262  45.130  54.193  1.00  0.00           H  
ATOM   1605  CB  SER   120      48.376  45.941  54.606  1.00  0.00           C  
ATOM   1606  HB2 SER   120      48.169  45.844  53.540  1.00  0.00           H  
ATOM   1607  HB3 SER   120      47.516  45.767  55.253  1.00  0.00           H  
ATOM   1608  OG  SER   120      48.927  47.238  54.636  1.00  0.00           O  
ATOM   1609  HG  SER   120      49.271  47.436  53.762  1.00  0.00           H  
ATOM   1610  C   SER   120      49.968  45.132  56.367  1.00  0.00           C  
ATOM   1611  O   SER   120      49.165  44.934  57.305  1.00  0.00           O  
ATOM   1612  N   SER   121      51.182  45.695  56.545  1.00  0.00           N  
ATOM   1613  H   SER   121      51.446  45.938  57.489  1.00  0.00           H  
ATOM   1614  CA  SER   121      52.196  45.943  55.526  1.00  0.00           C  
ATOM   1615  HA  SER   121      51.808  46.652  54.794  1.00  0.00           H  
ATOM   1616  CB  SER   121      53.433  46.634  56.144  1.00  0.00           C  
ATOM   1617  HB2 SER   121      53.936  46.024  56.895  1.00  0.00           H  
ATOM   1618  HB3 SER   121      54.056  46.932  55.301  1.00  0.00           H  
ATOM   1619  OG  SER   121      53.037  47.807  56.904  1.00  0.00           O  
ATOM   1620  HG  SER   121      52.653  48.456  56.310  1.00  0.00           H  
ATOM   1621  C   SER   121      52.721  44.726  54.788  1.00  0.00           C  
ATOM   1622  O   SER   121      53.250  44.828  53.677  1.00  0.00           O  
ATOM   1623  N   TYR   122      52.641  43.567  55.458  1.00  0.00           N  
ATOM   1624  H   TYR   122      52.330  43.563  56.419  1.00  0.00           H  
ATOM   1625  CA  TYR   122      53.346  42.323  54.997  1.00  0.00           C  
ATOM   1626  HA  TYR   122      53.788  42.492  54.015  1.00  0.00           H  
ATOM   1627  CB  TYR   122      54.575  42.021  55.920  1.00  0.00           C  
ATOM   1628  HB2 TYR   122      54.159  41.760  56.893  1.00  0.00           H  
ATOM   1629  HB3 TYR   122      55.071  41.148  55.496  1.00  0.00           H  
ATOM   1630  CG  TYR   122      55.546  43.118  56.092  1.00  0.00           C  
ATOM   1631  CD1 TYR   122      55.683  43.577  57.387  1.00  0.00           C  
ATOM   1632  HD1 TYR   122      55.223  42.965  58.149  1.00  0.00           H  
ATOM   1633  CE1 TYR   122      56.551  44.641  57.707  1.00  0.00           C  
ATOM   1634  HE1 TYR   122      56.544  45.139  58.665  1.00  0.00           H  
ATOM   1635  CZ  TYR   122      57.306  45.186  56.693  1.00  0.00           C  
ATOM   1636  OH  TYR   122      57.985  46.373  56.800  1.00  0.00           O  
ATOM   1637  HH  TYR   122      58.006  46.614  57.729  1.00  0.00           H  
ATOM   1638  CE2 TYR   122      57.102  44.749  55.380  1.00  0.00           C  
ATOM   1639  HE2 TYR   122      57.593  45.303  54.593  1.00  0.00           H  
ATOM   1640  CD2 TYR   122      56.261  43.725  55.114  1.00  0.00           C  
ATOM   1641  HD2 TYR   122      56.174  43.487  54.065  1.00  0.00           H  
ATOM   1642  C   TYR   122      52.458  41.080  54.957  1.00  0.00           C  
ATOM   1643  O   TYR   122      51.889  40.632  55.905  1.00  0.00           O  
ATOM   1644  N   GLY   123      52.352  40.349  53.808  1.00  0.00           N  
ATOM   1645  H   GLY   123      51.624  39.650  53.774  1.00  0.00           H  
ATOM   1646  CA  GLY   123      53.081  40.374  52.533  1.00  0.00           C  
ATOM   1647  HA2 GLY   123      52.403  40.842  51.819  1.00  0.00           H  
ATOM   1648  HA3 GLY   123      53.964  41.006  52.634  1.00  0.00           H  
ATOM   1649  C   GLY   123      53.448  38.943  52.073  1.00  0.00           C  
ATOM   1650  O   GLY   123      52.606  38.014  52.099  1.00  0.00           O  
ATOM   1651  N   GLN   124      54.665  38.655  51.642  1.00  0.00           N  
ATOM   1652  H   GLN   124      55.291  39.442  51.545  1.00  0.00           H  
ATOM   1653  CA  GLN   124      55.286  37.361  51.290  1.00  0.00           C  
ATOM   1654  HA  GLN   124      54.909  36.546  51.908  1.00  0.00           H  
ATOM   1655  CB  GLN   124      54.983  37.070  49.782  1.00  0.00           C  
ATOM   1656  HB2 GLN   124      53.912  36.925  49.641  1.00  0.00           H  
ATOM   1657  HB3 GLN   124      55.299  37.934  49.198  1.00  0.00           H  
ATOM   1658  CG  GLN   124      55.700  35.843  49.205  1.00  0.00           C  
ATOM   1659  HG2 GLN   124      55.743  35.791  48.117  1.00  0.00           H  
ATOM   1660  HG3 GLN   124      56.760  35.935  49.439  1.00  0.00           H  
ATOM   1661  CD  GLN   124      55.297  34.485  49.780  1.00  0.00           C  
ATOM   1662  OE1 GLN   124      54.742  34.304  50.850  1.00  0.00           O  
ATOM   1663  NE2 GLN   124      55.325  33.483  48.907  1.00  0.00           N  
ATOM   1664 HE21 GLN   124      55.760  33.717  48.026  1.00  0.00           H  
ATOM   1665 HE22 GLN   124      55.124  32.540  49.207  1.00  0.00           H  
ATOM   1666  C   GLN   124      56.812  37.572  51.556  1.00  0.00           C  
ATOM   1667  O   GLN   124      57.553  38.182  50.811  1.00  0.00           O  
ATOM   1668  N   PRO   125      57.327  37.114  52.654  1.00  0.00           N  
ATOM   1669  CD  PRO   125      58.722  37.425  52.931  1.00  0.00           C  
ATOM   1670  HD2 PRO   125      59.014  38.402  52.546  1.00  0.00           H  
ATOM   1671  HD3 PRO   125      59.371  36.742  52.383  1.00  0.00           H  
ATOM   1672  CG  PRO   125      58.953  37.200  54.416  1.00  0.00           C  
ATOM   1673  HG2 PRO   125      58.693  38.029  55.074  1.00  0.00           H  
ATOM   1674  HG3 PRO   125      59.960  36.786  54.459  1.00  0.00           H  
ATOM   1675  CB  PRO   125      57.900  36.114  54.706  1.00  0.00           C  
ATOM   1676  HB2 PRO   125      57.634  36.227  55.757  1.00  0.00           H  
ATOM   1677  HB3 PRO   125      58.105  35.072  54.462  1.00  0.00           H  
ATOM   1678  CA  PRO   125      56.773  36.425  53.756  1.00  0.00           C  
ATOM   1679  HA  PRO   125      56.391  35.448  53.459  1.00  0.00           H  
ATOM   1680  C   PRO   125      55.602  37.199  54.408  1.00  0.00           C  
ATOM   1681  O   PRO   125      55.737  38.288  54.871  1.00  0.00           O  
ATOM   1682  N   GLN   126      54.480  36.472  54.567  1.00  0.00           N  
ATOM   1683  H   GLN   126      54.436  35.533  54.197  1.00  0.00           H  
ATOM   1684  CA  GLN   126      53.186  36.906  55.155  1.00  0.00           C  
ATOM   1685  HA  GLN   126      52.846  37.850  54.730  1.00  0.00           H  
ATOM   1686  CB  GLN   126      52.103  35.833  54.893  1.00  0.00           C  
ATOM   1687  HB2 GLN   126      51.984  35.770  53.811  1.00  0.00           H  
ATOM   1688  HB3 GLN   126      52.466  34.836  55.140  1.00  0.00           H  
ATOM   1689  CG  GLN   126      50.739  36.037  55.558  1.00  0.00           C  
ATOM   1690  HG2 GLN   126      50.171  35.146  55.291  1.00  0.00           H  
ATOM   1691  HG3 GLN   126      50.760  36.025  56.648  1.00  0.00           H  
ATOM   1692  CD  GLN   126      49.962  37.297  55.186  1.00  0.00           C  
ATOM   1693  OE1 GLN   126      50.516  38.202  54.540  1.00  0.00           O  
ATOM   1694  NE2 GLN   126      48.678  37.237  55.322  1.00  0.00           N  
ATOM   1695 HE21 GLN   126      48.280  36.495  55.880  1.00  0.00           H  
ATOM   1696 HE22 GLN   126      48.117  38.076  55.368  1.00  0.00           H  
ATOM   1697  C   GLN   126      53.450  37.149  56.641  1.00  0.00           C  
ATOM   1698  O   GLN   126      54.002  36.310  57.374  1.00  0.00           O  
ATOM   1699  N   SER   127      52.998  38.317  57.151  1.00  0.00           N  
ATOM   1700  H   SER   127      52.405  38.870  56.549  1.00  0.00           H  
ATOM   1701  CA  SER   127      53.223  38.886  58.455  1.00  0.00           C  
ATOM   1702  HA  SER   127      52.442  39.637  58.575  1.00  0.00           H  
ATOM   1703  CB  SER   127      52.927  37.906  59.571  1.00  0.00           C  
ATOM   1704  HB2 SER   127      53.743  37.187  59.651  1.00  0.00           H  
ATOM   1705  HB3 SER   127      52.803  38.504  60.474  1.00  0.00           H  
ATOM   1706  OG  SER   127      51.658  37.264  59.350  1.00  0.00           O  
ATOM   1707  HG  SER   127      51.024  37.983  59.306  1.00  0.00           H  
ATOM   1708  C   SER   127      54.601  39.532  58.786  1.00  0.00           C  
ATOM   1709  O   SER   127      54.659  40.538  59.518  1.00  0.00           O  
ATOM   1710  N   GLY   128      55.691  39.080  58.151  1.00  0.00           N  
ATOM   1711  H   GLY   128      55.568  38.418  57.399  1.00  0.00           H  
ATOM   1712  CA  GLY   128      56.938  39.831  58.132  1.00  0.00           C  
ATOM   1713  HA2 GLY   128      56.851  40.519  57.291  1.00  0.00           H  
ATOM   1714  HA3 GLY   128      57.104  40.295  59.104  1.00  0.00           H  
ATOM   1715  C   GLY   128      58.107  38.880  57.908  1.00  0.00           C  
ATOM   1716  O   GLY   128      57.953  37.692  57.917  1.00  0.00           O  
ATOM   1717  N   SER   129      59.295  39.334  57.688  1.00  0.00           N  
ATOM   1718  H   SER   129      59.956  38.572  57.733  1.00  0.00           H  
ATOM   1719  CA  SER   129      59.792  40.717  57.513  1.00  0.00           C  
ATOM   1720  HA  SER   129      60.876  40.670  57.408  1.00  0.00           H  
ATOM   1721  CB  SER   129      59.328  41.378  56.186  1.00  0.00           C  
ATOM   1722  HB2 SER   129      58.247  41.494  56.264  1.00  0.00           H  
ATOM   1723  HB3 SER   129      59.802  42.346  56.026  1.00  0.00           H  
ATOM   1724  OG  SER   129      59.531  40.494  55.155  1.00  0.00           O  
ATOM   1725  HG  SER   129      58.756  40.482  54.589  1.00  0.00           H  
ATOM   1726  C   SER   129      59.520  41.587  58.735  1.00  0.00           C  
ATOM   1727  O   SER   129      59.323  42.762  58.562  1.00  0.00           O  
ATOM   1728  N   TYR   130      59.504  41.096  60.004  1.00  0.00           N  
ATOM   1729  H   TYR   130      59.721  40.119  60.138  1.00  0.00           H  
ATOM   1730  CA  TYR   130      59.631  41.896  61.198  1.00  0.00           C  
ATOM   1731  HA  TYR   130      58.648  42.340  61.353  1.00  0.00           H  
ATOM   1732  CB  TYR   130      59.805  40.996  62.458  1.00  0.00           C  
ATOM   1733  HB2 TYR   130      60.849  40.691  62.538  1.00  0.00           H  
ATOM   1734  HB3 TYR   130      59.616  41.623  63.330  1.00  0.00           H  
ATOM   1735  CG  TYR   130      58.941  39.709  62.588  1.00  0.00           C  
ATOM   1736  CD1 TYR   130      59.408  38.518  62.035  1.00  0.00           C  
ATOM   1737  HD1 TYR   130      60.449  38.387  61.778  1.00  0.00           H  
ATOM   1738  CE1 TYR   130      58.553  37.417  61.993  1.00  0.00           C  
ATOM   1739  HE1 TYR   130      58.930  36.464  61.651  1.00  0.00           H  
ATOM   1740  CZ  TYR   130      57.211  37.529  62.389  1.00  0.00           C  
ATOM   1741  OH  TYR   130      56.390  36.463  62.369  1.00  0.00           O  
ATOM   1742  HH  TYR   130      55.633  36.548  62.953  1.00  0.00           H  
ATOM   1743  CE2 TYR   130      56.698  38.720  62.980  1.00  0.00           C  
ATOM   1744  HE2 TYR   130      55.654  38.844  63.227  1.00  0.00           H  
ATOM   1745  CD2 TYR   130      57.630  39.803  63.025  1.00  0.00           C  
ATOM   1746  HD2 TYR   130      57.263  40.767  63.344  1.00  0.00           H  
ATOM   1747  C   TYR   130      60.817  42.907  61.170  1.00  0.00           C  
ATOM   1748  O   TYR   130      61.937  42.551  60.801  1.00  0.00           O  
ATOM   1749  N   SER   131      60.595  44.158  61.502  1.00  0.00           N  
ATOM   1750  H   SER   131      61.380  44.792  61.453  1.00  0.00           H  
ATOM   1751  CA  SER   131      59.323  44.876  61.898  1.00  0.00           C  
ATOM   1752  HA  SER   131      59.707  45.886  62.045  1.00  0.00           H  
ATOM   1753  CB  SER   131      58.225  44.812  60.792  1.00  0.00           C  
ATOM   1754  HB2 SER   131      58.507  44.930  59.745  1.00  0.00           H  
ATOM   1755  HB3 SER   131      57.723  43.845  60.780  1.00  0.00           H  
ATOM   1756  OG  SER   131      57.220  45.749  60.930  1.00  0.00           O  
ATOM   1757  HG  SER   131      57.556  46.565  60.552  1.00  0.00           H  
ATOM   1758  C   SER   131      58.807  44.334  63.243  1.00  0.00           C  
ATOM   1759  O   SER   131      57.937  43.492  63.274  1.00  0.00           O  
ATOM   1760  N   GLN   132      59.259  44.871  64.375  1.00  0.00           N  
ATOM   1761  H   GLN   132      58.808  44.459  65.179  1.00  0.00           H  
ATOM   1762  CA  GLN   132      60.554  45.578  64.589  1.00  0.00           C  
ATOM   1763  HA  GLN   132      61.293  45.274  63.848  1.00  0.00           H  
ATOM   1764  CB  GLN   132      60.376  47.183  64.526  1.00  0.00           C  
ATOM   1765  HB2 GLN   132      61.389  47.429  64.843  1.00  0.00           H  
ATOM   1766  HB3 GLN   132      60.298  47.543  63.500  1.00  0.00           H  
ATOM   1767  CG  GLN   132      59.261  47.749  65.398  1.00  0.00           C  
ATOM   1768  HG2 GLN   132      59.409  47.383  66.413  1.00  0.00           H  
ATOM   1769  HG3 GLN   132      59.396  48.830  65.442  1.00  0.00           H  
ATOM   1770  CD  GLN   132      57.889  47.466  64.939  1.00  0.00           C  
ATOM   1771  OE1 GLN   132      57.607  47.736  63.755  1.00  0.00           O  
ATOM   1772  NE2 GLN   132      57.044  46.983  65.866  1.00  0.00           N  
ATOM   1773 HE21 GLN   132      57.433  46.892  66.794  1.00  0.00           H  
ATOM   1774 HE22 GLN   132      56.122  46.733  65.538  1.00  0.00           H  
ATOM   1775  C   GLN   132      61.107  45.177  66.001  1.00  0.00           C  
ATOM   1776  O   GLN   132      60.364  44.866  66.917  1.00  0.00           O  
ATOM   1777  N   GLN   133      62.412  44.913  66.091  1.00  0.00           N  
ATOM   1778  H   GLN   133      63.044  45.064  65.318  1.00  0.00           H  
ATOM   1779  CA  GLN   133      63.048  44.368  67.313  1.00  0.00           C  
ATOM   1780  HA  GLN   133      64.084  44.152  67.054  1.00  0.00           H  
ATOM   1781  CB  GLN   133      63.156  45.318  68.500  1.00  0.00           C  
ATOM   1782  HB2 GLN   133      62.215  45.591  68.978  1.00  0.00           H  
ATOM   1783  HB3 GLN   133      63.640  44.849  69.357  1.00  0.00           H  
ATOM   1784  CG  GLN   133      64.094  46.546  68.306  1.00  0.00           C  
ATOM   1785  HG2 GLN   133      64.118  47.140  69.220  1.00  0.00           H  
ATOM   1786  HG3 GLN   133      65.090  46.154  68.102  1.00  0.00           H  
ATOM   1787  CD  GLN   133      63.595  47.490  67.236  1.00  0.00           C  
ATOM   1788  OE1 GLN   133      64.277  47.803  66.268  1.00  0.00           O  
ATOM   1789  NE2 GLN   133      62.430  48.111  67.356  1.00  0.00           N  
ATOM   1790 HE21 GLN   133      61.912  47.992  68.215  1.00  0.00           H  
ATOM   1791 HE22 GLN   133      62.100  48.657  66.573  1.00  0.00           H  
ATOM   1792  C   GLN   133      62.408  43.010  67.714  1.00  0.00           C  
ATOM   1793  O   GLN   133      61.741  42.934  68.736  1.00  0.00           O  
ATOM   1794  N   PRO   134      62.518  41.963  66.840  1.00  0.00           N  
ATOM   1795  CD  PRO   134      62.187  40.622  67.299  1.00  0.00           C  
ATOM   1796  HD2 PRO   134      61.208  40.639  67.778  1.00  0.00           H  
ATOM   1797  HD3 PRO   134      62.964  40.328  68.005  1.00  0.00           H  
ATOM   1798  CG  PRO   134      62.180  39.772  66.044  1.00  0.00           C  
ATOM   1799  HG2 PRO   134      61.400  39.935  65.300  1.00  0.00           H  
ATOM   1800  HG3 PRO   134      62.066  38.705  66.233  1.00  0.00           H  
ATOM   1801  CB  PRO   134      63.510  40.276  65.436  1.00  0.00           C  
ATOM   1802  HB2 PRO   134      63.663  39.993  64.395  1.00  0.00           H  
ATOM   1803  HB3 PRO   134      64.423  39.850  65.853  1.00  0.00           H  
ATOM   1804  CA  PRO   134      63.392  41.858  65.648  1.00  0.00           C  
ATOM   1805  HA  PRO   134      64.443  42.126  65.749  1.00  0.00           H  
ATOM   1806  C   PRO   134      62.735  42.422  64.372  1.00  0.00           C  
ATOM   1807  O   PRO   134      61.533  42.501  64.319  1.00  0.00           O  
ATOM   1808  N   SER   135      63.462  42.944  63.376  1.00  0.00           N  
ATOM   1809  H   SER   135      62.890  43.226  62.592  1.00  0.00           H  
ATOM   1810  CA  SER   135      64.955  42.988  63.180  1.00  0.00           C  
ATOM   1811  HA  SER   135      65.491  42.057  63.367  1.00  0.00           H  
ATOM   1812  CB  SER   135      65.391  43.320  61.757  1.00  0.00           C  
ATOM   1813  HB2 SER   135      66.460  43.162  61.614  1.00  0.00           H  
ATOM   1814  HB3 SER   135      64.929  42.666  61.017  1.00  0.00           H  
ATOM   1815  OG  SER   135      65.110  44.602  61.355  1.00  0.00           O  
ATOM   1816  HG  SER   135      65.715  44.717  60.619  1.00  0.00           H  
ATOM   1817  C   SER   135      65.543  44.038  64.128  1.00  0.00           C  
ATOM   1818  O   SER   135      64.815  44.862  64.634  1.00  0.00           O  
ATOM   1819  N   TYR   136      66.836  43.969  64.378  1.00  0.00           N  
ATOM   1820  H   TYR   136      67.526  43.340  63.993  1.00  0.00           H  
ATOM   1821  CA  TYR   136      67.608  44.821  65.265  1.00  0.00           C  
ATOM   1822  HA  TYR   136      66.958  45.486  65.833  1.00  0.00           H  
ATOM   1823  CB  TYR   136      68.364  43.953  66.214  1.00  0.00           C  
ATOM   1824  HB2 TYR   136      68.860  43.187  65.619  1.00  0.00           H  
ATOM   1825  HB3 TYR   136      69.197  44.535  66.608  1.00  0.00           H  
ATOM   1826  CG  TYR   136      67.444  43.399  67.237  1.00  0.00           C  
ATOM   1827  CD1 TYR   136      67.257  44.095  68.416  1.00  0.00           C  
ATOM   1828  HD1 TYR   136      67.784  45.012  68.637  1.00  0.00           H  
ATOM   1829  CE1 TYR   136      66.297  43.632  69.298  1.00  0.00           C  
ATOM   1830  HE1 TYR   136      66.209  44.124  70.255  1.00  0.00           H  
ATOM   1831  CZ  TYR   136      65.638  42.429  69.046  1.00  0.00           C  
ATOM   1832  OH  TYR   136      64.768  42.004  69.999  1.00  0.00           O  
ATOM   1833  HH  TYR   136      64.912  41.083  70.228  1.00  0.00           H  
ATOM   1834  CE2 TYR   136      65.892  41.652  67.913  1.00  0.00           C  
ATOM   1835  HE2 TYR   136      65.291  40.759  67.816  1.00  0.00           H  
ATOM   1836  CD2 TYR   136      66.736  42.192  66.917  1.00  0.00           C  
ATOM   1837  HD2 TYR   136      66.757  41.742  65.935  1.00  0.00           H  
ATOM   1838  C   TYR   136      68.560  45.732  64.460  1.00  0.00           C  
ATOM   1839  O   TYR   136      69.324  45.251  63.622  1.00  0.00           O  
ATOM   1840  N   GLY   137      68.574  47.056  64.662  1.00  0.00           N  
ATOM   1841  H   GLY   137      69.346  47.492  64.179  1.00  0.00           H  
ATOM   1842  CA  GLY   137      67.709  47.875  65.482  1.00  0.00           C  
ATOM   1843  HA2 GLY   137      67.970  48.910  65.260  1.00  0.00           H  
ATOM   1844  HA3 GLY   137      66.675  47.574  65.313  1.00  0.00           H  
ATOM   1845  C   GLY   137      67.883  47.633  66.979  1.00  0.00           C  
ATOM   1846  O   GLY   137      68.869  46.978  67.407  1.00  0.00           O  
ATOM   1847  N   GLY   138      67.010  48.328  67.752  1.00  0.00           N  
ATOM   1848  H   GLY   138      66.199  48.699  67.279  1.00  0.00           H  
ATOM   1849  CA  GLY   138      66.882  48.115  69.166  1.00  0.00           C  
ATOM   1850  HA2 GLY   138      65.860  48.364  69.455  1.00  0.00           H  
ATOM   1851  HA3 GLY   138      66.912  47.036  69.313  1.00  0.00           H  
ATOM   1852  C   GLY   138      67.917  48.911  69.983  1.00  0.00           C  
ATOM   1853  O   GLY   138      68.323  49.995  69.537  1.00  0.00           O  
ATOM   1854  N   GLN   139      68.484  48.396  71.095  1.00  0.00           N  
ATOM   1855  H   GLN   139      69.224  48.945  71.509  1.00  0.00           H  
ATOM   1856  CA  GLN   139      68.050  47.179  71.760  1.00  0.00           C  
ATOM   1857  HA  GLN   139      68.234  46.304  71.136  1.00  0.00           H  
ATOM   1858  CB  GLN   139      68.946  47.042  72.993  1.00  0.00           C  
ATOM   1859  HB2 GLN   139      69.954  46.844  72.628  1.00  0.00           H  
ATOM   1860  HB3 GLN   139      68.935  47.983  73.543  1.00  0.00           H  
ATOM   1861  CG  GLN   139      68.609  46.031  74.073  1.00  0.00           C  
ATOM   1862  HG2 GLN   139      67.634  46.263  74.502  1.00  0.00           H  
ATOM   1863  HG3 GLN   139      68.512  45.073  73.562  1.00  0.00           H  
ATOM   1864  CD  GLN   139      69.619  45.933  75.190  1.00  0.00           C  
ATOM   1865  OE1 GLN   139      70.005  46.888  75.840  1.00  0.00           O  
ATOM   1866  NE2 GLN   139      70.105  44.777  75.564  1.00  0.00           N  
ATOM   1867 HE21 GLN   139      69.820  43.923  75.106  1.00  0.00           H  
ATOM   1868 HE22 GLN   139      70.779  44.774  76.316  1.00  0.00           H  
ATOM   1869  C   GLN   139      66.579  47.309  72.238  1.00  0.00           C  
ATOM   1870  O   GLN   139      65.898  46.324  72.231  1.00  0.00           O  
ATOM   1871  N   GLN   140      66.128  48.496  72.633  1.00  0.00           N  
ATOM   1872  H   GLN   140      66.899  49.148  72.669  1.00  0.00           H  
ATOM   1873  CA  GLN   140      64.756  48.868  72.992  1.00  0.00           C  
ATOM   1874  HA  GLN   140      64.882  49.947  73.083  1.00  0.00           H  
ATOM   1875  CB  GLN   140      63.772  48.672  71.853  1.00  0.00           C  
ATOM   1876  HB2 GLN   140      64.201  48.623  70.853  1.00  0.00           H  
ATOM   1877  HB3 GLN   140      63.376  47.660  71.936  1.00  0.00           H  
ATOM   1878  CG  GLN   140      62.532  49.548  71.729  1.00  0.00           C  
ATOM   1879  HG2 GLN   140      61.846  49.114  71.002  1.00  0.00           H  
ATOM   1880  HG3 GLN   140      62.018  49.548  72.691  1.00  0.00           H  
ATOM   1881  CD  GLN   140      62.991  50.940  71.300  1.00  0.00           C  
ATOM   1882  OE1 GLN   140      64.043  51.254  70.912  1.00  0.00           O  
ATOM   1883  NE2 GLN   140      61.998  51.847  71.291  1.00  0.00           N  
ATOM   1884 HE21 GLN   140      61.217  51.678  71.909  1.00  0.00           H  
ATOM   1885 HE22 GLN   140      62.235  52.771  70.960  1.00  0.00           H  
ATOM   1886  C   GLN   140      64.284  48.269  74.376  1.00  0.00           C  
ATOM   1887  O   GLN   140      63.111  48.227  74.585  1.00  0.00           O  
ATOM   1888  N   GLN   141      65.197  47.900  75.313  1.00  0.00           N  
ATOM   1889  H   GLN   141      66.155  48.188  75.172  1.00  0.00           H  
ATOM   1890  CA  GLN   141      64.973  47.237  76.617  1.00  0.00           C  
ATOM   1891  HA  GLN   141      64.082  47.602  77.128  1.00  0.00           H  
ATOM   1892  CB  GLN   141      64.709  45.726  76.361  1.00  0.00           C  
ATOM   1893  HB2 GLN   141      65.453  45.296  75.690  1.00  0.00           H  
ATOM   1894  HB3 GLN   141      64.696  45.378  77.394  1.00  0.00           H  
ATOM   1895  CG  GLN   141      63.293  45.496  75.802  1.00  0.00           C  
ATOM   1896  HG2 GLN   141      62.588  46.246  76.161  1.00  0.00           H  
ATOM   1897  HG3 GLN   141      63.505  45.626  74.741  1.00  0.00           H  
ATOM   1898  CD  GLN   141      62.770  44.096  76.174  1.00  0.00           C  
ATOM   1899  OE1 GLN   141      61.908  43.880  77.031  1.00  0.00           O  
ATOM   1900  NE2 GLN   141      63.290  43.092  75.538  1.00  0.00           N  
ATOM   1901 HE21 GLN   141      63.881  43.217  74.729  1.00  0.00           H  
ATOM   1902 HE22 GLN   141      63.001  42.142  75.723  1.00  0.00           H  
ATOM   1903  C   GLN   141      66.232  47.466  77.498  1.00  0.00           C  
ATOM   1904  O   GLN   141      67.331  47.372  76.967  1.00  0.00           O  
ATOM   1905  N   SER   142      66.103  47.828  78.743  1.00  0.00           N  
ATOM   1906  H   SER   142      66.892  48.316  79.142  1.00  0.00           H  
ATOM   1907  CA  SER   142      64.948  47.790  79.753  1.00  0.00           C  
ATOM   1908  HA  SER   142      65.334  47.874  80.769  1.00  0.00           H  
ATOM   1909  CB  SER   142      64.230  49.129  79.673  1.00  0.00           C  
ATOM   1910  HB2 SER   142      63.725  49.225  78.712  1.00  0.00           H  
ATOM   1911  HB3 SER   142      63.612  49.144  80.571  1.00  0.00           H  
ATOM   1912  OG  SER   142      65.001  50.320  79.780  1.00  0.00           O  
ATOM   1913  HG  SER   142      65.561  50.164  80.544  1.00  0.00           H  
ATOM   1914  C   SER   142      64.014  46.587  79.743  1.00  0.00           C  
ATOM   1915  O   SER   142      62.838  46.595  79.298  1.00  0.00           O  
ATOM   1916  N   TYR   143      64.490  45.423  80.180  1.00  0.00           N  
ATOM   1917  H   TYR   143      65.358  45.353  80.692  1.00  0.00           H  
ATOM   1918  CA  TYR   143      63.803  44.141  80.252  1.00  0.00           C  
ATOM   1919  HA  TYR   143      63.124  44.003  79.411  1.00  0.00           H  
ATOM   1920  CB  TYR   143      64.807  42.984  80.357  1.00  0.00           C  
ATOM   1921  HB2 TYR   143      65.405  43.022  81.267  1.00  0.00           H  
ATOM   1922  HB3 TYR   143      64.312  42.029  80.530  1.00  0.00           H  
ATOM   1923  CG  TYR   143      65.620  42.901  79.099  1.00  0.00           C  
ATOM   1924  CD1 TYR   143      65.216  42.172  77.960  1.00  0.00           C  
ATOM   1925  HD1 TYR   143      64.183  41.864  77.894  1.00  0.00           H  
ATOM   1926  CE1 TYR   143      66.044  41.989  76.801  1.00  0.00           C  
ATOM   1927  HE1 TYR   143      65.722  41.425  75.938  1.00  0.00           H  
ATOM   1928  CZ  TYR   143      67.250  42.738  76.763  1.00  0.00           C  
ATOM   1929  OH  TYR   143      67.953  42.822  75.635  1.00  0.00           O  
ATOM   1930  HH  TYR   143      67.472  42.600  74.834  1.00  0.00           H  
ATOM   1931  CE2 TYR   143      67.567  43.477  77.883  1.00  0.00           C  
ATOM   1932  HE2 TYR   143      68.452  44.075  77.726  1.00  0.00           H  
ATOM   1933  CD2 TYR   143      66.855  43.564  79.041  1.00  0.00           C  
ATOM   1934  HD2 TYR   143      67.241  44.273  79.759  1.00  0.00           H  
ATOM   1935  C   TYR   143      62.904  44.106  81.501  1.00  0.00           C  
ATOM   1936  O   TYR   143      63.339  44.561  82.610  1.00  0.00           O  
ATOM   1937  N   GLY   144      61.696  43.558  81.448  1.00  0.00           N  
ATOM   1938  H   GLY   144      61.427  43.104  80.588  1.00  0.00           H  
ATOM   1939  CA  GLY   144      60.492  43.790  82.309  1.00  0.00           C  
ATOM   1940  HA2 GLY   144      59.605  43.328  81.877  1.00  0.00           H  
ATOM   1941  HA3 GLY   144      60.769  43.261  83.221  1.00  0.00           H  
ATOM   1942  C   GLY   144      60.323  45.262  82.619  1.00  0.00           C  
ATOM   1943  O   GLY   144      60.870  46.120  81.969  1.00  0.00           O  
ATOM   1944  N   GLN   145      59.591  45.524  83.761  1.00  0.00           N  
ATOM   1945  H   GLN   145      59.299  44.790  84.391  1.00  0.00           H  
ATOM   1946  CA  GLN   145      59.179  46.860  84.178  1.00  0.00           C  
ATOM   1947  HA  GLN   145      59.535  47.571  83.432  1.00  0.00           H  
ATOM   1948  CB  GLN   145      57.658  47.010  84.160  1.00  0.00           C  
ATOM   1949  HB2 GLN   145      57.151  46.200  84.684  1.00  0.00           H  
ATOM   1950  HB3 GLN   145      57.304  47.814  84.806  1.00  0.00           H  
ATOM   1951  CG  GLN   145      56.941  47.187  82.749  1.00  0.00           C  
ATOM   1952  HG2 GLN   145      55.928  47.487  83.018  1.00  0.00           H  
ATOM   1953  HG3 GLN   145      57.552  47.934  82.242  1.00  0.00           H  
ATOM   1954  CD  GLN   145      56.855  45.939  81.921  1.00  0.00           C  
ATOM   1955  OE1 GLN   145      56.841  44.845  82.489  1.00  0.00           O  
ATOM   1956  NE2 GLN   145      56.775  45.944  80.612  1.00  0.00           N  
ATOM   1957 HE21 GLN   145      56.840  45.125  80.024  1.00  0.00           H  
ATOM   1958 HE22 GLN   145      56.754  46.872  80.214  1.00  0.00           H  
ATOM   1959  C   GLN   145      59.830  47.341  85.513  1.00  0.00           C  
ATOM   1960  O   GLN   145      59.254  47.095  86.569  1.00  0.00           O  
ATOM   1961  N   GLN   146      60.797  48.233  85.382  1.00  0.00           N  
ATOM   1962  H   GLN   146      61.210  48.436  84.483  1.00  0.00           H  
ATOM   1963  CA  GLN   146      61.508  48.818  86.526  1.00  0.00           C  
ATOM   1964  HA  GLN   146      61.914  48.030  87.160  1.00  0.00           H  
ATOM   1965  CB  GLN   146      62.698  49.632  85.967  1.00  0.00           C  
ATOM   1966  HB2 GLN   146      63.198  48.992  85.239  1.00  0.00           H  
ATOM   1967  HB3 GLN   146      62.281  50.527  85.506  1.00  0.00           H  
ATOM   1968  CG  GLN   146      63.653  50.339  86.950  1.00  0.00           C  
ATOM   1969  HG2 GLN   146      64.446  50.728  86.312  1.00  0.00           H  
ATOM   1970  HG3 GLN   146      63.241  51.174  87.518  1.00  0.00           H  
ATOM   1971  CD  GLN   146      64.164  49.436  87.980  1.00  0.00           C  
ATOM   1972  OE1 GLN   146      63.553  49.085  88.941  1.00  0.00           O  
ATOM   1973  NE2 GLN   146      65.320  48.918  87.841  1.00  0.00           N  
ATOM   1974 HE21 GLN   146      65.973  49.247  87.145  1.00  0.00           H  
ATOM   1975 HE22 GLN   146      65.608  48.237  88.529  1.00  0.00           H  
ATOM   1976  C   GLN   146      60.554  49.683  87.396  1.00  0.00           C  
ATOM   1977  O   GLN   146      59.455  50.099  86.952  1.00  0.00           O  
ATOM   1978  N   GLN   147      60.922  49.932  88.646  1.00  0.00           N  
ATOM   1979  H   GLN   147      61.854  49.678  88.938  1.00  0.00           H  
ATOM   1980  CA  GLN   147      60.085  50.704  89.647  1.00  0.00           C  
ATOM   1981  HA  GLN   147      59.133  50.223  89.870  1.00  0.00           H  
ATOM   1982  CB  GLN   147      60.876  50.602  90.963  1.00  0.00           C  
ATOM   1983  HB2 GLN   147      60.152  50.989  91.680  1.00  0.00           H  
ATOM   1984  HB3 GLN   147      61.045  49.541  91.141  1.00  0.00           H  
ATOM   1985  CG  GLN   147      62.095  51.531  91.047  1.00  0.00           C  
ATOM   1986  HG2 GLN   147      62.399  51.946  90.086  1.00  0.00           H  
ATOM   1987  HG3 GLN   147      61.767  52.372  91.658  1.00  0.00           H  
ATOM   1988  CD  GLN   147      63.240  50.915  91.805  1.00  0.00           C  
ATOM   1989  OE1 GLN   147      63.173  49.789  92.221  1.00  0.00           O  
ATOM   1990  NE2 GLN   147      64.238  51.673  92.175  1.00  0.00           N  
ATOM   1991 HE21 GLN   147      64.383  52.564  91.721  1.00  0.00           H  
ATOM   1992 HE22 GLN   147      64.949  51.231  92.739  1.00  0.00           H  
ATOM   1993  C   GLN   147      59.909  52.180  89.290  1.00  0.00           C  
ATOM   1994  O   GLN   147      60.466  52.701  88.323  1.00  0.00           O  
ATOM   1995  N   SER   148      59.157  52.915  90.112  1.00  0.00           N  
ATOM   1996  H   SER   148      58.805  52.435  90.928  1.00  0.00           H  
ATOM   1997  CA  SER   148      58.905  54.367  89.945  1.00  0.00           C  
ATOM   1998  HA  SER   148      58.753  54.524  88.878  1.00  0.00           H  
ATOM   1999  CB  SER   148      57.584  54.682  90.672  1.00  0.00           C  
ATOM   2000  HB2 SER   148      56.857  53.881  90.539  1.00  0.00           H  
ATOM   2001  HB3 SER   148      57.780  54.906  91.721  1.00  0.00           H  
ATOM   2002  OG  SER   148      56.883  55.754  90.053  1.00  0.00           O  
ATOM   2003  HG  SER   148      56.760  55.476  89.142  1.00  0.00           H  
ATOM   2004  C   SER   148      59.996  55.285  90.337  1.00  0.00           C  
ATOM   2005  O   SER   148      60.837  54.951  91.195  1.00  0.00           O  
ATOM   2006  N   TYR   149      59.977  56.541  89.828  1.00  0.00           N  
ATOM   2007  H   TYR   149      59.364  56.658  89.034  1.00  0.00           H  
ATOM   2008  CA  TYR   149      60.785  57.693  90.217  1.00  0.00           C  
ATOM   2009  HA  TYR   149      61.184  57.714  91.232  1.00  0.00           H  
ATOM   2010  CB  TYR   149      61.966  57.598  89.256  1.00  0.00           C  
ATOM   2011  HB2 TYR   149      62.653  56.825  89.599  1.00  0.00           H  
ATOM   2012  HB3 TYR   149      61.686  57.422  88.218  1.00  0.00           H  
ATOM   2013  CG  TYR   149      62.871  58.849  89.299  1.00  0.00           C  
ATOM   2014  CD1 TYR   149      62.558  60.005  88.578  1.00  0.00           C  
ATOM   2015  HD1 TYR   149      61.674  60.039  87.959  1.00  0.00           H  
ATOM   2016  CE1 TYR   149      63.312  61.194  88.708  1.00  0.00           C  
ATOM   2017  HE1 TYR   149      63.025  62.099  88.194  1.00  0.00           H  
ATOM   2018  CZ  TYR   149      64.487  61.123  89.481  1.00  0.00           C  
ATOM   2019  OH  TYR   149      65.290  62.235  89.476  1.00  0.00           O  
ATOM   2020  HH  TYR   149      66.120  62.017  89.907  1.00  0.00           H  
ATOM   2021  CE2 TYR   149      64.812  59.977  90.224  1.00  0.00           C  
ATOM   2022  HE2 TYR   149      65.752  60.025  90.753  1.00  0.00           H  
ATOM   2023  CD2 TYR   149      63.987  58.870  90.147  1.00  0.00           C  
ATOM   2024  HD2 TYR   149      64.254  57.988  90.709  1.00  0.00           H  
ATOM   2025  C   TYR   149      59.890  58.957  89.962  1.00  0.00           C  
ATOM   2026  O   TYR   149      58.892  58.879  89.255  1.00  0.00           O  
ATOM   2027  N   ASN   150      60.213  60.106  90.512  1.00  0.00           N  
ATOM   2028  H   ASN   150      61.092  60.080  91.008  1.00  0.00           H  
ATOM   2029  CA  ASN   150      59.503  61.383  90.503  1.00  0.00           C  
ATOM   2030  HA  ASN   150      58.764  61.361  89.702  1.00  0.00           H  
ATOM   2031  CB  ASN   150      58.814  61.421  91.883  1.00  0.00           C  
ATOM   2032  HB2 ASN   150      58.183  60.533  91.902  1.00  0.00           H  
ATOM   2033  HB3 ASN   150      59.605  61.236  92.610  1.00  0.00           H  
ATOM   2034  CG  ASN   150      57.976  62.729  92.037  1.00  0.00           C  
ATOM   2035  OD1 ASN   150      57.284  63.231  91.158  1.00  0.00           O  
ATOM   2036  ND2 ASN   150      58.022  63.347  93.141  1.00  0.00           N  
ATOM   2037 HD21 ASN   150      57.291  64.030  93.280  1.00  0.00           H  
ATOM   2038 HD22 ASN   150      58.569  63.013  93.922  1.00  0.00           H  
ATOM   2039  C   ASN   150      60.487  62.621  90.324  1.00  0.00           C  
ATOM   2040  O   ASN   150      61.329  62.915  91.142  1.00  0.00           O  
ATOM   2041  N   PRO   151      60.279  63.512  89.322  1.00  0.00           N  
ATOM   2042  CD  PRO   151      59.395  63.168  88.194  1.00  0.00           C  
ATOM   2043  HD2 PRO   151      58.411  63.439  88.578  1.00  0.00           H  
ATOM   2044  HD3 PRO   151      59.565  62.161  87.813  1.00  0.00           H  
ATOM   2045  CG  PRO   151      59.776  64.100  87.011  1.00  0.00           C  
ATOM   2046  HG2 PRO   151      58.913  64.435  86.436  1.00  0.00           H  
ATOM   2047  HG3 PRO   151      60.560  63.684  86.377  1.00  0.00           H  
ATOM   2048  CB  PRO   151      60.482  65.233  87.768  1.00  0.00           C  
ATOM   2049  HB2 PRO   151      59.732  65.961  88.077  1.00  0.00           H  
ATOM   2050  HB3 PRO   151      61.193  65.762  87.133  1.00  0.00           H  
ATOM   2051  CA  PRO   151      61.142  64.614  89.045  1.00  0.00           C  
ATOM   2052  HA  PRO   151      62.128  64.225  88.788  1.00  0.00           H  
ATOM   2053  C   PRO   151      61.222  65.608  90.185  1.00  0.00           C  
ATOM   2054  O   PRO   151      60.353  65.693  91.015  1.00  0.00           O  
ATOM   2055  N   PRO   152      62.366  66.326  90.233  1.00  0.00           N  
ATOM   2056  CD  PRO   152      63.433  66.295  89.216  1.00  0.00           C  
ATOM   2057  HD2 PRO   152      62.926  66.217  88.255  1.00  0.00           H  
ATOM   2058  HD3 PRO   152      64.124  65.453  89.254  1.00  0.00           H  
ATOM   2059  CG  PRO   152      64.197  67.595  89.434  1.00  0.00           C  
ATOM   2060  HG2 PRO   152      63.615  68.426  89.036  1.00  0.00           H  
ATOM   2061  HG3 PRO   152      65.204  67.634  89.019  1.00  0.00           H  
ATOM   2062  CB  PRO   152      64.192  67.750  90.993  1.00  0.00           C  
ATOM   2063  HB2 PRO   152      64.327  68.809  91.210  1.00  0.00           H  
ATOM   2064  HB3 PRO   152      64.854  67.025  91.467  1.00  0.00           H  
ATOM   2065  CA  PRO   152      62.729  67.203  91.304  1.00  0.00           C  
ATOM   2066  HA  PRO   152      62.660  66.664  92.248  1.00  0.00           H  
ATOM   2067  C   PRO   152      61.739  68.438  91.438  1.00  0.00           C  
ATOM   2068  O   PRO   152      61.417  68.976  90.369  1.00  0.00           O  
ATOM   2069  N   GLN   153      61.168  68.821  92.595  1.00  0.00           N  
ATOM   2070  H   GLN   153      61.336  68.212  93.383  1.00  0.00           H  
ATOM   2071  CA  GLN   153      60.303  70.068  92.673  1.00  0.00           C  
ATOM   2072  HA  GLN   153      59.346  69.907  92.175  1.00  0.00           H  
ATOM   2073  CB  GLN   153      60.042  70.279  94.182  1.00  0.00           C  
ATOM   2074  HB2 GLN   153      59.614  69.411  94.682  1.00  0.00           H  
ATOM   2075  HB3 GLN   153      60.974  70.468  94.714  1.00  0.00           H  
ATOM   2076  CG  GLN   153      59.014  71.418  94.341  1.00  0.00           C  
ATOM   2077  HG2 GLN   153      59.320  72.243  93.698  1.00  0.00           H  
ATOM   2078  HG3 GLN   153      58.106  70.956  93.954  1.00  0.00           H  
ATOM   2079  CD  GLN   153      58.677  71.803  95.825  1.00  0.00           C  
ATOM   2080  OE1 GLN   153      59.370  71.462  96.795  1.00  0.00           O  
ATOM   2081  NE2 GLN   153      57.811  72.713  96.116  1.00  0.00           N  
ATOM   2082 HE21 GLN   153      57.282  73.129  95.363  1.00  0.00           H  
ATOM   2083 HE22 GLN   153      57.669  72.962  97.084  1.00  0.00           H  
ATOM   2084  C   GLN   153      61.129  71.223  92.036  1.00  0.00           C  
ATOM   2085  O   GLN   153      62.315  71.358  92.277  1.00  0.00           O  
ATOM   2086  N   GLY   154      60.443  72.039  91.236  1.00  0.00           N  
ATOM   2087  H   GLY   154      59.464  71.800  91.175  1.00  0.00           H  
ATOM   2088  CA  GLY   154      60.916  73.325  90.648  1.00  0.00           C  
ATOM   2089  HA2 GLY   154      61.892  73.544  91.083  1.00  0.00           H  
ATOM   2090  HA3 GLY   154      61.020  73.240  89.566  1.00  0.00           H  
ATOM   2091  C   GLY   154      59.827  74.427  90.940  1.00  0.00           C  
ATOM   2092  O   GLY   154      58.853  74.176  91.715  1.00  0.00           O  
ATOM   2093  N   TYR   155      60.076  75.555  90.268  1.00  0.00           N  
ATOM   2094  H   TYR   155      60.752  75.608  89.520  1.00  0.00           H  
ATOM   2095  CA  TYR   155      59.522  76.863  90.683  1.00  0.00           C  
ATOM   2096  HA  TYR   155      58.530  76.695  91.102  1.00  0.00           H  
ATOM   2097  CB  TYR   155      60.484  77.431  91.847  1.00  0.00           C  
ATOM   2098  HB2 TYR   155      61.303  77.885  91.290  1.00  0.00           H  
ATOM   2099  HB3 TYR   155      59.987  78.335  92.201  1.00  0.00           H  
ATOM   2100  CG  TYR   155      60.934  76.440  92.912  1.00  0.00           C  
ATOM   2101  CD1 TYR   155      60.224  76.229  94.104  1.00  0.00           C  
ATOM   2102  HD1 TYR   155      59.303  76.762  94.289  1.00  0.00           H  
ATOM   2103  CE1 TYR   155      60.545  75.230  94.978  1.00  0.00           C  
ATOM   2104  HE1 TYR   155      59.812  74.912  95.704  1.00  0.00           H  
ATOM   2105  CZ  TYR   155      61.694  74.435  94.678  1.00  0.00           C  
ATOM   2106  OH  TYR   155      61.951  73.392  95.500  1.00  0.00           O  
ATOM   2107  HH  TYR   155      62.800  72.992  95.296  1.00  0.00           H  
ATOM   2108  CE2 TYR   155      62.508  74.667  93.515  1.00  0.00           C  
ATOM   2109  HE2 TYR   155      63.241  73.901  93.307  1.00  0.00           H  
ATOM   2110  CD2 TYR   155      62.131  75.709  92.615  1.00  0.00           C  
ATOM   2111  HD2 TYR   155      62.680  75.866  91.698  1.00  0.00           H  
ATOM   2112  C   TYR   155      59.416  77.813  89.447  1.00  0.00           C  
ATOM   2113  O   TYR   155      60.287  77.771  88.582  1.00  0.00           O  
ATOM   2114  N   GLY   156      58.539  78.742  89.325  1.00  0.00           N  
ATOM   2115  H   GLY   156      58.645  79.285  88.481  1.00  0.00           H  
ATOM   2116  CA  GLY   156      57.413  79.062  90.271  1.00  0.00           C  
ATOM   2117  HA2 GLY   156      56.966  78.082  90.437  1.00  0.00           H  
ATOM   2118  HA3 GLY   156      57.861  79.370  91.216  1.00  0.00           H  
ATOM   2119  C   GLY   156      56.364  80.042  89.769  1.00  0.00           C  
ATOM   2120  O   GLY   156      56.627  80.856  88.921  1.00  0.00           O  
ATOM   2121  N   GLN   157      55.204  79.932  90.299  1.00  0.00           N  
ATOM   2122  H   GLN   157      55.075  79.429  91.165  1.00  0.00           H  
ATOM   2123  CA  GLN   157      54.105  80.876  90.125  1.00  0.00           C  
ATOM   2124  HA  GLN   157      53.779  80.872  89.085  1.00  0.00           H  
ATOM   2125  CB  GLN   157      52.914  80.281  90.947  1.00  0.00           C  
ATOM   2126  HB2 GLN   157      52.704  79.267  90.606  1.00  0.00           H  
ATOM   2127  HB3 GLN   157      53.167  80.219  92.005  1.00  0.00           H  
ATOM   2128  CG  GLN   157      51.577  80.998  90.888  1.00  0.00           C  
ATOM   2129  HG2 GLN   157      50.950  80.590  91.681  1.00  0.00           H  
ATOM   2130  HG3 GLN   157      51.757  82.031  91.185  1.00  0.00           H  
ATOM   2131  CD  GLN   157      50.845  80.976  89.537  1.00  0.00           C  
ATOM   2132  OE1 GLN   157      50.433  79.924  88.972  1.00  0.00           O  
ATOM   2133  NE2 GLN   157      50.640  82.169  89.018  1.00  0.00           N  
ATOM   2134 HE21 GLN   157      50.728  83.011  89.569  1.00  0.00           H  
ATOM   2135 HE22 GLN   157      50.111  82.155  88.158  1.00  0.00           H  
ATOM   2136  C   GLN   157      54.438  82.315  90.620  1.00  0.00           C  
ATOM   2137  O   GLN   157      54.905  82.430  91.759  1.00  0.00           O  
ATOM   2138  N   GLN   158      54.389  83.396  89.730  1.00  0.00           N  
ATOM   2139  H   GLN   158      54.532  84.342  90.052  1.00  0.00           H  
ATOM   2140  CA  GLN   158      54.104  83.416  88.277  1.00  0.00           C  
ATOM   2141  HA  GLN   158      53.603  82.505  87.949  1.00  0.00           H  
ATOM   2142  CB  GLN   158      53.083  84.530  87.896  1.00  0.00           C  
ATOM   2143  HB2 GLN   158      52.306  84.626  88.654  1.00  0.00           H  
ATOM   2144  HB3 GLN   158      53.604  85.486  87.850  1.00  0.00           H  
ATOM   2145  CG  GLN   158      52.409  84.279  86.570  1.00  0.00           C  
ATOM   2146  HG2 GLN   158      53.204  84.156  85.835  1.00  0.00           H  
ATOM   2147  HG3 GLN   158      51.779  83.392  86.641  1.00  0.00           H  
ATOM   2148  CD  GLN   158      51.622  85.479  86.127  1.00  0.00           C  
ATOM   2149  OE1 GLN   158      52.205  86.468  85.710  1.00  0.00           O  
ATOM   2150  NE2 GLN   158      50.315  85.301  85.980  1.00  0.00           N  
ATOM   2151 HE21 GLN   158      49.884  84.438  86.280  1.00  0.00           H  
ATOM   2152 HE22 GLN   158      49.784  86.143  85.812  1.00  0.00           H  
ATOM   2153  C   GLN   158      55.392  83.567  87.478  1.00  0.00           C  
ATOM   2154  O   GLN   158      56.245  84.350  87.953  1.00  0.00           O  
ATOM   2155  N   ASN   159      55.509  82.852  86.337  1.00  0.00           N  
ATOM   2156  H   ASN   159      54.731  82.238  86.145  1.00  0.00           H  
ATOM   2157  CA  ASN   159      56.594  83.025  85.427  1.00  0.00           C  
ATOM   2158  HA  ASN   159      57.483  82.912  86.047  1.00  0.00           H  
ATOM   2159  CB  ASN   159      56.488  81.935  84.329  1.00  0.00           C  
ATOM   2160  HB2 ASN   159      56.433  80.925  84.735  1.00  0.00           H  
ATOM   2161  HB3 ASN   159      55.504  81.996  83.864  1.00  0.00           H  
ATOM   2162  CG  ASN   159      57.569  81.921  83.303  1.00  0.00           C  
ATOM   2163  OD1 ASN   159      57.307  82.332  82.173  1.00  0.00           O  
ATOM   2164  ND2 ASN   159      58.769  81.578  83.722  1.00  0.00           N  
ATOM   2165 HD21 ASN   159      58.969  81.157  84.618  1.00  0.00           H  
ATOM   2166 HD22 ASN   159      59.441  81.631  82.970  1.00  0.00           H  
ATOM   2167  C   ASN   159      56.513  84.422  84.738  1.00  0.00           C  
ATOM   2168  O   ASN   159      55.448  84.838  84.459  1.00  0.00           O  
ATOM   2169  N   GLN   160      57.614  85.089  84.559  1.00  0.00           N  
ATOM   2170  H   GLN   160      57.438  86.018  84.205  1.00  0.00           H  
ATOM   2171  CA  GLN   160      59.029  84.794  84.973  1.00  0.00           C  
ATOM   2172  HA  GLN   160      59.333  83.820  84.590  1.00  0.00           H  
ATOM   2173  CB  GLN   160      59.892  85.801  84.220  1.00  0.00           C  
ATOM   2174  HB2 GLN   160      59.714  85.738  83.146  1.00  0.00           H  
ATOM   2175  HB3 GLN   160      59.659  86.798  84.595  1.00  0.00           H  
ATOM   2176  CG  GLN   160      61.426  85.612  84.321  1.00  0.00           C  
ATOM   2177  HG2 GLN   160      61.900  86.546  84.018  1.00  0.00           H  
ATOM   2178  HG3 GLN   160      61.692  85.536  85.375  1.00  0.00           H  
ATOM   2179  CD  GLN   160      62.016  84.540  83.509  1.00  0.00           C  
ATOM   2180  OE1 GLN   160      61.371  83.994  82.589  1.00  0.00           O  
ATOM   2181  NE2 GLN   160      63.201  84.188  83.804  1.00  0.00           N  
ATOM   2182 HE21 GLN   160      63.633  84.509  84.659  1.00  0.00           H  
ATOM   2183 HE22 GLN   160      63.691  83.591  83.155  1.00  0.00           H  
ATOM   2184  C   GLN   160      59.311  84.950  86.444  1.00  0.00           C  
ATOM   2185  O   GLN   160      58.762  85.791  87.184  1.00  0.00           O  
ATOM   2186  N   TYR   161      60.104  83.999  87.011  1.00  0.00           N  
ATOM   2187  H   TYR   161      60.633  83.345  86.452  1.00  0.00           H  
ATOM   2188  CA  TYR   161      60.356  83.800  88.454  1.00  0.00           C  
ATOM   2189  HA  TYR   161      59.724  84.509  88.988  1.00  0.00           H  
ATOM   2190  CB  TYR   161      59.829  82.406  88.855  1.00  0.00           C  
ATOM   2191  HB2 TYR   161      58.871  82.323  88.343  1.00  0.00           H  
ATOM   2192  HB3 TYR   161      60.396  81.621  88.354  1.00  0.00           H  
ATOM   2193  CG  TYR   161      59.862  82.054  90.305  1.00  0.00           C  
ATOM   2194  CD1 TYR   161      61.041  81.513  90.881  1.00  0.00           C  
ATOM   2195  HD1 TYR   161      61.777  81.387  90.101  1.00  0.00           H  
ATOM   2196  CE1 TYR   161      61.110  81.183  92.228  1.00  0.00           C  
ATOM   2197  HE1 TYR   161      61.997  80.685  92.590  1.00  0.00           H  
ATOM   2198  CZ  TYR   161      59.955  81.500  93.030  1.00  0.00           C  
ATOM   2199  OH  TYR   161      59.992  81.119  94.360  1.00  0.00           O  
ATOM   2200  HH  TYR   161      60.845  80.688  94.458  1.00  0.00           H  
ATOM   2201  CE2 TYR   161      58.803  82.037  92.468  1.00  0.00           C  
ATOM   2202  HE2 TYR   161      57.946  82.114  93.120  1.00  0.00           H  
ATOM   2203  CD2 TYR   161      58.723  82.297  91.074  1.00  0.00           C  
ATOM   2204  HD2 TYR   161      57.858  82.749  90.612  1.00  0.00           H  
ATOM   2205  C   TYR   161      61.823  84.075  88.818  1.00  0.00           C  
ATOM   2206  O   TYR   161      62.210  84.858  89.727  1.00  0.00           O  
ATOM   2207  N   ASN   162      62.683  83.252  88.202  1.00  0.00           N  
ATOM   2208  H   ASN   162      62.309  82.581  87.545  1.00  0.00           H  
ATOM   2209  CA  ASN   162      64.191  83.422  88.347  1.00  0.00           C  
ATOM   2210  HA  ASN   162      64.417  83.510  89.410  1.00  0.00           H  
ATOM   2211  CB  ASN   162      64.901  82.158  87.755  1.00  0.00           C  
ATOM   2212  HB2 ASN   162      64.630  82.123  86.700  1.00  0.00           H  
ATOM   2213  HB3 ASN   162      65.984  82.242  87.841  1.00  0.00           H  
ATOM   2214  CG  ASN   162      64.527  80.937  88.458  1.00  0.00           C  
ATOM   2215  OD1 ASN   162      63.680  80.164  88.076  1.00  0.00           O  
ATOM   2216  ND2 ASN   162      64.996  80.724  89.666  1.00  0.00           N  
ATOM   2217 HD21 ASN   162      64.693  79.912  90.184  1.00  0.00           H  
ATOM   2218 HD22 ASN   162      65.504  81.509  90.047  1.00  0.00           H  
ATOM   2219  C   ASN   162      64.615  84.740  87.636  1.00  0.00           C  
ATOM   2220  O   ASN   162      63.810  85.409  86.968  1.00  0.00           O  
ATOM   2221  N   SER   163      65.873  85.189  87.768  1.00  0.00           N  
ATOM   2222  H   SER   163      66.409  84.691  88.466  1.00  0.00           H  
ATOM   2223  CA  SER   163      66.343  86.477  87.177  1.00  0.00           C  
ATOM   2224  HA  SER   163      65.757  87.333  87.513  1.00  0.00           H  
ATOM   2225  CB  SER   163      67.835  86.614  87.487  1.00  0.00           C  
ATOM   2226  HB2 SER   163      68.235  85.616  87.308  1.00  0.00           H  
ATOM   2227  HB3 SER   163      68.380  87.354  86.900  1.00  0.00           H  
ATOM   2228  OG  SER   163      67.999  87.145  88.837  1.00  0.00           O  
ATOM   2229  HG  SER   163      67.976  88.102  88.908  1.00  0.00           H  
ATOM   2230  C   SER   163      66.269  86.398  85.663  1.00  0.00           C  
ATOM   2231  O   SER   163      66.113  85.366  85.043  1.00  0.00           O  
ATOM   2232  N   SER   164      66.449  87.534  84.939  1.00  0.00           N  
ATOM   2233  H   SER   164      66.731  88.353  85.458  1.00  0.00           H  
ATOM   2234  CA  SER   164      66.474  87.587  83.403  1.00  0.00           C  
ATOM   2235  HA  SER   164      66.716  88.612  83.122  1.00  0.00           H  
ATOM   2236  CB  SER   164      65.102  87.248  82.920  1.00  0.00           C  
ATOM   2237  HB2 SER   164      64.811  86.203  83.033  1.00  0.00           H  
ATOM   2238  HB3 SER   164      64.365  87.717  83.572  1.00  0.00           H  
ATOM   2239  OG  SER   164      64.750  87.629  81.588  1.00  0.00           O  
ATOM   2240  HG  SER   164      63.809  87.810  81.629  1.00  0.00           H  
ATOM   2241  C   SER   164      67.603  86.790  82.663  1.00  0.00           C  
ATOM   2242  O   SER   164      68.684  86.515  83.223  1.00  0.00           O  
ATOM   2243  N   SER   165      67.448  86.583  81.375  1.00  0.00           N  
ATOM   2244  H   SER   165      66.688  87.051  80.903  1.00  0.00           H  
ATOM   2245  CA  SER   165      68.535  86.198  80.426  1.00  0.00           C  
ATOM   2246  HA  SER   165      69.053  85.345  80.867  1.00  0.00           H  
ATOM   2247  CB  SER   165      67.949  85.690  79.131  1.00  0.00           C  
ATOM   2248  HB2 SER   165      68.671  85.632  78.317  1.00  0.00           H  
ATOM   2249  HB3 SER   165      67.413  84.755  79.292  1.00  0.00           H  
ATOM   2250  OG  SER   165      66.992  86.723  78.687  1.00  0.00           O  
ATOM   2251  HG  SER   165      67.441  87.496  78.338  1.00  0.00           H  
ATOM   2252  C   SER   165      69.508  87.400  80.250  1.00  0.00           C  
ATOM   2253  O   SER   165      69.243  88.594  80.463  1.00  0.00           O  
ATOM   2254  N   GLY   166      70.661  87.145  79.683  1.00  0.00           N  
ATOM   2255  H   GLY   166      70.839  86.190  79.405  1.00  0.00           H  
ATOM   2256  CA  GLY   166      71.725  88.093  79.447  1.00  0.00           C  
ATOM   2257  HA2 GLY   166      72.261  87.986  78.505  1.00  0.00           H  
ATOM   2258  HA3 GLY   166      71.298  89.086  79.302  1.00  0.00           H  
ATOM   2259  C   GLY   166      72.706  88.153  80.613  1.00  0.00           C  
ATOM   2260  O   GLY   166      72.244  88.095  81.762  1.00  0.00           O  
ATOM   2261  N   GLY   167      74.007  88.335  80.319  1.00  0.00           N  
ATOM   2262  H   GLY   167      74.269  88.443  79.350  1.00  0.00           H  
ATOM   2263  CA  GLY   167      74.969  88.465  81.407  1.00  0.00           C  
ATOM   2264  HA2 GLY   167      74.650  87.886  82.273  1.00  0.00           H  
ATOM   2265  HA3 GLY   167      75.860  87.950  81.049  1.00  0.00           H  
ATOM   2266  C   GLY   167      75.345  89.790  81.944  1.00  0.00           C  
ATOM   2267  O   GLY   167      74.552  90.770  81.971  1.00  0.00           O  
ATOM   2268  N   GLY   168      76.555  89.928  82.545  1.00  0.00           N  
ATOM   2269  H   GLY   168      77.208  89.163  82.452  1.00  0.00           H  
ATOM   2270  CA  GLY   168      77.037  91.235  82.754  1.00  0.00           C  
ATOM   2271  HA2 GLY   168      76.221  91.860  83.116  1.00  0.00           H  
ATOM   2272  HA3 GLY   168      77.867  91.249  83.460  1.00  0.00           H  
ATOM   2273  C   GLY   168      77.365  91.945  81.403  1.00  0.00           C  
ATOM   2274  O   GLY   168      77.316  91.427  80.290  1.00  0.00           O  
ATOM   2275  N   GLY   169      77.700  93.214  81.489  1.00  0.00           N  
ATOM   2276  H   GLY   169      77.859  93.701  80.619  1.00  0.00           H  
ATOM   2277  CA  GLY   169      77.805  94.100  82.687  1.00  0.00           C  
ATOM   2278  HA2 GLY   169      77.415  95.073  82.389  1.00  0.00           H  
ATOM   2279  HA3 GLY   169      77.308  93.731  83.585  1.00  0.00           H  
ATOM   2280  C   GLY   169      79.273  94.387  83.124  1.00  0.00           C  
ATOM   2281  O   GLY   169      80.115  93.452  83.279  1.00  0.00           O  
ATOM   2282  N   GLY   170      79.715  95.668  83.394  1.00  0.00           N  
ATOM   2283  H   GLY   170      79.060  96.434  83.327  1.00  0.00           H  
ATOM   2284  CA  GLY   170      81.068  96.089  83.965  1.00  0.00           C  
ATOM   2285  HA2 GLY   170      81.175  97.171  84.044  1.00  0.00           H  
ATOM   2286  HA3 GLY   170      81.253  95.671  84.955  1.00  0.00           H  
ATOM   2287  C   GLY   170      82.267  95.609  83.068  1.00  0.00           C  
ATOM   2288  O   GLY   170      82.019  94.914  82.076  1.00  0.00           O  
ATOM   2289  N   GLY   171      83.526  95.995  83.335  1.00  0.00           N  
ATOM   2290  H   GLY   171      84.233  95.720  82.668  1.00  0.00           H  
ATOM   2291  CA  GLY   171      83.989  96.652  84.613  1.00  0.00           C  
ATOM   2292  HA2 GLY   171      84.895  97.220  84.399  1.00  0.00           H  
ATOM   2293  HA3 GLY   171      83.207  97.282  85.037  1.00  0.00           H  
ATOM   2294  C   GLY   171      84.282  95.550  85.626  1.00  0.00           C  
ATOM   2295  O   GLY   171      83.296  94.934  86.007  1.00  0.00           O  
ATOM   2296  N   GLY   172      85.473  95.295  86.219  1.00  0.00           N  
ATOM   2297  H   GLY   172      85.538  94.725  87.050  1.00  0.00           H  
ATOM   2298  CA  GLY   172      86.737  95.812  85.635  1.00  0.00           C  
ATOM   2299  HA2 GLY   172      86.482  96.817  85.298  1.00  0.00           H  
ATOM   2300  HA3 GLY   172      87.529  95.834  86.384  1.00  0.00           H  
ATOM   2301  C   GLY   172      87.154  94.875  84.512  1.00  0.00           C  
ATOM   2302  O   GLY   172      86.409  93.880  84.302  1.00  0.00           O  
ATOM   2303  N   GLY   173      88.168  95.266  83.704  1.00  0.00           N  
ATOM   2304  H   GLY   173      88.705  96.053  84.039  1.00  0.00           H  
ATOM   2305  CA  GLY   173      88.349  94.707  82.352  1.00  0.00           C  
ATOM   2306  HA2 GLY   173      89.257  95.145  81.938  1.00  0.00           H  
ATOM   2307  HA3 GLY   173      88.423  93.626  82.470  1.00  0.00           H  
ATOM   2308  C   GLY   173      87.163  95.017  81.395  1.00  0.00           C  
ATOM   2309  O   GLY   173      86.355  95.894  81.681  1.00  0.00           O  
ATOM   2310  N   GLY   174      87.101  94.338  80.244  1.00  0.00           N  
ATOM   2311  H   GLY   174      86.335  94.451  79.595  1.00  0.00           H  
ATOM   2312  CA  GLY   174      88.166  93.476  79.725  1.00  0.00           C  
ATOM   2313  HA2 GLY   174      88.863  93.160  80.501  1.00  0.00           H  
ATOM   2314  HA3 GLY   174      87.764  92.612  79.195  1.00  0.00           H  
ATOM   2315  C   GLY   174      89.079  94.245  78.734  1.00  0.00           C  
ATOM   2316  O   GLY   174      89.273  95.455  78.831  1.00  0.00           O  
ATOM   2317  N   GLY   175      89.815  93.586  77.851  1.00  0.00           N  
ATOM   2318  H   GLY   175      89.593  92.609  77.726  1.00  0.00           H  
ATOM   2319  CA  GLY   175      90.720  94.167  76.878  1.00  0.00           C  
ATOM   2320  HA2 GLY   175      91.393  94.811  77.444  1.00  0.00           H  
ATOM   2321  HA3 GLY   175      91.402  93.406  76.500  1.00  0.00           H  
ATOM   2322  C   GLY   175      90.196  95.010  75.640  1.00  0.00           C  
ATOM   2323  O   GLY   175      90.884  95.238  74.644  1.00  0.00           O  
ATOM   2324  N   ASN   176      88.889  95.350  75.644  1.00  0.00           N  
ATOM   2325  H   ASN   176      88.403  95.100  76.494  1.00  0.00           H  
ATOM   2326  CA  ASN   176      88.246  96.190  74.647  1.00  0.00           C  
ATOM   2327  HA  ASN   176      88.904  97.001  74.334  1.00  0.00           H  
ATOM   2328  CB  ASN   176      87.916  95.326  73.421  1.00  0.00           C  
ATOM   2329  HB2 ASN   176      88.766  94.672  73.225  1.00  0.00           H  
ATOM   2330  HB3 ASN   176      87.099  94.634  73.625  1.00  0.00           H  
ATOM   2331  CG  ASN   176      87.672  95.972  72.131  1.00  0.00           C  
ATOM   2332  OD1 ASN   176      87.245  97.101  72.094  1.00  0.00           O  
ATOM   2333  ND2 ASN   176      87.884  95.291  71.004  1.00  0.00           N  
ATOM   2334 HD21 ASN   176      87.910  95.835  70.154  1.00  0.00           H  
ATOM   2335 HD22 ASN   176      88.263  94.356  70.947  1.00  0.00           H  
ATOM   2336  C   ASN   176      86.978  96.881  75.171  1.00  0.00           C  
ATOM   2337  O   ASN   176      86.192  96.223  75.835  1.00  0.00           O  
ATOM   2338  N   TYR   177      86.809  98.134  74.911  1.00  0.00           N  
ATOM   2339  H   TYR   177      87.353  98.643  74.230  1.00  0.00           H  
ATOM   2340  CA  TYR   177      85.623  98.811  75.555  1.00  0.00           C  
ATOM   2341  HA  TYR   177      85.559  98.506  76.599  1.00  0.00           H  
ATOM   2342  CB  TYR   177      85.863 100.312  75.642  1.00  0.00           C  
ATOM   2343  HB2 TYR   177      85.827 100.722  74.632  1.00  0.00           H  
ATOM   2344  HB3 TYR   177      84.990 100.811  76.062  1.00  0.00           H  
ATOM   2345  CG  TYR   177      87.097 100.845  76.362  1.00  0.00           C  
ATOM   2346  CD1 TYR   177      88.123 101.410  75.581  1.00  0.00           C  
ATOM   2347  HD1 TYR   177      88.061 101.510  74.507  1.00  0.00           H  
ATOM   2348  CE1 TYR   177      89.336 101.826  76.224  1.00  0.00           C  
ATOM   2349  HE1 TYR   177      90.193 102.205  75.687  1.00  0.00           H  
ATOM   2350  CZ  TYR   177      89.448 101.621  77.581  1.00  0.00           C  
ATOM   2351  OH  TYR   177      90.580 101.887  78.243  1.00  0.00           O  
ATOM   2352  HH  TYR   177      90.536 101.774  79.196  1.00  0.00           H  
ATOM   2353  CE2 TYR   177      88.417 101.072  78.360  1.00  0.00           C  
ATOM   2354  HE2 TYR   177      88.514 100.992  79.433  1.00  0.00           H  
ATOM   2355  CD2 TYR   177      87.224 100.630  77.720  1.00  0.00           C  
ATOM   2356  HD2 TYR   177      86.462 100.142  78.310  1.00  0.00           H  
ATOM   2357  C   TYR   177      84.281  98.453  74.846  1.00  0.00           C  
ATOM   2358  O   TYR   177      84.339  98.393  73.566  1.00  0.00           O  
ATOM   2359  N   GLY   178      83.141  98.263  75.473  1.00  0.00           N  
ATOM   2360  H   GLY   178      82.428  97.838  74.898  1.00  0.00           H  
ATOM   2361  CA  GLY   178      82.975  98.338  76.936  1.00  0.00           C  
ATOM   2362  HA2 GLY   178      81.990  98.054  77.308  1.00  0.00           H  
ATOM   2363  HA3 GLY   178      83.621  97.583  77.384  1.00  0.00           H  
ATOM   2364  C   GLY   178      83.107  99.797  77.557  1.00  0.00           C  
ATOM   2365  O   GLY   178      82.536 100.799  77.063  1.00  0.00           O  
ATOM   2366  N   GLN   179      83.746  99.841  78.709  1.00  0.00           N  
ATOM   2367  H   GLN   179      84.077  98.959  79.073  1.00  0.00           H  
ATOM   2368  CA  GLN   179      83.587 100.970  79.657  1.00  0.00           C  
ATOM   2369  HA  GLN   179      83.077 101.810  79.185  1.00  0.00           H  
ATOM   2370  CB  GLN   179      82.694 100.632  80.818  1.00  0.00           C  
ATOM   2371  HB2 GLN   179      82.646 101.467  81.517  1.00  0.00           H  
ATOM   2372  HB3 GLN   179      81.691 100.547  80.401  1.00  0.00           H  
ATOM   2373  CG  GLN   179      83.060  99.416  81.636  1.00  0.00           C  
ATOM   2374  HG2 GLN   179      84.101  99.120  81.765  1.00  0.00           H  
ATOM   2375  HG3 GLN   179      82.712  99.589  82.654  1.00  0.00           H  
ATOM   2376  CD  GLN   179      82.303  98.173  81.098  1.00  0.00           C  
ATOM   2377  OE1 GLN   179      81.078  98.086  81.111  1.00  0.00           O  
ATOM   2378  NE2 GLN   179      83.015  97.306  80.378  1.00  0.00           N  
ATOM   2379 HE21 GLN   179      84.025  97.325  80.364  1.00  0.00           H  
ATOM   2380 HE22 GLN   179      82.514  96.559  79.919  1.00  0.00           H  
ATOM   2381  C   GLN   179      85.032 101.605  79.954  1.00  0.00           C  
ATOM   2382  O   GLN   179      85.787 100.899  80.641  1.00  0.00           O  
ATOM   2383  N   ASP   180      85.401 102.809  79.669  1.00  0.00           N  
ATOM   2384  H   ASP   180      86.275 103.100  80.084  1.00  0.00           H  
ATOM   2385  CA  ASP   180      84.961 103.645  78.602  1.00  0.00           C  
ATOM   2386  HA  ASP   180      84.273 103.116  77.942  1.00  0.00           H  
ATOM   2387  CB  ASP   180      84.160 104.897  79.082  1.00  0.00           C  
ATOM   2388  HB2 ASP   180      83.849 105.580  78.291  1.00  0.00           H  
ATOM   2389  HB3 ASP   180      83.286 104.462  79.567  1.00  0.00           H  
ATOM   2390  CG  ASP   180      84.897 105.730  80.120  1.00  0.00           C  
ATOM   2391  OD1 ASP   180      85.319 105.189  81.192  1.00  0.00           O  
ATOM   2392  OD2 ASP   180      85.282 106.867  79.881  1.00  0.00           O  
ATOM   2393  C   ASP   180      86.217 104.266  77.862  1.00  0.00           C  
ATOM   2394  O   ASP   180      87.362 104.138  78.239  1.00  0.00           O  
ATOM   2395  N   GLN   181      85.978 104.839  76.678  1.00  0.00           N  
ATOM   2396  H   GLN   181      85.027 105.032  76.398  1.00  0.00           H  
ATOM   2397  CA  GLN   181      87.098 105.110  75.698  1.00  0.00           C  
ATOM   2398  HA  GLN   181      87.835 104.307  75.652  1.00  0.00           H  
ATOM   2399  CB  GLN   181      86.402 104.971  74.319  1.00  0.00           C  
ATOM   2400  HB2 GLN   181      85.995 103.974  74.149  1.00  0.00           H  
ATOM   2401  HB3 GLN   181      85.557 105.657  74.379  1.00  0.00           H  
ATOM   2402  CG  GLN   181      87.241 105.296  73.090  1.00  0.00           C  
ATOM   2403  HG2 GLN   181      86.609 105.266  72.203  1.00  0.00           H  
ATOM   2404  HG3 GLN   181      87.452 106.357  73.228  1.00  0.00           H  
ATOM   2405  CD  GLN   181      88.385 104.337  72.836  1.00  0.00           C  
ATOM   2406  OE1 GLN   181      88.350 103.405  72.025  1.00  0.00           O  
ATOM   2407  NE2 GLN   181      89.513 104.563  73.560  1.00  0.00           N  
ATOM   2408 HE21 GLN   181      89.510 105.201  74.342  1.00  0.00           H  
ATOM   2409 HE22 GLN   181      90.388 104.067  73.469  1.00  0.00           H  
ATOM   2410  C   GLN   181      87.891 106.404  75.944  1.00  0.00           C  
ATOM   2411  O   GLN   181      88.692 106.821  75.196  1.00  0.00           O  
ATOM   2412  N   SER   182      87.759 107.025  77.116  1.00  0.00           N  
ATOM   2413  H   SER   182      87.177 106.596  77.822  1.00  0.00           H  
ATOM   2414  CA  SER   182      88.317 108.339  77.411  1.00  0.00           C  
ATOM   2415  HA  SER   182      88.164 109.003  76.560  1.00  0.00           H  
ATOM   2416  CB  SER   182      87.714 108.984  78.667  1.00  0.00           C  
ATOM   2417  HB2 SER   182      88.144 108.449  79.515  1.00  0.00           H  
ATOM   2418  HB3 SER   182      88.052 110.015  78.762  1.00  0.00           H  
ATOM   2419  OG  SER   182      86.272 109.010  78.730  1.00  0.00           O  
ATOM   2420  HG  SER   182      85.975 108.314  79.321  1.00  0.00           H  
ATOM   2421  C   SER   182      89.840 108.166  77.634  1.00  0.00           C  
ATOM   2422  O   SER   182      90.302 107.121  78.078  1.00  0.00           O  
ATOM   2423  N   SER   183      90.684 109.149  77.298  1.00  0.00           N  
ATOM   2424  H   SER   183      91.659 108.986  77.503  1.00  0.00           H  
ATOM   2425  CA  SER   183      90.334 110.473  76.754  1.00  0.00           C  
ATOM   2426  HA  SER   183      89.575 110.974  77.355  1.00  0.00           H  
ATOM   2427  CB  SER   183      91.599 111.306  76.932  1.00  0.00           C  
ATOM   2428  HB2 SER   183      91.643 111.617  77.976  1.00  0.00           H  
ATOM   2429  HB3 SER   183      92.493 110.787  76.587  1.00  0.00           H  
ATOM   2430  OG  SER   183      91.338 112.520  76.310  1.00  0.00           O  
ATOM   2431  HG  SER   183      92.102 113.094  76.396  1.00  0.00           H  
ATOM   2432  C   SER   183      89.849 110.414  75.220  1.00  0.00           C  
ATOM   2433  O   SER   183      90.448 109.843  74.309  1.00  0.00           O  
ATOM   2434  N   MET   184      88.843 111.302  74.832  1.00  0.00           N  
ATOM   2435  H   MET   184      88.317 111.710  75.591  1.00  0.00           H  
ATOM   2436  CA  MET   184      88.372 111.628  73.484  1.00  0.00           C  
ATOM   2437  HA  MET   184      88.447 110.786  72.796  1.00  0.00           H  
ATOM   2438  CB  MET   184      86.893 112.087  73.531  1.00  0.00           C  
ATOM   2439  HB2 MET   184      86.894 113.063  74.016  1.00  0.00           H  
ATOM   2440  HB3 MET   184      86.459 112.104  72.531  1.00  0.00           H  
ATOM   2441  CG  MET   184      85.906 111.172  74.244  1.00  0.00           C  
ATOM   2442  HG2 MET   184      85.895 111.348  75.320  1.00  0.00           H  
ATOM   2443  HG3 MET   184      84.994 111.456  73.720  1.00  0.00           H  
ATOM   2444  SD  MET   184      86.182 109.394  73.958  1.00  0.00           S  
ATOM   2445  CE  MET   184      85.053 108.786  75.241  1.00  0.00           C  
ATOM   2446  HE1 MET   184      84.644 107.776  75.210  1.00  0.00           H  
ATOM   2447  HE2 MET   184      85.655 108.841  76.149  1.00  0.00           H  
ATOM   2448  HE3 MET   184      84.327 109.592  75.341  1.00  0.00           H  
ATOM   2449  C   MET   184      89.288 112.697  72.826  1.00  0.00           C  
ATOM   2450  O   MET   184      89.078 112.855  71.563  1.00  0.00           O  
ATOM   2451  N   SER   185      90.213 113.349  73.507  1.00  0.00           N  
ATOM   2452  H   SER   185      90.453 113.052  74.442  1.00  0.00           H  
ATOM   2453  CA  SER   185      90.950 114.490  72.970  1.00  0.00           C  
ATOM   2454  HA  SER   185      90.241 115.316  73.024  1.00  0.00           H  
ATOM   2455  CB  SER   185      92.034 114.745  73.997  1.00  0.00           C  
ATOM   2456  HB2 SER   185      91.666 115.272  74.877  1.00  0.00           H  
ATOM   2457  HB3 SER   185      92.334 113.764  74.363  1.00  0.00           H  
ATOM   2458  OG  SER   185      92.994 115.547  73.459  1.00  0.00           O  
ATOM   2459  HG  SER   185      93.748 114.995  73.678  1.00  0.00           H  
ATOM   2460  C   SER   185      91.445 114.368  71.506  1.00  0.00           C  
ATOM   2461  O   SER   185      91.954 113.359  70.996  1.00  0.00           O  
ATOM   2462  N   SER   186      91.216 115.399  70.708  1.00  0.00           N  
ATOM   2463  H   SER   186      90.828 116.182  71.214  1.00  0.00           H  
ATOM   2464  CA  SER   186      91.386 115.600  69.223  1.00  0.00           C  
ATOM   2465  HA  SER   186      92.345 115.121  69.024  1.00  0.00           H  
ATOM   2466  CB  SER   186      90.264 114.707  68.613  1.00  0.00           C  
ATOM   2467  HB2 SER   186      90.368 113.724  69.073  1.00  0.00           H  
ATOM   2468  HB3 SER   186      89.321 115.175  68.892  1.00  0.00           H  
ATOM   2469  OG  SER   186      90.381 114.568  67.184  1.00  0.00           O  
ATOM   2470  HG  SER   186      91.220 114.153  66.970  1.00  0.00           H  
ATOM   2471  C   SER   186      91.367 117.047  68.844  1.00  0.00           C  
ATOM   2472  O   SER   186      90.838 117.893  69.542  1.00  0.00           O  
ATOM   2473  N   GLY   187      92.129 117.432  67.784  1.00  0.00           N  
ATOM   2474  H   GLY   187      92.259 118.421  67.624  1.00  0.00           H  
ATOM   2475  CA  GLY   187      93.111 116.584  67.039  1.00  0.00           C  
ATOM   2476  HA2 GLY   187      94.138 116.917  67.188  1.00  0.00           H  
ATOM   2477  HA3 GLY   187      93.170 115.517  67.251  1.00  0.00           H  
ATOM   2478  C   GLY   187      92.785 116.850  65.541  1.00  0.00           C  
ATOM   2479  O   GLY   187      93.676 116.642  64.729  1.00  0.00           O  
ATOM   2480  N   GLY   188      91.609 117.270  65.149  1.00  0.00           N  
ATOM   2481  H   GLY   188      90.910 117.527  65.831  1.00  0.00           H  
ATOM   2482  CA  GLY   188      91.144 117.463  63.769  1.00  0.00           C  
ATOM   2483  HA2 GLY   188      91.531 116.710  63.083  1.00  0.00           H  
ATOM   2484  HA3 GLY   188      90.056 117.482  63.698  1.00  0.00           H  
ATOM   2485  C   GLY   188      91.834 118.716  63.154  1.00  0.00           C  
ATOM   2486  O   GLY   188      92.478 119.531  63.839  1.00  0.00           O  
ATOM   2487  N   GLY   189      91.687 118.945  61.860  1.00  0.00           N  
ATOM   2488  H   GLY   189      92.192 119.653  61.347  1.00  0.00           H  
ATOM   2489  CA  GLY   189      90.881 118.113  60.926  1.00  0.00           C  
ATOM   2490  HA2 GLY   189      91.492 117.402  60.369  1.00  0.00           H  
ATOM   2491  HA3 GLY   189      90.157 117.491  61.453  1.00  0.00           H  
ATOM   2492  C   GLY   189      90.044 119.012  59.975  1.00  0.00           C  
ATOM   2493  O   GLY   189      89.972 120.236  60.154  1.00  0.00           O  
ATOM   2494  N   SER   190      89.424 118.442  58.899  1.00  0.00           N  
ATOM   2495  H   SER   190      89.441 117.446  58.733  1.00  0.00           H  
ATOM   2496  CA  SER   190      88.519 119.115  58.034  1.00  0.00           C  
ATOM   2497  HA  SER   190      88.962 119.909  57.433  1.00  0.00           H  
ATOM   2498  CB  SER   190      88.240 117.956  57.052  1.00  0.00           C  
ATOM   2499  HB2 SER   190      89.068 117.866  56.349  1.00  0.00           H  
ATOM   2500  HB3 SER   190      87.977 117.039  57.581  1.00  0.00           H  
ATOM   2501  OG  SER   190      87.051 118.222  56.410  1.00  0.00           O  
ATOM   2502  HG  SER   190      86.859 117.498  55.809  1.00  0.00           H  
ATOM   2503  C   SER   190      87.201 119.661  58.719  1.00  0.00           C  
ATOM   2504  O   SER   190      86.730 118.987  59.675  1.00  0.00           O  
ATOM   2505  N   GLY   191      86.735 120.748  58.204  1.00  0.00           N  
ATOM   2506  H   GLY   191      85.969 121.118  58.749  1.00  0.00           H  
ATOM   2507  CA  GLY   191      87.159 121.571  57.075  1.00  0.00           C  
ATOM   2508  HA2 GLY   191      88.035 122.158  57.354  1.00  0.00           H  
ATOM   2509  HA3 GLY   191      87.404 120.910  56.244  1.00  0.00           H  
ATOM   2510  C   GLY   191      85.971 122.531  56.667  1.00  0.00           C  
ATOM   2511  O   GLY   191      85.103 122.771  57.497  1.00  0.00           O  
ATOM   2512  N   GLY   192      85.901 122.930  55.420  1.00  0.00           N  
ATOM   2513  H   GLY   192      86.646 122.762  54.759  1.00  0.00           H  
ATOM   2514  CA  GLY   192      84.765 123.793  54.964  1.00  0.00           C  
ATOM   2515  HA2 GLY   192      84.434 124.449  55.769  1.00  0.00           H  
ATOM   2516  HA3 GLY   192      85.066 124.440  54.139  1.00  0.00           H  
ATOM   2517  C   GLY   192      83.539 122.937  54.543  1.00  0.00           C  
ATOM   2518  O   GLY   192      83.398 121.791  54.985  1.00  0.00           O  
ATOM   2519  N   GLY   193      82.669 123.398  53.663  1.00  0.00           N  
ATOM   2520  H   GLY   193      82.830 124.370  53.444  1.00  0.00           H  
ATOM   2521  CA  GLY   193      81.578 122.718  53.031  1.00  0.00           C  
ATOM   2522  HA2 GLY   193      81.572 122.997  51.978  1.00  0.00           H  
ATOM   2523  HA3 GLY   193      81.636 121.630  53.051  1.00  0.00           H  
ATOM   2524  C   GLY   193      80.195 122.874  53.637  1.00  0.00           C  
ATOM   2525  O   GLY   193      80.086 123.200  54.805  1.00  0.00           O  
ATOM   2526  N   TYR   194      79.125 122.580  52.851  1.00  0.00           N  
ATOM   2527  H   TYR   194      79.300 122.350  51.883  1.00  0.00           H  
ATOM   2528  CA  TYR   194      77.801 122.302  53.438  1.00  0.00           C  
ATOM   2529  HA  TYR   194      77.571 123.081  54.164  1.00  0.00           H  
ATOM   2530  CB  TYR   194      76.732 122.237  52.285  1.00  0.00           C  
ATOM   2531  HB2 TYR   194      76.965 121.444  51.574  1.00  0.00           H  
ATOM   2532  HB3 TYR   194      75.737 122.015  52.672  1.00  0.00           H  
ATOM   2533  CG  TYR   194      76.548 123.454  51.412  1.00  0.00           C  
ATOM   2534  CD1 TYR   194      76.096 124.710  51.936  1.00  0.00           C  
ATOM   2535  HD1 TYR   194      75.966 124.752  53.008  1.00  0.00           H  
ATOM   2536  CE1 TYR   194      76.030 125.870  51.114  1.00  0.00           C  
ATOM   2537  HE1 TYR   194      75.890 126.854  51.536  1.00  0.00           H  
ATOM   2538  CZ  TYR   194      76.314 125.786  49.731  1.00  0.00           C  
ATOM   2539  OH  TYR   194      76.356 126.899  48.990  1.00  0.00           O  
ATOM   2540  HH  TYR   194      75.835 127.545  49.473  1.00  0.00           H  
ATOM   2541  CE2 TYR   194      76.679 124.546  49.213  1.00  0.00           C  
ATOM   2542  HE2 TYR   194      76.994 124.383  48.193  1.00  0.00           H  
ATOM   2543  CD2 TYR   194      76.842 123.416  50.030  1.00  0.00           C  
ATOM   2544  HD2 TYR   194      77.084 122.476  49.556  1.00  0.00           H  
ATOM   2545  C   TYR   194      77.778 120.998  54.237  1.00  0.00           C  
ATOM   2546  O   TYR   194      78.607 120.090  53.930  1.00  0.00           O  
ATOM   2547  N   GLY   195      76.854 120.806  55.212  1.00  0.00           N  
ATOM   2548  H   GLY   195      76.787 119.936  55.720  1.00  0.00           H  
ATOM   2549  CA  GLY   195      75.729 121.727  55.541  1.00  0.00           C  
ATOM   2550  HA2 GLY   195      76.106 122.634  56.012  1.00  0.00           H  
ATOM   2551  HA3 GLY   195      74.972 121.709  54.756  1.00  0.00           H  
ATOM   2552  C   GLY   195      74.973 121.124  56.725  1.00  0.00           C  
ATOM   2553  O   GLY   195      75.598 120.564  57.636  1.00  0.00           O  
ATOM   2554  N   ASN   196      73.659 121.183  56.680  1.00  0.00           N  
ATOM   2555  H   ASN   196      73.244 121.555  55.838  1.00  0.00           H  
ATOM   2556  CA  ASN   196      72.683 120.825  57.744  1.00  0.00           C  
ATOM   2557  HA  ASN   196      72.874 119.795  58.044  1.00  0.00           H  
ATOM   2558  CB  ASN   196      72.766 121.843  58.892  1.00  0.00           C  
ATOM   2559  HB2 ASN   196      73.773 121.709  59.288  1.00  0.00           H  
ATOM   2560  HB3 ASN   196      72.714 122.869  58.529  1.00  0.00           H  
ATOM   2561  CG  ASN   196      71.691 121.752  59.948  1.00  0.00           C  
ATOM   2562  OD1 ASN   196      70.774 120.942  59.877  1.00  0.00           O  
ATOM   2563  ND2 ASN   196      71.654 122.550  60.933  1.00  0.00           N  
ATOM   2564 HD21 ASN   196      70.818 122.627  61.495  1.00  0.00           H  
ATOM   2565 HD22 ASN   196      72.443 123.168  61.061  1.00  0.00           H  
ATOM   2566  C   ASN   196      71.306 120.866  56.931  1.00  0.00           C  
ATOM   2567  O   ASN   196      71.108 121.787  56.128  1.00  0.00           O  
ATOM   2568  N   GLN   197      70.482 119.824  57.094  1.00  0.00           N  
ATOM   2569  H   GLN   197      70.799 119.252  57.864  1.00  0.00           H  
ATOM   2570  CA  GLN   197      69.257 119.485  56.400  1.00  0.00           C  
ATOM   2571  HA  GLN   197      69.387 119.557  55.320  1.00  0.00           H  
ATOM   2572  CB  GLN   197      68.882 117.982  56.756  1.00  0.00           C  
ATOM   2573  HB2 GLN   197      69.608 117.255  56.393  1.00  0.00           H  
ATOM   2574  HB3 GLN   197      69.014 117.756  57.814  1.00  0.00           H  
ATOM   2575  CG  GLN   197      67.478 117.523  56.353  1.00  0.00           C  
ATOM   2576  HG2 GLN   197      66.749 118.253  56.705  1.00  0.00           H  
ATOM   2577  HG3 GLN   197      67.432 117.347  55.278  1.00  0.00           H  
ATOM   2578  CD  GLN   197      67.019 116.316  57.200  1.00  0.00           C  
ATOM   2579  OE1 GLN   197      67.147 116.286  58.412  1.00  0.00           O  
ATOM   2580  NE2 GLN   197      66.605 115.215  56.559  1.00  0.00           N  
ATOM   2581 HE21 GLN   197      66.365 115.306  55.582  1.00  0.00           H  
ATOM   2582 HE22 GLN   197      66.465 114.303  56.970  1.00  0.00           H  
ATOM   2583  C   GLN   197      68.126 120.418  56.733  1.00  0.00           C  
ATOM   2584  O   GLN   197      67.757 120.535  57.917  1.00  0.00           O  
ATOM   2585  N   ASP   198      67.403 120.959  55.748  1.00  0.00           N  
ATOM   2586  H   ASP   198      67.802 120.739  54.847  1.00  0.00           H  
ATOM   2587  CA  ASP   198      66.095 121.584  55.761  1.00  0.00           C  
ATOM   2588  HA  ASP   198      66.227 122.508  56.323  1.00  0.00           H  
ATOM   2589  CB  ASP   198      65.720 121.902  54.276  1.00  0.00           C  
ATOM   2590  HB2 ASP   198      65.800 121.011  53.653  1.00  0.00           H  
ATOM   2591  HB3 ASP   198      64.665 122.173  54.248  1.00  0.00           H  
ATOM   2592  CG  ASP   198      66.610 122.961  53.601  1.00  0.00           C  
ATOM   2593  OD1 ASP   198      66.407 123.063  52.376  1.00  0.00           O  
ATOM   2594  OD2 ASP   198      67.640 123.448  54.097  1.00  0.00           O  
ATOM   2595  C   ASP   198      65.055 120.655  56.404  1.00  0.00           C  
ATOM   2596  O   ASP   198      64.700 119.558  55.931  1.00  0.00           O  
ATOM   2597  N   GLN   199      64.345 121.228  57.419  1.00  0.00           N  
ATOM   2598  H   GLN   199      64.601 122.142  57.765  1.00  0.00           H  
ATOM   2599  CA  GLN   199      63.117 120.661  57.928  1.00  0.00           C  
ATOM   2600  HA  GLN   199      62.714 120.060  57.112  1.00  0.00           H  
ATOM   2601  CB  GLN   199      63.399 119.977  59.282  1.00  0.00           C  
ATOM   2602  HB2 GLN   199      63.891 120.740  59.886  1.00  0.00           H  
ATOM   2603  HB3 GLN   199      62.417 119.800  59.720  1.00  0.00           H  
ATOM   2604  CG  GLN   199      64.343 118.715  59.242  1.00  0.00           C  
ATOM   2605  HG2 GLN   199      63.891 117.960  58.599  1.00  0.00           H  
ATOM   2606  HG3 GLN   199      65.290 118.976  58.768  1.00  0.00           H  
ATOM   2607  CD  GLN   199      64.708 118.123  60.579  1.00  0.00           C  
ATOM   2608  OE1 GLN   199      63.981 118.230  61.546  1.00  0.00           O  
ATOM   2609  NE2 GLN   199      65.714 117.278  60.603  1.00  0.00           N  
ATOM   2610 HE21 GLN   199      66.345 117.006  59.863  1.00  0.00           H  
ATOM   2611 HE22 GLN   199      65.792 116.897  61.535  1.00  0.00           H  
ATOM   2612  C   GLN   199      62.121 121.834  58.208  1.00  0.00           C  
ATOM   2613  O   GLN   199      62.328 122.488  59.232  1.00  0.00           O  
ATOM   2614  N   SER   200      61.049 122.048  57.467  1.00  0.00           N  
ATOM   2615  H   SER   200      60.356 122.709  57.787  1.00  0.00           H  
ATOM   2616  CA  SER   200      60.651 121.215  56.273  1.00  0.00           C  
ATOM   2617  HA  SER   200      60.636 120.168  56.575  1.00  0.00           H  
ATOM   2618  CB  SER   200      59.245 121.613  55.774  1.00  0.00           C  
ATOM   2619  HB2 SER   200      59.295 122.640  55.413  1.00  0.00           H  
ATOM   2620  HB3 SER   200      58.901 121.062  54.899  1.00  0.00           H  
ATOM   2621  OG  SER   200      58.227 121.501  56.812  1.00  0.00           O  
ATOM   2622  HG  SER   200      57.620 122.239  56.722  1.00  0.00           H  
ATOM   2623  C   SER   200      61.680 121.256  55.152  1.00  0.00           C  
ATOM   2624  O   SER   200      62.478 122.171  55.060  1.00  0.00           O  
ATOM   2625  N   GLY   201      61.671 120.250  54.243  1.00  0.00           N  
ATOM   2626  H   GLY   201      60.934 119.563  54.313  1.00  0.00           H  
ATOM   2627  CA  GLY   201      62.581 120.059  53.104  1.00  0.00           C  
ATOM   2628  HA2 GLY   201      63.583 120.106  53.531  1.00  0.00           H  
ATOM   2629  HA3 GLY   201      62.398 119.067  52.692  1.00  0.00           H  
ATOM   2630  C   GLY   201      62.326 120.971  51.898  1.00  0.00           C  
ATOM   2631  O   GLY   201      61.406 121.775  51.904  1.00  0.00           O  
ATOM   2632  N   GLY   202      62.962 120.843  50.761  1.00  0.00           N  
ATOM   2633  H   GLY   202      62.710 121.498  50.034  1.00  0.00           H  
ATOM   2634  CA  GLY   202      64.059 119.886  50.497  1.00  0.00           C  
ATOM   2635  HA2 GLY   202      65.001 120.359  50.772  1.00  0.00           H  
ATOM   2636  HA3 GLY   202      64.035 119.013  51.149  1.00  0.00           H  
ATOM   2637  C   GLY   202      64.214 119.525  49.032  1.00  0.00           C  
ATOM   2638  O   GLY   202      63.748 120.234  48.178  1.00  0.00           O  
ATOM   2639  N   GLY   203      64.882 118.444  48.644  1.00  0.00           N  
ATOM   2640  H   GLY   203      64.927 118.406  47.636  1.00  0.00           H  
ATOM   2641  CA  GLY   203      65.749 117.592  49.477  1.00  0.00           C  
ATOM   2642  HA2 GLY   203      65.048 117.053  50.115  1.00  0.00           H  
ATOM   2643  HA3 GLY   203      66.260 116.823  48.898  1.00  0.00           H  
ATOM   2644  C   GLY   203      66.892 118.171  50.377  1.00  0.00           C  
ATOM   2645  O   GLY   203      67.334 119.270  50.317  1.00  0.00           O  
ATOM   2646  N   GLY   204      67.317 117.249  51.222  1.00  0.00           N  
ATOM   2647  H   GLY   204      66.908 116.328  51.292  1.00  0.00           H  
ATOM   2648  CA  GLY   204      68.572 117.485  52.022  1.00  0.00           C  
ATOM   2649  HA2 GLY   204      68.721 116.755  52.817  1.00  0.00           H  
ATOM   2650  HA3 GLY   204      69.359 117.302  51.289  1.00  0.00           H  
ATOM   2651  C   GLY   204      68.793 118.873  52.734  1.00  0.00           C  
ATOM   2652  O   GLY   204      67.792 119.399  53.199  1.00  0.00           O  
ATOM   2653  N   SER   205      70.005 119.471  52.720  1.00  0.00           N  
ATOM   2654  H   SER   205      70.030 120.422  53.060  1.00  0.00           H  
ATOM   2655  CA  SER   205      71.269 118.886  52.245  1.00  0.00           C  
ATOM   2656  HA  SER   205      71.236 118.515  51.221  1.00  0.00           H  
ATOM   2657  CB  SER   205      72.427 119.913  52.410  1.00  0.00           C  
ATOM   2658  HB2 SER   205      73.393 119.408  52.414  1.00  0.00           H  
ATOM   2659  HB3 SER   205      72.471 120.695  51.652  1.00  0.00           H  
ATOM   2660  OG  SER   205      72.442 120.385  53.705  1.00  0.00           O  
ATOM   2661  HG  SER   205      72.647 119.679  54.322  1.00  0.00           H  
ATOM   2662  C   SER   205      71.641 117.617  53.069  1.00  0.00           C  
ATOM   2663  O   SER   205      70.980 117.232  54.081  1.00  0.00           O  
ATOM   2664  N   GLY   206      72.634 116.841  52.702  1.00  0.00           N  
ATOM   2665  H   GLY   206      73.207 117.239  51.971  1.00  0.00           H  
ATOM   2666  CA  GLY   206      72.698 115.417  53.175  1.00  0.00           C  
ATOM   2667  HA2 GLY   206      73.539 114.959  52.654  1.00  0.00           H  
ATOM   2668  HA3 GLY   206      72.895 115.441  54.246  1.00  0.00           H  
ATOM   2669  C   GLY   206      71.518 114.508  52.842  1.00  0.00           C  
ATOM   2670  O   GLY   206      70.655 114.783  52.017  1.00  0.00           O  
ATOM   2671  N   GLY   207      71.423 113.283  53.400  1.00  0.00           N  
ATOM   2672  H   GLY   207      70.656 112.737  53.034  1.00  0.00           H  
ATOM   2673  CA  GLY   207      72.484 112.651  54.288  1.00  0.00           C  
ATOM   2674  HA2 GLY   207      72.949 113.431  54.892  1.00  0.00           H  
ATOM   2675  HA3 GLY   207      72.075 112.050  55.100  1.00  0.00           H  
ATOM   2676  C   GLY   207      73.664 112.000  53.566  1.00  0.00           C  
ATOM   2677  O   GLY   207      73.805 112.114  52.292  1.00  0.00           O  
ATOM   2678  N   TYR   208      74.519 111.362  54.390  1.00  0.00           N  
ATOM   2679  H   TYR   208      74.313 111.198  55.366  1.00  0.00           H  
ATOM   2680  CA  TYR   208      75.826 110.815  53.987  1.00  0.00           C  
ATOM   2681  HA  TYR   208      76.291 111.506  53.284  1.00  0.00           H  
ATOM   2682  CB  TYR   208      76.738 110.707  55.271  1.00  0.00           C  
ATOM   2683  HB2 TYR   208      76.753 111.641  55.834  1.00  0.00           H  
ATOM   2684  HB3 TYR   208      76.222 109.938  55.846  1.00  0.00           H  
ATOM   2685  CG  TYR   208      78.117 110.169  54.935  1.00  0.00           C  
ATOM   2686  CD1 TYR   208      79.062 110.996  54.333  1.00  0.00           C  
ATOM   2687  HD1 TYR   208      78.847 112.003  54.006  1.00  0.00           H  
ATOM   2688  CE1 TYR   208      80.366 110.451  54.055  1.00  0.00           C  
ATOM   2689  HE1 TYR   208      81.119 111.099  53.632  1.00  0.00           H  
ATOM   2690  CZ  TYR   208      80.709 109.170  54.490  1.00  0.00           C  
ATOM   2691  OH  TYR   208      81.906 108.642  54.099  1.00  0.00           O  
ATOM   2692  HH  TYR   208      82.610 109.291  54.176  1.00  0.00           H  
ATOM   2693  CE2 TYR   208      79.787 108.380  55.218  1.00  0.00           C  
ATOM   2694  HE2 TYR   208      80.045 107.401  55.594  1.00  0.00           H  
ATOM   2695  CD2 TYR   208      78.458 108.842  55.376  1.00  0.00           C  
ATOM   2696  HD2 TYR   208      77.760 108.144  55.815  1.00  0.00           H  
ATOM   2697  C   TYR   208      75.818 109.475  53.216  1.00  0.00           C  
ATOM   2698  O   TYR   208      75.026 108.584  53.545  1.00  0.00           O  
ATOM   2699  N   GLY   209      76.638 109.269  52.207  1.00  0.00           N  
ATOM   2700  H   GLY   209      77.166 110.093  51.957  1.00  0.00           H  
ATOM   2701  CA  GLY   209      76.889 108.012  51.430  1.00  0.00           C  
ATOM   2702  HA2 GLY   209      77.794 107.516  51.782  1.00  0.00           H  
ATOM   2703  HA3 GLY   209      76.039 107.351  51.597  1.00  0.00           H  
ATOM   2704  C   GLY   209      77.044 108.362  49.984  1.00  0.00           C  
ATOM   2705  O   GLY   209      76.080 108.463  49.307  1.00  0.00           O  
ATOM   2706  N   GLN   210      78.254 108.439  49.408  1.00  0.00           N  
ATOM   2707  H   GLN   210      78.250 108.696  48.432  1.00  0.00           H  
ATOM   2708  CA  GLN   210      79.623 108.260  49.949  1.00  0.00           C  
ATOM   2709  HA  GLN   210      80.154 108.389  49.006  1.00  0.00           H  
ATOM   2710  CB  GLN   210      79.992 109.341  51.039  1.00  0.00           C  
ATOM   2711  HB2 GLN   210      79.267 109.458  51.845  1.00  0.00           H  
ATOM   2712  HB3 GLN   210      80.942 109.080  51.506  1.00  0.00           H  
ATOM   2713  CG  GLN   210      80.086 110.741  50.336  1.00  0.00           C  
ATOM   2714  HG2 GLN   210      80.620 111.399  51.020  1.00  0.00           H  
ATOM   2715  HG3 GLN   210      80.521 110.699  49.338  1.00  0.00           H  
ATOM   2716  CD  GLN   210      78.755 111.467  50.113  1.00  0.00           C  
ATOM   2717  OE1 GLN   210      77.852 111.437  50.965  1.00  0.00           O  
ATOM   2718  NE2 GLN   210      78.551 112.099  48.995  1.00  0.00           N  
ATOM   2719 HE21 GLN   210      77.654 112.562  48.958  1.00  0.00           H  
ATOM   2720 HE22 GLN   210      79.264 112.093  48.280  1.00  0.00           H  
ATOM   2721  C   GLN   210      80.008 106.840  50.306  1.00  0.00           C  
ATOM   2722  O   GLN   210      80.843 106.489  51.126  1.00  0.00           O  
ATOM   2723  N   GLN   211      79.306 105.897  49.685  1.00  0.00           N  
ATOM   2724  H   GLN   211      78.714 106.155  48.908  1.00  0.00           H  
ATOM   2725  CA  GLN   211      79.269 104.473  50.148  1.00  0.00           C  
ATOM   2726  HA  GLN   211      79.325 104.424  51.236  1.00  0.00           H  
ATOM   2727  CB  GLN   211      77.958 103.873  49.740  1.00  0.00           C  
ATOM   2728  HB2 GLN   211      77.121 104.550  49.907  1.00  0.00           H  
ATOM   2729  HB3 GLN   211      77.829 103.629  48.686  1.00  0.00           H  
ATOM   2730  CG  GLN   211      77.603 102.570  50.483  1.00  0.00           C  
ATOM   2731  HG2 GLN   211      76.566 102.334  50.243  1.00  0.00           H  
ATOM   2732  HG3 GLN   211      78.206 101.762  50.070  1.00  0.00           H  
ATOM   2733  CD  GLN   211      77.754 102.650  52.056  1.00  0.00           C  
ATOM   2734  OE1 GLN   211      77.352 103.613  52.721  1.00  0.00           O  
ATOM   2735  NE2 GLN   211      78.147 101.520  52.698  1.00  0.00           N  
ATOM   2736 HE21 GLN   211      78.585 100.763  52.193  1.00  0.00           H  
ATOM   2737 HE22 GLN   211      78.160 101.534  53.707  1.00  0.00           H  
ATOM   2738  C   GLN   211      80.396 103.725  49.533  1.00  0.00           C  
ATOM   2739  O   GLN   211      80.834 102.739  50.144  1.00  0.00           O  
ATOM   2740  N   ASP   212      80.876 104.182  48.357  1.00  0.00           N  
ATOM   2741  H   ASP   212      80.354 104.932  47.925  1.00  0.00           H  
ATOM   2742  CA  ASP   212      81.997 103.680  47.630  1.00  0.00           C  
ATOM   2743  HA  ASP   212      81.987 102.591  47.654  1.00  0.00           H  
ATOM   2744  CB  ASP   212      82.110 104.003  46.143  1.00  0.00           C  
ATOM   2745  HB2 ASP   212      82.393 105.055  46.113  1.00  0.00           H  
ATOM   2746  HB3 ASP   212      82.927 103.401  45.747  1.00  0.00           H  
ATOM   2747  CG  ASP   212      80.780 103.796  45.381  1.00  0.00           C  
ATOM   2748  OD1 ASP   212      80.582 104.441  44.291  1.00  0.00           O  
ATOM   2749  OD2 ASP   212      79.872 103.054  45.861  1.00  0.00           O  
ATOM   2750  C   ASP   212      83.304 104.129  48.370  1.00  0.00           C  
ATOM   2751  O   ASP   212      84.364 103.436  48.405  1.00  0.00           O  
ATOM   2752  N   ARG   213      83.367 105.375  48.927  1.00  0.00           N  
ATOM   2753  H   ARG   213      82.500 105.891  48.891  1.00  0.00           H  
ATOM   2754  CA  ARG   213      84.617 105.947  49.519  1.00  0.00           C  
ATOM   2755  HA  ARG   213      85.183 105.122  49.952  1.00  0.00           H  
ATOM   2756  CB  ARG   213      85.439 106.511  48.330  1.00  0.00           C  
ATOM   2757  HB2 ARG   213      85.176 105.926  47.449  1.00  0.00           H  
ATOM   2758  HB3 ARG   213      85.100 107.534  48.161  1.00  0.00           H  
ATOM   2759  CG  ARG   213      87.022 106.576  48.307  1.00  0.00           C  
ATOM   2760  HG2 ARG   213      87.460 107.249  47.569  1.00  0.00           H  
ATOM   2761  HG3 ARG   213      87.367 106.795  49.318  1.00  0.00           H  
ATOM   2762  CD  ARG   213      87.544 105.141  48.062  1.00  0.00           C  
ATOM   2763  HD2 ARG   213      87.095 104.419  48.745  1.00  0.00           H  
ATOM   2764  HD3 ARG   213      87.276 104.820  47.056  1.00  0.00           H  
ATOM   2765  NE  ARG   213      88.979 104.935  48.097  1.00  0.00           N  
ATOM   2766  HE  ARG   213      89.401 105.045  47.186  1.00  0.00           H  
ATOM   2767  CZ  ARG   213      89.760 104.675  49.087  1.00  0.00           C  
ATOM   2768  NH1 ARG   213      89.392 104.514  50.324  1.00  0.00           N  
ATOM   2769 HH11 ARG   213      89.932 104.170  51.106  1.00  0.00           H  
ATOM   2770 HH12 ARG   213      88.451 104.758  50.597  1.00  0.00           H  
ATOM   2771  NH2 ARG   213      91.016 104.525  48.939  1.00  0.00           N  
ATOM   2772 HH21 ARG   213      91.519 104.306  49.787  1.00  0.00           H  
ATOM   2773 HH22 ARG   213      91.556 104.851  48.150  1.00  0.00           H  
ATOM   2774  C   ARG   213      84.555 107.011  50.588  1.00  0.00           C  
ATOM   2775  O   ARG   213      84.189 108.188  50.347  1.00  0.00           O  
ATOM   2776  N   GLY   214      84.951 106.704  51.844  1.00  0.00           N  
ATOM   2777  H   GLY   214      84.883 107.495  52.469  1.00  0.00           H  
ATOM   2778  CA  GLY   214      84.870 105.396  52.451  1.00  0.00           C  
ATOM   2779  HA2 GLY   214      84.369 105.501  53.413  1.00  0.00           H  
ATOM   2780  HA3 GLY   214      84.373 104.719  51.756  1.00  0.00           H  
ATOM   2781  C   GLY   214      86.268 104.878  52.641  1.00  0.00           C  
ATOM   2782  O   GLY   214      86.848 104.663  51.540  1.00  0.00           O  
ATOM   2783  OXT GLY   214      86.730 104.606  53.734  1.00  0.00           O  
TER    2784      GLY   214 
END   
