# Supplementary material for: Visualization of oligomerization, clustering, and density transition of intrinsically disordered proteins
Source: Natl Sci Rev. 2026 Feb 14;13(7):nwag107. doi: 10.1093/nsr/nwag107 (PMC13114874; doi:10.1093/nsr/nwag107)
Supplement: nwag107_Supplemental_Files [file nwag107_supplemental_files.zip › SI-MD-Structures/MD-Sturctures/frame213.pdb]

CRYST1  135.053  149.211  136.816  90.00  90.00  90.00               1
ATOM      1  N   MET     1      25.923  99.166  87.447  1.00  0.00           N  
ATOM      2  H1  MET     1      25.212  99.862  87.625  1.00  0.00           H  
ATOM      3  H2  MET     1      25.441  98.446  87.967  1.00  0.00           H  
ATOM      4  H3  MET     1      26.756  99.499  87.911  1.00  0.00           H  
ATOM      5  CA  MET     1      26.079  99.062  85.987  1.00  0.00           C  
ATOM      6  HA  MET     1      26.572  99.978  85.661  1.00  0.00           H  
ATOM      7  CB  MET     1      27.043  97.961  85.592  1.00  0.00           C  
ATOM      8  HB2 MET     1      26.871  97.080  86.210  1.00  0.00           H  
ATOM      9  HB3 MET     1      26.884  97.609  84.573  1.00  0.00           H  
ATOM     10  CG  MET     1      28.536  98.250  85.846  1.00  0.00           C  
ATOM     11  HG2 MET     1      28.899  99.190  85.430  1.00  0.00           H  
ATOM     12  HG3 MET     1      28.705  98.424  86.909  1.00  0.00           H  
ATOM     13  SD  MET     1      29.743  96.998  85.464  1.00  0.00           S  
ATOM     14  CE  MET     1      29.378  95.853  86.777  1.00  0.00           C  
ATOM     15  HE1 MET     1      29.686  96.329  87.708  1.00  0.00           H  
ATOM     16  HE2 MET     1      28.318  95.618  86.874  1.00  0.00           H  
ATOM     17  HE3 MET     1      29.909  94.912  86.633  1.00  0.00           H  
ATOM     18  C   MET     1      24.715  98.888  85.280  1.00  0.00           C  
ATOM     19  O   MET     1      23.870  98.229  85.763  1.00  0.00           O  
ATOM     20  N   ALA     2      24.656  99.199  83.926  1.00  0.00           N  
ATOM     21  H   ALA     2      23.855  98.863  83.411  1.00  0.00           H  
ATOM     22  CA  ALA     2      25.224 100.334  83.239  1.00  0.00           C  
ATOM     23  HA  ALA     2      24.576 100.409  82.366  1.00  0.00           H  
ATOM     24  CB  ALA     2      25.059 101.657  84.046  1.00  0.00           C  
ATOM     25  HB1 ALA     2      25.632 102.401  83.492  1.00  0.00           H  
ATOM     26  HB2 ALA     2      23.993 101.843  84.177  1.00  0.00           H  
ATOM     27  HB3 ALA     2      25.614 101.529  84.976  1.00  0.00           H  
ATOM     28  C   ALA     2      26.645 100.145  82.712  1.00  0.00           C  
ATOM     29  O   ALA     2      27.596 100.545  83.398  1.00  0.00           O  
ATOM     30  N   SER     3      26.888  99.605  81.525  1.00  0.00           N  
ATOM     31  H   SER     3      27.871  99.460  81.347  1.00  0.00           H  
ATOM     32  CA  SER     3      25.946  98.938  80.591  1.00  0.00           C  
ATOM     33  HA  SER     3      25.267  99.697  80.203  1.00  0.00           H  
ATOM     34  CB  SER     3      26.722  98.528  79.337  1.00  0.00           C  
ATOM     35  HB2 SER     3      27.253  99.456  79.123  1.00  0.00           H  
ATOM     36  HB3 SER     3      27.386  97.740  79.691  1.00  0.00           H  
ATOM     37  OG  SER     3      25.876  98.062  78.272  1.00  0.00           O  
ATOM     38  HG  SER     3      26.392  97.359  77.870  1.00  0.00           H  
ATOM     39  C   SER     3      25.169  97.716  81.138  1.00  0.00           C  
ATOM     40  O   SER     3      25.835  96.990  81.896  1.00  0.00           O  
ATOM     41  N   ASN     4      23.869  97.587  80.825  1.00  0.00           N  
ATOM     42  H   ASN     4      23.461  98.285  80.220  1.00  0.00           H  
ATOM     43  CA  ASN     4      23.105  96.364  81.025  1.00  0.00           C  
ATOM     44  HA  ASN     4      23.699  95.839  81.772  1.00  0.00           H  
ATOM     45  CB  ASN     4      21.748  96.722  81.586  1.00  0.00           C  
ATOM     46  HB2 ASN     4      21.156  97.176  80.791  1.00  0.00           H  
ATOM     47  HB3 ASN     4      21.142  95.819  81.668  1.00  0.00           H  
ATOM     48  CG  ASN     4      21.808  97.542  82.800  1.00  0.00           C  
ATOM     49  OD1 ASN     4      21.934  98.737  82.801  1.00  0.00           O  
ATOM     50  ND2 ASN     4      21.837  96.973  83.987  1.00  0.00           N  
ATOM     51 HD21 ASN     4      22.293  97.385  84.788  1.00  0.00           H  
ATOM     52 HD22 ASN     4      21.622  95.987  84.025  1.00  0.00           H  
ATOM     53  C   ASN     4      23.068  95.491  79.759  1.00  0.00           C  
ATOM     54  O   ASN     4      22.422  95.842  78.736  1.00  0.00           O  
ATOM     55  N   ASP     5      23.882  94.411  79.642  1.00  0.00           N  
ATOM     56  H   ASP     5      24.012  94.105  78.688  1.00  0.00           H  
ATOM     57  CA  ASP     5      24.693  93.738  80.663  1.00  0.00           C  
ATOM     58  HA  ASP     5      24.824  94.275  81.602  1.00  0.00           H  
ATOM     59  CB  ASP     5      23.877  92.485  81.069  1.00  0.00           C  
ATOM     60  HB2 ASP     5      23.767  91.910  80.150  1.00  0.00           H  
ATOM     61  HB3 ASP     5      24.605  91.899  81.630  1.00  0.00           H  
ATOM     62  CG  ASP     5      22.596  92.631  81.894  1.00  0.00           C  
ATOM     63  OD1 ASP     5      22.744  93.105  83.054  1.00  0.00           O  
ATOM     64  OD2 ASP     5      21.426  92.488  81.341  1.00  0.00           O  
ATOM     65  C   ASP     5      26.057  93.230  80.116  1.00  0.00           C  
ATOM     66  O   ASP     5      26.169  92.501  79.106  1.00  0.00           O  
ATOM     67  N   TYR     6      27.153  93.728  80.740  1.00  0.00           N  
ATOM     68  H   TYR     6      26.998  94.411  81.467  1.00  0.00           H  
ATOM     69  CA  TYR     6      28.538  93.353  80.375  1.00  0.00           C  
ATOM     70  HA  TYR     6      28.798  93.733  79.387  1.00  0.00           H  
ATOM     71  CB  TYR     6      29.505  94.086  81.292  1.00  0.00           C  
ATOM     72  HB2 TYR     6      29.330  93.930  82.356  1.00  0.00           H  
ATOM     73  HB3 TYR     6      30.517  93.712  81.137  1.00  0.00           H  
ATOM     74  CG  TYR     6      29.463  95.607  81.038  1.00  0.00           C  
ATOM     75  CD1 TYR     6      29.073  96.489  82.023  1.00  0.00           C  
ATOM     76  HD1 TYR     6      28.557  96.108  82.892  1.00  0.00           H  
ATOM     77  CE1 TYR     6      29.400  97.858  81.995  1.00  0.00           C  
ATOM     78  HE1 TYR     6      29.155  98.532  82.803  1.00  0.00           H  
ATOM     79  CZ  TYR     6      29.992  98.400  80.840  1.00  0.00           C  
ATOM     80  OH  TYR     6      30.309  99.739  80.722  1.00  0.00           O  
ATOM     81  HH  TYR     6      30.419  99.970  79.797  1.00  0.00           H  
ATOM     82  CE2 TYR     6      30.106  97.538  79.711  1.00  0.00           C  
ATOM     83  HE2 TYR     6      30.366  97.997  78.769  1.00  0.00           H  
ATOM     84  CD2 TYR     6      30.038  96.179  79.892  1.00  0.00           C  
ATOM     85  HD2 TYR     6      30.382  95.508  79.118  1.00  0.00           H  
ATOM     86  C   TYR     6      28.915  91.872  80.430  1.00  0.00           C  
ATOM     87  O   TYR     6      28.571  91.177  81.373  1.00  0.00           O  
ATOM     88  N   THR     7      29.487  91.352  79.341  1.00  0.00           N  
ATOM     89  H   THR     7      29.696  91.968  78.568  1.00  0.00           H  
ATOM     90  CA  THR     7      29.714  89.915  79.136  1.00  0.00           C  
ATOM     91  HA  THR     7      29.163  89.433  79.944  1.00  0.00           H  
ATOM     92  CB  THR     7      28.997  89.496  77.806  1.00  0.00           C  
ATOM     93  HB  THR     7      28.011  89.960  77.846  1.00  0.00           H  
ATOM     94  CG2 THR     7      29.748  90.032  76.581  1.00  0.00           C  
ATOM     95 HG21 THR     7      29.363  89.462  75.737  1.00  0.00           H  
ATOM     96 HG22 THR     7      29.478  91.078  76.437  1.00  0.00           H  
ATOM     97 HG23 THR     7      30.833  89.943  76.644  1.00  0.00           H  
ATOM     98  OG1 THR     7      28.943  88.078  77.827  1.00  0.00           O  
ATOM     99  HG1 THR     7      28.053  87.801  78.058  1.00  0.00           H  
ATOM    100  C   THR     7      31.156  89.428  79.276  1.00  0.00           C  
ATOM    101  O   THR     7      31.971  90.291  79.584  1.00  0.00           O  
ATOM    102  N   GLN     8      31.507  88.190  78.923  1.00  0.00           N  
ATOM    103  H   GLN     8      30.692  87.651  78.670  1.00  0.00           H  
ATOM    104  CA  GLN     8      32.793  87.572  79.014  1.00  0.00           C  
ATOM    105  HA  GLN     8      32.966  87.376  80.072  1.00  0.00           H  
ATOM    106  CB  GLN     8      32.772  86.205  78.316  1.00  0.00           C  
ATOM    107  HB2 GLN     8      33.719  85.688  78.470  1.00  0.00           H  
ATOM    108  HB3 GLN     8      31.970  85.613  78.755  1.00  0.00           H  
ATOM    109  CG  GLN     8      32.349  86.084  76.849  1.00  0.00           C  
ATOM    110  HG2 GLN     8      31.340  86.486  76.748  1.00  0.00           H  
ATOM    111  HG3 GLN     8      32.979  86.700  76.208  1.00  0.00           H  
ATOM    112  CD  GLN     8      32.191  84.658  76.353  1.00  0.00           C  
ATOM    113  OE1 GLN     8      32.620  83.703  77.034  1.00  0.00           O  
ATOM    114  NE2 GLN     8      31.565  84.394  75.221  1.00  0.00           N  
ATOM    115 HE21 GLN     8      31.114  85.173  74.762  1.00  0.00           H  
ATOM    116 HE22 GLN     8      31.528  83.442  74.886  1.00  0.00           H  
ATOM    117  C   GLN     8      33.970  88.367  78.468  1.00  0.00           C  
ATOM    118  O   GLN     8      33.886  88.929  77.363  1.00  0.00           O  
ATOM    119  N   GLN     9      35.161  88.336  79.015  1.00  0.00           N  
ATOM    120  H   GLN     9      35.846  88.785  78.423  1.00  0.00           H  
ATOM    121  CA  GLN     9      35.717  87.888  80.317  1.00  0.00           C  
ATOM    122  HA  GLN     9      36.788  88.063  80.219  1.00  0.00           H  
ATOM    123  CB  GLN     9      35.182  88.896  81.422  1.00  0.00           C  
ATOM    124  HB2 GLN     9      34.107  88.725  81.482  1.00  0.00           H  
ATOM    125  HB3 GLN     9      35.580  88.710  82.420  1.00  0.00           H  
ATOM    126  CG  GLN     9      35.440  90.365  81.188  1.00  0.00           C  
ATOM    127  HG2 GLN     9      36.523  90.484  81.200  1.00  0.00           H  
ATOM    128  HG3 GLN     9      35.027  90.639  80.217  1.00  0.00           H  
ATOM    129  CD  GLN     9      34.818  91.333  82.198  1.00  0.00           C  
ATOM    130  OE1 GLN     9      34.095  90.984  83.107  1.00  0.00           O  
ATOM    131  NE2 GLN     9      35.153  92.565  82.038  1.00  0.00           N  
ATOM    132 HE21 GLN     9      35.645  92.783  81.183  1.00  0.00           H  
ATOM    133 HE22 GLN     9      35.072  93.330  82.693  1.00  0.00           H  
ATOM    134  C   GLN     9      35.624  86.401  80.652  1.00  0.00           C  
ATOM    135  O   GLN     9      35.025  85.982  81.619  1.00  0.00           O  
ATOM    136  N   ALA    10      36.237  85.506  79.871  1.00  0.00           N  
ATOM    137  H   ALA    10      36.064  84.539  80.108  1.00  0.00           H  
ATOM    138  CA  ALA    10      37.265  85.666  78.771  1.00  0.00           C  
ATOM    139  HA  ALA    10      37.040  86.513  78.123  1.00  0.00           H  
ATOM    140  CB  ALA    10      38.599  85.970  79.354  1.00  0.00           C  
ATOM    141  HB1 ALA    10      38.727  85.701  80.403  1.00  0.00           H  
ATOM    142  HB2 ALA    10      39.411  85.604  78.725  1.00  0.00           H  
ATOM    143  HB3 ALA    10      38.703  87.053  79.414  1.00  0.00           H  
ATOM    144  C   ALA    10      37.430  84.453  77.881  1.00  0.00           C  
ATOM    145  O   ALA    10      37.699  83.373  78.410  1.00  0.00           O  
ATOM    146  N   THR    11      37.535  84.602  76.554  1.00  0.00           N  
ATOM    147  H   THR    11      37.301  85.494  76.141  1.00  0.00           H  
ATOM    148  CA  THR    11      38.171  83.665  75.647  1.00  0.00           C  
ATOM    149  HA  THR    11      38.891  83.098  76.236  1.00  0.00           H  
ATOM    150  CB  THR    11      37.294  82.490  75.175  1.00  0.00           C  
ATOM    151  HB  THR    11      37.174  81.887  76.075  1.00  0.00           H  
ATOM    152  CG2 THR    11      35.927  82.796  74.534  1.00  0.00           C  
ATOM    153 HG21 THR    11      35.261  83.116  75.335  1.00  0.00           H  
ATOM    154 HG22 THR    11      35.968  83.557  73.755  1.00  0.00           H  
ATOM    155 HG23 THR    11      35.352  81.951  74.155  1.00  0.00           H  
ATOM    156  OG1 THR    11      38.075  81.620  74.414  1.00  0.00           O  
ATOM    157  HG1 THR    11      38.667  81.131  74.989  1.00  0.00           H  
ATOM    158  C   THR    11      38.893  84.452  74.490  1.00  0.00           C  
ATOM    159  O   THR    11      38.422  85.447  73.927  1.00  0.00           O  
ATOM    160  N   GLN    12      40.235  84.193  74.272  1.00  0.00           N  
ATOM    161  H   GLN    12      40.688  84.854  73.658  1.00  0.00           H  
ATOM    162  CA  GLN    12      41.127  83.117  74.797  1.00  0.00           C  
ATOM    163  HA  GLN    12      40.451  82.287  75.001  1.00  0.00           H  
ATOM    164  CB  GLN    12      42.009  82.862  73.492  1.00  0.00           C  
ATOM    165  HB2 GLN    12      42.378  81.855  73.690  1.00  0.00           H  
ATOM    166  HB3 GLN    12      41.445  82.777  72.564  1.00  0.00           H  
ATOM    167  CG  GLN    12      43.261  83.784  73.330  1.00  0.00           C  
ATOM    168  HG2 GLN    12      43.740  83.662  74.302  1.00  0.00           H  
ATOM    169  HG3 GLN    12      44.022  83.437  72.631  1.00  0.00           H  
ATOM    170  CD  GLN    12      43.105  85.278  73.055  1.00  0.00           C  
ATOM    171  OE1 GLN    12      43.522  86.081  73.837  1.00  0.00           O  
ATOM    172  NE2 GLN    12      42.201  85.636  72.111  1.00  0.00           N  
ATOM    173 HE21 GLN    12      41.832  86.563  71.955  1.00  0.00           H  
ATOM    174 HE22 GLN    12      41.887  84.887  71.510  1.00  0.00           H  
ATOM    175  C   GLN    12      41.843  83.518  76.085  1.00  0.00           C  
ATOM    176  O   GLN    12      41.747  84.651  76.582  1.00  0.00           O  
ATOM    177  N   SER    13      42.515  82.496  76.670  1.00  0.00           N  
ATOM    178  H   SER    13      42.665  81.628  76.176  1.00  0.00           H  
ATOM    179  CA  SER    13      43.189  82.631  77.938  1.00  0.00           C  
ATOM    180  HA  SER    13      42.778  83.470  78.500  1.00  0.00           H  
ATOM    181  CB  SER    13      43.236  81.367  78.744  1.00  0.00           C  
ATOM    182  HB2 SER    13      44.158  80.817  78.557  1.00  0.00           H  
ATOM    183  HB3 SER    13      43.183  81.676  79.788  1.00  0.00           H  
ATOM    184  OG  SER    13      42.093  80.488  78.361  1.00  0.00           O  
ATOM    185  HG  SER    13      41.291  80.843  78.751  1.00  0.00           H  
ATOM    186  C   SER    13      44.669  82.989  77.654  1.00  0.00           C  
ATOM    187  O   SER    13      45.198  82.550  76.614  1.00  0.00           O  
ATOM    188  N   TYR    14      45.271  83.597  78.637  1.00  0.00           N  
ATOM    189  H   TYR    14      44.634  83.887  79.365  1.00  0.00           H  
ATOM    190  CA  TYR    14      46.749  83.838  78.640  1.00  0.00           C  
ATOM    191  HA  TYR    14      47.258  82.898  78.425  1.00  0.00           H  
ATOM    192  CB  TYR    14      47.140  84.766  77.550  1.00  0.00           C  
ATOM    193  HB2 TYR    14      47.078  84.256  76.589  1.00  0.00           H  
ATOM    194  HB3 TYR    14      46.499  85.638  77.421  1.00  0.00           H  
ATOM    195  CG  TYR    14      48.564  85.170  77.563  1.00  0.00           C  
ATOM    196  CD1 TYR    14      49.551  84.221  77.144  1.00  0.00           C  
ATOM    197  HD1 TYR    14      49.207  83.244  76.837  1.00  0.00           H  
ATOM    198  CE1 TYR    14      50.893  84.645  77.222  1.00  0.00           C  
ATOM    199  HE1 TYR    14      51.626  83.913  76.918  1.00  0.00           H  
ATOM    200  CZ  TYR    14      51.285  85.913  77.755  1.00  0.00           C  
ATOM    201  OH  TYR    14      52.619  86.111  77.903  1.00  0.00           O  
ATOM    202  HH  TYR    14      52.894  86.844  78.459  1.00  0.00           H  
ATOM    203  CE2 TYR    14      50.303  86.818  78.209  1.00  0.00           C  
ATOM    204  HE2 TYR    14      50.582  87.763  78.652  1.00  0.00           H  
ATOM    205  CD2 TYR    14      48.989  86.457  78.042  1.00  0.00           C  
ATOM    206  HD2 TYR    14      48.280  87.152  78.466  1.00  0.00           H  
ATOM    207  C   TYR    14      47.188  84.430  80.043  1.00  0.00           C  
ATOM    208  O   TYR    14      46.556  85.422  80.427  1.00  0.00           O  
ATOM    209  N   GLY    15      48.260  83.996  80.690  1.00  0.00           N  
ATOM    210  H   GLY    15      48.467  84.448  81.569  1.00  0.00           H  
ATOM    211  CA  GLY    15      49.162  82.888  80.296  1.00  0.00           C  
ATOM    212  HA2 GLY    15      48.906  81.883  80.633  1.00  0.00           H  
ATOM    213  HA3 GLY    15      49.053  82.696  79.228  1.00  0.00           H  
ATOM    214  C   GLY    15      50.679  83.103  80.618  1.00  0.00           C  
ATOM    215  O   GLY    15      50.996  84.046  81.398  1.00  0.00           O  
ATOM    216  N   ALA    16      51.564  82.340  79.941  1.00  0.00           N  
ATOM    217  H   ALA    16      51.216  81.596  79.354  1.00  0.00           H  
ATOM    218  CA  ALA    16      53.001  82.449  80.155  1.00  0.00           C  
ATOM    219  HA  ALA    16      53.243  83.512  80.153  1.00  0.00           H  
ATOM    220  CB  ALA    16      53.272  81.764  81.553  1.00  0.00           C  
ATOM    221  HB1 ALA    16      52.652  82.148  82.363  1.00  0.00           H  
ATOM    222  HB2 ALA    16      53.014  80.706  81.492  1.00  0.00           H  
ATOM    223  HB3 ALA    16      54.337  81.868  81.757  1.00  0.00           H  
ATOM    224  C   ALA    16      53.894  81.663  79.157  1.00  0.00           C  
ATOM    225  O   ALA    16      53.638  80.516  78.712  1.00  0.00           O  
ATOM    226  N   TYR    17      54.911  82.350  78.660  1.00  0.00           N  
ATOM    227  H   TYR    17      55.013  83.303  78.977  1.00  0.00           H  
ATOM    228  CA  TYR    17      55.903  81.782  77.733  1.00  0.00           C  
ATOM    229  HA  TYR    17      55.890  80.694  77.793  1.00  0.00           H  
ATOM    230  CB  TYR    17      55.547  82.213  76.335  1.00  0.00           C  
ATOM    231  HB2 TYR    17      54.576  81.766  76.121  1.00  0.00           H  
ATOM    232  HB3 TYR    17      55.386  83.288  76.252  1.00  0.00           H  
ATOM    233  CG  TYR    17      56.618  81.661  75.387  1.00  0.00           C  
ATOM    234  CD1 TYR    17      57.701  82.467  75.036  1.00  0.00           C  
ATOM    235  HD1 TYR    17      57.871  83.433  75.490  1.00  0.00           H  
ATOM    236  CE1 TYR    17      58.773  81.978  74.273  1.00  0.00           C  
ATOM    237  HE1 TYR    17      59.666  82.532  74.022  1.00  0.00           H  
ATOM    238  CZ  TYR    17      58.677  80.669  73.742  1.00  0.00           C  
ATOM    239  OH  TYR    17      59.683  80.149  72.951  1.00  0.00           O  
ATOM    240  HH  TYR    17      60.323  80.828  72.721  1.00  0.00           H  
ATOM    241  CE2 TYR    17      57.606  79.822  74.022  1.00  0.00           C  
ATOM    242  HE2 TYR    17      57.585  78.925  73.422  1.00  0.00           H  
ATOM    243  CD2 TYR    17      56.623  80.357  74.920  1.00  0.00           C  
ATOM    244  HD2 TYR    17      55.819  79.697  75.211  1.00  0.00           H  
ATOM    245  C   TYR    17      57.261  82.085  78.149  1.00  0.00           C  
ATOM    246  O   TYR    17      57.556  83.255  78.286  1.00  0.00           O  
ATOM    247  N   PRO    18      58.213  81.132  78.486  1.00  0.00           N  
ATOM    248  CD  PRO    18      58.237  79.846  77.969  1.00  0.00           C  
ATOM    249  HD2 PRO    18      58.198  80.002  76.891  1.00  0.00           H  
ATOM    250  HD3 PRO    18      57.430  79.273  78.427  1.00  0.00           H  
ATOM    251  CG  PRO    18      59.539  79.179  78.495  1.00  0.00           C  
ATOM    252  HG2 PRO    18      60.363  79.115  77.783  1.00  0.00           H  
ATOM    253  HG3 PRO    18      59.173  78.252  78.936  1.00  0.00           H  
ATOM    254  CB  PRO    18      59.976  80.145  79.595  1.00  0.00           C  
ATOM    255  HB2 PRO    18      61.052  80.281  79.705  1.00  0.00           H  
ATOM    256  HB3 PRO    18      59.624  79.925  80.602  1.00  0.00           H  
ATOM    257  CA  PRO    18      59.437  81.507  79.204  1.00  0.00           C  
ATOM    258  HA  PRO    18      59.305  82.103  80.107  1.00  0.00           H  
ATOM    259  C   PRO    18      60.523  82.240  78.381  1.00  0.00           C  
ATOM    260  O   PRO    18      60.463  82.438  77.166  1.00  0.00           O  
ATOM    261  N   THR    19      61.493  82.784  79.108  1.00  0.00           N  
ATOM    262  H   THR    19      61.392  82.789  80.113  1.00  0.00           H  
ATOM    263  CA  THR    19      62.745  83.460  78.603  1.00  0.00           C  
ATOM    264  HA  THR    19      63.072  83.028  77.658  1.00  0.00           H  
ATOM    265  CB  THR    19      62.541  84.920  78.469  1.00  0.00           C  
ATOM    266  HB  THR    19      62.197  85.323  79.421  1.00  0.00           H  
ATOM    267  CG2 THR    19      63.890  85.676  78.107  1.00  0.00           C  
ATOM    268 HG21 THR    19      63.637  86.542  77.496  1.00  0.00           H  
ATOM    269 HG22 THR    19      64.356  86.049  79.018  1.00  0.00           H  
ATOM    270 HG23 THR    19      64.532  85.032  77.507  1.00  0.00           H  
ATOM    271  OG1 THR    19      61.588  85.160  77.471  1.00  0.00           O  
ATOM    272  HG1 THR    19      60.775  84.695  77.684  1.00  0.00           H  
ATOM    273  C   THR    19      63.814  83.195  79.726  1.00  0.00           C  
ATOM    274  O   THR    19      63.617  83.569  80.872  1.00  0.00           O  
ATOM    275  N   GLN    20      64.898  82.541  79.281  1.00  0.00           N  
ATOM    276  H   GLN    20      64.930  82.256  78.312  1.00  0.00           H  
ATOM    277  CA  GLN    20      65.969  82.222  80.219  1.00  0.00           C  
ATOM    278  HA  GLN    20      65.627  81.337  80.757  1.00  0.00           H  
ATOM    279  CB  GLN    20      67.267  81.812  79.457  1.00  0.00           C  
ATOM    280  HB2 GLN    20      67.464  82.558  78.688  1.00  0.00           H  
ATOM    281  HB3 GLN    20      68.145  81.816  80.103  1.00  0.00           H  
ATOM    282  CG  GLN    20      67.076  80.492  78.705  1.00  0.00           C  
ATOM    283  HG2 GLN    20      66.171  80.449  78.098  1.00  0.00           H  
ATOM    284  HG3 GLN    20      67.948  80.329  78.071  1.00  0.00           H  
ATOM    285  CD  GLN    20      66.979  79.291  79.600  1.00  0.00           C  
ATOM    286  OE1 GLN    20      67.171  79.246  80.786  1.00  0.00           O  
ATOM    287  NE2 GLN    20      66.602  78.164  79.030  1.00  0.00           N  
ATOM    288 HE21 GLN    20      66.717  78.118  78.028  1.00  0.00           H  
ATOM    289 HE22 GLN    20      66.551  77.301  79.552  1.00  0.00           H  
ATOM    290  C   GLN    20      66.441  83.485  80.977  1.00  0.00           C  
ATOM    291  O   GLN    20      66.621  84.582  80.411  1.00  0.00           O  
ATOM    292  N   PRO    21      66.526  83.474  82.279  1.00  0.00           N  
ATOM    293  CD  PRO    21      66.116  82.389  83.220  1.00  0.00           C  
ATOM    294  HD2 PRO    21      66.549  81.476  82.812  1.00  0.00           H  
ATOM    295  HD3 PRO    21      65.047  82.262  83.389  1.00  0.00           H  
ATOM    296  CG  PRO    21      66.707  82.740  84.621  1.00  0.00           C  
ATOM    297  HG2 PRO    21      67.638  82.189  84.753  1.00  0.00           H  
ATOM    298  HG3 PRO    21      65.990  82.466  85.394  1.00  0.00           H  
ATOM    299  CB  PRO    21      66.892  84.257  84.605  1.00  0.00           C  
ATOM    300  HB2 PRO    21      67.702  84.690  85.192  1.00  0.00           H  
ATOM    301  HB3 PRO    21      65.968  84.730  84.937  1.00  0.00           H  
ATOM    302  CA  PRO    21      66.880  84.684  83.102  1.00  0.00           C  
ATOM    303  HA  PRO    21      66.204  85.523  82.935  1.00  0.00           H  
ATOM    304  C   PRO    21      68.323  85.075  82.756  1.00  0.00           C  
ATOM    305  O   PRO    21      69.168  84.254  82.355  1.00  0.00           O  
ATOM    306  N   GLY    22      68.589  86.332  83.139  1.00  0.00           N  
ATOM    307  H   GLY    22      67.724  86.813  83.342  1.00  0.00           H  
ATOM    308  CA  GLY    22      69.955  86.902  83.249  1.00  0.00           C  
ATOM    309  HA2 GLY    22      70.573  86.750  82.364  1.00  0.00           H  
ATOM    310  HA3 GLY    22      69.982  87.987  83.344  1.00  0.00           H  
ATOM    311  C   GLY    22      70.711  86.498  84.461  1.00  0.00           C  
ATOM    312  O   GLY    22      70.182  85.901  85.404  1.00  0.00           O  
ATOM    313  N   GLN    23      72.028  86.849  84.500  1.00  0.00           N  
ATOM    314  H   GLN    23      72.416  87.219  83.644  1.00  0.00           H  
ATOM    315  CA  GLN    23      72.808  86.390  85.604  1.00  0.00           C  
ATOM    316  HA  GLN    23      72.385  85.460  85.985  1.00  0.00           H  
ATOM    317  CB  GLN    23      74.316  86.225  85.133  1.00  0.00           C  
ATOM    318  HB2 GLN    23      74.418  85.456  84.367  1.00  0.00           H  
ATOM    319  HB3 GLN    23      74.795  87.105  84.705  1.00  0.00           H  
ATOM    320  CG  GLN    23      75.205  85.817  86.385  1.00  0.00           C  
ATOM    321  HG2 GLN    23      76.243  85.795  86.053  1.00  0.00           H  
ATOM    322  HG3 GLN    23      75.060  86.556  87.173  1.00  0.00           H  
ATOM    323  CD  GLN    23      75.016  84.413  86.885  1.00  0.00           C  
ATOM    324  OE1 GLN    23      73.967  83.826  86.677  1.00  0.00           O  
ATOM    325  NE2 GLN    23      75.847  83.834  87.646  1.00  0.00           N  
ATOM    326 HE21 GLN    23      76.770  84.231  87.746  1.00  0.00           H  
ATOM    327 HE22 GLN    23      75.758  82.854  87.874  1.00  0.00           H  
ATOM    328  C   GLN    23      72.716  87.321  86.804  1.00  0.00           C  
ATOM    329  O   GLN    23      72.676  88.547  86.614  1.00  0.00           O  
ATOM    330  N   GLY    24      72.733  86.732  88.026  1.00  0.00           N  
ATOM    331  H   GLY    24      72.707  85.724  88.088  1.00  0.00           H  
ATOM    332  CA  GLY    24      72.478  87.391  89.301  1.00  0.00           C  
ATOM    333  HA2 GLY    24      71.437  87.702  89.222  1.00  0.00           H  
ATOM    334  HA3 GLY    24      72.608  86.695  90.129  1.00  0.00           H  
ATOM    335  C   GLY    24      73.407  88.596  89.523  1.00  0.00           C  
ATOM    336  O   GLY    24      74.618  88.445  89.459  1.00  0.00           O  
ATOM    337  N   TYR    25      72.815  89.728  89.941  1.00  0.00           N  
ATOM    338  H   TYR    25      71.808  89.660  89.977  1.00  0.00           H  
ATOM    339  CA  TYR    25      73.445  91.057  90.047  1.00  0.00           C  
ATOM    340  HA  TYR    25      74.478  90.944  90.376  1.00  0.00           H  
ATOM    341  CB  TYR    25      73.561  91.728  88.663  1.00  0.00           C  
ATOM    342  HB2 TYR    25      74.309  91.153  88.117  1.00  0.00           H  
ATOM    343  HB3 TYR    25      72.603  91.615  88.156  1.00  0.00           H  
ATOM    344  CG  TYR    25      73.997  93.169  88.727  1.00  0.00           C  
ATOM    345  CD1 TYR    25      75.112  93.561  89.466  1.00  0.00           C  
ATOM    346  HD1 TYR    25      75.657  92.923  90.146  1.00  0.00           H  
ATOM    347  CE1 TYR    25      75.557  94.867  89.401  1.00  0.00           C  
ATOM    348  HE1 TYR    25      76.471  95.059  89.942  1.00  0.00           H  
ATOM    349  CZ  TYR    25      74.936  95.814  88.589  1.00  0.00           C  
ATOM    350  OH  TYR    25      75.520  97.060  88.505  1.00  0.00           O  
ATOM    351  HH  TYR    25      75.072  97.585  87.838  1.00  0.00           H  
ATOM    352  CE2 TYR    25      73.727  95.477  88.053  1.00  0.00           C  
ATOM    353  HE2 TYR    25      73.202  96.299  87.590  1.00  0.00           H  
ATOM    354  CD2 TYR    25      73.233  94.131  88.089  1.00  0.00           C  
ATOM    355  HD2 TYR    25      72.400  93.870  87.453  1.00  0.00           H  
ATOM    356  C   TYR    25      72.829  91.974  91.021  1.00  0.00           C  
ATOM    357  O   TYR    25      71.709  92.451  90.924  1.00  0.00           O  
ATOM    358  N   SER    26      73.481  92.357  92.140  1.00  0.00           N  
ATOM    359  H   SER    26      74.449  92.079  92.225  1.00  0.00           H  
ATOM    360  CA  SER    26      73.046  93.381  93.110  1.00  0.00           C  
ATOM    361  HA  SER    26      71.960  93.289  93.129  1.00  0.00           H  
ATOM    362  CB  SER    26      73.675  92.954  94.443  1.00  0.00           C  
ATOM    363  HB2 SER    26      73.182  92.048  94.794  1.00  0.00           H  
ATOM    364  HB3 SER    26      74.737  92.712  94.398  1.00  0.00           H  
ATOM    365  OG  SER    26      73.437  93.938  95.448  1.00  0.00           O  
ATOM    366  HG  SER    26      72.499  93.896  95.648  1.00  0.00           H  
ATOM    367  C   SER    26      73.530  94.754  92.698  1.00  0.00           C  
ATOM    368  O   SER    26      74.734  95.076  92.821  1.00  0.00           O  
ATOM    369  N   GLN    27      72.514  95.578  92.215  1.00  0.00           N  
ATOM    370  H   GLN    27      71.618  95.140  92.053  1.00  0.00           H  
ATOM    371  CA  GLN    27      72.609  97.004  92.009  1.00  0.00           C  
ATOM    372  HA  GLN    27      73.376  97.127  91.245  1.00  0.00           H  
ATOM    373  CB  GLN    27      71.189  97.453  91.596  1.00  0.00           C  
ATOM    374  HB2 GLN    27      70.490  97.430  92.432  1.00  0.00           H  
ATOM    375  HB3 GLN    27      71.273  98.512  91.353  1.00  0.00           H  
ATOM    376  CG  GLN    27      70.403  96.730  90.550  1.00  0.00           C  
ATOM    377  HG2 GLN    27      70.433  95.647  90.667  1.00  0.00           H  
ATOM    378  HG3 GLN    27      69.358  97.025  90.645  1.00  0.00           H  
ATOM    379  CD  GLN    27      70.879  97.107  89.097  1.00  0.00           C  
ATOM    380  OE1 GLN    27      71.671  98.004  88.856  1.00  0.00           O  
ATOM    381  NE2 GLN    27      70.426  96.508  88.111  1.00  0.00           N  
ATOM    382 HE21 GLN    27      69.792  95.744  88.294  1.00  0.00           H  
ATOM    383 HE22 GLN    27      70.843  96.766  87.229  1.00  0.00           H  
ATOM    384  C   GLN    27      73.142  97.743  93.168  1.00  0.00           C  
ATOM    385  O   GLN    27      73.969  98.649  93.031  1.00  0.00           O  
ATOM    386  N   GLN    28      72.671  97.366  94.379  1.00  0.00           N  
ATOM    387  H   GLN    28      71.992  96.619  94.390  1.00  0.00           H  
ATOM    388  CA  GLN    28      72.947  98.171  95.568  1.00  0.00           C  
ATOM    389  HA  GLN    28      72.860  99.237  95.355  1.00  0.00           H  
ATOM    390  CB  GLN    28      71.917  97.803  96.639  1.00  0.00           C  
ATOM    391  HB2 GLN    28      70.952  98.009  96.175  1.00  0.00           H  
ATOM    392  HB3 GLN    28      71.941  96.726  96.805  1.00  0.00           H  
ATOM    393  CG  GLN    28      72.014  98.490  97.955  1.00  0.00           C  
ATOM    394  HG2 GLN    28      72.856  98.148  98.558  1.00  0.00           H  
ATOM    395  HG3 GLN    28      72.106  99.549  97.716  1.00  0.00           H  
ATOM    396  CD  GLN    28      70.739  98.334  98.818  1.00  0.00           C  
ATOM    397  OE1 GLN    28      69.921  97.407  98.766  1.00  0.00           O  
ATOM    398  NE2 GLN    28      70.526  99.243  99.771  1.00  0.00           N  
ATOM    399 HE21 GLN    28      69.577  99.241 100.117  1.00  0.00           H  
ATOM    400 HE22 GLN    28      71.236  99.897 100.066  1.00  0.00           H  
ATOM    401  C   GLN    28      74.400  98.006  96.084  1.00  0.00           C  
ATOM    402  O   GLN    28      74.980  98.947  96.525  1.00  0.00           O  
ATOM    403  N   SER    29      74.990  96.853  95.864  1.00  0.00           N  
ATOM    404  H   SER    29      74.336  96.119  95.633  1.00  0.00           H  
ATOM    405  CA  SER    29      76.409  96.605  96.249  1.00  0.00           C  
ATOM    406  HA  SER    29      76.678  97.339  97.008  1.00  0.00           H  
ATOM    407  CB  SER    29      76.408  95.235  96.918  1.00  0.00           C  
ATOM    408  HB2 SER    29      77.270  95.033  97.554  1.00  0.00           H  
ATOM    409  HB3 SER    29      75.643  95.197  97.694  1.00  0.00           H  
ATOM    410  OG  SER    29      76.136  94.145  96.064  1.00  0.00           O  
ATOM    411  HG  SER    29      75.187  94.005  96.097  1.00  0.00           H  
ATOM    412  C   SER    29      77.355  96.657  95.003  1.00  0.00           C  
ATOM    413  O   SER    29      78.482  96.218  95.127  1.00  0.00           O  
ATOM    414  N   SER    30      76.936  97.050  93.765  1.00  0.00           N  
ATOM    415  H   SER    30      76.005  97.438  93.714  1.00  0.00           H  
ATOM    416  CA  SER    30      77.616  97.009  92.515  1.00  0.00           C  
ATOM    417  HA  SER    30      77.640  96.008  92.085  1.00  0.00           H  
ATOM    418  CB  SER    30      76.807  97.787  91.433  1.00  0.00           C  
ATOM    419  HB2 SER    30      75.919  97.203  91.193  1.00  0.00           H  
ATOM    420  HB3 SER    30      76.559  98.744  91.893  1.00  0.00           H  
ATOM    421  OG  SER    30      77.510  97.946  90.221  1.00  0.00           O  
ATOM    422  HG  SER    30      76.838  97.796  89.552  1.00  0.00           H  
ATOM    423  C   SER    30      79.053  97.687  92.673  1.00  0.00           C  
ATOM    424  O   SER    30      79.206  98.725  93.241  1.00  0.00           O  
ATOM    425  N   GLN    31      80.138  97.125  92.136  1.00  0.00           N  
ATOM    426  H   GLN    31      81.021  97.512  92.436  1.00  0.00           H  
ATOM    427  CA  GLN    31      80.136  96.006  91.121  1.00  0.00           C  
ATOM    428  HA  GLN    31      79.296  96.099  90.432  1.00  0.00           H  
ATOM    429  CB  GLN    31      81.522  96.204  90.297  1.00  0.00           C  
ATOM    430  HB2 GLN    31      82.373  96.114  90.971  1.00  0.00           H  
ATOM    431  HB3 GLN    31      81.485  95.435  89.525  1.00  0.00           H  
ATOM    432  CG  GLN    31      81.770  97.590  89.654  1.00  0.00           C  
ATOM    433  HG2 GLN    31      81.721  98.366  90.417  1.00  0.00           H  
ATOM    434  HG3 GLN    31      82.827  97.586  89.388  1.00  0.00           H  
ATOM    435  CD  GLN    31      80.848  97.818  88.509  1.00  0.00           C  
ATOM    436  OE1 GLN    31      79.800  97.205  88.282  1.00  0.00           O  
ATOM    437  NE2 GLN    31      81.310  98.582  87.583  1.00  0.00           N  
ATOM    438 HE21 GLN    31      80.792  98.505  86.720  1.00  0.00           H  
ATOM    439 HE22 GLN    31      82.228  99.004  87.590  1.00  0.00           H  
ATOM    440  C   GLN    31      80.168  94.560  91.719  1.00  0.00           C  
ATOM    441  O   GLN    31      80.359  94.484  92.939  1.00  0.00           O  
ATOM    442  N   PRO    32      80.198  93.424  91.013  1.00  0.00           N  
ATOM    443  CD  PRO    32      79.822  93.275  89.531  1.00  0.00           C  
ATOM    444  HD2 PRO    32      80.471  93.795  88.826  1.00  0.00           H  
ATOM    445  HD3 PRO    32      78.838  93.743  89.500  1.00  0.00           H  
ATOM    446  CG  PRO    32      79.709  91.792  89.205  1.00  0.00           C  
ATOM    447  HG2 PRO    32      80.601  91.390  88.727  1.00  0.00           H  
ATOM    448  HG3 PRO    32      78.857  91.561  88.565  1.00  0.00           H  
ATOM    449  CB  PRO    32      79.464  91.173  90.624  1.00  0.00           C  
ATOM    450  HB2 PRO    32      79.922  90.184  90.604  1.00  0.00           H  
ATOM    451  HB3 PRO    32      78.380  91.095  90.703  1.00  0.00           H  
ATOM    452  CA  PRO    32      80.248  92.091  91.592  1.00  0.00           C  
ATOM    453  HA  PRO    32      79.784  92.013  92.575  1.00  0.00           H  
ATOM    454  C   PRO    32      81.770  91.688  91.774  1.00  0.00           C  
ATOM    455  O   PRO    32      82.328  90.832  91.052  1.00  0.00           O  
ATOM    456  N   TYR    33      82.371  92.272  92.756  1.00  0.00           N  
ATOM    457  H   TYR    33      81.786  92.944  93.232  1.00  0.00           H  
ATOM    458  CA  TYR    33      83.633  91.876  93.361  1.00  0.00           C  
ATOM    459  HA  TYR    33      84.052  90.999  92.867  1.00  0.00           H  
ATOM    460  CB  TYR    33      84.544  93.151  93.178  1.00  0.00           C  
ATOM    461  HB2 TYR    33      84.241  93.969  93.832  1.00  0.00           H  
ATOM    462  HB3 TYR    33      85.551  92.947  93.542  1.00  0.00           H  
ATOM    463  CG  TYR    33      84.718  93.636  91.730  1.00  0.00           C  
ATOM    464  CD1 TYR    33      84.758  92.769  90.613  1.00  0.00           C  
ATOM    465  HD1 TYR    33      84.701  91.697  90.727  1.00  0.00           H  
ATOM    466  CE1 TYR    33      84.910  93.259  89.344  1.00  0.00           C  
ATOM    467  HE1 TYR    33      84.885  92.522  88.555  1.00  0.00           H  
ATOM    468  CZ  TYR    33      84.932  94.646  89.106  1.00  0.00           C  
ATOM    469  OH  TYR    33      84.988  95.083  87.807  1.00  0.00           O  
ATOM    470  HH  TYR    33      85.017  96.042  87.786  1.00  0.00           H  
ATOM    471  CE2 TYR    33      84.906  95.531  90.259  1.00  0.00           C  
ATOM    472  HE2 TYR    33      85.088  96.588  90.137  1.00  0.00           H  
ATOM    473  CD2 TYR    33      84.768  95.034  91.563  1.00  0.00           C  
ATOM    474  HD2 TYR    33      84.671  95.776  92.342  1.00  0.00           H  
ATOM    475  C   TYR    33      83.393  91.547  94.820  1.00  0.00           C  
ATOM    476  O   TYR    33      83.779  92.215  95.714  1.00  0.00           O  
ATOM    477  N   GLY    34      82.652  90.478  94.947  1.00  0.00           N  
ATOM    478  H   GLY    34      82.469  89.951  94.104  1.00  0.00           H  
ATOM    479  CA  GLY    34      82.073  90.026  96.228  1.00  0.00           C  
ATOM    480  HA2 GLY    34      81.667  89.043  95.991  1.00  0.00           H  
ATOM    481  HA3 GLY    34      82.876  90.123  96.959  1.00  0.00           H  
ATOM    482  C   GLY    34      80.923  90.864  96.675  1.00  0.00           C  
ATOM    483  O   GLY    34      80.573  91.930  96.151  1.00  0.00           O  
ATOM    484  N   GLN    35      80.206  90.376  97.747  1.00  0.00           N  
ATOM    485  H   GLN    35      80.547  89.507  98.131  1.00  0.00           H  
ATOM    486  CA  GLN    35      79.060  91.033  98.350  1.00  0.00           C  
ATOM    487  HA  GLN    35      79.119  92.086  98.076  1.00  0.00           H  
ATOM    488  CB  GLN    35      77.771  90.607  97.684  1.00  0.00           C  
ATOM    489  HB2 GLN    35      77.801  90.952  96.650  1.00  0.00           H  
ATOM    490  HB3 GLN    35      77.694  89.524  97.589  1.00  0.00           H  
ATOM    491  CG  GLN    35      76.515  91.195  98.456  1.00  0.00           C  
ATOM    492  HG2 GLN    35      76.332  90.723  99.421  1.00  0.00           H  
ATOM    493  HG3 GLN    35      76.807  92.199  98.762  1.00  0.00           H  
ATOM    494  CD  GLN    35      75.206  91.184  97.631  1.00  0.00           C  
ATOM    495  OE1 GLN    35      75.226  90.800  96.451  1.00  0.00           O  
ATOM    496  NE2 GLN    35      74.038  91.414  98.124  1.00  0.00           N  
ATOM    497 HE21 GLN    35      74.048  91.902  99.008  1.00  0.00           H  
ATOM    498 HE22 GLN    35      73.189  91.340  97.582  1.00  0.00           H  
ATOM    499  C   GLN    35      79.084  90.778  99.861  1.00  0.00           C  
ATOM    500  O   GLN    35      78.799  89.649 100.349  1.00  0.00           O  
ATOM    501  N   GLN    36      79.716  91.572 100.655  1.00  0.00           N  
ATOM    502  H   GLN    36      79.884  91.256 101.600  1.00  0.00           H  
ATOM    503  CA  GLN    36      79.849  92.993 100.405  1.00  0.00           C  
ATOM    504  HA  GLN    36      78.941  93.354  99.922  1.00  0.00           H  
ATOM    505  CB  GLN    36      79.971  93.743 101.780  1.00  0.00           C  
ATOM    506  HB2 GLN    36      79.141  93.488 102.440  1.00  0.00           H  
ATOM    507  HB3 GLN    36      80.830  93.376 102.341  1.00  0.00           H  
ATOM    508  CG  GLN    36      80.021  95.283 101.694  1.00  0.00           C  
ATOM    509  HG2 GLN    36      79.959  95.715 102.693  1.00  0.00           H  
ATOM    510  HG3 GLN    36      80.960  95.544 101.207  1.00  0.00           H  
ATOM    511  CD  GLN    36      78.891  95.846 100.742  1.00  0.00           C  
ATOM    512  OE1 GLN    36      78.880  95.748  99.533  1.00  0.00           O  
ATOM    513  NE2 GLN    36      77.922  96.592 101.305  1.00  0.00           N  
ATOM    514 HE21 GLN    36      78.060  96.928 102.247  1.00  0.00           H  
ATOM    515 HE22 GLN    36      77.032  96.749 100.853  1.00  0.00           H  
ATOM    516  C   GLN    36      81.054  93.254  99.434  1.00  0.00           C  
ATOM    517  O   GLN    36      82.091  92.587  99.420  1.00  0.00           O  
ATOM    518  N   SER    37      80.830  94.145  98.493  1.00  0.00           N  
ATOM    519  H   SER    37      79.967  94.635  98.682  1.00  0.00           H  
ATOM    520  CA  SER    37      81.820  94.500  97.432  1.00  0.00           C  
ATOM    521  HA  SER    37      82.381  93.656  97.029  1.00  0.00           H  
ATOM    522  CB  SER    37      81.088  95.052  96.159  1.00  0.00           C  
ATOM    523  HB2 SER    37      80.287  94.428  95.762  1.00  0.00           H  
ATOM    524  HB3 SER    37      80.714  96.022  96.486  1.00  0.00           H  
ATOM    525  OG  SER    37      81.979  95.252  95.064  1.00  0.00           O  
ATOM    526  HG  SER    37      81.558  95.028  94.231  1.00  0.00           H  
ATOM    527  C   SER    37      82.865  95.431  98.003  1.00  0.00           C  
ATOM    528  O   SER    37      82.862  95.841  99.183  1.00  0.00           O  
ATOM    529  N   TYR    38      83.811  95.808  97.075  1.00  0.00           N  
ATOM    530  H   TYR    38      83.795  95.515  96.109  1.00  0.00           H  
ATOM    531  CA  TYR    38      84.935  96.700  97.321  1.00  0.00           C  
ATOM    532  HA  TYR    38      84.560  97.468  97.997  1.00  0.00           H  
ATOM    533  CB  TYR    38      86.119  95.935  98.003  1.00  0.00           C  
ATOM    534  HB2 TYR    38      85.793  95.646  99.002  1.00  0.00           H  
ATOM    535  HB3 TYR    38      86.239  95.077  97.342  1.00  0.00           H  
ATOM    536  CG  TYR    38      87.406  96.703  98.148  1.00  0.00           C  
ATOM    537  CD1 TYR    38      88.492  96.179  97.377  1.00  0.00           C  
ATOM    538  HD1 TYR    38      88.382  95.272  96.801  1.00  0.00           H  
ATOM    539  CE1 TYR    38      89.687  96.922  97.360  1.00  0.00           C  
ATOM    540  HE1 TYR    38      90.489  96.522  96.758  1.00  0.00           H  
ATOM    541  CZ  TYR    38      89.854  98.039  98.126  1.00  0.00           C  
ATOM    542  OH  TYR    38      91.139  98.561  98.135  1.00  0.00           O  
ATOM    543  HH  TYR    38      91.518  98.190  97.334  1.00  0.00           H  
ATOM    544  CE2 TYR    38      88.844  98.442  98.980  1.00  0.00           C  
ATOM    545  HE2 TYR    38      89.087  99.266  99.635  1.00  0.00           H  
ATOM    546  CD2 TYR    38      87.600  97.754  99.059  1.00  0.00           C  
ATOM    547  HD2 TYR    38      86.846  97.981  99.799  1.00  0.00           H  
ATOM    548  C   TYR    38      85.325  97.234  95.898  1.00  0.00           C  
ATOM    549  O   TYR    38      85.142  96.633  94.871  1.00  0.00           O  
ATOM    550  N   SER    39      86.013  98.374  95.920  1.00  0.00           N  
ATOM    551  H   SER    39      86.185  98.738  96.846  1.00  0.00           H  
ATOM    552  CA  SER    39      86.515  99.030  94.616  1.00  0.00           C  
ATOM    553  HA  SER    39      86.367  98.388  93.747  1.00  0.00           H  
ATOM    554  CB  SER    39      85.692 100.227  94.211  1.00  0.00           C  
ATOM    555  HB2 SER    39      84.644  99.941  94.122  1.00  0.00           H  
ATOM    556  HB3 SER    39      85.755 101.030  94.945  1.00  0.00           H  
ATOM    557  OG  SER    39      86.197 100.769  93.012  1.00  0.00           O  
ATOM    558  HG  SER    39      85.756 101.614  92.906  1.00  0.00           H  
ATOM    559  C   SER    39      87.962  99.458  94.925  1.00  0.00           C  
ATOM    560  O   SER    39      88.207 100.526  95.480  1.00  0.00           O  
ATOM    561  N   GLY    40      88.953  98.640  94.577  1.00  0.00           N  
ATOM    562  H   GLY    40      88.602  97.773  94.196  1.00  0.00           H  
ATOM    563  CA  GLY    40      90.374  98.992  94.384  1.00  0.00           C  
ATOM    564  HA2 GLY    40      90.747  99.398  95.324  1.00  0.00           H  
ATOM    565  HA3 GLY    40      90.964  98.125  94.087  1.00  0.00           H  
ATOM    566  C   GLY    40      90.632 100.263  93.518  1.00  0.00           C  
ATOM    567  O   GLY    40      89.693 100.863  93.029  1.00  0.00           O  
ATOM    568  N   TYR    41      91.874 100.677  93.278  1.00  0.00           N  
ATOM    569  H   TYR    41      91.825 101.479  92.666  1.00  0.00           H  
ATOM    570  CA  TYR    41      93.139 100.006  93.524  1.00  0.00           C  
ATOM    571  HA  TYR    41      92.943  99.105  94.107  1.00  0.00           H  
ATOM    572  CB  TYR    41      93.588  99.528  92.138  1.00  0.00           C  
ATOM    573  HB2 TYR    41      93.591 100.406  91.492  1.00  0.00           H  
ATOM    574  HB3 TYR    41      94.554  99.047  92.292  1.00  0.00           H  
ATOM    575  CG  TYR    41      92.617  98.550  91.505  1.00  0.00           C  
ATOM    576  CD1 TYR    41      92.721  97.182  91.917  1.00  0.00           C  
ATOM    577  HD1 TYR    41      93.422  96.845  92.666  1.00  0.00           H  
ATOM    578  CE1 TYR    41      91.724  96.304  91.443  1.00  0.00           C  
ATOM    579  HE1 TYR    41      91.812  95.271  91.746  1.00  0.00           H  
ATOM    580  CZ  TYR    41      90.893  96.679  90.416  1.00  0.00           C  
ATOM    581  OH  TYR    41      90.051  95.776  89.821  1.00  0.00           O  
ATOM    582  HH  TYR    41      89.580  96.117  89.057  1.00  0.00           H  
ATOM    583  CE2 TYR    41      90.872  98.032  89.927  1.00  0.00           C  
ATOM    584  HE2 TYR    41      90.159  98.319  89.168  1.00  0.00           H  
ATOM    585  CD2 TYR    41      91.709  98.926  90.517  1.00  0.00           C  
ATOM    586  HD2 TYR    41      91.699  99.967  90.232  1.00  0.00           H  
ATOM    587  C   TYR    41      94.199 100.866  94.214  1.00  0.00           C  
ATOM    588  O   TYR    41      94.647 101.880  93.578  1.00  0.00           O  
ATOM    589  N   SER    42      94.622 100.453  95.436  1.00  0.00           N  
ATOM    590  H   SER    42      94.137  99.645  95.799  1.00  0.00           H  
ATOM    591  CA  SER    42      95.814 100.957  96.181  1.00  0.00           C  
ATOM    592  HA  SER    42      95.651 102.034  96.137  1.00  0.00           H  
ATOM    593  CB  SER    42      95.790 100.481  97.718  1.00  0.00           C  
ATOM    594  HB2 SER    42      95.749  99.397  97.822  1.00  0.00           H  
ATOM    595  HB3 SER    42      96.641 100.905  98.249  1.00  0.00           H  
ATOM    596  OG  SER    42      94.616 101.063  98.296  1.00  0.00           O  
ATOM    597  HG  SER    42      94.702 102.012  98.184  1.00  0.00           H  
ATOM    598  C   SER    42      97.190 100.682  95.507  1.00  0.00           C  
ATOM    599  O   SER    42      98.127 100.131  96.136  1.00  0.00           O  
ATOM    600  N   GLN    43      97.294 101.032  94.200  1.00  0.00           N  
ATOM    601  H   GLN    43      96.409 101.294  93.789  1.00  0.00           H  
ATOM    602  CA  GLN    43      98.527 101.136  93.383  1.00  0.00           C  
ATOM    603  HA  GLN    43      99.345 101.281  94.090  1.00  0.00           H  
ATOM    604  CB  GLN    43      98.833  99.789  92.744  1.00  0.00           C  
ATOM    605  HB2 GLN    43      99.810  99.827  92.263  1.00  0.00           H  
ATOM    606  HB3 GLN    43      98.947  99.111  93.589  1.00  0.00           H  
ATOM    607  CG  GLN    43      97.737  99.444  91.705  1.00  0.00           C  
ATOM    608  HG2 GLN    43      96.734  99.462  92.132  1.00  0.00           H  
ATOM    609  HG3 GLN    43      97.784 100.233  90.954  1.00  0.00           H  
ATOM    610  CD  GLN    43      97.909  98.051  91.102  1.00  0.00           C  
ATOM    611  OE1 GLN    43      98.908  97.407  91.318  1.00  0.00           O  
ATOM    612  NE2 GLN    43      96.977  97.631  90.292  1.00  0.00           N  
ATOM    613 HE21 GLN    43      96.397  98.395  89.975  1.00  0.00           H  
ATOM    614 HE22 GLN    43      97.111  96.844  89.674  1.00  0.00           H  
ATOM    615  C   GLN    43      98.305 102.288  92.363  1.00  0.00           C  
ATOM    616  O   GLN    43      97.311 102.358  91.675  1.00  0.00           O  
ATOM    617  N   SER    44      99.270 103.238  92.280  1.00  0.00           N  
ATOM    618  H   SER    44     100.091 103.064  92.841  1.00  0.00           H  
ATOM    619  CA  SER    44      99.230 104.495  91.526  1.00  0.00           C  
ATOM    620  HA  SER    44      99.217 104.161  90.489  1.00  0.00           H  
ATOM    621  CB  SER    44      97.911 105.282  91.810  1.00  0.00           C  
ATOM    622  HB2 SER    44      97.114 104.772  91.268  1.00  0.00           H  
ATOM    623  HB3 SER    44      97.701 105.385  92.875  1.00  0.00           H  
ATOM    624  OG  SER    44      98.057 106.643  91.320  1.00  0.00           O  
ATOM    625  HG  SER    44      97.857 106.615  90.381  1.00  0.00           H  
ATOM    626  C   SER    44     100.443 105.432  91.832  1.00  0.00           C  
ATOM    627  O   SER    44     100.930 105.492  92.950  1.00  0.00           O  
ATOM    628  N   THR    45     100.938 106.196  90.820  1.00  0.00           N  
ATOM    629  H   THR    45     100.456 106.114  89.936  1.00  0.00           H  
ATOM    630  CA  THR    45     102.008 107.223  91.034  1.00  0.00           C  
ATOM    631  HA  THR    45     102.172 107.498  92.076  1.00  0.00           H  
ATOM    632  CB  THR    45     103.405 106.567  90.719  1.00  0.00           C  
ATOM    633  HB  THR    45     103.342 106.059  89.757  1.00  0.00           H  
ATOM    634  CG2 THR    45     104.512 107.548  90.832  1.00  0.00           C  
ATOM    635 HG21 THR    45     105.449 106.993  90.804  1.00  0.00           H  
ATOM    636 HG22 THR    45     104.583 108.170  89.940  1.00  0.00           H  
ATOM    637 HG23 THR    45     104.642 108.023  91.804  1.00  0.00           H  
ATOM    638  OG1 THR    45     103.583 105.646  91.741  1.00  0.00           O  
ATOM    639  HG1 THR    45     103.220 104.835  91.378  1.00  0.00           H  
ATOM    640  C   THR    45     101.803 108.533  90.335  1.00  0.00           C  
ATOM    641  O   THR    45     101.326 108.489  89.229  1.00  0.00           O  
ATOM    642  N   ASP    46     102.243 109.667  90.932  1.00  0.00           N  
ATOM    643  H   ASP    46     102.666 109.616  91.848  1.00  0.00           H  
ATOM    644  CA  ASP    46     102.095 110.978  90.259  1.00  0.00           C  
ATOM    645  HA  ASP    46     102.122 110.836  89.178  1.00  0.00           H  
ATOM    646  CB  ASP    46     100.783 111.692  90.811  1.00  0.00           C  
ATOM    647  HB2 ASP    46      99.907 111.234  90.353  1.00  0.00           H  
ATOM    648  HB3 ASP    46     100.741 111.514  91.886  1.00  0.00           H  
ATOM    649  CG  ASP    46     100.647 113.200  90.492  1.00  0.00           C  
ATOM    650  OD1 ASP    46     100.213 113.997  91.390  1.00  0.00           O  
ATOM    651  OD2 ASP    46     101.129 113.608  89.409  1.00  0.00           O  
ATOM    652  C   ASP    46     103.354 111.789  90.653  1.00  0.00           C  
ATOM    653  O   ASP    46     103.644 111.982  91.821  1.00  0.00           O  
ATOM    654  N   THR    47     104.182 112.074  89.683  1.00  0.00           N  
ATOM    655  H   THR    47     103.744 111.991  88.777  1.00  0.00           H  
ATOM    656  CA  THR    47     105.474 112.703  89.727  1.00  0.00           C  
ATOM    657  HA  THR    47     105.813 112.532  90.749  1.00  0.00           H  
ATOM    658  CB  THR    47     106.409 112.137  88.702  1.00  0.00           C  
ATOM    659  HB  THR    47     107.294 112.763  88.585  1.00  0.00           H  
ATOM    660  CG2 THR    47     106.947 110.758  89.152  1.00  0.00           C  
ATOM    661 HG21 THR    47     107.647 110.413  88.391  1.00  0.00           H  
ATOM    662 HG22 THR    47     107.544 110.955  90.042  1.00  0.00           H  
ATOM    663 HG23 THR    47     106.176 109.996  89.271  1.00  0.00           H  
ATOM    664  OG1 THR    47     105.709 112.036  87.540  1.00  0.00           O  
ATOM    665  HG1 THR    47     106.363 111.968  86.840  1.00  0.00           H  
ATOM    666  C   THR    47     105.383 114.204  89.662  1.00  0.00           C  
ATOM    667  O   THR    47     106.395 114.903  89.551  1.00  0.00           O  
ATOM    668  N   SER    48     104.148 114.649  89.568  1.00  0.00           N  
ATOM    669  H   SER    48     103.368 114.052  89.804  1.00  0.00           H  
ATOM    670  CA  SER    48     103.906 116.102  89.763  1.00  0.00           C  
ATOM    671  HA  SER    48     104.603 116.651  89.130  1.00  0.00           H  
ATOM    672  CB  SER    48     102.543 116.626  89.242  1.00  0.00           C  
ATOM    673  HB2 SER    48     102.680 117.705  89.301  1.00  0.00           H  
ATOM    674  HB3 SER    48     102.433 116.248  88.225  1.00  0.00           H  
ATOM    675  OG  SER    48     101.398 116.252  89.949  1.00  0.00           O  
ATOM    676  HG  SER    48     101.196 115.337  89.743  1.00  0.00           H  
ATOM    677  C   SER    48     104.160 116.565  91.211  1.00  0.00           C  
ATOM    678  O   SER    48     103.956 115.861  92.135  1.00  0.00           O  
ATOM    679  N   GLY    49     104.283 117.834  91.355  1.00  0.00           N  
ATOM    680  H   GLY    49     104.347 118.326  90.475  1.00  0.00           H  
ATOM    681  CA  GLY    49     104.515 118.509  92.683  1.00  0.00           C  
ATOM    682  HA2 GLY    49     104.695 119.572  92.525  1.00  0.00           H  
ATOM    683  HA3 GLY    49     103.585 118.428  93.245  1.00  0.00           H  
ATOM    684  C   GLY    49     105.660 118.000  93.547  1.00  0.00           C  
ATOM    685  O   GLY    49     106.525 117.267  93.071  1.00  0.00           O  
ATOM    686  N   TYR    50     105.710 118.353  94.826  1.00  0.00           N  
ATOM    687  H   TYR    50     106.465 117.944  95.357  1.00  0.00           H  
ATOM    688  CA  TYR    50     104.818 119.073  95.642  1.00  0.00           C  
ATOM    689  HA  TYR    50     104.357 119.877  95.070  1.00  0.00           H  
ATOM    690  CB  TYR    50     103.688 118.105  96.028  1.00  0.00           C  
ATOM    691  HB2 TYR    50     103.313 117.726  95.077  1.00  0.00           H  
ATOM    692  HB3 TYR    50     104.063 117.350  96.720  1.00  0.00           H  
ATOM    693  CG  TYR    50     102.520 118.741  96.721  1.00  0.00           C  
ATOM    694  CD1 TYR    50     102.590 119.049  98.096  1.00  0.00           C  
ATOM    695  HD1 TYR    50     103.520 118.826  98.598  1.00  0.00           H  
ATOM    696  CE1 TYR    50     101.465 119.591  98.771  1.00  0.00           C  
ATOM    697  HE1 TYR    50     101.500 119.899  99.806  1.00  0.00           H  
ATOM    698  CZ  TYR    50     100.326 119.930  97.984  1.00  0.00           C  
ATOM    699  OH  TYR    50      99.190 120.399  98.489  1.00  0.00           O  
ATOM    700  HH  TYR    50      99.150 120.541  99.437  1.00  0.00           H  
ATOM    701  CE2 TYR    50     100.296 119.693  96.582  1.00  0.00           C  
ATOM    702  HE2 TYR    50      99.414 119.786  95.965  1.00  0.00           H  
ATOM    703  CD2 TYR    50     101.374 119.061  96.025  1.00  0.00           C  
ATOM    704  HD2 TYR    50     101.234 118.908  94.965  1.00  0.00           H  
ATOM    705  C   TYR    50     105.507 119.522  96.939  1.00  0.00           C  
ATOM    706  O   TYR    50     106.398 118.812  97.397  1.00  0.00           O  
ATOM    707  N   GLY    51     105.242 120.706  97.561  1.00  0.00           N  
ATOM    708  H   GLY    51     105.575 120.964  98.479  1.00  0.00           H  
ATOM    709  CA  GLY    51     104.490 121.834  96.873  1.00  0.00           C  
ATOM    710  HA2 GLY    51     103.601 121.431  96.389  1.00  0.00           H  
ATOM    711  HA3 GLY    51     104.178 122.479  97.694  1.00  0.00           H  
ATOM    712  C   GLY    51     105.291 122.556  95.785  1.00  0.00           C  
ATOM    713  O   GLY    51     106.095 122.002  94.990  1.00  0.00           O  
ATOM    714  N   GLN    52     105.033 123.871  95.836  1.00  0.00           N  
ATOM    715  H   GLN    52     104.363 124.238  96.498  1.00  0.00           H  
ATOM    716  CA  GLN    52     105.641 124.804  94.921  1.00  0.00           C  
ATOM    717  HA  GLN    52     105.372 124.405  93.943  1.00  0.00           H  
ATOM    718  CB  GLN    52     105.111 126.220  95.157  1.00  0.00           C  
ATOM    719  HB2 GLN    52     105.033 126.529  96.199  1.00  0.00           H  
ATOM    720  HB3 GLN    52     105.848 126.834  94.640  1.00  0.00           H  
ATOM    721  CG  GLN    52     103.824 126.498  94.398  1.00  0.00           C  
ATOM    722  HG2 GLN    52     103.625 127.567  94.321  1.00  0.00           H  
ATOM    723  HG3 GLN    52     103.876 126.040  93.411  1.00  0.00           H  
ATOM    724  CD  GLN    52     102.580 125.986  95.132  1.00  0.00           C  
ATOM    725  OE1 GLN    52     102.621 125.587  96.257  1.00  0.00           O  
ATOM    726  NE2 GLN    52     101.474 125.820  94.415  1.00  0.00           N  
ATOM    727 HE21 GLN    52     101.515 126.202  93.481  1.00  0.00           H  
ATOM    728 HE22 GLN    52     100.607 125.446  94.772  1.00  0.00           H  
ATOM    729  C   GLN    52     107.137 124.765  94.983  1.00  0.00           C  
ATOM    730  O   GLN    52     107.729 124.733  96.085  1.00  0.00           O  
ATOM    731  N   SER    53     107.866 124.955  93.846  1.00  0.00           N  
ATOM    732  H   SER    53     108.871 124.989  93.945  1.00  0.00           H  
ATOM    733  CA  SER    53     107.427 125.210  92.472  1.00  0.00           C  
ATOM    734  HA  SER    53     106.820 126.115  92.471  1.00  0.00           H  
ATOM    735  CB  SER    53     108.631 125.362  91.487  1.00  0.00           C  
ATOM    736  HB2 SER    53     109.084 126.323  91.728  1.00  0.00           H  
ATOM    737  HB3 SER    53     109.327 124.528  91.581  1.00  0.00           H  
ATOM    738  OG  SER    53     108.157 125.378  90.152  1.00  0.00           O  
ATOM    739  HG  SER    53     108.780 124.929  89.576  1.00  0.00           H  
ATOM    740  C   SER    53     106.703 123.918  92.008  1.00  0.00           C  
ATOM    741  O   SER    53     107.275 122.787  92.049  1.00  0.00           O  
ATOM    742  N   SER    54     105.477 124.189  91.464  1.00  0.00           N  
ATOM    743  H   SER    54     105.166 125.146  91.378  1.00  0.00           H  
ATOM    744  CA  SER    54     104.512 123.100  91.045  1.00  0.00           C  
ATOM    745  HA  SER    54     104.499 122.284  91.767  1.00  0.00           H  
ATOM    746  CB  SER    54     103.023 123.539  90.948  1.00  0.00           C  
ATOM    747  HB2 SER    54     102.698 124.050  90.042  1.00  0.00           H  
ATOM    748  HB3 SER    54     102.481 122.593  90.925  1.00  0.00           H  
ATOM    749  OG  SER    54     102.633 124.327  91.997  1.00  0.00           O  
ATOM    750  HG  SER    54     102.641 123.726  92.745  1.00  0.00           H  
ATOM    751  C   SER    54     104.826 122.395  89.767  1.00  0.00           C  
ATOM    752  O   SER    54     104.343 121.264  89.521  1.00  0.00           O  
ATOM    753  N   TYR    55     105.811 122.873  88.960  1.00  0.00           N  
ATOM    754  H   TYR    55     106.232 123.712  89.334  1.00  0.00           H  
ATOM    755  CA  TYR    55     106.048 122.376  87.582  1.00  0.00           C  
ATOM    756  HA  TYR    55     105.366 121.531  87.486  1.00  0.00           H  
ATOM    757  CB  TYR    55     105.540 123.420  86.609  1.00  0.00           C  
ATOM    758  HB2 TYR    55     106.194 124.289  86.685  1.00  0.00           H  
ATOM    759  HB3 TYR    55     105.670 122.996  85.613  1.00  0.00           H  
ATOM    760  CG  TYR    55     104.062 123.732  86.771  1.00  0.00           C  
ATOM    761  CD1 TYR    55     103.779 124.997  87.232  1.00  0.00           C  
ATOM    762  HD1 TYR    55     104.569 125.658  87.557  1.00  0.00           H  
ATOM    763  CE1 TYR    55     102.485 125.453  87.404  1.00  0.00           C  
ATOM    764  HE1 TYR    55     102.332 126.427  87.844  1.00  0.00           H  
ATOM    765  CZ  TYR    55     101.425 124.605  87.050  1.00  0.00           C  
ATOM    766  OH  TYR    55     100.139 125.061  87.192  1.00  0.00           O  
ATOM    767  HH  TYR    55      99.532 124.519  86.683  1.00  0.00           H  
ATOM    768  CE2 TYR    55     101.629 123.360  86.417  1.00  0.00           C  
ATOM    769  HE2 TYR    55     100.815 122.797  85.985  1.00  0.00           H  
ATOM    770  CD2 TYR    55     102.993 122.908  86.284  1.00  0.00           C  
ATOM    771  HD2 TYR    55     103.278 122.012  85.752  1.00  0.00           H  
ATOM    772  C   TYR    55     107.482 122.014  87.166  1.00  0.00           C  
ATOM    773  O   TYR    55     108.226 122.905  86.621  1.00  0.00           O  
ATOM    774  N   SER    56     107.837 120.724  87.278  1.00  0.00           N  
ATOM    775  H   SER    56     108.742 120.512  86.882  1.00  0.00           H  
ATOM    776  CA  SER    56     107.196 119.536  87.857  1.00  0.00           C  
ATOM    777  HA  SER    56     107.804 118.728  87.451  1.00  0.00           H  
ATOM    778  CB  SER    56     107.293 119.474  89.447  1.00  0.00           C  
ATOM    779  HB2 SER    56     106.648 120.225  89.902  1.00  0.00           H  
ATOM    780  HB3 SER    56     106.801 118.589  89.849  1.00  0.00           H  
ATOM    781  OG  SER    56     108.663 119.450  89.984  1.00  0.00           O  
ATOM    782  HG  SER    56     109.064 118.642  89.655  1.00  0.00           H  
ATOM    783  C   SER    56     105.751 119.124  87.407  1.00  0.00           C  
ATOM    784  O   SER    56     104.902 118.666  88.210  1.00  0.00           O  
ATOM    785  N   SER    57     105.403 119.081  86.129  1.00  0.00           N  
ATOM    786  H   SER    57     104.549 118.654  85.800  1.00  0.00           H  
ATOM    787  CA  SER    57     106.385 119.068  85.018  1.00  0.00           C  
ATOM    788  HA  SER    57     107.377 119.033  85.470  1.00  0.00           H  
ATOM    789  CB  SER    57     106.256 117.801  84.111  1.00  0.00           C  
ATOM    790  HB2 SER    57     107.011 117.732  83.329  1.00  0.00           H  
ATOM    791  HB3 SER    57     106.512 116.877  84.630  1.00  0.00           H  
ATOM    792  OG  SER    57     105.017 117.600  83.531  1.00  0.00           O  
ATOM    793  HG  SER    57     105.307 117.802  82.639  1.00  0.00           H  
ATOM    794  C   SER    57     106.317 120.387  84.120  1.00  0.00           C  
ATOM    795  O   SER    57     105.262 120.858  83.732  1.00  0.00           O  
ATOM    796  N   TYR    58     107.461 121.036  83.877  1.00  0.00           N  
ATOM    797  H   TYR    58     108.349 120.764  84.274  1.00  0.00           H  
ATOM    798  CA  TYR    58     107.555 122.290  83.089  1.00  0.00           C  
ATOM    799  HA  TYR    58     106.830 123.008  83.474  1.00  0.00           H  
ATOM    800  CB  TYR    58     108.930 122.853  83.264  1.00  0.00           C  
ATOM    801  HB2 TYR    58     109.163 122.848  84.329  1.00  0.00           H  
ATOM    802  HB3 TYR    58     109.691 122.221  82.806  1.00  0.00           H  
ATOM    803  CG  TYR    58     109.008 124.309  82.896  1.00  0.00           C  
ATOM    804  CD1 TYR    58     109.618 124.663  81.703  1.00  0.00           C  
ATOM    805  HD1 TYR    58     110.134 123.889  81.155  1.00  0.00           H  
ATOM    806  CE1 TYR    58     109.455 125.918  81.126  1.00  0.00           C  
ATOM    807  HE1 TYR    58     109.919 126.178  80.186  1.00  0.00           H  
ATOM    808  CZ  TYR    58     108.805 126.945  81.852  1.00  0.00           C  
ATOM    809  OH  TYR    58     108.726 128.190  81.334  1.00  0.00           O  
ATOM    810  HH  TYR    58     109.328 128.336  80.601  1.00  0.00           H  
ATOM    811  CE2 TYR    58     108.219 126.603  83.097  1.00  0.00           C  
ATOM    812  HE2 TYR    58     107.682 127.358  83.652  1.00  0.00           H  
ATOM    813  CD2 TYR    58     108.308 125.273  83.670  1.00  0.00           C  
ATOM    814  HD2 TYR    58     107.887 125.002  84.627  1.00  0.00           H  
ATOM    815  C   TYR    58     107.263 122.203  81.555  1.00  0.00           C  
ATOM    816  O   TYR    58     107.698 121.269  80.900  1.00  0.00           O  
ATOM    817  N   GLY    59     106.531 123.060  80.852  1.00  0.00           N  
ATOM    818  H   GLY    59     106.579 122.992  79.845  1.00  0.00           H  
ATOM    819  CA  GLY    59     105.577 123.966  81.409  1.00  0.00           C  
ATOM    820  HA2 GLY    59     104.967 123.390  82.105  1.00  0.00           H  
ATOM    821  HA3 GLY    59     106.067 124.741  81.998  1.00  0.00           H  
ATOM    822  C   GLY    59     104.707 124.615  80.368  1.00  0.00           C  
ATOM    823  O   GLY    59     105.013 124.789  79.207  1.00  0.00           O  
ATOM    824  N   GLN    60     103.590 125.130  80.806  1.00  0.00           N  
ATOM    825  H   GLN    60     103.110 125.621  80.066  1.00  0.00           H  
ATOM    826  CA  GLN    60     103.210 125.533  82.246  1.00  0.00           C  
ATOM    827  HA  GLN    60     103.777 124.882  82.911  1.00  0.00           H  
ATOM    828  CB  GLN    60     103.710 126.923  82.682  1.00  0.00           C  
ATOM    829  HB2 GLN    60     103.774 126.968  83.769  1.00  0.00           H  
ATOM    830  HB3 GLN    60     104.740 127.055  82.348  1.00  0.00           H  
ATOM    831  CG  GLN    60     102.772 128.078  82.122  1.00  0.00           C  
ATOM    832  HG2 GLN    60     102.629 127.819  81.073  1.00  0.00           H  
ATOM    833  HG3 GLN    60     101.780 128.024  82.570  1.00  0.00           H  
ATOM    834  CD  GLN    60     103.258 129.475  82.109  1.00  0.00           C  
ATOM    835  OE1 GLN    60     103.916 129.953  81.210  1.00  0.00           O  
ATOM    836  NE2 GLN    60     102.960 130.184  83.131  1.00  0.00           N  
ATOM    837 HE21 GLN    60     102.547 129.709  83.921  1.00  0.00           H  
ATOM    838 HE22 GLN    60     103.254 131.150  83.163  1.00  0.00           H  
ATOM    839  C   GLN    60     101.710 125.397  82.663  1.00  0.00           C  
ATOM    840  O   GLN    60     101.258 125.650  83.804  1.00  0.00           O  
ATOM    841  N   SER    61     100.817 124.890  81.821  1.00  0.00           N  
ATOM    842  H   SER    61     101.115 124.743  80.868  1.00  0.00           H  
ATOM    843  CA  SER    61      99.421 124.571  82.039  1.00  0.00           C  
ATOM    844  HA  SER    61      99.258 124.304  83.083  1.00  0.00           H  
ATOM    845  CB  SER    61      98.465 125.638  81.539  1.00  0.00           C  
ATOM    846  HB2 SER    61      97.430 125.346  81.716  1.00  0.00           H  
ATOM    847  HB3 SER    61      98.681 126.516  82.147  1.00  0.00           H  
ATOM    848  OG  SER    61      98.481 125.875  80.105  1.00  0.00           O  
ATOM    849  HG  SER    61      98.850 126.748  79.955  1.00  0.00           H  
ATOM    850  C   SER    61      99.060 123.290  81.200  1.00  0.00           C  
ATOM    851  O   SER    61      99.849 122.946  80.257  1.00  0.00           O  
ATOM    852  N   GLN    62      97.927 122.643  81.441  1.00  0.00           N  
ATOM    853  H   GLN    62      97.316 122.878  82.210  1.00  0.00           H  
ATOM    854  CA  GLN    62      97.555 121.396  80.633  1.00  0.00           C  
ATOM    855  HA  GLN    62      98.416 120.729  80.588  1.00  0.00           H  
ATOM    856  CB  GLN    62      96.358 120.742  81.376  1.00  0.00           C  
ATOM    857  HB2 GLN    62      96.634 120.684  82.429  1.00  0.00           H  
ATOM    858  HB3 GLN    62      95.587 121.500  81.235  1.00  0.00           H  
ATOM    859  CG  GLN    62      95.808 119.397  80.834  1.00  0.00           C  
ATOM    860  HG2 GLN    62      95.127 119.501  79.989  1.00  0.00           H  
ATOM    861  HG3 GLN    62      96.658 118.841  80.438  1.00  0.00           H  
ATOM    862  CD  GLN    62      95.242 118.546  81.971  1.00  0.00           C  
ATOM    863  OE1 GLN    62      95.895 117.640  82.555  1.00  0.00           O  
ATOM    864  NE2 GLN    62      94.023 118.716  82.326  1.00  0.00           N  
ATOM    865 HE21 GLN    62      93.558 118.006  82.873  1.00  0.00           H  
ATOM    866 HE22 GLN    62      93.576 119.537  81.942  1.00  0.00           H  
ATOM    867  C   GLN    62      97.177 121.600  79.146  1.00  0.00           C  
ATOM    868  O   GLN    62      97.173 120.607  78.377  1.00  0.00           O  
ATOM    869  N   ASN    63      96.966 122.829  78.737  1.00  0.00           N  
ATOM    870  H   ASN    63      96.944 123.633  79.347  1.00  0.00           H  
ATOM    871  CA  ASN    63      96.701 123.174  77.357  1.00  0.00           C  
ATOM    872  HA  ASN    63      96.712 122.229  76.816  1.00  0.00           H  
ATOM    873  CB  ASN    63      95.361 123.962  77.256  1.00  0.00           C  
ATOM    874  HB2 ASN    63      95.113 124.095  76.202  1.00  0.00           H  
ATOM    875  HB3 ASN    63      94.587 123.327  77.686  1.00  0.00           H  
ATOM    876  CG  ASN    63      95.178 125.286  77.987  1.00  0.00           C  
ATOM    877  OD1 ASN    63      95.916 125.623  78.940  1.00  0.00           O  
ATOM    878  ND2 ASN    63      94.202 126.067  77.575  1.00  0.00           N  
ATOM    879 HD21 ASN    63      93.950 126.765  78.260  1.00  0.00           H  
ATOM    880 HD22 ASN    63      93.515 125.813  76.879  1.00  0.00           H  
ATOM    881  C   ASN    63      97.810 124.031  76.710  1.00  0.00           C  
ATOM    882  O   ASN    63      97.818 124.055  75.474  1.00  0.00           O  
ATOM    883  N   THR    64      98.801 124.627  77.391  1.00  0.00           N  
ATOM    884  H   THR    64      98.780 124.475  78.389  1.00  0.00           H  
ATOM    885  CA  THR    64     100.000 125.213  76.743  1.00  0.00           C  
ATOM    886  HA  THR    64     100.046 124.883  75.705  1.00  0.00           H  
ATOM    887  CB  THR    64      99.731 126.687  76.757  1.00  0.00           C  
ATOM    888  HB  THR    64      99.176 126.918  77.666  1.00  0.00           H  
ATOM    889  CG2 THR    64     100.856 127.662  76.703  1.00  0.00           C  
ATOM    890 HG21 THR    64     101.548 127.426  75.894  1.00  0.00           H  
ATOM    891 HG22 THR    64     100.520 128.691  76.579  1.00  0.00           H  
ATOM    892 HG23 THR    64     101.433 127.558  77.622  1.00  0.00           H  
ATOM    893  OG1 THR    64      98.851 126.977  75.652  1.00  0.00           O  
ATOM    894  HG1 THR    64      99.206 127.006  74.760  1.00  0.00           H  
ATOM    895  C   THR    64     101.244 124.935  77.577  1.00  0.00           C  
ATOM    896  O   THR    64     101.602 125.447  78.643  1.00  0.00           O  
ATOM    897  N   GLY    65     102.001 123.914  77.252  1.00  0.00           N  
ATOM    898  H   GLY    65     102.718 123.629  77.904  1.00  0.00           H  
ATOM    899  CA  GLY    65     101.738 122.947  76.195  1.00  0.00           C  
ATOM    900  HA2 GLY    65     101.507 123.457  75.260  1.00  0.00           H  
ATOM    901  HA3 GLY    65     102.700 122.436  76.153  1.00  0.00           H  
ATOM    902  C   GLY    65     100.503 122.008  76.381  1.00  0.00           C  
ATOM    903  O   GLY    65     100.098 121.656  77.465  1.00  0.00           O  
ATOM    904  N   TYR    66     100.010 121.468  75.285  1.00  0.00           N  
ATOM    905  H   TYR    66     100.443 121.855  74.459  1.00  0.00           H  
ATOM    906  CA  TYR    66      98.813 120.636  75.209  1.00  0.00           C  
ATOM    907  HA  TYR    66      98.072 120.976  75.933  1.00  0.00           H  
ATOM    908  CB  TYR    66      98.134 120.886  73.895  1.00  0.00           C  
ATOM    909  HB2 TYR    66      97.812 121.922  73.788  1.00  0.00           H  
ATOM    910  HB3 TYR    66      98.896 120.702  73.137  1.00  0.00           H  
ATOM    911  CG  TYR    66      96.876 120.021  73.604  1.00  0.00           C  
ATOM    912  CD1 TYR    66      96.945 118.886  72.864  1.00  0.00           C  
ATOM    913  HD1 TYR    66      97.877 118.476  72.506  1.00  0.00           H  
ATOM    914  CE1 TYR    66      95.787 118.125  72.575  1.00  0.00           C  
ATOM    915  HE1 TYR    66      95.799 117.161  72.088  1.00  0.00           H  
ATOM    916  CZ  TYR    66      94.549 118.595  72.993  1.00  0.00           C  
ATOM    917  OH  TYR    66      93.388 117.983  72.632  1.00  0.00           O  
ATOM    918  HH  TYR    66      92.596 118.517  72.733  1.00  0.00           H  
ATOM    919  CE2 TYR    66      94.471 119.761  73.810  1.00  0.00           C  
ATOM    920  HE2 TYR    66      93.535 120.069  74.252  1.00  0.00           H  
ATOM    921  CD2 TYR    66      95.655 120.482  74.064  1.00  0.00           C  
ATOM    922  HD2 TYR    66      95.560 121.347  74.704  1.00  0.00           H  
ATOM    923  C   TYR    66      99.093 119.187  75.579  1.00  0.00           C  
ATOM    924  O   TYR    66      99.480 118.381  74.739  1.00  0.00           O  
ATOM    925  N   GLY    67      98.920 118.902  76.855  1.00  0.00           N  
ATOM    926  H   GLY    67      98.532 119.607  77.465  1.00  0.00           H  
ATOM    927  CA  GLY    67      99.315 117.613  77.380  1.00  0.00           C  
ATOM    928  HA2 GLY    67     100.319 117.247  77.164  1.00  0.00           H  
ATOM    929  HA3 GLY    67      99.353 117.705  78.466  1.00  0.00           H  
ATOM    930  C   GLY    67      98.385 116.454  76.926  1.00  0.00           C  
ATOM    931  O   GLY    67      98.791 115.303  76.839  1.00  0.00           O  
ATOM    932  N   THR    68      97.143 116.772  76.450  1.00  0.00           N  
ATOM    933  H   THR    68      96.909 117.755  76.476  1.00  0.00           H  
ATOM    934  CA  THR    68      96.148 115.805  75.911  1.00  0.00           C  
ATOM    935  HA  THR    68      96.077 114.941  76.573  1.00  0.00           H  
ATOM    936  CB  THR    68      94.723 116.318  75.692  1.00  0.00           C  
ATOM    937  HB  THR    68      94.656 116.859  74.749  1.00  0.00           H  
ATOM    938  CG2 THR    68      93.621 115.237  75.573  1.00  0.00           C  
ATOM    939 HG21 THR    68      93.746 114.443  76.309  1.00  0.00           H  
ATOM    940 HG22 THR    68      92.661 115.739  75.691  1.00  0.00           H  
ATOM    941 HG23 THR    68      93.603 114.860  74.550  1.00  0.00           H  
ATOM    942  OG1 THR    68      94.414 117.198  76.772  1.00  0.00           O  
ATOM    943  HG1 THR    68      94.774 116.835  77.584  1.00  0.00           H  
ATOM    944  C   THR    68      96.752 115.149  74.613  1.00  0.00           C  
ATOM    945  O   THR    68      97.496 115.839  73.911  1.00  0.00           O  
ATOM    946  N   GLN    69      96.481 113.829  74.431  1.00  0.00           N  
ATOM    947  H   GLN    69      96.041 113.295  75.167  1.00  0.00           H  
ATOM    948  CA  GLN    69      97.109 112.986  73.306  1.00  0.00           C  
ATOM    949  HA  GLN    69      98.195 113.029  73.383  1.00  0.00           H  
ATOM    950  CB  GLN    69      96.915 111.443  73.456  1.00  0.00           C  
ATOM    951  HB2 GLN    69      97.720 110.893  72.971  1.00  0.00           H  
ATOM    952  HB3 GLN    69      96.887 111.319  74.539  1.00  0.00           H  
ATOM    953  CG  GLN    69      95.443 110.897  73.021  1.00  0.00           C  
ATOM    954  HG2 GLN    69      95.084 110.121  73.698  1.00  0.00           H  
ATOM    955  HG3 GLN    69      94.708 111.668  73.253  1.00  0.00           H  
ATOM    956  CD  GLN    69      95.289 110.534  71.567  1.00  0.00           C  
ATOM    957  OE1 GLN    69      96.254 110.503  70.826  1.00  0.00           O  
ATOM    958  NE2 GLN    69      94.108 110.153  71.127  1.00  0.00           N  
ATOM    959 HE21 GLN    69      93.323 110.322  71.740  1.00  0.00           H  
ATOM    960 HE22 GLN    69      93.971 109.994  70.139  1.00  0.00           H  
ATOM    961  C   GLN    69      96.718 113.515  71.927  1.00  0.00           C  
ATOM    962  O   GLN    69      95.573 113.641  71.575  1.00  0.00           O  
ATOM    963  N   SER    70      97.721 113.805  71.127  1.00  0.00           N  
ATOM    964  H   SER    70      98.635 113.482  71.409  1.00  0.00           H  
ATOM    965  CA  SER    70      97.602 114.435  69.818  1.00  0.00           C  
ATOM    966  HA  SER    70      96.673 115.005  69.844  1.00  0.00           H  
ATOM    967  CB  SER    70      98.799 115.370  69.528  1.00  0.00           C  
ATOM    968  HB2 SER    70      98.753 115.814  68.533  1.00  0.00           H  
ATOM    969  HB3 SER    70      98.810 116.246  70.176  1.00  0.00           H  
ATOM    970  OG  SER    70     100.065 114.760  69.528  1.00  0.00           O  
ATOM    971  HG  SER    70     100.190 114.348  70.386  1.00  0.00           H  
ATOM    972  C   SER    70      97.306 113.443  68.656  1.00  0.00           C  
ATOM    973  O   SER    70      98.078 113.358  67.685  1.00  0.00           O  
ATOM    974  N   THR    71      96.198 112.650  68.665  1.00  0.00           N  
ATOM    975  H   THR    71      95.793 112.469  69.572  1.00  0.00           H  
ATOM    976  CA  THR    71      95.447 112.113  67.517  1.00  0.00           C  
ATOM    977  HA  THR    71      95.737 112.770  66.697  1.00  0.00           H  
ATOM    978  CB  THR    71      95.826 110.612  67.157  1.00  0.00           C  
ATOM    979  HB  THR    71      95.198 110.123  66.412  1.00  0.00           H  
ATOM    980  CG2 THR    71      97.296 110.425  66.816  1.00  0.00           C  
ATOM    981 HG21 THR    71      97.607 109.384  66.722  1.00  0.00           H  
ATOM    982 HG22 THR    71      97.500 110.990  65.907  1.00  0.00           H  
ATOM    983 HG23 THR    71      97.856 110.719  67.704  1.00  0.00           H  
ATOM    984  OG1 THR    71      95.582 109.858  68.270  1.00  0.00           O  
ATOM    985  HG1 THR    71      96.277 110.119  68.878  1.00  0.00           H  
ATOM    986  C   THR    71      93.910 112.196  67.709  1.00  0.00           C  
ATOM    987  O   THR    71      93.372 112.186  68.820  1.00  0.00           O  
ATOM    988  N   PRO    72      93.112 112.108  66.611  1.00  0.00           N  
ATOM    989  CD  PRO    72      93.564 112.525  65.272  1.00  0.00           C  
ATOM    990  HD2 PRO    72      94.202 111.788  64.785  1.00  0.00           H  
ATOM    991  HD3 PRO    72      94.181 113.412  65.419  1.00  0.00           H  
ATOM    992  CG  PRO    72      92.266 112.861  64.534  1.00  0.00           C  
ATOM    993  HG2 PRO    72      92.387 112.607  63.481  1.00  0.00           H  
ATOM    994  HG3 PRO    72      92.141 113.943  64.492  1.00  0.00           H  
ATOM    995  CB  PRO    72      91.207 111.979  65.170  1.00  0.00           C  
ATOM    996  HB2 PRO    72      91.329 110.964  64.793  1.00  0.00           H  
ATOM    997  HB3 PRO    72      90.241 112.471  65.055  1.00  0.00           H  
ATOM    998  CA  PRO    72      91.657 111.975  66.611  1.00  0.00           C  
ATOM    999  HA  PRO    72      91.291 112.899  67.059  1.00  0.00           H  
ATOM   1000  C   PRO    72      91.112 110.701  67.425  1.00  0.00           C  
ATOM   1001  O   PRO    72      91.847 109.728  67.741  1.00  0.00           O  
ATOM   1002  N   GLN    73      89.842 110.717  67.565  1.00  0.00           N  
ATOM   1003  H   GLN    73      89.376 111.494  67.118  1.00  0.00           H  
ATOM   1004  CA  GLN    73      89.019 109.653  68.082  1.00  0.00           C  
ATOM   1005  HA  GLN    73      89.580 108.721  68.011  1.00  0.00           H  
ATOM   1006  CB  GLN    73      88.602 109.953  69.513  1.00  0.00           C  
ATOM   1007  HB2 GLN    73      88.127 109.008  69.775  1.00  0.00           H  
ATOM   1008  HB3 GLN    73      89.479 110.101  70.144  1.00  0.00           H  
ATOM   1009  CG  GLN    73      87.540 111.046  69.817  1.00  0.00           C  
ATOM   1010  HG2 GLN    73      87.667 111.469  70.813  1.00  0.00           H  
ATOM   1011  HG3 GLN    73      87.758 111.949  69.246  1.00  0.00           H  
ATOM   1012  CD  GLN    73      86.068 110.563  69.640  1.00  0.00           C  
ATOM   1013  OE1 GLN    73      85.760 109.421  69.769  1.00  0.00           O  
ATOM   1014  NE2 GLN    73      85.131 111.420  69.304  1.00  0.00           N  
ATOM   1015 HE21 GLN    73      85.393 112.362  69.053  1.00  0.00           H  
ATOM   1016 HE22 GLN    73      84.175 111.110  69.200  1.00  0.00           H  
ATOM   1017  C   GLN    73      87.764 109.489  67.209  1.00  0.00           C  
ATOM   1018  O   GLN    73      87.295 110.395  66.662  1.00  0.00           O  
ATOM   1019  N   GLY    74      87.254 108.241  67.099  1.00  0.00           N  
ATOM   1020  H   GLY    74      87.703 107.542  67.673  1.00  0.00           H  
ATOM   1021  CA  GLY    74      86.298 107.708  66.112  1.00  0.00           C  
ATOM   1022  HA2 GLY    74      86.231 108.350  65.234  1.00  0.00           H  
ATOM   1023  HA3 GLY    74      86.854 106.871  65.691  1.00  0.00           H  
ATOM   1024  C   GLY    74      84.969 107.163  66.650  1.00  0.00           C  
ATOM   1025  O   GLY    74      84.320 106.457  65.875  1.00  0.00           O  
ATOM   1026  N   TYR    75      84.534 107.475  67.867  1.00  0.00           N  
ATOM   1027  H   TYR    75      85.107 108.077  68.441  1.00  0.00           H  
ATOM   1028  CA  TYR    75      83.255 107.008  68.448  1.00  0.00           C  
ATOM   1029  HA  TYR    75      82.806 106.203  67.865  1.00  0.00           H  
ATOM   1030  CB  TYR    75      83.680 106.389  69.813  1.00  0.00           C  
ATOM   1031  HB2 TYR    75      83.948 107.222  70.463  1.00  0.00           H  
ATOM   1032  HB3 TYR    75      82.864 105.923  70.366  1.00  0.00           H  
ATOM   1033  CG  TYR    75      84.787 105.356  69.767  1.00  0.00           C  
ATOM   1034  CD1 TYR    75      85.850 105.521  70.663  1.00  0.00           C  
ATOM   1035  HD1 TYR    75      85.797 106.306  71.404  1.00  0.00           H  
ATOM   1036  CE1 TYR    75      86.944 104.631  70.665  1.00  0.00           C  
ATOM   1037  HE1 TYR    75      87.794 104.788  71.313  1.00  0.00           H  
ATOM   1038  CZ  TYR    75      86.858 103.552  69.857  1.00  0.00           C  
ATOM   1039  OH  TYR    75      87.991 102.734  69.791  1.00  0.00           O  
ATOM   1040  HH  TYR    75      87.865 102.146  69.042  1.00  0.00           H  
ATOM   1041  CE2 TYR    75      85.832 103.365  68.866  1.00  0.00           C  
ATOM   1042  HE2 TYR    75      85.893 102.540  68.172  1.00  0.00           H  
ATOM   1043  CD2 TYR    75      84.775 104.241  68.873  1.00  0.00           C  
ATOM   1044  HD2 TYR    75      83.972 104.118  68.161  1.00  0.00           H  
ATOM   1045  C   TYR    75      82.194 108.141  68.637  1.00  0.00           C  
ATOM   1046  O   TYR    75      81.279 107.911  69.393  1.00  0.00           O  
ATOM   1047  N   GLY    76      82.283 109.244  67.887  1.00  0.00           N  
ATOM   1048  H   GLY    76      82.986 109.250  67.162  1.00  0.00           H  
ATOM   1049  CA  GLY    76      81.237 110.329  68.031  1.00  0.00           C  
ATOM   1050  HA2 GLY    76      81.443 111.165  67.363  1.00  0.00           H  
ATOM   1051  HA3 GLY    76      80.255 109.938  67.764  1.00  0.00           H  
ATOM   1052  C   GLY    76      81.159 110.799  69.462  1.00  0.00           C  
ATOM   1053  O   GLY    76      82.214 111.167  69.981  1.00  0.00           O  
ATOM   1054  N   SER    77      79.956 110.986  70.024  1.00  0.00           N  
ATOM   1055  H   SER    77      79.141 110.619  69.553  1.00  0.00           H  
ATOM   1056  CA  SER    77      79.705 111.875  71.189  1.00  0.00           C  
ATOM   1057  HA  SER    77      80.565 111.882  71.858  1.00  0.00           H  
ATOM   1058  CB  SER    77      79.538 113.296  70.616  1.00  0.00           C  
ATOM   1059  HB2 SER    77      79.408 113.939  71.487  1.00  0.00           H  
ATOM   1060  HB3 SER    77      80.396 113.558  69.998  1.00  0.00           H  
ATOM   1061  OG  SER    77      78.303 113.366  69.881  1.00  0.00           O  
ATOM   1062  HG  SER    77      77.630 113.161  70.534  1.00  0.00           H  
ATOM   1063  C   SER    77      78.497 111.403  71.968  1.00  0.00           C  
ATOM   1064  O   SER    77      77.557 112.200  72.131  1.00  0.00           O  
ATOM   1065  N   THR    78      78.442 110.161  72.509  1.00  0.00           N  
ATOM   1066  H   THR    78      77.553 110.010  72.965  1.00  0.00           H  
ATOM   1067  CA  THR    78      79.507 109.213  72.614  1.00  0.00           C  
ATOM   1068  HA  THR    78      80.321 109.511  71.952  1.00  0.00           H  
ATOM   1069  CB  THR    78      80.090 109.290  74.079  1.00  0.00           C  
ATOM   1070  HB  THR    78      79.308 109.511  74.805  1.00  0.00           H  
ATOM   1071  CG2 THR    78      80.847 107.975  74.428  1.00  0.00           C  
ATOM   1072 HG21 THR    78      81.581 107.685  73.677  1.00  0.00           H  
ATOM   1073 HG22 THR    78      81.394 108.055  75.368  1.00  0.00           H  
ATOM   1074 HG23 THR    78      80.145 107.142  74.480  1.00  0.00           H  
ATOM   1075  OG1 THR    78      81.152 110.181  74.084  1.00  0.00           O  
ATOM   1076  HG1 THR    78      80.741 111.044  74.175  1.00  0.00           H  
ATOM   1077  C   THR    78      78.991 107.762  72.303  1.00  0.00           C  
ATOM   1078  O   THR    78      77.860 107.399  72.770  1.00  0.00           O  
ATOM   1079  N   GLY    79      79.761 106.985  71.525  1.00  0.00           N  
ATOM   1080  H   GLY    79      80.705 107.237  71.269  1.00  0.00           H  
ATOM   1081  CA  GLY    79      79.246 105.648  71.225  1.00  0.00           C  
ATOM   1082  HA2 GLY    79      78.165 105.641  71.083  1.00  0.00           H  
ATOM   1083  HA3 GLY    79      79.727 105.434  70.270  1.00  0.00           H  
ATOM   1084  C   GLY    79      79.637 104.488  72.230  1.00  0.00           C  
ATOM   1085  O   GLY    79      80.227 104.700  73.287  1.00  0.00           O  
ATOM   1086  N   GLY    80      79.508 103.209  71.961  1.00  0.00           N  
ATOM   1087  H   GLY    80      79.742 102.501  72.642  1.00  0.00           H  
ATOM   1088  CA  GLY    80      78.843 102.668  70.785  1.00  0.00           C  
ATOM   1089  HA2 GLY    80      79.439 102.839  69.888  1.00  0.00           H  
ATOM   1090  HA3 GLY    80      78.777 101.580  70.783  1.00  0.00           H  
ATOM   1091  C   GLY    80      77.337 103.114  70.783  1.00  0.00           C  
ATOM   1092  O   GLY    80      76.746 103.278  71.876  1.00  0.00           O  
ATOM   1093  N   TYR    81      76.753 103.370  69.618  1.00  0.00           N  
ATOM   1094  H   TYR    81      77.346 103.411  68.802  1.00  0.00           H  
ATOM   1095  CA  TYR    81      75.414 103.671  69.229  1.00  0.00           C  
ATOM   1096  HA  TYR    81      74.791 104.071  70.030  1.00  0.00           H  
ATOM   1097  CB  TYR    81      75.321 104.801  68.176  1.00  0.00           C  
ATOM   1098  HB2 TYR    81      75.860 104.443  67.298  1.00  0.00           H  
ATOM   1099  HB3 TYR    81      74.283 104.918  67.864  1.00  0.00           H  
ATOM   1100  CG  TYR    81      75.741 106.200  68.582  1.00  0.00           C  
ATOM   1101  CD1 TYR    81      74.760 107.234  68.731  1.00  0.00           C  
ATOM   1102  HD1 TYR    81      73.705 107.014  68.671  1.00  0.00           H  
ATOM   1103  CE1 TYR    81      75.193 108.500  69.139  1.00  0.00           C  
ATOM   1104  HE1 TYR    81      74.518 109.311  69.367  1.00  0.00           H  
ATOM   1105  CZ  TYR    81      76.580 108.710  69.376  1.00  0.00           C  
ATOM   1106  OH  TYR    81      76.855 109.965  69.734  1.00  0.00           O  
ATOM   1107  HH  TYR    81      76.056 110.422  70.007  1.00  0.00           H  
ATOM   1108  CE2 TYR    81      77.515 107.762  69.012  1.00  0.00           C  
ATOM   1109  HE2 TYR    81      78.575 107.956  69.085  1.00  0.00           H  
ATOM   1110  CD2 TYR    81      77.137 106.491  68.613  1.00  0.00           C  
ATOM   1111  HD2 TYR    81      77.878 105.752  68.347  1.00  0.00           H  
ATOM   1112  C   TYR    81      74.588 102.511  68.675  1.00  0.00           C  
ATOM   1113  O   TYR    81      74.670 102.288  67.484  1.00  0.00           O  
ATOM   1114  N   GLY    82      73.828 101.700  69.484  1.00  0.00           N  
ATOM   1115  H   GLY    82      73.195 101.061  69.025  1.00  0.00           H  
ATOM   1116  CA  GLY    82      73.653 101.754  71.006  1.00  0.00           C  
ATOM   1117  HA2 GLY    82      73.516 100.752  71.412  1.00  0.00           H  
ATOM   1118  HA3 GLY    82      74.537 102.275  71.374  1.00  0.00           H  
ATOM   1119  C   GLY    82      72.400 102.578  71.348  1.00  0.00           C  
ATOM   1120  O   GLY    82      71.951 103.533  70.613  1.00  0.00           O  
ATOM   1121  N   SER    83      71.655 102.235  72.447  1.00  0.00           N  
ATOM   1122  H   SER    83      71.877 101.388  72.951  1.00  0.00           H  
ATOM   1123  CA  SER    83      70.391 102.838  72.832  1.00  0.00           C  
ATOM   1124  HA  SER    83      69.984 102.084  73.506  1.00  0.00           H  
ATOM   1125  CB  SER    83      70.645 104.109  73.714  1.00  0.00           C  
ATOM   1126  HB2 SER    83      71.272 104.840  73.204  1.00  0.00           H  
ATOM   1127  HB3 SER    83      69.705 104.570  74.017  1.00  0.00           H  
ATOM   1128  OG  SER    83      71.355 103.660  74.802  1.00  0.00           O  
ATOM   1129  HG  SER    83      72.266 103.589  74.506  1.00  0.00           H  
ATOM   1130  C   SER    83      69.348 103.018  71.684  1.00  0.00           C  
ATOM   1131  O   SER    83      68.978 104.231  71.510  1.00  0.00           O  
ATOM   1132  N   SER    84      68.868 102.062  70.892  1.00  0.00           N  
ATOM   1133  H   SER    84      68.243 102.370  70.160  1.00  0.00           H  
ATOM   1134  CA  SER    84      69.227 100.580  71.023  1.00  0.00           C  
ATOM   1135  HA  SER    84      69.542 100.380  72.048  1.00  0.00           H  
ATOM   1136  CB  SER    84      67.991  99.708  70.826  1.00  0.00           C  
ATOM   1137  HB2 SER    84      67.765  99.544  69.772  1.00  0.00           H  
ATOM   1138  HB3 SER    84      68.186  98.766  71.338  1.00  0.00           H  
ATOM   1139  OG  SER    84      66.842 100.353  71.384  1.00  0.00           O  
ATOM   1140  HG  SER    84      66.630 100.957  70.668  1.00  0.00           H  
ATOM   1141  C   SER    84      70.290 100.046  70.035  1.00  0.00           C  
ATOM   1142  O   SER    84      70.800 100.725  69.143  1.00  0.00           O  
ATOM   1143  N   GLN    85      70.714  98.817  70.202  1.00  0.00           N  
ATOM   1144  H   GLN    85      70.190  98.289  70.885  1.00  0.00           H  
ATOM   1145  CA  GLN    85      71.649  98.006  69.395  1.00  0.00           C  
ATOM   1146  HA  GLN    85      72.607  98.520  69.314  1.00  0.00           H  
ATOM   1147  CB  GLN    85      71.847  96.704  70.083  1.00  0.00           C  
ATOM   1148  HB2 GLN    85      70.898  96.173  70.011  1.00  0.00           H  
ATOM   1149  HB3 GLN    85      72.600  96.152  69.520  1.00  0.00           H  
ATOM   1150  CG  GLN    85      72.402  96.618  71.536  1.00  0.00           C  
ATOM   1151  HG2 GLN    85      72.892  95.651  71.647  1.00  0.00           H  
ATOM   1152  HG3 GLN    85      73.167  97.390  71.626  1.00  0.00           H  
ATOM   1153  CD  GLN    85      71.412  96.792  72.765  1.00  0.00           C  
ATOM   1154  OE1 GLN    85      70.523  97.589  72.786  1.00  0.00           O  
ATOM   1155  NE2 GLN    85      71.606  96.093  73.795  1.00  0.00           N  
ATOM   1156 HE21 GLN    85      70.986  96.126  74.591  1.00  0.00           H  
ATOM   1157 HE22 GLN    85      72.258  95.323  73.749  1.00  0.00           H  
ATOM   1158  C   GLN    85      71.081  97.790  68.007  1.00  0.00           C  
ATOM   1159  O   GLN    85      71.827  97.629  67.074  1.00  0.00           O  
ATOM   1160  N   SER    86      69.730  97.757  67.808  1.00  0.00           N  
ATOM   1161  H   SER    86      69.155  97.841  68.634  1.00  0.00           H  
ATOM   1162  CA  SER    86      68.902  97.708  66.567  1.00  0.00           C  
ATOM   1163  HA  SER    86      67.896  97.330  66.746  1.00  0.00           H  
ATOM   1164  CB  SER    86      68.847  99.133  66.048  1.00  0.00           C  
ATOM   1165  HB2 SER    86      68.459  99.715  66.883  1.00  0.00           H  
ATOM   1166  HB3 SER    86      69.822  99.530  65.765  1.00  0.00           H  
ATOM   1167  OG  SER    86      67.993  99.394  65.000  1.00  0.00           O  
ATOM   1168  HG  SER    86      68.288  98.824  64.287  1.00  0.00           H  
ATOM   1169  C   SER    86      69.459  96.685  65.588  1.00  0.00           C  
ATOM   1170  O   SER    86      69.600  97.015  64.408  1.00  0.00           O  
ATOM   1171  N   SER    87      69.424  95.459  66.063  1.00  0.00           N  
ATOM   1172  H   SER    87      69.189  95.292  67.032  1.00  0.00           H  
ATOM   1173  CA  SER    87      69.643  94.267  65.282  1.00  0.00           C  
ATOM   1174  HA  SER    87      70.691  94.487  65.077  1.00  0.00           H  
ATOM   1175  CB  SER    87      69.456  92.998  66.012  1.00  0.00           C  
ATOM   1176  HB2 SER    87      68.388  92.978  66.227  1.00  0.00           H  
ATOM   1177  HB3 SER    87      69.786  92.215  65.330  1.00  0.00           H  
ATOM   1178  OG  SER    87      70.250  92.924  67.234  1.00  0.00           O  
ATOM   1179  HG  SER    87      69.739  93.065  68.034  1.00  0.00           H  
ATOM   1180  C   SER    87      68.948  94.295  63.892  1.00  0.00           C  
ATOM   1181  O   SER    87      67.735  94.645  63.811  1.00  0.00           O  
ATOM   1182  N   GLN    88      69.658  93.942  62.871  1.00  0.00           N  
ATOM   1183  H   GLN    88      70.626  93.755  63.091  1.00  0.00           H  
ATOM   1184  CA  GLN    88      69.125  93.720  61.538  1.00  0.00           C  
ATOM   1185  HA  GLN    88      68.480  94.545  61.238  1.00  0.00           H  
ATOM   1186  CB  GLN    88      70.243  93.550  60.561  1.00  0.00           C  
ATOM   1187  HB2 GLN    88      70.850  92.733  60.953  1.00  0.00           H  
ATOM   1188  HB3 GLN    88      69.876  93.178  59.604  1.00  0.00           H  
ATOM   1189  CG  GLN    88      71.006  94.835  60.183  1.00  0.00           C  
ATOM   1190  HG2 GLN    88      71.380  94.656  59.175  1.00  0.00           H  
ATOM   1191  HG3 GLN    88      70.245  95.616  60.172  1.00  0.00           H  
ATOM   1192  CD  GLN    88      72.109  95.094  61.147  1.00  0.00           C  
ATOM   1193  OE1 GLN    88      72.797  94.168  61.700  1.00  0.00           O  
ATOM   1194  NE2 GLN    88      72.310  96.311  61.471  1.00  0.00           N  
ATOM   1195 HE21 GLN    88      71.923  97.086  60.951  1.00  0.00           H  
ATOM   1196 HE22 GLN    88      72.973  96.536  62.199  1.00  0.00           H  
ATOM   1197  C   GLN    88      68.211  92.450  61.534  1.00  0.00           C  
ATOM   1198  O   GLN    88      68.157  91.570  62.384  1.00  0.00           O  
ATOM   1199  N   SER    89      67.330  92.457  60.582  1.00  0.00           N  
ATOM   1200  H   SER    89      67.298  93.227  59.930  1.00  0.00           H  
ATOM   1201  CA  SER    89      66.350  91.383  60.380  1.00  0.00           C  
ATOM   1202  HA  SER    89      66.769  90.490  60.844  1.00  0.00           H  
ATOM   1203  CB  SER    89      65.100  91.524  61.176  1.00  0.00           C  
ATOM   1204  HB2 SER    89      65.288  91.858  62.196  1.00  0.00           H  
ATOM   1205  HB3 SER    89      64.496  92.322  60.744  1.00  0.00           H  
ATOM   1206  OG  SER    89      64.247  90.392  61.181  1.00  0.00           O  
ATOM   1207  HG  SER    89      63.877  90.244  62.055  1.00  0.00           H  
ATOM   1208  C   SER    89      66.086  91.180  58.832  1.00  0.00           C  
ATOM   1209  O   SER    89      65.164  91.737  58.249  1.00  0.00           O  
ATOM   1210  N   SER    90      66.923  90.226  58.313  1.00  0.00           N  
ATOM   1211  H   SER    90      67.385  89.660  59.011  1.00  0.00           H  
ATOM   1212  CA  SER    90      66.838  89.529  57.020  1.00  0.00           C  
ATOM   1213  HA  SER    90      65.892  89.871  56.601  1.00  0.00           H  
ATOM   1214  CB  SER    90      68.016  89.924  56.142  1.00  0.00           C  
ATOM   1215  HB2 SER    90      67.847  90.982  55.939  1.00  0.00           H  
ATOM   1216  HB3 SER    90      68.919  89.700  56.709  1.00  0.00           H  
ATOM   1217  OG  SER    90      68.239  89.310  54.915  1.00  0.00           O  
ATOM   1218  HG  SER    90      67.574  89.505  54.252  1.00  0.00           H  
ATOM   1219  C   SER    90      66.884  88.010  57.287  1.00  0.00           C  
ATOM   1220  O   SER    90      67.844  87.490  57.849  1.00  0.00           O  
ATOM   1221  N   TYR    91      65.931  87.251  56.768  1.00  0.00           N  
ATOM   1222  H   TYR    91      65.078  87.770  56.619  1.00  0.00           H  
ATOM   1223  CA  TYR    91      65.809  85.773  56.828  1.00  0.00           C  
ATOM   1224  HA  TYR    91      66.756  85.447  56.397  1.00  0.00           H  
ATOM   1225  CB  TYR    91      65.755  85.148  58.196  1.00  0.00           C  
ATOM   1226  HB2 TYR    91      66.723  85.414  58.619  1.00  0.00           H  
ATOM   1227  HB3 TYR    91      64.943  85.506  58.830  1.00  0.00           H  
ATOM   1228  CG  TYR    91      65.699  83.633  58.214  1.00  0.00           C  
ATOM   1229  CD1 TYR    91      64.474  82.971  58.409  1.00  0.00           C  
ATOM   1230  HD1 TYR    91      63.552  83.525  58.510  1.00  0.00           H  
ATOM   1231  CE1 TYR    91      64.451  81.649  58.738  1.00  0.00           C  
ATOM   1232  HE1 TYR    91      63.459  81.353  59.046  1.00  0.00           H  
ATOM   1233  CZ  TYR    91      65.645  80.915  58.844  1.00  0.00           C  
ATOM   1234  OH  TYR    91      65.666  79.591  59.171  1.00  0.00           O  
ATOM   1235  HH  TYR    91      66.571  79.383  59.415  1.00  0.00           H  
ATOM   1236  CE2 TYR    91      66.874  81.509  58.527  1.00  0.00           C  
ATOM   1237  HE2 TYR    91      67.788  80.937  58.582  1.00  0.00           H  
ATOM   1238  CD2 TYR    91      66.846  82.853  58.185  1.00  0.00           C  
ATOM   1239  HD2 TYR    91      67.777  83.326  57.909  1.00  0.00           H  
ATOM   1240  C   TYR    91      64.592  85.253  56.078  1.00  0.00           C  
ATOM   1241  O   TYR    91      63.492  85.719  56.445  1.00  0.00           O  
ATOM   1242  N   GLY    92      64.634  84.351  55.075  1.00  0.00           N  
ATOM   1243  H   GLY    92      63.808  84.244  54.505  1.00  0.00           H  
ATOM   1244  CA  GLY    92      65.923  83.898  54.445  1.00  0.00           C  
ATOM   1245  HA2 GLY    92      66.369  84.724  53.891  1.00  0.00           H  
ATOM   1246  HA3 GLY    92      66.637  83.641  55.228  1.00  0.00           H  
ATOM   1247  C   GLY    92      65.882  82.605  53.556  1.00  0.00           C  
ATOM   1248  O   GLY    92      65.081  81.674  53.801  1.00  0.00           O  
ATOM   1249  N   GLN    93      66.807  82.462  52.525  1.00  0.00           N  
ATOM   1250  H   GLN    93      67.268  83.311  52.232  1.00  0.00           H  
ATOM   1251  CA  GLN    93      67.048  81.277  51.716  1.00  0.00           C  
ATOM   1252  HA  GLN    93      66.648  80.445  52.294  1.00  0.00           H  
ATOM   1253  CB  GLN    93      66.467  81.459  50.335  1.00  0.00           C  
ATOM   1254  HB2 GLN    93      66.957  82.342  49.925  1.00  0.00           H  
ATOM   1255  HB3 GLN    93      66.837  80.731  49.613  1.00  0.00           H  
ATOM   1256  CG  GLN    93      64.979  81.597  50.053  1.00  0.00           C  
ATOM   1257  HG2 GLN    93      64.563  82.376  50.692  1.00  0.00           H  
ATOM   1258  HG3 GLN    93      64.879  81.939  49.023  1.00  0.00           H  
ATOM   1259  CD  GLN    93      64.129  80.356  50.187  1.00  0.00           C  
ATOM   1260  OE1 GLN    93      64.644  79.245  50.470  1.00  0.00           O  
ATOM   1261  NE2 GLN    93      62.845  80.476  49.946  1.00  0.00           N  
ATOM   1262 HE21 GLN    93      62.143  79.814  50.243  1.00  0.00           H  
ATOM   1263 HE22 GLN    93      62.467  81.394  49.756  1.00  0.00           H  
ATOM   1264  C   GLN    93      68.516  80.973  51.554  1.00  0.00           C  
ATOM   1265  O   GLN    93      69.333  81.861  51.479  1.00  0.00           O  
ATOM   1266  N   GLN    94      68.747  79.675  51.456  1.00  0.00           N  
ATOM   1267  H   GLN    94      67.982  79.030  51.593  1.00  0.00           H  
ATOM   1268  CA  GLN    94      70.025  79.058  51.157  1.00  0.00           C  
ATOM   1269  HA  GLN    94      70.505  79.778  50.494  1.00  0.00           H  
ATOM   1270  CB  GLN    94      70.868  78.855  52.464  1.00  0.00           C  
ATOM   1271  HB2 GLN    94      70.334  78.188  53.140  1.00  0.00           H  
ATOM   1272  HB3 GLN    94      71.698  78.205  52.187  1.00  0.00           H  
ATOM   1273  CG  GLN    94      71.315  80.151  53.146  1.00  0.00           C  
ATOM   1274  HG2 GLN    94      71.822  80.814  52.445  1.00  0.00           H  
ATOM   1275  HG3 GLN    94      70.422  80.505  53.661  1.00  0.00           H  
ATOM   1276  CD  GLN    94      72.311  79.921  54.340  1.00  0.00           C  
ATOM   1277  OE1 GLN    94      72.252  78.917  55.054  1.00  0.00           O  
ATOM   1278  NE2 GLN    94      73.131  80.929  54.542  1.00  0.00           N  
ATOM   1279 HE21 GLN    94      73.184  81.726  53.923  1.00  0.00           H  
ATOM   1280 HE22 GLN    94      73.825  80.848  55.272  1.00  0.00           H  
ATOM   1281  C   GLN    94      69.890  77.694  50.405  1.00  0.00           C  
ATOM   1282  O   GLN    94      70.706  77.279  49.577  1.00  0.00           O  
ATOM   1283  N   SER    95      68.818  76.932  50.694  1.00  0.00           N  
ATOM   1284  H   SER    95      68.385  77.144  51.582  1.00  0.00           H  
ATOM   1285  CA  SER    95      68.579  75.652  50.045  1.00  0.00           C  
ATOM   1286  HA  SER    95      69.534  75.126  50.034  1.00  0.00           H  
ATOM   1287  CB  SER    95      67.612  74.736  50.876  1.00  0.00           C  
ATOM   1288  HB2 SER    95      66.672  75.285  50.817  1.00  0.00           H  
ATOM   1289  HB3 SER    95      67.566  73.735  50.447  1.00  0.00           H  
ATOM   1290  OG  SER    95      68.022  74.588  52.292  1.00  0.00           O  
ATOM   1291  HG  SER    95      67.279  74.822  52.854  1.00  0.00           H  
ATOM   1292  C   SER    95      68.138  75.690  48.543  1.00  0.00           C  
ATOM   1293  O   SER    95      67.449  76.671  48.211  1.00  0.00           O  
ATOM   1294  N   SER    96      68.403  74.699  47.656  1.00  0.00           N  
ATOM   1295  H   SER    96      68.908  73.881  47.967  1.00  0.00           H  
ATOM   1296  CA  SER    96      67.890  74.676  46.298  1.00  0.00           C  
ATOM   1297  HA  SER    96      68.246  75.564  45.776  1.00  0.00           H  
ATOM   1298  CB  SER    96      68.448  73.495  45.583  1.00  0.00           C  
ATOM   1299  HB2 SER    96      68.056  72.606  46.078  1.00  0.00           H  
ATOM   1300  HB3 SER    96      68.177  73.584  44.530  1.00  0.00           H  
ATOM   1301  OG  SER    96      69.868  73.448  45.636  1.00  0.00           O  
ATOM   1302  HG  SER    96      70.193  72.604  45.313  1.00  0.00           H  
ATOM   1303  C   SER    96      66.327  74.649  46.126  1.00  0.00           C  
ATOM   1304  O   SER    96      65.728  73.933  46.887  1.00  0.00           O  
ATOM   1305  N   TYR    97      65.678  75.375  45.226  1.00  0.00           N  
ATOM   1306  H   TYR    97      64.670  75.395  45.291  1.00  0.00           H  
ATOM   1307  CA  TYR    97      66.144  76.379  44.233  1.00  0.00           C  
ATOM   1308  HA  TYR    97      65.260  76.679  43.671  1.00  0.00           H  
ATOM   1309  CB  TYR    97      66.640  77.650  44.900  1.00  0.00           C  
ATOM   1310  HB2 TYR    97      65.972  77.935  45.713  1.00  0.00           H  
ATOM   1311  HB3 TYR    97      67.628  77.564  45.352  1.00  0.00           H  
ATOM   1312  CG  TYR    97      66.586  78.833  43.847  1.00  0.00           C  
ATOM   1313  CD1 TYR    97      65.377  79.307  43.244  1.00  0.00           C  
ATOM   1314  HD1 TYR    97      64.447  78.792  43.436  1.00  0.00           H  
ATOM   1315  CE1 TYR    97      65.508  80.280  42.223  1.00  0.00           C  
ATOM   1316  HE1 TYR    97      64.634  80.721  41.766  1.00  0.00           H  
ATOM   1317  CZ  TYR    97      66.736  80.789  41.829  1.00  0.00           C  
ATOM   1318  OH  TYR    97      66.842  81.882  41.012  1.00  0.00           O  
ATOM   1319  HH  TYR    97      67.717  82.058  40.658  1.00  0.00           H  
ATOM   1320  CE2 TYR    97      67.894  80.399  42.504  1.00  0.00           C  
ATOM   1321  HE2 TYR    97      68.808  80.910  42.241  1.00  0.00           H  
ATOM   1322  CD2 TYR    97      67.850  79.428  43.536  1.00  0.00           C  
ATOM   1323  HD2 TYR    97      68.769  78.998  43.906  1.00  0.00           H  
ATOM   1324  C   TYR    97      67.133  75.765  43.196  1.00  0.00           C  
ATOM   1325  O   TYR    97      68.307  76.110  43.233  1.00  0.00           O  
ATOM   1326  N   PRO    98      66.760  74.780  42.309  1.00  0.00           N  
ATOM   1327  CD  PRO    98      67.731  74.038  41.525  1.00  0.00           C  
ATOM   1328  HD2 PRO    98      68.151  73.182  42.053  1.00  0.00           H  
ATOM   1329  HD3 PRO    98      68.535  74.674  41.154  1.00  0.00           H  
ATOM   1330  CG  PRO    98      66.905  73.458  40.313  1.00  0.00           C  
ATOM   1331  HG2 PRO    98      67.241  72.432  40.164  1.00  0.00           H  
ATOM   1332  HG3 PRO    98      67.050  74.049  39.409  1.00  0.00           H  
ATOM   1333  CB  PRO    98      65.443  73.544  40.715  1.00  0.00           C  
ATOM   1334  HB2 PRO    98      65.003  72.548  40.757  1.00  0.00           H  
ATOM   1335  HB3 PRO    98      64.865  74.164  40.030  1.00  0.00           H  
ATOM   1336  CA  PRO    98      65.433  74.146  42.136  1.00  0.00           C  
ATOM   1337  HA  PRO    98      64.682  74.923  41.993  1.00  0.00           H  
ATOM   1338  C   PRO    98      65.098  73.112  43.190  1.00  0.00           C  
ATOM   1339  O   PRO    98      65.956  72.412  43.706  1.00  0.00           O  
ATOM   1340  N   GLY    99      63.822  73.103  43.581  1.00  0.00           N  
ATOM   1341  H   GLY    99      63.281  73.914  43.316  1.00  0.00           H  
ATOM   1342  CA  GLY    99      63.250  72.217  44.578  1.00  0.00           C  
ATOM   1343  HA2 GLY    99      63.820  72.293  45.504  1.00  0.00           H  
ATOM   1344  HA3 GLY    99      62.261  72.566  44.878  1.00  0.00           H  
ATOM   1345  C   GLY    99      62.953  70.759  44.056  1.00  0.00           C  
ATOM   1346  O   GLY    99      63.703  70.264  43.188  1.00  0.00           O  
ATOM   1347  N   TYR   100      61.923  70.138  44.614  1.00  0.00           N  
ATOM   1348  H   TYR   100      61.323  70.716  45.184  1.00  0.00           H  
ATOM   1349  CA  TYR   100      61.563  68.685  44.535  1.00  0.00           C  
ATOM   1350  HA  TYR   100      62.527  68.206  44.708  1.00  0.00           H  
ATOM   1351  CB  TYR   100      60.647  68.356  45.757  1.00  0.00           C  
ATOM   1352  HB2 TYR   100      60.248  67.342  45.756  1.00  0.00           H  
ATOM   1353  HB3 TYR   100      61.232  68.491  46.667  1.00  0.00           H  
ATOM   1354  CG  TYR   100      59.389  69.206  45.921  1.00  0.00           C  
ATOM   1355  CD1 TYR   100      58.194  68.955  45.124  1.00  0.00           C  
ATOM   1356  HD1 TYR   100      58.256  68.186  44.368  1.00  0.00           H  
ATOM   1357  CE1 TYR   100      57.016  69.642  45.478  1.00  0.00           C  
ATOM   1358  HE1 TYR   100      56.154  69.384  44.881  1.00  0.00           H  
ATOM   1359  CZ  TYR   100      56.881  70.503  46.608  1.00  0.00           C  
ATOM   1360  OH  TYR   100      55.637  70.728  47.095  1.00  0.00           O  
ATOM   1361  HH  TYR   100      55.720  70.823  48.047  1.00  0.00           H  
ATOM   1362  CE2 TYR   100      58.088  70.780  47.246  1.00  0.00           C  
ATOM   1363  HE2 TYR   100      58.122  71.497  48.053  1.00  0.00           H  
ATOM   1364  CD2 TYR   100      59.341  70.160  46.968  1.00  0.00           C  
ATOM   1365  HD2 TYR   100      60.219  70.403  47.547  1.00  0.00           H  
ATOM   1366  C   TYR   100      61.012  68.195  43.120  1.00  0.00           C  
ATOM   1367  O   TYR   100      60.710  67.024  42.948  1.00  0.00           O  
ATOM   1368  N   GLY   101      60.797  69.059  42.098  1.00  0.00           N  
ATOM   1369  H   GLY   101      61.185  69.979  42.251  1.00  0.00           H  
ATOM   1370  CA  GLY   101      59.903  68.871  40.922  1.00  0.00           C  
ATOM   1371  HA2 GLY   101      60.028  69.716  40.246  1.00  0.00           H  
ATOM   1372  HA3 GLY   101      60.119  67.912  40.451  1.00  0.00           H  
ATOM   1373  C   GLY   101      58.440  68.988  41.169  1.00  0.00           C  
ATOM   1374  O   GLY   101      58.008  69.395  42.222  1.00  0.00           O  
ATOM   1375  N   GLN   102      57.609  68.550  40.184  1.00  0.00           N  
ATOM   1376  H   GLN   102      58.029  68.258  39.313  1.00  0.00           H  
ATOM   1377  CA  GLN   102      56.095  68.593  40.274  1.00  0.00           C  
ATOM   1378  HA  GLN   102      55.838  69.652  40.318  1.00  0.00           H  
ATOM   1379  CB  GLN   102      55.552  67.933  38.977  1.00  0.00           C  
ATOM   1380  HB2 GLN   102      56.148  68.240  38.118  1.00  0.00           H  
ATOM   1381  HB3 GLN   102      55.764  66.870  39.095  1.00  0.00           H  
ATOM   1382  CG  GLN   102      54.060  68.093  38.821  1.00  0.00           C  
ATOM   1383  HG2 GLN   102      53.760  67.514  37.947  1.00  0.00           H  
ATOM   1384  HG3 GLN   102      53.449  67.766  39.663  1.00  0.00           H  
ATOM   1385  CD  GLN   102      53.615  69.539  38.572  1.00  0.00           C  
ATOM   1386  OE1 GLN   102      52.848  70.222  39.274  1.00  0.00           O  
ATOM   1387  NE2 GLN   102      54.021  70.199  37.482  1.00  0.00           N  
ATOM   1388 HE21 GLN   102      54.631  69.759  36.807  1.00  0.00           H  
ATOM   1389 HE22 GLN   102      53.484  71.032  37.291  1.00  0.00           H  
ATOM   1390  C   GLN   102      55.512  68.045  41.584  1.00  0.00           C  
ATOM   1391  O   GLN   102      54.594  68.705  42.133  1.00  0.00           O  
ATOM   1392  N   GLN   103      56.032  66.907  42.068  1.00  0.00           N  
ATOM   1393  H   GLN   103      56.801  66.539  41.525  1.00  0.00           H  
ATOM   1394  CA  GLN   103      55.738  66.144  43.317  1.00  0.00           C  
ATOM   1395  HA  GLN   103      55.301  66.841  44.033  1.00  0.00           H  
ATOM   1396  CB  GLN   103      54.749  65.014  43.075  1.00  0.00           C  
ATOM   1397  HB2 GLN   103      55.176  64.123  42.614  1.00  0.00           H  
ATOM   1398  HB3 GLN   103      54.438  64.678  44.064  1.00  0.00           H  
ATOM   1399  CG  GLN   103      53.423  65.474  42.298  1.00  0.00           C  
ATOM   1400  HG2 GLN   103      53.557  65.906  41.306  1.00  0.00           H  
ATOM   1401  HG3 GLN   103      52.878  64.552  42.095  1.00  0.00           H  
ATOM   1402  CD  GLN   103      52.462  66.538  42.907  1.00  0.00           C  
ATOM   1403  OE1 GLN   103      52.693  66.989  44.052  1.00  0.00           O  
ATOM   1404  NE2 GLN   103      51.426  66.923  42.190  1.00  0.00           N  
ATOM   1405 HE21 GLN   103      50.997  67.768  42.539  1.00  0.00           H  
ATOM   1406 HE22 GLN   103      51.372  66.467  41.290  1.00  0.00           H  
ATOM   1407  C   GLN   103      57.047  65.601  43.915  1.00  0.00           C  
ATOM   1408  O   GLN   103      57.965  65.286  43.158  1.00  0.00           O  
ATOM   1409  N   PRO   104      57.037  65.546  45.243  1.00  0.00           N  
ATOM   1410  CD  PRO   104      56.043  65.932  46.122  1.00  0.00           C  
ATOM   1411  HD2 PRO   104      55.399  65.069  46.293  1.00  0.00           H  
ATOM   1412  HD3 PRO   104      55.533  66.860  45.863  1.00  0.00           H  
ATOM   1413  CG  PRO   104      56.754  66.115  47.500  1.00  0.00           C  
ATOM   1414  HG2 PRO   104      56.185  65.929  48.411  1.00  0.00           H  
ATOM   1415  HG3 PRO   104      57.282  67.058  47.640  1.00  0.00           H  
ATOM   1416  CB  PRO   104      57.865  65.077  47.449  1.00  0.00           C  
ATOM   1417  HB2 PRO   104      57.588  64.091  47.823  1.00  0.00           H  
ATOM   1418  HB3 PRO   104      58.757  65.438  47.961  1.00  0.00           H  
ATOM   1419  CA  PRO   104      58.141  64.910  45.945  1.00  0.00           C  
ATOM   1420  HA  PRO   104      59.051  65.444  45.671  1.00  0.00           H  
ATOM   1421  C   PRO   104      58.249  63.416  45.532  1.00  0.00           C  
ATOM   1422  O   PRO   104      57.264  62.784  45.223  1.00  0.00           O  
ATOM   1423  N   ALA   105      59.442  62.834  45.585  1.00  0.00           N  
ATOM   1424  H   ALA   105      60.140  63.384  46.065  1.00  0.00           H  
ATOM   1425  CA  ALA   105      59.767  61.466  45.130  1.00  0.00           C  
ATOM   1426  HA  ALA   105      59.462  61.479  44.084  1.00  0.00           H  
ATOM   1427  CB  ALA   105      61.249  61.292  45.303  1.00  0.00           C  
ATOM   1428  HB1 ALA   105      61.770  62.163  44.906  1.00  0.00           H  
ATOM   1429  HB2 ALA   105      61.610  61.074  46.309  1.00  0.00           H  
ATOM   1430  HB3 ALA   105      61.497  60.413  44.709  1.00  0.00           H  
ATOM   1431  C   ALA   105      58.954  60.417  45.991  1.00  0.00           C  
ATOM   1432  O   ALA   105      58.742  60.616  47.198  1.00  0.00           O  
ATOM   1433  N   PRO   106      58.503  59.336  45.388  1.00  0.00           N  
ATOM   1434  CD  PRO   106      58.922  58.886  44.116  1.00  0.00           C  
ATOM   1435  HD2 PRO   106      60.001  58.733  44.127  1.00  0.00           H  
ATOM   1436  HD3 PRO   106      58.578  59.561  43.333  1.00  0.00           H  
ATOM   1437  CG  PRO   106      58.304  57.443  43.999  1.00  0.00           C  
ATOM   1438  HG2 PRO   106      59.007  56.755  44.468  1.00  0.00           H  
ATOM   1439  HG3 PRO   106      58.120  57.227  42.947  1.00  0.00           H  
ATOM   1440  CB  PRO   106      57.015  57.612  44.853  1.00  0.00           C  
ATOM   1441  HB2 PRO   106      56.773  56.621  45.237  1.00  0.00           H  
ATOM   1442  HB3 PRO   106      56.187  58.088  44.326  1.00  0.00           H  
ATOM   1443  CA  PRO   106      57.474  58.508  45.936  1.00  0.00           C  
ATOM   1444  HA  PRO   106      56.601  59.104  46.203  1.00  0.00           H  
ATOM   1445  C   PRO   106      57.962  57.804  47.174  1.00  0.00           C  
ATOM   1446  O   PRO   106      59.149  57.404  47.252  1.00  0.00           O  
ATOM   1447  N   SER   107      57.182  57.829  48.266  1.00  0.00           N  
ATOM   1448  H   SER   107      56.261  58.202  48.084  1.00  0.00           H  
ATOM   1449  CA  SER   107      57.636  57.609  49.676  1.00  0.00           C  
ATOM   1450  HA  SER   107      58.441  58.271  49.996  1.00  0.00           H  
ATOM   1451  CB  SER   107      56.417  57.850  50.590  1.00  0.00           C  
ATOM   1452  HB2 SER   107      55.736  57.058  50.277  1.00  0.00           H  
ATOM   1453  HB3 SER   107      56.759  57.732  51.618  1.00  0.00           H  
ATOM   1454  OG  SER   107      55.968  59.143  50.392  1.00  0.00           O  
ATOM   1455  HG  SER   107      56.339  59.830  50.951  1.00  0.00           H  
ATOM   1456  C   SER   107      58.170  56.176  49.989  1.00  0.00           C  
ATOM   1457  O   SER   107      58.795  56.063  51.053  1.00  0.00           O  
ATOM   1458  N   SER   108      57.945  55.136  49.205  1.00  0.00           N  
ATOM   1459  H   SER   108      57.449  55.264  48.335  1.00  0.00           H  
ATOM   1460  CA  SER   108      58.654  53.859  49.301  1.00  0.00           C  
ATOM   1461  HA  SER   108      58.331  53.274  50.163  1.00  0.00           H  
ATOM   1462  CB  SER   108      58.441  53.151  47.936  1.00  0.00           C  
ATOM   1463  HB2 SER   108      59.029  53.747  47.238  1.00  0.00           H  
ATOM   1464  HB3 SER   108      58.872  52.159  48.067  1.00  0.00           H  
ATOM   1465  OG  SER   108      57.108  52.950  47.582  1.00  0.00           O  
ATOM   1466  HG  SER   108      56.962  53.374  46.733  1.00  0.00           H  
ATOM   1467  C   SER   108      60.119  53.860  49.566  1.00  0.00           C  
ATOM   1468  O   SER   108      60.853  54.597  48.928  1.00  0.00           O  
ATOM   1469  N   THR   109      60.607  53.003  50.471  1.00  0.00           N  
ATOM   1470  H   THR   109      59.955  52.288  50.761  1.00  0.00           H  
ATOM   1471  CA  THR   109      61.935  52.882  51.046  1.00  0.00           C  
ATOM   1472  HA  THR   109      62.110  53.869  51.474  1.00  0.00           H  
ATOM   1473  CB  THR   109      61.935  51.880  52.225  1.00  0.00           C  
ATOM   1474  HB  THR   109      62.948  51.799  52.620  1.00  0.00           H  
ATOM   1475  CG2 THR   109      60.992  52.335  53.404  1.00  0.00           C  
ATOM   1476 HG21 THR   109      60.059  52.748  53.020  1.00  0.00           H  
ATOM   1477 HG22 THR   109      60.797  51.409  53.944  1.00  0.00           H  
ATOM   1478 HG23 THR   109      61.555  52.969  54.090  1.00  0.00           H  
ATOM   1479  OG1 THR   109      61.669  50.610  51.859  1.00  0.00           O  
ATOM   1480  HG1 THR   109      62.450  50.221  51.460  1.00  0.00           H  
ATOM   1481  C   THR   109      62.963  52.494  49.946  1.00  0.00           C  
ATOM   1482  O   THR   109      62.681  52.084  48.841  1.00  0.00           O  
ATOM   1483  N   SER   110      64.193  52.496  50.399  1.00  0.00           N  
ATOM   1484  H   SER   110      64.259  52.968  51.290  1.00  0.00           H  
ATOM   1485  CA  SER   110      65.343  51.674  49.980  1.00  0.00           C  
ATOM   1486  HA  SER   110      65.644  51.933  48.965  1.00  0.00           H  
ATOM   1487  CB  SER   110      66.536  52.037  50.789  1.00  0.00           C  
ATOM   1488  HB2 SER   110      67.352  51.379  50.488  1.00  0.00           H  
ATOM   1489  HB3 SER   110      66.788  53.072  50.558  1.00  0.00           H  
ATOM   1490  OG  SER   110      66.384  51.850  52.179  1.00  0.00           O  
ATOM   1491  HG  SER   110      66.504  50.920  52.385  1.00  0.00           H  
ATOM   1492  C   SER   110      64.985  50.175  50.061  1.00  0.00           C  
ATOM   1493  O   SER   110      64.211  49.690  50.885  1.00  0.00           O  
ATOM   1494  N   GLY   111      65.472  49.408  49.107  1.00  0.00           N  
ATOM   1495  H   GLY   111      66.129  49.773  48.432  1.00  0.00           H  
ATOM   1496  CA  GLY   111      65.233  48.010  48.955  1.00  0.00           C  
ATOM   1497  HA2 GLY   111      66.015  47.641  48.291  1.00  0.00           H  
ATOM   1498  HA3 GLY   111      65.225  47.509  49.923  1.00  0.00           H  
ATOM   1499  C   GLY   111      63.861  47.808  48.279  1.00  0.00           C  
ATOM   1500  O   GLY   111      63.467  48.596  47.424  1.00  0.00           O  
ATOM   1501  N   SER   112      63.017  46.909  48.799  1.00  0.00           N  
ATOM   1502  H   SER   112      62.066  47.111  48.528  1.00  0.00           H  
ATOM   1503  CA  SER   112      63.056  45.661  49.569  1.00  0.00           C  
ATOM   1504  HA  SER   112      62.136  45.104  49.393  1.00  0.00           H  
ATOM   1505  CB  SER   112      64.280  44.821  49.142  1.00  0.00           C  
ATOM   1506  HB2 SER   112      64.408  44.805  48.060  1.00  0.00           H  
ATOM   1507  HB3 SER   112      65.231  45.182  49.536  1.00  0.00           H  
ATOM   1508  OG  SER   112      64.078  43.506  49.589  1.00  0.00           O  
ATOM   1509  HG  SER   112      63.312  43.122  49.154  1.00  0.00           H  
ATOM   1510  C   SER   112      63.143  45.834  51.061  1.00  0.00           C  
ATOM   1511  O   SER   112      63.758  46.727  51.603  1.00  0.00           O  
ATOM   1512  N   TYR   113      62.423  45.030  51.839  1.00  0.00           N  
ATOM   1513  H   TYR   113      62.596  45.150  52.827  1.00  0.00           H  
ATOM   1514  CA  TYR   113      61.381  44.041  51.485  1.00  0.00           C  
ATOM   1515  HA  TYR   113      61.790  43.421  50.687  1.00  0.00           H  
ATOM   1516  CB  TYR   113      61.280  43.084  52.674  1.00  0.00           C  
ATOM   1517  HB2 TYR   113      61.030  43.565  53.620  1.00  0.00           H  
ATOM   1518  HB3 TYR   113      60.441  42.410  52.503  1.00  0.00           H  
ATOM   1519  CG  TYR   113      62.496  42.174  52.908  1.00  0.00           C  
ATOM   1520  CD1 TYR   113      62.605  41.004  52.165  1.00  0.00           C  
ATOM   1521  HD1 TYR   113      61.869  40.746  51.418  1.00  0.00           H  
ATOM   1522  CE1 TYR   113      63.632  40.076  52.431  1.00  0.00           C  
ATOM   1523  HE1 TYR   113      63.779  39.208  51.805  1.00  0.00           H  
ATOM   1524  CZ  TYR   113      64.599  40.289  53.459  1.00  0.00           C  
ATOM   1525  OH  TYR   113      65.585  39.318  53.658  1.00  0.00           O  
ATOM   1526  HH  TYR   113      65.310  38.632  53.045  1.00  0.00           H  
ATOM   1527  CE2 TYR   113      64.469  41.484  54.255  1.00  0.00           C  
ATOM   1528  HE2 TYR   113      65.057  41.545  55.158  1.00  0.00           H  
ATOM   1529  CD2 TYR   113      63.438  42.400  53.977  1.00  0.00           C  
ATOM   1530  HD2 TYR   113      63.274  43.188  54.697  1.00  0.00           H  
ATOM   1531  C   TYR   113      60.064  44.752  51.068  1.00  0.00           C  
ATOM   1532  O   TYR   113      59.283  44.233  50.332  1.00  0.00           O  
ATOM   1533  N   GLY   114      59.818  46.001  51.521  1.00  0.00           N  
ATOM   1534  H   GLY   114      60.373  46.429  52.249  1.00  0.00           H  
ATOM   1535  CA  GLY   114      58.772  46.865  50.918  1.00  0.00           C  
ATOM   1536  HA2 GLY   114      57.888  46.231  50.846  1.00  0.00           H  
ATOM   1537  HA3 GLY   114      58.743  47.802  51.474  1.00  0.00           H  
ATOM   1538  C   GLY   114      59.158  47.196  49.513  1.00  0.00           C  
ATOM   1539  O   GLY   114      60.229  46.821  48.989  1.00  0.00           O  
ATOM   1540  N   SER   115      58.315  47.859  48.723  1.00  0.00           N  
ATOM   1541  H   SER   115      58.756  48.128  47.855  1.00  0.00           H  
ATOM   1542  CA  SER   115      56.939  48.239  49.007  1.00  0.00           C  
ATOM   1543  HA  SER   115      56.958  48.694  49.997  1.00  0.00           H  
ATOM   1544  CB  SER   115      56.577  49.358  47.958  1.00  0.00           C  
ATOM   1545  HB2 SER   115      55.505  49.451  47.789  1.00  0.00           H  
ATOM   1546  HB3 SER   115      56.969  50.336  48.238  1.00  0.00           H  
ATOM   1547  OG  SER   115      57.235  49.185  46.736  1.00  0.00           O  
ATOM   1548  HG  SER   115      57.442  50.037  46.345  1.00  0.00           H  
ATOM   1549  C   SER   115      55.884  47.101  49.024  1.00  0.00           C  
ATOM   1550  O   SER   115      56.239  45.940  48.779  1.00  0.00           O  
ATOM   1551  N   SER   116      54.630  47.489  49.146  1.00  0.00           N  
ATOM   1552  H   SER   116      54.509  48.466  49.372  1.00  0.00           H  
ATOM   1553  CA  SER   116      53.393  46.660  49.081  1.00  0.00           C  
ATOM   1554  HA  SER   116      53.320  46.260  50.092  1.00  0.00           H  
ATOM   1555  CB  SER   116      52.224  47.507  48.684  1.00  0.00           C  
ATOM   1556  HB2 SER   116      52.364  47.842  47.656  1.00  0.00           H  
ATOM   1557  HB3 SER   116      51.297  46.945  48.577  1.00  0.00           H  
ATOM   1558  OG  SER   116      52.127  48.733  49.523  1.00  0.00           O  
ATOM   1559  HG  SER   116      51.333  48.679  50.061  1.00  0.00           H  
ATOM   1560  C   SER   116      53.483  45.531  48.099  1.00  0.00           C  
ATOM   1561  O   SER   116      53.811  45.761  46.943  1.00  0.00           O  
ATOM   1562  N   SER   117      53.125  44.294  48.508  1.00  0.00           N  
ATOM   1563  H   SER   117      53.027  44.066  49.487  1.00  0.00           H  
ATOM   1564  CA  SER   117      53.344  43.107  47.709  1.00  0.00           C  
ATOM   1565  HA  SER   117      53.288  43.444  46.674  1.00  0.00           H  
ATOM   1566  CB  SER   117      54.766  42.586  48.027  1.00  0.00           C  
ATOM   1567  HB2 SER   117      54.834  42.513  49.112  1.00  0.00           H  
ATOM   1568  HB3 SER   117      54.850  41.643  47.487  1.00  0.00           H  
ATOM   1569  OG  SER   117      55.876  43.341  47.473  1.00  0.00           O  
ATOM   1570  HG  SER   117      55.677  43.718  46.613  1.00  0.00           H  
ATOM   1571  C   SER   117      52.261  42.101  47.990  1.00  0.00           C  
ATOM   1572  O   SER   117      52.632  40.958  47.874  1.00  0.00           O  
ATOM   1573  N   GLN   118      51.014  42.503  48.312  1.00  0.00           N  
ATOM   1574  H   GLN   118      50.836  43.485  48.469  1.00  0.00           H  
ATOM   1575  CA  GLN   118      49.848  41.574  48.338  1.00  0.00           C  
ATOM   1576  HA  GLN   118      49.010  42.249  48.513  1.00  0.00           H  
ATOM   1577  CB  GLN   118      49.658  40.896  46.983  1.00  0.00           C  
ATOM   1578  HB2 GLN   118      49.447  41.600  46.178  1.00  0.00           H  
ATOM   1579  HB3 GLN   118      50.606  40.423  46.727  1.00  0.00           H  
ATOM   1580  CG  GLN   118      48.706  39.701  46.816  1.00  0.00           C  
ATOM   1581  HG2 GLN   118      49.006  38.799  47.348  1.00  0.00           H  
ATOM   1582  HG3 GLN   118      47.762  40.018  47.261  1.00  0.00           H  
ATOM   1583  CD  GLN   118      48.395  39.307  45.397  1.00  0.00           C  
ATOM   1584  OE1 GLN   118      48.570  40.064  44.432  1.00  0.00           O  
ATOM   1585  NE2 GLN   118      47.787  38.226  45.175  1.00  0.00           N  
ATOM   1586 HE21 GLN   118      47.525  37.547  45.875  1.00  0.00           H  
ATOM   1587 HE22 GLN   118      47.295  38.217  44.292  1.00  0.00           H  
ATOM   1588  C   GLN   118      49.982  40.575  49.521  1.00  0.00           C  
ATOM   1589  O   GLN   118      50.507  39.463  49.388  1.00  0.00           O  
ATOM   1590  N   SER   119      49.590  40.890  50.807  1.00  0.00           N  
ATOM   1591  H   SER   119      49.764  40.162  51.485  1.00  0.00           H  
ATOM   1592  CA  SER   119      48.913  42.121  51.289  1.00  0.00           C  
ATOM   1593  HA  SER   119      48.078  42.302  50.613  1.00  0.00           H  
ATOM   1594  CB  SER   119      48.133  41.737  52.567  1.00  0.00           C  
ATOM   1595  HB2 SER   119      48.866  41.345  53.272  1.00  0.00           H  
ATOM   1596  HB3 SER   119      47.631  42.645  52.901  1.00  0.00           H  
ATOM   1597  OG  SER   119      47.202  40.749  52.313  1.00  0.00           O  
ATOM   1598  HG  SER   119      46.636  40.722  53.088  1.00  0.00           H  
ATOM   1599  C   SER   119      49.832  43.330  51.335  1.00  0.00           C  
ATOM   1600  O   SER   119      51.060  43.247  50.939  1.00  0.00           O  
ATOM   1601  N   SER   120      49.305  44.442  51.693  1.00  0.00           N  
ATOM   1602  H   SER   120      48.347  44.384  52.009  1.00  0.00           H  
ATOM   1603  CA  SER   120      50.062  45.610  52.195  1.00  0.00           C  
ATOM   1604  HA  SER   120      51.098  45.348  51.981  1.00  0.00           H  
ATOM   1605  CB  SER   120      49.637  46.872  51.480  1.00  0.00           C  
ATOM   1606  HB2 SER   120      49.500  46.752  50.405  1.00  0.00           H  
ATOM   1607  HB3 SER   120      48.673  47.160  51.898  1.00  0.00           H  
ATOM   1608  OG  SER   120      50.549  47.980  51.680  1.00  0.00           O  
ATOM   1609  HG  SER   120      50.173  48.470  52.415  1.00  0.00           H  
ATOM   1610  C   SER   120      49.912  45.767  53.692  1.00  0.00           C  
ATOM   1611  O   SER   120      48.782  45.694  54.220  1.00  0.00           O  
ATOM   1612  N   SER   121      51.016  46.012  54.432  1.00  0.00           N  
ATOM   1613  H   SER   121      50.876  46.195  55.416  1.00  0.00           H  
ATOM   1614  CA  SER   121      52.401  46.472  53.913  1.00  0.00           C  
ATOM   1615  HA  SER   121      52.264  47.142  53.065  1.00  0.00           H  
ATOM   1616  CB  SER   121      53.160  47.247  55.072  1.00  0.00           C  
ATOM   1617  HB2 SER   121      53.261  46.651  55.979  1.00  0.00           H  
ATOM   1618  HB3 SER   121      54.156  47.572  54.770  1.00  0.00           H  
ATOM   1619  OG  SER   121      52.461  48.362  55.452  1.00  0.00           O  
ATOM   1620  HG  SER   121      53.135  49.012  55.666  1.00  0.00           H  
ATOM   1621  C   SER   121      53.327  45.321  53.393  1.00  0.00           C  
ATOM   1622  O   SER   121      54.258  45.601  52.627  1.00  0.00           O  
ATOM   1623  N   TYR   122      53.032  44.065  53.726  1.00  0.00           N  
ATOM   1624  H   TYR   122      52.174  43.956  54.248  1.00  0.00           H  
ATOM   1625  CA  TYR   122      53.755  42.809  53.378  1.00  0.00           C  
ATOM   1626  HA  TYR   122      54.223  42.917  52.399  1.00  0.00           H  
ATOM   1627  CB  TYR   122      54.810  42.422  54.500  1.00  0.00           C  
ATOM   1628  HB2 TYR   122      54.324  41.991  55.375  1.00  0.00           H  
ATOM   1629  HB3 TYR   122      55.435  41.607  54.137  1.00  0.00           H  
ATOM   1630  CG  TYR   122      55.668  43.506  54.984  1.00  0.00           C  
ATOM   1631  CD1 TYR   122      55.407  44.148  56.205  1.00  0.00           C  
ATOM   1632  HD1 TYR   122      54.566  43.817  56.797  1.00  0.00           H  
ATOM   1633  CE1 TYR   122      56.180  45.197  56.727  1.00  0.00           C  
ATOM   1634  HE1 TYR   122      55.915  45.617  57.686  1.00  0.00           H  
ATOM   1635  CZ  TYR   122      57.258  45.619  55.906  1.00  0.00           C  
ATOM   1636  OH  TYR   122      57.855  46.802  56.302  1.00  0.00           O  
ATOM   1637  HH  TYR   122      58.567  47.046  55.705  1.00  0.00           H  
ATOM   1638  CE2 TYR   122      57.548  45.049  54.672  1.00  0.00           C  
ATOM   1639  HE2 TYR   122      58.370  45.424  54.081  1.00  0.00           H  
ATOM   1640  CD2 TYR   122      56.760  43.962  54.269  1.00  0.00           C  
ATOM   1641  HD2 TYR   122      57.011  43.521  53.316  1.00  0.00           H  
ATOM   1642  C   TYR   122      52.693  41.694  53.300  1.00  0.00           C  
ATOM   1643  O   TYR   122      51.869  41.587  54.192  1.00  0.00           O  
ATOM   1644  N   GLY   123      52.702  40.796  52.342  1.00  0.00           N  
ATOM   1645  H   GLY   123      52.136  39.978  52.519  1.00  0.00           H  
ATOM   1646  CA  GLY   123      53.603  40.774  51.199  1.00  0.00           C  
ATOM   1647  HA2 GLY   123      53.139  41.332  50.385  1.00  0.00           H  
ATOM   1648  HA3 GLY   123      54.535  41.274  51.460  1.00  0.00           H  
ATOM   1649  C   GLY   123      53.980  39.410  50.720  1.00  0.00           C  
ATOM   1650  O   GLY   123      53.093  38.561  50.699  1.00  0.00           O  
ATOM   1651  N   GLN   124      55.269  39.104  50.576  1.00  0.00           N  
ATOM   1652  H   GLN   124      55.919  39.877  50.585  1.00  0.00           H  
ATOM   1653  CA  GLN   124      55.806  37.751  50.458  1.00  0.00           C  
ATOM   1654  HA  GLN   124      55.186  37.018  50.973  1.00  0.00           H  
ATOM   1655  CB  GLN   124      55.797  37.391  48.924  1.00  0.00           C  
ATOM   1656  HB2 GLN   124      54.735  37.195  48.781  1.00  0.00           H  
ATOM   1657  HB3 GLN   124      55.951  38.271  48.300  1.00  0.00           H  
ATOM   1658  CG  GLN   124      56.571  36.177  48.258  1.00  0.00           C  
ATOM   1659  HG2 GLN   124      56.465  36.234  47.175  1.00  0.00           H  
ATOM   1660  HG3 GLN   124      57.640  36.330  48.406  1.00  0.00           H  
ATOM   1661  CD  GLN   124      56.151  34.860  48.865  1.00  0.00           C  
ATOM   1662  OE1 GLN   124      55.780  34.711  49.957  1.00  0.00           O  
ATOM   1663  NE2 GLN   124      56.270  33.756  48.171  1.00  0.00           N  
ATOM   1664 HE21 GLN   124      56.658  33.749  47.238  1.00  0.00           H  
ATOM   1665 HE22 GLN   124      56.118  32.852  48.595  1.00  0.00           H  
ATOM   1666  C   GLN   124      57.246  37.597  51.095  1.00  0.00           C  
ATOM   1667  O   GLN   124      58.216  38.130  50.497  1.00  0.00           O  
ATOM   1668  N   PRO   125      57.442  36.782  52.174  1.00  0.00           N  
ATOM   1669  CD  PRO   125      58.667  36.598  52.800  1.00  0.00           C  
ATOM   1670  HD2 PRO   125      59.120  37.578  52.948  1.00  0.00           H  
ATOM   1671  HD3 PRO   125      59.311  35.866  52.314  1.00  0.00           H  
ATOM   1672  CG  PRO   125      58.421  36.168  54.256  1.00  0.00           C  
ATOM   1673  HG2 PRO   125      58.293  37.088  54.827  1.00  0.00           H  
ATOM   1674  HG3 PRO   125      59.291  35.570  54.526  1.00  0.00           H  
ATOM   1675  CB  PRO   125      57.125  35.411  54.207  1.00  0.00           C  
ATOM   1676  HB2 PRO   125      56.578  35.431  55.149  1.00  0.00           H  
ATOM   1677  HB3 PRO   125      57.260  34.374  53.898  1.00  0.00           H  
ATOM   1678  CA  PRO   125      56.334  36.119  53.013  1.00  0.00           C  
ATOM   1679  HA  PRO   125      55.983  35.230  52.489  1.00  0.00           H  
ATOM   1680  C   PRO   125      55.249  37.090  53.533  1.00  0.00           C  
ATOM   1681  O   PRO   125      55.498  38.275  53.819  1.00  0.00           O  
ATOM   1682  N   GLN   126      54.065  36.625  53.635  1.00  0.00           N  
ATOM   1683  H   GLN   126      53.977  35.665  53.333  1.00  0.00           H  
ATOM   1684  CA  GLN   126      52.876  37.377  54.103  1.00  0.00           C  
ATOM   1685  HA  GLN   126      52.625  38.133  53.359  1.00  0.00           H  
ATOM   1686  CB  GLN   126      51.772  36.327  54.173  1.00  0.00           C  
ATOM   1687  HB2 GLN   126      51.662  35.863  53.192  1.00  0.00           H  
ATOM   1688  HB3 GLN   126      51.911  35.631  55.001  1.00  0.00           H  
ATOM   1689  CG  GLN   126      50.416  36.993  54.497  1.00  0.00           C  
ATOM   1690  HG2 GLN   126      49.703  36.193  54.693  1.00  0.00           H  
ATOM   1691  HG3 GLN   126      50.396  37.653  55.364  1.00  0.00           H  
ATOM   1692  CD  GLN   126      49.785  37.781  53.332  1.00  0.00           C  
ATOM   1693  OE1 GLN   126      50.490  38.305  52.436  1.00  0.00           O  
ATOM   1694  NE2 GLN   126      48.530  37.658  53.055  1.00  0.00           N  
ATOM   1695 HE21 GLN   126      47.913  37.154  53.676  1.00  0.00           H  
ATOM   1696 HE22 GLN   126      48.227  38.083  52.191  1.00  0.00           H  
ATOM   1697  C   GLN   126      53.242  37.910  55.522  1.00  0.00           C  
ATOM   1698  O   GLN   126      53.723  37.155  56.393  1.00  0.00           O  
ATOM   1699  N   SER   127      53.034  39.271  55.754  1.00  0.00           N  
ATOM   1700  H   SER   127      52.487  39.763  55.062  1.00  0.00           H  
ATOM   1701  CA  SER   127      53.214  39.991  56.989  1.00  0.00           C  
ATOM   1702  HA  SER   127      52.786  40.987  56.880  1.00  0.00           H  
ATOM   1703  CB  SER   127      52.363  39.371  58.055  1.00  0.00           C  
ATOM   1704  HB2 SER   127      52.721  38.390  58.367  1.00  0.00           H  
ATOM   1705  HB3 SER   127      52.422  39.963  58.968  1.00  0.00           H  
ATOM   1706  OG  SER   127      51.045  39.174  57.657  1.00  0.00           O  
ATOM   1707  HG  SER   127      50.734  38.432  58.180  1.00  0.00           H  
ATOM   1708  C   SER   127      54.667  40.343  57.511  1.00  0.00           C  
ATOM   1709  O   SER   127      54.768  40.968  58.587  1.00  0.00           O  
ATOM   1710  N   GLY   128      55.679  39.902  56.826  1.00  0.00           N  
ATOM   1711  H   GLY   128      55.382  39.204  56.159  1.00  0.00           H  
ATOM   1712  CA  GLY   128      57.137  40.158  57.078  1.00  0.00           C  
ATOM   1713  HA2 GLY   128      57.341  40.848  56.259  1.00  0.00           H  
ATOM   1714  HA3 GLY   128      57.263  40.469  58.114  1.00  0.00           H  
ATOM   1715  C   GLY   128      58.052  38.926  56.939  1.00  0.00           C  
ATOM   1716  O   GLY   128      57.510  37.803  57.130  1.00  0.00           O  
ATOM   1717  N   SER   129      59.393  39.029  56.760  1.00  0.00           N  
ATOM   1718  H   SER   129      59.855  38.134  56.681  1.00  0.00           H  
ATOM   1719  CA  SER   129      60.231  40.233  56.679  1.00  0.00           C  
ATOM   1720  HA  SER   129      61.261  39.916  56.842  1.00  0.00           H  
ATOM   1721  CB  SER   129      60.192  40.869  55.283  1.00  0.00           C  
ATOM   1722  HB2 SER   129      59.232  41.376  55.192  1.00  0.00           H  
ATOM   1723  HB3 SER   129      61.045  41.546  55.236  1.00  0.00           H  
ATOM   1724  OG  SER   129      60.178  39.766  54.370  1.00  0.00           O  
ATOM   1725  HG  SER   129      59.364  39.836  53.866  1.00  0.00           H  
ATOM   1726  C   SER   129      59.859  41.282  57.694  1.00  0.00           C  
ATOM   1727  O   SER   129      59.699  42.441  57.331  1.00  0.00           O  
ATOM   1728  N   TYR   130      59.682  40.835  58.907  1.00  0.00           N  
ATOM   1729  H   TYR   130      59.983  39.891  59.101  1.00  0.00           H  
ATOM   1730  CA  TYR   130      59.425  41.711  60.064  1.00  0.00           C  
ATOM   1731  HA  TYR   130      58.575  42.363  59.863  1.00  0.00           H  
ATOM   1732  CB  TYR   130      59.112  40.756  61.266  1.00  0.00           C  
ATOM   1733  HB2 TYR   130      59.935  40.048  61.357  1.00  0.00           H  
ATOM   1734  HB3 TYR   130      59.017  41.313  62.198  1.00  0.00           H  
ATOM   1735  CG  TYR   130      57.816  40.044  61.149  1.00  0.00           C  
ATOM   1736  CD1 TYR   130      57.822  38.728  60.724  1.00  0.00           C  
ATOM   1737  HD1 TYR   130      58.778  38.278  60.498  1.00  0.00           H  
ATOM   1738  CE1 TYR   130      56.641  37.964  60.692  1.00  0.00           C  
ATOM   1739  HE1 TYR   130      56.717  36.953  60.318  1.00  0.00           H  
ATOM   1740  CZ  TYR   130      55.397  38.475  61.127  1.00  0.00           C  
ATOM   1741  OH  TYR   130      54.297  37.681  61.069  1.00  0.00           O  
ATOM   1742  HH  TYR   130      53.485  38.168  61.229  1.00  0.00           H  
ATOM   1743  CE2 TYR   130      55.398  39.878  61.467  1.00  0.00           C  
ATOM   1744  HE2 TYR   130      54.456  40.379  61.637  1.00  0.00           H  
ATOM   1745  CD2 TYR   130      56.570  40.667  61.489  1.00  0.00           C  
ATOM   1746  HD2 TYR   130      56.480  41.659  61.907  1.00  0.00           H  
ATOM   1747  C   TYR   130      60.664  42.541  60.407  1.00  0.00           C  
ATOM   1748  O   TYR   130      61.792  42.100  60.351  1.00  0.00           O  
ATOM   1749  N   SER   131      60.669  43.777  60.732  1.00  0.00           N  
ATOM   1750  H   SER   131      61.579  44.189  60.879  1.00  0.00           H  
ATOM   1751  CA  SER   131      59.560  44.697  61.038  1.00  0.00           C  
ATOM   1752  HA  SER   131      60.005  45.610  61.436  1.00  0.00           H  
ATOM   1753  CB  SER   131      58.803  45.132  59.747  1.00  0.00           C  
ATOM   1754  HB2 SER   131      59.532  45.437  58.995  1.00  0.00           H  
ATOM   1755  HB3 SER   131      58.344  44.236  59.329  1.00  0.00           H  
ATOM   1756  OG  SER   131      57.868  46.100  59.925  1.00  0.00           O  
ATOM   1757  HG  SER   131      58.178  46.967  59.653  1.00  0.00           H  
ATOM   1758  C   SER   131      58.666  44.128  62.162  1.00  0.00           C  
ATOM   1759  O   SER   131      57.473  43.821  61.978  1.00  0.00           O  
ATOM   1760  N   GLN   132      59.190  44.048  63.386  1.00  0.00           N  
ATOM   1761  H   GLN   132      58.534  43.664  64.050  1.00  0.00           H  
ATOM   1762  CA  GLN   132      60.568  44.411  63.942  1.00  0.00           C  
ATOM   1763  HA  GLN   132      61.342  44.204  63.202  1.00  0.00           H  
ATOM   1764  CB  GLN   132      60.479  45.926  64.361  1.00  0.00           C  
ATOM   1765  HB2 GLN   132      61.481  46.218  64.676  1.00  0.00           H  
ATOM   1766  HB3 GLN   132      60.260  46.549  63.495  1.00  0.00           H  
ATOM   1767  CG  GLN   132      59.450  46.314  65.411  1.00  0.00           C  
ATOM   1768  HG2 GLN   132      58.480  45.926  65.099  1.00  0.00           H  
ATOM   1769  HG3 GLN   132      59.756  45.855  66.351  1.00  0.00           H  
ATOM   1770  CD  GLN   132      59.440  47.831  65.498  1.00  0.00           C  
ATOM   1771  OE1 GLN   132      60.448  48.506  65.407  1.00  0.00           O  
ATOM   1772  NE2 GLN   132      58.348  48.403  65.979  1.00  0.00           N  
ATOM   1773 HE21 GLN   132      57.515  47.854  66.136  1.00  0.00           H  
ATOM   1774 HE22 GLN   132      58.472  49.401  66.073  1.00  0.00           H  
ATOM   1775  C   GLN   132      60.868  43.538  65.270  1.00  0.00           C  
ATOM   1776  O   GLN   132      59.976  43.151  65.995  1.00  0.00           O  
ATOM   1777  N   GLN   133      62.140  43.197  65.466  1.00  0.00           N  
ATOM   1778  H   GLN   133      62.834  43.446  64.775  1.00  0.00           H  
ATOM   1779  CA  GLN   133      62.620  42.463  66.656  1.00  0.00           C  
ATOM   1780  HA  GLN   133      63.613  42.062  66.456  1.00  0.00           H  
ATOM   1781  CB  GLN   133      62.762  43.513  67.797  1.00  0.00           C  
ATOM   1782  HB2 GLN   133      61.825  44.066  67.859  1.00  0.00           H  
ATOM   1783  HB3 GLN   133      62.865  43.031  68.769  1.00  0.00           H  
ATOM   1784  CG  GLN   133      64.057  44.336  67.703  1.00  0.00           C  
ATOM   1785  HG2 GLN   133      64.306  44.657  68.714  1.00  0.00           H  
ATOM   1786  HG3 GLN   133      64.884  43.830  67.205  1.00  0.00           H  
ATOM   1787  CD  GLN   133      63.830  45.614  66.840  1.00  0.00           C  
ATOM   1788  OE1 GLN   133      64.232  45.823  65.738  1.00  0.00           O  
ATOM   1789  NE2 GLN   133      63.099  46.537  67.497  1.00  0.00           N  
ATOM   1790 HE21 GLN   133      62.809  46.321  68.440  1.00  0.00           H  
ATOM   1791 HE22 GLN   133      62.933  47.414  67.024  1.00  0.00           H  
ATOM   1792  C   GLN   133      61.748  41.194  67.014  1.00  0.00           C  
ATOM   1793  O   GLN   133      61.107  41.124  68.108  1.00  0.00           O  
ATOM   1794  N   PRO   134      61.635  40.222  66.140  1.00  0.00           N  
ATOM   1795  CD  PRO   134      60.733  39.091  66.263  1.00  0.00           C  
ATOM   1796  HD2 PRO   134      59.684  39.383  66.221  1.00  0.00           H  
ATOM   1797  HD3 PRO   134      60.984  38.641  67.223  1.00  0.00           H  
ATOM   1798  CG  PRO   134      61.073  38.179  65.105  1.00  0.00           C  
ATOM   1799  HG2 PRO   134      60.386  38.406  64.290  1.00  0.00           H  
ATOM   1800  HG3 PRO   134      60.931  37.130  65.362  1.00  0.00           H  
ATOM   1801  CB  PRO   134      62.587  38.475  64.783  1.00  0.00           C  
ATOM   1802  HB2 PRO   134      62.934  38.125  63.810  1.00  0.00           H  
ATOM   1803  HB3 PRO   134      63.148  37.960  65.562  1.00  0.00           H  
ATOM   1804  CA  PRO   134      62.502  39.994  64.980  1.00  0.00           C  
ATOM   1805  HA  PRO   134      63.481  40.447  65.136  1.00  0.00           H  
ATOM   1806  C   PRO   134      61.922  40.638  63.753  1.00  0.00           C  
ATOM   1807  O   PRO   134      60.731  41.058  63.721  1.00  0.00           O  
ATOM   1808  N   SER   135      62.744  40.948  62.781  1.00  0.00           N  
ATOM   1809  H   SER   135      62.439  41.530  62.013  1.00  0.00           H  
ATOM   1810  CA  SER   135      64.229  40.678  62.684  1.00  0.00           C  
ATOM   1811  HA  SER   135      64.380  39.637  62.969  1.00  0.00           H  
ATOM   1812  CB  SER   135      64.600  40.807  61.191  1.00  0.00           C  
ATOM   1813  HB2 SER   135      65.476  40.227  60.902  1.00  0.00           H  
ATOM   1814  HB3 SER   135      63.675  40.466  60.725  1.00  0.00           H  
ATOM   1815  OG  SER   135      64.894  42.185  60.881  1.00  0.00           O  
ATOM   1816  HG  SER   135      65.548  42.260  60.181  1.00  0.00           H  
ATOM   1817  C   SER   135      65.038  41.654  63.592  1.00  0.00           C  
ATOM   1818  O   SER   135      64.532  42.698  64.046  1.00  0.00           O  
ATOM   1819  N   TYR   136      66.313  41.375  63.942  1.00  0.00           N  
ATOM   1820  H   TYR   136      66.750  40.486  63.747  1.00  0.00           H  
ATOM   1821  CA  TYR   136      67.230  42.283  64.764  1.00  0.00           C  
ATOM   1822  HA  TYR   136      66.638  43.148  65.062  1.00  0.00           H  
ATOM   1823  CB  TYR   136      67.740  41.433  65.931  1.00  0.00           C  
ATOM   1824  HB2 TYR   136      67.932  40.406  65.621  1.00  0.00           H  
ATOM   1825  HB3 TYR   136      68.710  41.804  66.262  1.00  0.00           H  
ATOM   1826  CG  TYR   136      66.749  41.300  67.135  1.00  0.00           C  
ATOM   1827  CD1 TYR   136      66.885  42.114  68.297  1.00  0.00           C  
ATOM   1828  HD1 TYR   136      67.685  42.799  68.534  1.00  0.00           H  
ATOM   1829  CE1 TYR   136      65.881  42.013  69.274  1.00  0.00           C  
ATOM   1830  HE1 TYR   136      65.864  42.636  70.156  1.00  0.00           H  
ATOM   1831  CZ  TYR   136      64.753  41.180  69.099  1.00  0.00           C  
ATOM   1832  OH  TYR   136      63.904  40.913  70.098  1.00  0.00           O  
ATOM   1833  HH  TYR   136      63.725  39.986  70.272  1.00  0.00           H  
ATOM   1834  CE2 TYR   136      64.673  40.341  67.958  1.00  0.00           C  
ATOM   1835  HE2 TYR   136      63.848  39.649  67.879  1.00  0.00           H  
ATOM   1836  CD2 TYR   136      65.708  40.325  67.036  1.00  0.00           C  
ATOM   1837  HD2 TYR   136      65.624  39.573  66.265  1.00  0.00           H  
ATOM   1838  C   TYR   136      68.411  42.707  63.924  1.00  0.00           C  
ATOM   1839  O   TYR   136      69.038  41.894  63.363  1.00  0.00           O  
ATOM   1840  N   GLY   137      68.600  44.011  63.643  1.00  0.00           N  
ATOM   1841  H   GLY   137      69.222  44.151  62.861  1.00  0.00           H  
ATOM   1842  CA  GLY   137      67.977  45.163  64.341  1.00  0.00           C  
ATOM   1843  HA2 GLY   137      68.349  46.076  63.874  1.00  0.00           H  
ATOM   1844  HA3 GLY   137      66.888  45.118  64.329  1.00  0.00           H  
ATOM   1845  C   GLY   137      68.275  45.174  65.836  1.00  0.00           C  
ATOM   1846  O   GLY   137      69.005  44.327  66.373  1.00  0.00           O  
ATOM   1847  N   GLY   138      67.623  46.085  66.571  1.00  0.00           N  
ATOM   1848  H   GLY   138      67.006  46.749  66.125  1.00  0.00           H  
ATOM   1849  CA  GLY   138      67.637  46.101  68.047  1.00  0.00           C  
ATOM   1850  HA2 GLY   138      66.940  46.863  68.397  1.00  0.00           H  
ATOM   1851  HA3 GLY   138      67.192  45.135  68.284  1.00  0.00           H  
ATOM   1852  C   GLY   138      68.979  46.368  68.711  1.00  0.00           C  
ATOM   1853  O   GLY   138      69.910  46.954  68.136  1.00  0.00           O  
ATOM   1854  N   GLN   139      69.099  46.071  70.012  1.00  0.00           N  
ATOM   1855  H   GLN   139      69.888  46.407  70.547  1.00  0.00           H  
ATOM   1856  CA  GLN   139      68.216  45.201  70.820  1.00  0.00           C  
ATOM   1857  HA  GLN   139      68.046  44.252  70.312  1.00  0.00           H  
ATOM   1858  CB  GLN   139      69.014  44.775  72.033  1.00  0.00           C  
ATOM   1859  HB2 GLN   139      69.889  44.225  71.685  1.00  0.00           H  
ATOM   1860  HB3 GLN   139      69.351  45.715  72.471  1.00  0.00           H  
ATOM   1861  CG  GLN   139      68.133  44.077  73.035  1.00  0.00           C  
ATOM   1862  HG2 GLN   139      67.407  44.799  73.408  1.00  0.00           H  
ATOM   1863  HG3 GLN   139      67.588  43.232  72.615  1.00  0.00           H  
ATOM   1864  CD  GLN   139      68.906  43.451  74.119  1.00  0.00           C  
ATOM   1865  OE1 GLN   139      69.884  43.939  74.573  1.00  0.00           O  
ATOM   1866  NE2 GLN   139      68.555  42.244  74.535  1.00  0.00           N  
ATOM   1867 HE21 GLN   139      67.815  41.721  74.088  1.00  0.00           H  
ATOM   1868 HE22 GLN   139      69.091  41.750  75.234  1.00  0.00           H  
ATOM   1869  C   GLN   139      66.843  45.875  71.120  1.00  0.00           C  
ATOM   1870  O   GLN   139      65.794  45.230  71.039  1.00  0.00           O  
ATOM   1871  N   GLN   140      66.833  47.214  71.345  1.00  0.00           N  
ATOM   1872  H   GLN   140      67.728  47.682  71.338  1.00  0.00           H  
ATOM   1873  CA  GLN   140      65.710  48.132  71.686  1.00  0.00           C  
ATOM   1874  HA  GLN   140      66.066  49.159  71.761  1.00  0.00           H  
ATOM   1875  CB  GLN   140      64.651  48.110  70.561  1.00  0.00           C  
ATOM   1876  HB2 GLN   140      65.128  48.152  69.582  1.00  0.00           H  
ATOM   1877  HB3 GLN   140      64.171  47.133  70.611  1.00  0.00           H  
ATOM   1878  CG  GLN   140      63.680  49.276  70.653  1.00  0.00           C  
ATOM   1879  HG2 GLN   140      62.832  49.018  70.019  1.00  0.00           H  
ATOM   1880  HG3 GLN   140      63.216  49.352  71.636  1.00  0.00           H  
ATOM   1881  CD  GLN   140      64.074  50.678  70.163  1.00  0.00           C  
ATOM   1882  OE1 GLN   140      64.978  50.925  69.388  1.00  0.00           O  
ATOM   1883  NE2 GLN   140      63.389  51.620  70.724  1.00  0.00           N  
ATOM   1884 HE21 GLN   140      62.760  51.383  71.478  1.00  0.00           H  
ATOM   1885 HE22 GLN   140      63.415  52.525  70.277  1.00  0.00           H  
ATOM   1886  C   GLN   140      65.205  47.816  73.101  1.00  0.00           C  
ATOM   1887  O   GLN   140      65.023  48.736  73.850  1.00  0.00           O  
ATOM   1888  N   GLN   141      64.770  46.534  73.335  1.00  0.00           N  
ATOM   1889  H   GLN   141      64.980  45.773  72.705  1.00  0.00           H  
ATOM   1890  CA  GLN   141      64.089  45.943  74.528  1.00  0.00           C  
ATOM   1891  HA  GLN   141      64.130  46.632  75.371  1.00  0.00           H  
ATOM   1892  CB  GLN   141      62.676  45.728  74.201  1.00  0.00           C  
ATOM   1893  HB2 GLN   141      62.559  44.932  73.466  1.00  0.00           H  
ATOM   1894  HB3 GLN   141      62.228  45.409  75.142  1.00  0.00           H  
ATOM   1895  CG  GLN   141      61.798  46.805  73.509  1.00  0.00           C  
ATOM   1896  HG2 GLN   141      61.875  47.793  73.963  1.00  0.00           H  
ATOM   1897  HG3 GLN   141      62.257  46.997  72.539  1.00  0.00           H  
ATOM   1898  CD  GLN   141      60.320  46.410  73.364  1.00  0.00           C  
ATOM   1899  OE1 GLN   141      59.683  45.566  74.035  1.00  0.00           O  
ATOM   1900  NE2 GLN   141      59.660  46.962  72.351  1.00  0.00           N  
ATOM   1901 HE21 GLN   141      60.112  47.586  71.698  1.00  0.00           H  
ATOM   1902 HE22 GLN   141      58.691  46.678  72.389  1.00  0.00           H  
ATOM   1903  C   GLN   141      64.841  44.691  74.915  1.00  0.00           C  
ATOM   1904  O   GLN   141      65.014  43.785  74.100  1.00  0.00           O  
ATOM   1905  N   SER   142      65.349  44.489  76.178  1.00  0.00           N  
ATOM   1906  H   SER   142      65.876  43.638  76.313  1.00  0.00           H  
ATOM   1907  CA  SER   142      65.323  45.351  77.385  1.00  0.00           C  
ATOM   1908  HA  SER   142      65.679  44.791  78.250  1.00  0.00           H  
ATOM   1909  CB  SER   142      66.068  46.677  77.198  1.00  0.00           C  
ATOM   1910  HB2 SER   142      65.554  47.381  76.543  1.00  0.00           H  
ATOM   1911  HB3 SER   142      66.251  47.215  78.128  1.00  0.00           H  
ATOM   1912  OG  SER   142      67.389  46.440  76.674  1.00  0.00           O  
ATOM   1913  HG  SER   142      67.904  45.728  77.061  1.00  0.00           H  
ATOM   1914  C   SER   142      63.866  45.644  77.904  1.00  0.00           C  
ATOM   1915  O   SER   142      63.505  46.767  78.241  1.00  0.00           O  
ATOM   1916  N   TYR   143      62.939  44.663  77.791  1.00  0.00           N  
ATOM   1917  H   TYR   143      63.227  43.728  77.538  1.00  0.00           H  
ATOM   1918  CA  TYR   143      61.505  44.782  78.070  1.00  0.00           C  
ATOM   1919  HA  TYR   143      61.067  45.516  77.393  1.00  0.00           H  
ATOM   1920  CB  TYR   143      60.817  43.352  77.833  1.00  0.00           C  
ATOM   1921  HB2 TYR   143      60.989  42.700  78.690  1.00  0.00           H  
ATOM   1922  HB3 TYR   143      59.762  43.612  77.926  1.00  0.00           H  
ATOM   1923  CG  TYR   143      61.148  42.714  76.468  1.00  0.00           C  
ATOM   1924  CD1 TYR   143      60.252  42.700  75.345  1.00  0.00           C  
ATOM   1925  HD1 TYR   143      59.338  43.263  75.460  1.00  0.00           H  
ATOM   1926  CE1 TYR   143      60.693  42.141  74.115  1.00  0.00           C  
ATOM   1927  HE1 TYR   143      59.993  42.186  73.294  1.00  0.00           H  
ATOM   1928  CZ  TYR   143      61.922  41.475  74.003  1.00  0.00           C  
ATOM   1929  OH  TYR   143      62.293  41.002  72.839  1.00  0.00           O  
ATOM   1930  HH  TYR   143      61.750  41.359  72.132  1.00  0.00           H  
ATOM   1931  CE2 TYR   143      62.728  41.419  75.177  1.00  0.00           C  
ATOM   1932  HE2 TYR   143      63.725  41.016  75.268  1.00  0.00           H  
ATOM   1933  CD2 TYR   143      62.371  42.025  76.451  1.00  0.00           C  
ATOM   1934  HD2 TYR   143      62.974  41.868  77.333  1.00  0.00           H  
ATOM   1935  C   TYR   143      61.255  45.398  79.463  1.00  0.00           C  
ATOM   1936  O   TYR   143      61.959  44.965  80.411  1.00  0.00           O  
ATOM   1937  N   GLY   144      60.242  46.204  79.601  1.00  0.00           N  
ATOM   1938  H   GLY   144      59.621  46.340  78.816  1.00  0.00           H  
ATOM   1939  CA  GLY   144      59.724  46.830  80.818  1.00  0.00           C  
ATOM   1940  HA2 GLY   144      58.690  46.530  80.989  1.00  0.00           H  
ATOM   1941  HA3 GLY   144      60.395  46.456  81.592  1.00  0.00           H  
ATOM   1942  C   GLY   144      59.603  48.367  80.806  1.00  0.00           C  
ATOM   1943  O   GLY   144      60.084  49.014  79.918  1.00  0.00           O  
ATOM   1944  N   GLN   145      59.042  49.013  81.857  1.00  0.00           N  
ATOM   1945  H   GLN   145      58.798  48.389  82.612  1.00  0.00           H  
ATOM   1946  CA  GLN   145      58.844  50.513  81.997  1.00  0.00           C  
ATOM   1947  HA  GLN   145      59.602  51.069  81.446  1.00  0.00           H  
ATOM   1948  CB  GLN   145      57.450  51.068  81.652  1.00  0.00           C  
ATOM   1949  HB2 GLN   145      56.636  50.666  82.255  1.00  0.00           H  
ATOM   1950  HB3 GLN   145      57.439  52.146  81.815  1.00  0.00           H  
ATOM   1951  CG  GLN   145      57.147  50.863  80.103  1.00  0.00           C  
ATOM   1952  HG2 GLN   145      56.341  51.539  79.816  1.00  0.00           H  
ATOM   1953  HG3 GLN   145      58.019  51.100  79.493  1.00  0.00           H  
ATOM   1954  CD  GLN   145      56.497  49.482  79.856  1.00  0.00           C  
ATOM   1955  OE1 GLN   145      55.472  49.111  80.431  1.00  0.00           O  
ATOM   1956  NE2 GLN   145      57.068  48.617  79.028  1.00  0.00           N  
ATOM   1957 HE21 GLN   145      56.583  47.731  79.030  1.00  0.00           H  
ATOM   1958 HE22 GLN   145      57.963  48.730  78.572  1.00  0.00           H  
ATOM   1959  C   GLN   145      59.143  50.896  83.474  1.00  0.00           C  
ATOM   1960  O   GLN   145      58.502  50.354  84.401  1.00  0.00           O  
ATOM   1961  N   GLN   146      60.162  51.734  83.593  1.00  0.00           N  
ATOM   1962  H   GLN   146      60.521  52.163  82.752  1.00  0.00           H  
ATOM   1963  CA  GLN   146      60.606  52.299  84.858  1.00  0.00           C  
ATOM   1964  HA  GLN   146      60.808  51.473  85.541  1.00  0.00           H  
ATOM   1965  CB  GLN   146      61.880  53.178  84.683  1.00  0.00           C  
ATOM   1966  HB2 GLN   146      61.908  53.760  83.762  1.00  0.00           H  
ATOM   1967  HB3 GLN   146      61.897  53.859  85.535  1.00  0.00           H  
ATOM   1968  CG  GLN   146      63.178  52.308  84.729  1.00  0.00           C  
ATOM   1969  HG2 GLN   146      64.066  52.932  84.629  1.00  0.00           H  
ATOM   1970  HG3 GLN   146      63.357  51.935  85.737  1.00  0.00           H  
ATOM   1971  CD  GLN   146      63.253  51.141  83.747  1.00  0.00           C  
ATOM   1972  OE1 GLN   146      63.263  49.978  84.154  1.00  0.00           O  
ATOM   1973  NE2 GLN   146      63.290  51.510  82.476  1.00  0.00           N  
ATOM   1974 HE21 GLN   146      63.209  52.474  82.185  1.00  0.00           H  
ATOM   1975 HE22 GLN   146      63.233  50.816  81.745  1.00  0.00           H  
ATOM   1976  C   GLN   146      59.458  53.156  85.588  1.00  0.00           C  
ATOM   1977  O   GLN   146      58.654  53.824  84.946  1.00  0.00           O  
ATOM   1978  N   GLN   147      59.416  52.936  86.918  1.00  0.00           N  
ATOM   1979  H   GLN   147      60.121  52.295  87.254  1.00  0.00           H  
ATOM   1980  CA  GLN   147      58.468  53.388  88.027  1.00  0.00           C  
ATOM   1981  HA  GLN   147      57.617  52.709  88.057  1.00  0.00           H  
ATOM   1982  CB  GLN   147      59.115  53.104  89.387  1.00  0.00           C  
ATOM   1983  HB2 GLN   147      58.384  53.429  90.127  1.00  0.00           H  
ATOM   1984  HB3 GLN   147      59.252  52.040  89.581  1.00  0.00           H  
ATOM   1985  CG  GLN   147      60.433  53.784  89.698  1.00  0.00           C  
ATOM   1986  HG2 GLN   147      60.274  54.850  89.536  1.00  0.00           H  
ATOM   1987  HG3 GLN   147      60.600  53.669  90.769  1.00  0.00           H  
ATOM   1988  CD  GLN   147      61.667  53.217  89.020  1.00  0.00           C  
ATOM   1989  OE1 GLN   147      61.799  52.249  88.270  1.00  0.00           O  
ATOM   1990  NE2 GLN   147      62.782  53.848  89.302  1.00  0.00           N  
ATOM   1991 HE21 GLN   147      62.688  54.720  89.803  1.00  0.00           H  
ATOM   1992 HE22 GLN   147      63.636  53.843  88.763  1.00  0.00           H  
ATOM   1993  C   GLN   147      58.126  54.861  87.831  1.00  0.00           C  
ATOM   1994  O   GLN   147      58.973  55.628  87.339  1.00  0.00           O  
ATOM   1995  N   SER   148      56.993  55.284  88.284  1.00  0.00           N  
ATOM   1996  H   SER   148      56.305  54.589  88.537  1.00  0.00           H  
ATOM   1997  CA  SER   148      56.414  56.636  87.983  1.00  0.00           C  
ATOM   1998  HA  SER   148      56.524  56.700  86.901  1.00  0.00           H  
ATOM   1999  CB  SER   148      54.920  56.653  88.304  1.00  0.00           C  
ATOM   2000  HB2 SER   148      54.416  55.929  87.664  1.00  0.00           H  
ATOM   2001  HB3 SER   148      54.668  56.419  89.338  1.00  0.00           H  
ATOM   2002  OG  SER   148      54.215  57.838  88.053  1.00  0.00           O  
ATOM   2003  HG  SER   148      54.177  57.858  87.094  1.00  0.00           H  
ATOM   2004  C   SER   148      57.139  57.883  88.524  1.00  0.00           C  
ATOM   2005  O   SER   148      57.688  57.902  89.644  1.00  0.00           O  
ATOM   2006  N   TYR   149      56.962  58.989  87.776  1.00  0.00           N  
ATOM   2007  H   TYR   149      56.644  58.776  86.841  1.00  0.00           H  
ATOM   2008  CA  TYR   149      57.504  60.333  88.102  1.00  0.00           C  
ATOM   2009  HA  TYR   149      57.680  60.484  89.167  1.00  0.00           H  
ATOM   2010  CB  TYR   149      58.819  60.514  87.324  1.00  0.00           C  
ATOM   2011  HB2 TYR   149      59.594  59.960  87.855  1.00  0.00           H  
ATOM   2012  HB3 TYR   149      58.648  60.065  86.346  1.00  0.00           H  
ATOM   2013  CG  TYR   149      59.218  61.943  87.208  1.00  0.00           C  
ATOM   2014  CD1 TYR   149      59.064  62.606  85.929  1.00  0.00           C  
ATOM   2015  HD1 TYR   149      58.618  62.088  85.093  1.00  0.00           H  
ATOM   2016  CE1 TYR   149      59.502  63.942  85.848  1.00  0.00           C  
ATOM   2017  HE1 TYR   149      59.426  64.433  84.890  1.00  0.00           H  
ATOM   2018  CZ  TYR   149      59.977  64.662  86.924  1.00  0.00           C  
ATOM   2019  OH  TYR   149      60.291  66.003  86.751  1.00  0.00           O  
ATOM   2020  HH  TYR   149      60.222  66.434  87.606  1.00  0.00           H  
ATOM   2021  CE2 TYR   149      60.046  64.007  88.144  1.00  0.00           C  
ATOM   2022  HE2 TYR   149      60.218  64.612  89.022  1.00  0.00           H  
ATOM   2023  CD2 TYR   149      59.642  62.702  88.348  1.00  0.00           C  
ATOM   2024  HD2 TYR   149      59.715  62.241  89.322  1.00  0.00           H  
ATOM   2025  C   TYR   149      56.432  61.387  87.656  1.00  0.00           C  
ATOM   2026  O   TYR   149      56.044  61.291  86.450  1.00  0.00           O  
ATOM   2027  N   ASN   150      56.181  62.397  88.448  1.00  0.00           N  
ATOM   2028  H   ASN   150      56.697  62.424  89.316  1.00  0.00           H  
ATOM   2029  CA  ASN   150      55.142  63.407  88.286  1.00  0.00           C  
ATOM   2030  HA  ASN   150      54.771  63.310  87.266  1.00  0.00           H  
ATOM   2031  CB  ASN   150      53.885  63.143  89.289  1.00  0.00           C  
ATOM   2032  HB2 ASN   150      53.462  62.145  89.178  1.00  0.00           H  
ATOM   2033  HB3 ASN   150      54.245  63.287  90.308  1.00  0.00           H  
ATOM   2034  CG  ASN   150      52.778  64.111  89.067  1.00  0.00           C  
ATOM   2035  OD1 ASN   150      52.325  64.351  87.962  1.00  0.00           O  
ATOM   2036  ND2 ASN   150      52.335  64.829  90.095  1.00  0.00           N  
ATOM   2037 HD21 ASN   150      51.635  65.510  89.837  1.00  0.00           H  
ATOM   2038 HD22 ASN   150      52.707  64.891  91.031  1.00  0.00           H  
ATOM   2039  C   ASN   150      55.721  64.858  88.420  1.00  0.00           C  
ATOM   2040  O   ASN   150      56.384  65.100  89.399  1.00  0.00           O  
ATOM   2041  N   PRO   151      55.535  65.856  87.551  1.00  0.00           N  
ATOM   2042  CD  PRO   151      54.734  65.656  86.379  1.00  0.00           C  
ATOM   2043  HD2 PRO   151      53.674  65.809  86.578  1.00  0.00           H  
ATOM   2044  HD3 PRO   151      54.950  64.724  85.857  1.00  0.00           H  
ATOM   2045  CG  PRO   151      55.122  66.835  85.466  1.00  0.00           C  
ATOM   2046  HG2 PRO   151      54.415  67.215  84.728  1.00  0.00           H  
ATOM   2047  HG3 PRO   151      56.099  66.632  85.027  1.00  0.00           H  
ATOM   2048  CB  PRO   151      55.307  67.921  86.548  1.00  0.00           C  
ATOM   2049  HB2 PRO   151      54.319  68.286  86.829  1.00  0.00           H  
ATOM   2050  HB3 PRO   151      55.911  68.737  86.151  1.00  0.00           H  
ATOM   2051  CA  PRO   151      56.001  67.175  87.638  1.00  0.00           C  
ATOM   2052  HA  PRO   151      57.038  67.202  87.302  1.00  0.00           H  
ATOM   2053  C   PRO   151      56.012  67.936  88.965  1.00  0.00           C  
ATOM   2054  O   PRO   151      55.012  67.807  89.757  1.00  0.00           O  
ATOM   2055  N   PRO   152      57.072  68.771  89.264  1.00  0.00           N  
ATOM   2056  CD  PRO   152      58.193  68.997  88.318  1.00  0.00           C  
ATOM   2057  HD2 PRO   152      57.655  69.366  87.444  1.00  0.00           H  
ATOM   2058  HD3 PRO   152      58.671  68.028  88.174  1.00  0.00           H  
ATOM   2059  CG  PRO   152      58.977  70.133  88.864  1.00  0.00           C  
ATOM   2060  HG2 PRO   152      58.764  70.970  88.200  1.00  0.00           H  
ATOM   2061  HG3 PRO   152      60.023  69.901  89.066  1.00  0.00           H  
ATOM   2062  CB  PRO   152      58.377  70.558  90.240  1.00  0.00           C  
ATOM   2063  HB2 PRO   152      58.217  71.636  90.257  1.00  0.00           H  
ATOM   2064  HB3 PRO   152      59.045  70.432  91.093  1.00  0.00           H  
ATOM   2065  CA  PRO   152      57.046  69.799  90.315  1.00  0.00           C  
ATOM   2066  HA  PRO   152      56.966  69.386  91.321  1.00  0.00           H  
ATOM   2067  C   PRO   152      55.839  70.817  90.239  1.00  0.00           C  
ATOM   2068  O   PRO   152      55.338  70.885  89.110  1.00  0.00           O  
ATOM   2069  N   GLN   153      55.402  71.544  91.271  1.00  0.00           N  
ATOM   2070  H   GLN   153      55.769  71.472  92.209  1.00  0.00           H  
ATOM   2071  CA  GLN   153      54.293  72.539  91.140  1.00  0.00           C  
ATOM   2072  HA  GLN   153      53.395  72.022  90.802  1.00  0.00           H  
ATOM   2073  CB  GLN   153      53.930  73.067  92.472  1.00  0.00           C  
ATOM   2074  HB2 GLN   153      53.690  72.275  93.181  1.00  0.00           H  
ATOM   2075  HB3 GLN   153      54.807  73.464  92.984  1.00  0.00           H  
ATOM   2076  CG  GLN   153      52.945  74.243  92.480  1.00  0.00           C  
ATOM   2077  HG2 GLN   153      52.826  74.550  93.519  1.00  0.00           H  
ATOM   2078  HG3 GLN   153      53.452  75.068  91.979  1.00  0.00           H  
ATOM   2079  CD  GLN   153      51.600  74.131  91.789  1.00  0.00           C  
ATOM   2080  OE1 GLN   153      51.311  73.214  91.022  1.00  0.00           O  
ATOM   2081  NE2 GLN   153      50.733  75.047  92.090  1.00  0.00           N  
ATOM   2082 HE21 GLN   153      51.024  75.864  92.608  1.00  0.00           H  
ATOM   2083 HE22 GLN   153      49.764  74.885  91.858  1.00  0.00           H  
ATOM   2084  C   GLN   153      54.539  73.593  90.047  1.00  0.00           C  
ATOM   2085  O   GLN   153      55.638  74.111  90.104  1.00  0.00           O  
ATOM   2086  N   GLY   154      53.649  74.006  89.100  1.00  0.00           N  
ATOM   2087  H   GLY   154      52.768  73.519  89.026  1.00  0.00           H  
ATOM   2088  CA  GLY   154      53.925  75.110  88.132  1.00  0.00           C  
ATOM   2089  HA2 GLY   154      54.821  74.879  87.556  1.00  0.00           H  
ATOM   2090  HA3 GLY   154      53.105  75.270  87.432  1.00  0.00           H  
ATOM   2091  C   GLY   154      54.089  76.458  88.848  1.00  0.00           C  
ATOM   2092  O   GLY   154      53.170  76.785  89.581  1.00  0.00           O  
ATOM   2093  N   TYR   155      55.230  77.251  88.585  1.00  0.00           N  
ATOM   2094  H   TYR   155      55.962  76.871  88.002  1.00  0.00           H  
ATOM   2095  CA  TYR   155      55.382  78.652  89.060  1.00  0.00           C  
ATOM   2096  HA  TYR   155      54.647  78.849  89.840  1.00  0.00           H  
ATOM   2097  CB  TYR   155      56.745  78.822  89.764  1.00  0.00           C  
ATOM   2098  HB2 TYR   155      57.545  78.358  89.188  1.00  0.00           H  
ATOM   2099  HB3 TYR   155      56.986  79.857  90.008  1.00  0.00           H  
ATOM   2100  CG  TYR   155      56.636  78.229  91.143  1.00  0.00           C  
ATOM   2101  CD1 TYR   155      56.729  78.950  92.351  1.00  0.00           C  
ATOM   2102  HD1 TYR   155      57.039  79.979  92.246  1.00  0.00           H  
ATOM   2103  CE1 TYR   155      56.788  78.343  93.583  1.00  0.00           C  
ATOM   2104  HE1 TYR   155      56.947  78.942  94.468  1.00  0.00           H  
ATOM   2105  CZ  TYR   155      56.771  76.961  93.731  1.00  0.00           C  
ATOM   2106  OH  TYR   155      56.722  76.373  94.939  1.00  0.00           O  
ATOM   2107  HH  TYR   155      56.596  75.426  94.843  1.00  0.00           H  
ATOM   2108  CE2 TYR   155      56.521  76.213  92.592  1.00  0.00           C  
ATOM   2109  HE2 TYR   155      56.338  75.155  92.708  1.00  0.00           H  
ATOM   2110  CD2 TYR   155      56.514  76.809  91.289  1.00  0.00           C  
ATOM   2111  HD2 TYR   155      56.717  76.225  90.403  1.00  0.00           H  
ATOM   2112  C   TYR   155      55.183  79.695  87.865  1.00  0.00           C  
ATOM   2113  O   TYR   155      55.307  79.361  86.703  1.00  0.00           O  
ATOM   2114  N   GLY   156      54.800  80.988  88.148  1.00  0.00           N  
ATOM   2115  H   GLY   156      54.718  81.623  87.367  1.00  0.00           H  
ATOM   2116  CA  GLY   156      54.774  81.681  89.445  1.00  0.00           C  
ATOM   2117  HA2 GLY   156      54.177  81.162  90.195  1.00  0.00           H  
ATOM   2118  HA3 GLY   156      55.775  81.737  89.874  1.00  0.00           H  
ATOM   2119  C   GLY   156      54.169  83.146  89.356  1.00  0.00           C  
ATOM   2120  O   GLY   156      54.533  83.912  88.457  1.00  0.00           O  
ATOM   2121  N   GLN   157      53.330  83.590  90.315  1.00  0.00           N  
ATOM   2122  H   GLN   157      53.089  83.018  91.112  1.00  0.00           H  
ATOM   2123  CA  GLN   157      52.860  84.979  90.332  1.00  0.00           C  
ATOM   2124  HA  GLN   157      52.478  85.197  89.334  1.00  0.00           H  
ATOM   2125  CB  GLN   157      51.700  85.127  91.376  1.00  0.00           C  
ATOM   2126  HB2 GLN   157      50.882  84.462  91.099  1.00  0.00           H  
ATOM   2127  HB3 GLN   157      52.133  84.763  92.308  1.00  0.00           H  
ATOM   2128  CG  GLN   157      51.128  86.529  91.650  1.00  0.00           C  
ATOM   2129  HG2 GLN   157      50.518  86.538  92.553  1.00  0.00           H  
ATOM   2130  HG3 GLN   157      51.953  87.214  91.847  1.00  0.00           H  
ATOM   2131  CD  GLN   157      50.282  87.050  90.471  1.00  0.00           C  
ATOM   2132  OE1 GLN   157      50.021  86.390  89.516  1.00  0.00           O  
ATOM   2133  NE2 GLN   157      49.951  88.342  90.387  1.00  0.00           N  
ATOM   2134 HE21 GLN   157      50.212  88.942  91.156  1.00  0.00           H  
ATOM   2135 HE22 GLN   157      49.439  88.577  89.549  1.00  0.00           H  
ATOM   2136  C   GLN   157      53.998  85.924  90.687  1.00  0.00           C  
ATOM   2137  O   GLN   157      54.878  85.565  91.494  1.00  0.00           O  
ATOM   2138  N   GLN   158      54.194  87.134  90.148  1.00  0.00           N  
ATOM   2139  H   GLN   158      55.054  87.534  90.495  1.00  0.00           H  
ATOM   2140  CA  GLN   158      53.566  87.666  88.911  1.00  0.00           C  
ATOM   2141  HA  GLN   158      52.646  87.127  88.683  1.00  0.00           H  
ATOM   2142  CB  GLN   158      53.319  89.151  89.135  1.00  0.00           C  
ATOM   2143  HB2 GLN   158      52.507  89.237  89.857  1.00  0.00           H  
ATOM   2144  HB3 GLN   158      54.217  89.702  89.415  1.00  0.00           H  
ATOM   2145  CG  GLN   158      52.820  89.857  87.900  1.00  0.00           C  
ATOM   2146  HG2 GLN   158      53.635  90.076  87.211  1.00  0.00           H  
ATOM   2147  HG3 GLN   158      52.122  89.279  87.293  1.00  0.00           H  
ATOM   2148  CD  GLN   158      52.013  91.159  88.140  1.00  0.00           C  
ATOM   2149  OE1 GLN   158      51.452  91.383  89.219  1.00  0.00           O  
ATOM   2150  NE2 GLN   158      51.971  92.048  87.194  1.00  0.00           N  
ATOM   2151 HE21 GLN   158      52.444  91.783  86.343  1.00  0.00           H  
ATOM   2152 HE22 GLN   158      51.607  92.945  87.483  1.00  0.00           H  
ATOM   2153  C   GLN   158      54.475  87.299  87.770  1.00  0.00           C  
ATOM   2154  O   GLN   158      55.692  87.440  87.946  1.00  0.00           O  
ATOM   2155  N   ASN   159      53.975  86.928  86.620  1.00  0.00           N  
ATOM   2156  H   ASN   159      52.972  87.006  86.523  1.00  0.00           H  
ATOM   2157  CA  ASN   159      54.679  86.563  85.467  1.00  0.00           C  
ATOM   2158  HA  ASN   159      55.363  85.764  85.751  1.00  0.00           H  
ATOM   2159  CB  ASN   159      53.615  85.832  84.611  1.00  0.00           C  
ATOM   2160  HB2 ASN   159      53.129  84.974  85.077  1.00  0.00           H  
ATOM   2161  HB3 ASN   159      52.825  86.499  84.265  1.00  0.00           H  
ATOM   2162  CG  ASN   159      54.086  85.475  83.248  1.00  0.00           C  
ATOM   2163  OD1 ASN   159      53.996  86.214  82.265  1.00  0.00           O  
ATOM   2164  ND2 ASN   159      54.747  84.342  83.181  1.00  0.00           N  
ATOM   2165 HD21 ASN   159      54.826  83.841  84.055  1.00  0.00           H  
ATOM   2166 HD22 ASN   159      55.170  83.969  82.344  1.00  0.00           H  
ATOM   2167  C   ASN   159      55.420  87.705  84.783  1.00  0.00           C  
ATOM   2168  O   ASN   159      54.823  88.797  84.607  1.00  0.00           O  
ATOM   2169  N   GLN   160      56.540  87.529  84.093  1.00  0.00           N  
ATOM   2170  H   GLN   160      56.854  88.266  83.478  1.00  0.00           H  
ATOM   2171  CA  GLN   160      57.471  86.391  84.299  1.00  0.00           C  
ATOM   2172  HA  GLN   160      56.965  85.459  84.047  1.00  0.00           H  
ATOM   2173  CB  GLN   160      58.649  86.601  83.360  1.00  0.00           C  
ATOM   2174  HB2 GLN   160      58.193  86.899  82.415  1.00  0.00           H  
ATOM   2175  HB3 GLN   160      59.310  87.384  83.732  1.00  0.00           H  
ATOM   2176  CG  GLN   160      59.587  85.327  83.235  1.00  0.00           C  
ATOM   2177  HG2 GLN   160      60.075  85.318  84.210  1.00  0.00           H  
ATOM   2178  HG3 GLN   160      58.946  84.448  83.169  1.00  0.00           H  
ATOM   2179  CD  GLN   160      60.679  85.268  82.141  1.00  0.00           C  
ATOM   2180  OE1 GLN   160      60.304  85.398  80.992  1.00  0.00           O  
ATOM   2181  NE2 GLN   160      61.842  84.946  82.568  1.00  0.00           N  
ATOM   2182 HE21 GLN   160      62.213  85.049  83.502  1.00  0.00           H  
ATOM   2183 HE22 GLN   160      62.511  84.699  81.853  1.00  0.00           H  
ATOM   2184  C   GLN   160      57.991  86.074  85.741  1.00  0.00           C  
ATOM   2185  O   GLN   160      58.247  87.088  86.437  1.00  0.00           O  
ATOM   2186  N   TYR   161      58.092  84.803  86.182  1.00  0.00           N  
ATOM   2187  H   TYR   161      57.794  84.081  85.541  1.00  0.00           H  
ATOM   2188  CA  TYR   161      58.444  84.322  87.534  1.00  0.00           C  
ATOM   2189  HA  TYR   161      57.853  84.810  88.309  1.00  0.00           H  
ATOM   2190  CB  TYR   161      58.149  82.792  87.683  1.00  0.00           C  
ATOM   2191  HB2 TYR   161      57.091  82.711  87.432  1.00  0.00           H  
ATOM   2192  HB3 TYR   161      58.662  82.212  86.916  1.00  0.00           H  
ATOM   2193  CG  TYR   161      58.591  82.222  88.999  1.00  0.00           C  
ATOM   2194  CD1 TYR   161      59.595  81.173  89.105  1.00  0.00           C  
ATOM   2195  HD1 TYR   161      60.082  80.734  88.247  1.00  0.00           H  
ATOM   2196  CE1 TYR   161      59.943  80.596  90.320  1.00  0.00           C  
ATOM   2197  HE1 TYR   161      60.640  79.775  90.403  1.00  0.00           H  
ATOM   2198  CZ  TYR   161      59.426  81.179  91.469  1.00  0.00           C  
ATOM   2199  OH  TYR   161      59.751  80.526  92.661  1.00  0.00           O  
ATOM   2200  HH  TYR   161      59.241  80.858  93.403  1.00  0.00           H  
ATOM   2201  CE2 TYR   161      58.434  82.156  91.414  1.00  0.00           C  
ATOM   2202  HE2 TYR   161      58.087  82.551  92.358  1.00  0.00           H  
ATOM   2203  CD2 TYR   161      57.913  82.632  90.189  1.00  0.00           C  
ATOM   2204  HD2 TYR   161      57.219  83.459  90.157  1.00  0.00           H  
ATOM   2205  C   TYR   161      59.928  84.433  87.894  1.00  0.00           C  
ATOM   2206  O   TYR   161      60.289  84.897  88.992  1.00  0.00           O  
ATOM   2207  N   ASN   162      60.805  84.139  86.912  1.00  0.00           N  
ATOM   2208  H   ASN   162      60.456  83.658  86.095  1.00  0.00           H  
ATOM   2209  CA  ASN   162      62.255  84.425  87.001  1.00  0.00           C  
ATOM   2210  HA  ASN   162      62.482  84.364  88.066  1.00  0.00           H  
ATOM   2211  CB  ASN   162      63.062  83.469  86.118  1.00  0.00           C  
ATOM   2212  HB2 ASN   162      62.595  83.477  85.133  1.00  0.00           H  
ATOM   2213  HB3 ASN   162      64.086  83.841  86.106  1.00  0.00           H  
ATOM   2214  CG  ASN   162      63.096  82.010  86.527  1.00  0.00           C  
ATOM   2215  OD1 ASN   162      62.136  81.249  86.385  1.00  0.00           O  
ATOM   2216  ND2 ASN   162      64.193  81.600  87.100  1.00  0.00           N  
ATOM   2217 HD21 ASN   162      64.316  80.677  87.491  1.00  0.00           H  
ATOM   2218 HD22 ASN   162      64.989  82.220  87.143  1.00  0.00           H  
ATOM   2219  C   ASN   162      62.475  85.842  86.580  1.00  0.00           C  
ATOM   2220  O   ASN   162      61.668  86.488  85.862  1.00  0.00           O  
ATOM   2221  N   SER   163      63.593  86.407  87.069  1.00  0.00           N  
ATOM   2222  H   SER   163      64.166  85.795  87.632  1.00  0.00           H  
ATOM   2223  CA  SER   163      64.173  87.696  86.548  1.00  0.00           C  
ATOM   2224  HA  SER   163      63.584  88.500  86.991  1.00  0.00           H  
ATOM   2225  CB  SER   163      65.477  87.989  87.225  1.00  0.00           C  
ATOM   2226  HB2 SER   163      66.144  87.212  86.852  1.00  0.00           H  
ATOM   2227  HB3 SER   163      65.941  88.901  86.848  1.00  0.00           H  
ATOM   2228  OG  SER   163      65.441  88.030  88.636  1.00  0.00           O  
ATOM   2229  HG  SER   163      66.377  87.893  88.797  1.00  0.00           H  
ATOM   2230  C   SER   163      64.227  87.799  84.997  1.00  0.00           C  
ATOM   2231  O   SER   163      64.390  86.840  84.245  1.00  0.00           O  
ATOM   2232  N   SER   164      64.143  89.003  84.467  1.00  0.00           N  
ATOM   2233  H   SER   164      64.051  89.790  85.093  1.00  0.00           H  
ATOM   2234  CA  SER   164      64.398  89.283  83.042  1.00  0.00           C  
ATOM   2235  HA  SER   164      64.356  90.362  82.896  1.00  0.00           H  
ATOM   2236  CB  SER   164      63.326  88.641  82.127  1.00  0.00           C  
ATOM   2237  HB2 SER   164      63.726  88.895  81.146  1.00  0.00           H  
ATOM   2238  HB3 SER   164      63.229  87.560  82.219  1.00  0.00           H  
ATOM   2239  OG  SER   164      62.107  89.312  82.424  1.00  0.00           O  
ATOM   2240  HG  SER   164      62.050  89.543  83.354  1.00  0.00           H  
ATOM   2241  C   SER   164      65.889  88.961  82.669  1.00  0.00           C  
ATOM   2242  O   SER   164      66.743  88.607  83.511  1.00  0.00           O  
ATOM   2243  N   SER   165      66.136  89.123  81.375  1.00  0.00           N  
ATOM   2244  H   SER   165      65.401  89.572  80.847  1.00  0.00           H  
ATOM   2245  CA  SER   165      67.432  89.022  80.774  1.00  0.00           C  
ATOM   2246  HA  SER   165      67.709  87.967  80.776  1.00  0.00           H  
ATOM   2247  CB  SER   165      67.359  89.348  79.287  1.00  0.00           C  
ATOM   2248  HB2 SER   165      68.252  89.115  78.709  1.00  0.00           H  
ATOM   2249  HB3 SER   165      66.489  88.858  78.851  1.00  0.00           H  
ATOM   2250  OG  SER   165      67.032  90.763  79.195  1.00  0.00           O  
ATOM   2251  HG  SER   165      67.795  91.282  78.931  1.00  0.00           H  
ATOM   2252  C   SER   165      68.520  89.933  81.505  1.00  0.00           C  
ATOM   2253  O   SER   165      68.170  91.026  81.990  1.00  0.00           O  
ATOM   2254  N   GLY   166      69.780  89.718  81.264  1.00  0.00           N  
ATOM   2255  H   GLY   166      69.982  89.019  80.564  1.00  0.00           H  
ATOM   2256  CA  GLY   166      70.844  90.713  81.434  1.00  0.00           C  
ATOM   2257  HA2 GLY   166      71.608  90.504  80.685  1.00  0.00           H  
ATOM   2258  HA3 GLY   166      70.443  91.711  81.261  1.00  0.00           H  
ATOM   2259  C   GLY   166      71.401  90.627  82.877  1.00  0.00           C  
ATOM   2260  O   GLY   166      70.813  90.115  83.808  1.00  0.00           O  
ATOM   2261  N   GLY   167      72.693  91.034  83.017  1.00  0.00           N  
ATOM   2262  H   GLY   167      73.029  91.593  82.246  1.00  0.00           H  
ATOM   2263  CA  GLY   167      73.322  90.968  84.399  1.00  0.00           C  
ATOM   2264  HA2 GLY   167      72.716  90.512  85.181  1.00  0.00           H  
ATOM   2265  HA3 GLY   167      74.148  90.270  84.265  1.00  0.00           H  
ATOM   2266  C   GLY   167      73.832  92.273  84.843  1.00  0.00           C  
ATOM   2267  O   GLY   167      73.055  93.261  84.890  1.00  0.00           O  
ATOM   2268  N   GLY   168      75.116  92.330  85.129  1.00  0.00           N  
ATOM   2269  H   GLY   168      75.713  91.519  85.045  1.00  0.00           H  
ATOM   2270  CA  GLY   168      75.822  93.575  85.512  1.00  0.00           C  
ATOM   2271  HA2 GLY   168      75.177  94.202  86.127  1.00  0.00           H  
ATOM   2272  HA3 GLY   168      76.708  93.182  86.010  1.00  0.00           H  
ATOM   2273  C   GLY   168      76.207  94.441  84.344  1.00  0.00           C  
ATOM   2274  O   GLY   168      75.607  94.359  83.288  1.00  0.00           O  
ATOM   2275  N   GLY   169      77.086  95.435  84.484  1.00  0.00           N  
ATOM   2276  H   GLY   169      77.225  96.156  83.791  1.00  0.00           H  
ATOM   2277  CA  GLY   169      77.919  95.589  85.662  1.00  0.00           C  
ATOM   2278  HA2 GLY   169      78.191  96.635  85.797  1.00  0.00           H  
ATOM   2279  HA3 GLY   169      77.462  95.294  86.607  1.00  0.00           H  
ATOM   2280  C   GLY   169      79.225  94.746  85.564  1.00  0.00           C  
ATOM   2281  O   GLY   169      79.185  93.697  84.872  1.00  0.00           O  
ATOM   2282  N   GLY   170      80.296  95.138  86.264  1.00  0.00           N  
ATOM   2283  H   GLY   170      80.172  95.991  86.790  1.00  0.00           H  
ATOM   2284  CA  GLY   170      81.658  94.633  86.017  1.00  0.00           C  
ATOM   2285  HA2 GLY   170      82.264  95.074  86.808  1.00  0.00           H  
ATOM   2286  HA3 GLY   170      81.587  93.562  86.210  1.00  0.00           H  
ATOM   2287  C   GLY   170      82.158  94.801  84.501  1.00  0.00           C  
ATOM   2288  O   GLY   170      81.501  95.526  83.732  1.00  0.00           O  
ATOM   2289  N   GLY   171      83.313  94.221  84.084  1.00  0.00           N  
ATOM   2290  H   GLY   171      83.526  94.398  83.112  1.00  0.00           H  
ATOM   2291  CA  GLY   171      84.240  93.387  84.798  1.00  0.00           C  
ATOM   2292  HA2 GLY   171      85.154  93.240  84.222  1.00  0.00           H  
ATOM   2293  HA3 GLY   171      84.551  93.858  85.731  1.00  0.00           H  
ATOM   2294  C   GLY   171      83.835  91.984  85.140  1.00  0.00           C  
ATOM   2295  O   GLY   171      82.656  91.681  85.201  1.00  0.00           O  
ATOM   2296  N   GLY   172      84.683  90.974  85.242  1.00  0.00           N  
ATOM   2297  H   GLY   172      84.278  90.146  85.655  1.00  0.00           H  
ATOM   2298  CA  GLY   172      86.128  90.857  84.807  1.00  0.00           C  
ATOM   2299  HA2 GLY   172      86.644  91.754  85.149  1.00  0.00           H  
ATOM   2300  HA3 GLY   172      86.491  89.971  85.328  1.00  0.00           H  
ATOM   2301  C   GLY   172      86.170  90.765  83.333  1.00  0.00           C  
ATOM   2302  O   GLY   172      85.181  90.367  82.693  1.00  0.00           O  
ATOM   2303  N   GLY   173      87.255  91.342  82.780  1.00  0.00           N  
ATOM   2304  H   GLY   173      87.893  91.852  83.374  1.00  0.00           H  
ATOM   2305  CA  GLY   173      87.507  91.507  81.344  1.00  0.00           C  
ATOM   2306  HA2 GLY   173      88.520  91.887  81.211  1.00  0.00           H  
ATOM   2307  HA3 GLY   173      87.362  90.529  80.884  1.00  0.00           H  
ATOM   2308  C   GLY   173      86.514  92.415  80.592  1.00  0.00           C  
ATOM   2309  O   GLY   173      85.809  93.241  81.139  1.00  0.00           O  
ATOM   2310  N   GLY   174      86.272  92.282  79.295  1.00  0.00           N  
ATOM   2311  H   GLY   174      85.513  92.803  78.880  1.00  0.00           H  
ATOM   2312  CA  GLY   174      86.882  91.279  78.389  1.00  0.00           C  
ATOM   2313  HA2 GLY   174      87.912  91.346  78.739  1.00  0.00           H  
ATOM   2314  HA3 GLY   174      86.488  90.268  78.484  1.00  0.00           H  
ATOM   2315  C   GLY   174      86.892  91.680  76.928  1.00  0.00           C  
ATOM   2316  O   GLY   174      87.076  92.880  76.665  1.00  0.00           O  
ATOM   2317  N   GLY   175      86.932  90.678  75.999  1.00  0.00           N  
ATOM   2318  H   GLY   175      86.631  89.766  76.312  1.00  0.00           H  
ATOM   2319  CA  GLY   175      87.368  90.836  74.675  1.00  0.00           C  
ATOM   2320  HA2 GLY   175      88.304  91.393  74.639  1.00  0.00           H  
ATOM   2321  HA3 GLY   175      87.727  89.877  74.303  1.00  0.00           H  
ATOM   2322  C   GLY   175      86.377  91.487  73.738  1.00  0.00           C  
ATOM   2323  O   GLY   175      86.672  91.487  72.532  1.00  0.00           O  
ATOM   2324  N   ASN   176      85.218  91.845  74.160  1.00  0.00           N  
ATOM   2325  H   ASN   176      85.093  91.968  75.155  1.00  0.00           H  
ATOM   2326  CA  ASN   176      84.181  92.507  73.400  1.00  0.00           C  
ATOM   2327  HA  ASN   176      84.482  93.032  72.493  1.00  0.00           H  
ATOM   2328  CB  ASN   176      83.096  91.452  73.165  1.00  0.00           C  
ATOM   2329  HB2 ASN   176      83.504  90.582  72.650  1.00  0.00           H  
ATOM   2330  HB3 ASN   176      82.750  91.085  74.131  1.00  0.00           H  
ATOM   2331  CG  ASN   176      81.908  91.972  72.362  1.00  0.00           C  
ATOM   2332  OD1 ASN   176      82.066  92.710  71.401  1.00  0.00           O  
ATOM   2333  ND2 ASN   176      80.663  91.772  72.828  1.00  0.00           N  
ATOM   2334 HD21 ASN   176      79.884  92.099  72.274  1.00  0.00           H  
ATOM   2335 HD22 ASN   176      80.566  91.123  73.595  1.00  0.00           H  
ATOM   2336  C   ASN   176      83.516  93.567  74.377  1.00  0.00           C  
ATOM   2337  O   ASN   176      83.857  93.582  75.580  1.00  0.00           O  
ATOM   2338  N   TYR   177      82.666  94.435  73.843  1.00  0.00           N  
ATOM   2339  H   TYR   177      82.483  94.264  72.865  1.00  0.00           H  
ATOM   2340  CA  TYR   177      81.926  95.379  74.739  1.00  0.00           C  
ATOM   2341  HA  TYR   177      82.130  95.090  75.770  1.00  0.00           H  
ATOM   2342  CB  TYR   177      82.425  96.808  74.680  1.00  0.00           C  
ATOM   2343  HB2 TYR   177      82.057  97.274  73.766  1.00  0.00           H  
ATOM   2344  HB3 TYR   177      81.905  97.244  75.533  1.00  0.00           H  
ATOM   2345  CG  TYR   177      83.916  97.109  74.689  1.00  0.00           C  
ATOM   2346  CD1 TYR   177      84.608  97.278  73.472  1.00  0.00           C  
ATOM   2347  HD1 TYR   177      84.000  97.235  72.580  1.00  0.00           H  
ATOM   2348  CE1 TYR   177      85.918  97.722  73.521  1.00  0.00           C  
ATOM   2349  HE1 TYR   177      86.495  97.902  72.626  1.00  0.00           H  
ATOM   2350  CZ  TYR   177      86.627  97.943  74.738  1.00  0.00           C  
ATOM   2351  OH  TYR   177      88.006  98.203  74.737  1.00  0.00           O  
ATOM   2352  HH  TYR   177      88.398  98.407  75.590  1.00  0.00           H  
ATOM   2353  CE2 TYR   177      85.903  97.653  75.953  1.00  0.00           C  
ATOM   2354  HE2 TYR   177      86.483  97.760  76.858  1.00  0.00           H  
ATOM   2355  CD2 TYR   177      84.568  97.267  75.952  1.00  0.00           C  
ATOM   2356  HD2 TYR   177      84.011  97.116  76.865  1.00  0.00           H  
ATOM   2357  C   TYR   177      80.444  95.207  74.404  1.00  0.00           C  
ATOM   2358  O   TYR   177      80.094  95.170  73.182  1.00  0.00           O  
ATOM   2359  N   GLY   178      79.538  95.191  75.404  1.00  0.00           N  
ATOM   2360  H   GLY   178      78.590  95.009  75.106  1.00  0.00           H  
ATOM   2361  CA  GLY   178      79.764  95.516  76.806  1.00  0.00           C  
ATOM   2362  HA2 GLY   178      78.813  95.261  77.274  1.00  0.00           H  
ATOM   2363  HA3 GLY   178      80.562  94.886  77.198  1.00  0.00           H  
ATOM   2364  C   GLY   178      80.075  96.978  77.283  1.00  0.00           C  
ATOM   2365  O   GLY   178      79.695  97.914  76.622  1.00  0.00           O  
ATOM   2366  N   GLN   179      80.652  97.055  78.463  1.00  0.00           N  
ATOM   2367  H   GLN   179      81.039  96.223  78.885  1.00  0.00           H  
ATOM   2368  CA  GLN   179      80.888  98.283  79.209  1.00  0.00           C  
ATOM   2369  HA  GLN   179      80.808  99.047  78.436  1.00  0.00           H  
ATOM   2370  CB  GLN   179      79.740  98.596  80.330  1.00  0.00           C  
ATOM   2371  HB2 GLN   179      79.953  99.601  80.696  1.00  0.00           H  
ATOM   2372  HB3 GLN   179      78.755  98.705  79.877  1.00  0.00           H  
ATOM   2373  CG  GLN   179      79.674  97.507  81.454  1.00  0.00           C  
ATOM   2374  HG2 GLN   179      80.659  97.414  81.911  1.00  0.00           H  
ATOM   2375  HG3 GLN   179      78.980  97.914  82.189  1.00  0.00           H  
ATOM   2376  CD  GLN   179      78.999  96.212  81.078  1.00  0.00           C  
ATOM   2377  OE1 GLN   179      78.225  96.183  80.116  1.00  0.00           O  
ATOM   2378  NE2 GLN   179      79.176  95.205  81.918  1.00  0.00           N  
ATOM   2379 HE21 GLN   179      79.837  95.221  82.681  1.00  0.00           H  
ATOM   2380 HE22 GLN   179      78.668  94.371  81.659  1.00  0.00           H  
ATOM   2381  C   GLN   179      82.386  98.218  79.745  1.00  0.00           C  
ATOM   2382  O   GLN   179      82.752  97.252  80.484  1.00  0.00           O  
ATOM   2383  N   ASP   180      83.333  99.084  79.302  1.00  0.00           N  
ATOM   2384  H   ASP   180      84.316  98.893  79.433  1.00  0.00           H  
ATOM   2385  CA  ASP   180      83.193 100.183  78.349  1.00  0.00           C  
ATOM   2386  HA  ASP   180      82.665  99.762  77.494  1.00  0.00           H  
ATOM   2387  CB  ASP   180      82.417 101.413  78.912  1.00  0.00           C  
ATOM   2388  HB2 ASP   180      82.317 102.109  78.079  1.00  0.00           H  
ATOM   2389  HB3 ASP   180      81.407 101.202  79.263  1.00  0.00           H  
ATOM   2390  CG  ASP   180      83.083 102.058  80.138  1.00  0.00           C  
ATOM   2391  OD1 ASP   180      82.529 102.950  80.784  1.00  0.00           O  
ATOM   2392  OD2 ASP   180      84.267 101.764  80.518  1.00  0.00           O  
ATOM   2393  C   ASP   180      84.544 100.598  77.711  1.00  0.00           C  
ATOM   2394  O   ASP   180      85.547 100.199  78.254  1.00  0.00           O  
ATOM   2395  N   GLN   181      84.486 101.290  76.591  1.00  0.00           N  
ATOM   2396  H   GLN   181      83.579 101.625  76.298  1.00  0.00           H  
ATOM   2397  CA  GLN   181      85.613 101.581  75.701  1.00  0.00           C  
ATOM   2398  HA  GLN   181      86.329 100.762  75.781  1.00  0.00           H  
ATOM   2399  CB  GLN   181      85.113 101.363  74.252  1.00  0.00           C  
ATOM   2400  HB2 GLN   181      84.720 100.355  74.119  1.00  0.00           H  
ATOM   2401  HB3 GLN   181      84.349 102.101  74.005  1.00  0.00           H  
ATOM   2402  CG  GLN   181      86.070 101.462  73.142  1.00  0.00           C  
ATOM   2403  HG2 GLN   181      86.400 102.464  72.868  1.00  0.00           H  
ATOM   2404  HG3 GLN   181      86.912 100.818  73.396  1.00  0.00           H  
ATOM   2405  CD  GLN   181      85.650 100.765  71.874  1.00  0.00           C  
ATOM   2406  OE1 GLN   181      84.460 100.531  71.685  1.00  0.00           O  
ATOM   2407  NE2 GLN   181      86.527 100.340  71.024  1.00  0.00           N  
ATOM   2408 HE21 GLN   181      87.495 100.414  71.302  1.00  0.00           H  
ATOM   2409 HE22 GLN   181      86.117  99.761  70.304  1.00  0.00           H  
ATOM   2410  C   GLN   181      86.442 102.781  76.080  1.00  0.00           C  
ATOM   2411  O   GLN   181      87.451 103.055  75.373  1.00  0.00           O  
ATOM   2412  N   SER   182      86.146 103.542  77.136  1.00  0.00           N  
ATOM   2413  H   SER   182      85.283 103.328  77.615  1.00  0.00           H  
ATOM   2414  CA  SER   182      87.062 104.533  77.739  1.00  0.00           C  
ATOM   2415  HA  SER   182      87.104 105.323  76.989  1.00  0.00           H  
ATOM   2416  CB  SER   182      86.413 105.199  78.975  1.00  0.00           C  
ATOM   2417  HB2 SER   182      86.435 104.431  79.749  1.00  0.00           H  
ATOM   2418  HB3 SER   182      86.986 106.029  79.388  1.00  0.00           H  
ATOM   2419  OG  SER   182      85.032 105.441  78.733  1.00  0.00           O  
ATOM   2420  HG  SER   182      84.584 105.838  79.483  1.00  0.00           H  
ATOM   2421  C   SER   182      88.440 104.017  78.118  1.00  0.00           C  
ATOM   2422  O   SER   182      88.600 102.838  78.300  1.00  0.00           O  
ATOM   2423  N   SER   183      89.501 104.896  78.256  1.00  0.00           N  
ATOM   2424  H   SER   183      90.327 104.432  78.606  1.00  0.00           H  
ATOM   2425  CA  SER   183      89.745 106.344  77.862  1.00  0.00           C  
ATOM   2426  HA  SER   183      88.915 106.980  78.170  1.00  0.00           H  
ATOM   2427  CB  SER   183      91.063 106.892  78.417  1.00  0.00           C  
ATOM   2428  HB2 SER   183      91.058 106.781  79.502  1.00  0.00           H  
ATOM   2429  HB3 SER   183      91.806 106.229  77.975  1.00  0.00           H  
ATOM   2430  OG  SER   183      91.406 108.191  77.961  1.00  0.00           O  
ATOM   2431  HG  SER   183      92.180 108.097  77.400  1.00  0.00           H  
ATOM   2432  C   SER   183      89.770 106.471  76.341  1.00  0.00           C  
ATOM   2433  O   SER   183      90.532 105.807  75.648  1.00  0.00           O  
ATOM   2434  N   MET   184      88.975 107.419  75.798  1.00  0.00           N  
ATOM   2435  H   MET   184      88.281 107.843  76.397  1.00  0.00           H  
ATOM   2436  CA  MET   184      88.906 107.801  74.345  1.00  0.00           C  
ATOM   2437  HA  MET   184      89.331 107.078  73.648  1.00  0.00           H  
ATOM   2438  CB  MET   184      87.330 107.966  74.015  1.00  0.00           C  
ATOM   2439  HB2 MET   184      86.951 108.739  74.684  1.00  0.00           H  
ATOM   2440  HB3 MET   184      87.306 108.212  72.953  1.00  0.00           H  
ATOM   2441  CG  MET   184      86.520 106.638  74.165  1.00  0.00           C  
ATOM   2442  HG2 MET   184      86.800 105.831  73.488  1.00  0.00           H  
ATOM   2443  HG3 MET   184      86.701 106.268  75.174  1.00  0.00           H  
ATOM   2444  SD  MET   184      84.741 106.965  74.085  1.00  0.00           S  
ATOM   2445  CE  MET   184      84.127 105.410  74.586  1.00  0.00           C  
ATOM   2446  HE1 MET   184      83.068 105.177  74.473  1.00  0.00           H  
ATOM   2447  HE2 MET   184      84.656 104.626  74.044  1.00  0.00           H  
ATOM   2448  HE3 MET   184      84.488 105.278  75.605  1.00  0.00           H  
ATOM   2449  C   MET   184      89.545 109.171  74.124  1.00  0.00           C  
ATOM   2450  O   MET   184      89.189 109.855  73.156  1.00  0.00           O  
ATOM   2451  N   SER   185      90.490 109.585  74.955  1.00  0.00           N  
ATOM   2452  H   SER   185      90.786 108.994  75.719  1.00  0.00           H  
ATOM   2453  CA  SER   185      91.163 110.968  74.977  1.00  0.00           C  
ATOM   2454  HA  SER   185      90.339 111.580  75.344  1.00  0.00           H  
ATOM   2455  CB  SER   185      92.360 110.909  75.931  1.00  0.00           C  
ATOM   2456  HB2 SER   185      92.128 110.388  76.860  1.00  0.00           H  
ATOM   2457  HB3 SER   185      93.209 110.419  75.454  1.00  0.00           H  
ATOM   2458  OG  SER   185      92.649 112.196  76.335  1.00  0.00           O  
ATOM   2459  HG  SER   185      91.888 112.507  76.831  1.00  0.00           H  
ATOM   2460  C   SER   185      91.552 111.362  73.599  1.00  0.00           C  
ATOM   2461  O   SER   185      92.044 110.537  72.816  1.00  0.00           O  
ATOM   2462  N   SER   186      91.495 112.655  73.293  1.00  0.00           N  
ATOM   2463  H   SER   186      91.052 113.250  73.979  1.00  0.00           H  
ATOM   2464  CA  SER   186      91.762 113.317  72.019  1.00  0.00           C  
ATOM   2465  HA  SER   186      92.767 112.974  71.777  1.00  0.00           H  
ATOM   2466  CB  SER   186      90.765 112.777  70.981  1.00  0.00           C  
ATOM   2467  HB2 SER   186      90.844 111.690  70.982  1.00  0.00           H  
ATOM   2468  HB3 SER   186      89.781 113.131  71.287  1.00  0.00           H  
ATOM   2469  OG  SER   186      91.021 113.268  69.720  1.00  0.00           O  
ATOM   2470  HG  SER   186      91.850 112.833  69.508  1.00  0.00           H  
ATOM   2471  C   SER   186      91.771 114.901  72.078  1.00  0.00           C  
ATOM   2472  O   SER   186      91.308 115.472  73.050  1.00  0.00           O  
ATOM   2473  N   GLY   187      92.378 115.661  71.135  1.00  0.00           N  
ATOM   2474  H   GLY   187      92.276 116.665  71.193  1.00  0.00           H  
ATOM   2475  CA  GLY   187      93.381 115.258  70.182  1.00  0.00           C  
ATOM   2476  HA2 GLY   187      94.221 115.900  70.448  1.00  0.00           H  
ATOM   2477  HA3 GLY   187      93.624 114.197  70.225  1.00  0.00           H  
ATOM   2478  C   GLY   187      93.119 115.511  68.731  1.00  0.00           C  
ATOM   2479  O   GLY   187      93.963 115.232  67.895  1.00  0.00           O  
ATOM   2480  N   GLY   188      91.954 116.030  68.345  1.00  0.00           N  
ATOM   2481  H   GLY   188      91.298 116.135  69.106  1.00  0.00           H  
ATOM   2482  CA  GLY   188      91.491 116.493  67.015  1.00  0.00           C  
ATOM   2483  HA2 GLY   188      91.472 115.632  66.347  1.00  0.00           H  
ATOM   2484  HA3 GLY   188      90.507 116.943  67.151  1.00  0.00           H  
ATOM   2485  C   GLY   188      92.335 117.614  66.440  1.00  0.00           C  
ATOM   2486  O   GLY   188      93.098 118.244  67.178  1.00  0.00           O  
ATOM   2487  N   GLY   189      92.115 118.042  65.211  1.00  0.00           N  
ATOM   2488  H   GLY   189      92.613 118.873  64.925  1.00  0.00           H  
ATOM   2489  CA  GLY   189      90.914 117.684  64.459  1.00  0.00           C  
ATOM   2490  HA2 GLY   189      91.051 116.654  64.130  1.00  0.00           H  
ATOM   2491  HA3 GLY   189      89.967 117.818  64.981  1.00  0.00           H  
ATOM   2492  C   GLY   189      90.657 118.559  63.187  1.00  0.00           C  
ATOM   2493  O   GLY   189      91.040 119.747  63.176  1.00  0.00           O  
ATOM   2494  N   SER   190      89.993 118.021  62.153  1.00  0.00           N  
ATOM   2495  H   SER   190      89.553 117.113  62.191  1.00  0.00           H  
ATOM   2496  CA  SER   190      89.569 118.734  60.901  1.00  0.00           C  
ATOM   2497  HA  SER   190      89.910 119.769  60.881  1.00  0.00           H  
ATOM   2498  CB  SER   190      90.144 118.039  59.744  1.00  0.00           C  
ATOM   2499  HB2 SER   190      91.216 118.151  59.909  1.00  0.00           H  
ATOM   2500  HB3 SER   190      89.826 116.997  59.790  1.00  0.00           H  
ATOM   2501  OG  SER   190      89.913 118.676  58.468  1.00  0.00           O  
ATOM   2502  HG  SER   190      90.750 118.779  58.009  1.00  0.00           H  
ATOM   2503  C   SER   190      88.079 118.879  60.770  1.00  0.00           C  
ATOM   2504  O   SER   190      87.306 118.040  61.210  1.00  0.00           O  
ATOM   2505  N   GLY   191      87.533 119.986  60.233  1.00  0.00           N  
ATOM   2506  H   GLY   191      86.533 119.860  60.174  1.00  0.00           H  
ATOM   2507  CA  GLY   191      88.033 121.319  59.933  1.00  0.00           C  
ATOM   2508  HA2 GLY   191      88.340 121.696  60.909  1.00  0.00           H  
ATOM   2509  HA3 GLY   191      88.958 121.227  59.364  1.00  0.00           H  
ATOM   2510  C   GLY   191      87.117 122.315  59.192  1.00  0.00           C  
ATOM   2511  O   GLY   191      85.899 122.056  59.185  1.00  0.00           O  
ATOM   2512  N   GLY   192      87.662 123.291  58.551  1.00  0.00           N  
ATOM   2513  H   GLY   192      88.564 123.668  58.806  1.00  0.00           H  
ATOM   2514  CA  GLY   192      86.842 124.190  57.668  1.00  0.00           C  
ATOM   2515  HA2 GLY   192      86.043 124.682  58.222  1.00  0.00           H  
ATOM   2516  HA3 GLY   192      87.531 124.887  57.192  1.00  0.00           H  
ATOM   2517  C   GLY   192      86.167 123.473  56.523  1.00  0.00           C  
ATOM   2518  O   GLY   192      86.793 122.649  55.847  1.00  0.00           O  
ATOM   2519  N   GLY   193      84.858 123.824  56.331  1.00  0.00           N  
ATOM   2520  H   GLY   193      84.545 124.617  56.873  1.00  0.00           H  
ATOM   2521  CA  GLY   193      84.036 123.100  55.365  1.00  0.00           C  
ATOM   2522  HA2 GLY   193      84.174 123.657  54.439  1.00  0.00           H  
ATOM   2523  HA3 GLY   193      84.416 122.078  55.381  1.00  0.00           H  
ATOM   2524  C   GLY   193      82.528 122.929  55.805  1.00  0.00           C  
ATOM   2525  O   GLY   193      82.243 122.661  56.968  1.00  0.00           O  
ATOM   2526  N   TYR   194      81.568 122.891  54.857  1.00  0.00           N  
ATOM   2527  H   TYR   194      81.744 123.054  53.876  1.00  0.00           H  
ATOM   2528  CA  TYR   194      80.115 122.666  55.063  1.00  0.00           C  
ATOM   2529  HA  TYR   194      79.746 123.634  55.402  1.00  0.00           H  
ATOM   2530  CB  TYR   194      79.419 122.423  53.678  1.00  0.00           C  
ATOM   2531  HB2 TYR   194      79.780 121.531  53.166  1.00  0.00           H  
ATOM   2532  HB3 TYR   194      78.348 122.255  53.788  1.00  0.00           H  
ATOM   2533  CG  TYR   194      79.627 123.662  52.752  1.00  0.00           C  
ATOM   2534  CD1 TYR   194      79.081 124.865  53.150  1.00  0.00           C  
ATOM   2535  HD1 TYR   194      78.556 124.989  54.086  1.00  0.00           H  
ATOM   2536  CE1 TYR   194      79.099 125.991  52.265  1.00  0.00           C  
ATOM   2537  HE1 TYR   194      78.673 126.885  52.695  1.00  0.00           H  
ATOM   2538  CZ  TYR   194      79.834 125.910  51.100  1.00  0.00           C  
ATOM   2539  OH  TYR   194      79.978 127.015  50.315  1.00  0.00           O  
ATOM   2540  HH  TYR   194      79.375 127.717  50.571  1.00  0.00           H  
ATOM   2541  CE2 TYR   194      80.376 124.649  50.680  1.00  0.00           C  
ATOM   2542  HE2 TYR   194      80.856 124.565  49.716  1.00  0.00           H  
ATOM   2543  CD2 TYR   194      80.195 123.501  51.462  1.00  0.00           C  
ATOM   2544  HD2 TYR   194      80.536 122.536  51.118  1.00  0.00           H  
ATOM   2545  C   TYR   194      79.690 121.572  56.015  1.00  0.00           C  
ATOM   2546  O   TYR   194      80.351 120.509  56.124  1.00  0.00           O  
ATOM   2547  N   GLY   195      78.521 121.700  56.685  1.00  0.00           N  
ATOM   2548  H   GLY   195      78.196 120.890  57.193  1.00  0.00           H  
ATOM   2549  CA  GLY   195      77.634 122.864  56.763  1.00  0.00           C  
ATOM   2550  HA2 GLY   195      78.144 123.742  57.162  1.00  0.00           H  
ATOM   2551  HA3 GLY   195      77.194 123.108  55.796  1.00  0.00           H  
ATOM   2552  C   GLY   195      76.410 122.683  57.685  1.00  0.00           C  
ATOM   2553  O   GLY   195      75.970 121.569  57.958  1.00  0.00           O  
ATOM   2554  N   ASN   196      75.787 123.791  58.110  1.00  0.00           N  
ATOM   2555  H   ASN   196      76.250 124.687  58.070  1.00  0.00           H  
ATOM   2556  CA  ASN   196      74.512 123.792  58.838  1.00  0.00           C  
ATOM   2557  HA  ASN   196      74.539 123.231  59.772  1.00  0.00           H  
ATOM   2558  CB  ASN   196      74.249 125.270  59.087  1.00  0.00           C  
ATOM   2559  HB2 ASN   196      75.012 125.624  59.780  1.00  0.00           H  
ATOM   2560  HB3 ASN   196      74.227 125.869  58.177  1.00  0.00           H  
ATOM   2561  CG  ASN   196      72.978 125.445  59.938  1.00  0.00           C  
ATOM   2562  OD1 ASN   196      72.884 125.045  61.102  1.00  0.00           O  
ATOM   2563  ND2 ASN   196      72.031 126.195  59.471  1.00  0.00           N  
ATOM   2564 HD21 ASN   196      71.258 126.377  60.094  1.00  0.00           H  
ATOM   2565 HD22 ASN   196      72.135 126.629  58.565  1.00  0.00           H  
ATOM   2566  C   ASN   196      73.458 123.176  57.905  1.00  0.00           C  
ATOM   2567  O   ASN   196      73.238 123.655  56.814  1.00  0.00           O  
ATOM   2568  N   GLN   197      72.609 122.312  58.453  1.00  0.00           N  
ATOM   2569  H   GLN   197      72.741 122.056  59.421  1.00  0.00           H  
ATOM   2570  CA  GLN   197      71.469 121.639  57.708  1.00  0.00           C  
ATOM   2571  HA  GLN   197      71.826 121.193  56.779  1.00  0.00           H  
ATOM   2572  CB  GLN   197      70.951 120.523  58.643  1.00  0.00           C  
ATOM   2573  HB2 GLN   197      71.567 119.630  58.752  1.00  0.00           H  
ATOM   2574  HB3 GLN   197      70.865 120.972  59.632  1.00  0.00           H  
ATOM   2575  CG  GLN   197      69.571 119.939  58.294  1.00  0.00           C  
ATOM   2576  HG2 GLN   197      68.884 120.731  57.997  1.00  0.00           H  
ATOM   2577  HG3 GLN   197      69.522 119.273  57.432  1.00  0.00           H  
ATOM   2578  CD  GLN   197      68.986 119.148  59.445  1.00  0.00           C  
ATOM   2579  OE1 GLN   197      69.687 118.746  60.386  1.00  0.00           O  
ATOM   2580  NE2 GLN   197      67.716 118.823  59.429  1.00  0.00           N  
ATOM   2581 HE21 GLN   197      67.175 118.913  58.581  1.00  0.00           H  
ATOM   2582 HE22 GLN   197      67.343 118.285  60.198  1.00  0.00           H  
ATOM   2583  C   GLN   197      70.402 122.611  57.347  1.00  0.00           C  
ATOM   2584  O   GLN   197      70.141 123.569  58.131  1.00  0.00           O  
ATOM   2585  N   ASP   198      69.542 122.358  56.360  1.00  0.00           N  
ATOM   2586  H   ASP   198      69.585 121.503  55.824  1.00  0.00           H  
ATOM   2587  CA  ASP   198      68.406 123.290  56.021  1.00  0.00           C  
ATOM   2588  HA  ASP   198      68.699 124.333  56.137  1.00  0.00           H  
ATOM   2589  CB  ASP   198      68.114 123.185  54.497  1.00  0.00           C  
ATOM   2590  HB2 ASP   198      67.991 122.141  54.208  1.00  0.00           H  
ATOM   2591  HB3 ASP   198      67.215 123.712  54.179  1.00  0.00           H  
ATOM   2592  CG  ASP   198      69.176 123.635  53.480  1.00  0.00           C  
ATOM   2593  OD1 ASP   198      68.892 123.658  52.237  1.00  0.00           O  
ATOM   2594  OD2 ASP   198      70.322 123.956  53.865  1.00  0.00           O  
ATOM   2595  C   ASP   198      67.159 123.146  56.951  1.00  0.00           C  
ATOM   2596  O   ASP   198      66.448 122.128  56.836  1.00  0.00           O  
ATOM   2597  N   GLN   199      66.938 123.999  57.906  1.00  0.00           N  
ATOM   2598  H   GLN   199      67.589 124.771  57.887  1.00  0.00           H  
ATOM   2599  CA  GLN   199      66.003 123.924  58.942  1.00  0.00           C  
ATOM   2600  HA  GLN   199      65.329 123.105  58.691  1.00  0.00           H  
ATOM   2601  CB  GLN   199      66.692 123.619  60.262  1.00  0.00           C  
ATOM   2602  HB2 GLN   199      67.456 124.354  60.518  1.00  0.00           H  
ATOM   2603  HB3 GLN   199      66.002 123.737  61.097  1.00  0.00           H  
ATOM   2604  CG  GLN   199      67.111 122.156  60.245  1.00  0.00           C  
ATOM   2605  HG2 GLN   199      66.358 121.668  59.626  1.00  0.00           H  
ATOM   2606  HG3 GLN   199      68.100 122.032  59.805  1.00  0.00           H  
ATOM   2607  CD  GLN   199      67.099 121.519  61.707  1.00  0.00           C  
ATOM   2608  OE1 GLN   199      66.191 120.914  62.189  1.00  0.00           O  
ATOM   2609  NE2 GLN   199      68.065 121.744  62.535  1.00  0.00           N  
ATOM   2610 HE21 GLN   199      68.915 122.182  62.209  1.00  0.00           H  
ATOM   2611 HE22 GLN   199      68.070 121.239  63.409  1.00  0.00           H  
ATOM   2612  C   GLN   199      65.213 125.193  59.037  1.00  0.00           C  
ATOM   2613  O   GLN   199      65.604 126.142  59.683  1.00  0.00           O  
ATOM   2614  N   SER   200      64.080 125.347  58.403  1.00  0.00           N  
ATOM   2615  H   SER   200      63.612 126.238  58.487  1.00  0.00           H  
ATOM   2616  CA  SER   200      63.224 124.221  57.999  1.00  0.00           C  
ATOM   2617  HA  SER   200      63.223 123.453  58.772  1.00  0.00           H  
ATOM   2618  CB  SER   200      61.794 124.685  57.989  1.00  0.00           C  
ATOM   2619  HB2 SER   200      61.723 125.471  57.238  1.00  0.00           H  
ATOM   2620  HB3 SER   200      61.116 123.854  57.792  1.00  0.00           H  
ATOM   2621  OG  SER   200      61.468 125.248  59.221  1.00  0.00           O  
ATOM   2622  HG  SER   200      61.893 126.107  59.159  1.00  0.00           H  
ATOM   2623  C   SER   200      63.547 123.799  56.544  1.00  0.00           C  
ATOM   2624  O   SER   200      63.773 124.665  55.717  1.00  0.00           O  
ATOM   2625  N   GLY   201      63.593 122.488  56.237  1.00  0.00           N  
ATOM   2626  H   GLY   201      63.156 121.938  56.964  1.00  0.00           H  
ATOM   2627  CA  GLY   201      64.104 121.803  55.033  1.00  0.00           C  
ATOM   2628  HA2 GLY   201      65.117 122.182  54.901  1.00  0.00           H  
ATOM   2629  HA3 GLY   201      64.111 120.723  55.177  1.00  0.00           H  
ATOM   2630  C   GLY   201      63.332 122.071  53.744  1.00  0.00           C  
ATOM   2631  O   GLY   201      62.183 122.513  53.785  1.00  0.00           O  
ATOM   2632  N   GLY   202      63.926 121.669  52.575  1.00  0.00           N  
ATOM   2633  H   GLY   202      63.342 121.609  51.753  1.00  0.00           H  
ATOM   2634  CA  GLY   202      65.246 120.939  52.498  1.00  0.00           C  
ATOM   2635  HA2 GLY   202      66.053 121.670  52.438  1.00  0.00           H  
ATOM   2636  HA3 GLY   202      65.411 120.207  53.289  1.00  0.00           H  
ATOM   2637  C   GLY   202      65.400 120.080  51.283  1.00  0.00           C  
ATOM   2638  O   GLY   202      64.941 120.511  50.241  1.00  0.00           O  
ATOM   2639  N   GLY   203      65.872 118.844  51.335  1.00  0.00           N  
ATOM   2640  H   GLY   203      65.924 118.365  50.447  1.00  0.00           H  
ATOM   2641  CA  GLY   203      66.603 118.082  52.361  1.00  0.00           C  
ATOM   2642  HA2 GLY   203      66.170 118.112  53.361  1.00  0.00           H  
ATOM   2643  HA3 GLY   203      66.566 117.053  52.005  1.00  0.00           H  
ATOM   2644  C   GLY   203      67.993 118.510  52.524  1.00  0.00           C  
ATOM   2645  O   GLY   203      68.344 119.639  52.311  1.00  0.00           O  
ATOM   2646  N   GLY   204      68.863 117.714  53.240  1.00  0.00           N  
ATOM   2647  H   GLY   204      68.367 116.845  53.378  1.00  0.00           H  
ATOM   2648  CA  GLY   204      70.234 117.888  53.664  1.00  0.00           C  
ATOM   2649  HA2 GLY   204      70.299 117.079  54.391  1.00  0.00           H  
ATOM   2650  HA3 GLY   204      70.857 117.735  52.783  1.00  0.00           H  
ATOM   2651  C   GLY   204      70.577 119.170  54.449  1.00  0.00           C  
ATOM   2652  O   GLY   204      69.634 119.749  55.043  1.00  0.00           O  
ATOM   2653  N   SER   205      71.823 119.636  54.512  1.00  0.00           N  
ATOM   2654  H   SER   205      71.950 120.584  54.835  1.00  0.00           H  
ATOM   2655  CA  SER   205      73.091 119.025  54.195  1.00  0.00           C  
ATOM   2656  HA  SER   205      73.160 118.810  53.129  1.00  0.00           H  
ATOM   2657  CB  SER   205      74.360 119.841  54.521  1.00  0.00           C  
ATOM   2658  HB2 SER   205      75.297 119.331  54.298  1.00  0.00           H  
ATOM   2659  HB3 SER   205      74.313 120.740  53.907  1.00  0.00           H  
ATOM   2660  OG  SER   205      74.387 120.149  55.922  1.00  0.00           O  
ATOM   2661  HG  SER   205      75.242 120.361  56.305  1.00  0.00           H  
ATOM   2662  C   SER   205      73.236 117.598  54.891  1.00  0.00           C  
ATOM   2663  O   SER   205      72.551 117.225  55.849  1.00  0.00           O  
ATOM   2664  N   GLY   206      74.121 116.721  54.406  1.00  0.00           N  
ATOM   2665  H   GLY   206      74.683 117.057  53.637  1.00  0.00           H  
ATOM   2666  CA  GLY   206      74.392 115.318  54.893  1.00  0.00           C  
ATOM   2667  HA2 GLY   206      75.330 114.984  54.450  1.00  0.00           H  
ATOM   2668  HA3 GLY   206      74.526 115.245  55.972  1.00  0.00           H  
ATOM   2669  C   GLY   206      73.229 114.414  54.541  1.00  0.00           C  
ATOM   2670  O   GLY   206      72.398 114.826  53.727  1.00  0.00           O  
ATOM   2671  N   GLY   207      73.212 113.172  54.884  1.00  0.00           N  
ATOM   2672  H   GLY   207      72.585 112.533  54.417  1.00  0.00           H  
ATOM   2673  CA  GLY   207      74.188 112.456  55.713  1.00  0.00           C  
ATOM   2674  HA2 GLY   207      74.549 113.099  56.516  1.00  0.00           H  
ATOM   2675  HA3 GLY   207      73.671 111.555  56.041  1.00  0.00           H  
ATOM   2676  C   GLY   207      75.469 111.977  55.077  1.00  0.00           C  
ATOM   2677  O   GLY   207      75.594 112.181  53.872  1.00  0.00           O  
ATOM   2678  N   TYR   208      76.358 111.337  55.770  1.00  0.00           N  
ATOM   2679  H   TYR   208      76.071 111.200  56.729  1.00  0.00           H  
ATOM   2680  CA  TYR   208      77.771 111.212  55.403  1.00  0.00           C  
ATOM   2681  HA  TYR   208      78.055 112.146  54.918  1.00  0.00           H  
ATOM   2682  CB  TYR   208      78.480 110.895  56.771  1.00  0.00           C  
ATOM   2683  HB2 TYR   208      78.319 111.746  57.433  1.00  0.00           H  
ATOM   2684  HB3 TYR   208      78.106 110.035  57.325  1.00  0.00           H  
ATOM   2685  CG  TYR   208      79.982 110.866  56.567  1.00  0.00           C  
ATOM   2686  CD1 TYR   208      80.588 112.105  56.402  1.00  0.00           C  
ATOM   2687  HD1 TYR   208      79.932 112.961  56.448  1.00  0.00           H  
ATOM   2688  CE1 TYR   208      82.003 112.157  56.221  1.00  0.00           C  
ATOM   2689  HE1 TYR   208      82.522 113.097  56.106  1.00  0.00           H  
ATOM   2690  CZ  TYR   208      82.776 110.995  56.241  1.00  0.00           C  
ATOM   2691  OH  TYR   208      84.182 111.128  56.259  1.00  0.00           O  
ATOM   2692  HH  TYR   208      84.345 112.062  56.112  1.00  0.00           H  
ATOM   2693  CE2 TYR   208      82.143 109.748  56.473  1.00  0.00           C  
ATOM   2694  HE2 TYR   208      82.739 108.848  56.503  1.00  0.00           H  
ATOM   2695  CD2 TYR   208      80.725 109.646  56.550  1.00  0.00           C  
ATOM   2696  HD2 TYR   208      80.229 108.689  56.613  1.00  0.00           H  
ATOM   2697  C   TYR   208      78.092 110.249  54.288  1.00  0.00           C  
ATOM   2698  O   TYR   208      77.396 109.294  54.091  1.00  0.00           O  
ATOM   2699  N   GLY   209      79.235 110.353  53.589  1.00  0.00           N  
ATOM   2700  H   GLY   209      79.738 111.215  53.747  1.00  0.00           H  
ATOM   2701  CA  GLY   209      79.748 109.385  52.629  1.00  0.00           C  
ATOM   2702  HA2 GLY   209      80.636 108.905  53.039  1.00  0.00           H  
ATOM   2703  HA3 GLY   209      78.986 108.655  52.354  1.00  0.00           H  
ATOM   2704  C   GLY   209      80.140 110.126  51.379  1.00  0.00           C  
ATOM   2705  O   GLY   209      79.244 110.707  50.820  1.00  0.00           O  
ATOM   2706  N   GLN   210      81.400 110.244  50.966  1.00  0.00           N  
ATOM   2707  H   GLN   210      81.535 110.538  50.009  1.00  0.00           H  
ATOM   2708  CA  GLN   210      82.653 109.897  51.656  1.00  0.00           C  
ATOM   2709  HA  GLN   210      83.421 110.153  50.927  1.00  0.00           H  
ATOM   2710  CB  GLN   210      82.905 110.706  53.001  1.00  0.00           C  
ATOM   2711  HB2 GLN   210      82.055 110.492  53.650  1.00  0.00           H  
ATOM   2712  HB3 GLN   210      83.797 110.299  53.478  1.00  0.00           H  
ATOM   2713  CG  GLN   210      82.985 112.262  52.919  1.00  0.00           C  
ATOM   2714  HG2 GLN   210      83.300 112.684  53.873  1.00  0.00           H  
ATOM   2715  HG3 GLN   210      83.679 112.602  52.151  1.00  0.00           H  
ATOM   2716  CD  GLN   210      81.593 112.847  52.709  1.00  0.00           C  
ATOM   2717  OE1 GLN   210      80.555 112.720  53.403  1.00  0.00           O  
ATOM   2718  NE2 GLN   210      81.341 113.634  51.690  1.00  0.00           N  
ATOM   2719 HE21 GLN   210      80.381 113.887  51.506  1.00  0.00           H  
ATOM   2720 HE22 GLN   210      82.087 113.930  51.076  1.00  0.00           H  
ATOM   2721  C   GLN   210      82.765 108.367  51.810  1.00  0.00           C  
ATOM   2722  O   GLN   210      83.186 107.813  52.813  1.00  0.00           O  
ATOM   2723  N   GLN   211      82.290 107.648  50.845  1.00  0.00           N  
ATOM   2724  H   GLN   211      82.152 108.150  49.979  1.00  0.00           H  
ATOM   2725  CA  GLN   211      82.171 106.206  50.918  1.00  0.00           C  
ATOM   2726  HA  GLN   211      81.754 105.990  51.901  1.00  0.00           H  
ATOM   2727  CB  GLN   211      81.253 105.791  49.718  1.00  0.00           C  
ATOM   2728  HB2 GLN   211      80.463 106.540  49.652  1.00  0.00           H  
ATOM   2729  HB3 GLN   211      81.954 105.692  48.889  1.00  0.00           H  
ATOM   2730  CG  GLN   211      80.557 104.397  49.947  1.00  0.00           C  
ATOM   2731  HG2 GLN   211      80.018 104.151  49.033  1.00  0.00           H  
ATOM   2732  HG3 GLN   211      81.357 103.680  50.132  1.00  0.00           H  
ATOM   2733  CD  GLN   211      79.499 104.462  51.019  1.00  0.00           C  
ATOM   2734  OE1 GLN   211      79.465 105.267  51.935  1.00  0.00           O  
ATOM   2735  NE2 GLN   211      78.534 103.574  51.011  1.00  0.00           N  
ATOM   2736 HE21 GLN   211      78.583 102.875  50.283  1.00  0.00           H  
ATOM   2737 HE22 GLN   211      77.859 103.510  51.759  1.00  0.00           H  
ATOM   2738  C   GLN   211      83.452 105.379  50.900  1.00  0.00           C  
ATOM   2739  O   GLN   211      83.475 104.269  51.488  1.00  0.00           O  
ATOM   2740  N   ASP   212      84.559 105.895  50.360  1.00  0.00           N  
ATOM   2741  H   ASP   212      84.420 106.747  49.836  1.00  0.00           H  
ATOM   2742  CA  ASP   212      85.887 105.230  50.267  1.00  0.00           C  
ATOM   2743  HA  ASP   212      85.877 104.233  50.708  1.00  0.00           H  
ATOM   2744  CB  ASP   212      86.242 105.101  48.747  1.00  0.00           C  
ATOM   2745  HB2 ASP   212      86.289 105.997  48.128  1.00  0.00           H  
ATOM   2746  HB3 ASP   212      87.273 104.750  48.710  1.00  0.00           H  
ATOM   2747  CG  ASP   212      85.321 104.182  47.959  1.00  0.00           C  
ATOM   2748  OD1 ASP   212      84.367 104.659  47.337  1.00  0.00           O  
ATOM   2749  OD2 ASP   212      85.527 102.934  48.047  1.00  0.00           O  
ATOM   2750  C   ASP   212      87.034 105.933  51.081  1.00  0.00           C  
ATOM   2751  O   ASP   212      88.029 105.311  51.485  1.00  0.00           O  
ATOM   2752  N   ARG   213      86.884 107.247  51.302  1.00  0.00           N  
ATOM   2753  H   ARG   213      85.994 107.640  51.032  1.00  0.00           H  
ATOM   2754  CA  ARG   213      87.778 108.073  52.087  1.00  0.00           C  
ATOM   2755  HA  ARG   213      88.141 107.529  52.958  1.00  0.00           H  
ATOM   2756  CB  ARG   213      89.049 108.187  51.215  1.00  0.00           C  
ATOM   2757  HB2 ARG   213      89.292 107.223  50.768  1.00  0.00           H  
ATOM   2758  HB3 ARG   213      88.787 108.898  50.432  1.00  0.00           H  
ATOM   2759  CG  ARG   213      90.202 108.714  52.013  1.00  0.00           C  
ATOM   2760  HG2 ARG   213      90.957 109.115  51.337  1.00  0.00           H  
ATOM   2761  HG3 ARG   213      89.857 109.634  52.486  1.00  0.00           H  
ATOM   2762  CD  ARG   213      90.898 107.735  52.978  1.00  0.00           C  
ATOM   2763  HD2 ARG   213      90.277 107.504  53.842  1.00  0.00           H  
ATOM   2764  HD3 ARG   213      90.963 106.771  52.473  1.00  0.00           H  
ATOM   2765  NE  ARG   213      92.255 108.298  53.309  1.00  0.00           N  
ATOM   2766  HE  ARG   213      93.012 108.115  52.666  1.00  0.00           H  
ATOM   2767  CZ  ARG   213      92.543 109.175  54.298  1.00  0.00           C  
ATOM   2768  NH1 ARG   213      91.662 109.547  55.188  1.00  0.00           N  
ATOM   2769 HH11 ARG   213      92.031 110.016  56.003  1.00  0.00           H  
ATOM   2770 HH12 ARG   213      90.799 109.031  55.284  1.00  0.00           H  
ATOM   2771  NH2 ARG   213      93.702 109.684  54.433  1.00  0.00           N  
ATOM   2772 HH21 ARG   213      93.872 110.436  55.086  1.00  0.00           H  
ATOM   2773 HH22 ARG   213      94.353 109.444  53.700  1.00  0.00           H  
ATOM   2774  C   ARG   213      87.224 109.426  52.547  1.00  0.00           C  
ATOM   2775  O   ARG   213      87.222 110.409  51.834  1.00  0.00           O  
ATOM   2776  N   GLY   214      86.722 109.532  53.790  1.00  0.00           N  
ATOM   2777  H   GLY   214      86.415 110.426  54.146  1.00  0.00           H  
ATOM   2778  CA  GLY   214      86.738 108.545  54.903  1.00  0.00           C  
ATOM   2779  HA2 GLY   214      86.122 108.864  55.744  1.00  0.00           H  
ATOM   2780  HA3 GLY   214      86.299 107.602  54.578  1.00  0.00           H  
ATOM   2781  C   GLY   214      88.088 108.333  55.534  1.00  0.00           C  
ATOM   2782  O   GLY   214      88.519 107.175  55.548  1.00  0.00           O  
ATOM   2783  OXT GLY   214      88.810 109.295  55.888  1.00  0.00           O  
TER    2784      GLY   214 
END   
