# Supplementary material for: Visualization of oligomerization, clustering, and density transition of intrinsically disordered proteins
Source: Natl Sci Rev. 2026 Feb 14;13(7):nwag107. doi: 10.1093/nsr/nwag107 (PMC13114874; doi:10.1093/nsr/nwag107)
Supplement: nwag107_Supplemental_Files [file nwag107_supplemental_files.zip › SI-MD-Structures/MD-Sturctures/frame214.pdb]

CRYST1  135.055  149.213  136.818  90.00  90.00  90.00               1
ATOM      1  N   MET     1      20.345  97.323  85.834  1.00  0.00           N  
ATOM      2  H1  MET     1      20.618  97.672  86.742  1.00  0.00           H  
ATOM      3  H2  MET     1      19.445  97.698  85.571  1.00  0.00           H  
ATOM      4  H3  MET     1      20.202  96.325  85.782  1.00  0.00           H  
ATOM      5  CA  MET     1      21.328  97.608  84.782  1.00  0.00           C  
ATOM      6  HA  MET     1      21.607  98.657  84.877  1.00  0.00           H  
ATOM      7  CB  MET     1      22.571  96.752  84.781  1.00  0.00           C  
ATOM      8  HB2 MET     1      22.184  95.733  84.804  1.00  0.00           H  
ATOM      9  HB3 MET     1      23.171  96.878  83.880  1.00  0.00           H  
ATOM     10  CG  MET     1      23.587  96.794  85.954  1.00  0.00           C  
ATOM     11  HG2 MET     1      24.075  97.768  85.904  1.00  0.00           H  
ATOM     12  HG3 MET     1      23.122  96.643  86.928  1.00  0.00           H  
ATOM     13  SD  MET     1      24.916  95.513  85.936  1.00  0.00           S  
ATOM     14  CE  MET     1      23.881  94.084  86.269  1.00  0.00           C  
ATOM     15  HE1 MET     1      23.310  93.936  85.352  1.00  0.00           H  
ATOM     16  HE2 MET     1      24.512  93.206  86.407  1.00  0.00           H  
ATOM     17  HE3 MET     1      23.265  94.250  87.153  1.00  0.00           H  
ATOM     18  C   MET     1      20.571  97.258  83.490  1.00  0.00           C  
ATOM     19  O   MET     1      19.979  96.178  83.411  1.00  0.00           O  
ATOM     20  N   ALA     2      20.737  98.095  82.379  1.00  0.00           N  
ATOM     21  H   ALA     2      20.399  97.659  81.533  1.00  0.00           H  
ATOM     22  CA  ALA     2      21.182  99.428  82.289  1.00  0.00           C  
ATOM     23  HA  ALA     2      21.008  99.754  81.263  1.00  0.00           H  
ATOM     24  CB  ALA     2      20.162 100.167  83.167  1.00  0.00           C  
ATOM     25  HB1 ALA     2      20.239  99.951  84.232  1.00  0.00           H  
ATOM     26  HB2 ALA     2      20.402 101.220  83.015  1.00  0.00           H  
ATOM     27  HB3 ALA     2      19.114 100.029  82.899  1.00  0.00           H  
ATOM     28  C   ALA     2      22.730  99.539  82.555  1.00  0.00           C  
ATOM     29  O   ALA     2      23.223  99.800  83.699  1.00  0.00           O  
ATOM     30  N   SER     3      23.580  99.141  81.547  1.00  0.00           N  
ATOM     31  H   SER     3      24.503  99.026  81.941  1.00  0.00           H  
ATOM     32  CA  SER     3      23.280  98.825  80.195  1.00  0.00           C  
ATOM     33  HA  SER     3      22.414  99.368  79.818  1.00  0.00           H  
ATOM     34  CB  SER     3      24.442  99.301  79.395  1.00  0.00           C  
ATOM     35  HB2 SER     3      24.929 100.209  79.751  1.00  0.00           H  
ATOM     36  HB3 SER     3      25.164  98.495  79.262  1.00  0.00           H  
ATOM     37  OG  SER     3      24.022  99.502  78.060  1.00  0.00           O  
ATOM     38  HG  SER     3      24.158 100.444  77.932  1.00  0.00           H  
ATOM     39  C   SER     3      23.067  97.316  80.064  1.00  0.00           C  
ATOM     40  O   SER     3      23.011  96.540  81.041  1.00  0.00           O  
ATOM     41  N   ASN     4      22.773  96.897  78.771  1.00  0.00           N  
ATOM     42  H   ASN     4      22.919  97.464  77.948  1.00  0.00           H  
ATOM     43  CA  ASN     4      22.158  95.711  78.480  1.00  0.00           C  
ATOM     44  HA  ASN     4      22.023  95.097  79.371  1.00  0.00           H  
ATOM     45  CB  ASN     4      20.695  96.119  78.104  1.00  0.00           C  
ATOM     46  HB2 ASN     4      20.814  96.802  77.263  1.00  0.00           H  
ATOM     47  HB3 ASN     4      20.179  95.238  77.724  1.00  0.00           H  
ATOM     48  CG  ASN     4      19.950  96.896  79.159  1.00  0.00           C  
ATOM     49  OD1 ASN     4      20.070  98.109  79.294  1.00  0.00           O  
ATOM     50  ND2 ASN     4      19.111  96.166  79.895  1.00  0.00           N  
ATOM     51 HD21 ASN     4      18.473  96.692  80.475  1.00  0.00           H  
ATOM     52 HD22 ASN     4      19.016  95.176  79.719  1.00  0.00           H  
ATOM     53  C   ASN     4      22.763  94.744  77.420  1.00  0.00           C  
ATOM     54  O   ASN     4      22.537  94.843  76.189  1.00  0.00           O  
ATOM     55  N   ASP     5      23.628  93.882  77.869  1.00  0.00           N  
ATOM     56  H   ASP     5      23.714  93.072  77.273  1.00  0.00           H  
ATOM     57  CA  ASP     5      24.222  93.640  79.167  1.00  0.00           C  
ATOM     58  HA  ASP     5      23.965  94.448  79.852  1.00  0.00           H  
ATOM     59  CB  ASP     5      23.625  92.373  79.782  1.00  0.00           C  
ATOM     60  HB2 ASP     5      23.793  91.480  79.180  1.00  0.00           H  
ATOM     61  HB3 ASP     5      24.050  92.248  80.778  1.00  0.00           H  
ATOM     62  CG  ASP     5      22.153  92.417  79.947  1.00  0.00           C  
ATOM     63  OD1 ASP     5      21.686  93.092  80.917  1.00  0.00           O  
ATOM     64  OD2 ASP     5      21.431  91.745  79.201  1.00  0.00           O  
ATOM     65  C   ASP     5      25.760  93.471  79.132  1.00  0.00           C  
ATOM     66  O   ASP     5      26.314  93.100  78.122  1.00  0.00           O  
ATOM     67  N   TYR     6      26.442  93.860  80.220  1.00  0.00           N  
ATOM     68  H   TYR     6      25.876  94.181  80.993  1.00  0.00           H  
ATOM     69  CA  TYR     6      27.873  94.047  80.272  1.00  0.00           C  
ATOM     70  HA  TYR     6      28.275  94.695  79.493  1.00  0.00           H  
ATOM     71  CB  TYR     6      28.501  94.747  81.501  1.00  0.00           C  
ATOM     72  HB2 TYR     6      28.309  94.057  82.323  1.00  0.00           H  
ATOM     73  HB3 TYR     6      29.578  94.728  81.331  1.00  0.00           H  
ATOM     74  CG  TYR     6      28.019  96.187  81.723  1.00  0.00           C  
ATOM     75  CD1 TYR     6      26.990  96.327  82.658  1.00  0.00           C  
ATOM     76  HD1 TYR     6      26.673  95.476  83.243  1.00  0.00           H  
ATOM     77  CE1 TYR     6      26.448  97.596  82.942  1.00  0.00           C  
ATOM     78  HE1 TYR     6      25.554  97.657  83.545  1.00  0.00           H  
ATOM     79  CZ  TYR     6      26.926  98.699  82.221  1.00  0.00           C  
ATOM     80  OH  TYR     6      26.414 100.002  82.369  1.00  0.00           O  
ATOM     81  HH  TYR     6      26.867 100.673  81.853  1.00  0.00           H  
ATOM     82  CE2 TYR     6      27.901  98.537  81.196  1.00  0.00           C  
ATOM     83  HE2 TYR     6      28.256  99.427  80.698  1.00  0.00           H  
ATOM     84  CD2 TYR     6      28.433  97.289  80.930  1.00  0.00           C  
ATOM     85  HD2 TYR     6      29.283  97.216  80.268  1.00  0.00           H  
ATOM     86  C   TYR     6      28.648  92.768  80.073  1.00  0.00           C  
ATOM     87  O   TYR     6      28.353  91.693  80.578  1.00  0.00           O  
ATOM     88  N   THR     7      29.747  92.823  79.277  1.00  0.00           N  
ATOM     89  H   THR     7      29.962  93.762  78.973  1.00  0.00           H  
ATOM     90  CA  THR     7      30.629  91.753  78.811  1.00  0.00           C  
ATOM     91  HA  THR     7      30.738  91.041  79.630  1.00  0.00           H  
ATOM     92  CB  THR     7      29.955  90.967  77.687  1.00  0.00           C  
ATOM     93  HB  THR     7      28.866  90.947  77.725  1.00  0.00           H  
ATOM     94  CG2 THR     7      30.093  91.574  76.254  1.00  0.00           C  
ATOM     95 HG21 THR     7      30.025  92.662  76.247  1.00  0.00           H  
ATOM     96 HG22 THR     7      31.051  91.188  75.906  1.00  0.00           H  
ATOM     97 HG23 THR     7      29.298  91.068  75.705  1.00  0.00           H  
ATOM     98  OG1 THR     7      30.470  89.732  77.647  1.00  0.00           O  
ATOM     99  HG1 THR     7      30.020  89.166  78.278  1.00  0.00           H  
ATOM    100  C   THR     7      32.119  91.965  78.530  1.00  0.00           C  
ATOM    101  O   THR     7      32.516  93.110  78.354  1.00  0.00           O  
ATOM    102  N   GLN     8      32.864  90.898  78.418  1.00  0.00           N  
ATOM    103  H   GLN     8      32.341  90.036  78.344  1.00  0.00           H  
ATOM    104  CA  GLN     8      34.314  90.781  78.101  1.00  0.00           C  
ATOM    105  HA  GLN     8      34.756  91.177  79.015  1.00  0.00           H  
ATOM    106  CB  GLN     8      34.679  89.270  78.086  1.00  0.00           C  
ATOM    107  HB2 GLN     8      35.753  89.132  77.961  1.00  0.00           H  
ATOM    108  HB3 GLN     8      34.474  88.872  79.080  1.00  0.00           H  
ATOM    109  CG  GLN     8      33.920  88.292  77.112  1.00  0.00           C  
ATOM    110  HG2 GLN     8      34.076  87.270  77.458  1.00  0.00           H  
ATOM    111  HG3 GLN     8      32.859  88.508  76.993  1.00  0.00           H  
ATOM    112  CD  GLN     8      34.372  88.252  75.676  1.00  0.00           C  
ATOM    113  OE1 GLN     8      35.345  88.886  75.234  1.00  0.00           O  
ATOM    114  NE2 GLN     8      33.702  87.472  74.866  1.00  0.00           N  
ATOM    115 HE21 GLN     8      32.858  87.127  75.302  1.00  0.00           H  
ATOM    116 HE22 GLN     8      33.779  87.621  73.870  1.00  0.00           H  
ATOM    117  C   GLN     8      34.790  91.505  76.793  1.00  0.00           C  
ATOM    118  O   GLN     8      34.086  91.547  75.777  1.00  0.00           O  
ATOM    119  N   GLN     9      36.006  92.086  76.692  1.00  0.00           N  
ATOM    120  H   GLN     9      36.125  92.574  75.816  1.00  0.00           H  
ATOM    121  CA  GLN     9      37.098  92.418  77.714  1.00  0.00           C  
ATOM    122  HA  GLN     9      38.013  92.787  77.251  1.00  0.00           H  
ATOM    123  CB  GLN     9      36.527  93.376  78.762  1.00  0.00           C  
ATOM    124  HB2 GLN     9      35.788  92.841  79.360  1.00  0.00           H  
ATOM    125  HB3 GLN     9      37.380  93.675  79.370  1.00  0.00           H  
ATOM    126  CG  GLN     9      35.670  94.596  78.269  1.00  0.00           C  
ATOM    127  HG2 GLN     9      36.278  95.230  77.624  1.00  0.00           H  
ATOM    128  HG3 GLN     9      34.778  94.180  77.802  1.00  0.00           H  
ATOM    129  CD  GLN     9      35.207  95.459  79.367  1.00  0.00           C  
ATOM    130  OE1 GLN     9      35.541  95.330  80.539  1.00  0.00           O  
ATOM    131  NE2 GLN     9      34.551  96.580  79.054  1.00  0.00           N  
ATOM    132 HE21 GLN     9      34.623  96.863  78.087  1.00  0.00           H  
ATOM    133 HE22 GLN     9      34.012  97.112  79.722  1.00  0.00           H  
ATOM    134  C   GLN     9      37.604  91.125  78.359  1.00  0.00           C  
ATOM    135  O   GLN     9      37.438  90.884  79.531  1.00  0.00           O  
ATOM    136  N   ALA    10      38.256  90.208  77.628  1.00  0.00           N  
ATOM    137  H   ALA    10      38.553  89.437  78.210  1.00  0.00           H  
ATOM    138  CA  ALA    10      38.455  90.064  76.163  1.00  0.00           C  
ATOM    139  HA  ALA    10      37.514  90.067  75.613  1.00  0.00           H  
ATOM    140  CB  ALA    10      39.358  91.125  75.571  1.00  0.00           C  
ATOM    141  HB1 ALA    10      39.724  90.875  74.575  1.00  0.00           H  
ATOM    142  HB2 ALA    10      38.971  92.141  75.498  1.00  0.00           H  
ATOM    143  HB3 ALA    10      40.232  91.255  76.209  1.00  0.00           H  
ATOM    144  C   ALA    10      38.915  88.651  75.953  1.00  0.00           C  
ATOM    145  O   ALA    10      40.114  88.410  76.175  1.00  0.00           O  
ATOM    146  N   THR    11      38.035  87.758  75.421  1.00  0.00           N  
ATOM    147  H   THR    11      37.130  88.175  75.254  1.00  0.00           H  
ATOM    148  CA  THR    11      38.288  86.403  74.838  1.00  0.00           C  
ATOM    149  HA  THR    11      38.391  85.707  75.670  1.00  0.00           H  
ATOM    150  CB  THR    11      37.056  85.887  73.974  1.00  0.00           C  
ATOM    151  HB  THR    11      36.152  86.166  74.515  1.00  0.00           H  
ATOM    152  CG2 THR    11      37.123  86.410  72.542  1.00  0.00           C  
ATOM    153 HG21 THR    11      36.162  86.252  72.053  1.00  0.00           H  
ATOM    154 HG22 THR    11      37.296  87.485  72.594  1.00  0.00           H  
ATOM    155 HG23 THR    11      37.851  85.879  71.930  1.00  0.00           H  
ATOM    156  OG1 THR    11      37.256  84.511  73.887  1.00  0.00           O  
ATOM    157  HG1 THR    11      37.204  84.179  74.786  1.00  0.00           H  
ATOM    158  C   THR    11      39.656  86.349  74.024  1.00  0.00           C  
ATOM    159  O   THR    11      39.990  87.316  73.316  1.00  0.00           O  
ATOM    160  N   GLN    12      40.526  85.348  74.139  1.00  0.00           N  
ATOM    161  H   GLN    12      41.418  85.552  73.712  1.00  0.00           H  
ATOM    162  CA  GLN    12      40.404  84.193  75.039  1.00  0.00           C  
ATOM    163  HA  GLN    12      39.384  83.819  74.953  1.00  0.00           H  
ATOM    164  CB  GLN    12      41.326  83.015  74.486  1.00  0.00           C  
ATOM    165  HB2 GLN    12      40.974  82.216  75.138  1.00  0.00           H  
ATOM    166  HB3 GLN    12      41.036  82.806  73.456  1.00  0.00           H  
ATOM    167  CG  GLN    12      42.825  83.159  74.611  1.00  0.00           C  
ATOM    168  HG2 GLN    12      43.138  83.564  75.574  1.00  0.00           H  
ATOM    169  HG3 GLN    12      43.320  82.188  74.619  1.00  0.00           H  
ATOM    170  CD  GLN    12      43.540  84.056  73.649  1.00  0.00           C  
ATOM    171  OE1 GLN    12      43.008  84.883  72.954  1.00  0.00           O  
ATOM    172  NE2 GLN    12      44.806  83.883  73.474  1.00  0.00           N  
ATOM    173 HE21 GLN    12      45.304  84.411  72.771  1.00  0.00           H  
ATOM    174 HE22 GLN    12      45.260  83.125  73.962  1.00  0.00           H  
ATOM    175  C   GLN    12      40.688  84.565  76.485  1.00  0.00           C  
ATOM    176  O   GLN    12      41.368  85.593  76.723  1.00  0.00           O  
ATOM    177  N   SER    13      40.200  83.928  77.526  1.00  0.00           N  
ATOM    178  H   SER    13      39.591  83.157  77.292  1.00  0.00           H  
ATOM    179  CA  SER    13      40.772  84.018  78.858  1.00  0.00           C  
ATOM    180  HA  SER    13      40.870  85.092  79.021  1.00  0.00           H  
ATOM    181  CB  SER    13      39.983  83.389  79.952  1.00  0.00           C  
ATOM    182  HB2 SER    13      39.864  82.335  79.699  1.00  0.00           H  
ATOM    183  HB3 SER    13      40.587  83.517  80.850  1.00  0.00           H  
ATOM    184  OG  SER    13      38.631  83.865  80.100  1.00  0.00           O  
ATOM    185  HG  SER    13      38.356  83.713  81.007  1.00  0.00           H  
ATOM    186  C   SER    13      42.278  83.580  78.866  1.00  0.00           C  
ATOM    187  O   SER    13      42.599  82.479  78.379  1.00  0.00           O  
ATOM    188  N   TYR    14      43.192  84.347  79.425  1.00  0.00           N  
ATOM    189  H   TYR    14      42.891  85.183  79.905  1.00  0.00           H  
ATOM    190  CA  TYR    14      44.597  84.102  79.397  1.00  0.00           C  
ATOM    191  HA  TYR    14      44.933  83.203  78.881  1.00  0.00           H  
ATOM    192  CB  TYR    14      45.060  85.319  78.559  1.00  0.00           C  
ATOM    193  HB2 TYR    14      44.636  85.171  77.566  1.00  0.00           H  
ATOM    194  HB3 TYR    14      44.647  86.195  79.060  1.00  0.00           H  
ATOM    195  CG  TYR    14      46.562  85.604  78.500  1.00  0.00           C  
ATOM    196  CD1 TYR    14      47.327  85.094  77.456  1.00  0.00           C  
ATOM    197  HD1 TYR    14      46.811  84.590  76.651  1.00  0.00           H  
ATOM    198  CE1 TYR    14      48.688  85.223  77.451  1.00  0.00           C  
ATOM    199  HE1 TYR    14      49.254  84.741  76.668  1.00  0.00           H  
ATOM    200  CZ  TYR    14      49.348  85.897  78.494  1.00  0.00           C  
ATOM    201  OH  TYR    14      50.689  85.921  78.478  1.00  0.00           O  
ATOM    202  HH  TYR    14      51.037  86.047  79.364  1.00  0.00           H  
ATOM    203  CE2 TYR    14      48.621  86.380  79.588  1.00  0.00           C  
ATOM    204  HE2 TYR    14      49.149  86.749  80.455  1.00  0.00           H  
ATOM    205  CD2 TYR    14      47.181  86.286  79.577  1.00  0.00           C  
ATOM    206  HD2 TYR    14      46.665  86.561  80.485  1.00  0.00           H  
ATOM    207  C   TYR    14      45.067  83.977  80.878  1.00  0.00           C  
ATOM    208  O   TYR    14      44.564  84.713  81.645  1.00  0.00           O  
ATOM    209  N   GLY    15      46.117  83.236  81.202  1.00  0.00           N  
ATOM    210  H   GLY    15      46.477  83.265  82.146  1.00  0.00           H  
ATOM    211  CA  GLY    15      47.165  82.689  80.326  1.00  0.00           C  
ATOM    212  HA2 GLY    15      46.876  81.683  80.021  1.00  0.00           H  
ATOM    213  HA3 GLY    15      47.209  83.353  79.462  1.00  0.00           H  
ATOM    214  C   GLY    15      48.557  82.684  80.970  1.00  0.00           C  
ATOM    215  O   GLY    15      48.827  83.362  81.973  1.00  0.00           O  
ATOM    216  N   ALA    16      49.472  82.047  80.241  1.00  0.00           N  
ATOM    217  H   ALA    16      49.096  81.509  79.474  1.00  0.00           H  
ATOM    218  CA  ALA    16      50.916  82.117  80.381  1.00  0.00           C  
ATOM    219  HA  ALA    16      51.124  83.187  80.392  1.00  0.00           H  
ATOM    220  CB  ALA    16      51.285  81.444  81.702  1.00  0.00           C  
ATOM    221  HB1 ALA    16      52.283  81.750  82.016  1.00  0.00           H  
ATOM    222  HB2 ALA    16      50.607  81.775  82.488  1.00  0.00           H  
ATOM    223  HB3 ALA    16      51.255  80.361  81.582  1.00  0.00           H  
ATOM    224  C   ALA    16      51.679  81.517  79.204  1.00  0.00           C  
ATOM    225  O   ALA    16      51.232  80.556  78.467  1.00  0.00           O  
ATOM    226  N   TYR    17      52.845  82.130  79.007  1.00  0.00           N  
ATOM    227  H   TYR    17      53.121  82.827  79.683  1.00  0.00           H  
ATOM    228  CA  TYR    17      53.899  81.722  78.098  1.00  0.00           C  
ATOM    229  HA  TYR    17      53.636  80.759  77.662  1.00  0.00           H  
ATOM    230  CB  TYR    17      53.995  82.716  76.919  1.00  0.00           C  
ATOM    231  HB2 TYR    17      52.988  82.771  76.505  1.00  0.00           H  
ATOM    232  HB3 TYR    17      54.237  83.681  77.364  1.00  0.00           H  
ATOM    233  CG  TYR    17      55.024  82.391  75.826  1.00  0.00           C  
ATOM    234  CD1 TYR    17      56.106  83.304  75.635  1.00  0.00           C  
ATOM    235  HD1 TYR    17      56.226  84.107  76.348  1.00  0.00           H  
ATOM    236  CE1 TYR    17      56.937  83.126  74.485  1.00  0.00           C  
ATOM    237  HE1 TYR    17      57.750  83.829  74.383  1.00  0.00           H  
ATOM    238  CZ  TYR    17      56.749  81.995  73.677  1.00  0.00           C  
ATOM    239  OH  TYR    17      57.612  81.725  72.622  1.00  0.00           O  
ATOM    240  HH  TYR    17      57.770  80.790  72.469  1.00  0.00           H  
ATOM    241  CE2 TYR    17      55.614  81.158  73.859  1.00  0.00           C  
ATOM    242  HE2 TYR    17      55.586  80.233  73.302  1.00  0.00           H  
ATOM    243  CD2 TYR    17      54.777  81.326  74.982  1.00  0.00           C  
ATOM    244  HD2 TYR    17      54.037  80.605  75.297  1.00  0.00           H  
ATOM    245  C   TYR    17      55.286  81.512  78.778  1.00  0.00           C  
ATOM    246  O   TYR    17      56.024  82.476  79.065  1.00  0.00           O  
ATOM    247  N   PRO    18      55.690  80.310  79.104  1.00  0.00           N  
ATOM    248  CD  PRO    18      54.872  79.108  79.040  1.00  0.00           C  
ATOM    249  HD2 PRO    18      54.853  78.806  77.993  1.00  0.00           H  
ATOM    250  HD3 PRO    18      53.869  79.259  79.438  1.00  0.00           H  
ATOM    251  CG  PRO    18      55.627  78.063  79.830  1.00  0.00           C  
ATOM    252  HG2 PRO    18      55.517  77.103  79.326  1.00  0.00           H  
ATOM    253  HG3 PRO    18      55.206  78.058  80.836  1.00  0.00           H  
ATOM    254  CB  PRO    18      57.103  78.567  79.678  1.00  0.00           C  
ATOM    255  HB2 PRO    18      57.522  78.244  78.725  1.00  0.00           H  
ATOM    256  HB3 PRO    18      57.775  78.171  80.440  1.00  0.00           H  
ATOM    257  CA  PRO    18      57.034  80.067  79.715  1.00  0.00           C  
ATOM    258  HA  PRO    18      57.028  80.363  80.764  1.00  0.00           H  
ATOM    259  C   PRO    18      58.339  80.629  79.057  1.00  0.00           C  
ATOM    260  O   PRO    18      58.490  80.602  77.820  1.00  0.00           O  
ATOM    261  N   THR    19      59.365  80.996  79.818  1.00  0.00           N  
ATOM    262  H   THR    19      59.207  81.003  80.816  1.00  0.00           H  
ATOM    263  CA  THR    19      60.722  81.469  79.340  1.00  0.00           C  
ATOM    264  HA  THR    19      60.912  80.939  78.407  1.00  0.00           H  
ATOM    265  CB  THR    19      60.760  83.072  79.031  1.00  0.00           C  
ATOM    266  HB  THR    19      60.356  83.583  79.905  1.00  0.00           H  
ATOM    267  CG2 THR    19      62.144  83.557  78.724  1.00  0.00           C  
ATOM    268 HG21 THR    19      62.592  83.009  77.895  1.00  0.00           H  
ATOM    269 HG22 THR    19      62.144  84.628  78.522  1.00  0.00           H  
ATOM    270 HG23 THR    19      62.797  83.377  79.578  1.00  0.00           H  
ATOM    271  OG1 THR    19      60.032  83.385  77.875  1.00  0.00           O  
ATOM    272  HG1 THR    19      59.198  82.916  77.950  1.00  0.00           H  
ATOM    273  C   THR    19      61.808  81.168  80.395  1.00  0.00           C  
ATOM    274  O   THR    19      61.693  81.629  81.543  1.00  0.00           O  
ATOM    275  N   GLN    20      62.941  80.569  80.004  1.00  0.00           N  
ATOM    276  H   GLN    20      63.066  80.242  79.057  1.00  0.00           H  
ATOM    277  CA  GLN    20      63.996  80.113  80.979  1.00  0.00           C  
ATOM    278  HA  GLN    20      63.468  79.626  81.798  1.00  0.00           H  
ATOM    279  CB  GLN    20      64.945  79.178  80.224  1.00  0.00           C  
ATOM    280  HB2 GLN    20      65.461  79.662  79.395  1.00  0.00           H  
ATOM    281  HB3 GLN    20      65.701  78.813  80.920  1.00  0.00           H  
ATOM    282  CG  GLN    20      64.291  77.856  79.747  1.00  0.00           C  
ATOM    283  HG2 GLN    20      63.415  78.079  79.138  1.00  0.00           H  
ATOM    284  HG3 GLN    20      64.974  77.379  79.044  1.00  0.00           H  
ATOM    285  CD  GLN    20      63.775  76.954  80.893  1.00  0.00           C  
ATOM    286  OE1 GLN    20      63.803  77.278  82.095  1.00  0.00           O  
ATOM    287  NE2 GLN    20      63.088  75.886  80.575  1.00  0.00           N  
ATOM    288 HE21 GLN    20      62.888  75.651  79.613  1.00  0.00           H  
ATOM    289 HE22 GLN    20      62.786  75.224  81.276  1.00  0.00           H  
ATOM    290  C   GLN    20      64.727  81.264  81.579  1.00  0.00           C  
ATOM    291  O   GLN    20      64.736  82.349  80.938  1.00  0.00           O  
ATOM    292  N   PRO    21      65.258  81.196  82.803  1.00  0.00           N  
ATOM    293  CD  PRO    21      65.387  79.951  83.617  1.00  0.00           C  
ATOM    294  HD2 PRO    21      65.860  79.148  83.052  1.00  0.00           H  
ATOM    295  HD3 PRO    21      64.420  79.585  83.962  1.00  0.00           H  
ATOM    296  CG  PRO    21      66.284  80.193  84.828  1.00  0.00           C  
ATOM    297  HG2 PRO    21      67.316  80.086  84.492  1.00  0.00           H  
ATOM    298  HG3 PRO    21      66.111  79.506  85.656  1.00  0.00           H  
ATOM    299  CB  PRO    21      65.951  81.615  85.157  1.00  0.00           C  
ATOM    300  HB2 PRO    21      66.745  82.078  85.743  1.00  0.00           H  
ATOM    301  HB3 PRO    21      64.966  81.573  85.622  1.00  0.00           H  
ATOM    302  CA  PRO    21      65.884  82.201  83.681  1.00  0.00           C  
ATOM    303  HA  PRO    21      65.259  83.094  83.648  1.00  0.00           H  
ATOM    304  C   PRO    21      67.271  82.589  83.107  1.00  0.00           C  
ATOM    305  O   PRO    21      68.145  81.772  82.802  1.00  0.00           O  
ATOM    306  N   GLY    22      67.357  83.901  83.091  1.00  0.00           N  
ATOM    307  H   GLY    22      66.484  84.383  83.249  1.00  0.00           H  
ATOM    308  CA  GLY    22      68.638  84.634  82.917  1.00  0.00           C  
ATOM    309  HA2 GLY    22      69.174  84.189  82.079  1.00  0.00           H  
ATOM    310  HA3 GLY    22      68.465  85.672  82.634  1.00  0.00           H  
ATOM    311  C   GLY    22      69.552  84.745  84.172  1.00  0.00           C  
ATOM    312  O   GLY    22      69.168  84.464  85.252  1.00  0.00           O  
ATOM    313  N   GLN    23      70.824  85.100  83.971  1.00  0.00           N  
ATOM    314  H   GLN    23      71.068  85.165  82.994  1.00  0.00           H  
ATOM    315  CA  GLN    23      71.900  85.139  84.983  1.00  0.00           C  
ATOM    316  HA  GLN    23      71.865  84.126  85.383  1.00  0.00           H  
ATOM    317  CB  GLN    23      73.222  85.389  84.277  1.00  0.00           C  
ATOM    318  HB2 GLN    23      73.343  84.556  83.585  1.00  0.00           H  
ATOM    319  HB3 GLN    23      73.233  86.365  83.793  1.00  0.00           H  
ATOM    320  CG  GLN    23      74.490  85.484  85.149  1.00  0.00           C  
ATOM    321  HG2 GLN    23      75.251  85.416  84.371  1.00  0.00           H  
ATOM    322  HG3 GLN    23      74.515  86.425  85.699  1.00  0.00           H  
ATOM    323  CD  GLN    23      74.677  84.335  86.097  1.00  0.00           C  
ATOM    324  OE1 GLN    23      74.130  83.252  86.038  1.00  0.00           O  
ATOM    325  NE2 GLN    23      75.524  84.525  87.034  1.00  0.00           N  
ATOM    326 HE21 GLN    23      75.894  85.445  87.223  1.00  0.00           H  
ATOM    327 HE22 GLN    23      75.832  83.704  87.535  1.00  0.00           H  
ATOM    328  C   GLN    23      71.649  86.202  86.074  1.00  0.00           C  
ATOM    329  O   GLN    23      71.096  87.244  85.752  1.00  0.00           O  
ATOM    330  N   GLY    24      72.032  85.996  87.347  1.00  0.00           N  
ATOM    331  H   GLY    24      72.111  85.009  87.548  1.00  0.00           H  
ATOM    332  CA  GLY    24      71.990  86.967  88.392  1.00  0.00           C  
ATOM    333  HA2 GLY    24      71.183  87.675  88.201  1.00  0.00           H  
ATOM    334  HA3 GLY    24      71.926  86.448  89.348  1.00  0.00           H  
ATOM    335  C   GLY    24      73.313  87.761  88.423  1.00  0.00           C  
ATOM    336  O   GLY    24      74.322  87.096  88.420  1.00  0.00           O  
ATOM    337  N   TYR    25      73.242  89.098  88.531  1.00  0.00           N  
ATOM    338  H   TYR    25      72.339  89.549  88.486  1.00  0.00           H  
ATOM    339  CA  TYR    25      74.461  89.863  88.524  1.00  0.00           C  
ATOM    340  HA  TYR    25      75.277  89.206  88.824  1.00  0.00           H  
ATOM    341  CB  TYR    25      74.712  90.229  87.045  1.00  0.00           C  
ATOM    342  HB2 TYR    25      74.848  89.309  86.477  1.00  0.00           H  
ATOM    343  HB3 TYR    25      73.854  90.756  86.627  1.00  0.00           H  
ATOM    344  CG  TYR    25      75.851  91.207  86.793  1.00  0.00           C  
ATOM    345  CD1 TYR    25      77.044  90.657  86.376  1.00  0.00           C  
ATOM    346  HD1 TYR    25      77.210  89.590  86.411  1.00  0.00           H  
ATOM    347  CE1 TYR    25      78.096  91.582  86.111  1.00  0.00           C  
ATOM    348  HE1 TYR    25      79.100  91.188  86.052  1.00  0.00           H  
ATOM    349  CZ  TYR    25      77.926  92.978  86.291  1.00  0.00           C  
ATOM    350  OH  TYR    25      78.906  93.879  86.036  1.00  0.00           O  
ATOM    351  HH  TYR    25      78.547  94.770  86.012  1.00  0.00           H  
ATOM    352  CE2 TYR    25      76.627  93.460  86.587  1.00  0.00           C  
ATOM    353  HE2 TYR    25      76.447  94.509  86.773  1.00  0.00           H  
ATOM    354  CD2 TYR    25      75.600  92.591  86.858  1.00  0.00           C  
ATOM    355  HD2 TYR    25      74.656  92.977  87.212  1.00  0.00           H  
ATOM    356  C   TYR    25      74.334  91.064  89.444  1.00  0.00           C  
ATOM    357  O   TYR    25      73.187  91.479  89.696  1.00  0.00           O  
ATOM    358  N   SER    26      75.406  91.603  89.996  1.00  0.00           N  
ATOM    359  H   SER    26      76.341  91.245  89.864  1.00  0.00           H  
ATOM    360  CA  SER    26      75.196  92.684  90.969  1.00  0.00           C  
ATOM    361  HA  SER    26      74.169  92.773  91.323  1.00  0.00           H  
ATOM    362  CB  SER    26      76.053  92.415  92.174  1.00  0.00           C  
ATOM    363  HB2 SER    26      75.658  91.474  92.556  1.00  0.00           H  
ATOM    364  HB3 SER    26      77.110  92.343  91.917  1.00  0.00           H  
ATOM    365  OG  SER    26      75.944  93.428  93.193  1.00  0.00           O  
ATOM    366  HG  SER    26      75.059  93.294  93.540  1.00  0.00           H  
ATOM    367  C   SER    26      75.599  94.002  90.339  1.00  0.00           C  
ATOM    368  O   SER    26      76.719  94.523  90.576  1.00  0.00           O  
ATOM    369  N   GLN    27      74.637  94.615  89.673  1.00  0.00           N  
ATOM    370  H   GLN    27      73.712  94.215  89.607  1.00  0.00           H  
ATOM    371  CA  GLN    27      74.787  96.009  89.099  1.00  0.00           C  
ATOM    372  HA  GLN    27      75.653  95.859  88.454  1.00  0.00           H  
ATOM    373  CB  GLN    27      73.545  96.420  88.244  1.00  0.00           C  
ATOM    374  HB2 GLN    27      72.666  96.363  88.886  1.00  0.00           H  
ATOM    375  HB3 GLN    27      73.657  97.501  88.166  1.00  0.00           H  
ATOM    376  CG  GLN    27      73.333  95.809  86.939  1.00  0.00           C  
ATOM    377  HG2 GLN    27      73.277  94.721  86.931  1.00  0.00           H  
ATOM    378  HG3 GLN    27      72.389  96.204  86.564  1.00  0.00           H  
ATOM    379  CD  GLN    27      74.340  96.065  85.884  1.00  0.00           C  
ATOM    380  OE1 GLN    27      75.424  96.633  86.048  1.00  0.00           O  
ATOM    381  NE2 GLN    27      74.027  95.671  84.653  1.00  0.00           N  
ATOM    382 HE21 GLN    27      73.161  95.209  84.411  1.00  0.00           H  
ATOM    383 HE22 GLN    27      74.659  95.921  83.906  1.00  0.00           H  
ATOM    384  C   GLN    27      75.044  97.062  90.149  1.00  0.00           C  
ATOM    385  O   GLN    27      75.688  98.085  89.842  1.00  0.00           O  
ATOM    386  N   GLN    28      74.674  96.738  91.377  1.00  0.00           N  
ATOM    387  H   GLN    28      74.119  95.941  91.654  1.00  0.00           H  
ATOM    388  CA  GLN    28      74.832  97.533  92.534  1.00  0.00           C  
ATOM    389  HA  GLN    28      74.428  98.489  92.203  1.00  0.00           H  
ATOM    390  CB  GLN    28      73.980  96.939  93.684  1.00  0.00           C  
ATOM    391  HB2 GLN    28      72.931  96.890  93.393  1.00  0.00           H  
ATOM    392  HB3 GLN    28      74.279  95.963  94.064  1.00  0.00           H  
ATOM    393  CG  GLN    28      74.056  97.841  94.974  1.00  0.00           C  
ATOM    394  HG2 GLN    28      74.928  97.777  95.625  1.00  0.00           H  
ATOM    395  HG3 GLN    28      73.952  98.892  94.704  1.00  0.00           H  
ATOM    396  CD  GLN    28      72.928  97.494  95.889  1.00  0.00           C  
ATOM    397  OE1 GLN    28      72.080  96.598  95.795  1.00  0.00           O  
ATOM    398  NE2 GLN    28      72.794  98.240  97.012  1.00  0.00           N  
ATOM    399 HE21 GLN    28      72.219  97.849  97.745  1.00  0.00           H  
ATOM    400 HE22 GLN    28      73.453  98.984  97.194  1.00  0.00           H  
ATOM    401  C   GLN    28      76.299  97.698  92.840  1.00  0.00           C  
ATOM    402  O   GLN    28      76.769  98.856  93.131  1.00  0.00           O  
ATOM    403  N   SER    29      77.036  96.600  92.789  1.00  0.00           N  
ATOM    404  H   SER    29      76.607  95.776  92.394  1.00  0.00           H  
ATOM    405  CA  SER    29      78.525  96.632  93.097  1.00  0.00           C  
ATOM    406  HA  SER    29      78.791  97.565  93.594  1.00  0.00           H  
ATOM    407  CB  SER    29      78.861  95.499  94.058  1.00  0.00           C  
ATOM    408  HB2 SER    29      79.921  95.656  94.256  1.00  0.00           H  
ATOM    409  HB3 SER    29      78.180  95.511  94.909  1.00  0.00           H  
ATOM    410  OG  SER    29      78.697  94.241  93.394  1.00  0.00           O  
ATOM    411  HG  SER    29      77.753  94.075  93.345  1.00  0.00           H  
ATOM    412  C   SER    29      79.434  96.596  91.952  1.00  0.00           C  
ATOM    413  O   SER    29      80.635  96.671  92.116  1.00  0.00           O  
ATOM    414  N   SER    30      78.843  96.547  90.757  1.00  0.00           N  
ATOM    415  H   SER    30      77.856  96.347  90.825  1.00  0.00           H  
ATOM    416  CA  SER    30      79.514  96.566  89.372  1.00  0.00           C  
ATOM    417  HA  SER    30      80.145  95.677  89.366  1.00  0.00           H  
ATOM    418  CB  SER    30      78.469  96.588  88.277  1.00  0.00           C  
ATOM    419  HB2 SER    30      77.665  95.854  88.336  1.00  0.00           H  
ATOM    420  HB3 SER    30      77.940  97.538  88.202  1.00  0.00           H  
ATOM    421  OG  SER    30      79.220  96.426  87.046  1.00  0.00           O  
ATOM    422  HG  SER    30      78.810  96.973  86.371  1.00  0.00           H  
ATOM    423  C   SER    30      80.465  97.846  89.224  1.00  0.00           C  
ATOM    424  O   SER    30      79.986  98.849  89.771  1.00  0.00           O  
ATOM    425  N   GLN    31      81.633  97.944  88.537  1.00  0.00           N  
ATOM    426  H   GLN    31      81.878  98.922  88.487  1.00  0.00           H  
ATOM    427  CA  GLN    31      82.416  96.861  87.888  1.00  0.00           C  
ATOM    428  HA  GLN    31      81.776  96.621  87.039  1.00  0.00           H  
ATOM    429  CB  GLN    31      83.783  97.383  87.519  1.00  0.00           C  
ATOM    430  HB2 GLN    31      84.206  97.831  88.419  1.00  0.00           H  
ATOM    431  HB3 GLN    31      84.251  96.493  87.098  1.00  0.00           H  
ATOM    432  CG  GLN    31      83.634  98.504  86.438  1.00  0.00           C  
ATOM    433  HG2 GLN    31      83.141  99.386  86.847  1.00  0.00           H  
ATOM    434  HG3 GLN    31      84.592  98.925  86.130  1.00  0.00           H  
ATOM    435  CD  GLN    31      82.922  98.039  85.198  1.00  0.00           C  
ATOM    436  OE1 GLN    31      82.861  96.840  84.856  1.00  0.00           O  
ATOM    437  NE2 GLN    31      82.463  98.977  84.373  1.00  0.00           N  
ATOM    438 HE21 GLN    31      82.070  98.581  83.531  1.00  0.00           H  
ATOM    439 HE22 GLN    31      82.506  99.947  84.652  1.00  0.00           H  
ATOM    440  C   GLN    31      82.590  95.571  88.636  1.00  0.00           C  
ATOM    441  O   GLN    31      82.862  95.607  89.816  1.00  0.00           O  
ATOM    442  N   PRO    32      82.531  94.386  87.961  1.00  0.00           N  
ATOM    443  CD  PRO    32      82.321  94.156  86.504  1.00  0.00           C  
ATOM    444  HD2 PRO    32      83.210  94.345  85.902  1.00  0.00           H  
ATOM    445  HD3 PRO    32      81.507  94.789  86.150  1.00  0.00           H  
ATOM    446  CG  PRO    32      82.074  92.677  86.321  1.00  0.00           C  
ATOM    447  HG2 PRO    32      82.964  92.174  85.945  1.00  0.00           H  
ATOM    448  HG3 PRO    32      81.167  92.540  85.732  1.00  0.00           H  
ATOM    449  CB  PRO    32      81.678  92.161  87.683  1.00  0.00           C  
ATOM    450  HB2 PRO    32      81.874  91.105  87.868  1.00  0.00           H  
ATOM    451  HB3 PRO    32      80.628  92.405  87.845  1.00  0.00           H  
ATOM    452  CA  PRO    32      82.490  93.068  88.614  1.00  0.00           C  
ATOM    453  HA  PRO    32      81.958  93.259  89.546  1.00  0.00           H  
ATOM    454  C   PRO    32      83.832  92.531  88.976  1.00  0.00           C  
ATOM    455  O   PRO    32      84.433  91.736  88.280  1.00  0.00           O  
ATOM    456  N   TYR    33      84.356  93.124  90.050  1.00  0.00           N  
ATOM    457  H   TYR    33      83.863  93.891  90.484  1.00  0.00           H  
ATOM    458  CA  TYR    33      85.601  92.755  90.722  1.00  0.00           C  
ATOM    459  HA  TYR    33      86.200  92.059  90.135  1.00  0.00           H  
ATOM    460  CB  TYR    33      86.443  94.035  90.980  1.00  0.00           C  
ATOM    461  HB2 TYR    33      85.936  94.677  91.700  1.00  0.00           H  
ATOM    462  HB3 TYR    33      87.384  93.651  91.373  1.00  0.00           H  
ATOM    463  CG  TYR    33      86.829  94.893  89.808  1.00  0.00           C  
ATOM    464  CD1 TYR    33      86.767  94.371  88.446  1.00  0.00           C  
ATOM    465  HD1 TYR    33      86.571  93.314  88.338  1.00  0.00           H  
ATOM    466  CE1 TYR    33      86.983  95.213  87.353  1.00  0.00           C  
ATOM    467  HE1 TYR    33      86.926  94.867  86.331  1.00  0.00           H  
ATOM    468  CZ  TYR    33      87.340  96.515  87.558  1.00  0.00           C  
ATOM    469  OH  TYR    33      87.471  97.355  86.526  1.00  0.00           O  
ATOM    470  HH  TYR    33      86.780  97.215  85.874  1.00  0.00           H  
ATOM    471  CE2 TYR    33      87.493  97.054  88.867  1.00  0.00           C  
ATOM    472  HE2 TYR    33      87.823  98.063  89.063  1.00  0.00           H  
ATOM    473  CD2 TYR    33      87.258  96.214  89.958  1.00  0.00           C  
ATOM    474  HD2 TYR    33      87.327  96.566  90.977  1.00  0.00           H  
ATOM    475  C   TYR    33      85.348  92.094  92.163  1.00  0.00           C  
ATOM    476  O   TYR    33      86.218  92.093  93.013  1.00  0.00           O  
ATOM    477  N   GLY    34      84.154  91.575  92.444  1.00  0.00           N  
ATOM    478  H   GLY    34      83.414  91.818  91.801  1.00  0.00           H  
ATOM    479  CA  GLY    34      83.797  91.001  93.783  1.00  0.00           C  
ATOM    480  HA2 GLY    34      83.666  89.934  93.605  1.00  0.00           H  
ATOM    481  HA3 GLY    34      84.550  91.139  94.559  1.00  0.00           H  
ATOM    482  C   GLY    34      82.515  91.581  94.220  1.00  0.00           C  
ATOM    483  O   GLY    34      82.118  92.697  93.832  1.00  0.00           O  
ATOM    484  N   GLN    35      81.884  90.866  95.149  1.00  0.00           N  
ATOM    485  H   GLN    35      82.420  90.069  95.461  1.00  0.00           H  
ATOM    486  CA  GLN    35      80.515  91.014  95.636  1.00  0.00           C  
ATOM    487  HA  GLN    35      80.088  91.973  95.339  1.00  0.00           H  
ATOM    488  CB  GLN    35      79.720  89.947  94.850  1.00  0.00           C  
ATOM    489  HB2 GLN    35      79.950  90.002  93.786  1.00  0.00           H  
ATOM    490  HB3 GLN    35      80.024  88.985  95.262  1.00  0.00           H  
ATOM    491  CG  GLN    35      78.221  89.979  95.104  1.00  0.00           C  
ATOM    492  HG2 GLN    35      78.000  89.594  96.100  1.00  0.00           H  
ATOM    493  HG3 GLN    35      77.761  90.959  94.981  1.00  0.00           H  
ATOM    494  CD  GLN    35      77.384  89.186  94.028  1.00  0.00           C  
ATOM    495  OE1 GLN    35      77.903  88.538  93.102  1.00  0.00           O  
ATOM    496  NE2 GLN    35      76.118  89.393  93.898  1.00  0.00           N  
ATOM    497 HE21 GLN    35      75.691  89.785  94.725  1.00  0.00           H  
ATOM    498 HE22 GLN    35      75.565  89.001  93.149  1.00  0.00           H  
ATOM    499  C   GLN    35      80.351  90.912  97.116  1.00  0.00           C  
ATOM    500  O   GLN    35      80.364  89.798  97.660  1.00  0.00           O  
ATOM    501  N   GLN    36      80.069  91.954  97.864  1.00  0.00           N  
ATOM    502  H   GLN    36      79.529  91.740  98.689  1.00  0.00           H  
ATOM    503  CA  GLN    36      80.379  93.377  97.694  1.00  0.00           C  
ATOM    504  HA  GLN    36      79.766  93.802  96.899  1.00  0.00           H  
ATOM    505  CB  GLN    36      79.989  93.998  99.001  1.00  0.00           C  
ATOM    506  HB2 GLN    36      78.953  94.337  98.980  1.00  0.00           H  
ATOM    507  HB3 GLN    36      80.162  93.323  99.839  1.00  0.00           H  
ATOM    508  CG  GLN    36      80.828  95.216  99.374  1.00  0.00           C  
ATOM    509  HG2 GLN    36      80.603  95.553 100.386  1.00  0.00           H  
ATOM    510  HG3 GLN    36      81.845  94.858  99.213  1.00  0.00           H  
ATOM    511  CD  GLN    36      80.535  96.448  98.496  1.00  0.00           C  
ATOM    512  OE1 GLN    36      79.978  96.360  97.376  1.00  0.00           O  
ATOM    513  NE2 GLN    36      80.785  97.660  98.975  1.00  0.00           N  
ATOM    514 HE21 GLN    36      81.118  97.827  99.913  1.00  0.00           H  
ATOM    515 HE22 GLN    36      80.618  98.471  98.397  1.00  0.00           H  
ATOM    516  C   GLN    36      81.862  93.507  97.285  1.00  0.00           C  
ATOM    517  O   GLN    36      82.673  92.715  97.751  1.00  0.00           O  
ATOM    518  N   SER    37      82.149  94.491  96.401  1.00  0.00           N  
ATOM    519  H   SER    37      81.389  95.113  96.165  1.00  0.00           H  
ATOM    520  CA  SER    37      83.493  94.846  95.923  1.00  0.00           C  
ATOM    521  HA  SER    37      84.033  93.938  95.656  1.00  0.00           H  
ATOM    522  CB  SER    37      83.362  95.652  94.627  1.00  0.00           C  
ATOM    523  HB2 SER    37      82.631  95.229  93.937  1.00  0.00           H  
ATOM    524  HB3 SER    37      82.940  96.627  94.872  1.00  0.00           H  
ATOM    525  OG  SER    37      84.559  95.812  93.847  1.00  0.00           O  
ATOM    526  HG  SER    37      84.270  96.177  93.008  1.00  0.00           H  
ATOM    527  C   SER    37      84.227  95.669  97.032  1.00  0.00           C  
ATOM    528  O   SER    37      83.757  95.999  98.070  1.00  0.00           O  
ATOM    529  N   TYR    38      85.554  95.954  96.744  1.00  0.00           N  
ATOM    530  H   TYR    38      85.993  95.557  95.926  1.00  0.00           H  
ATOM    531  CA  TYR    38      86.518  96.768  97.533  1.00  0.00           C  
ATOM    532  HA  TYR    38      85.998  97.238  98.367  1.00  0.00           H  
ATOM    533  CB  TYR    38      87.607  95.809  98.114  1.00  0.00           C  
ATOM    534  HB2 TYR    38      87.142  95.166  98.862  1.00  0.00           H  
ATOM    535  HB3 TYR    38      88.040  95.064  97.447  1.00  0.00           H  
ATOM    536  CG  TYR    38      88.659  96.460  99.007  1.00  0.00           C  
ATOM    537  CD1 TYR    38      89.906  96.587  98.472  1.00  0.00           C  
ATOM    538  HD1 TYR    38      90.152  96.318  97.455  1.00  0.00           H  
ATOM    539  CE1 TYR    38      91.033  96.905  99.307  1.00  0.00           C  
ATOM    540  HE1 TYR    38      92.005  96.987  98.844  1.00  0.00           H  
ATOM    541  CZ  TYR    38      90.830  97.193 100.683  1.00  0.00           C  
ATOM    542  OH  TYR    38      91.886  97.548 101.402  1.00  0.00           O  
ATOM    543  HH  TYR    38      91.650  98.084 102.162  1.00  0.00           H  
ATOM    544  CE2 TYR    38      89.511  97.228 101.235  1.00  0.00           C  
ATOM    545  HE2 TYR    38      89.342  97.461 102.276  1.00  0.00           H  
ATOM    546  CD2 TYR    38      88.420  96.826 100.384  1.00  0.00           C  
ATOM    547  HD2 TYR    38      87.408  96.704 100.741  1.00  0.00           H  
ATOM    548  C   TYR    38      87.149  97.696  96.474  1.00  0.00           C  
ATOM    549  O   TYR    38      87.874  97.224  95.606  1.00  0.00           O  
ATOM    550  N   SER    39      87.009  99.034  96.599  1.00  0.00           N  
ATOM    551  H   SER    39      86.380  99.481  97.252  1.00  0.00           H  
ATOM    552  CA  SER    39      87.885  99.906  95.855  1.00  0.00           C  
ATOM    553  HA  SER    39      88.051  99.372  94.920  1.00  0.00           H  
ATOM    554  CB  SER    39      87.210 101.252  95.601  1.00  0.00           C  
ATOM    555  HB2 SER    39      86.181 101.094  95.277  1.00  0.00           H  
ATOM    556  HB3 SER    39      87.214 101.812  96.536  1.00  0.00           H  
ATOM    557  OG  SER    39      87.876 102.134  94.781  1.00  0.00           O  
ATOM    558  HG  SER    39      87.607 101.821  93.914  1.00  0.00           H  
ATOM    559  C   SER    39      89.159 100.079  96.589  1.00  0.00           C  
ATOM    560  O   SER    39      89.226 100.562  97.686  1.00  0.00           O  
ATOM    561  N   GLY    40      90.187  99.492  95.966  1.00  0.00           N  
ATOM    562  H   GLY    40      90.072  99.047  95.067  1.00  0.00           H  
ATOM    563  CA  GLY    40      91.518  99.286  96.504  1.00  0.00           C  
ATOM    564  HA2 GLY    40      91.416  99.024  97.557  1.00  0.00           H  
ATOM    565  HA3 GLY    40      91.973  98.428  96.010  1.00  0.00           H  
ATOM    566  C   GLY    40      92.394 100.507  96.360  1.00  0.00           C  
ATOM    567  O   GLY    40      91.878 101.539  96.627  1.00  0.00           O  
ATOM    568  N   TYR    41      93.664 100.452  95.780  1.00  0.00           N  
ATOM    569  H   TYR    41      94.135 101.346  95.800  1.00  0.00           H  
ATOM    570  CA  TYR    41      94.354  99.335  95.210  1.00  0.00           C  
ATOM    571  HA  TYR    41      94.123  98.398  95.718  1.00  0.00           H  
ATOM    572  CB  TYR    41      94.120  99.346  93.646  1.00  0.00           C  
ATOM    573  HB2 TYR    41      94.258 100.386  93.349  1.00  0.00           H  
ATOM    574  HB3 TYR    41      94.844  98.726  93.118  1.00  0.00           H  
ATOM    575  CG  TYR    41      92.719  99.041  93.293  1.00  0.00           C  
ATOM    576  CD1 TYR    41      92.146  97.748  93.413  1.00  0.00           C  
ATOM    577  HD1 TYR    41      92.804  96.914  93.605  1.00  0.00           H  
ATOM    578  CE1 TYR    41      90.784  97.425  93.114  1.00  0.00           C  
ATOM    579  HE1 TYR    41      90.447  96.401  93.179  1.00  0.00           H  
ATOM    580  CZ  TYR    41      89.931  98.461  92.674  1.00  0.00           C  
ATOM    581  OH  TYR    41      88.697  98.208  92.149  1.00  0.00           O  
ATOM    582  HH  TYR    41      88.079  98.877  92.453  1.00  0.00           H  
ATOM    583  CE2 TYR    41      90.419  99.786  92.658  1.00  0.00           C  
ATOM    584  HE2 TYR    41      89.738 100.528  92.269  1.00  0.00           H  
ATOM    585  CD2 TYR    41      91.760 100.112  92.954  1.00  0.00           C  
ATOM    586  HD2 TYR    41      92.145 101.121  92.918  1.00  0.00           H  
ATOM    587  C   TYR    41      95.908  99.542  95.283  1.00  0.00           C  
ATOM    588  O   TYR    41      96.366 100.677  95.318  1.00  0.00           O  
ATOM    589  N   SER    42      96.687  98.461  95.275  1.00  0.00           N  
ATOM    590  H   SER    42      96.257  97.551  95.189  1.00  0.00           H  
ATOM    591  CA  SER    42      98.159  98.500  95.255  1.00  0.00           C  
ATOM    592  HA  SER    42      98.616  99.186  95.969  1.00  0.00           H  
ATOM    593  CB  SER    42      98.742  97.112  95.730  1.00  0.00           C  
ATOM    594  HB2 SER    42      98.120  96.395  95.194  1.00  0.00           H  
ATOM    595  HB3 SER    42      99.774  97.094  95.381  1.00  0.00           H  
ATOM    596  OG  SER    42      98.557  97.025  97.054  1.00  0.00           O  
ATOM    597  HG  SER    42      98.965  96.196  97.314  1.00  0.00           H  
ATOM    598  C   SER    42      98.560  98.797  93.797  1.00  0.00           C  
ATOM    599  O   SER    42      98.895  97.853  93.039  1.00  0.00           O  
ATOM    600  N   GLN    43      98.528 100.086  93.397  1.00  0.00           N  
ATOM    601  H   GLN    43      98.001 100.716  93.984  1.00  0.00           H  
ATOM    602  CA  GLN    43      98.963 100.643  92.119  1.00  0.00           C  
ATOM    603  HA  GLN    43      99.899 100.269  91.703  1.00  0.00           H  
ATOM    604  CB  GLN    43      98.001 100.248  91.004  1.00  0.00           C  
ATOM    605  HB2 GLN    43      98.409 100.659  90.081  1.00  0.00           H  
ATOM    606  HB3 GLN    43      98.172  99.172  90.953  1.00  0.00           H  
ATOM    607  CG  GLN    43      96.552 100.569  91.211  1.00  0.00           C  
ATOM    608  HG2 GLN    43      96.121 100.150  92.120  1.00  0.00           H  
ATOM    609  HG3 GLN    43      96.473 101.652  91.303  1.00  0.00           H  
ATOM    610  CD  GLN    43      95.700 100.229  90.024  1.00  0.00           C  
ATOM    611  OE1 GLN    43      96.026  99.497  89.095  1.00  0.00           O  
ATOM    612  NE2 GLN    43      94.574 100.893  89.836  1.00  0.00           N  
ATOM    613 HE21 GLN    43      94.116 101.554  90.447  1.00  0.00           H  
ATOM    614 HE22 GLN    43      94.096 100.647  88.981  1.00  0.00           H  
ATOM    615  C   GLN    43      99.009 102.184  92.295  1.00  0.00           C  
ATOM    616  O   GLN    43      98.008 102.893  92.516  1.00  0.00           O  
ATOM    617  N   SER    44     100.210 102.779  92.131  1.00  0.00           N  
ATOM    618  H   SER    44     100.958 102.121  91.971  1.00  0.00           H  
ATOM    619  CA  SER    44     100.438 104.273  92.243  1.00  0.00           C  
ATOM    620  HA  SER    44      99.948 104.780  91.412  1.00  0.00           H  
ATOM    621  CB  SER    44      99.940 104.848  93.567  1.00  0.00           C  
ATOM    622  HB2 SER    44      98.859 104.775  93.693  1.00  0.00           H  
ATOM    623  HB3 SER    44     100.428 104.272  94.353  1.00  0.00           H  
ATOM    624  OG  SER    44     100.265 106.256  93.712  1.00  0.00           O  
ATOM    625  HG  SER    44      99.388 106.633  93.813  1.00  0.00           H  
ATOM    626  C   SER    44     101.905 104.581  92.229  1.00  0.00           C  
ATOM    627  O   SER    44     102.638 104.024  93.035  1.00  0.00           O  
ATOM    628  N   THR    45     102.400 105.507  91.407  1.00  0.00           N  
ATOM    629  H   THR    45     101.718 105.843  90.742  1.00  0.00           H  
ATOM    630  CA  THR    45     103.817 105.858  91.071  1.00  0.00           C  
ATOM    631  HA  THR    45     104.445 105.762  91.956  1.00  0.00           H  
ATOM    632  CB  THR    45     104.372 104.947  89.963  1.00  0.00           C  
ATOM    633  HB  THR    45     103.805 105.058  89.038  1.00  0.00           H  
ATOM    634  CG2 THR    45     105.798 105.336  89.728  1.00  0.00           C  
ATOM    635 HG21 THR    45     106.316 104.586  89.130  1.00  0.00           H  
ATOM    636 HG22 THR    45     105.764 106.340  89.306  1.00  0.00           H  
ATOM    637 HG23 THR    45     106.329 105.478  90.669  1.00  0.00           H  
ATOM    638  OG1 THR    45     104.495 103.578  90.391  1.00  0.00           O  
ATOM    639  HG1 THR    45     103.662 103.170  90.147  1.00  0.00           H  
ATOM    640  C   THR    45     103.681 107.368  90.602  1.00  0.00           C  
ATOM    641  O   THR    45     103.380 107.685  89.402  1.00  0.00           O  
ATOM    642  N   ASP    46     104.033 108.254  91.566  1.00  0.00           N  
ATOM    643  H   ASP    46     104.238 107.850  92.469  1.00  0.00           H  
ATOM    644  CA  ASP    46     104.321 109.658  91.252  1.00  0.00           C  
ATOM    645  HA  ASP    46     104.798 109.721  90.273  1.00  0.00           H  
ATOM    646  CB  ASP    46     103.007 110.444  91.286  1.00  0.00           C  
ATOM    647  HB2 ASP    46     102.128 109.806  91.194  1.00  0.00           H  
ATOM    648  HB3 ASP    46     102.837 110.835  92.289  1.00  0.00           H  
ATOM    649  CG  ASP    46     102.952 111.630  90.320  1.00  0.00           C  
ATOM    650  OD1 ASP    46     101.830 112.116  90.084  1.00  0.00           O  
ATOM    651  OD2 ASP    46     103.991 112.082  89.782  1.00  0.00           O  
ATOM    652  C   ASP    46     105.359 110.279  92.148  1.00  0.00           C  
ATOM    653  O   ASP    46     105.644 109.825  93.222  1.00  0.00           O  
ATOM    654  N   THR    47     105.996 111.340  91.669  1.00  0.00           N  
ATOM    655  H   THR    47     105.636 111.673  90.786  1.00  0.00           H  
ATOM    656  CA  THR    47     106.901 112.240  92.488  1.00  0.00           C  
ATOM    657  HA  THR    47     106.499 112.150  93.497  1.00  0.00           H  
ATOM    658  CB  THR    47     108.367 111.766  92.291  1.00  0.00           C  
ATOM    659  HB  THR    47     109.048 112.472  92.766  1.00  0.00           H  
ATOM    660  CG2 THR    47     108.639 110.436  92.887  1.00  0.00           C  
ATOM    661 HG21 THR    47     108.344 110.255  93.921  1.00  0.00           H  
ATOM    662 HG22 THR    47     108.101 109.703  92.286  1.00  0.00           H  
ATOM    663 HG23 THR    47     109.715 110.263  92.904  1.00  0.00           H  
ATOM    664  OG1 THR    47     108.691 111.566  90.927  1.00  0.00           O  
ATOM    665  HG1 THR    47     109.076 112.386  90.609  1.00  0.00           H  
ATOM    666  C   THR    47     106.743 113.695  91.980  1.00  0.00           C  
ATOM    667  O   THR    47     107.573 114.532  92.300  1.00  0.00           O  
ATOM    668  N   SER    48     105.737 113.998  91.217  1.00  0.00           N  
ATOM    669  H   SER    48     105.213 113.213  90.858  1.00  0.00           H  
ATOM    670  CA  SER    48     105.283 115.423  91.159  1.00  0.00           C  
ATOM    671  HA  SER    48     106.128 116.083  90.964  1.00  0.00           H  
ATOM    672  CB  SER    48     104.343 115.625  89.922  1.00  0.00           C  
ATOM    673  HB2 SER    48     104.132 116.687  89.800  1.00  0.00           H  
ATOM    674  HB3 SER    48     104.787 115.197  89.024  1.00  0.00           H  
ATOM    675  OG  SER    48     103.143 114.947  90.082  1.00  0.00           O  
ATOM    676  HG  SER    48     103.352 114.016  89.978  1.00  0.00           H  
ATOM    677  C   SER    48     104.651 115.920  92.469  1.00  0.00           C  
ATOM    678  O   SER    48     104.748 115.201  93.447  1.00  0.00           O  
ATOM    679  N   GLY    49     104.182 117.181  92.530  1.00  0.00           N  
ATOM    680  H   GLY    49     104.172 117.876  91.798  1.00  0.00           H  
ATOM    681  CA  GLY    49     103.870 117.824  93.776  1.00  0.00           C  
ATOM    682  HA2 GLY    49     103.514 118.834  93.572  1.00  0.00           H  
ATOM    683  HA3 GLY    49     102.982 117.345  94.188  1.00  0.00           H  
ATOM    684  C   GLY    49     104.961 117.902  94.804  1.00  0.00           C  
ATOM    685  O   GLY    49     106.119 118.015  94.460  1.00  0.00           O  
ATOM    686  N   TYR    50     104.675 117.808  96.144  1.00  0.00           N  
ATOM    687  H   TYR    50     105.477 117.860  96.756  1.00  0.00           H  
ATOM    688  CA  TYR    50     103.309 117.518  96.758  1.00  0.00           C  
ATOM    689  HA  TYR    50     102.548 118.062  96.199  1.00  0.00           H  
ATOM    690  CB  TYR    50     103.081 115.966  96.668  1.00  0.00           C  
ATOM    691  HB2 TYR    50     103.231 115.670  95.630  1.00  0.00           H  
ATOM    692  HB3 TYR    50     103.871 115.566  97.304  1.00  0.00           H  
ATOM    693  CG  TYR    50     101.724 115.559  97.221  1.00  0.00           C  
ATOM    694  CD1 TYR    50     101.553 115.234  98.623  1.00  0.00           C  
ATOM    695  HD1 TYR    50     102.394 115.215  99.301  1.00  0.00           H  
ATOM    696  CE1 TYR    50     100.238 114.958  99.043  1.00  0.00           C  
ATOM    697  HE1 TYR    50     100.108 114.891 100.113  1.00  0.00           H  
ATOM    698  CZ  TYR    50      99.195 114.845  98.122  1.00  0.00           C  
ATOM    699  OH  TYR    50      97.958 114.555  98.588  1.00  0.00           O  
ATOM    700  HH  TYR    50      97.322 114.477  97.873  1.00  0.00           H  
ATOM    701  CE2 TYR    50      99.417 115.042  96.763  1.00  0.00           C  
ATOM    702  HE2 TYR    50      98.599 114.948  96.064  1.00  0.00           H  
ATOM    703  CD2 TYR    50     100.675 115.379  96.321  1.00  0.00           C  
ATOM    704  HD2 TYR    50     100.808 115.537  95.261  1.00  0.00           H  
ATOM    705  C   TYR    50     103.367 118.037  98.204  1.00  0.00           C  
ATOM    706  O   TYR    50     104.326 117.746  98.931  1.00  0.00           O  
ATOM    707  N   GLY    51     102.359 118.737  98.777  1.00  0.00           N  
ATOM    708  H   GLY    51     102.390 118.840  99.781  1.00  0.00           H  
ATOM    709  CA  GLY    51     101.128 119.212  98.111  1.00  0.00           C  
ATOM    710  HA2 GLY    51     100.695 118.359  97.588  1.00  0.00           H  
ATOM    711  HA3 GLY    51     100.397 119.655  98.788  1.00  0.00           H  
ATOM    712  C   GLY    51     101.429 120.485  97.258  1.00  0.00           C  
ATOM    713  O   GLY    51     102.393 120.477  96.484  1.00  0.00           O  
ATOM    714  N   GLN    52     100.540 121.488  97.315  1.00  0.00           N  
ATOM    715  H   GLN    52      99.825 121.525  98.027  1.00  0.00           H  
ATOM    716  CA  GLN    52     100.758 122.673  96.528  1.00  0.00           C  
ATOM    717  HA  GLN    52     100.715 122.447  95.462  1.00  0.00           H  
ATOM    718  CB  GLN    52      99.495 123.551  96.789  1.00  0.00           C  
ATOM    719  HB2 GLN    52      99.210 123.676  97.834  1.00  0.00           H  
ATOM    720  HB3 GLN    52      99.715 124.561  96.442  1.00  0.00           H  
ATOM    721  CG  GLN    52      98.228 123.126  96.009  1.00  0.00           C  
ATOM    722  HG2 GLN    52      98.503 123.405  94.992  1.00  0.00           H  
ATOM    723  HG3 GLN    52      97.915 122.089  96.124  1.00  0.00           H  
ATOM    724  CD  GLN    52      96.968 123.930  96.408  1.00  0.00           C  
ATOM    725  OE1 GLN    52      96.571 124.259  97.487  1.00  0.00           O  
ATOM    726  NE2 GLN    52      96.226 124.292  95.353  1.00  0.00           N  
ATOM    727 HE21 GLN    52      96.293 123.986  94.392  1.00  0.00           H  
ATOM    728 HE22 GLN    52      95.413 124.833  95.609  1.00  0.00           H  
ATOM    729  C   GLN    52     102.046 123.468  96.845  1.00  0.00           C  
ATOM    730  O   GLN    52     102.647 123.313  97.892  1.00  0.00           O  
ATOM    731  N   SER    53     102.638 124.349  95.986  1.00  0.00           N  
ATOM    732  H   SER    53     103.444 124.880  96.284  1.00  0.00           H  
ATOM    733  CA  SER    53     102.131 124.514  94.556  1.00  0.00           C  
ATOM    734  HA  SER    53     101.056 124.658  94.448  1.00  0.00           H  
ATOM    735  CB  SER    53     102.846 125.732  93.967  1.00  0.00           C  
ATOM    736  HB2 SER    53     102.376 126.621  94.386  1.00  0.00           H  
ATOM    737  HB3 SER    53     103.903 125.643  94.217  1.00  0.00           H  
ATOM    738  OG  SER    53     102.606 125.782  92.573  1.00  0.00           O  
ATOM    739  HG  SER    53     103.054 126.527  92.164  1.00  0.00           H  
ATOM    740  C   SER    53     102.553 123.280  93.748  1.00  0.00           C  
ATOM    741  O   SER    53     103.644 122.775  93.838  1.00  0.00           O  
ATOM    742  N   SER    54     101.535 122.663  93.087  1.00  0.00           N  
ATOM    743  H   SER    54     100.609 123.062  93.026  1.00  0.00           H  
ATOM    744  CA  SER    54     101.504 121.344  92.514  1.00  0.00           C  
ATOM    745  HA  SER    54     101.881 120.627  93.243  1.00  0.00           H  
ATOM    746  CB  SER    54     100.101 121.086  92.109  1.00  0.00           C  
ATOM    747  HB2 SER    54      99.871 121.730  91.261  1.00  0.00           H  
ATOM    748  HB3 SER    54     100.026 120.059  91.751  1.00  0.00           H  
ATOM    749  OG  SER    54      99.201 121.345  93.229  1.00  0.00           O  
ATOM    750  HG  SER    54      98.594 120.601  93.221  1.00  0.00           H  
ATOM    751  C   SER    54     102.358 121.079  91.302  1.00  0.00           C  
ATOM    752  O   SER    54     102.412 119.914  90.862  1.00  0.00           O  
ATOM    753  N   TYR    55     102.960 122.129  90.725  1.00  0.00           N  
ATOM    754  H   TYR    55     102.720 123.008  91.162  1.00  0.00           H  
ATOM    755  CA  TYR    55     103.698 122.108  89.510  1.00  0.00           C  
ATOM    756  HA  TYR    55     103.975 121.124  89.133  1.00  0.00           H  
ATOM    757  CB  TYR    55     102.786 122.598  88.465  1.00  0.00           C  
ATOM    758  HB2 TYR    55     102.968 123.643  88.215  1.00  0.00           H  
ATOM    759  HB3 TYR    55     103.091 122.085  87.553  1.00  0.00           H  
ATOM    760  CG  TYR    55     101.286 122.226  88.616  1.00  0.00           C  
ATOM    761  CD1 TYR    55     100.436 123.302  88.927  1.00  0.00           C  
ATOM    762  HD1 TYR    55     100.750 124.321  89.097  1.00  0.00           H  
ATOM    763  CE1 TYR    55      99.051 123.086  88.849  1.00  0.00           C  
ATOM    764  HE1 TYR    55      98.349 123.904  88.907  1.00  0.00           H  
ATOM    765  CZ  TYR    55      98.594 121.765  88.550  1.00  0.00           C  
ATOM    766  OH  TYR    55      97.235 121.510  88.311  1.00  0.00           O  
ATOM    767  HH  TYR    55      96.976 122.014  87.536  1.00  0.00           H  
ATOM    768  CE2 TYR    55      99.455 120.658  88.329  1.00  0.00           C  
ATOM    769  HE2 TYR    55      99.043 119.702  88.043  1.00  0.00           H  
ATOM    770  CD2 TYR    55     100.860 120.914  88.289  1.00  0.00           C  
ATOM    771  HD2 TYR    55     101.457 120.124  87.858  1.00  0.00           H  
ATOM    772  C   TYR    55     104.972 122.940  89.730  1.00  0.00           C  
ATOM    773  O   TYR    55     104.858 124.147  89.573  1.00  0.00           O  
ATOM    774  N   SER    56     106.122 122.376  90.051  1.00  0.00           N  
ATOM    775  H   SER    56     106.813 123.110  90.107  1.00  0.00           H  
ATOM    776  CA  SER    56     106.445 121.047  90.595  1.00  0.00           C  
ATOM    777  HA  SER    56     107.514 121.103  90.800  1.00  0.00           H  
ATOM    778  CB  SER    56     105.903 120.860  92.063  1.00  0.00           C  
ATOM    779  HB2 SER    56     104.818 120.878  91.961  1.00  0.00           H  
ATOM    780  HB3 SER    56     106.250 119.904  92.455  1.00  0.00           H  
ATOM    781  OG  SER    56     106.253 121.894  93.010  1.00  0.00           O  
ATOM    782  HG  SER    56     105.494 122.225  93.497  1.00  0.00           H  
ATOM    783  C   SER    56     106.055 119.763  89.731  1.00  0.00           C  
ATOM    784  O   SER    56     105.455 118.818  90.336  1.00  0.00           O  
ATOM    785  N   SER    57     106.494 119.568  88.456  1.00  0.00           N  
ATOM    786  H   SER    57     106.301 118.618  88.172  1.00  0.00           H  
ATOM    787  CA  SER    57     107.109 120.549  87.477  1.00  0.00           C  
ATOM    788  HA  SER    57     107.692 121.240  88.086  1.00  0.00           H  
ATOM    789  CB  SER    57     107.966 119.762  86.465  1.00  0.00           C  
ATOM    790  HB2 SER    57     108.433 120.499  85.811  1.00  0.00           H  
ATOM    791  HB3 SER    57     108.731 119.175  86.973  1.00  0.00           H  
ATOM    792  OG  SER    57     107.050 118.908  85.716  1.00  0.00           O  
ATOM    793  HG  SER    57     107.488 118.738  84.878  1.00  0.00           H  
ATOM    794  C   SER    57     106.046 121.362  86.662  1.00  0.00           C  
ATOM    795  O   SER    57     104.963 120.916  86.276  1.00  0.00           O  
ATOM    796  N   TYR    58     106.412 122.619  86.429  1.00  0.00           N  
ATOM    797  H   TYR    58     107.341 122.923  86.685  1.00  0.00           H  
ATOM    798  CA  TYR    58     105.480 123.496  85.649  1.00  0.00           C  
ATOM    799  HA  TYR    58     104.441 123.405  85.964  1.00  0.00           H  
ATOM    800  CB  TYR    58     105.910 124.952  85.969  1.00  0.00           C  
ATOM    801  HB2 TYR    58     106.267 125.035  86.996  1.00  0.00           H  
ATOM    802  HB3 TYR    58     106.686 125.223  85.252  1.00  0.00           H  
ATOM    803  CG  TYR    58     104.740 125.918  85.722  1.00  0.00           C  
ATOM    804  CD1 TYR    58     104.652 126.460  84.399  1.00  0.00           C  
ATOM    805  HD1 TYR    58     105.253 126.147  83.558  1.00  0.00           H  
ATOM    806  CE1 TYR    58     103.669 127.480  84.195  1.00  0.00           C  
ATOM    807  HE1 TYR    58     103.628 127.911  83.206  1.00  0.00           H  
ATOM    808  CZ  TYR    58     102.858 127.960  85.284  1.00  0.00           C  
ATOM    809  OH  TYR    58     101.905 128.892  85.127  1.00  0.00           O  
ATOM    810  HH  TYR    58     101.662 129.154  86.018  1.00  0.00           H  
ATOM    811  CE2 TYR    58     102.896 127.327  86.558  1.00  0.00           C  
ATOM    812  HE2 TYR    58     102.200 127.660  87.314  1.00  0.00           H  
ATOM    813  CD2 TYR    58     103.859 126.303  86.817  1.00  0.00           C  
ATOM    814  HD2 TYR    58     103.980 125.871  87.800  1.00  0.00           H  
ATOM    815  C   TYR    58     105.505 123.030  84.135  1.00  0.00           C  
ATOM    816  O   TYR    58     106.560 123.077  83.592  1.00  0.00           O  
ATOM    817  N   GLY    59     104.365 122.761  83.526  1.00  0.00           N  
ATOM    818  H   GLY    59     104.443 122.406  82.584  1.00  0.00           H  
ATOM    819  CA  GLY    59     103.028 123.052  83.896  1.00  0.00           C  
ATOM    820  HA2 GLY    59     102.564 122.195  84.384  1.00  0.00           H  
ATOM    821  HA3 GLY    59     103.010 123.828  84.661  1.00  0.00           H  
ATOM    822  C   GLY    59     102.184 123.577  82.791  1.00  0.00           C  
ATOM    823  O   GLY    59     102.630 123.974  81.739  1.00  0.00           O  
ATOM    824  N   GLN    60     100.861 123.755  83.068  1.00  0.00           N  
ATOM    825  H   GLN    60     100.385 124.171  82.280  1.00  0.00           H  
ATOM    826  CA  GLN    60     100.106 123.286  84.315  1.00  0.00           C  
ATOM    827  HA  GLN    60     100.557 122.456  84.859  1.00  0.00           H  
ATOM    828  CB  GLN    60     100.211 124.455  85.463  1.00  0.00           C  
ATOM    829  HB2 GLN    60      99.875 124.102  86.439  1.00  0.00           H  
ATOM    830  HB3 GLN    60     101.285 124.558  85.616  1.00  0.00           H  
ATOM    831  CG  GLN    60      99.605 125.807  85.057  1.00  0.00           C  
ATOM    832  HG2 GLN    60      99.872 126.668  85.669  1.00  0.00           H  
ATOM    833  HG3 GLN    60      99.822 125.988  84.004  1.00  0.00           H  
ATOM    834  CD  GLN    60      98.050 125.844  85.115  1.00  0.00           C  
ATOM    835  OE1 GLN    60      97.531 125.850  86.163  1.00  0.00           O  
ATOM    836  NE2 GLN    60      97.322 125.783  84.073  1.00  0.00           N  
ATOM    837 HE21 GLN    60      97.793 125.856  83.182  1.00  0.00           H  
ATOM    838 HE22 GLN    60      96.318 125.861  84.138  1.00  0.00           H  
ATOM    839  C   GLN    60      98.679 122.788  84.090  1.00  0.00           C  
ATOM    840  O   GLN    60      97.897 122.575  85.005  1.00  0.00           O  
ATOM    841  N   SER    61      98.275 122.418  82.894  1.00  0.00           N  
ATOM    842  H   SER    61      98.870 122.461  82.079  1.00  0.00           H  
ATOM    843  CA  SER    61      96.945 121.790  82.584  1.00  0.00           C  
ATOM    844  HA  SER    61      96.646 121.343  83.532  1.00  0.00           H  
ATOM    845  CB  SER    61      95.928 123.002  82.213  1.00  0.00           C  
ATOM    846  HB2 SER    61      94.933 122.566  82.121  1.00  0.00           H  
ATOM    847  HB3 SER    61      95.933 123.863  82.881  1.00  0.00           H  
ATOM    848  OG  SER    61      96.339 123.481  80.948  1.00  0.00           O  
ATOM    849  HG  SER    61      95.683 124.136  80.700  1.00  0.00           H  
ATOM    850  C   SER    61      96.973 120.630  81.627  1.00  0.00           C  
ATOM    851  O   SER    61      98.087 120.380  81.178  1.00  0.00           O  
ATOM    852  N   GLN    62      95.858 119.895  81.482  1.00  0.00           N  
ATOM    853  H   GLN    62      95.026 120.037  82.037  1.00  0.00           H  
ATOM    854  CA  GLN    62      95.835 118.727  80.621  1.00  0.00           C  
ATOM    855  HA  GLN    62      96.615 117.990  80.809  1.00  0.00           H  
ATOM    856  CB  GLN    62      94.538 117.884  80.691  1.00  0.00           C  
ATOM    857  HB2 GLN    62      94.325 117.630  81.729  1.00  0.00           H  
ATOM    858  HB3 GLN    62      93.628 118.412  80.406  1.00  0.00           H  
ATOM    859  CG  GLN    62      94.495 116.558  79.956  1.00  0.00           C  
ATOM    860  HG2 GLN    62      93.511 116.089  79.990  1.00  0.00           H  
ATOM    861  HG3 GLN    62      94.804 116.641  78.914  1.00  0.00           H  
ATOM    862  CD  GLN    62      95.441 115.467  80.500  1.00  0.00           C  
ATOM    863  OE1 GLN    62      96.298 115.677  81.335  1.00  0.00           O  
ATOM    864  NE2 GLN    62      95.305 114.194  80.105  1.00  0.00           N  
ATOM    865 HE21 GLN    62      96.105 113.611  80.305  1.00  0.00           H  
ATOM    866 HE22 GLN    62      94.662 113.989  79.354  1.00  0.00           H  
ATOM    867  C   GLN    62      95.943 119.124  79.139  1.00  0.00           C  
ATOM    868  O   GLN    62      96.562 118.394  78.274  1.00  0.00           O  
ATOM    869  N   ASN    63      95.408 120.312  78.804  1.00  0.00           N  
ATOM    870  H   ASN    63      94.815 120.802  79.459  1.00  0.00           H  
ATOM    871  CA  ASN    63      95.606 120.870  77.411  1.00  0.00           C  
ATOM    872  HA  ASN    63      95.972 120.114  76.716  1.00  0.00           H  
ATOM    873  CB  ASN    63      94.359 121.443  76.848  1.00  0.00           C  
ATOM    874  HB2 ASN    63      94.655 121.879  75.894  1.00  0.00           H  
ATOM    875  HB3 ASN    63      93.598 120.680  76.684  1.00  0.00           H  
ATOM    876  CG  ASN    63      93.697 122.493  77.759  1.00  0.00           C  
ATOM    877  OD1 ASN    63      93.232 122.237  78.902  1.00  0.00           O  
ATOM    878  ND2 ASN    63      93.608 123.713  77.295  1.00  0.00           N  
ATOM    879 HD21 ASN    63      92.945 124.369  77.683  1.00  0.00           H  
ATOM    880 HD22 ASN    63      93.819 123.932  76.332  1.00  0.00           H  
ATOM    881  C   ASN    63      96.713 121.895  77.215  1.00  0.00           C  
ATOM    882  O   ASN    63      96.992 122.266  76.141  1.00  0.00           O  
ATOM    883  N   THR    64      97.350 122.435  78.280  1.00  0.00           N  
ATOM    884  H   THR    64      97.105 122.146  79.216  1.00  0.00           H  
ATOM    885  CA  THR    64      98.480 123.343  78.175  1.00  0.00           C  
ATOM    886  HA  THR    64      98.951 123.234  77.198  1.00  0.00           H  
ATOM    887  CB  THR    64      98.096 124.786  78.166  1.00  0.00           C  
ATOM    888  HB  THR    64      97.692 125.007  79.153  1.00  0.00           H  
ATOM    889  CG2 THR    64      99.246 125.752  77.878  1.00  0.00           C  
ATOM    890 HG21 THR    64      98.876 126.777  77.853  1.00  0.00           H  
ATOM    891 HG22 THR    64      99.894 125.724  78.755  1.00  0.00           H  
ATOM    892 HG23 THR    64      99.830 125.473  77.001  1.00  0.00           H  
ATOM    893  OG1 THR    64      97.193 125.047  77.183  1.00  0.00           O  
ATOM    894  HG1 THR    64      96.469 124.441  77.356  1.00  0.00           H  
ATOM    895  C   THR    64      99.513 123.022  79.308  1.00  0.00           C  
ATOM    896  O   THR    64      99.405 123.554  80.402  1.00  0.00           O  
ATOM    897  N   GLY    65     100.549 122.235  79.075  1.00  0.00           N  
ATOM    898  H   GLY    65     101.000 121.928  79.925  1.00  0.00           H  
ATOM    899  CA  GLY    65     100.911 121.494  77.870  1.00  0.00           C  
ATOM    900  HA2 GLY    65     100.739 122.224  77.080  1.00  0.00           H  
ATOM    901  HA3 GLY    65     101.956 121.183  77.859  1.00  0.00           H  
ATOM    902  C   GLY    65      99.917 120.414  77.695  1.00  0.00           C  
ATOM    903  O   GLY    65      98.989 120.120  78.410  1.00  0.00           O  
ATOM    904  N   TYR    66      99.970 119.849  76.431  1.00  0.00           N  
ATOM    905  H   TYR    66     100.862 119.953  75.970  1.00  0.00           H  
ATOM    906  CA  TYR    66      98.944 119.005  75.804  1.00  0.00           C  
ATOM    907  HA  TYR    66      98.038 119.140  76.395  1.00  0.00           H  
ATOM    908  CB  TYR    66      98.667 119.585  74.411  1.00  0.00           C  
ATOM    909  HB2 TYR    66      98.607 120.669  74.503  1.00  0.00           H  
ATOM    910  HB3 TYR    66      99.529 119.395  73.772  1.00  0.00           H  
ATOM    911  CG  TYR    66      97.326 119.210  73.740  1.00  0.00           C  
ATOM    912  CD1 TYR    66      97.265 118.292  72.624  1.00  0.00           C  
ATOM    913  HD1 TYR    66      98.245 117.982  72.293  1.00  0.00           H  
ATOM    914  CE1 TYR    66      96.011 117.875  72.112  1.00  0.00           C  
ATOM    915  HE1 TYR    66      96.068 117.075  71.389  1.00  0.00           H  
ATOM    916  CZ  TYR    66      94.795 118.423  72.614  1.00  0.00           C  
ATOM    917  OH  TYR    66      93.558 117.990  72.228  1.00  0.00           O  
ATOM    918  HH  TYR    66      92.827 118.505  72.578  1.00  0.00           H  
ATOM    919  CE2 TYR    66      94.835 119.539  73.485  1.00  0.00           C  
ATOM    920  HE2 TYR    66      93.929 120.056  73.767  1.00  0.00           H  
ATOM    921  CD2 TYR    66      96.109 119.958  73.964  1.00  0.00           C  
ATOM    922  HD2 TYR    66      96.049 120.798  74.640  1.00  0.00           H  
ATOM    923  C   TYR    66      99.160 117.504  75.774  1.00  0.00           C  
ATOM    924  O   TYR    66      99.967 116.999  75.014  1.00  0.00           O  
ATOM    925  N   GLY    67      98.469 116.829  76.647  1.00  0.00           N  
ATOM    926  H   GLY    67      97.928 117.415  77.267  1.00  0.00           H  
ATOM    927  CA  GLY    67      98.537 115.399  77.004  1.00  0.00           C  
ATOM    928  HA2 GLY    67      99.291 114.825  76.465  1.00  0.00           H  
ATOM    929  HA3 GLY    67      98.739 115.332  78.073  1.00  0.00           H  
ATOM    930  C   GLY    67      97.216 114.663  76.833  1.00  0.00           C  
ATOM    931  O   GLY    67      97.031 113.484  76.902  1.00  0.00           O  
ATOM    932  N   THR    68      96.122 115.458  76.661  1.00  0.00           N  
ATOM    933  H   THR    68      96.246 116.451  76.797  1.00  0.00           H  
ATOM    934  CA  THR    68      95.077 114.953  75.779  1.00  0.00           C  
ATOM    935  HA  THR    68      94.573 114.140  76.300  1.00  0.00           H  
ATOM    936  CB  THR    68      93.968 115.986  75.518  1.00  0.00           C  
ATOM    937  HB  THR    68      94.395 116.832  74.980  1.00  0.00           H  
ATOM    938  CG2 THR    68      92.880 115.520  74.578  1.00  0.00           C  
ATOM    939 HG21 THR    68      92.020 116.189  74.567  1.00  0.00           H  
ATOM    940 HG22 THR    68      93.296 115.504  73.570  1.00  0.00           H  
ATOM    941 HG23 THR    68      92.509 114.511  74.755  1.00  0.00           H  
ATOM    942  OG1 THR    68      93.371 116.389  76.763  1.00  0.00           O  
ATOM    943  HG1 THR    68      92.986 115.596  77.143  1.00  0.00           H  
ATOM    944  C   THR    68      95.758 114.447  74.469  1.00  0.00           C  
ATOM    945  O   THR    68      96.688 115.115  73.996  1.00  0.00           O  
ATOM    946  N   GLN    69      95.234 113.323  73.878  1.00  0.00           N  
ATOM    947  H   GLN    69      94.434 112.868  74.295  1.00  0.00           H  
ATOM    948  CA  GLN    69      95.686 112.965  72.585  1.00  0.00           C  
ATOM    949  HA  GLN    69      96.719 113.306  72.527  1.00  0.00           H  
ATOM    950  CB  GLN    69      95.565 111.423  72.346  1.00  0.00           C  
ATOM    951  HB2 GLN    69      96.231 111.137  71.532  1.00  0.00           H  
ATOM    952  HB3 GLN    69      96.009 110.891  73.188  1.00  0.00           H  
ATOM    953  CG  GLN    69      94.143 110.941  72.093  1.00  0.00           C  
ATOM    954  HG2 GLN    69      94.048 109.955  72.547  1.00  0.00           H  
ATOM    955  HG3 GLN    69      93.519 111.678  72.599  1.00  0.00           H  
ATOM    956  CD  GLN    69      93.660 110.935  70.696  1.00  0.00           C  
ATOM    957  OE1 GLN    69      94.398 111.210  69.773  1.00  0.00           O  
ATOM    958  NE2 GLN    69      92.449 110.622  70.482  1.00  0.00           N  
ATOM    959 HE21 GLN    69      91.817 110.470  71.255  1.00  0.00           H  
ATOM    960 HE22 GLN    69      92.113 110.732  69.535  1.00  0.00           H  
ATOM    961  C   GLN    69      95.005 113.688  71.432  1.00  0.00           C  
ATOM    962  O   GLN    69      93.861 114.141  71.688  1.00  0.00           O  
ATOM    963  N   SER    70      95.697 113.963  70.333  1.00  0.00           N  
ATOM    964  H   SER    70      96.624 113.592  70.182  1.00  0.00           H  
ATOM    965  CA  SER    70      95.354 114.924  69.242  1.00  0.00           C  
ATOM    966  HA  SER    70      94.824 115.780  69.659  1.00  0.00           H  
ATOM    967  CB  SER    70      96.647 115.531  68.857  1.00  0.00           C  
ATOM    968  HB2 SER    70      96.535 116.321  68.115  1.00  0.00           H  
ATOM    969  HB3 SER    70      97.208 115.855  69.734  1.00  0.00           H  
ATOM    970  OG  SER    70      97.516 114.510  68.400  1.00  0.00           O  
ATOM    971  HG  SER    70      98.026 114.899  67.686  1.00  0.00           H  
ATOM    972  C   SER    70      94.527 114.458  68.091  1.00  0.00           C  
ATOM    973  O   SER    70      94.217 115.293  67.201  1.00  0.00           O  
ATOM    974  N   THR    71      93.965 113.266  67.990  1.00  0.00           N  
ATOM    975  H   THR    71      94.110 112.714  68.823  1.00  0.00           H  
ATOM    976  CA  THR    71      93.150 112.735  66.830  1.00  0.00           C  
ATOM    977  HA  THR    71      93.303 113.352  65.944  1.00  0.00           H  
ATOM    978  CB  THR    71      93.627 111.299  66.405  1.00  0.00           C  
ATOM    979  HB  THR    71      93.060 110.937  65.548  1.00  0.00           H  
ATOM    980  CG2 THR    71      95.121 111.234  65.985  1.00  0.00           C  
ATOM    981 HG21 THR    71      95.335 111.999  65.238  1.00  0.00           H  
ATOM    982 HG22 THR    71      95.691 111.403  66.899  1.00  0.00           H  
ATOM    983 HG23 THR    71      95.355 110.231  65.627  1.00  0.00           H  
ATOM    984  OG1 THR    71      93.573 110.312  67.380  1.00  0.00           O  
ATOM    985  HG1 THR    71      93.988 110.715  68.146  1.00  0.00           H  
ATOM    986  C   THR    71      91.600 112.726  67.152  1.00  0.00           C  
ATOM    987  O   THR    71      91.265 112.232  68.221  1.00  0.00           O  
ATOM    988  N   PRO    72      90.725 113.164  66.204  1.00  0.00           N  
ATOM    989  CD  PRO    72      91.078 113.924  65.061  1.00  0.00           C  
ATOM    990  HD2 PRO    72      91.399 113.181  64.331  1.00  0.00           H  
ATOM    991  HD3 PRO    72      91.869 114.658  65.213  1.00  0.00           H  
ATOM    992  CG  PRO    72      89.842 114.660  64.604  1.00  0.00           C  
ATOM    993  HG2 PRO    72      89.775 114.716  63.518  1.00  0.00           H  
ATOM    994  HG3 PRO    72      89.852 115.663  65.030  1.00  0.00           H  
ATOM    995  CB  PRO    72      88.785 113.637  65.090  1.00  0.00           C  
ATOM    996  HB2 PRO    72      88.772 112.824  64.364  1.00  0.00           H  
ATOM    997  HB3 PRO    72      87.793 114.090  65.080  1.00  0.00           H  
ATOM    998  CA  PRO    72      89.266 113.031  66.353  1.00  0.00           C  
ATOM    999  HA  PRO    72      88.985 113.711  67.157  1.00  0.00           H  
ATOM   1000  C   PRO    72      88.767 111.634  66.661  1.00  0.00           C  
ATOM   1001  O   PRO    72      89.268 110.655  66.037  1.00  0.00           O  
ATOM   1002  N   GLN    73      87.887 111.448  67.648  1.00  0.00           N  
ATOM   1003  H   GLN    73      87.471 112.180  68.208  1.00  0.00           H  
ATOM   1004  CA  GLN    73      87.329 110.092  68.013  1.00  0.00           C  
ATOM   1005  HA  GLN    73      88.059 109.287  67.931  1.00  0.00           H  
ATOM   1006  CB  GLN    73      86.879 110.063  69.514  1.00  0.00           C  
ATOM   1007  HB2 GLN    73      86.624 109.018  69.691  1.00  0.00           H  
ATOM   1008  HB3 GLN    73      87.722 110.286  70.168  1.00  0.00           H  
ATOM   1009  CG  GLN    73      85.646 110.972  69.874  1.00  0.00           C  
ATOM   1010  HG2 GLN    73      85.654 111.323  70.905  1.00  0.00           H  
ATOM   1011  HG3 GLN    73      85.524 111.756  69.126  1.00  0.00           H  
ATOM   1012  CD  GLN    73      84.311 110.165  69.641  1.00  0.00           C  
ATOM   1013  OE1 GLN    73      84.202 109.033  69.124  1.00  0.00           O  
ATOM   1014  NE2 GLN    73      83.276 110.752  70.158  1.00  0.00           N  
ATOM   1015 HE21 GLN    73      83.348 111.702  70.494  1.00  0.00           H  
ATOM   1016 HE22 GLN    73      82.381 110.378  69.878  1.00  0.00           H  
ATOM   1017  C   GLN    73      86.262 109.591  67.087  1.00  0.00           C  
ATOM   1018  O   GLN    73      85.474 110.319  66.416  1.00  0.00           O  
ATOM   1019  N   GLY    74      86.283 108.296  66.882  1.00  0.00           N  
ATOM   1020  H   GLY    74      86.923 107.789  67.476  1.00  0.00           H  
ATOM   1021  CA  GLY    74      85.785 107.525  65.743  1.00  0.00           C  
ATOM   1022  HA2 GLY    74      85.678 108.226  64.915  1.00  0.00           H  
ATOM   1023  HA3 GLY    74      86.530 106.797  65.422  1.00  0.00           H  
ATOM   1024  C   GLY    74      84.366 106.910  65.927  1.00  0.00           C  
ATOM   1025  O   GLY    74      84.039 106.187  64.991  1.00  0.00           O  
ATOM   1026  N   TYR    75      83.649 107.125  67.053  1.00  0.00           N  
ATOM   1027  H   TYR    75      84.187 107.587  67.773  1.00  0.00           H  
ATOM   1028  CA  TYR    75      82.571 106.277  67.552  1.00  0.00           C  
ATOM   1029  HA  TYR    75      82.268 105.547  66.801  1.00  0.00           H  
ATOM   1030  CB  TYR    75      83.144 105.439  68.693  1.00  0.00           C  
ATOM   1031  HB2 TYR    75      83.605 106.195  69.329  1.00  0.00           H  
ATOM   1032  HB3 TYR    75      82.306 104.943  69.182  1.00  0.00           H  
ATOM   1033  CG  TYR    75      84.123 104.395  68.233  1.00  0.00           C  
ATOM   1034  CD1 TYR    75      85.458 104.426  68.680  1.00  0.00           C  
ATOM   1035  HD1 TYR    75      85.843 105.192  69.337  1.00  0.00           H  
ATOM   1036  CE1 TYR    75      86.313 103.395  68.207  1.00  0.00           C  
ATOM   1037  HE1 TYR    75      87.341 103.507  68.520  1.00  0.00           H  
ATOM   1038  CZ  TYR    75      85.909 102.400  67.356  1.00  0.00           C  
ATOM   1039  OH  TYR    75      86.794 101.425  66.978  1.00  0.00           O  
ATOM   1040  HH  TYR    75      86.279 100.750  66.529  1.00  0.00           H  
ATOM   1041  CE2 TYR    75      84.608 102.389  67.013  1.00  0.00           C  
ATOM   1042  HE2 TYR    75      84.282 101.611  66.339  1.00  0.00           H  
ATOM   1043  CD2 TYR    75      83.677 103.300  67.468  1.00  0.00           C  
ATOM   1044  HD2 TYR    75      82.624 103.336  67.230  1.00  0.00           H  
ATOM   1045  C   TYR    75      81.261 107.040  67.934  1.00  0.00           C  
ATOM   1046  O   TYR    75      80.279 106.419  68.355  1.00  0.00           O  
ATOM   1047  N   GLY    76      81.214 108.370  67.644  1.00  0.00           N  
ATOM   1048  H   GLY    76      82.079 108.786  67.331  1.00  0.00           H  
ATOM   1049  CA  GLY    76      80.061 109.260  67.858  1.00  0.00           C  
ATOM   1050  HA2 GLY    76      80.108 110.173  67.263  1.00  0.00           H  
ATOM   1051  HA3 GLY    76      79.138 108.733  67.614  1.00  0.00           H  
ATOM   1052  C   GLY    76      79.937 109.796  69.363  1.00  0.00           C  
ATOM   1053  O   GLY    76      80.675 109.445  70.236  1.00  0.00           O  
ATOM   1054  N   SER    77      79.045 110.809  69.568  1.00  0.00           N  
ATOM   1055  H   SER    77      78.408 110.927  68.793  1.00  0.00           H  
ATOM   1056  CA  SER    77      78.662 111.470  70.797  1.00  0.00           C  
ATOM   1057  HA  SER    77      79.363 111.182  71.580  1.00  0.00           H  
ATOM   1058  CB  SER    77      78.877 112.971  70.673  1.00  0.00           C  
ATOM   1059  HB2 SER    77      78.449 113.604  71.451  1.00  0.00           H  
ATOM   1060  HB3 SER    77      79.954 113.143  70.674  1.00  0.00           H  
ATOM   1061  OG  SER    77      78.483 113.508  69.466  1.00  0.00           O  
ATOM   1062  HG  SER    77      79.223 113.293  68.893  1.00  0.00           H  
ATOM   1063  C   SER    77      77.282 110.985  71.309  1.00  0.00           C  
ATOM   1064  O   SER    77      76.228 111.635  71.156  1.00  0.00           O  
ATOM   1065  N   THR    78      77.090 109.742  71.740  1.00  0.00           N  
ATOM   1066  H   THR    78      76.098 109.591  71.849  1.00  0.00           H  
ATOM   1067  CA  THR    78      78.058 108.798  72.221  1.00  0.00           C  
ATOM   1068  HA  THR    78      79.031 109.011  71.778  1.00  0.00           H  
ATOM   1069  CB  THR    78      78.228 109.073  73.735  1.00  0.00           C  
ATOM   1070  HB  THR    78      77.286 109.044  74.284  1.00  0.00           H  
ATOM   1071  CG2 THR    78      79.152 108.081  74.308  1.00  0.00           C  
ATOM   1072 HG21 THR    78      78.899 107.106  73.890  1.00  0.00           H  
ATOM   1073 HG22 THR    78      80.162 108.334  73.984  1.00  0.00           H  
ATOM   1074 HG23 THR    78      78.955 108.017  75.378  1.00  0.00           H  
ATOM   1075  OG1 THR    78      78.898 110.329  73.876  1.00  0.00           O  
ATOM   1076  HG1 THR    78      78.289 110.923  74.322  1.00  0.00           H  
ATOM   1077  C   THR    78      77.643 107.386  71.910  1.00  0.00           C  
ATOM   1078  O   THR    78      76.621 106.922  72.382  1.00  0.00           O  
ATOM   1079  N   GLY    79      78.484 106.589  71.256  1.00  0.00           N  
ATOM   1080  H   GLY    79      79.373 106.980  70.982  1.00  0.00           H  
ATOM   1081  CA  GLY    79      78.261 105.214  70.864  1.00  0.00           C  
ATOM   1082  HA2 GLY    79      77.271 105.210  70.409  1.00  0.00           H  
ATOM   1083  HA3 GLY    79      79.068 104.957  70.177  1.00  0.00           H  
ATOM   1084  C   GLY    79      78.347 104.165  71.914  1.00  0.00           C  
ATOM   1085  O   GLY    79      78.722 104.522  73.016  1.00  0.00           O  
ATOM   1086  N   GLY    80      77.952 102.947  71.613  1.00  0.00           N  
ATOM   1087  H   GLY    80      78.121 102.356  72.414  1.00  0.00           H  
ATOM   1088  CA  GLY    80      77.484 102.385  70.331  1.00  0.00           C  
ATOM   1089  HA2 GLY    80      78.112 102.641  69.478  1.00  0.00           H  
ATOM   1090  HA3 GLY    80      77.626 101.312  70.458  1.00  0.00           H  
ATOM   1091  C   GLY    80      76.028 102.792  70.093  1.00  0.00           C  
ATOM   1092  O   GLY    80      75.524 103.625  70.842  1.00  0.00           O  
ATOM   1093  N   TYR    81      75.431 102.315  69.009  1.00  0.00           N  
ATOM   1094  H   TYR    81      76.025 101.668  68.511  1.00  0.00           H  
ATOM   1095  CA  TYR    81      74.023 102.561  68.545  1.00  0.00           C  
ATOM   1096  HA  TYR    81      73.442 102.968  69.372  1.00  0.00           H  
ATOM   1097  CB  TYR    81      74.064 103.571  67.422  1.00  0.00           C  
ATOM   1098  HB2 TYR    81      74.503 103.085  66.551  1.00  0.00           H  
ATOM   1099  HB3 TYR    81      73.041 103.809  67.132  1.00  0.00           H  
ATOM   1100  CG  TYR    81      74.869 104.852  67.764  1.00  0.00           C  
ATOM   1101  CD1 TYR    81      74.390 105.747  68.777  1.00  0.00           C  
ATOM   1102  HD1 TYR    81      73.435 105.620  69.264  1.00  0.00           H  
ATOM   1103  CE1 TYR    81      75.104 106.917  69.120  1.00  0.00           C  
ATOM   1104  HE1 TYR    81      74.730 107.665  69.803  1.00  0.00           H  
ATOM   1105  CZ  TYR    81      76.328 107.165  68.454  1.00  0.00           C  
ATOM   1106  OH  TYR    81      76.915 108.412  68.631  1.00  0.00           O  
ATOM   1107  HH  TYR    81      76.290 109.015  69.040  1.00  0.00           H  
ATOM   1108  CE2 TYR    81      76.872 106.263  67.484  1.00  0.00           C  
ATOM   1109  HE2 TYR    81      77.771 106.619  67.003  1.00  0.00           H  
ATOM   1110  CD2 TYR    81      76.217 105.036  67.311  1.00  0.00           C  
ATOM   1111  HD2 TYR    81      76.565 104.398  66.513  1.00  0.00           H  
ATOM   1112  C   TYR    81      73.271 101.213  68.115  1.00  0.00           C  
ATOM   1113  O   TYR    81      72.833 101.107  66.949  1.00  0.00           O  
ATOM   1114  N   GLY    82      73.148 100.174  68.964  1.00  0.00           N  
ATOM   1115  H   GLY    82      72.829  99.292  68.590  1.00  0.00           H  
ATOM   1116  CA  GLY    82      73.488 100.235  70.441  1.00  0.00           C  
ATOM   1117  HA2 GLY    82      73.718  99.246  70.835  1.00  0.00           H  
ATOM   1118  HA3 GLY    82      74.385 100.819  70.645  1.00  0.00           H  
ATOM   1119  C   GLY    82      72.322 100.702  71.243  1.00  0.00           C  
ATOM   1120  O   GLY    82      71.893 101.790  70.992  1.00  0.00           O  
ATOM   1121  N   SER    83      71.983 100.026  72.408  1.00  0.00           N  
ATOM   1122  H   SER    83      72.370  99.099  72.507  1.00  0.00           H  
ATOM   1123  CA  SER    83      70.903 100.528  73.337  1.00  0.00           C  
ATOM   1124  HA  SER    83      70.622  99.649  73.917  1.00  0.00           H  
ATOM   1125  CB  SER    83      71.570 101.544  74.259  1.00  0.00           C  
ATOM   1126  HB2 SER    83      72.052 102.292  73.629  1.00  0.00           H  
ATOM   1127  HB3 SER    83      70.853 102.156  74.807  1.00  0.00           H  
ATOM   1128  OG  SER    83      72.452 100.918  75.159  1.00  0.00           O  
ATOM   1129  HG  SER    83      72.798 101.613  75.724  1.00  0.00           H  
ATOM   1130  C   SER    83      69.594 101.167  72.623  1.00  0.00           C  
ATOM   1131  O   SER    83      69.289 102.341  72.712  1.00  0.00           O  
ATOM   1132  N   SER    84      68.718 100.393  71.949  1.00  0.00           N  
ATOM   1133  H   SER    84      67.873 100.898  71.723  1.00  0.00           H  
ATOM   1134  CA  SER    84      68.775  98.901  71.801  1.00  0.00           C  
ATOM   1135  HA  SER    84      69.177  98.563  72.756  1.00  0.00           H  
ATOM   1136  CB  SER    84      67.437  98.211  71.532  1.00  0.00           C  
ATOM   1137  HB2 SER    84      67.141  98.476  70.517  1.00  0.00           H  
ATOM   1138  HB3 SER    84      67.601  97.152  71.733  1.00  0.00           H  
ATOM   1139  OG  SER    84      66.430  98.627  72.434  1.00  0.00           O  
ATOM   1140  HG  SER    84      66.085  97.847  72.875  1.00  0.00           H  
ATOM   1141  C   SER    84      69.734  98.457  70.656  1.00  0.00           C  
ATOM   1142  O   SER    84      70.206  99.328  69.900  1.00  0.00           O  
ATOM   1143  N   GLN    85      69.938  97.150  70.433  1.00  0.00           N  
ATOM   1144  H   GLN    85      69.342  96.572  71.009  1.00  0.00           H  
ATOM   1145  CA  GLN    85      70.872  96.537  69.494  1.00  0.00           C  
ATOM   1146  HA  GLN    85      71.824  96.600  70.020  1.00  0.00           H  
ATOM   1147  CB  GLN    85      70.547  95.064  69.378  1.00  0.00           C  
ATOM   1148  HB2 GLN    85      69.526  94.965  69.010  1.00  0.00           H  
ATOM   1149  HB3 GLN    85      71.278  94.642  68.689  1.00  0.00           H  
ATOM   1150  CG  GLN    85      70.828  94.218  70.669  1.00  0.00           C  
ATOM   1151  HG2 GLN    85      70.987  93.219  70.262  1.00  0.00           H  
ATOM   1152  HG3 GLN    85      71.786  94.420  71.150  1.00  0.00           H  
ATOM   1153  CD  GLN    85      69.710  94.184  71.690  1.00  0.00           C  
ATOM   1154  OE1 GLN    85      68.687  94.889  71.579  1.00  0.00           O  
ATOM   1155  NE2 GLN    85      69.924  93.418  72.703  1.00  0.00           N  
ATOM   1156 HE21 GLN    85      69.290  93.397  73.489  1.00  0.00           H  
ATOM   1157 HE22 GLN    85      70.804  92.926  72.767  1.00  0.00           H  
ATOM   1158  C   GLN    85      70.972  97.233  68.091  1.00  0.00           C  
ATOM   1159  O   GLN    85      72.050  97.616  67.663  1.00  0.00           O  
ATOM   1160  N   SER    86      69.863  97.356  67.426  1.00  0.00           N  
ATOM   1161  H   SER    86      69.055  96.907  67.832  1.00  0.00           H  
ATOM   1162  CA  SER    86      69.690  97.947  66.092  1.00  0.00           C  
ATOM   1163  HA  SER    86      68.659  97.756  65.795  1.00  0.00           H  
ATOM   1164  CB  SER    86      69.849  99.509  66.070  1.00  0.00           C  
ATOM   1165  HB2 SER    86      70.837  99.838  66.394  1.00  0.00           H  
ATOM   1166  HB3 SER    86      69.681  99.789  65.030  1.00  0.00           H  
ATOM   1167  OG  SER    86      68.801 100.062  66.871  1.00  0.00           O  
ATOM   1168  HG  SER    86      68.984  99.766  67.766  1.00  0.00           H  
ATOM   1169  C   SER    86      70.572  97.369  65.065  1.00  0.00           C  
ATOM   1170  O   SER    86      71.309  98.034  64.353  1.00  0.00           O  
ATOM   1171  N   SER    87      70.715  96.062  64.997  1.00  0.00           N  
ATOM   1172  H   SER    87      70.178  95.504  65.646  1.00  0.00           H  
ATOM   1173  CA  SER    87      71.776  95.391  64.225  1.00  0.00           C  
ATOM   1174  HA  SER    87      72.515  96.170  64.036  1.00  0.00           H  
ATOM   1175  CB  SER    87      72.334  94.319  65.093  1.00  0.00           C  
ATOM   1176  HB2 SER    87      73.099  93.721  64.598  1.00  0.00           H  
ATOM   1177  HB3 SER    87      72.674  94.838  65.989  1.00  0.00           H  
ATOM   1178  OG  SER    87      71.293  93.438  65.445  1.00  0.00           O  
ATOM   1179  HG  SER    87      71.523  92.878  66.191  1.00  0.00           H  
ATOM   1180  C   SER    87      71.301  94.897  62.848  1.00  0.00           C  
ATOM   1181  O   SER    87      71.847  93.986  62.302  1.00  0.00           O  
ATOM   1182  N   GLN    88      70.146  95.470  62.399  1.00  0.00           N  
ATOM   1183  H   GLN    88      69.640  95.912  63.153  1.00  0.00           H  
ATOM   1184  CA  GLN    88      69.365  95.172  61.134  1.00  0.00           C  
ATOM   1185  HA  GLN    88      68.362  95.553  61.322  1.00  0.00           H  
ATOM   1186  CB  GLN    88      69.710  96.132  60.022  1.00  0.00           C  
ATOM   1187  HB2 GLN    88      70.754  96.033  59.723  1.00  0.00           H  
ATOM   1188  HB3 GLN    88      69.054  95.924  59.177  1.00  0.00           H  
ATOM   1189  CG  GLN    88      69.383  97.658  60.335  1.00  0.00           C  
ATOM   1190  HG2 GLN    88      68.383  97.812  60.738  1.00  0.00           H  
ATOM   1191  HG3 GLN    88      70.117  98.061  61.033  1.00  0.00           H  
ATOM   1192  CD  GLN    88      69.481  98.591  59.116  1.00  0.00           C  
ATOM   1193  OE1 GLN    88      69.390  98.286  57.936  1.00  0.00           O  
ATOM   1194  NE2 GLN    88      69.686  99.839  59.453  1.00  0.00           N  
ATOM   1195 HE21 GLN    88      69.729 100.154  60.411  1.00  0.00           H  
ATOM   1196 HE22 GLN    88      69.808 100.462  58.667  1.00  0.00           H  
ATOM   1197  C   GLN    88      69.211  93.719  60.605  1.00  0.00           C  
ATOM   1198  O   GLN    88      70.015  93.103  59.901  1.00  0.00           O  
ATOM   1199  N   SER    89      68.086  93.081  60.968  1.00  0.00           N  
ATOM   1200  H   SER    89      67.418  93.541  61.571  1.00  0.00           H  
ATOM   1201  CA  SER    89      67.654  91.727  60.526  1.00  0.00           C  
ATOM   1202  HA  SER    89      68.273  90.948  60.971  1.00  0.00           H  
ATOM   1203  CB  SER    89      66.297  91.339  61.108  1.00  0.00           C  
ATOM   1204  HB2 SER    89      66.066  91.683  62.117  1.00  0.00           H  
ATOM   1205  HB3 SER    89      65.496  91.787  60.519  1.00  0.00           H  
ATOM   1206  OG  SER    89      66.118  89.949  60.868  1.00  0.00           O  
ATOM   1207  HG  SER    89      66.578  89.490  61.574  1.00  0.00           H  
ATOM   1208  C   SER    89      67.668  91.566  58.985  1.00  0.00           C  
ATOM   1209  O   SER    89      67.338  92.572  58.328  1.00  0.00           O  
ATOM   1210  N   SER    90      67.883  90.406  58.460  1.00  0.00           N  
ATOM   1211  H   SER    90      68.001  89.629  59.095  1.00  0.00           H  
ATOM   1212  CA  SER    90      67.745  90.136  56.952  1.00  0.00           C  
ATOM   1213  HA  SER    90      67.283  91.016  56.504  1.00  0.00           H  
ATOM   1214  CB  SER    90      69.184  89.862  56.502  1.00  0.00           C  
ATOM   1215  HB2 SER    90      69.867  90.396  57.162  1.00  0.00           H  
ATOM   1216  HB3 SER    90      69.412  88.804  56.637  1.00  0.00           H  
ATOM   1217  OG  SER    90      69.282  90.319  55.187  1.00  0.00           O  
ATOM   1218  HG  SER    90      69.307  91.252  55.408  1.00  0.00           H  
ATOM   1219  C   SER    90      66.770  88.991  56.677  1.00  0.00           C  
ATOM   1220  O   SER    90      66.742  88.423  55.594  1.00  0.00           O  
ATOM   1221  N   TYR    91      66.008  88.646  57.689  1.00  0.00           N  
ATOM   1222  H   TYR    91      65.922  89.337  58.421  1.00  0.00           H  
ATOM   1223  CA  TYR    91      65.055  87.518  57.726  1.00  0.00           C  
ATOM   1224  HA  TYR    91      65.650  86.608  57.651  1.00  0.00           H  
ATOM   1225  CB  TYR    91      64.307  87.511  59.043  1.00  0.00           C  
ATOM   1226  HB2 TYR    91      65.096  87.429  59.791  1.00  0.00           H  
ATOM   1227  HB3 TYR    91      63.717  88.372  59.356  1.00  0.00           H  
ATOM   1228  CG  TYR    91      63.300  86.354  59.117  1.00  0.00           C  
ATOM   1229  CD1 TYR    91      61.961  86.614  58.964  1.00  0.00           C  
ATOM   1230  HD1 TYR    91      61.648  87.614  58.702  1.00  0.00           H  
ATOM   1231  CE1 TYR    91      61.102  85.528  58.875  1.00  0.00           C  
ATOM   1232  HE1 TYR    91      60.068  85.707  58.619  1.00  0.00           H  
ATOM   1233  CZ  TYR    91      61.516  84.197  59.052  1.00  0.00           C  
ATOM   1234  OH  TYR    91      60.638  83.202  59.040  1.00  0.00           O  
ATOM   1235  HH  TYR    91      59.720  83.484  59.053  1.00  0.00           H  
ATOM   1236  CE2 TYR    91      62.922  83.977  59.209  1.00  0.00           C  
ATOM   1237  HE2 TYR    91      63.266  82.958  59.306  1.00  0.00           H  
ATOM   1238  CD2 TYR    91      63.804  85.088  59.346  1.00  0.00           C  
ATOM   1239  HD2 TYR    91      64.879  85.008  59.418  1.00  0.00           H  
ATOM   1240  C   TYR    91      64.081  87.663  56.595  1.00  0.00           C  
ATOM   1241  O   TYR    91      63.395  88.704  56.527  1.00  0.00           O  
ATOM   1242  N   GLY    92      63.967  86.790  55.613  1.00  0.00           N  
ATOM   1243  H   GLY    92      63.291  87.058  54.912  1.00  0.00           H  
ATOM   1244  CA  GLY    92      64.835  85.488  55.395  1.00  0.00           C  
ATOM   1245  HA2 GLY    92      65.765  85.606  54.840  1.00  0.00           H  
ATOM   1246  HA3 GLY    92      65.146  85.099  56.365  1.00  0.00           H  
ATOM   1247  C   GLY    92      64.062  84.284  54.871  1.00  0.00           C  
ATOM   1248  O   GLY    92      62.924  84.076  55.262  1.00  0.00           O  
ATOM   1249  N   GLN    93      64.681  83.451  53.982  1.00  0.00           N  
ATOM   1250  H   GLN    93      65.682  83.575  53.927  1.00  0.00           H  
ATOM   1251  CA  GLN    93      64.083  82.257  53.375  1.00  0.00           C  
ATOM   1252  HA  GLN    93      63.540  81.785  54.194  1.00  0.00           H  
ATOM   1253  CB  GLN    93      62.996  82.723  52.430  1.00  0.00           C  
ATOM   1254  HB2 GLN    93      62.358  83.480  52.885  1.00  0.00           H  
ATOM   1255  HB3 GLN    93      63.439  83.110  51.512  1.00  0.00           H  
ATOM   1256  CG  GLN    93      62.064  81.610  51.920  1.00  0.00           C  
ATOM   1257  HG2 GLN    93      61.654  81.912  50.956  1.00  0.00           H  
ATOM   1258  HG3 GLN    93      62.686  80.720  51.820  1.00  0.00           H  
ATOM   1259  CD  GLN    93      60.783  81.324  52.771  1.00  0.00           C  
ATOM   1260  OE1 GLN    93      60.434  81.977  53.704  1.00  0.00           O  
ATOM   1261  NE2 GLN    93      59.881  80.484  52.335  1.00  0.00           N  
ATOM   1262 HE21 GLN    93      58.976  80.658  52.747  1.00  0.00           H  
ATOM   1263 HE22 GLN    93      60.091  79.873  51.558  1.00  0.00           H  
ATOM   1264  C   GLN    93      65.130  81.282  52.879  1.00  0.00           C  
ATOM   1265  O   GLN    93      65.479  81.365  51.715  1.00  0.00           O  
ATOM   1266  N   GLN    94      65.579  80.315  53.778  1.00  0.00           N  
ATOM   1267  H   GLN    94      65.086  80.292  54.659  1.00  0.00           H  
ATOM   1268  CA  GLN    94      66.452  79.156  53.558  1.00  0.00           C  
ATOM   1269  HA  GLN    94      67.379  79.469  53.077  1.00  0.00           H  
ATOM   1270  CB  GLN    94      66.773  78.522  54.913  1.00  0.00           C  
ATOM   1271  HB2 GLN    94      65.881  78.196  55.447  1.00  0.00           H  
ATOM   1272  HB3 GLN    94      67.293  77.599  54.655  1.00  0.00           H  
ATOM   1273  CG  GLN    94      67.700  79.335  55.784  1.00  0.00           C  
ATOM   1274  HG2 GLN    94      67.339  80.360  55.703  1.00  0.00           H  
ATOM   1275  HG3 GLN    94      67.660  79.003  56.822  1.00  0.00           H  
ATOM   1276  CD  GLN    94      69.165  79.365  55.305  1.00  0.00           C  
ATOM   1277  OE1 GLN    94      69.502  79.055  54.213  1.00  0.00           O  
ATOM   1278  NE2 GLN    94      70.058  79.790  56.191  1.00  0.00           N  
ATOM   1279 HE21 GLN    94      69.739  80.161  57.075  1.00  0.00           H  
ATOM   1280 HE22 GLN    94      71.024  79.645  55.933  1.00  0.00           H  
ATOM   1281  C   GLN    94      65.735  78.080  52.653  1.00  0.00           C  
ATOM   1282  O   GLN    94      66.417  77.462  51.803  1.00  0.00           O  
ATOM   1283  N   SER    95      64.477  77.769  52.880  1.00  0.00           N  
ATOM   1284  H   SER    95      63.938  78.267  53.574  1.00  0.00           H  
ATOM   1285  CA  SER    95      63.722  76.787  52.158  1.00  0.00           C  
ATOM   1286  HA  SER    95      64.207  75.849  52.427  1.00  0.00           H  
ATOM   1287  CB  SER    95      62.267  76.775  52.577  1.00  0.00           C  
ATOM   1288  HB2 SER    95      61.961  77.814  52.705  1.00  0.00           H  
ATOM   1289  HB3 SER    95      61.648  76.216  51.876  1.00  0.00           H  
ATOM   1290  OG  SER    95      62.102  76.336  53.953  1.00  0.00           O  
ATOM   1291  HG  SER    95      61.996  75.386  53.860  1.00  0.00           H  
ATOM   1292  C   SER    95      63.725  76.975  50.579  1.00  0.00           C  
ATOM   1293  O   SER    95      63.487  78.078  50.046  1.00  0.00           O  
ATOM   1294  N   SER    96      63.804  75.923  49.843  1.00  0.00           N  
ATOM   1295  H   SER    96      63.989  75.059  50.333  1.00  0.00           H  
ATOM   1296  CA  SER    96      63.700  75.865  48.372  1.00  0.00           C  
ATOM   1297  HA  SER    96      64.601  76.339  47.981  1.00  0.00           H  
ATOM   1298  CB  SER    96      63.717  74.389  47.875  1.00  0.00           C  
ATOM   1299  HB2 SER    96      62.877  73.832  48.291  1.00  0.00           H  
ATOM   1300  HB3 SER    96      63.829  74.386  46.791  1.00  0.00           H  
ATOM   1301  OG  SER    96      64.885  73.730  48.344  1.00  0.00           O  
ATOM   1302  HG  SER    96      65.049  73.955  49.263  1.00  0.00           H  
ATOM   1303  C   SER    96      62.443  76.624  47.825  1.00  0.00           C  
ATOM   1304  O   SER    96      61.405  76.575  48.423  1.00  0.00           O  
ATOM   1305  N   TYR    97      62.499  77.315  46.632  1.00  0.00           N  
ATOM   1306  H   TYR    97      61.660  77.572  46.132  1.00  0.00           H  
ATOM   1307  CA  TYR    97      63.686  77.760  45.870  1.00  0.00           C  
ATOM   1308  HA  TYR    97      63.240  78.121  44.943  1.00  0.00           H  
ATOM   1309  CB  TYR    97      64.341  79.007  46.504  1.00  0.00           C  
ATOM   1310  HB2 TYR    97      63.554  79.620  46.943  1.00  0.00           H  
ATOM   1311  HB3 TYR    97      64.955  78.645  47.328  1.00  0.00           H  
ATOM   1312  CG  TYR    97      65.104  79.859  45.546  1.00  0.00           C  
ATOM   1313  CD1 TYR    97      64.708  80.292  44.301  1.00  0.00           C  
ATOM   1314  HD1 TYR    97      63.708  80.096  43.943  1.00  0.00           H  
ATOM   1315  CE1 TYR    97      65.487  81.155  43.545  1.00  0.00           C  
ATOM   1316  HE1 TYR    97      65.268  81.554  42.565  1.00  0.00           H  
ATOM   1317  CZ  TYR    97      66.739  81.567  44.087  1.00  0.00           C  
ATOM   1318  OH  TYR    97      67.545  82.359  43.353  1.00  0.00           O  
ATOM   1319  HH  TYR    97      68.399  82.476  43.775  1.00  0.00           H  
ATOM   1320  CE2 TYR    97      67.246  81.049  45.367  1.00  0.00           C  
ATOM   1321  HE2 TYR    97      68.220  81.294  45.763  1.00  0.00           H  
ATOM   1322  CD2 TYR    97      66.357  80.251  46.083  1.00  0.00           C  
ATOM   1323  HD2 TYR    97      66.639  79.968  47.087  1.00  0.00           H  
ATOM   1324  C   TYR    97      64.675  76.618  45.430  1.00  0.00           C  
ATOM   1325  O   TYR    97      65.754  76.546  45.919  1.00  0.00           O  
ATOM   1326  N   PRO    98      64.192  75.669  44.570  1.00  0.00           N  
ATOM   1327  CD  PRO    98      65.149  74.682  44.016  1.00  0.00           C  
ATOM   1328  HD2 PRO    98      65.415  73.996  44.820  1.00  0.00           H  
ATOM   1329  HD3 PRO    98      66.022  75.221  43.649  1.00  0.00           H  
ATOM   1330  CG  PRO    98      64.399  73.975  42.851  1.00  0.00           C  
ATOM   1331  HG2 PRO    98      64.006  73.041  43.252  1.00  0.00           H  
ATOM   1332  HG3 PRO    98      64.957  73.741  41.945  1.00  0.00           H  
ATOM   1333  CB  PRO    98      63.278  74.959  42.471  1.00  0.00           C  
ATOM   1334  HB2 PRO    98      62.347  74.434  42.258  1.00  0.00           H  
ATOM   1335  HB3 PRO    98      63.420  75.633  41.627  1.00  0.00           H  
ATOM   1336  CA  PRO    98      62.961  75.774  43.717  1.00  0.00           C  
ATOM   1337  HA  PRO    98      62.640  76.784  43.461  1.00  0.00           H  
ATOM   1338  C   PRO    98      61.728  75.235  44.471  1.00  0.00           C  
ATOM   1339  O   PRO    98      61.730  74.193  45.179  1.00  0.00           O  
ATOM   1340  N   GLY    99      60.573  75.879  44.296  1.00  0.00           N  
ATOM   1341  H   GLY    99      60.587  76.606  43.594  1.00  0.00           H  
ATOM   1342  CA  GLY    99      59.264  75.270  44.551  1.00  0.00           C  
ATOM   1343  HA2 GLY    99      59.258  74.968  45.598  1.00  0.00           H  
ATOM   1344  HA3 GLY    99      58.463  75.992  44.393  1.00  0.00           H  
ATOM   1345  C   GLY    99      58.972  74.113  43.599  1.00  0.00           C  
ATOM   1346  O   GLY    99      59.583  73.989  42.512  1.00  0.00           O  
ATOM   1347  N   TYR   100      58.080  73.204  44.054  1.00  0.00           N  
ATOM   1348  H   TYR   100      57.470  73.336  44.848  1.00  0.00           H  
ATOM   1349  CA  TYR   100      57.968  71.883  43.398  1.00  0.00           C  
ATOM   1350  HA  TYR   100      58.896  71.699  42.856  1.00  0.00           H  
ATOM   1351  CB  TYR   100      57.876  70.779  44.440  1.00  0.00           C  
ATOM   1352  HB2 TYR   100      57.772  69.779  44.018  1.00  0.00           H  
ATOM   1353  HB3 TYR   100      58.828  70.800  44.970  1.00  0.00           H  
ATOM   1354  CG  TYR   100      56.746  70.975  45.471  1.00  0.00           C  
ATOM   1355  CD1 TYR   100      55.482  70.470  45.150  1.00  0.00           C  
ATOM   1356  HD1 TYR   100      55.410  69.900  44.236  1.00  0.00           H  
ATOM   1357  CE1 TYR   100      54.489  70.521  46.147  1.00  0.00           C  
ATOM   1358  HE1 TYR   100      53.524  70.069  45.970  1.00  0.00           H  
ATOM   1359  CZ  TYR   100      54.730  71.207  47.337  1.00  0.00           C  
ATOM   1360  OH  TYR   100      53.832  71.118  48.306  1.00  0.00           O  
ATOM   1361  HH  TYR   100      52.926  71.019  48.006  1.00  0.00           H  
ATOM   1362  CE2 TYR   100      56.017  71.700  47.618  1.00  0.00           C  
ATOM   1363  HE2 TYR   100      56.186  72.044  48.628  1.00  0.00           H  
ATOM   1364  CD2 TYR   100      57.050  71.574  46.678  1.00  0.00           C  
ATOM   1365  HD2 TYR   100      58.028  71.885  47.014  1.00  0.00           H  
ATOM   1366  C   TYR   100      56.843  71.865  42.346  1.00  0.00           C  
ATOM   1367  O   TYR   100      56.836  71.050  41.520  1.00  0.00           O  
ATOM   1368  N   GLY   101      55.870  72.754  42.452  1.00  0.00           N  
ATOM   1369  H   GLY   101      56.020  73.506  43.108  1.00  0.00           H  
ATOM   1370  CA  GLY   101      54.758  72.859  41.514  1.00  0.00           C  
ATOM   1371  HA2 GLY   101      54.533  73.922  41.438  1.00  0.00           H  
ATOM   1372  HA3 GLY   101      54.972  72.561  40.487  1.00  0.00           H  
ATOM   1373  C   GLY   101      53.527  72.117  41.967  1.00  0.00           C  
ATOM   1374  O   GLY   101      53.226  72.116  43.166  1.00  0.00           O  
ATOM   1375  N   GLN   102      52.743  71.530  41.002  1.00  0.00           N  
ATOM   1376  H   GLN   102      52.997  71.798  40.062  1.00  0.00           H  
ATOM   1377  CA  GLN   102      51.362  71.076  41.291  1.00  0.00           C  
ATOM   1378  HA  GLN   102      50.809  71.865  41.800  1.00  0.00           H  
ATOM   1379  CB  GLN   102      50.571  70.829  39.913  1.00  0.00           C  
ATOM   1380  HB2 GLN   102      50.473  71.712  39.281  1.00  0.00           H  
ATOM   1381  HB3 GLN   102      51.095  70.079  39.319  1.00  0.00           H  
ATOM   1382  CG  GLN   102      49.159  70.300  39.988  1.00  0.00           C  
ATOM   1383  HG2 GLN   102      48.784  70.159  38.974  1.00  0.00           H  
ATOM   1384  HG3 GLN   102      49.047  69.355  40.520  1.00  0.00           H  
ATOM   1385  CD  GLN   102      48.166  71.210  40.660  1.00  0.00           C  
ATOM   1386  OE1 GLN   102      48.344  72.388  40.979  1.00  0.00           O  
ATOM   1387  NE2 GLN   102      47.035  70.707  41.173  1.00  0.00           N  
ATOM   1388 HE21 GLN   102      46.804  69.753  40.934  1.00  0.00           H  
ATOM   1389 HE22 GLN   102      46.324  71.306  41.566  1.00  0.00           H  
ATOM   1390  C   GLN   102      51.360  69.902  42.187  1.00  0.00           C  
ATOM   1391  O   GLN   102      50.411  69.744  42.919  1.00  0.00           O  
ATOM   1392  N   GLN   103      52.407  69.064  42.143  1.00  0.00           N  
ATOM   1393  H   GLN   103      53.169  69.333  41.537  1.00  0.00           H  
ATOM   1394  CA  GLN   103      52.501  67.715  42.761  1.00  0.00           C  
ATOM   1395  HA  GLN   103      51.592  67.630  43.355  1.00  0.00           H  
ATOM   1396  CB  GLN   103      52.293  66.685  41.717  1.00  0.00           C  
ATOM   1397  HB2 GLN   103      53.224  66.670  41.151  1.00  0.00           H  
ATOM   1398  HB3 GLN   103      52.148  65.720  42.203  1.00  0.00           H  
ATOM   1399  CG  GLN   103      51.157  66.859  40.726  1.00  0.00           C  
ATOM   1400  HG2 GLN   103      51.275  67.842  40.271  1.00  0.00           H  
ATOM   1401  HG3 GLN   103      51.359  66.202  39.879  1.00  0.00           H  
ATOM   1402  CD  GLN   103      49.747  66.757  41.262  1.00  0.00           C  
ATOM   1403  OE1 GLN   103      49.420  66.714  42.479  1.00  0.00           O  
ATOM   1404  NE2 GLN   103      48.784  66.622  40.377  1.00  0.00           N  
ATOM   1405 HE21 GLN   103      47.883  66.565  40.830  1.00  0.00           H  
ATOM   1406 HE22 GLN   103      48.954  66.673  39.383  1.00  0.00           H  
ATOM   1407  C   GLN   103      53.828  67.457  43.525  1.00  0.00           C  
ATOM   1408  O   GLN   103      54.918  67.586  42.878  1.00  0.00           O  
ATOM   1409  N   PRO   104      53.791  67.031  44.837  1.00  0.00           N  
ATOM   1410  CD  PRO   104      52.617  67.243  45.676  1.00  0.00           C  
ATOM   1411  HD2 PRO   104      51.881  66.449  45.551  1.00  0.00           H  
ATOM   1412  HD3 PRO   104      52.103  68.195  45.543  1.00  0.00           H  
ATOM   1413  CG  PRO   104      53.131  67.151  47.146  1.00  0.00           C  
ATOM   1414  HG2 PRO   104      52.380  66.885  47.890  1.00  0.00           H  
ATOM   1415  HG3 PRO   104      53.424  68.138  47.505  1.00  0.00           H  
ATOM   1416  CB  PRO   104      54.307  66.275  47.104  1.00  0.00           C  
ATOM   1417  HB2 PRO   104      54.013  65.232  47.221  1.00  0.00           H  
ATOM   1418  HB3 PRO   104      54.996  66.496  47.919  1.00  0.00           H  
ATOM   1419  CA  PRO   104      54.902  66.635  45.722  1.00  0.00           C  
ATOM   1420  HA  PRO   104      55.564  67.498  45.794  1.00  0.00           H  
ATOM   1421  C   PRO   104      55.884  65.559  45.240  1.00  0.00           C  
ATOM   1422  O   PRO   104      55.539  64.527  44.695  1.00  0.00           O  
ATOM   1423  N   ALA   105      57.159  65.698  45.577  1.00  0.00           N  
ATOM   1424  H   ALA   105      57.398  66.427  46.234  1.00  0.00           H  
ATOM   1425  CA  ALA   105      58.236  64.684  45.326  1.00  0.00           C  
ATOM   1426  HA  ALA   105      58.373  64.587  44.249  1.00  0.00           H  
ATOM   1427  CB  ALA   105      59.627  65.175  45.701  1.00  0.00           C  
ATOM   1428  HB1 ALA   105      59.801  65.264  46.773  1.00  0.00           H  
ATOM   1429  HB2 ALA   105      60.280  64.479  45.175  1.00  0.00           H  
ATOM   1430  HB3 ALA   105      59.708  66.139  45.198  1.00  0.00           H  
ATOM   1431  C   ALA   105      58.005  63.306  45.922  1.00  0.00           C  
ATOM   1432  O   ALA   105      57.507  63.174  47.029  1.00  0.00           O  
ATOM   1433  N   PRO   106      58.220  62.174  45.179  1.00  0.00           N  
ATOM   1434  CD  PRO   106      58.942  62.057  43.927  1.00  0.00           C  
ATOM   1435  HD2 PRO   106      59.989  62.350  44.014  1.00  0.00           H  
ATOM   1436  HD3 PRO   106      58.449  62.693  43.192  1.00  0.00           H  
ATOM   1437  CG  PRO   106      58.895  60.584  43.444  1.00  0.00           C  
ATOM   1438  HG2 PRO   106      59.862  60.201  43.771  1.00  0.00           H  
ATOM   1439  HG3 PRO   106      58.652  60.328  42.412  1.00  0.00           H  
ATOM   1440  CB  PRO   106      58.015  59.896  44.488  1.00  0.00           C  
ATOM   1441  HB2 PRO   106      58.295  58.878  44.760  1.00  0.00           H  
ATOM   1442  HB3 PRO   106      57.004  60.020  44.098  1.00  0.00           H  
ATOM   1443  CA  PRO   106      57.937  60.820  45.731  1.00  0.00           C  
ATOM   1444  HA  PRO   106      56.940  60.896  46.165  1.00  0.00           H  
ATOM   1445  C   PRO   106      59.101  60.532  46.722  1.00  0.00           C  
ATOM   1446  O   PRO   106      60.256  60.872  46.414  1.00  0.00           O  
ATOM   1447  N   SER   107      58.780  59.959  47.893  1.00  0.00           N  
ATOM   1448  H   SER   107      57.845  59.601  48.024  1.00  0.00           H  
ATOM   1449  CA  SER   107      59.759  59.599  48.929  1.00  0.00           C  
ATOM   1450  HA  SER   107      60.615  60.271  48.867  1.00  0.00           H  
ATOM   1451  CB  SER   107      59.037  59.672  50.300  1.00  0.00           C  
ATOM   1452  HB2 SER   107      58.108  59.102  50.273  1.00  0.00           H  
ATOM   1453  HB3 SER   107      59.609  59.202  51.100  1.00  0.00           H  
ATOM   1454  OG  SER   107      58.807  60.993  50.785  1.00  0.00           O  
ATOM   1455  HG  SER   107      58.160  61.490  50.278  1.00  0.00           H  
ATOM   1456  C   SER   107      60.289  58.210  48.704  1.00  0.00           C  
ATOM   1457  O   SER   107      60.159  57.316  49.531  1.00  0.00           O  
ATOM   1458  N   SER   108      60.987  58.001  47.568  1.00  0.00           N  
ATOM   1459  H   SER   108      61.131  58.801  46.968  1.00  0.00           H  
ATOM   1460  CA  SER   108      61.504  56.674  47.068  1.00  0.00           C  
ATOM   1461  HA  SER   108      60.802  55.849  47.185  1.00  0.00           H  
ATOM   1462  CB  SER   108      61.864  56.707  45.617  1.00  0.00           C  
ATOM   1463  HB2 SER   108      62.739  57.326  45.419  1.00  0.00           H  
ATOM   1464  HB3 SER   108      62.012  55.697  45.234  1.00  0.00           H  
ATOM   1465  OG  SER   108      60.823  57.354  44.841  1.00  0.00           O  
ATOM   1466  HG  SER   108      60.126  56.712  44.691  1.00  0.00           H  
ATOM   1467  C   SER   108      62.756  56.338  47.877  1.00  0.00           C  
ATOM   1468  O   SER   108      63.635  57.167  48.213  1.00  0.00           O  
ATOM   1469  N   THR   109      62.796  55.110  48.245  1.00  0.00           N  
ATOM   1470  H   THR   109      61.992  54.542  48.021  1.00  0.00           H  
ATOM   1471  CA  THR   109      63.886  54.532  49.001  1.00  0.00           C  
ATOM   1472  HA  THR   109      64.796  55.130  48.958  1.00  0.00           H  
ATOM   1473  CB  THR   109      63.466  54.284  50.527  1.00  0.00           C  
ATOM   1474  HB  THR   109      63.864  53.338  50.893  1.00  0.00           H  
ATOM   1475  CG2 THR   109      63.806  55.500  51.416  1.00  0.00           C  
ATOM   1476 HG21 THR   109      64.875  55.709  51.365  1.00  0.00           H  
ATOM   1477 HG22 THR   109      63.286  56.384  51.047  1.00  0.00           H  
ATOM   1478 HG23 THR   109      63.703  55.236  52.468  1.00  0.00           H  
ATOM   1479  OG1 THR   109      62.070  54.203  50.570  1.00  0.00           O  
ATOM   1480  HG1 THR   109      61.740  53.406  50.149  1.00  0.00           H  
ATOM   1481  C   THR   109      64.060  53.097  48.525  1.00  0.00           C  
ATOM   1482  O   THR   109      63.091  52.418  48.055  1.00  0.00           O  
ATOM   1483  N   SER   110      65.289  52.568  48.632  1.00  0.00           N  
ATOM   1484  H   SER   110      66.038  53.088  49.067  1.00  0.00           H  
ATOM   1485  CA  SER   110      65.666  51.067  48.417  1.00  0.00           C  
ATOM   1486  HA  SER   110      65.456  50.802  47.380  1.00  0.00           H  
ATOM   1487  CB  SER   110      67.152  50.717  48.516  1.00  0.00           C  
ATOM   1488  HB2 SER   110      67.418  49.755  48.078  1.00  0.00           H  
ATOM   1489  HB3 SER   110      67.700  51.448  47.922  1.00  0.00           H  
ATOM   1490  OG  SER   110      67.684  50.711  49.767  1.00  0.00           O  
ATOM   1491  HG  SER   110      68.371  51.376  49.682  1.00  0.00           H  
ATOM   1492  C   SER   110      64.938  50.167  49.368  1.00  0.00           C  
ATOM   1493  O   SER   110      64.481  50.597  50.402  1.00  0.00           O  
ATOM   1494  N   GLY   111      64.735  48.891  49.099  1.00  0.00           N  
ATOM   1495  H   GLY   111      65.260  48.450  48.358  1.00  0.00           H  
ATOM   1496  CA  GLY   111      63.854  48.010  49.856  1.00  0.00           C  
ATOM   1497  HA2 GLY   111      64.106  47.000  49.534  1.00  0.00           H  
ATOM   1498  HA3 GLY   111      64.133  48.177  50.896  1.00  0.00           H  
ATOM   1499  C   GLY   111      62.352  48.391  49.806  1.00  0.00           C  
ATOM   1500  O   GLY   111      62.080  49.284  49.035  1.00  0.00           O  
ATOM   1501  N   SER   112      61.447  47.818  50.615  1.00  0.00           N  
ATOM   1502  H   SER   112      60.546  48.244  50.447  1.00  0.00           H  
ATOM   1503  CA  SER   112      61.496  46.760  51.651  1.00  0.00           C  
ATOM   1504  HA  SER   112      60.494  46.337  51.732  1.00  0.00           H  
ATOM   1505  CB  SER   112      62.404  45.554  51.387  1.00  0.00           C  
ATOM   1506  HB2 SER   112      62.329  45.160  50.374  1.00  0.00           H  
ATOM   1507  HB3 SER   112      63.465  45.738  51.557  1.00  0.00           H  
ATOM   1508  OG  SER   112      61.931  44.586  52.332  1.00  0.00           O  
ATOM   1509  HG  SER   112      61.351  43.972  51.875  1.00  0.00           H  
ATOM   1510  C   SER   112      61.901  47.281  53.052  1.00  0.00           C  
ATOM   1511  O   SER   112      63.049  47.772  53.264  1.00  0.00           O  
ATOM   1512  N   TYR   113      60.959  47.385  54.053  1.00  0.00           N  
ATOM   1513  H   TYR   113      61.398  47.811  54.856  1.00  0.00           H  
ATOM   1514  CA  TYR   113      59.508  46.992  54.145  1.00  0.00           C  
ATOM   1515  HA  TYR   113      59.431  45.932  53.902  1.00  0.00           H  
ATOM   1516  CB  TYR   113      58.949  47.151  55.573  1.00  0.00           C  
ATOM   1517  HB2 TYR   113      58.918  48.213  55.814  1.00  0.00           H  
ATOM   1518  HB3 TYR   113      57.952  46.710  55.597  1.00  0.00           H  
ATOM   1519  CG  TYR   113      59.782  46.326  56.618  1.00  0.00           C  
ATOM   1520  CD1 TYR   113      59.957  44.898  56.446  1.00  0.00           C  
ATOM   1521  HD1 TYR   113      59.449  44.295  55.709  1.00  0.00           H  
ATOM   1522  CE1 TYR   113      60.901  44.277  57.265  1.00  0.00           C  
ATOM   1523  HE1 TYR   113      61.066  43.221  57.108  1.00  0.00           H  
ATOM   1524  CZ  TYR   113      61.517  44.962  58.328  1.00  0.00           C  
ATOM   1525  OH  TYR   113      62.414  44.294  59.117  1.00  0.00           O  
ATOM   1526  HH  TYR   113      62.887  44.929  59.660  1.00  0.00           H  
ATOM   1527  CE2 TYR   113      61.341  46.364  58.380  1.00  0.00           C  
ATOM   1528  HE2 TYR   113      61.883  46.887  59.154  1.00  0.00           H  
ATOM   1529  CD2 TYR   113      60.428  47.043  57.653  1.00  0.00           C  
ATOM   1530  HD2 TYR   113      60.356  48.121  57.660  1.00  0.00           H  
ATOM   1531  C   TYR   113      58.575  47.750  53.232  1.00  0.00           C  
ATOM   1532  O   TYR   113      57.533  47.226  52.843  1.00  0.00           O  
ATOM   1533  N   GLY   114      58.858  49.045  52.945  1.00  0.00           N  
ATOM   1534  H   GLY   114      59.638  49.538  53.357  1.00  0.00           H  
ATOM   1535  CA  GLY   114      58.024  49.864  52.092  1.00  0.00           C  
ATOM   1536  HA2 GLY   114      56.986  49.752  52.403  1.00  0.00           H  
ATOM   1537  HA3 GLY   114      58.391  50.874  52.277  1.00  0.00           H  
ATOM   1538  C   GLY   114      58.127  49.493  50.588  1.00  0.00           C  
ATOM   1539  O   GLY   114      58.879  48.616  50.133  1.00  0.00           O  
ATOM   1540  N   SER   115      57.437  50.264  49.718  1.00  0.00           N  
ATOM   1541  H   SER   115      57.577  49.932  48.774  1.00  0.00           H  
ATOM   1542  CA  SER   115      56.420  51.264  49.998  1.00  0.00           C  
ATOM   1543  HA  SER   115      56.685  51.901  50.842  1.00  0.00           H  
ATOM   1544  CB  SER   115      56.331  52.110  48.720  1.00  0.00           C  
ATOM   1545  HB2 SER   115      56.224  53.164  48.979  1.00  0.00           H  
ATOM   1546  HB3 SER   115      57.361  51.992  48.384  1.00  0.00           H  
ATOM   1547  OG  SER   115      55.508  51.777  47.634  1.00  0.00           O  
ATOM   1548  HG  SER   115      55.918  51.052  47.157  1.00  0.00           H  
ATOM   1549  C   SER   115      55.052  50.572  50.281  1.00  0.00           C  
ATOM   1550  O   SER   115      54.956  49.317  50.499  1.00  0.00           O  
ATOM   1551  N   SER   116      53.932  51.293  50.172  1.00  0.00           N  
ATOM   1552  H   SER   116      53.958  52.283  49.975  1.00  0.00           H  
ATOM   1553  CA  SER   116      52.554  50.752  50.485  1.00  0.00           C  
ATOM   1554  HA  SER   116      52.574  50.403  51.517  1.00  0.00           H  
ATOM   1555  CB  SER   116      51.462  51.886  50.433  1.00  0.00           C  
ATOM   1556  HB2 SER   116      51.443  52.329  49.437  1.00  0.00           H  
ATOM   1557  HB3 SER   116      50.465  51.525  50.684  1.00  0.00           H  
ATOM   1558  OG  SER   116      51.796  52.945  51.300  1.00  0.00           O  
ATOM   1559  HG  SER   116      52.101  52.440  52.057  1.00  0.00           H  
ATOM   1560  C   SER   116      52.198  49.542  49.642  1.00  0.00           C  
ATOM   1561  O   SER   116      52.452  49.551  48.452  1.00  0.00           O  
ATOM   1562  N   SER   117      51.352  48.583  50.110  1.00  0.00           N  
ATOM   1563  H   SER   117      51.031  48.666  51.064  1.00  0.00           H  
ATOM   1564  CA  SER   117      51.033  47.397  49.308  1.00  0.00           C  
ATOM   1565  HA  SER   117      50.803  47.682  48.282  1.00  0.00           H  
ATOM   1566  CB  SER   117      52.242  46.411  49.345  1.00  0.00           C  
ATOM   1567  HB2 SER   117      52.392  46.070  50.369  1.00  0.00           H  
ATOM   1568  HB3 SER   117      52.054  45.615  48.625  1.00  0.00           H  
ATOM   1569  OG  SER   117      53.407  47.061  49.085  1.00  0.00           O  
ATOM   1570  HG  SER   117      53.611  47.510  49.908  1.00  0.00           H  
ATOM   1571  C   SER   117      49.771  46.709  49.737  1.00  0.00           C  
ATOM   1572  O   SER   117      49.430  45.688  49.182  1.00  0.00           O  
ATOM   1573  N   GLN   118      48.873  47.365  50.501  1.00  0.00           N  
ATOM   1574  H   GLN   118      49.159  48.279  50.823  1.00  0.00           H  
ATOM   1575  CA  GLN   118      47.519  47.016  50.906  1.00  0.00           C  
ATOM   1576  HA  GLN   118      47.256  47.873  51.526  1.00  0.00           H  
ATOM   1577  CB  GLN   118      46.485  46.842  49.784  1.00  0.00           C  
ATOM   1578  HB2 GLN   118      46.396  47.793  49.260  1.00  0.00           H  
ATOM   1579  HB3 GLN   118      46.797  46.021  49.137  1.00  0.00           H  
ATOM   1580  CG  GLN   118      45.064  46.573  50.276  1.00  0.00           C  
ATOM   1581  HG2 GLN   118      45.101  45.634  50.828  1.00  0.00           H  
ATOM   1582  HG3 GLN   118      44.738  47.358  50.959  1.00  0.00           H  
ATOM   1583  CD  GLN   118      43.961  46.368  49.253  1.00  0.00           C  
ATOM   1584  OE1 GLN   118      44.070  46.844  48.151  1.00  0.00           O  
ATOM   1585  NE2 GLN   118      42.931  45.597  49.560  1.00  0.00           N  
ATOM   1586 HE21 GLN   118      42.986  45.145  50.462  1.00  0.00           H  
ATOM   1587 HE22 GLN   118      42.129  45.434  48.968  1.00  0.00           H  
ATOM   1588  C   GLN   118      47.573  45.711  51.820  1.00  0.00           C  
ATOM   1589  O   GLN   118      48.017  44.704  51.355  1.00  0.00           O  
ATOM   1590  N   SER   119      47.084  45.625  53.052  1.00  0.00           N  
ATOM   1591  H   SER   119      46.937  44.671  53.351  1.00  0.00           H  
ATOM   1592  CA  SER   119      46.382  46.635  53.778  1.00  0.00           C  
ATOM   1593  HA  SER   119      45.761  47.225  53.104  1.00  0.00           H  
ATOM   1594  CB  SER   119      45.591  45.975  54.978  1.00  0.00           C  
ATOM   1595  HB2 SER   119      46.319  45.667  55.728  1.00  0.00           H  
ATOM   1596  HB3 SER   119      44.992  46.750  55.458  1.00  0.00           H  
ATOM   1597  OG  SER   119      44.959  44.794  54.553  1.00  0.00           O  
ATOM   1598  HG  SER   119      44.050  44.923  54.274  1.00  0.00           H  
ATOM   1599  C   SER   119      47.303  47.669  54.412  1.00  0.00           C  
ATOM   1600  O   SER   119      48.512  47.414  54.334  1.00  0.00           O  
ATOM   1601  N   SER   120      46.911  48.732  55.110  1.00  0.00           N  
ATOM   1602  H   SER   120      45.925  48.941  55.043  1.00  0.00           H  
ATOM   1603  CA  SER   120      47.675  49.595  55.986  1.00  0.00           C  
ATOM   1604  HA  SER   120      48.715  49.521  55.671  1.00  0.00           H  
ATOM   1605  CB  SER   120      47.253  51.119  55.885  1.00  0.00           C  
ATOM   1606  HB2 SER   120      47.655  51.383  54.907  1.00  0.00           H  
ATOM   1607  HB3 SER   120      46.189  51.348  55.939  1.00  0.00           H  
ATOM   1608  OG  SER   120      47.902  51.917  56.838  1.00  0.00           O  
ATOM   1609  HG  SER   120      48.838  51.916  56.624  1.00  0.00           H  
ATOM   1610  C   SER   120      47.402  48.998  57.388  1.00  0.00           C  
ATOM   1611  O   SER   120      46.226  48.603  57.694  1.00  0.00           O  
ATOM   1612  N   SER   121      48.410  48.779  58.257  1.00  0.00           N  
ATOM   1613  H   SER   121      48.190  48.417  59.173  1.00  0.00           H  
ATOM   1614  CA  SER   121      49.784  49.158  57.979  1.00  0.00           C  
ATOM   1615  HA  SER   121      49.847  50.057  57.366  1.00  0.00           H  
ATOM   1616  CB  SER   121      50.649  49.438  59.231  1.00  0.00           C  
ATOM   1617  HB2 SER   121      50.583  48.534  59.837  1.00  0.00           H  
ATOM   1618  HB3 SER   121      51.694  49.627  58.984  1.00  0.00           H  
ATOM   1619  OG  SER   121      50.156  50.466  60.064  1.00  0.00           O  
ATOM   1620  HG  SER   121      50.261  51.299  59.598  1.00  0.00           H  
ATOM   1621  C   SER   121      50.492  48.190  57.061  1.00  0.00           C  
ATOM   1622  O   SER   121      51.330  48.601  56.302  1.00  0.00           O  
ATOM   1623  N   TYR   122      50.172  46.903  57.041  1.00  0.00           N  
ATOM   1624  H   TYR   122      49.547  46.484  57.714  1.00  0.00           H  
ATOM   1625  CA  TYR   122      50.884  45.917  56.192  1.00  0.00           C  
ATOM   1626  HA  TYR   122      51.233  46.356  55.258  1.00  0.00           H  
ATOM   1627  CB  TYR   122      51.958  45.232  57.104  1.00  0.00           C  
ATOM   1628  HB2 TYR   122      51.407  44.873  57.973  1.00  0.00           H  
ATOM   1629  HB3 TYR   122      52.448  44.377  56.639  1.00  0.00           H  
ATOM   1630  CG  TYR   122      53.094  46.145  57.643  1.00  0.00           C  
ATOM   1631  CD1 TYR   122      53.321  46.502  59.000  1.00  0.00           C  
ATOM   1632  HD1 TYR   122      52.834  45.965  59.800  1.00  0.00           H  
ATOM   1633  CE1 TYR   122      54.466  47.181  59.330  1.00  0.00           C  
ATOM   1634  HE1 TYR   122      54.527  47.406  60.384  1.00  0.00           H  
ATOM   1635  CZ  TYR   122      55.349  47.693  58.332  1.00  0.00           C  
ATOM   1636  OH  TYR   122      56.312  48.474  58.724  1.00  0.00           O  
ATOM   1637  HH  TYR   122      56.690  49.078  58.080  1.00  0.00           H  
ATOM   1638  CE2 TYR   122      55.109  47.401  56.923  1.00  0.00           C  
ATOM   1639  HE2 TYR   122      55.874  47.645  56.201  1.00  0.00           H  
ATOM   1640  CD2 TYR   122      53.985  46.594  56.707  1.00  0.00           C  
ATOM   1641  HD2 TYR   122      53.800  46.332  55.676  1.00  0.00           H  
ATOM   1642  C   TYR   122      49.925  44.817  55.734  1.00  0.00           C  
ATOM   1643  O   TYR   122      49.096  44.420  56.510  1.00  0.00           O  
ATOM   1644  N   GLY   123      49.948  44.396  54.478  1.00  0.00           N  
ATOM   1645  H   GLY   123      49.211  43.748  54.242  1.00  0.00           H  
ATOM   1646  CA  GLY   123      51.038  44.647  53.465  1.00  0.00           C  
ATOM   1647  HA2 GLY   123      50.924  45.665  53.093  1.00  0.00           H  
ATOM   1648  HA3 GLY   123      52.015  44.564  53.942  1.00  0.00           H  
ATOM   1649  C   GLY   123      50.972  43.588  52.395  1.00  0.00           C  
ATOM   1650  O   GLY   123      50.075  42.802  52.209  1.00  0.00           O  
ATOM   1651  N   GLN   124      52.069  43.413  51.686  1.00  0.00           N  
ATOM   1652  H   GLN   124      52.811  44.070  51.881  1.00  0.00           H  
ATOM   1653  CA  GLN   124      52.450  42.204  50.877  1.00  0.00           C  
ATOM   1654  HA  GLN   124      51.791  41.387  51.168  1.00  0.00           H  
ATOM   1655  CB  GLN   124      52.239  42.473  49.393  1.00  0.00           C  
ATOM   1656  HB2 GLN   124      51.199  42.770  49.260  1.00  0.00           H  
ATOM   1657  HB3 GLN   124      52.842  43.316  49.056  1.00  0.00           H  
ATOM   1658  CG  GLN   124      52.558  41.254  48.531  1.00  0.00           C  
ATOM   1659  HG2 GLN   124      52.283  41.471  47.498  1.00  0.00           H  
ATOM   1660  HG3 GLN   124      53.640  41.147  48.613  1.00  0.00           H  
ATOM   1661  CD  GLN   124      51.848  39.971  49.106  1.00  0.00           C  
ATOM   1662  OE1 GLN   124      50.633  39.821  49.060  1.00  0.00           O  
ATOM   1663  NE2 GLN   124      52.653  38.997  49.527  1.00  0.00           N  
ATOM   1664 HE21 GLN   124      53.637  39.194  49.413  1.00  0.00           H  
ATOM   1665 HE22 GLN   124      52.220  38.089  49.621  1.00  0.00           H  
ATOM   1666  C   GLN   124      53.925  41.850  51.144  1.00  0.00           C  
ATOM   1667  O   GLN   124      54.861  42.655  50.730  1.00  0.00           O  
ATOM   1668  N   PRO   125      54.245  40.823  51.942  1.00  0.00           N  
ATOM   1669  CD  PRO   125      55.609  40.668  52.377  1.00  0.00           C  
ATOM   1670  HD2 PRO   125      56.019  41.666  52.533  1.00  0.00           H  
ATOM   1671  HD3 PRO   125      56.150  40.249  51.528  1.00  0.00           H  
ATOM   1672  CG  PRO   125      55.617  39.785  53.646  1.00  0.00           C  
ATOM   1673  HG2 PRO   125      55.639  40.447  54.512  1.00  0.00           H  
ATOM   1674  HG3 PRO   125      56.505  39.154  53.642  1.00  0.00           H  
ATOM   1675  CB  PRO   125      54.316  38.939  53.567  1.00  0.00           C  
ATOM   1676  HB2 PRO   125      53.856  38.702  54.526  1.00  0.00           H  
ATOM   1677  HB3 PRO   125      54.563  37.991  53.088  1.00  0.00           H  
ATOM   1678  CA  PRO   125      53.373  39.949  52.807  1.00  0.00           C  
ATOM   1679  HA  PRO   125      52.740  39.290  52.213  1.00  0.00           H  
ATOM   1680  C   PRO   125      52.557  40.734  53.702  1.00  0.00           C  
ATOM   1681  O   PRO   125      52.941  41.763  54.222  1.00  0.00           O  
ATOM   1682  N   GLN   126      51.323  40.265  54.003  1.00  0.00           N  
ATOM   1683  H   GLN   126      51.149  39.312  53.719  1.00  0.00           H  
ATOM   1684  CA  GLN   126      50.372  40.955  54.991  1.00  0.00           C  
ATOM   1685  HA  GLN   126      50.179  41.981  54.678  1.00  0.00           H  
ATOM   1686  CB  GLN   126      49.083  40.188  54.817  1.00  0.00           C  
ATOM   1687  HB2 GLN   126      48.826  40.410  53.781  1.00  0.00           H  
ATOM   1688  HB3 GLN   126      49.270  39.126  54.976  1.00  0.00           H  
ATOM   1689  CG  GLN   126      47.866  40.766  55.547  1.00  0.00           C  
ATOM   1690  HG2 GLN   126      47.053  40.040  55.518  1.00  0.00           H  
ATOM   1691  HG3 GLN   126      48.220  40.956  56.561  1.00  0.00           H  
ATOM   1692  CD  GLN   126      47.331  42.100  55.044  1.00  0.00           C  
ATOM   1693  OE1 GLN   126      47.707  42.599  54.018  1.00  0.00           O  
ATOM   1694  NE2 GLN   126      46.461  42.669  55.815  1.00  0.00           N  
ATOM   1695 HE21 GLN   126      46.057  42.103  56.547  1.00  0.00           H  
ATOM   1696 HE22 GLN   126      46.026  43.516  55.478  1.00  0.00           H  
ATOM   1697  C   GLN   126      50.905  40.925  56.376  1.00  0.00           C  
ATOM   1698  O   GLN   126      51.607  39.948  56.750  1.00  0.00           O  
ATOM   1699  N   SER   127      50.388  41.837  57.209  1.00  0.00           N  
ATOM   1700  H   SER   127      49.865  42.605  56.813  1.00  0.00           H  
ATOM   1701  CA  SER   127      50.486  41.936  58.684  1.00  0.00           C  
ATOM   1702  HA  SER   127      49.915  42.803  59.016  1.00  0.00           H  
ATOM   1703  CB  SER   127      49.711  40.725  59.378  1.00  0.00           C  
ATOM   1704  HB2 SER   127      48.769  40.575  58.851  1.00  0.00           H  
ATOM   1705  HB3 SER   127      50.289  39.802  59.348  1.00  0.00           H  
ATOM   1706  OG  SER   127      49.386  40.995  60.714  1.00  0.00           O  
ATOM   1707  HG  SER   127      49.993  40.561  61.318  1.00  0.00           H  
ATOM   1708  C   SER   127      51.877  42.207  59.212  1.00  0.00           C  
ATOM   1709  O   SER   127      52.035  43.034  60.104  1.00  0.00           O  
ATOM   1710  N   GLY   128      52.957  41.641  58.666  1.00  0.00           N  
ATOM   1711  H   GLY   128      52.856  41.081  57.832  1.00  0.00           H  
ATOM   1712  CA  GLY   128      54.332  42.173  58.813  1.00  0.00           C  
ATOM   1713  HA2 GLY   128      54.329  43.232  58.558  1.00  0.00           H  
ATOM   1714  HA3 GLY   128      54.684  42.024  59.834  1.00  0.00           H  
ATOM   1715  C   GLY   128      55.285  41.504  57.774  1.00  0.00           C  
ATOM   1716  O   GLY   128      54.918  40.584  57.093  1.00  0.00           O  
ATOM   1717  N   SER   129      56.461  42.020  57.591  1.00  0.00           N  
ATOM   1718  H   SER   129      56.987  41.507  56.898  1.00  0.00           H  
ATOM   1719  CA  SER   129      57.054  43.235  58.185  1.00  0.00           C  
ATOM   1720  HA  SER   129      58.125  43.220  57.981  1.00  0.00           H  
ATOM   1721  CB  SER   129      56.596  44.465  57.428  1.00  0.00           C  
ATOM   1722  HB2 SER   129      55.509  44.520  57.487  1.00  0.00           H  
ATOM   1723  HB3 SER   129      57.172  45.245  57.926  1.00  0.00           H  
ATOM   1724  OG  SER   129      56.965  44.487  56.081  1.00  0.00           O  
ATOM   1725  HG  SER   129      56.265  44.048  55.592  1.00  0.00           H  
ATOM   1726  C   SER   129      57.079  43.334  59.777  1.00  0.00           C  
ATOM   1727  O   SER   129      56.549  44.291  60.337  1.00  0.00           O  
ATOM   1728  N   TYR   130      57.595  42.313  60.395  1.00  0.00           N  
ATOM   1729  H   TYR   130      57.969  41.551  59.847  1.00  0.00           H  
ATOM   1730  CA  TYR   130      57.778  42.268  61.818  1.00  0.00           C  
ATOM   1731  HA  TYR   130      56.899  42.655  62.332  1.00  0.00           H  
ATOM   1732  CB  TYR   130      57.808  40.797  62.261  1.00  0.00           C  
ATOM   1733  HB2 TYR   130      58.774  40.380  61.975  1.00  0.00           H  
ATOM   1734  HB3 TYR   130      57.685  40.773  63.344  1.00  0.00           H  
ATOM   1735  CG  TYR   130      56.622  40.014  61.703  1.00  0.00           C  
ATOM   1736  CD1 TYR   130      56.793  38.980  60.762  1.00  0.00           C  
ATOM   1737  HD1 TYR   130      57.787  38.803  60.378  1.00  0.00           H  
ATOM   1738  CE1 TYR   130      55.693  38.335  60.208  1.00  0.00           C  
ATOM   1739  HE1 TYR   130      55.866  37.642  59.397  1.00  0.00           H  
ATOM   1740  CZ  TYR   130      54.420  38.518  60.706  1.00  0.00           C  
ATOM   1741  OH  TYR   130      53.358  37.960  60.033  1.00  0.00           O  
ATOM   1742  HH  TYR   130      53.590  37.789  59.118  1.00  0.00           H  
ATOM   1743  CE2 TYR   130      54.199  39.490  61.746  1.00  0.00           C  
ATOM   1744  HE2 TYR   130      53.204  39.672  62.127  1.00  0.00           H  
ATOM   1745  CD2 TYR   130      55.287  40.283  62.191  1.00  0.00           C  
ATOM   1746  HD2 TYR   130      55.039  41.094  62.859  1.00  0.00           H  
ATOM   1747  C   TYR   130      58.986  43.075  62.284  1.00  0.00           C  
ATOM   1748  O   TYR   130      60.039  43.011  61.639  1.00  0.00           O  
ATOM   1749  N   SER   131      58.992  43.919  63.275  1.00  0.00           N  
ATOM   1750  H   SER   131      59.888  44.336  63.483  1.00  0.00           H  
ATOM   1751  CA  SER   131      57.939  44.215  64.284  1.00  0.00           C  
ATOM   1752  HA  SER   131      58.435  44.904  64.968  1.00  0.00           H  
ATOM   1753  CB  SER   131      56.810  45.245  63.825  1.00  0.00           C  
ATOM   1754  HB2 SER   131      57.227  46.028  63.191  1.00  0.00           H  
ATOM   1755  HB3 SER   131      56.075  44.749  63.190  1.00  0.00           H  
ATOM   1756  OG  SER   131      56.114  45.679  64.934  1.00  0.00           O  
ATOM   1757  HG  SER   131      55.221  45.592  64.593  1.00  0.00           H  
ATOM   1758  C   SER   131      57.364  43.058  65.145  1.00  0.00           C  
ATOM   1759  O   SER   131      56.180  42.710  65.027  1.00  0.00           O  
ATOM   1760  N   GLN   132      58.126  42.407  66.064  1.00  0.00           N  
ATOM   1761  H   GLN   132      57.670  41.818  66.747  1.00  0.00           H  
ATOM   1762  CA  GLN   132      59.571  42.619  66.425  1.00  0.00           C  
ATOM   1763  HA  GLN   132      60.182  42.929  65.577  1.00  0.00           H  
ATOM   1764  CB  GLN   132      59.503  43.789  67.423  1.00  0.00           C  
ATOM   1765  HB2 GLN   132      60.513  44.199  67.445  1.00  0.00           H  
ATOM   1766  HB3 GLN   132      58.805  44.486  66.961  1.00  0.00           H  
ATOM   1767  CG  GLN   132      59.127  43.555  68.862  1.00  0.00           C  
ATOM   1768  HG2 GLN   132      58.242  42.920  68.907  1.00  0.00           H  
ATOM   1769  HG3 GLN   132      59.795  42.863  69.374  1.00  0.00           H  
ATOM   1770  CD  GLN   132      58.785  44.766  69.671  1.00  0.00           C  
ATOM   1771  OE1 GLN   132      59.034  45.902  69.277  1.00  0.00           O  
ATOM   1772  NE2 GLN   132      58.342  44.617  70.856  1.00  0.00           N  
ATOM   1773 HE21 GLN   132      58.140  43.691  71.206  1.00  0.00           H  
ATOM   1774 HE22 GLN   132      58.563  45.344  71.522  1.00  0.00           H  
ATOM   1775  C   GLN   132      60.086  41.312  67.062  1.00  0.00           C  
ATOM   1776  O   GLN   132      59.342  40.568  67.634  1.00  0.00           O  
ATOM   1777  N   GLN   133      61.461  41.100  66.998  1.00  0.00           N  
ATOM   1778  H   GLN   133      62.065  41.743  66.506  1.00  0.00           H  
ATOM   1779  CA  GLN   133      62.188  39.961  67.557  1.00  0.00           C  
ATOM   1780  HA  GLN   133      63.060  39.703  66.955  1.00  0.00           H  
ATOM   1781  CB  GLN   133      62.807  40.238  68.974  1.00  0.00           C  
ATOM   1782  HB2 GLN   133      62.061  40.537  69.710  1.00  0.00           H  
ATOM   1783  HB3 GLN   133      63.298  39.316  69.286  1.00  0.00           H  
ATOM   1784  CG  GLN   133      63.884  41.311  69.007  1.00  0.00           C  
ATOM   1785  HG2 GLN   133      64.363  41.178  69.978  1.00  0.00           H  
ATOM   1786  HG3 GLN   133      64.606  41.052  68.233  1.00  0.00           H  
ATOM   1787  CD  GLN   133      63.353  42.705  68.878  1.00  0.00           C  
ATOM   1788  OE1 GLN   133      63.373  43.360  67.831  1.00  0.00           O  
ATOM   1789  NE2 GLN   133      62.900  43.341  69.940  1.00  0.00           N  
ATOM   1790 HE21 GLN   133      62.821  42.888  70.839  1.00  0.00           H  
ATOM   1791 HE22 GLN   133      62.444  44.224  69.756  1.00  0.00           H  
ATOM   1792  C   GLN   133      61.506  38.608  67.539  1.00  0.00           C  
ATOM   1793  O   GLN   133      61.248  38.050  68.623  1.00  0.00           O  
ATOM   1794  N   PRO   134      61.050  38.160  66.349  1.00  0.00           N  
ATOM   1795  CD  PRO   134      60.187  36.972  66.173  1.00  0.00           C  
ATOM   1796  HD2 PRO   134      59.187  37.120  66.581  1.00  0.00           H  
ATOM   1797  HD3 PRO   134      60.678  36.120  66.643  1.00  0.00           H  
ATOM   1798  CG  PRO   134      60.044  36.638  64.750  1.00  0.00           C  
ATOM   1799  HG2 PRO   134      59.331  37.313  64.276  1.00  0.00           H  
ATOM   1800  HG3 PRO   134      59.892  35.581  64.530  1.00  0.00           H  
ATOM   1801  CB  PRO   134      61.415  37.073  64.307  1.00  0.00           C  
ATOM   1802  HB2 PRO   134      61.513  37.029  63.222  1.00  0.00           H  
ATOM   1803  HB3 PRO   134      62.166  36.330  64.578  1.00  0.00           H  
ATOM   1804  CA  PRO   134      61.612  38.440  64.991  1.00  0.00           C  
ATOM   1805  HA  PRO   134      62.685  38.630  65.017  1.00  0.00           H  
ATOM   1806  C   PRO   134      60.887  39.637  64.310  1.00  0.00           C  
ATOM   1807  O   PRO   134      59.807  40.008  64.691  1.00  0.00           O  
ATOM   1808  N   SER   135      61.435  40.418  63.374  1.00  0.00           N  
ATOM   1809  H   SER   135      60.864  41.094  62.886  1.00  0.00           H  
ATOM   1810  CA  SER   135      62.849  40.291  63.026  1.00  0.00           C  
ATOM   1811  HA  SER   135      63.050  39.238  62.833  1.00  0.00           H  
ATOM   1812  CB  SER   135      63.090  41.118  61.731  1.00  0.00           C  
ATOM   1813  HB2 SER   135      64.160  41.041  61.539  1.00  0.00           H  
ATOM   1814  HB3 SER   135      62.555  40.857  60.818  1.00  0.00           H  
ATOM   1815  OG  SER   135      62.759  42.486  61.933  1.00  0.00           O  
ATOM   1816  HG  SER   135      61.884  42.681  61.590  1.00  0.00           H  
ATOM   1817  C   SER   135      63.696  40.748  64.210  1.00  0.00           C  
ATOM   1818  O   SER   135      63.302  41.493  65.117  1.00  0.00           O  
ATOM   1819  N   TYR   136      65.005  40.328  64.197  1.00  0.00           N  
ATOM   1820  H   TYR   136      65.221  39.697  63.439  1.00  0.00           H  
ATOM   1821  CA  TYR   136      66.135  40.562  65.132  1.00  0.00           C  
ATOM   1822  HA  TYR   136      65.830  40.950  66.104  1.00  0.00           H  
ATOM   1823  CB  TYR   136      66.913  39.246  65.338  1.00  0.00           C  
ATOM   1824  HB2 TYR   136      67.378  38.996  64.385  1.00  0.00           H  
ATOM   1825  HB3 TYR   136      67.647  39.347  66.137  1.00  0.00           H  
ATOM   1826  CG  TYR   136      66.002  38.019  65.685  1.00  0.00           C  
ATOM   1827  CD1 TYR   136      65.206  38.186  66.802  1.00  0.00           C  
ATOM   1828  HD1 TYR   136      65.159  39.141  67.304  1.00  0.00           H  
ATOM   1829  CE1 TYR   136      64.380  37.072  67.193  1.00  0.00           C  
ATOM   1830  HE1 TYR   136      63.750  37.160  68.066  1.00  0.00           H  
ATOM   1831  CZ  TYR   136      64.313  35.908  66.446  1.00  0.00           C  
ATOM   1832  OH  TYR   136      63.425  34.868  66.740  1.00  0.00           O  
ATOM   1833  HH  TYR   136      63.509  34.196  66.059  1.00  0.00           H  
ATOM   1834  CE2 TYR   136      65.171  35.761  65.345  1.00  0.00           C  
ATOM   1835  HE2 TYR   136      65.229  34.853  64.764  1.00  0.00           H  
ATOM   1836  CD2 TYR   136      65.977  36.824  64.965  1.00  0.00           C  
ATOM   1837  HD2 TYR   136      66.530  36.788  64.038  1.00  0.00           H  
ATOM   1838  C   TYR   136      67.149  41.632  64.660  1.00  0.00           C  
ATOM   1839  O   TYR   136      68.019  41.317  63.810  1.00  0.00           O  
ATOM   1840  N   GLY   137      67.152  42.949  64.981  1.00  0.00           N  
ATOM   1841  H   GLY   137      67.923  43.478  64.600  1.00  0.00           H  
ATOM   1842  CA  GLY   137      66.243  43.600  65.851  1.00  0.00           C  
ATOM   1843  HA2 GLY   137      66.242  44.644  65.535  1.00  0.00           H  
ATOM   1844  HA3 GLY   137      65.266  43.117  65.829  1.00  0.00           H  
ATOM   1845  C   GLY   137      66.665  43.453  67.310  1.00  0.00           C  
ATOM   1846  O   GLY   137      66.884  42.343  67.839  1.00  0.00           O  
ATOM   1847  N   GLY   138      66.635  44.515  68.161  1.00  0.00           N  
ATOM   1848  H   GLY   138      66.409  45.417  67.765  1.00  0.00           H  
ATOM   1849  CA  GLY   138      66.767  44.370  69.592  1.00  0.00           C  
ATOM   1850  HA2 GLY   138      66.707  45.380  69.999  1.00  0.00           H  
ATOM   1851  HA3 GLY   138      65.871  43.873  69.965  1.00  0.00           H  
ATOM   1852  C   GLY   138      68.079  43.739  70.091  1.00  0.00           C  
ATOM   1853  O   GLY   138      69.139  44.001  69.559  1.00  0.00           O  
ATOM   1854  N   GLN   139      68.035  43.184  71.340  1.00  0.00           N  
ATOM   1855  H   GLN   139      68.959  42.831  71.544  1.00  0.00           H  
ATOM   1856  CA  GLN   139      66.865  42.718  72.125  1.00  0.00           C  
ATOM   1857  HA  GLN   139      66.162  42.168  71.500  1.00  0.00           H  
ATOM   1858  CB  GLN   139      67.375  41.791  73.218  1.00  0.00           C  
ATOM   1859  HB2 GLN   139      67.991  42.370  73.905  1.00  0.00           H  
ATOM   1860  HB3 GLN   139      66.552  41.545  73.889  1.00  0.00           H  
ATOM   1861  CG  GLN   139      68.022  40.508  72.701  1.00  0.00           C  
ATOM   1862  HG2 GLN   139      67.354  39.896  72.095  1.00  0.00           H  
ATOM   1863  HG3 GLN   139      68.758  40.831  71.965  1.00  0.00           H  
ATOM   1864  CD  GLN   139      68.754  39.722  73.791  1.00  0.00           C  
ATOM   1865  OE1 GLN   139      68.601  39.855  74.992  1.00  0.00           O  
ATOM   1866  NE2 GLN   139      69.631  38.820  73.383  1.00  0.00           N  
ATOM   1867 HE21 GLN   139      69.780  38.640  72.400  1.00  0.00           H  
ATOM   1868 HE22 GLN   139      70.095  38.194  74.026  1.00  0.00           H  
ATOM   1869  C   GLN   139      66.042  43.823  72.870  1.00  0.00           C  
ATOM   1870  O   GLN   139      64.833  43.717  73.071  1.00  0.00           O  
ATOM   1871  N   GLN   140      66.598  45.000  73.092  1.00  0.00           N  
ATOM   1872  H   GLN   140      67.570  45.068  72.826  1.00  0.00           H  
ATOM   1873  CA  GLN   140      65.889  46.348  73.095  1.00  0.00           C  
ATOM   1874  HA  GLN   140      66.695  47.079  73.027  1.00  0.00           H  
ATOM   1875  CB  GLN   140      64.789  46.583  71.970  1.00  0.00           C  
ATOM   1876  HB2 GLN   140      65.256  46.367  71.010  1.00  0.00           H  
ATOM   1877  HB3 GLN   140      63.899  45.954  71.981  1.00  0.00           H  
ATOM   1878  CG  GLN   140      64.442  48.048  71.765  1.00  0.00           C  
ATOM   1879  HG2 GLN   140      63.766  48.168  70.918  1.00  0.00           H  
ATOM   1880  HG3 GLN   140      63.952  48.427  72.662  1.00  0.00           H  
ATOM   1881  CD  GLN   140      65.663  48.979  71.529  1.00  0.00           C  
ATOM   1882  OE1 GLN   140      66.665  48.591  71.014  1.00  0.00           O  
ATOM   1883  NE2 GLN   140      65.609  50.192  71.994  1.00  0.00           N  
ATOM   1884 HE21 GLN   140      64.651  50.438  72.199  1.00  0.00           H  
ATOM   1885 HE22 GLN   140      66.268  50.937  71.818  1.00  0.00           H  
ATOM   1886  C   GLN   140      65.299  46.617  74.513  1.00  0.00           C  
ATOM   1887  O   GLN   140      65.642  47.561  75.192  1.00  0.00           O  
ATOM   1888  N   GLN   141      64.316  45.768  74.763  1.00  0.00           N  
ATOM   1889  H   GLN   141      64.211  45.095  74.017  1.00  0.00           H  
ATOM   1890  CA  GLN   141      63.417  45.559  75.935  1.00  0.00           C  
ATOM   1891  HA  GLN   141      62.976  46.521  76.194  1.00  0.00           H  
ATOM   1892  CB  GLN   141      62.327  44.604  75.531  1.00  0.00           C  
ATOM   1893  HB2 GLN   141      62.785  43.682  75.175  1.00  0.00           H  
ATOM   1894  HB3 GLN   141      61.793  44.372  76.452  1.00  0.00           H  
ATOM   1895  CG  GLN   141      61.399  45.169  74.437  1.00  0.00           C  
ATOM   1896  HG2 GLN   141      61.141  46.209  74.632  1.00  0.00           H  
ATOM   1897  HG3 GLN   141      61.903  45.083  73.475  1.00  0.00           H  
ATOM   1898  CD  GLN   141      60.080  44.376  74.368  1.00  0.00           C  
ATOM   1899  OE1 GLN   141      59.103  44.847  74.901  1.00  0.00           O  
ATOM   1900  NE2 GLN   141      59.992  43.256  73.667  1.00  0.00           N  
ATOM   1901 HE21 GLN   141      60.752  42.925  73.091  1.00  0.00           H  
ATOM   1902 HE22 GLN   141      59.069  42.874  73.513  1.00  0.00           H  
ATOM   1903  C   GLN   141      64.189  44.989  77.146  1.00  0.00           C  
ATOM   1904  O   GLN   141      64.979  44.027  76.899  1.00  0.00           O  
ATOM   1905  N   SER   142      63.996  45.337  78.390  1.00  0.00           N  
ATOM   1906  H   SER   142      64.562  44.796  79.028  1.00  0.00           H  
ATOM   1907  CA  SER   142      63.255  46.538  78.969  1.00  0.00           C  
ATOM   1908  HA  SER   142      63.316  46.318  80.035  1.00  0.00           H  
ATOM   1909  CB  SER   142      64.024  47.824  78.694  1.00  0.00           C  
ATOM   1910  HB2 SER   142      64.205  47.967  77.629  1.00  0.00           H  
ATOM   1911  HB3 SER   142      63.525  48.689  79.130  1.00  0.00           H  
ATOM   1912  OG  SER   142      65.305  47.644  79.316  1.00  0.00           O  
ATOM   1913  HG  SER   142      65.178  47.833  80.248  1.00  0.00           H  
ATOM   1914  C   SER   142      61.823  46.630  78.644  1.00  0.00           C  
ATOM   1915  O   SER   142      61.320  47.669  78.125  1.00  0.00           O  
ATOM   1916  N   TYR   143      61.117  45.474  78.769  1.00  0.00           N  
ATOM   1917  H   TYR   143      61.610  44.627  79.015  1.00  0.00           H  
ATOM   1918  CA  TYR   143      59.720  45.304  78.543  1.00  0.00           C  
ATOM   1919  HA  TYR   143      59.602  45.470  77.472  1.00  0.00           H  
ATOM   1920  CB  TYR   143      59.354  43.916  79.050  1.00  0.00           C  
ATOM   1921  HB2 TYR   143      59.379  43.827  80.136  1.00  0.00           H  
ATOM   1922  HB3 TYR   143      58.331  43.612  78.824  1.00  0.00           H  
ATOM   1923  CG  TYR   143      60.269  42.856  78.460  1.00  0.00           C  
ATOM   1924  CD1 TYR   143      60.020  42.468  77.103  1.00  0.00           C  
ATOM   1925  HD1 TYR   143      59.235  42.904  76.503  1.00  0.00           H  
ATOM   1926  CE1 TYR   143      60.918  41.471  76.586  1.00  0.00           C  
ATOM   1927  HE1 TYR   143      60.852  41.206  75.541  1.00  0.00           H  
ATOM   1928  CZ  TYR   143      61.991  40.886  77.345  1.00  0.00           C  
ATOM   1929  OH  TYR   143      62.630  39.780  76.883  1.00  0.00           O  
ATOM   1930  HH  TYR   143      63.392  39.562  77.425  1.00  0.00           H  
ATOM   1931  CE2 TYR   143      62.267  41.426  78.651  1.00  0.00           C  
ATOM   1932  HE2 TYR   143      63.143  41.115  79.200  1.00  0.00           H  
ATOM   1933  CD2 TYR   143      61.462  42.425  79.150  1.00  0.00           C  
ATOM   1934  HD2 TYR   143      61.566  42.827  80.147  1.00  0.00           H  
ATOM   1935  C   TYR   143      58.821  46.301  79.250  1.00  0.00           C  
ATOM   1936  O   TYR   143      59.160  46.681  80.400  1.00  0.00           O  
ATOM   1937  N   GLY   144      57.737  46.637  78.580  1.00  0.00           N  
ATOM   1938  H   GLY   144      57.508  46.135  77.734  1.00  0.00           H  
ATOM   1939  CA  GLY   144      56.791  47.596  79.179  1.00  0.00           C  
ATOM   1940  HA2 GLY   144      55.888  47.615  78.568  1.00  0.00           H  
ATOM   1941  HA3 GLY   144      56.572  47.276  80.197  1.00  0.00           H  
ATOM   1942  C   GLY   144      57.313  49.010  79.420  1.00  0.00           C  
ATOM   1943  O   GLY   144      58.222  49.444  78.685  1.00  0.00           O  
ATOM   1944  N   GLN   145      56.671  49.705  80.332  1.00  0.00           N  
ATOM   1945  H   GLN   145      55.987  49.249  80.919  1.00  0.00           H  
ATOM   1946  CA  GLN   145      56.932  51.096  80.758  1.00  0.00           C  
ATOM   1947  HA  GLN   145      57.927  51.368  80.405  1.00  0.00           H  
ATOM   1948  CB  GLN   145      56.001  52.063  80.086  1.00  0.00           C  
ATOM   1949  HB2 GLN   145      55.016  51.754  80.436  1.00  0.00           H  
ATOM   1950  HB3 GLN   145      56.207  53.025  80.554  1.00  0.00           H  
ATOM   1951  CG  GLN   145      56.137  52.122  78.544  1.00  0.00           C  
ATOM   1952  HG2 GLN   145      55.813  53.121  78.251  1.00  0.00           H  
ATOM   1953  HG3 GLN   145      57.173  51.905  78.286  1.00  0.00           H  
ATOM   1954  CD  GLN   145      55.245  51.132  77.780  1.00  0.00           C  
ATOM   1955  OE1 GLN   145      54.292  50.495  78.273  1.00  0.00           O  
ATOM   1956  NE2 GLN   145      55.538  50.859  76.507  1.00  0.00           N  
ATOM   1957 HE21 GLN   145      55.133  50.133  75.933  1.00  0.00           H  
ATOM   1958 HE22 GLN   145      56.327  51.355  76.118  1.00  0.00           H  
ATOM   1959  C   GLN   145      57.007  51.314  82.298  1.00  0.00           C  
ATOM   1960  O   GLN   145      56.865  50.381  83.117  1.00  0.00           O  
ATOM   1961  N   GLN   146      57.239  52.533  82.716  1.00  0.00           N  
ATOM   1962  H   GLN   146      57.317  53.323  82.092  1.00  0.00           H  
ATOM   1963  CA  GLN   146      57.189  52.815  84.179  1.00  0.00           C  
ATOM   1964  HA  GLN   146      57.457  51.893  84.695  1.00  0.00           H  
ATOM   1965  CB  GLN   146      58.274  53.788  84.617  1.00  0.00           C  
ATOM   1966  HB2 GLN   146      58.075  54.725  84.098  1.00  0.00           H  
ATOM   1967  HB3 GLN   146      58.272  54.025  85.681  1.00  0.00           H  
ATOM   1968  CG  GLN   146      59.727  53.442  84.176  1.00  0.00           C  
ATOM   1969  HG2 GLN   146      59.783  53.599  83.099  1.00  0.00           H  
ATOM   1970  HG3 GLN   146      60.362  54.199  84.637  1.00  0.00           H  
ATOM   1971  CD  GLN   146      60.265  52.081  84.646  1.00  0.00           C  
ATOM   1972  OE1 GLN   146      59.790  51.587  85.673  1.00  0.00           O  
ATOM   1973  NE2 GLN   146      61.272  51.443  84.025  1.00  0.00           N  
ATOM   1974 HE21 GLN   146      61.700  51.872  83.217  1.00  0.00           H  
ATOM   1975 HE22 GLN   146      61.652  50.580  84.387  1.00  0.00           H  
ATOM   1976  C   GLN   146      55.799  53.183  84.733  1.00  0.00           C  
ATOM   1977  O   GLN   146      54.882  53.498  83.939  1.00  0.00           O  
ATOM   1978  N   GLN   147      55.641  53.089  86.027  1.00  0.00           N  
ATOM   1979  H   GLN   147      56.396  52.731  86.596  1.00  0.00           H  
ATOM   1980  CA  GLN   147      54.388  53.441  86.751  1.00  0.00           C  
ATOM   1981  HA  GLN   147      53.506  52.972  86.314  1.00  0.00           H  
ATOM   1982  CB  GLN   147      54.585  53.031  88.236  1.00  0.00           C  
ATOM   1983  HB2 GLN   147      53.614  52.893  88.711  1.00  0.00           H  
ATOM   1984  HB3 GLN   147      55.115  52.083  88.154  1.00  0.00           H  
ATOM   1985  CG  GLN   147      55.447  53.882  89.154  1.00  0.00           C  
ATOM   1986  HG2 GLN   147      55.248  54.943  89.002  1.00  0.00           H  
ATOM   1987  HG3 GLN   147      55.265  53.614  90.195  1.00  0.00           H  
ATOM   1988  CD  GLN   147      57.006  53.818  89.078  1.00  0.00           C  
ATOM   1989  OE1 GLN   147      57.612  53.105  88.283  1.00  0.00           O  
ATOM   1990  NE2 GLN   147      57.768  54.461  89.945  1.00  0.00           N  
ATOM   1991 HE21 GLN   147      57.389  55.122  90.609  1.00  0.00           H  
ATOM   1992 HE22 GLN   147      58.775  54.401  89.897  1.00  0.00           H  
ATOM   1993  C   GLN   147      54.166  54.954  86.734  1.00  0.00           C  
ATOM   1994  O   GLN   147      55.101  55.762  86.532  1.00  0.00           O  
ATOM   1995  N   SER   148      52.931  55.341  87.125  1.00  0.00           N  
ATOM   1996  H   SER   148      52.365  54.574  87.460  1.00  0.00           H  
ATOM   1997  CA  SER   148      52.543  56.737  86.885  1.00  0.00           C  
ATOM   1998  HA  SER   148      52.700  56.900  85.818  1.00  0.00           H  
ATOM   1999  CB  SER   148      51.052  56.704  87.294  1.00  0.00           C  
ATOM   2000  HB2 SER   148      50.611  55.861  86.763  1.00  0.00           H  
ATOM   2001  HB3 SER   148      50.997  56.571  88.374  1.00  0.00           H  
ATOM   2002  OG  SER   148      50.472  57.838  86.948  1.00  0.00           O  
ATOM   2003  HG  SER   148      50.140  58.206  87.769  1.00  0.00           H  
ATOM   2004  C   SER   148      53.298  57.767  87.802  1.00  0.00           C  
ATOM   2005  O   SER   148      53.925  57.434  88.741  1.00  0.00           O  
ATOM   2006  N   TYR   149      53.277  59.007  87.373  1.00  0.00           N  
ATOM   2007  H   TYR   149      52.754  59.229  86.538  1.00  0.00           H  
ATOM   2008  CA  TYR   149      53.854  60.122  88.070  1.00  0.00           C  
ATOM   2009  HA  TYR   149      53.809  60.048  89.156  1.00  0.00           H  
ATOM   2010  CB  TYR   149      55.414  60.166  87.725  1.00  0.00           C  
ATOM   2011  HB2 TYR   149      55.852  59.341  88.286  1.00  0.00           H  
ATOM   2012  HB3 TYR   149      55.488  59.930  86.663  1.00  0.00           H  
ATOM   2013  CG  TYR   149      56.067  61.485  88.142  1.00  0.00           C  
ATOM   2014  CD1 TYR   149      56.410  62.492  87.261  1.00  0.00           C  
ATOM   2015  HD1 TYR   149      56.207  62.268  86.224  1.00  0.00           H  
ATOM   2016  CE1 TYR   149      56.998  63.684  87.689  1.00  0.00           C  
ATOM   2017  HE1 TYR   149      57.230  64.420  86.933  1.00  0.00           H  
ATOM   2018  CZ  TYR   149      57.114  63.945  89.020  1.00  0.00           C  
ATOM   2019  OH  TYR   149      57.664  65.085  89.501  1.00  0.00           O  
ATOM   2020  HH  TYR   149      58.471  65.358  89.057  1.00  0.00           H  
ATOM   2021  CE2 TYR   149      56.755  62.984  89.978  1.00  0.00           C  
ATOM   2022  HE2 TYR   149      56.853  63.159  91.039  1.00  0.00           H  
ATOM   2023  CD2 TYR   149      56.292  61.698  89.555  1.00  0.00           C  
ATOM   2024  HD2 TYR   149      56.023  60.877  90.203  1.00  0.00           H  
ATOM   2025  C   TYR   149      53.151  61.458  87.783  1.00  0.00           C  
ATOM   2026  O   TYR   149      52.767  61.700  86.595  1.00  0.00           O  
ATOM   2027  N   ASN   150      52.917  62.330  88.798  1.00  0.00           N  
ATOM   2028  H   ASN   150      53.298  61.923  89.640  1.00  0.00           H  
ATOM   2029  CA  ASN   150      52.187  63.603  88.783  1.00  0.00           C  
ATOM   2030  HA  ASN   150      51.513  63.514  87.931  1.00  0.00           H  
ATOM   2031  CB  ASN   150      51.272  63.633  89.993  1.00  0.00           C  
ATOM   2032  HB2 ASN   150      50.565  62.811  90.096  1.00  0.00           H  
ATOM   2033  HB3 ASN   150      51.954  63.567  90.841  1.00  0.00           H  
ATOM   2034  CG  ASN   150      50.480  64.929  90.130  1.00  0.00           C  
ATOM   2035  OD1 ASN   150      50.044  65.531  89.155  1.00  0.00           O  
ATOM   2036  ND2 ASN   150      50.261  65.410  91.310  1.00  0.00           N  
ATOM   2037 HD21 ASN   150      49.769  66.290  91.381  1.00  0.00           H  
ATOM   2038 HD22 ASN   150      50.627  64.989  92.152  1.00  0.00           H  
ATOM   2039  C   ASN   150      53.235  64.805  88.769  1.00  0.00           C  
ATOM   2040  O   ASN   150      53.691  65.153  89.892  1.00  0.00           O  
ATOM   2041  N   PRO   151      53.601  65.407  87.602  1.00  0.00           N  
ATOM   2042  CD  PRO   151      53.150  65.049  86.295  1.00  0.00           C  
ATOM   2043  HD2 PRO   151      52.150  65.470  86.190  1.00  0.00           H  
ATOM   2044  HD3 PRO   151      53.145  63.960  86.236  1.00  0.00           H  
ATOM   2045  CG  PRO   151      54.146  65.702  85.279  1.00  0.00           C  
ATOM   2046  HG2 PRO   151      53.779  66.045  84.311  1.00  0.00           H  
ATOM   2047  HG3 PRO   151      54.852  64.878  85.182  1.00  0.00           H  
ATOM   2048  CB  PRO   151      54.778  66.880  86.115  1.00  0.00           C  
ATOM   2049  HB2 PRO   151      54.215  67.794  85.927  1.00  0.00           H  
ATOM   2050  HB3 PRO   151      55.832  67.097  85.941  1.00  0.00           H  
ATOM   2051  CA  PRO   151      54.617  66.526  87.603  1.00  0.00           C  
ATOM   2052  HA  PRO   151      55.566  66.107  87.939  1.00  0.00           H  
ATOM   2053  C   PRO   151      54.330  67.820  88.436  1.00  0.00           C  
ATOM   2054  O   PRO   151      53.170  68.015  88.765  1.00  0.00           O  
ATOM   2055  N   PRO   152      55.347  68.641  88.717  1.00  0.00           N  
ATOM   2056  CD  PRO   152      56.738  68.536  88.291  1.00  0.00           C  
ATOM   2057  HD2 PRO   152      56.964  69.200  87.457  1.00  0.00           H  
ATOM   2058  HD3 PRO   152      57.040  67.508  88.089  1.00  0.00           H  
ATOM   2059  CG  PRO   152      57.621  69.083  89.405  1.00  0.00           C  
ATOM   2060  HG2 PRO   152      58.562  69.539  89.097  1.00  0.00           H  
ATOM   2061  HG3 PRO   152      57.756  68.301  90.152  1.00  0.00           H  
ATOM   2062  CB  PRO   152      56.664  70.142  90.043  1.00  0.00           C  
ATOM   2063  HB2 PRO   152      56.820  71.094  89.534  1.00  0.00           H  
ATOM   2064  HB3 PRO   152      56.910  70.330  91.088  1.00  0.00           H  
ATOM   2065  CA  PRO   152      55.283  69.606  89.810  1.00  0.00           C  
ATOM   2066  HA  PRO   152      55.096  69.000  90.696  1.00  0.00           H  
ATOM   2067  C   PRO   152      54.250  70.714  89.552  1.00  0.00           C  
ATOM   2068  O   PRO   152      53.839  71.005  88.450  1.00  0.00           O  
ATOM   2069  N   GLN   153      53.699  71.318  90.592  1.00  0.00           N  
ATOM   2070  H   GLN   153      54.143  71.029  91.452  1.00  0.00           H  
ATOM   2071  CA  GLN   153      52.789  72.408  90.655  1.00  0.00           C  
ATOM   2072  HA  GLN   153      51.857  72.026  90.239  1.00  0.00           H  
ATOM   2073  CB  GLN   153      52.516  72.723  92.199  1.00  0.00           C  
ATOM   2074  HB2 GLN   153      52.067  71.832  92.639  1.00  0.00           H  
ATOM   2075  HB3 GLN   153      53.489  72.814  92.680  1.00  0.00           H  
ATOM   2076  CG  GLN   153      51.580  73.924  92.378  1.00  0.00           C  
ATOM   2077  HG2 GLN   153      51.387  73.925  93.451  1.00  0.00           H  
ATOM   2078  HG3 GLN   153      51.998  74.856  91.997  1.00  0.00           H  
ATOM   2079  CD  GLN   153      50.268  73.663  91.715  1.00  0.00           C  
ATOM   2080  OE1 GLN   153      49.803  72.560  91.455  1.00  0.00           O  
ATOM   2081  NE2 GLN   153      49.613  74.779  91.405  1.00  0.00           N  
ATOM   2082 HE21 GLN   153      49.926  75.657  91.793  1.00  0.00           H  
ATOM   2083 HE22 GLN   153      48.659  74.611  91.118  1.00  0.00           H  
ATOM   2084  C   GLN   153      53.296  73.625  89.889  1.00  0.00           C  
ATOM   2085  O   GLN   153      54.482  73.968  90.036  1.00  0.00           O  
ATOM   2086  N   GLY   154      52.499  74.309  89.068  1.00  0.00           N  
ATOM   2087  H   GLY   154      51.530  74.037  88.981  1.00  0.00           H  
ATOM   2088  CA  GLY   154      52.778  75.641  88.475  1.00  0.00           C  
ATOM   2089  HA2 GLY   154      53.776  75.620  88.038  1.00  0.00           H  
ATOM   2090  HA3 GLY   154      52.035  75.924  87.729  1.00  0.00           H  
ATOM   2091  C   GLY   154      52.705  76.804  89.493  1.00  0.00           C  
ATOM   2092  O   GLY   154      51.836  76.874  90.392  1.00  0.00           O  
ATOM   2093  N   TYR   155      53.462  77.848  89.295  1.00  0.00           N  
ATOM   2094  H   TYR   155      54.071  77.814  88.490  1.00  0.00           H  
ATOM   2095  CA  TYR   155      53.549  79.088  90.091  1.00  0.00           C  
ATOM   2096  HA  TYR   155      52.674  79.330  90.695  1.00  0.00           H  
ATOM   2097  CB  TYR   155      54.736  78.985  91.006  1.00  0.00           C  
ATOM   2098  HB2 TYR   155      55.685  78.707  90.547  1.00  0.00           H  
ATOM   2099  HB3 TYR   155      54.884  79.973  91.442  1.00  0.00           H  
ATOM   2100  CG  TYR   155      54.417  77.862  92.041  1.00  0.00           C  
ATOM   2101  CD1 TYR   155      53.760  78.227  93.270  1.00  0.00           C  
ATOM   2102  HD1 TYR   155      53.362  79.224  93.393  1.00  0.00           H  
ATOM   2103  CE1 TYR   155      53.613  77.160  94.173  1.00  0.00           C  
ATOM   2104  HE1 TYR   155      52.951  77.366  95.002  1.00  0.00           H  
ATOM   2105  CZ  TYR   155      54.149  75.862  94.025  1.00  0.00           C  
ATOM   2106  OH  TYR   155      53.995  74.942  95.011  1.00  0.00           O  
ATOM   2107  HH  TYR   155      54.325  74.071  94.779  1.00  0.00           H  
ATOM   2108  CE2 TYR   155      54.859  75.600  92.853  1.00  0.00           C  
ATOM   2109  HE2 TYR   155      55.296  74.616  92.762  1.00  0.00           H  
ATOM   2110  CD2 TYR   155      54.908  76.548  91.823  1.00  0.00           C  
ATOM   2111  HD2 TYR   155      55.573  76.451  90.977  1.00  0.00           H  
ATOM   2112  C   TYR   155      53.694  80.220  89.099  1.00  0.00           C  
ATOM   2113  O   TYR   155      54.624  80.121  88.244  1.00  0.00           O  
ATOM   2114  N   GLY   156      53.049  81.364  89.069  1.00  0.00           N  
ATOM   2115  H   GLY   156      53.214  81.979  88.286  1.00  0.00           H  
ATOM   2116  CA  GLY   156      52.265  81.931  90.162  1.00  0.00           C  
ATOM   2117  HA2 GLY   156      51.242  81.560  90.106  1.00  0.00           H  
ATOM   2118  HA3 GLY   156      52.747  81.662  91.102  1.00  0.00           H  
ATOM   2119  C   GLY   156      52.160  83.443  90.135  1.00  0.00           C  
ATOM   2120  O   GLY   156      53.010  84.137  89.576  1.00  0.00           O  
ATOM   2121  N   GLN   157      51.118  83.933  90.795  1.00  0.00           N  
ATOM   2122  H   GLN   157      50.437  83.322  91.223  1.00  0.00           H  
ATOM   2123  CA  GLN   157      50.943  85.393  90.943  1.00  0.00           C  
ATOM   2124  HA  GLN   157      50.580  85.635  89.944  1.00  0.00           H  
ATOM   2125  CB  GLN   157      49.786  85.751  91.834  1.00  0.00           C  
ATOM   2126  HB2 GLN   157      48.891  85.185  91.576  1.00  0.00           H  
ATOM   2127  HB3 GLN   157      50.179  85.545  92.829  1.00  0.00           H  
ATOM   2128  CG  GLN   157      49.415  87.215  91.957  1.00  0.00           C  
ATOM   2129  HG2 GLN   157      48.740  87.295  92.809  1.00  0.00           H  
ATOM   2130  HG3 GLN   157      50.337  87.764  92.149  1.00  0.00           H  
ATOM   2131  CD  GLN   157      48.758  87.837  90.745  1.00  0.00           C  
ATOM   2132  OE1 GLN   157      48.413  87.219  89.766  1.00  0.00           O  
ATOM   2133  NE2 GLN   157      48.639  89.073  90.755  1.00  0.00           N  
ATOM   2134 HE21 GLN   157      48.993  89.671  91.488  1.00  0.00           H  
ATOM   2135 HE22 GLN   157      48.337  89.512  89.897  1.00  0.00           H  
ATOM   2136  C   GLN   157      52.206  86.139  91.446  1.00  0.00           C  
ATOM   2137  O   GLN   157      52.765  85.737  92.487  1.00  0.00           O  
ATOM   2138  N   GLN   158      52.692  87.193  90.829  1.00  0.00           N  
ATOM   2139  H   GLN   158      53.472  87.629  91.300  1.00  0.00           H  
ATOM   2140  CA  GLN   158      52.237  87.759  89.500  1.00  0.00           C  
ATOM   2141  HA  GLN   158      51.209  87.418  89.376  1.00  0.00           H  
ATOM   2142  CB  GLN   158      52.131  89.289  89.664  1.00  0.00           C  
ATOM   2143  HB2 GLN   158      51.577  89.477  90.584  1.00  0.00           H  
ATOM   2144  HB3 GLN   158      53.166  89.621  89.733  1.00  0.00           H  
ATOM   2145  CG  GLN   158      51.379  89.945  88.528  1.00  0.00           C  
ATOM   2146  HG2 GLN   158      51.809  89.781  87.540  1.00  0.00           H  
ATOM   2147  HG3 GLN   158      50.431  89.410  88.565  1.00  0.00           H  
ATOM   2148  CD  GLN   158      51.131  91.478  88.726  1.00  0.00           C  
ATOM   2149  OE1 GLN   158      51.232  92.087  89.763  1.00  0.00           O  
ATOM   2150  NE2 GLN   158      50.448  92.061  87.795  1.00  0.00           N  
ATOM   2151 HE21 GLN   158      50.048  91.494  87.061  1.00  0.00           H  
ATOM   2152 HE22 GLN   158      50.192  93.038  87.785  1.00  0.00           H  
ATOM   2153  C   GLN   158      53.140  87.330  88.333  1.00  0.00           C  
ATOM   2154  O   GLN   158      54.256  87.733  88.269  1.00  0.00           O  
ATOM   2155  N   ASN   159      52.520  86.566  87.385  1.00  0.00           N  
ATOM   2156  H   ASN   159      51.531  86.573  87.592  1.00  0.00           H  
ATOM   2157  CA  ASN   159      53.141  85.844  86.242  1.00  0.00           C  
ATOM   2158  HA  ASN   159      53.662  84.974  86.643  1.00  0.00           H  
ATOM   2159  CB  ASN   159      52.056  85.367  85.285  1.00  0.00           C  
ATOM   2160  HB2 ASN   159      51.438  84.708  85.895  1.00  0.00           H  
ATOM   2161  HB3 ASN   159      51.419  86.207  85.009  1.00  0.00           H  
ATOM   2162  CG  ASN   159      52.610  84.710  84.083  1.00  0.00           C  
ATOM   2163  OD1 ASN   159      52.678  85.244  82.967  1.00  0.00           O  
ATOM   2164  ND2 ASN   159      53.058  83.548  84.275  1.00  0.00           N  
ATOM   2165 HD21 ASN   159      52.809  83.029  85.106  1.00  0.00           H  
ATOM   2166 HD22 ASN   159      53.549  83.078  83.529  1.00  0.00           H  
ATOM   2167  C   ASN   159      54.179  86.772  85.491  1.00  0.00           C  
ATOM   2168  O   ASN   159      53.841  87.918  85.193  1.00  0.00           O  
ATOM   2169  N   GLN   160      55.356  86.305  85.061  1.00  0.00           N  
ATOM   2170  H   GLN   160      55.824  86.885  84.380  1.00  0.00           H  
ATOM   2171  CA  GLN   160      56.066  85.096  85.500  1.00  0.00           C  
ATOM   2172  HA  GLN   160      55.395  84.251  85.657  1.00  0.00           H  
ATOM   2173  CB  GLN   160      57.029  84.733  84.367  1.00  0.00           C  
ATOM   2174  HB2 GLN   160      56.613  84.795  83.362  1.00  0.00           H  
ATOM   2175  HB3 GLN   160      57.814  85.489  84.353  1.00  0.00           H  
ATOM   2176  CG  GLN   160      57.766  83.357  84.598  1.00  0.00           C  
ATOM   2177  HG2 GLN   160      58.452  83.422  85.443  1.00  0.00           H  
ATOM   2178  HG3 GLN   160      57.062  82.539  84.754  1.00  0.00           H  
ATOM   2179  CD  GLN   160      58.562  82.916  83.356  1.00  0.00           C  
ATOM   2180  OE1 GLN   160      58.062  82.407  82.392  1.00  0.00           O  
ATOM   2181  NE2 GLN   160      59.899  83.048  83.281  1.00  0.00           N  
ATOM   2182 HE21 GLN   160      60.349  83.620  83.982  1.00  0.00           H  
ATOM   2183 HE22 GLN   160      60.356  82.579  82.512  1.00  0.00           H  
ATOM   2184  C   GLN   160      56.863  85.350  86.786  1.00  0.00           C  
ATOM   2185  O   GLN   160      57.615  86.311  86.865  1.00  0.00           O  
ATOM   2186  N   TYR   161      56.452  84.658  87.818  1.00  0.00           N  
ATOM   2187  H   TYR   161      55.926  83.825  87.596  1.00  0.00           H  
ATOM   2188  CA  TYR   161      57.048  84.858  89.154  1.00  0.00           C  
ATOM   2189  HA  TYR   161      56.716  85.824  89.537  1.00  0.00           H  
ATOM   2190  CB  TYR   161      56.584  83.809  90.133  1.00  0.00           C  
ATOM   2191  HB2 TYR   161      55.522  83.604  89.995  1.00  0.00           H  
ATOM   2192  HB3 TYR   161      57.110  82.882  89.903  1.00  0.00           H  
ATOM   2193  CG  TYR   161      56.931  84.129  91.543  1.00  0.00           C  
ATOM   2194  CD1 TYR   161      58.202  83.848  92.094  1.00  0.00           C  
ATOM   2195  HD1 TYR   161      59.040  83.552  91.480  1.00  0.00           H  
ATOM   2196  CE1 TYR   161      58.483  84.268  93.405  1.00  0.00           C  
ATOM   2197  HE1 TYR   161      59.435  83.968  93.815  1.00  0.00           H  
ATOM   2198  CZ  TYR   161      57.575  84.992  94.148  1.00  0.00           C  
ATOM   2199  OH  TYR   161      57.890  85.351  95.374  1.00  0.00           O  
ATOM   2200  HH  TYR   161      58.650  84.843  95.666  1.00  0.00           H  
ATOM   2201  CE2 TYR   161      56.284  85.132  93.631  1.00  0.00           C  
ATOM   2202  HE2 TYR   161      55.578  85.665  94.252  1.00  0.00           H  
ATOM   2203  CD2 TYR   161      55.928  84.581  92.361  1.00  0.00           C  
ATOM   2204  HD2 TYR   161      54.978  84.859  91.930  1.00  0.00           H  
ATOM   2205  C   TYR   161      58.588  84.770  89.131  1.00  0.00           C  
ATOM   2206  O   TYR   161      59.203  85.658  89.708  1.00  0.00           O  
ATOM   2207  N   ASN   162      59.113  83.810  88.429  1.00  0.00           N  
ATOM   2208  H   ASN   162      58.454  83.102  88.138  1.00  0.00           H  
ATOM   2209  CA  ASN   162      60.563  83.724  88.196  1.00  0.00           C  
ATOM   2210  HA  ASN   162      61.099  83.804  89.141  1.00  0.00           H  
ATOM   2211  CB  ASN   162      60.824  82.277  87.625  1.00  0.00           C  
ATOM   2212  HB2 ASN   162      60.313  82.305  86.663  1.00  0.00           H  
ATOM   2213  HB3 ASN   162      61.890  82.138  87.448  1.00  0.00           H  
ATOM   2214  CG  ASN   162      60.317  81.187  88.525  1.00  0.00           C  
ATOM   2215  OD1 ASN   162      60.064  81.375  89.715  1.00  0.00           O  
ATOM   2216  ND2 ASN   162      60.200  79.990  87.996  1.00  0.00           N  
ATOM   2217 HD21 ASN   162      60.145  79.215  88.641  1.00  0.00           H  
ATOM   2218 HD22 ASN   162      60.456  79.785  87.041  1.00  0.00           H  
ATOM   2219  C   ASN   162      61.048  84.850  87.163  1.00  0.00           C  
ATOM   2220  O   ASN   162      60.341  85.229  86.216  1.00  0.00           O  
ATOM   2221  N   SER   163      62.348  85.231  87.243  1.00  0.00           N  
ATOM   2222  H   SER   163      62.948  84.856  87.963  1.00  0.00           H  
ATOM   2223  CA  SER   163      62.860  86.210  86.277  1.00  0.00           C  
ATOM   2224  HA  SER   163      62.298  87.144  86.269  1.00  0.00           H  
ATOM   2225  CB  SER   163      64.340  86.578  86.724  1.00  0.00           C  
ATOM   2226  HB2 SER   163      64.372  86.862  87.776  1.00  0.00           H  
ATOM   2227  HB3 SER   163      65.038  85.772  86.497  1.00  0.00           H  
ATOM   2228  OG  SER   163      64.821  87.657  85.948  1.00  0.00           O  
ATOM   2229  HG  SER   163      65.188  87.344  85.119  1.00  0.00           H  
ATOM   2230  C   SER   163      62.895  85.703  84.827  1.00  0.00           C  
ATOM   2231  O   SER   163      63.281  84.543  84.611  1.00  0.00           O  
ATOM   2232  N   SER   164      62.642  86.617  83.810  1.00  0.00           N  
ATOM   2233  H   SER   164      62.329  87.500  84.188  1.00  0.00           H  
ATOM   2234  CA  SER   164      62.766  86.403  82.338  1.00  0.00           C  
ATOM   2235  HA  SER   164      62.278  87.229  81.822  1.00  0.00           H  
ATOM   2236  CB  SER   164      61.907  85.336  81.796  1.00  0.00           C  
ATOM   2237  HB2 SER   164      61.977  85.310  80.708  1.00  0.00           H  
ATOM   2238  HB3 SER   164      62.039  84.351  82.244  1.00  0.00           H  
ATOM   2239  OG  SER   164      60.583  85.713  82.089  1.00  0.00           O  
ATOM   2240  HG  SER   164      60.676  86.285  82.854  1.00  0.00           H  
ATOM   2241  C   SER   164      64.180  86.289  81.725  1.00  0.00           C  
ATOM   2242  O   SER   164      65.099  85.978  82.502  1.00  0.00           O  
ATOM   2243  N   SER   165      64.428  86.461  80.405  1.00  0.00           N  
ATOM   2244  H   SER   165      63.652  86.668  79.792  1.00  0.00           H  
ATOM   2245  CA  SER   165      65.745  86.402  79.761  1.00  0.00           C  
ATOM   2246  HA  SER   165      66.224  85.438  79.927  1.00  0.00           H  
ATOM   2247  CB  SER   165      65.603  86.459  78.224  1.00  0.00           C  
ATOM   2248  HB2 SER   165      64.617  86.091  77.942  1.00  0.00           H  
ATOM   2249  HB3 SER   165      65.624  87.512  77.943  1.00  0.00           H  
ATOM   2250  OG  SER   165      66.685  85.662  77.704  1.00  0.00           O  
ATOM   2251  HG  SER   165      67.214  86.358  77.308  1.00  0.00           H  
ATOM   2252  C   SER   165      66.796  87.500  80.301  1.00  0.00           C  
ATOM   2253  O   SER   165      66.429  88.537  80.814  1.00  0.00           O  
ATOM   2254  N   GLY   166      68.116  87.250  80.083  1.00  0.00           N  
ATOM   2255  H   GLY   166      68.372  86.348  79.707  1.00  0.00           H  
ATOM   2256  CA  GLY   166      69.114  88.276  80.268  1.00  0.00           C  
ATOM   2257  HA2 GLY   166      69.933  87.991  79.608  1.00  0.00           H  
ATOM   2258  HA3 GLY   166      68.847  89.248  79.852  1.00  0.00           H  
ATOM   2259  C   GLY   166      69.701  88.455  81.674  1.00  0.00           C  
ATOM   2260  O   GLY   166      69.110  88.104  82.720  1.00  0.00           O  
ATOM   2261  N   GLY   167      70.957  88.860  81.720  1.00  0.00           N  
ATOM   2262  H   GLY   167      71.434  89.151  80.879  1.00  0.00           H  
ATOM   2263  CA  GLY   167      71.844  88.877  82.922  1.00  0.00           C  
ATOM   2264  HA2 GLY   167      71.204  88.708  83.788  1.00  0.00           H  
ATOM   2265  HA3 GLY   167      72.552  88.063  82.767  1.00  0.00           H  
ATOM   2266  C   GLY   167      72.533  90.258  83.073  1.00  0.00           C  
ATOM   2267  O   GLY   167      71.927  91.295  82.853  1.00  0.00           O  
ATOM   2268  N   GLY   168      73.837  90.264  83.505  1.00  0.00           N  
ATOM   2269  H   GLY   168      74.408  89.432  83.527  1.00  0.00           H  
ATOM   2270  CA  GLY   168      74.684  91.503  83.594  1.00  0.00           C  
ATOM   2271  HA2 GLY   168      74.250  92.282  84.220  1.00  0.00           H  
ATOM   2272  HA3 GLY   168      75.560  91.178  84.156  1.00  0.00           H  
ATOM   2273  C   GLY   168      75.084  91.927  82.136  1.00  0.00           C  
ATOM   2274  O   GLY   168      74.366  91.622  81.175  1.00  0.00           O  
ATOM   2275  N   GLY   169      76.100  92.755  81.939  1.00  0.00           N  
ATOM   2276  H   GLY   169      76.172  93.024  80.968  1.00  0.00           H  
ATOM   2277  CA  GLY   169      77.049  93.270  82.898  1.00  0.00           C  
ATOM   2278  HA2 GLY   169      77.276  94.266  82.518  1.00  0.00           H  
ATOM   2279  HA3 GLY   169      76.635  93.372  83.901  1.00  0.00           H  
ATOM   2280  C   GLY   169      78.265  92.274  82.996  1.00  0.00           C  
ATOM   2281  O   GLY   169      78.072  91.113  83.229  1.00  0.00           O  
ATOM   2282  N   GLY   170      79.418  92.812  83.028  1.00  0.00           N  
ATOM   2283  H   GLY   170      79.484  93.775  82.729  1.00  0.00           H  
ATOM   2284  CA  GLY   170      80.674  92.066  83.189  1.00  0.00           C  
ATOM   2285  HA2 GLY   170      81.386  92.834  83.489  1.00  0.00           H  
ATOM   2286  HA3 GLY   170      80.525  91.356  84.003  1.00  0.00           H  
ATOM   2287  C   GLY   170      81.087  91.350  81.933  1.00  0.00           C  
ATOM   2288  O   GLY   170      80.215  91.053  81.033  1.00  0.00           O  
ATOM   2289  N   GLY   171      82.294  90.779  81.820  1.00  0.00           N  
ATOM   2290  H   GLY   171      82.426  90.139  81.050  1.00  0.00           H  
ATOM   2291  CA  GLY   171      83.493  90.975  82.772  1.00  0.00           C  
ATOM   2292  HA2 GLY   171      84.329  91.255  82.132  1.00  0.00           H  
ATOM   2293  HA3 GLY   171      83.267  91.746  83.509  1.00  0.00           H  
ATOM   2294  C   GLY   171      83.760  89.719  83.609  1.00  0.00           C  
ATOM   2295  O   GLY   171      82.963  89.351  84.486  1.00  0.00           O  
ATOM   2296  N   GLY   172      84.932  89.083  83.461  1.00  0.00           N  
ATOM   2297  H   GLY   172      84.914  88.128  83.788  1.00  0.00           H  
ATOM   2298  CA  GLY   172      86.060  89.320  82.608  1.00  0.00           C  
ATOM   2299  HA2 GLY   172      86.527  90.298  82.728  1.00  0.00           H  
ATOM   2300  HA3 GLY   172      86.851  88.652  82.948  1.00  0.00           H  
ATOM   2301  C   GLY   172      85.707  89.164  81.115  1.00  0.00           C  
ATOM   2302  O   GLY   172      84.799  88.445  80.725  1.00  0.00           O  
ATOM   2303  N   GLY   173      86.368  89.966  80.304  1.00  0.00           N  
ATOM   2304  H   GLY   173      87.100  90.544  80.692  1.00  0.00           H  
ATOM   2305  CA  GLY   173      86.294  89.834  78.853  1.00  0.00           C  
ATOM   2306  HA2 GLY   173      87.035  90.508  78.424  1.00  0.00           H  
ATOM   2307  HA3 GLY   173      86.582  88.815  78.594  1.00  0.00           H  
ATOM   2308  C   GLY   173      84.894  90.307  78.215  1.00  0.00           C  
ATOM   2309  O   GLY   173      83.930  90.736  78.858  1.00  0.00           O  
ATOM   2310  N   GLY   174      84.765  90.260  76.879  1.00  0.00           N  
ATOM   2311  H   GLY   174      83.992  90.819  76.547  1.00  0.00           H  
ATOM   2312  CA  GLY   174      85.674  89.682  75.897  1.00  0.00           C  
ATOM   2313  HA2 GLY   174      86.607  89.416  76.394  1.00  0.00           H  
ATOM   2314  HA3 GLY   174      85.237  88.746  75.549  1.00  0.00           H  
ATOM   2315  C   GLY   174      86.036  90.671  74.822  1.00  0.00           C  
ATOM   2316  O   GLY   174      86.531  91.741  75.196  1.00  0.00           O  
ATOM   2317  N   GLY   175      85.816  90.341  73.533  1.00  0.00           N  
ATOM   2318  H   GLY   175      85.339  89.511  73.211  1.00  0.00           H  
ATOM   2319  CA  GLY   175      86.423  91.006  72.360  1.00  0.00           C  
ATOM   2320  HA2 GLY   175      87.145  91.742  72.714  1.00  0.00           H  
ATOM   2321  HA3 GLY   175      86.909  90.227  71.773  1.00  0.00           H  
ATOM   2322  C   GLY   175      85.474  91.729  71.394  1.00  0.00           C  
ATOM   2323  O   GLY   175      85.802  91.929  70.203  1.00  0.00           O  
ATOM   2324  N   ASN   176      84.279  92.087  71.863  1.00  0.00           N  
ATOM   2325  H   ASN   176      84.238  91.972  72.865  1.00  0.00           H  
ATOM   2326  CA  ASN   176      83.290  92.990  71.194  1.00  0.00           C  
ATOM   2327  HA  ASN   176      83.809  93.638  70.488  1.00  0.00           H  
ATOM   2328  CB  ASN   176      82.313  92.104  70.352  1.00  0.00           C  
ATOM   2329  HB2 ASN   176      82.856  91.239  69.970  1.00  0.00           H  
ATOM   2330  HB3 ASN   176      81.545  91.650  70.978  1.00  0.00           H  
ATOM   2331  CG  ASN   176      81.788  92.926  69.226  1.00  0.00           C  
ATOM   2332  OD1 ASN   176      82.412  93.204  68.163  1.00  0.00           O  
ATOM   2333  ND2 ASN   176      80.536  93.242  69.261  1.00  0.00           N  
ATOM   2334 HD21 ASN   176      80.048  93.568  68.439  1.00  0.00           H  
ATOM   2335 HD22 ASN   176      80.017  92.888  70.052  1.00  0.00           H  
ATOM   2336  C   ASN   176      82.594  93.767  72.257  1.00  0.00           C  
ATOM   2337  O   ASN   176      82.426  93.314  73.406  1.00  0.00           O  
ATOM   2338  N   TYR   177      82.097  94.881  71.769  1.00  0.00           N  
ATOM   2339  H   TYR   177      82.383  95.149  70.838  1.00  0.00           H  
ATOM   2340  CA  TYR   177      81.257  95.815  72.525  1.00  0.00           C  
ATOM   2341  HA  TYR   177      81.581  95.714  73.561  1.00  0.00           H  
ATOM   2342  CB  TYR   177      81.631  97.192  72.022  1.00  0.00           C  
ATOM   2343  HB2 TYR   177      81.592  97.185  70.933  1.00  0.00           H  
ATOM   2344  HB3 TYR   177      80.879  97.862  72.439  1.00  0.00           H  
ATOM   2345  CG  TYR   177      82.980  97.628  72.532  1.00  0.00           C  
ATOM   2346  CD1 TYR   177      83.999  97.990  71.610  1.00  0.00           C  
ATOM   2347  HD1 TYR   177      83.839  97.910  70.545  1.00  0.00           H  
ATOM   2348  CE1 TYR   177      85.333  98.252  72.116  1.00  0.00           C  
ATOM   2349  HE1 TYR   177      86.178  98.404  71.461  1.00  0.00           H  
ATOM   2350  CZ  TYR   177      85.506  98.294  73.522  1.00  0.00           C  
ATOM   2351  OH  TYR   177      86.706  98.534  74.022  1.00  0.00           O  
ATOM   2352  HH  TYR   177      87.195  99.063  73.387  1.00  0.00           H  
ATOM   2353  CE2 TYR   177      84.454  98.108  74.405  1.00  0.00           C  
ATOM   2354  HE2 TYR   177      84.519  98.222  75.477  1.00  0.00           H  
ATOM   2355  CD2 TYR   177      83.199  97.805  73.899  1.00  0.00           C  
ATOM   2356  HD2 TYR   177      82.367  97.654  74.572  1.00  0.00           H  
ATOM   2357  C   TYR   177      79.727  95.449  72.294  1.00  0.00           C  
ATOM   2358  O   TYR   177      79.314  95.249  71.131  1.00  0.00           O  
ATOM   2359  N   GLY   178      79.007  95.064  73.332  1.00  0.00           N  
ATOM   2360  H   GLY   178      78.037  94.846  73.156  1.00  0.00           H  
ATOM   2361  CA  GLY   178      79.451  94.987  74.725  1.00  0.00           C  
ATOM   2362  HA2 GLY   178      78.642  94.487  75.258  1.00  0.00           H  
ATOM   2363  HA3 GLY   178      80.434  94.548  74.895  1.00  0.00           H  
ATOM   2364  C   GLY   178      79.513  96.394  75.408  1.00  0.00           C  
ATOM   2365  O   GLY   178      78.669  97.260  75.136  1.00  0.00           O  
ATOM   2366  N   GLN   179      80.541  96.663  76.250  1.00  0.00           N  
ATOM   2367  H   GLN   179      81.349  96.061  76.189  1.00  0.00           H  
ATOM   2368  CA  GLN   179      80.832  97.875  76.908  1.00  0.00           C  
ATOM   2369  HA  GLN   179      80.849  98.592  76.087  1.00  0.00           H  
ATOM   2370  CB  GLN   179      79.698  98.317  77.828  1.00  0.00           C  
ATOM   2371  HB2 GLN   179      79.816  99.340  78.186  1.00  0.00           H  
ATOM   2372  HB3 GLN   179      78.745  98.453  77.317  1.00  0.00           H  
ATOM   2373  CG  GLN   179      79.557  97.354  79.078  1.00  0.00           C  
ATOM   2374  HG2 GLN   179      80.491  97.155  79.603  1.00  0.00           H  
ATOM   2375  HG3 GLN   179      78.972  97.909  79.811  1.00  0.00           H  
ATOM   2376  CD  GLN   179      78.740  96.117  78.718  1.00  0.00           C  
ATOM   2377  OE1 GLN   179      77.575  96.226  78.441  1.00  0.00           O  
ATOM   2378  NE2 GLN   179      79.231  94.904  78.941  1.00  0.00           N  
ATOM   2379 HE21 GLN   179      80.057  94.824  79.517  1.00  0.00           H  
ATOM   2380 HE22 GLN   179      78.710  94.050  78.802  1.00  0.00           H  
ATOM   2381  C   GLN   179      82.235  97.817  77.637  1.00  0.00           C  
ATOM   2382  O   GLN   179      82.572  96.787  78.176  1.00  0.00           O  
ATOM   2383  N   ASP   180      82.966  98.885  77.816  1.00  0.00           N  
ATOM   2384  H   ASP   180      83.789  98.588  78.320  1.00  0.00           H  
ATOM   2385  CA  ASP   180      82.752 100.272  77.612  1.00  0.00           C  
ATOM   2386  HA  ASP   180      81.872 100.388  76.980  1.00  0.00           H  
ATOM   2387  CB  ASP   180      82.501 101.025  78.945  1.00  0.00           C  
ATOM   2388  HB2 ASP   180      82.462 102.079  78.671  1.00  0.00           H  
ATOM   2389  HB3 ASP   180      81.538 100.716  79.352  1.00  0.00           H  
ATOM   2390  CG  ASP   180      83.539 100.854  80.026  1.00  0.00           C  
ATOM   2391  OD1 ASP   180      83.934  99.694  80.382  1.00  0.00           O  
ATOM   2392  OD2 ASP   180      83.910 101.868  80.663  1.00  0.00           O  
ATOM   2393  C   ASP   180      83.999 100.794  76.846  1.00  0.00           C  
ATOM   2394  O   ASP   180      85.100 100.615  77.303  1.00  0.00           O  
ATOM   2395  N   GLN   181      83.851 101.478  75.711  1.00  0.00           N  
ATOM   2396  H   GLN   181      82.939 101.578  75.288  1.00  0.00           H  
ATOM   2397  CA  GLN   181      85.028 101.929  74.945  1.00  0.00           C  
ATOM   2398  HA  GLN   181      85.747 101.110  74.981  1.00  0.00           H  
ATOM   2399  CB  GLN   181      84.600 102.164  73.449  1.00  0.00           C  
ATOM   2400  HB2 GLN   181      83.997 101.279  73.244  1.00  0.00           H  
ATOM   2401  HB3 GLN   181      83.875 102.978  73.442  1.00  0.00           H  
ATOM   2402  CG  GLN   181      85.637 102.494  72.376  1.00  0.00           C  
ATOM   2403  HG2 GLN   181      85.607 103.571  72.211  1.00  0.00           H  
ATOM   2404  HG3 GLN   181      86.632 102.267  72.758  1.00  0.00           H  
ATOM   2405  CD  GLN   181      85.388 101.800  71.004  1.00  0.00           C  
ATOM   2406  OE1 GLN   181      84.287 101.874  70.506  1.00  0.00           O  
ATOM   2407  NE2 GLN   181      86.340 101.127  70.426  1.00  0.00           N  
ATOM   2408 HE21 GLN   181      87.241 101.117  70.881  1.00  0.00           H  
ATOM   2409 HE22 GLN   181      86.053 100.409  69.776  1.00  0.00           H  
ATOM   2410  C   GLN   181      85.725 103.180  75.531  1.00  0.00           C  
ATOM   2411  O   GLN   181      86.698 103.662  74.866  1.00  0.00           O  
ATOM   2412  N   SER   182      85.241 103.707  76.674  1.00  0.00           N  
ATOM   2413  H   SER   182      84.282 103.445  76.853  1.00  0.00           H  
ATOM   2414  CA  SER   182      85.930 104.729  77.504  1.00  0.00           C  
ATOM   2415  HA  SER   182      85.839 105.709  77.035  1.00  0.00           H  
ATOM   2416  CB  SER   182      85.104 104.684  78.775  1.00  0.00           C  
ATOM   2417  HB2 SER   182      84.201 105.233  78.507  1.00  0.00           H  
ATOM   2418  HB3 SER   182      84.793 103.695  79.110  1.00  0.00           H  
ATOM   2419  OG  SER   182      85.711 105.298  79.847  1.00  0.00           O  
ATOM   2420  HG  SER   182      85.170 105.161  80.629  1.00  0.00           H  
ATOM   2421  C   SER   182      87.371 104.186  77.732  1.00  0.00           C  
ATOM   2422  O   SER   182      87.559 103.029  77.752  1.00  0.00           O  
ATOM   2423  N   SER   183      88.456 104.967  77.981  1.00  0.00           N  
ATOM   2424  H   SER   183      89.396 104.614  78.083  1.00  0.00           H  
ATOM   2425  CA  SER   183      88.402 106.424  77.906  1.00  0.00           C  
ATOM   2426  HA  SER   183      87.620 106.834  78.544  1.00  0.00           H  
ATOM   2427  CB  SER   183      89.751 106.923  78.479  1.00  0.00           C  
ATOM   2428  HB2 SER   183      89.923 106.581  79.500  1.00  0.00           H  
ATOM   2429  HB3 SER   183      90.615 106.483  77.982  1.00  0.00           H  
ATOM   2430  OG  SER   183      89.696 108.274  78.486  1.00  0.00           O  
ATOM   2431  HG  SER   183      88.944 108.510  79.034  1.00  0.00           H  
ATOM   2432  C   SER   183      88.168 107.021  76.483  1.00  0.00           C  
ATOM   2433  O   SER   183      88.865 106.580  75.564  1.00  0.00           O  
ATOM   2434  N   MET   184      87.445 108.122  76.313  1.00  0.00           N  
ATOM   2435  H   MET   184      86.973 108.621  77.053  1.00  0.00           H  
ATOM   2436  CA  MET   184      87.352 108.804  75.016  1.00  0.00           C  
ATOM   2437  HA  MET   184      87.553 108.133  74.181  1.00  0.00           H  
ATOM   2438  CB  MET   184      85.896 109.266  74.781  1.00  0.00           C  
ATOM   2439  HB2 MET   184      85.689 110.041  75.520  1.00  0.00           H  
ATOM   2440  HB3 MET   184      85.641 109.608  73.778  1.00  0.00           H  
ATOM   2441  CG  MET   184      84.925 108.170  75.168  1.00  0.00           C  
ATOM   2442  HG2 MET   184      85.173 107.992  76.215  1.00  0.00           H  
ATOM   2443  HG3 MET   184      83.891 108.474  75.004  1.00  0.00           H  
ATOM   2444  SD  MET   184      85.223 106.537  74.316  1.00  0.00           S  
ATOM   2445  CE  MET   184      85.148 106.968  72.545  1.00  0.00           C  
ATOM   2446  HE1 MET   184      85.845 107.748  72.237  1.00  0.00           H  
ATOM   2447  HE2 MET   184      85.332 106.056  71.978  1.00  0.00           H  
ATOM   2448  HE3 MET   184      84.147 107.281  72.249  1.00  0.00           H  
ATOM   2449  C   MET   184      88.392 109.947  74.967  1.00  0.00           C  
ATOM   2450  O   MET   184      87.988 111.053  74.515  1.00  0.00           O  
ATOM   2451  N   SER   185      89.687 109.806  75.400  1.00  0.00           N  
ATOM   2452  H   SER   185      89.988 108.916  75.769  1.00  0.00           H  
ATOM   2453  CA  SER   185      90.741 110.808  75.053  1.00  0.00           C  
ATOM   2454  HA  SER   185      90.395 111.713  75.553  1.00  0.00           H  
ATOM   2455  CB  SER   185      92.155 110.423  75.549  1.00  0.00           C  
ATOM   2456  HB2 SER   185      92.115 110.415  76.638  1.00  0.00           H  
ATOM   2457  HB3 SER   185      92.356 109.482  75.037  1.00  0.00           H  
ATOM   2458  OG  SER   185      93.141 111.345  75.202  1.00  0.00           O  
ATOM   2459  HG  SER   185      93.980 110.995  75.511  1.00  0.00           H  
ATOM   2460  C   SER   185      90.788 111.137  73.575  1.00  0.00           C  
ATOM   2461  O   SER   185      90.833 110.177  72.763  1.00  0.00           O  
ATOM   2462  N   SER   186      90.920 112.411  73.251  1.00  0.00           N  
ATOM   2463  H   SER   186      91.160 113.056  73.990  1.00  0.00           H  
ATOM   2464  CA  SER   186      90.775 113.095  71.969  1.00  0.00           C  
ATOM   2465  HA  SER   186      91.675 112.847  71.405  1.00  0.00           H  
ATOM   2466  CB  SER   186      89.517 112.519  71.279  1.00  0.00           C  
ATOM   2467  HB2 SER   186      89.497 111.431  71.225  1.00  0.00           H  
ATOM   2468  HB3 SER   186      88.578 112.817  71.747  1.00  0.00           H  
ATOM   2469  OG  SER   186      89.445 113.102  69.963  1.00  0.00           O  
ATOM   2470  HG  SER   186      90.140 112.673  69.459  1.00  0.00           H  
ATOM   2471  C   SER   186      90.533 114.588  72.202  1.00  0.00           C  
ATOM   2472  O   SER   186      89.937 114.932  73.185  1.00  0.00           O  
ATOM   2473  N   GLY   187      90.908 115.520  71.339  1.00  0.00           N  
ATOM   2474  H   GLY   187      90.723 116.480  71.594  1.00  0.00           H  
ATOM   2475  CA  GLY   187      91.600 115.397  69.989  1.00  0.00           C  
ATOM   2476  HA2 GLY   187      92.393 116.146  70.001  1.00  0.00           H  
ATOM   2477  HA3 GLY   187      91.953 114.377  69.838  1.00  0.00           H  
ATOM   2478  C   GLY   187      90.672 115.871  68.848  1.00  0.00           C  
ATOM   2479  O   GLY   187      91.133 116.003  67.746  1.00  0.00           O  
ATOM   2480  N   GLY   188      89.433 116.235  69.017  1.00  0.00           N  
ATOM   2481  H   GLY   188      89.005 116.037  69.911  1.00  0.00           H  
ATOM   2482  CA  GLY   188      88.669 116.923  67.981  1.00  0.00           C  
ATOM   2483  HA2 GLY   188      88.839 116.448  67.014  1.00  0.00           H  
ATOM   2484  HA3 GLY   188      87.656 116.858  68.377  1.00  0.00           H  
ATOM   2485  C   GLY   188      88.980 118.429  67.922  1.00  0.00           C  
ATOM   2486  O   GLY   188      89.619 118.990  68.781  1.00  0.00           O  
ATOM   2487  N   GLY   189      88.489 119.137  66.891  1.00  0.00           N  
ATOM   2488  H   GLY   189      88.753 120.106  66.996  1.00  0.00           H  
ATOM   2489  CA  GLY   189      87.464 118.731  65.977  1.00  0.00           C  
ATOM   2490  HA2 GLY   189      87.790 117.762  65.598  1.00  0.00           H  
ATOM   2491  HA3 GLY   189      86.491 118.696  66.467  1.00  0.00           H  
ATOM   2492  C   GLY   189      87.463 119.640  64.738  1.00  0.00           C  
ATOM   2493  O   GLY   189      88.391 119.776  64.049  1.00  0.00           O  
ATOM   2494  N   SER   190      86.267 120.182  64.540  1.00  0.00           N  
ATOM   2495  H   SER   190      85.559 119.735  65.105  1.00  0.00           H  
ATOM   2496  CA  SER   190      85.936 120.946  63.370  1.00  0.00           C  
ATOM   2497  HA  SER   190      85.904 120.176  62.600  1.00  0.00           H  
ATOM   2498  CB  SER   190      84.495 121.548  63.585  1.00  0.00           C  
ATOM   2499  HB2 SER   190      83.977 120.609  63.778  1.00  0.00           H  
ATOM   2500  HB3 SER   190      84.471 122.186  64.469  1.00  0.00           H  
ATOM   2501  OG  SER   190      84.054 122.121  62.392  1.00  0.00           O  
ATOM   2502  HG  SER   190      83.498 121.417  62.050  1.00  0.00           H  
ATOM   2503  C   SER   190      86.904 122.094  63.096  1.00  0.00           C  
ATOM   2504  O   SER   190      87.392 122.831  64.012  1.00  0.00           O  
ATOM   2505  N   GLY   191      87.248 122.400  61.836  1.00  0.00           N  
ATOM   2506  H   GLY   191      87.655 123.306  61.656  1.00  0.00           H  
ATOM   2507  CA  GLY   191      86.944 121.595  60.639  1.00  0.00           C  
ATOM   2508  HA2 GLY   191      87.421 120.615  60.652  1.00  0.00           H  
ATOM   2509  HA3 GLY   191      85.864 121.464  60.574  1.00  0.00           H  
ATOM   2510  C   GLY   191      87.306 122.409  59.399  1.00  0.00           C  
ATOM   2511  O   GLY   191      86.886 123.576  59.252  1.00  0.00           O  
ATOM   2512  N   GLY   192      88.041 121.848  58.485  1.00  0.00           N  
ATOM   2513  H   GLY   192      88.590 121.022  58.675  1.00  0.00           H  
ATOM   2514  CA  GLY   192      87.931 122.242  57.037  1.00  0.00           C  
ATOM   2515  HA2 GLY   192      88.351 123.238  56.902  1.00  0.00           H  
ATOM   2516  HA3 GLY   192      88.501 121.511  56.464  1.00  0.00           H  
ATOM   2517  C   GLY   192      86.594 122.144  56.260  1.00  0.00           C  
ATOM   2518  O   GLY   192      85.670 121.450  56.661  1.00  0.00           O  
ATOM   2519  N   GLY   193      86.551 122.826  55.079  1.00  0.00           N  
ATOM   2520  H   GLY   193      87.449 123.217  54.833  1.00  0.00           H  
ATOM   2521  CA  GLY   193      85.422 122.831  54.158  1.00  0.00           C  
ATOM   2522  HA2 GLY   193      85.589 123.535  53.343  1.00  0.00           H  
ATOM   2523  HA3 GLY   193      85.288 121.854  53.693  1.00  0.00           H  
ATOM   2524  C   GLY   193      84.085 123.250  54.797  1.00  0.00           C  
ATOM   2525  O   GLY   193      83.955 124.202  55.601  1.00  0.00           O  
ATOM   2526  N   TYR   194      82.961 122.608  54.370  1.00  0.00           N  
ATOM   2527  H   TYR   194      83.152 121.874  53.704  1.00  0.00           H  
ATOM   2528  CA  TYR   194      81.595 122.884  54.818  1.00  0.00           C  
ATOM   2529  HA  TYR   194      81.461 123.925  55.113  1.00  0.00           H  
ATOM   2530  CB  TYR   194      80.548 122.731  53.704  1.00  0.00           C  
ATOM   2531  HB2 TYR   194      80.415 121.653  53.623  1.00  0.00           H  
ATOM   2532  HB3 TYR   194      79.649 123.287  53.970  1.00  0.00           H  
ATOM   2533  CG  TYR   194      81.010 123.364  52.405  1.00  0.00           C  
ATOM   2534  CD1 TYR   194      80.981 124.769  52.369  1.00  0.00           C  
ATOM   2535  HD1 TYR   194      80.720 125.443  53.171  1.00  0.00           H  
ATOM   2536  CE1 TYR   194      81.212 125.432  51.145  1.00  0.00           C  
ATOM   2537  HE1 TYR   194      81.086 126.502  51.076  1.00  0.00           H  
ATOM   2538  CZ  TYR   194      81.459 124.591  49.941  1.00  0.00           C  
ATOM   2539  OH  TYR   194      81.560 125.194  48.719  1.00  0.00           O  
ATOM   2540  HH  TYR   194      81.056 126.005  48.818  1.00  0.00           H  
ATOM   2541  CE2 TYR   194      81.493 123.156  50.071  1.00  0.00           C  
ATOM   2542  HE2 TYR   194      81.618 122.555  49.182  1.00  0.00           H  
ATOM   2543  CD2 TYR   194      81.275 122.573  51.303  1.00  0.00           C  
ATOM   2544  HD2 TYR   194      81.171 121.507  51.442  1.00  0.00           H  
ATOM   2545  C   TYR   194      81.257 121.974  56.010  1.00  0.00           C  
ATOM   2546  O   TYR   194      81.908 120.908  56.205  1.00  0.00           O  
ATOM   2547  N   GLY   195      80.276 122.330  56.877  1.00  0.00           N  
ATOM   2548  H   GLY   195      80.235 121.753  57.705  1.00  0.00           H  
ATOM   2549  CA  GLY   195      79.155 123.182  56.765  1.00  0.00           C  
ATOM   2550  HA2 GLY   195      79.437 124.228  56.640  1.00  0.00           H  
ATOM   2551  HA3 GLY   195      78.518 122.893  55.929  1.00  0.00           H  
ATOM   2552  C   GLY   195      78.168 123.119  57.978  1.00  0.00           C  
ATOM   2553  O   GLY   195      78.634 123.027  59.100  1.00  0.00           O  
ATOM   2554  N   ASN   196      76.915 123.138  57.684  1.00  0.00           N  
ATOM   2555  H   ASN   196      76.499 123.404  56.803  1.00  0.00           H  
ATOM   2556  CA  ASN   196      75.860 122.833  58.724  1.00  0.00           C  
ATOM   2557  HA  ASN   196      76.146 121.923  59.251  1.00  0.00           H  
ATOM   2558  CB  ASN   196      75.580 124.003  59.683  1.00  0.00           C  
ATOM   2559  HB2 ASN   196      76.539 124.506  59.803  1.00  0.00           H  
ATOM   2560  HB3 ASN   196      74.964 124.723  59.144  1.00  0.00           H  
ATOM   2561  CG  ASN   196      74.930 123.630  61.000  1.00  0.00           C  
ATOM   2562  OD1 ASN   196      75.259 122.606  61.650  1.00  0.00           O  
ATOM   2563  ND2 ASN   196      74.076 124.433  61.520  1.00  0.00           N  
ATOM   2564 HD21 ASN   196      73.482 124.081  62.257  1.00  0.00           H  
ATOM   2565 HD22 ASN   196      73.698 125.237  61.040  1.00  0.00           H  
ATOM   2566  C   ASN   196      74.559 122.398  58.126  1.00  0.00           C  
ATOM   2567  O   ASN   196      74.220 122.991  57.096  1.00  0.00           O  
ATOM   2568  N   GLN   197      73.790 121.446  58.729  1.00  0.00           N  
ATOM   2569  H   GLN   197      74.061 121.085  59.632  1.00  0.00           H  
ATOM   2570  CA  GLN   197      72.395 121.114  58.297  1.00  0.00           C  
ATOM   2571  HA  GLN   197      72.416 120.935  57.223  1.00  0.00           H  
ATOM   2572  CB  GLN   197      71.963 119.777  58.922  1.00  0.00           C  
ATOM   2573  HB2 GLN   197      72.405 118.931  58.396  1.00  0.00           H  
ATOM   2574  HB3 GLN   197      72.194 119.673  59.982  1.00  0.00           H  
ATOM   2575  CG  GLN   197      70.467 119.419  58.877  1.00  0.00           C  
ATOM   2576  HG2 GLN   197      69.953 120.298  59.265  1.00  0.00           H  
ATOM   2577  HG3 GLN   197      70.141 119.216  57.857  1.00  0.00           H  
ATOM   2578  CD  GLN   197      70.030 118.275  59.754  1.00  0.00           C  
ATOM   2579  OE1 GLN   197      70.772 117.362  60.048  1.00  0.00           O  
ATOM   2580  NE2 GLN   197      68.788 118.170  60.260  1.00  0.00           N  
ATOM   2581 HE21 GLN   197      68.027 118.792  60.029  1.00  0.00           H  
ATOM   2582 HE22 GLN   197      68.658 117.365  60.857  1.00  0.00           H  
ATOM   2583  C   GLN   197      71.522 122.416  58.499  1.00  0.00           C  
ATOM   2584  O   GLN   197      71.575 123.124  59.488  1.00  0.00           O  
ATOM   2585  N   ASP   198      70.559 122.575  57.547  1.00  0.00           N  
ATOM   2586  H   ASP   198      70.596 121.965  56.743  1.00  0.00           H  
ATOM   2587  CA  ASP   198      69.378 123.541  57.659  1.00  0.00           C  
ATOM   2588  HA  ASP   198      69.754 124.554  57.805  1.00  0.00           H  
ATOM   2589  CB  ASP   198      68.627 123.535  56.316  1.00  0.00           C  
ATOM   2590  HB2 ASP   198      68.241 122.518  56.260  1.00  0.00           H  
ATOM   2591  HB3 ASP   198      67.844 124.269  56.509  1.00  0.00           H  
ATOM   2592  CG  ASP   198      69.427 123.929  55.076  1.00  0.00           C  
ATOM   2593  OD1 ASP   198      68.818 123.764  53.978  1.00  0.00           O  
ATOM   2594  OD2 ASP   198      70.609 124.282  55.091  1.00  0.00           O  
ATOM   2595  C   ASP   198      68.455 123.155  58.810  1.00  0.00           C  
ATOM   2596  O   ASP   198      68.093 121.976  59.020  1.00  0.00           O  
ATOM   2597  N   GLN   199      67.908 124.234  59.487  1.00  0.00           N  
ATOM   2598  H   GLN   199      68.242 125.177  59.352  1.00  0.00           H  
ATOM   2599  CA  GLN   199      66.963 124.149  60.567  1.00  0.00           C  
ATOM   2600  HA  GLN   199      66.295 123.291  60.487  1.00  0.00           H  
ATOM   2601  CB  GLN   199      67.804 123.860  61.758  1.00  0.00           C  
ATOM   2602  HB2 GLN   199      68.274 122.880  61.675  1.00  0.00           H  
ATOM   2603  HB3 GLN   199      68.564 124.640  61.701  1.00  0.00           H  
ATOM   2604  CG  GLN   199      67.234 123.841  63.143  1.00  0.00           C  
ATOM   2605  HG2 GLN   199      68.037 123.448  63.767  1.00  0.00           H  
ATOM   2606  HG3 GLN   199      67.006 124.878  63.387  1.00  0.00           H  
ATOM   2607  CD  GLN   199      66.046 122.973  63.405  1.00  0.00           C  
ATOM   2608  OE1 GLN   199      65.647 122.009  62.701  1.00  0.00           O  
ATOM   2609  NE2 GLN   199      65.114 123.378  64.220  1.00  0.00           N  
ATOM   2610 HE21 GLN   199      65.286 124.141  64.858  1.00  0.00           H  
ATOM   2611 HE22 GLN   199      64.492 122.626  64.482  1.00  0.00           H  
ATOM   2612  C   GLN   199      66.023 125.412  60.863  1.00  0.00           C  
ATOM   2613  O   GLN   199      66.637 126.464  61.040  1.00  0.00           O  
ATOM   2614  N   SER   200      64.722 125.231  60.957  1.00  0.00           N  
ATOM   2615  H   SER   200      64.273 125.983  61.460  1.00  0.00           H  
ATOM   2616  CA  SER   200      63.857 124.076  60.680  1.00  0.00           C  
ATOM   2617  HA  SER   200      64.041 123.172  61.261  1.00  0.00           H  
ATOM   2618  CB  SER   200      62.446 124.438  60.975  1.00  0.00           C  
ATOM   2619  HB2 SER   200      62.088 125.108  60.194  1.00  0.00           H  
ATOM   2620  HB3 SER   200      61.893 123.520  60.774  1.00  0.00           H  
ATOM   2621  OG  SER   200      62.297 125.014  62.257  1.00  0.00           O  
ATOM   2622  HG  SER   200      62.607 124.371  62.899  1.00  0.00           H  
ATOM   2623  C   SER   200      64.017 123.645  59.236  1.00  0.00           C  
ATOM   2624  O   SER   200      64.645 124.382  58.409  1.00  0.00           O  
ATOM   2625  N   GLY   201      63.579 122.407  58.948  1.00  0.00           N  
ATOM   2626  H   GLY   201      63.060 121.903  59.653  1.00  0.00           H  
ATOM   2627  CA  GLY   201      64.052 121.762  57.745  1.00  0.00           C  
ATOM   2628  HA2 GLY   201      65.138 121.793  57.832  1.00  0.00           H  
ATOM   2629  HA3 GLY   201      63.667 120.744  57.816  1.00  0.00           H  
ATOM   2630  C   GLY   201      63.550 122.167  56.410  1.00  0.00           C  
ATOM   2631  O   GLY   201      62.845 123.173  56.286  1.00  0.00           O  
ATOM   2632  N   GLY   202      63.878 121.506  55.274  1.00  0.00           N  
ATOM   2633  H   GLY   202      63.780 121.916  54.356  1.00  0.00           H  
ATOM   2634  CA  GLY   202      64.677 120.288  55.212  1.00  0.00           C  
ATOM   2635  HA2 GLY   202      65.730 120.533  55.348  1.00  0.00           H  
ATOM   2636  HA3 GLY   202      64.354 119.597  55.991  1.00  0.00           H  
ATOM   2637  C   GLY   202      64.246 119.435  53.984  1.00  0.00           C  
ATOM   2638  O   GLY   202      63.154 119.674  53.406  1.00  0.00           O  
ATOM   2639  N   GLY   203      64.904 118.362  53.675  1.00  0.00           N  
ATOM   2640  H   GLY   203      64.546 117.898  52.852  1.00  0.00           H  
ATOM   2641  CA  GLY   203      66.176 117.912  54.255  1.00  0.00           C  
ATOM   2642  HA2 GLY   203      66.209 118.021  55.339  1.00  0.00           H  
ATOM   2643  HA3 GLY   203      66.369 116.855  54.075  1.00  0.00           H  
ATOM   2644  C   GLY   203      67.459 118.612  53.714  1.00  0.00           C  
ATOM   2645  O   GLY   203      67.400 119.566  52.944  1.00  0.00           O  
ATOM   2646  N   GLY   204      68.667 118.139  54.101  1.00  0.00           N  
ATOM   2647  H   GLY   204      68.670 117.321  54.693  1.00  0.00           H  
ATOM   2648  CA  GLY   204      69.889 118.722  53.680  1.00  0.00           C  
ATOM   2649  HA2 GLY   204      70.655 117.950  53.758  1.00  0.00           H  
ATOM   2650  HA3 GLY   204      69.592 118.882  52.644  1.00  0.00           H  
ATOM   2651  C   GLY   204      70.280 120.099  54.263  1.00  0.00           C  
ATOM   2652  O   GLY   204      69.516 120.731  54.956  1.00  0.00           O  
ATOM   2653  N   SER   205      71.457 120.671  53.965  1.00  0.00           N  
ATOM   2654  H   SER   205      71.577 121.612  54.311  1.00  0.00           H  
ATOM   2655  CA  SER   205      72.684 120.063  53.391  1.00  0.00           C  
ATOM   2656  HA  SER   205      72.527 119.688  52.380  1.00  0.00           H  
ATOM   2657  CB  SER   205      73.758 121.236  53.217  1.00  0.00           C  
ATOM   2658  HB2 SER   205      74.536 120.844  52.562  1.00  0.00           H  
ATOM   2659  HB3 SER   205      73.358 121.981  52.529  1.00  0.00           H  
ATOM   2660  OG  SER   205      74.393 121.712  54.386  1.00  0.00           O  
ATOM   2661  HG  SER   205      74.035 122.580  54.586  1.00  0.00           H  
ATOM   2662  C   SER   205      73.182 118.916  54.289  1.00  0.00           C  
ATOM   2663  O   SER   205      72.690 118.587  55.320  1.00  0.00           O  
ATOM   2664  N   GLY   206      74.134 118.167  53.741  1.00  0.00           N  
ATOM   2665  H   GLY   206      74.426 118.525  52.843  1.00  0.00           H  
ATOM   2666  CA  GLY   206      74.607 116.929  54.269  1.00  0.00           C  
ATOM   2667  HA2 GLY   206      75.367 116.594  53.563  1.00  0.00           H  
ATOM   2668  HA3 GLY   206      75.035 117.204  55.233  1.00  0.00           H  
ATOM   2669  C   GLY   206      73.502 115.806  54.423  1.00  0.00           C  
ATOM   2670  O   GLY   206      72.621 115.768  53.616  1.00  0.00           O  
ATOM   2671  N   GLY   207      73.556 114.877  55.329  1.00  0.00           N  
ATOM   2672  H   GLY   207      72.888 114.158  55.092  1.00  0.00           H  
ATOM   2673  CA  GLY   207      74.599 114.571  56.310  1.00  0.00           C  
ATOM   2674  HA2 GLY   207      74.664 115.400  57.015  1.00  0.00           H  
ATOM   2675  HA3 GLY   207      74.218 113.730  56.889  1.00  0.00           H  
ATOM   2676  C   GLY   207      76.019 114.209  55.897  1.00  0.00           C  
ATOM   2677  O   GLY   207      76.448 114.360  54.754  1.00  0.00           O  
ATOM   2678  N   TYR   208      76.758 113.972  56.981  1.00  0.00           N  
ATOM   2679  H   TYR   208      76.280 113.687  57.823  1.00  0.00           H  
ATOM   2680  CA  TYR   208      78.202 113.873  56.925  1.00  0.00           C  
ATOM   2681  HA  TYR   208      78.749 114.787  56.692  1.00  0.00           H  
ATOM   2682  CB  TYR   208      78.704 113.465  58.301  1.00  0.00           C  
ATOM   2683  HB2 TYR   208      78.697 114.319  58.978  1.00  0.00           H  
ATOM   2684  HB3 TYR   208      78.068 112.713  58.769  1.00  0.00           H  
ATOM   2685  CG  TYR   208      80.126 112.993  58.330  1.00  0.00           C  
ATOM   2686  CD1 TYR   208      81.124 113.950  58.392  1.00  0.00           C  
ATOM   2687  HD1 TYR   208      81.037 115.026  58.358  1.00  0.00           H  
ATOM   2688  CE1 TYR   208      82.461 113.466  58.447  1.00  0.00           C  
ATOM   2689  HE1 TYR   208      83.217 114.231  58.355  1.00  0.00           H  
ATOM   2690  CZ  TYR   208      82.779 112.131  58.582  1.00  0.00           C  
ATOM   2691  OH  TYR   208      84.026 111.673  58.535  1.00  0.00           O  
ATOM   2692  HH  TYR   208      84.093 110.729  58.695  1.00  0.00           H  
ATOM   2693  CE2 TYR   208      81.684 111.253  58.570  1.00  0.00           C  
ATOM   2694  HE2 TYR   208      81.855 110.200  58.735  1.00  0.00           H  
ATOM   2695  CD2 TYR   208      80.363 111.612  58.404  1.00  0.00           C  
ATOM   2696  HD2 TYR   208      79.567 110.885  58.467  1.00  0.00           H  
ATOM   2697  C   TYR   208      78.707 112.831  55.955  1.00  0.00           C  
ATOM   2698  O   TYR   208      78.123 111.730  55.849  1.00  0.00           O  
ATOM   2699  N   GLY   209      79.838 113.178  55.309  1.00  0.00           N  
ATOM   2700  H   GLY   209      80.179 114.128  55.341  1.00  0.00           H  
ATOM   2701  CA  GLY   209      80.520 112.356  54.280  1.00  0.00           C  
ATOM   2702  HA2 GLY   209      81.132 111.656  54.848  1.00  0.00           H  
ATOM   2703  HA3 GLY   209      79.836 111.714  53.725  1.00  0.00           H  
ATOM   2704  C   GLY   209      81.330 113.232  53.316  1.00  0.00           C  
ATOM   2705  O   GLY   209      80.771 114.164  52.754  1.00  0.00           O  
ATOM   2706  N   GLN   210      82.627 113.031  53.090  1.00  0.00           N  
ATOM   2707  H   GLN   210      83.050 113.655  52.417  1.00  0.00           H  
ATOM   2708  CA  GLN   210      83.494 111.918  53.542  1.00  0.00           C  
ATOM   2709  HA  GLN   210      84.434 111.912  52.991  1.00  0.00           H  
ATOM   2710  CB  GLN   210      83.919 112.211  55.026  1.00  0.00           C  
ATOM   2711  HB2 GLN   210      83.089 112.222  55.733  1.00  0.00           H  
ATOM   2712  HB3 GLN   210      84.521 111.355  55.330  1.00  0.00           H  
ATOM   2713  CG  GLN   210      84.802 113.491  55.237  1.00  0.00           C  
ATOM   2714  HG2 GLN   210      85.013 113.442  56.305  1.00  0.00           H  
ATOM   2715  HG3 GLN   210      85.575 113.439  54.470  1.00  0.00           H  
ATOM   2716  CD  GLN   210      84.190 114.870  55.164  1.00  0.00           C  
ATOM   2717  OE1 GLN   210      83.065 115.077  55.540  1.00  0.00           O  
ATOM   2718  NE2 GLN   210      85.003 115.839  54.994  1.00  0.00           N  
ATOM   2719 HE21 GLN   210      84.740 116.814  55.024  1.00  0.00           H  
ATOM   2720 HE22 GLN   210      85.899 115.563  54.618  1.00  0.00           H  
ATOM   2721  C   GLN   210      82.929 110.560  53.259  1.00  0.00           C  
ATOM   2722  O   GLN   210      83.112 109.646  54.059  1.00  0.00           O  
ATOM   2723  N   GLN   211      82.237 110.380  52.081  1.00  0.00           N  
ATOM   2724  H   GLN   211      82.233 111.203  51.495  1.00  0.00           H  
ATOM   2725  CA  GLN   211      81.733 109.106  51.552  1.00  0.00           C  
ATOM   2726  HA  GLN   211      81.238 108.658  52.414  1.00  0.00           H  
ATOM   2727  CB  GLN   211      80.610 109.323  50.514  1.00  0.00           C  
ATOM   2728  HB2 GLN   211      79.807 109.822  51.057  1.00  0.00           H  
ATOM   2729  HB3 GLN   211      81.024 109.922  49.704  1.00  0.00           H  
ATOM   2730  CG  GLN   211      80.151 108.066  49.922  1.00  0.00           C  
ATOM   2731  HG2 GLN   211      79.358 108.226  49.192  1.00  0.00           H  
ATOM   2732  HG3 GLN   211      80.988 107.597  49.403  1.00  0.00           H  
ATOM   2733  CD  GLN   211      79.562 107.006  50.791  1.00  0.00           C  
ATOM   2734  OE1 GLN   211      79.651 107.072  52.009  1.00  0.00           O  
ATOM   2735  NE2 GLN   211      79.004 105.996  50.231  1.00  0.00           N  
ATOM   2736 HE21 GLN   211      79.032 105.860  49.231  1.00  0.00           H  
ATOM   2737 HE22 GLN   211      78.726 105.238  50.838  1.00  0.00           H  
ATOM   2738  C   GLN   211      82.826 108.135  51.059  1.00  0.00           C  
ATOM   2739  O   GLN   211      82.678 106.933  51.214  1.00  0.00           O  
ATOM   2740  N   ASP   212      83.971 108.581  50.472  1.00  0.00           N  
ATOM   2741  H   ASP   212      84.104 109.581  50.532  1.00  0.00           H  
ATOM   2742  CA  ASP   212      85.017 107.818  49.839  1.00  0.00           C  
ATOM   2743  HA  ASP   212      84.868 106.744  49.727  1.00  0.00           H  
ATOM   2744  CB  ASP   212      85.274 108.318  48.351  1.00  0.00           C  
ATOM   2745  HB2 ASP   212      85.336 109.406  48.370  1.00  0.00           H  
ATOM   2746  HB3 ASP   212      86.259 108.022  47.991  1.00  0.00           H  
ATOM   2747  CG  ASP   212      84.225 107.827  47.407  1.00  0.00           C  
ATOM   2748  OD1 ASP   212      83.831 108.555  46.488  1.00  0.00           O  
ATOM   2749  OD2 ASP   212      83.774 106.661  47.578  1.00  0.00           O  
ATOM   2750  C   ASP   212      86.357 107.988  50.592  1.00  0.00           C  
ATOM   2751  O   ASP   212      87.337 107.270  50.383  1.00  0.00           O  
ATOM   2752  N   ARG   213      86.441 108.978  51.465  1.00  0.00           N  
ATOM   2753  H   ARG   213      85.718 109.684  51.471  1.00  0.00           H  
ATOM   2754  CA  ARG   213      87.544 109.118  52.386  1.00  0.00           C  
ATOM   2755  HA  ARG   213      87.868 108.169  52.814  1.00  0.00           H  
ATOM   2756  CB  ARG   213      88.738 109.740  51.697  1.00  0.00           C  
ATOM   2757  HB2 ARG   213      88.858 109.334  50.693  1.00  0.00           H  
ATOM   2758  HB3 ARG   213      88.532 110.780  51.444  1.00  0.00           H  
ATOM   2759  CG  ARG   213      90.039 109.944  52.477  1.00  0.00           C  
ATOM   2760  HG2 ARG   213      90.606 110.632  51.850  1.00  0.00           H  
ATOM   2761  HG3 ARG   213      89.828 110.285  53.490  1.00  0.00           H  
ATOM   2762  CD  ARG   213      90.849 108.639  52.579  1.00  0.00           C  
ATOM   2763  HD2 ARG   213      90.287 107.940  53.199  1.00  0.00           H  
ATOM   2764  HD3 ARG   213      90.998 108.269  51.564  1.00  0.00           H  
ATOM   2765  NE  ARG   213      92.115 108.806  53.284  1.00  0.00           N  
ATOM   2766  HE  ARG   213      92.898 108.956  52.663  1.00  0.00           H  
ATOM   2767  CZ  ARG   213      92.396 108.643  54.548  1.00  0.00           C  
ATOM   2768  NH1 ARG   213      91.558 108.143  55.435  1.00  0.00           N  
ATOM   2769 HH11 ARG   213      91.934 108.036  56.366  1.00  0.00           H  
ATOM   2770 HH12 ARG   213      90.588 107.941  55.239  1.00  0.00           H  
ATOM   2771  NH2 ARG   213      93.590 108.956  54.921  1.00  0.00           N  
ATOM   2772 HH21 ARG   213      93.831 108.819  55.892  1.00  0.00           H  
ATOM   2773 HH22 ARG   213      94.324 109.301  54.319  1.00  0.00           H  
ATOM   2774  C   ARG   213      86.998 110.000  53.568  1.00  0.00           C  
ATOM   2775  O   ARG   213      86.981 111.237  53.463  1.00  0.00           O  
ATOM   2776  N   GLY   214      86.583 109.416  54.705  1.00  0.00           N  
ATOM   2777  H   GLY   214      86.594 109.956  55.559  1.00  0.00           H  
ATOM   2778  CA  GLY   214      86.481 107.991  54.961  1.00  0.00           C  
ATOM   2779  HA2 GLY   214      85.743 107.853  55.752  1.00  0.00           H  
ATOM   2780  HA3 GLY   214      86.317 107.408  54.055  1.00  0.00           H  
ATOM   2781  C   GLY   214      87.779 107.445  55.492  1.00  0.00           C  
ATOM   2782  O   GLY   214      87.965 106.226  55.636  1.00  0.00           O  
ATOM   2783  OXT GLY   214      88.867 108.121  55.543  1.00  0.00           O  
TER    2784      GLY   214 
END   
