# Supplementary material for: Visualization of oligomerization, clustering, and density transition of intrinsically disordered proteins
Source: Natl Sci Rev. 2026 Feb 14;13(7):nwag107. doi: 10.1093/nsr/nwag107 (PMC13114874; doi:10.1093/nsr/nwag107)
Supplement: nwag107_Supplemental_Files [file nwag107_supplemental_files.zip › SI-MD-Structures/MD-Sturctures/frame215.pdb]

CRYST1  135.136  149.303  136.900  90.00  90.00  90.00               1
ATOM      1  N   MET     1      24.903 104.361  85.559  1.00  0.00           N  
ATOM      2  H1  MET     1      24.865 105.248  85.076  1.00  0.00           H  
ATOM      3  H2  MET     1      23.997 103.993  85.813  1.00  0.00           H  
ATOM      4  H3  MET     1      25.327 104.660  86.425  1.00  0.00           H  
ATOM      5  CA  MET     1      25.832 103.428  84.905  1.00  0.00           C  
ATOM      6  HA  MET     1      26.833 103.861  84.926  1.00  0.00           H  
ATOM      7  CB  MET     1      25.883 102.039  85.540  1.00  0.00           C  
ATOM      8  HB2 MET     1      24.970 101.738  86.054  1.00  0.00           H  
ATOM      9  HB3 MET     1      25.949 101.326  84.718  1.00  0.00           H  
ATOM     10  CG  MET     1      27.141 101.886  86.363  1.00  0.00           C  
ATOM     11  HG2 MET     1      28.072 101.959  85.802  1.00  0.00           H  
ATOM     12  HG3 MET     1      27.073 102.724  87.057  1.00  0.00           H  
ATOM     13  SD  MET     1      27.245 100.351  87.232  1.00  0.00           S  
ATOM     14  CE  MET     1      26.414 100.809  88.790  1.00  0.00           C  
ATOM     15  HE1 MET     1      25.490 101.263  88.433  1.00  0.00           H  
ATOM     16  HE2 MET     1      26.355  99.860  89.324  1.00  0.00           H  
ATOM     17  HE3 MET     1      27.013 101.408  89.477  1.00  0.00           H  
ATOM     18  C   MET     1      25.239 103.173  83.450  1.00  0.00           C  
ATOM     19  O   MET     1      24.048 102.967  83.414  1.00  0.00           O  
ATOM     20  N   ALA     2      25.952 103.221  82.325  1.00  0.00           N  
ATOM     21  H   ALA     2      25.342 103.329  81.528  1.00  0.00           H  
ATOM     22  CA  ALA     2      27.374 103.493  82.099  1.00  0.00           C  
ATOM     23  HA  ALA     2      27.497 103.319  81.030  1.00  0.00           H  
ATOM     24  CB  ALA     2      27.603 105.052  82.183  1.00  0.00           C  
ATOM     25  HB1 ALA     2      28.425 105.335  81.525  1.00  0.00           H  
ATOM     26  HB2 ALA     2      26.747 105.572  81.753  1.00  0.00           H  
ATOM     27  HB3 ALA     2      27.886 105.321  83.201  1.00  0.00           H  
ATOM     28  C   ALA     2      28.306 102.594  82.846  1.00  0.00           C  
ATOM     29  O   ALA     2      28.948 102.988  83.778  1.00  0.00           O  
ATOM     30  N   SER     3      28.590 101.365  82.452  1.00  0.00           N  
ATOM     31  H   SER     3      29.158 100.778  83.047  1.00  0.00           H  
ATOM     32  CA  SER     3      28.150 100.715  81.254  1.00  0.00           C  
ATOM     33  HA  SER     3      28.115 101.516  80.515  1.00  0.00           H  
ATOM     34  CB  SER     3      29.257  99.831  80.724  1.00  0.00           C  
ATOM     35  HB2 SER     3      30.107 100.491  80.547  1.00  0.00           H  
ATOM     36  HB3 SER     3      29.469  99.135  81.535  1.00  0.00           H  
ATOM     37  OG  SER     3      28.902  99.171  79.568  1.00  0.00           O  
ATOM     38  HG  SER     3      29.195  99.611  78.767  1.00  0.00           H  
ATOM     39  C   SER     3      26.732  99.949  81.224  1.00  0.00           C  
ATOM     40  O   SER     3      26.366  99.303  82.272  1.00  0.00           O  
ATOM     41  N   ASN     4      26.055  99.920  80.049  1.00  0.00           N  
ATOM     42  H   ASN     4      26.328 100.574  79.330  1.00  0.00           H  
ATOM     43  CA  ASN     4      24.812  99.107  79.846  1.00  0.00           C  
ATOM     44  HA  ASN     4      24.662  98.425  80.682  1.00  0.00           H  
ATOM     45  CB  ASN     4      23.610 100.005  79.741  1.00  0.00           C  
ATOM     46  HB2 ASN     4      23.594 100.448  78.745  1.00  0.00           H  
ATOM     47  HB3 ASN     4      22.734  99.356  79.767  1.00  0.00           H  
ATOM     48  CG  ASN     4      23.574 101.132  80.742  1.00  0.00           C  
ATOM     49  OD1 ASN     4      24.104 102.194  80.555  1.00  0.00           O  
ATOM     50  ND2 ASN     4      22.754 100.957  81.679  1.00  0.00           N  
ATOM     51 HD21 ASN     4      22.750 101.706  82.357  1.00  0.00           H  
ATOM     52 HD22 ASN     4      22.607 100.056  82.111  1.00  0.00           H  
ATOM     53  C   ASN     4      25.183  98.392  78.490  1.00  0.00           C  
ATOM     54  O   ASN     4      24.723  98.649  77.434  1.00  0.00           O  
ATOM     55  N   ASP     5      25.936  97.318  78.517  1.00  0.00           N  
ATOM     56  H   ASP     5      26.221  96.875  77.655  1.00  0.00           H  
ATOM     57  CA  ASP     5      26.513  96.558  79.742  1.00  0.00           C  
ATOM     58  HA  ASP     5      26.336  97.042  80.702  1.00  0.00           H  
ATOM     59  CB  ASP     5      25.689  95.239  79.967  1.00  0.00           C  
ATOM     60  HB2 ASP     5      25.720  94.752  78.992  1.00  0.00           H  
ATOM     61  HB3 ASP     5      26.171  94.532  80.642  1.00  0.00           H  
ATOM     62  CG  ASP     5      24.265  95.458  80.372  1.00  0.00           C  
ATOM     63  OD1 ASP     5      24.079  96.147  81.365  1.00  0.00           O  
ATOM     64  OD2 ASP     5      23.373  94.921  79.690  1.00  0.00           O  
ATOM     65  C   ASP     5      28.001  96.169  79.528  1.00  0.00           C  
ATOM     66  O   ASP     5      28.533  96.106  78.416  1.00  0.00           O  
ATOM     67  N   TYR     6      28.675  95.679  80.570  1.00  0.00           N  
ATOM     68  H   TYR     6      28.217  95.796  81.462  1.00  0.00           H  
ATOM     69  CA  TYR     6      30.110  95.373  80.614  1.00  0.00           C  
ATOM     70  HA  TYR     6      30.635  96.155  80.066  1.00  0.00           H  
ATOM     71  CB  TYR     6      30.643  95.311  82.068  1.00  0.00           C  
ATOM     72  HB2 TYR     6      30.052  94.573  82.609  1.00  0.00           H  
ATOM     73  HB3 TYR     6      31.648  94.890  82.021  1.00  0.00           H  
ATOM     74  CG  TYR     6      30.672  96.639  82.772  1.00  0.00           C  
ATOM     75  CD1 TYR     6      29.563  96.994  83.511  1.00  0.00           C  
ATOM     76  HD1 TYR     6      28.752  96.287  83.601  1.00  0.00           H  
ATOM     77  CE1 TYR     6      29.530  98.243  84.172  1.00  0.00           C  
ATOM     78  HE1 TYR     6      28.684  98.525  84.781  1.00  0.00           H  
ATOM     79  CZ  TYR     6      30.604  99.113  84.090  1.00  0.00           C  
ATOM     80  OH  TYR     6      30.600 100.306  84.689  1.00  0.00           O  
ATOM     81  HH  TYR     6      31.166 100.903  84.193  1.00  0.00           H  
ATOM     82  CE2 TYR     6      31.733  98.817  83.280  1.00  0.00           C  
ATOM     83  HE2 TYR     6      32.592  99.472  83.285  1.00  0.00           H  
ATOM     84  CD2 TYR     6      31.784  97.521  82.749  1.00  0.00           C  
ATOM     85  HD2 TYR     6      32.649  97.198  82.190  1.00  0.00           H  
ATOM     86  C   TYR     6      30.463  94.064  79.938  1.00  0.00           C  
ATOM     87  O   TYR     6      29.665  93.134  79.983  1.00  0.00           O  
ATOM     88  N   THR     7      31.629  93.922  79.365  1.00  0.00           N  
ATOM     89  H   THR     7      32.168  94.757  79.182  1.00  0.00           H  
ATOM     90  CA  THR     7      32.240  92.646  78.979  1.00  0.00           C  
ATOM     91  HA  THR     7      31.953  91.858  79.674  1.00  0.00           H  
ATOM     92  CB  THR     7      31.683  92.173  77.639  1.00  0.00           C  
ATOM     93  HB  THR     7      30.621  92.419  77.633  1.00  0.00           H  
ATOM     94  CG2 THR     7      32.331  92.855  76.381  1.00  0.00           C  
ATOM     95 HG21 THR     7      31.698  92.689  75.509  1.00  0.00           H  
ATOM     96 HG22 THR     7      32.245  93.934  76.510  1.00  0.00           H  
ATOM     97 HG23 THR     7      33.357  92.549  76.175  1.00  0.00           H  
ATOM     98  OG1 THR     7      31.760  90.792  77.457  1.00  0.00           O  
ATOM     99  HG1 THR     7      30.986  90.401  77.870  1.00  0.00           H  
ATOM    100  C   THR     7      33.746  92.694  78.985  1.00  0.00           C  
ATOM    101  O   THR     7      34.385  93.778  78.818  1.00  0.00           O  
ATOM    102  N   GLN     8      34.340  91.591  79.280  1.00  0.00           N  
ATOM    103  H   GLN     8      33.650  90.859  79.370  1.00  0.00           H  
ATOM    104  CA  GLN     8      35.807  91.309  79.193  1.00  0.00           C  
ATOM    105  HA  GLN     8      36.340  91.718  80.051  1.00  0.00           H  
ATOM    106  CB  GLN     8      36.087  89.778  79.299  1.00  0.00           C  
ATOM    107  HB2 GLN     8      37.138  89.675  79.568  1.00  0.00           H  
ATOM    108  HB3 GLN     8      35.512  89.417  80.151  1.00  0.00           H  
ATOM    109  CG  GLN     8      35.656  88.794  78.211  1.00  0.00           C  
ATOM    110  HG2 GLN     8      35.572  87.849  78.748  1.00  0.00           H  
ATOM    111  HG3 GLN     8      34.664  89.023  77.821  1.00  0.00           H  
ATOM    112  CD  GLN     8      36.775  88.616  77.180  1.00  0.00           C  
ATOM    113  OE1 GLN     8      37.792  89.280  77.028  1.00  0.00           O  
ATOM    114  NE2 GLN     8      36.481  87.677  76.318  1.00  0.00           N  
ATOM    115 HE21 GLN     8      35.550  87.287  76.344  1.00  0.00           H  
ATOM    116 HE22 GLN     8      37.017  87.663  75.462  1.00  0.00           H  
ATOM    117  C   GLN     8      36.577  91.852  77.939  1.00  0.00           C  
ATOM    118  O   GLN     8      35.927  91.784  76.877  1.00  0.00           O  
ATOM    119  N   GLN     9      37.829  92.245  77.972  1.00  0.00           N  
ATOM    120  H   GLN     9      38.264  92.151  77.065  1.00  0.00           H  
ATOM    121  CA  GLN     9      38.729  92.562  79.104  1.00  0.00           C  
ATOM    122  HA  GLN     9      39.733  92.764  78.731  1.00  0.00           H  
ATOM    123  CB  GLN     9      38.243  93.809  79.780  1.00  0.00           C  
ATOM    124  HB2 GLN     9      37.201  93.725  80.088  1.00  0.00           H  
ATOM    125  HB3 GLN     9      38.950  94.062  80.570  1.00  0.00           H  
ATOM    126  CG  GLN     9      38.321  94.949  78.793  1.00  0.00           C  
ATOM    127  HG2 GLN     9      39.274  94.911  78.265  1.00  0.00           H  
ATOM    128  HG3 GLN     9      37.518  94.936  78.056  1.00  0.00           H  
ATOM    129  CD  GLN     9      38.206  96.313  79.396  1.00  0.00           C  
ATOM    130  OE1 GLN     9      37.158  96.789  79.706  1.00  0.00           O  
ATOM    131  NE2 GLN     9      39.214  97.151  79.564  1.00  0.00           N  
ATOM    132 HE21 GLN     9      40.097  96.699  79.375  1.00  0.00           H  
ATOM    133 HE22 GLN     9      39.105  98.105  79.875  1.00  0.00           H  
ATOM    134  C   GLN     9      39.048  91.424  80.037  1.00  0.00           C  
ATOM    135  O   GLN     9      38.474  91.393  81.150  1.00  0.00           O  
ATOM    136  N   ALA    10      39.737  90.386  79.628  1.00  0.00           N  
ATOM    137  H   ALA    10      39.665  89.548  80.187  1.00  0.00           H  
ATOM    138  CA  ALA    10      40.356  90.093  78.294  1.00  0.00           C  
ATOM    139  HA  ALA    10      39.680  90.553  77.573  1.00  0.00           H  
ATOM    140  CB  ALA    10      41.703  90.789  78.287  1.00  0.00           C  
ATOM    141  HB1 ALA    10      41.566  91.789  78.697  1.00  0.00           H  
ATOM    142  HB2 ALA    10      42.278  90.229  79.024  1.00  0.00           H  
ATOM    143  HB3 ALA    10      42.185  90.845  77.311  1.00  0.00           H  
ATOM    144  C   ALA    10      40.410  88.540  78.048  1.00  0.00           C  
ATOM    145  O   ALA    10      40.213  87.749  78.993  1.00  0.00           O  
ATOM    146  N   THR    11      40.772  88.177  76.825  1.00  0.00           N  
ATOM    147  H   THR    11      41.085  88.916  76.212  1.00  0.00           H  
ATOM    148  CA  THR    11      40.933  86.859  76.314  1.00  0.00           C  
ATOM    149  HA  THR    11      41.692  86.377  76.930  1.00  0.00           H  
ATOM    150  CB  THR    11      39.676  86.022  76.392  1.00  0.00           C  
ATOM    151  HB  THR    11      38.928  86.402  77.088  1.00  0.00           H  
ATOM    152  CG2 THR    11      38.922  85.939  75.068  1.00  0.00           C  
ATOM    153 HG21 THR    11      37.919  85.548  75.240  1.00  0.00           H  
ATOM    154 HG22 THR    11      38.789  86.925  74.624  1.00  0.00           H  
ATOM    155 HG23 THR    11      39.405  85.246  74.379  1.00  0.00           H  
ATOM    156  OG1 THR    11      39.977  84.733  76.878  1.00  0.00           O  
ATOM    157  HG1 THR    11      39.860  84.798  77.829  1.00  0.00           H  
ATOM    158  C   THR    11      41.679  86.905  75.017  1.00  0.00           C  
ATOM    159  O   THR    11      41.433  87.923  74.303  1.00  0.00           O  
ATOM    160  N   GLN    12      42.421  85.933  74.489  1.00  0.00           N  
ATOM    161  H   GLN    12      42.962  86.123  73.657  1.00  0.00           H  
ATOM    162  CA  GLN    12      42.630  84.674  75.078  1.00  0.00           C  
ATOM    163  HA  GLN    12      41.666  84.265  75.382  1.00  0.00           H  
ATOM    164  CB  GLN    12      42.955  83.690  73.979  1.00  0.00           C  
ATOM    165  HB2 GLN    12      42.830  82.693  74.403  1.00  0.00           H  
ATOM    166  HB3 GLN    12      42.257  83.746  73.144  1.00  0.00           H  
ATOM    167  CG  GLN    12      44.365  83.738  73.369  1.00  0.00           C  
ATOM    168  HG2 GLN    12      45.117  83.780  74.157  1.00  0.00           H  
ATOM    169  HG3 GLN    12      44.726  82.896  72.779  1.00  0.00           H  
ATOM    170  CD  GLN    12      44.629  85.005  72.573  1.00  0.00           C  
ATOM    171  OE1 GLN    12      43.730  85.508  71.921  1.00  0.00           O  
ATOM    172  NE2 GLN    12      45.831  85.572  72.668  1.00  0.00           N  
ATOM    173 HE21 GLN    12      45.961  86.483  72.250  1.00  0.00           H  
ATOM    174 HE22 GLN    12      46.474  85.401  73.428  1.00  0.00           H  
ATOM    175  C   GLN    12      43.738  84.836  76.140  1.00  0.00           C  
ATOM    176  O   GLN    12      44.609  85.716  76.001  1.00  0.00           O  
ATOM    177  N   SER    13      43.564  84.099  77.217  1.00  0.00           N  
ATOM    178  H   SER    13      42.884  83.353  77.255  1.00  0.00           H  
ATOM    179  CA  SER    13      44.368  84.238  78.458  1.00  0.00           C  
ATOM    180  HA  SER    13      44.474  85.276  78.771  1.00  0.00           H  
ATOM    181  CB  SER    13      43.592  83.537  79.540  1.00  0.00           C  
ATOM    182  HB2 SER    13      43.644  82.472  79.311  1.00  0.00           H  
ATOM    183  HB3 SER    13      44.206  83.678  80.429  1.00  0.00           H  
ATOM    184  OG  SER    13      42.319  84.150  79.734  1.00  0.00           O  
ATOM    185  HG  SER    13      42.403  85.044  80.073  1.00  0.00           H  
ATOM    186  C   SER    13      45.766  83.637  78.355  1.00  0.00           C  
ATOM    187  O   SER    13      45.953  82.682  77.560  1.00  0.00           O  
ATOM    188  N   TYR    14      46.629  84.042  79.268  1.00  0.00           N  
ATOM    189  H   TYR    14      46.362  84.793  79.889  1.00  0.00           H  
ATOM    190  CA  TYR    14      47.916  83.401  79.544  1.00  0.00           C  
ATOM    191  HA  TYR    14      48.014  82.478  78.973  1.00  0.00           H  
ATOM    192  CB  TYR    14      48.984  84.430  78.970  1.00  0.00           C  
ATOM    193  HB2 TYR    14      48.810  84.295  77.902  1.00  0.00           H  
ATOM    194  HB3 TYR    14      48.637  85.447  79.154  1.00  0.00           H  
ATOM    195  CG  TYR    14      50.422  84.141  79.344  1.00  0.00           C  
ATOM    196  CD1 TYR    14      51.265  83.605  78.331  1.00  0.00           C  
ATOM    197  HD1 TYR    14      50.946  83.437  77.313  1.00  0.00           H  
ATOM    198  CE1 TYR    14      52.573  83.257  78.638  1.00  0.00           C  
ATOM    199  HE1 TYR    14      53.304  82.831  77.967  1.00  0.00           H  
ATOM    200  CZ  TYR    14      53.071  83.575  79.892  1.00  0.00           C  
ATOM    201  OH  TYR    14      54.392  83.262  80.043  1.00  0.00           O  
ATOM    202  HH  TYR    14      54.539  83.003  80.956  1.00  0.00           H  
ATOM    203  CE2 TYR    14      52.266  84.175  80.800  1.00  0.00           C  
ATOM    204  HE2 TYR    14      52.645  84.387  81.788  1.00  0.00           H  
ATOM    205  CD2 TYR    14      50.917  84.421  80.586  1.00  0.00           C  
ATOM    206  HD2 TYR    14      50.292  84.962  81.281  1.00  0.00           H  
ATOM    207  C   TYR    14      48.099  83.044  81.091  1.00  0.00           C  
ATOM    208  O   TYR    14      47.662  83.759  81.975  1.00  0.00           O  
ATOM    209  N   GLY    15      48.864  81.955  81.423  1.00  0.00           N  
ATOM    210  H   GLY    15      48.857  81.749  82.412  1.00  0.00           H  
ATOM    211  CA  GLY    15      49.528  80.996  80.545  1.00  0.00           C  
ATOM    212  HA2 GLY    15      49.124  79.985  80.597  1.00  0.00           H  
ATOM    213  HA3 GLY    15      49.526  81.380  79.525  1.00  0.00           H  
ATOM    214  C   GLY    15      50.973  80.810  80.972  1.00  0.00           C  
ATOM    215  O   GLY    15      51.385  81.192  82.111  1.00  0.00           O  
ATOM    216  N   ALA    16      51.725  80.133  80.121  1.00  0.00           N  
ATOM    217  H   ALA    16      51.369  79.903  79.204  1.00  0.00           H  
ATOM    218  CA  ALA    16      53.204  79.957  80.277  1.00  0.00           C  
ATOM    219  HA  ALA    16      53.581  80.688  80.992  1.00  0.00           H  
ATOM    220  CB  ALA    16      53.381  78.608  80.945  1.00  0.00           C  
ATOM    221  HB1 ALA    16      54.414  78.404  81.230  1.00  0.00           H  
ATOM    222  HB2 ALA    16      52.854  78.533  81.896  1.00  0.00           H  
ATOM    223  HB3 ALA    16      53.107  77.764  80.313  1.00  0.00           H  
ATOM    224  C   ALA    16      53.835  80.008  78.890  1.00  0.00           C  
ATOM    225  O   ALA    16      53.169  79.873  77.840  1.00  0.00           O  
ATOM    226  N   TYR    17      55.195  80.113  78.862  1.00  0.00           N  
ATOM    227  H   TYR    17      55.699  80.210  79.732  1.00  0.00           H  
ATOM    228  CA  TYR    17      56.156  80.173  77.729  1.00  0.00           C  
ATOM    229  HA  TYR    17      55.734  79.560  76.933  1.00  0.00           H  
ATOM    230  CB  TYR    17      56.128  81.658  77.234  1.00  0.00           C  
ATOM    231  HB2 TYR    17      55.093  81.919  77.014  1.00  0.00           H  
ATOM    232  HB3 TYR    17      56.312  82.355  78.051  1.00  0.00           H  
ATOM    233  CG  TYR    17      57.051  81.832  75.998  1.00  0.00           C  
ATOM    234  CD1 TYR    17      58.383  82.190  76.049  1.00  0.00           C  
ATOM    235  HD1 TYR    17      58.729  82.614  76.980  1.00  0.00           H  
ATOM    236  CE1 TYR    17      59.135  82.273  74.918  1.00  0.00           C  
ATOM    237  HE1 TYR    17      60.153  82.634  74.926  1.00  0.00           H  
ATOM    238  CZ  TYR    17      58.604  81.849  73.684  1.00  0.00           C  
ATOM    239  OH  TYR    17      59.452  81.747  72.578  1.00  0.00           O  
ATOM    240  HH  TYR    17      58.849  81.931  71.854  1.00  0.00           H  
ATOM    241  CE2 TYR    17      57.303  81.396  73.619  1.00  0.00           C  
ATOM    242  HE2 TYR    17      57.020  81.002  72.654  1.00  0.00           H  
ATOM    243  CD2 TYR    17      56.526  81.354  74.776  1.00  0.00           C  
ATOM    244  HD2 TYR    17      55.534  80.927  74.776  1.00  0.00           H  
ATOM    245  C   TYR    17      57.574  79.841  78.180  1.00  0.00           C  
ATOM    246  O   TYR    17      58.335  80.739  78.574  1.00  0.00           O  
ATOM    247  N   PRO    18      57.851  78.474  78.228  1.00  0.00           N  
ATOM    248  CD  PRO    18      57.091  77.352  77.768  1.00  0.00           C  
ATOM    249  HD2 PRO    18      57.305  77.034  76.748  1.00  0.00           H  
ATOM    250  HD3 PRO    18      56.020  77.509  77.898  1.00  0.00           H  
ATOM    251  CG  PRO    18      57.437  76.190  78.719  1.00  0.00           C  
ATOM    252  HG2 PRO    18      57.317  75.242  78.195  1.00  0.00           H  
ATOM    253  HG3 PRO    18      56.805  76.152  79.605  1.00  0.00           H  
ATOM    254  CB  PRO    18      58.899  76.459  78.911  1.00  0.00           C  
ATOM    255  HB2 PRO    18      59.469  76.064  78.070  1.00  0.00           H  
ATOM    256  HB3 PRO    18      59.204  76.019  79.861  1.00  0.00           H  
ATOM    257  CA  PRO    18      58.965  77.977  79.019  1.00  0.00           C  
ATOM    258  HA  PRO    18      58.824  78.386  80.019  1.00  0.00           H  
ATOM    259  C   PRO    18      60.360  78.407  78.595  1.00  0.00           C  
ATOM    260  O   PRO    18      60.588  78.326  77.374  1.00  0.00           O  
ATOM    261  N   THR    19      61.398  78.566  79.429  1.00  0.00           N  
ATOM    262  H   THR    19      61.243  78.527  80.426  1.00  0.00           H  
ATOM    263  CA  THR    19      62.839  78.798  79.100  1.00  0.00           C  
ATOM    264  HA  THR    19      63.220  78.036  78.421  1.00  0.00           H  
ATOM    265  CB  THR    19      62.995  80.241  78.523  1.00  0.00           C  
ATOM    266  HB  THR    19      62.491  80.970  79.157  1.00  0.00           H  
ATOM    267  CG2 THR    19      64.460  80.670  78.431  1.00  0.00           C  
ATOM    268 HG21 THR    19      64.508  81.744  78.252  1.00  0.00           H  
ATOM    269 HG22 THR    19      65.080  80.459  79.301  1.00  0.00           H  
ATOM    270 HG23 THR    19      64.960  80.237  77.565  1.00  0.00           H  
ATOM    271  OG1 THR    19      62.494  80.285  77.191  1.00  0.00           O  
ATOM    272  HG1 THR    19      61.585  79.982  77.137  1.00  0.00           H  
ATOM    273  C   THR    19      63.597  78.615  80.418  1.00  0.00           C  
ATOM    274  O   THR    19      63.186  79.105  81.469  1.00  0.00           O  
ATOM    275  N   GLN    20      64.841  78.062  80.398  1.00  0.00           N  
ATOM    276  H   GLN    20      65.263  77.644  79.581  1.00  0.00           H  
ATOM    277  CA  GLN    20      65.661  77.838  81.619  1.00  0.00           C  
ATOM    278  HA  GLN    20      65.105  77.263  82.360  1.00  0.00           H  
ATOM    279  CB  GLN    20      66.948  77.015  81.306  1.00  0.00           C  
ATOM    280  HB2 GLN    20      67.590  77.598  80.647  1.00  0.00           H  
ATOM    281  HB3 GLN    20      67.601  76.766  82.143  1.00  0.00           H  
ATOM    282  CG  GLN    20      66.798  75.703  80.478  1.00  0.00           C  
ATOM    283  HG2 GLN    20      66.694  75.915  79.413  1.00  0.00           H  
ATOM    284  HG3 GLN    20      67.721  75.167  80.697  1.00  0.00           H  
ATOM    285  CD  GLN    20      65.704  74.747  80.879  1.00  0.00           C  
ATOM    286  OE1 GLN    20      64.992  74.846  81.880  1.00  0.00           O  
ATOM    287  NE2 GLN    20      65.563  73.663  80.176  1.00  0.00           N  
ATOM    288 HE21 GLN    20      66.298  73.345  79.560  1.00  0.00           H  
ATOM    289 HE22 GLN    20      64.841  73.048  80.522  1.00  0.00           H  
ATOM    290  C   GLN    20      66.029  79.263  82.287  1.00  0.00           C  
ATOM    291  O   GLN    20      65.944  80.263  81.595  1.00  0.00           O  
ATOM    292  N   PRO    21      66.562  79.433  83.521  1.00  0.00           N  
ATOM    293  CD  PRO    21      66.760  78.364  84.598  1.00  0.00           C  
ATOM    294  HD2 PRO    21      66.999  77.403  84.142  1.00  0.00           H  
ATOM    295  HD3 PRO    21      65.811  78.266  85.126  1.00  0.00           H  
ATOM    296  CG  PRO    21      67.677  79.001  85.630  1.00  0.00           C  
ATOM    297  HG2 PRO    21      68.718  78.718  85.476  1.00  0.00           H  
ATOM    298  HG3 PRO    21      67.308  78.776  86.631  1.00  0.00           H  
ATOM    299  CB  PRO    21      67.553  80.470  85.413  1.00  0.00           C  
ATOM    300  HB2 PRO    21      68.412  81.015  85.803  1.00  0.00           H  
ATOM    301  HB3 PRO    21      66.709  80.774  86.033  1.00  0.00           H  
ATOM    302  CA  PRO    21      67.116  80.733  83.939  1.00  0.00           C  
ATOM    303  HA  PRO    21      66.386  81.542  83.911  1.00  0.00           H  
ATOM    304  C   PRO    21      68.392  81.038  83.179  1.00  0.00           C  
ATOM    305  O   PRO    21      69.055  80.167  82.642  1.00  0.00           O  
ATOM    306  N   GLY    22      68.768  82.311  83.086  1.00  0.00           N  
ATOM    307  H   GLY    22      68.251  83.076  83.497  1.00  0.00           H  
ATOM    308  CA  GLY    22      70.065  82.680  82.570  1.00  0.00           C  
ATOM    309  HA2 GLY    22      70.218  82.217  81.595  1.00  0.00           H  
ATOM    310  HA3 GLY    22      70.093  83.750  82.363  1.00  0.00           H  
ATOM    311  C   GLY    22      71.164  82.347  83.659  1.00  0.00           C  
ATOM    312  O   GLY    22      70.902  82.254  84.859  1.00  0.00           O  
ATOM    313  N   GLN    23      72.406  82.253  83.251  1.00  0.00           N  
ATOM    314  H   GLN    23      72.552  82.191  82.254  1.00  0.00           H  
ATOM    315  CA  GLN    23      73.552  82.036  84.162  1.00  0.00           C  
ATOM    316  HA  GLN    23      73.368  81.102  84.693  1.00  0.00           H  
ATOM    317  CB  GLN    23      74.939  82.065  83.387  1.00  0.00           C  
ATOM    318  HB2 GLN    23      74.870  81.262  82.653  1.00  0.00           H  
ATOM    319  HB3 GLN    23      74.930  82.990  82.811  1.00  0.00           H  
ATOM    320  CG  GLN    23      76.185  81.948  84.207  1.00  0.00           C  
ATOM    321  HG2 GLN    23      77.029  82.195  83.562  1.00  0.00           H  
ATOM    322  HG3 GLN    23      76.233  82.722  84.973  1.00  0.00           H  
ATOM    323  CD  GLN    23      76.380  80.580  84.895  1.00  0.00           C  
ATOM    324  OE1 GLN    23      75.727  80.234  85.882  1.00  0.00           O  
ATOM    325  NE2 GLN    23      77.016  79.652  84.212  1.00  0.00           N  
ATOM    326 HE21 GLN    23      77.561  79.856  83.386  1.00  0.00           H  
ATOM    327 HE22 GLN    23      77.227  78.803  84.717  1.00  0.00           H  
ATOM    328  C   GLN    23      73.565  83.146  85.307  1.00  0.00           C  
ATOM    329  O   GLN    23      73.275  84.282  85.085  1.00  0.00           O  
ATOM    330  N   GLY    24      74.083  82.677  86.485  1.00  0.00           N  
ATOM    331  H   GLY    24      74.249  81.689  86.613  1.00  0.00           H  
ATOM    332  CA  GLY    24      74.039  83.556  87.686  1.00  0.00           C  
ATOM    333  HA2 GLY    24      73.018  83.751  88.014  1.00  0.00           H  
ATOM    334  HA3 GLY    24      74.612  83.101  88.493  1.00  0.00           H  
ATOM    335  C   GLY    24      74.704  84.903  87.451  1.00  0.00           C  
ATOM    336  O   GLY    24      75.810  84.957  86.904  1.00  0.00           O  
ATOM    337  N   TYR    25      74.030  85.945  87.928  1.00  0.00           N  
ATOM    338  H   TYR    25      73.258  85.687  88.527  1.00  0.00           H  
ATOM    339  CA  TYR    25      74.583  87.279  87.990  1.00  0.00           C  
ATOM    340  HA  TYR    25      75.648  87.164  88.188  1.00  0.00           H  
ATOM    341  CB  TYR    25      74.416  88.000  86.659  1.00  0.00           C  
ATOM    342  HB2 TYR    25      74.748  87.264  85.927  1.00  0.00           H  
ATOM    343  HB3 TYR    25      73.407  88.349  86.441  1.00  0.00           H  
ATOM    344  CG  TYR    25      75.309  89.201  86.556  1.00  0.00           C  
ATOM    345  CD1 TYR    25      76.738  89.188  86.525  1.00  0.00           C  
ATOM    346  HD1 TYR    25      77.169  88.224  86.750  1.00  0.00           H  
ATOM    347  CE1 TYR    25      77.520  90.310  86.418  1.00  0.00           C  
ATOM    348  HE1 TYR    25      78.596  90.229  86.369  1.00  0.00           H  
ATOM    349  CZ  TYR    25      76.949  91.603  86.474  1.00  0.00           C  
ATOM    350  OH  TYR    25      77.726  92.688  86.529  1.00  0.00           O  
ATOM    351  HH  TYR    25      77.233  93.468  86.795  1.00  0.00           H  
ATOM    352  CE2 TYR    25      75.560  91.620  86.675  1.00  0.00           C  
ATOM    353  HE2 TYR    25      75.027  92.560  86.687  1.00  0.00           H  
ATOM    354  CD2 TYR    25      74.771  90.464  86.605  1.00  0.00           C  
ATOM    355  HD2 TYR    25      73.699  90.471  86.737  1.00  0.00           H  
ATOM    356  C   TYR    25      73.830  88.068  89.040  1.00  0.00           C  
ATOM    357  O   TYR    25      72.582  88.044  89.032  1.00  0.00           O  
ATOM    358  N   SER    26      74.508  88.807  89.891  1.00  0.00           N  
ATOM    359  H   SER    26      75.511  88.710  89.830  1.00  0.00           H  
ATOM    360  CA  SER    26      74.020  89.785  90.813  1.00  0.00           C  
ATOM    361  HA  SER    26      72.996  89.596  91.134  1.00  0.00           H  
ATOM    362  CB  SER    26      74.824  89.927  92.067  1.00  0.00           C  
ATOM    363  HB2 SER    26      74.702  89.037  92.685  1.00  0.00           H  
ATOM    364  HB3 SER    26      75.889  90.012  91.849  1.00  0.00           H  
ATOM    365  OG  SER    26      74.428  90.960  92.960  1.00  0.00           O  
ATOM    366  HG  SER    26      73.866  90.672  93.683  1.00  0.00           H  
ATOM    367  C   SER    26      74.084  91.238  90.193  1.00  0.00           C  
ATOM    368  O   SER    26      75.088  91.864  90.277  1.00  0.00           O  
ATOM    369  N   GLN    27      72.989  91.773  89.621  1.00  0.00           N  
ATOM    370  H   GLN    27      72.188  91.162  89.553  1.00  0.00           H  
ATOM    371  CA  GLN    27      72.810  93.143  89.175  1.00  0.00           C  
ATOM    372  HA  GLN    27      73.627  93.399  88.502  1.00  0.00           H  
ATOM    373  CB  GLN    27      71.465  93.347  88.454  1.00  0.00           C  
ATOM    374  HB2 GLN    27      70.618  93.050  89.072  1.00  0.00           H  
ATOM    375  HB3 GLN    27      71.353  94.426  88.341  1.00  0.00           H  
ATOM    376  CG  GLN    27      71.300  92.658  87.146  1.00  0.00           C  
ATOM    377  HG2 GLN    27      71.348  91.588  87.352  1.00  0.00           H  
ATOM    378  HG3 GLN    27      70.299  92.846  86.759  1.00  0.00           H  
ATOM    379  CD  GLN    27      72.337  93.085  86.024  1.00  0.00           C  
ATOM    380  OE1 GLN    27      73.079  94.030  86.281  1.00  0.00           O  
ATOM    381  NE2 GLN    27      72.286  92.477  84.831  1.00  0.00           N  
ATOM    382 HE21 GLN    27      71.610  91.749  84.649  1.00  0.00           H  
ATOM    383 HE22 GLN    27      72.724  92.888  84.019  1.00  0.00           H  
ATOM    384  C   GLN    27      72.982  94.127  90.282  1.00  0.00           C  
ATOM    385  O   GLN    27      73.639  95.159  90.033  1.00  0.00           O  
ATOM    386  N   GLN    28      72.492  93.920  91.502  1.00  0.00           N  
ATOM    387  H   GLN    28      72.000  93.069  91.732  1.00  0.00           H  
ATOM    388  CA  GLN    28      72.450  95.021  92.465  1.00  0.00           C  
ATOM    389  HA  GLN    28      71.977  95.903  92.033  1.00  0.00           H  
ATOM    390  CB  GLN    28      71.582  94.506  93.608  1.00  0.00           C  
ATOM    391  HB2 GLN    28      70.690  94.059  93.170  1.00  0.00           H  
ATOM    392  HB3 GLN    28      72.120  93.730  94.153  1.00  0.00           H  
ATOM    393  CG  GLN    28      71.063  95.577  94.572  1.00  0.00           C  
ATOM    394  HG2 GLN    28      71.895  95.880  95.207  1.00  0.00           H  
ATOM    395  HG3 GLN    28      70.665  96.489  94.127  1.00  0.00           H  
ATOM    396  CD  GLN    28      69.925  94.983  95.434  1.00  0.00           C  
ATOM    397  OE1 GLN    28      69.444  93.877  95.274  1.00  0.00           O  
ATOM    398  NE2 GLN    28      69.371  95.728  96.389  1.00  0.00           N  
ATOM    399 HE21 GLN    28      68.674  95.269  96.958  1.00  0.00           H  
ATOM    400 HE22 GLN    28      69.552  96.721  96.355  1.00  0.00           H  
ATOM    401  C   GLN    28      73.757  95.489  92.969  1.00  0.00           C  
ATOM    402  O   GLN    28      73.977  96.621  93.285  1.00  0.00           O  
ATOM    403  N   SER    29      74.747  94.573  92.957  1.00  0.00           N  
ATOM    404  H   SER    29      74.509  93.651  92.620  1.00  0.00           H  
ATOM    405  CA  SER    29      76.150  94.754  93.436  1.00  0.00           C  
ATOM    406  HA  SER    29      76.274  95.587  94.128  1.00  0.00           H  
ATOM    407  CB  SER    29      76.447  93.518  94.332  1.00  0.00           C  
ATOM    408  HB2 SER    29      77.297  93.717  94.986  1.00  0.00           H  
ATOM    409  HB3 SER    29      75.603  93.338  94.997  1.00  0.00           H  
ATOM    410  OG  SER    29      76.563  92.324  93.555  1.00  0.00           O  
ATOM    411  HG  SER    29      75.704  91.895  93.528  1.00  0.00           H  
ATOM    412  C   SER    29      77.189  94.816  92.298  1.00  0.00           C  
ATOM    413  O   SER    29      78.362  94.784  92.611  1.00  0.00           O  
ATOM    414  N   SER    30      76.688  95.013  91.069  1.00  0.00           N  
ATOM    415  H   SER    30      75.685  95.112  90.999  1.00  0.00           H  
ATOM    416  CA  SER    30      77.522  94.978  89.792  1.00  0.00           C  
ATOM    417  HA  SER    30      77.987  94.000  89.669  1.00  0.00           H  
ATOM    418  CB  SER    30      76.590  95.282  88.608  1.00  0.00           C  
ATOM    419  HB2 SER    30      75.855  94.479  88.543  1.00  0.00           H  
ATOM    420  HB3 SER    30      76.095  96.235  88.792  1.00  0.00           H  
ATOM    421  OG  SER    30      77.210  95.430  87.309  1.00  0.00           O  
ATOM    422  HG  SER    30      77.147  96.360  87.076  1.00  0.00           H  
ATOM    423  C   SER    30      78.702  95.976  89.897  1.00  0.00           C  
ATOM    424  O   SER    30      78.587  97.070  90.417  1.00  0.00           O  
ATOM    425  N   GLN    31      79.870  95.729  89.233  1.00  0.00           N  
ATOM    426  H   GLN    31      80.624  96.356  89.476  1.00  0.00           H  
ATOM    427  CA  GLN    31      80.274  94.485  88.568  1.00  0.00           C  
ATOM    428  HA  GLN    31      79.429  94.121  87.984  1.00  0.00           H  
ATOM    429  CB  GLN    31      81.390  94.992  87.556  1.00  0.00           C  
ATOM    430  HB2 GLN    31      82.127  95.582  88.102  1.00  0.00           H  
ATOM    431  HB3 GLN    31      81.979  94.140  87.219  1.00  0.00           H  
ATOM    432  CG  GLN    31      80.905  95.703  86.297  1.00  0.00           C  
ATOM    433  HG2 GLN    31      80.246  95.074  85.700  1.00  0.00           H  
ATOM    434  HG3 GLN    31      80.389  96.596  86.651  1.00  0.00           H  
ATOM    435  CD  GLN    31      82.072  96.160  85.472  1.00  0.00           C  
ATOM    436  OE1 GLN    31      82.452  95.438  84.528  1.00  0.00           O  
ATOM    437  NE2 GLN    31      82.644  97.274  85.801  1.00  0.00           N  
ATOM    438 HE21 GLN    31      83.387  97.557  85.178  1.00  0.00           H  
ATOM    439 HE22 GLN    31      82.245  97.936  86.452  1.00  0.00           H  
ATOM    440  C   GLN    31      80.765  93.503  89.591  1.00  0.00           C  
ATOM    441  O   GLN    31      80.824  93.842  90.795  1.00  0.00           O  
ATOM    442  N   PRO    32      80.962  92.228  89.218  1.00  0.00           N  
ATOM    443  CD  PRO    32      80.802  91.702  87.835  1.00  0.00           C  
ATOM    444  HD2 PRO    32      81.492  92.193  87.149  1.00  0.00           H  
ATOM    445  HD3 PRO    32      79.777  91.920  87.533  1.00  0.00           H  
ATOM    446  CG  PRO    32      81.192  90.222  87.789  1.00  0.00           C  
ATOM    447  HG2 PRO    32      82.254  90.076  87.594  1.00  0.00           H  
ATOM    448  HG3 PRO    32      80.461  89.674  87.194  1.00  0.00           H  
ATOM    449  CB  PRO    32      80.973  89.877  89.291  1.00  0.00           C  
ATOM    450  HB2 PRO    32      81.631  89.101  89.681  1.00  0.00           H  
ATOM    451  HB3 PRO    32      79.934  89.577  89.429  1.00  0.00           H  
ATOM    452  CA  PRO    32      81.183  91.152  90.115  1.00  0.00           C  
ATOM    453  HA  PRO    32      80.563  91.151  91.011  1.00  0.00           H  
ATOM    454  C   PRO    32      82.554  91.244  90.690  1.00  0.00           C  
ATOM    455  O   PRO    32      83.520  90.889  90.022  1.00  0.00           O  
ATOM    456  N   TYR    33      82.710  91.608  91.947  1.00  0.00           N  
ATOM    457  H   TYR    33      81.860  91.847  92.437  1.00  0.00           H  
ATOM    458  CA  TYR    33      83.896  91.476  92.786  1.00  0.00           C  
ATOM    459  HA  TYR    33      84.674  91.047  92.153  1.00  0.00           H  
ATOM    460  CB  TYR    33      84.270  92.854  93.341  1.00  0.00           C  
ATOM    461  HB2 TYR    33      83.487  93.187  94.023  1.00  0.00           H  
ATOM    462  HB3 TYR    33      85.154  92.771  93.973  1.00  0.00           H  
ATOM    463  CG  TYR    33      84.435  93.976  92.327  1.00  0.00           C  
ATOM    464  CD1 TYR    33      85.569  93.946  91.469  1.00  0.00           C  
ATOM    465  HD1 TYR    33      86.295  93.170  91.664  1.00  0.00           H  
ATOM    466  CE1 TYR    33      85.744  94.907  90.391  1.00  0.00           C  
ATOM    467  HE1 TYR    33      86.551  94.926  89.673  1.00  0.00           H  
ATOM    468  CZ  TYR    33      84.734  95.900  90.227  1.00  0.00           C  
ATOM    469  OH  TYR    33      84.806  96.853  89.188  1.00  0.00           O  
ATOM    470  HH  TYR    33      83.974  97.291  88.993  1.00  0.00           H  
ATOM    471  CE2 TYR    33      83.614  95.960  90.997  1.00  0.00           C  
ATOM    472  HE2 TYR    33      82.921  96.772  90.837  1.00  0.00           H  
ATOM    473  CD2 TYR    33      83.514  95.030  92.142  1.00  0.00           C  
ATOM    474  HD2 TYR    33      82.692  95.115  92.838  1.00  0.00           H  
ATOM    475  C   TYR    33      83.764  90.419  93.842  1.00  0.00           C  
ATOM    476  O   TYR    33      84.459  90.459  94.859  1.00  0.00           O  
ATOM    477  N   GLY    34      82.852  89.492  93.656  1.00  0.00           N  
ATOM    478  H   GLY    34      82.269  89.594  92.838  1.00  0.00           H  
ATOM    479  CA  GLY    34      82.495  88.420  94.628  1.00  0.00           C  
ATOM    480  HA2 GLY    34      82.233  87.535  94.048  1.00  0.00           H  
ATOM    481  HA3 GLY    34      83.345  88.208  95.277  1.00  0.00           H  
ATOM    482  C   GLY    34      81.303  88.779  95.563  1.00  0.00           C  
ATOM    483  O   GLY    34      80.599  89.783  95.313  1.00  0.00           O  
ATOM    484  N   GLN    35      81.171  88.072  96.694  1.00  0.00           N  
ATOM    485  H   GLN    35      81.980  87.503  96.901  1.00  0.00           H  
ATOM    486  CA  GLN    35      80.168  88.236  97.720  1.00  0.00           C  
ATOM    487  HA  GLN    35      79.817  89.268  97.705  1.00  0.00           H  
ATOM    488  CB  GLN    35      78.958  87.234  97.518  1.00  0.00           C  
ATOM    489  HB2 GLN    35      78.509  87.542  96.574  1.00  0.00           H  
ATOM    490  HB3 GLN    35      79.408  86.252  97.370  1.00  0.00           H  
ATOM    491  CG  GLN    35      77.977  87.163  98.676  1.00  0.00           C  
ATOM    492  HG2 GLN    35      78.341  86.592  99.530  1.00  0.00           H  
ATOM    493  HG3 GLN    35      77.727  88.182  98.972  1.00  0.00           H  
ATOM    494  CD  GLN    35      76.647  86.610  98.349  1.00  0.00           C  
ATOM    495  OE1 GLN    35      76.158  86.684  97.202  1.00  0.00           O  
ATOM    496  NE2 GLN    35      75.919  85.950  99.197  1.00  0.00           N  
ATOM    497 HE21 GLN    35      76.316  85.654 100.078  1.00  0.00           H  
ATOM    498 HE22 GLN    35      75.015  85.671  98.845  1.00  0.00           H  
ATOM    499  C   GLN    35      80.787  88.015  99.157  1.00  0.00           C  
ATOM    500  O   GLN    35      81.371  86.953  99.375  1.00  0.00           O  
ATOM    501  N   GLN    36      80.596  88.958 100.101  1.00  0.00           N  
ATOM    502  H   GLN    36      81.061  88.769 100.977  1.00  0.00           H  
ATOM    503  CA  GLN    36      80.267  90.367  99.858  1.00  0.00           C  
ATOM    504  HA  GLN    36      79.305  90.424  99.350  1.00  0.00           H  
ATOM    505  CB  GLN    36      80.173  91.108 101.241  1.00  0.00           C  
ATOM    506  HB2 GLN    36      79.292  90.642 101.682  1.00  0.00           H  
ATOM    507  HB3 GLN    36      81.032  90.940 101.891  1.00  0.00           H  
ATOM    508  CG  GLN    36      80.004  92.621 101.194  1.00  0.00           C  
ATOM    509  HG2 GLN    36      80.088  92.938 102.234  1.00  0.00           H  
ATOM    510  HG3 GLN    36      80.810  93.047 100.597  1.00  0.00           H  
ATOM    511  CD  GLN    36      78.596  93.085 100.640  1.00  0.00           C  
ATOM    512  OE1 GLN    36      77.720  92.245 100.446  1.00  0.00           O  
ATOM    513  NE2 GLN    36      78.334  94.356 100.383  1.00  0.00           N  
ATOM    514 HE21 GLN    36      79.106  94.984 100.559  1.00  0.00           H  
ATOM    515 HE22 GLN    36      77.450  94.568  99.943  1.00  0.00           H  
ATOM    516  C   GLN    36      81.275  91.036  98.903  1.00  0.00           C  
ATOM    517  O   GLN    36      82.422  90.608  98.882  1.00  0.00           O  
ATOM    518  N   SER    37      80.832  92.051  98.138  1.00  0.00           N  
ATOM    519  H   SER    37      79.839  92.231  98.102  1.00  0.00           H  
ATOM    520  CA  SER    37      81.757  92.783  97.254  1.00  0.00           C  
ATOM    521  HA  SER    37      82.009  92.074  96.466  1.00  0.00           H  
ATOM    522  CB  SER    37      80.942  93.868  96.556  1.00  0.00           C  
ATOM    523  HB2 SER    37      80.119  93.390  96.025  1.00  0.00           H  
ATOM    524  HB3 SER    37      80.599  94.435  97.422  1.00  0.00           H  
ATOM    525  OG  SER    37      81.704  94.609  95.600  1.00  0.00           O  
ATOM    526  HG  SER    37      81.791  95.530  95.854  1.00  0.00           H  
ATOM    527  C   SER    37      82.983  93.325  97.900  1.00  0.00           C  
ATOM    528  O   SER    37      82.825  93.817  99.011  1.00  0.00           O  
ATOM    529  N   TYR    38      84.063  93.411  97.173  1.00  0.00           N  
ATOM    530  H   TYR    38      84.068  93.049  96.230  1.00  0.00           H  
ATOM    531  CA  TYR    38      85.326  94.044  97.549  1.00  0.00           C  
ATOM    532  HA  TYR    38      85.059  94.936  98.117  1.00  0.00           H  
ATOM    533  CB  TYR    38      86.144  93.123  98.436  1.00  0.00           C  
ATOM    534  HB2 TYR    38      85.460  92.770  99.208  1.00  0.00           H  
ATOM    535  HB3 TYR    38      86.430  92.215  97.904  1.00  0.00           H  
ATOM    536  CG  TYR    38      87.374  93.661  99.199  1.00  0.00           C  
ATOM    537  CD1 TYR    38      88.698  93.474  98.713  1.00  0.00           C  
ATOM    538  HD1 TYR    38      88.816  92.888  97.813  1.00  0.00           H  
ATOM    539  CE1 TYR    38      89.841  94.081  99.287  1.00  0.00           C  
ATOM    540  HE1 TYR    38      90.827  93.894  98.888  1.00  0.00           H  
ATOM    541  CZ  TYR    38      89.611  94.744 100.472  1.00  0.00           C  
ATOM    542  OH  TYR    38      90.747  95.264 101.102  1.00  0.00           O  
ATOM    543  HH  TYR    38      90.585  95.831 101.859  1.00  0.00           H  
ATOM    544  CE2 TYR    38      88.326  95.054 100.986  1.00  0.00           C  
ATOM    545  HE2 TYR    38      88.309  95.724 101.833  1.00  0.00           H  
ATOM    546  CD2 TYR    38      87.201  94.556 100.300  1.00  0.00           C  
ATOM    547  HD2 TYR    38      86.196  94.771 100.633  1.00  0.00           H  
ATOM    548  C   TYR    38      86.119  94.442  96.323  1.00  0.00           C  
ATOM    549  O   TYR    38      86.754  93.609  95.681  1.00  0.00           O  
ATOM    550  N   SER    39      86.140  95.713  96.029  1.00  0.00           N  
ATOM    551  H   SER    39      85.591  96.330  96.611  1.00  0.00           H  
ATOM    552  CA  SER    39      86.986  96.318  95.020  1.00  0.00           C  
ATOM    553  HA  SER    39      87.392  95.504  94.420  1.00  0.00           H  
ATOM    554  CB  SER    39      86.118  97.205  94.086  1.00  0.00           C  
ATOM    555  HB2 SER    39      85.200  96.625  93.992  1.00  0.00           H  
ATOM    556  HB3 SER    39      85.765  98.149  94.502  1.00  0.00           H  
ATOM    557  OG  SER    39      86.717  97.464  92.825  1.00  0.00           O  
ATOM    558  HG  SER    39      87.092  96.595  92.663  1.00  0.00           H  
ATOM    559  C   SER    39      88.361  96.939  95.529  1.00  0.00           C  
ATOM    560  O   SER    39      89.096  96.317  96.249  1.00  0.00           O  
ATOM    561  N   GLY    40      88.731  98.109  95.027  1.00  0.00           N  
ATOM    562  H   GLY    40      88.158  98.581  94.342  1.00  0.00           H  
ATOM    563  CA  GLY    40      89.999  98.774  95.456  1.00  0.00           C  
ATOM    564  HA2 GLY    40      89.827  99.320  96.383  1.00  0.00           H  
ATOM    565  HA3 GLY    40      90.722  97.978  95.635  1.00  0.00           H  
ATOM    566  C   GLY    40      90.532  99.814  94.508  1.00  0.00           C  
ATOM    567  O   GLY    40      89.706 100.506  93.897  1.00  0.00           O  
ATOM    568  N   TYR    41      91.815 100.046  94.230  1.00  0.00           N  
ATOM    569  H   TYR    41      91.976 100.759  93.533  1.00  0.00           H  
ATOM    570  CA  TYR    41      92.906  99.182  94.570  1.00  0.00           C  
ATOM    571  HA  TYR    41      92.577  98.602  95.432  1.00  0.00           H  
ATOM    572  CB  TYR    41      93.229  98.273  93.381  1.00  0.00           C  
ATOM    573  HB2 TYR    41      93.450  98.915  92.528  1.00  0.00           H  
ATOM    574  HB3 TYR    41      94.068  97.606  93.583  1.00  0.00           H  
ATOM    575  CG  TYR    41      92.025  97.429  93.044  1.00  0.00           C  
ATOM    576  CD1 TYR    41      91.879  96.133  93.635  1.00  0.00           C  
ATOM    577  HD1 TYR    41      92.568  95.712  94.353  1.00  0.00           H  
ATOM    578  CE1 TYR    41      90.687  95.393  93.300  1.00  0.00           C  
ATOM    579  HE1 TYR    41      90.466  94.558  93.949  1.00  0.00           H  
ATOM    580  CZ  TYR    41      89.780  95.843  92.309  1.00  0.00           C  
ATOM    581  OH  TYR    41      88.610  95.252  92.006  1.00  0.00           O  
ATOM    582  HH  TYR    41      88.571  94.349  92.329  1.00  0.00           H  
ATOM    583  CE2 TYR    41      90.004  97.101  91.694  1.00  0.00           C  
ATOM    584  HE2 TYR    41      89.179  97.421  91.075  1.00  0.00           H  
ATOM    585  CD2 TYR    41      91.091  97.973  92.110  1.00  0.00           C  
ATOM    586  HD2 TYR    41      91.105  98.970  91.695  1.00  0.00           H  
ATOM    587  C   TYR    41      94.144  99.934  95.016  1.00  0.00           C  
ATOM    588  O   TYR    41      94.291 101.135  94.827  1.00  0.00           O  
ATOM    589  N   SER    42      95.007  99.275  95.722  1.00  0.00           N  
ATOM    590  H   SER    42      94.805  98.308  95.933  1.00  0.00           H  
ATOM    591  CA  SER    42      96.207  99.888  96.353  1.00  0.00           C  
ATOM    592  HA  SER    42      96.019 100.925  96.632  1.00  0.00           H  
ATOM    593  CB  SER    42      96.620  99.174  97.607  1.00  0.00           C  
ATOM    594  HB2 SER    42      96.728  98.134  97.300  1.00  0.00           H  
ATOM    595  HB3 SER    42      97.631  99.389  97.952  1.00  0.00           H  
ATOM    596  OG  SER    42      95.590  99.186  98.621  1.00  0.00           O  
ATOM    597  HG  SER    42      95.986  98.913  99.452  1.00  0.00           H  
ATOM    598  C   SER    42      97.418  99.987  95.416  1.00  0.00           C  
ATOM    599  O   SER    42      98.315  99.200  95.510  1.00  0.00           O  
ATOM    600  N   GLN    43      97.469 101.055  94.559  1.00  0.00           N  
ATOM    601  H   GLN    43      96.708 101.719  94.573  1.00  0.00           H  
ATOM    602  CA  GLN    43      98.617 101.356  93.675  1.00  0.00           C  
ATOM    603  HA  GLN    43      99.537 101.065  94.183  1.00  0.00           H  
ATOM    604  CB  GLN    43      98.668 100.464  92.442  1.00  0.00           C  
ATOM    605  HB2 GLN    43      99.456 100.909  91.835  1.00  0.00           H  
ATOM    606  HB3 GLN    43      98.943  99.440  92.694  1.00  0.00           H  
ATOM    607  CG  GLN    43      97.440 100.509  91.538  1.00  0.00           C  
ATOM    608  HG2 GLN    43      96.804 101.389  91.629  1.00  0.00           H  
ATOM    609  HG3 GLN    43      97.836 100.597  90.526  1.00  0.00           H  
ATOM    610  CD  GLN    43      96.450  99.370  91.568  1.00  0.00           C  
ATOM    611  OE1 GLN    43      96.454  98.504  92.471  1.00  0.00           O  
ATOM    612  NE2 GLN    43      95.577  99.246  90.541  1.00  0.00           N  
ATOM    613 HE21 GLN    43      95.535  99.839  89.724  1.00  0.00           H  
ATOM    614 HE22 GLN    43      94.772  98.657  90.697  1.00  0.00           H  
ATOM    615  C   GLN    43      98.666 102.893  93.256  1.00  0.00           C  
ATOM    616  O   GLN    43      97.696 103.474  92.800  1.00  0.00           O  
ATOM    617  N   SER    44      99.865 103.471  93.510  1.00  0.00           N  
ATOM    618  H   SER    44     100.621 102.954  93.936  1.00  0.00           H  
ATOM    619  CA  SER    44     100.046 104.871  93.328  1.00  0.00           C  
ATOM    620  HA  SER    44      99.597 105.207  92.393  1.00  0.00           H  
ATOM    621  CB  SER    44      99.395 105.707  94.438  1.00  0.00           C  
ATOM    622  HB2 SER    44      98.320 105.529  94.431  1.00  0.00           H  
ATOM    623  HB3 SER    44      99.723 105.372  95.422  1.00  0.00           H  
ATOM    624  OG  SER    44      99.572 107.067  94.333  1.00  0.00           O  
ATOM    625  HG  SER    44      98.994 107.553  93.740  1.00  0.00           H  
ATOM    626  C   SER    44     101.572 105.211  93.240  1.00  0.00           C  
ATOM    627  O   SER    44     102.312 104.822  94.088  1.00  0.00           O  
ATOM    628  N   THR    45     101.952 106.064  92.301  1.00  0.00           N  
ATOM    629  H   THR    45     101.288 106.400  91.618  1.00  0.00           H  
ATOM    630  CA  THR    45     103.261 106.673  92.225  1.00  0.00           C  
ATOM    631  HA  THR    45     103.863 106.199  93.000  1.00  0.00           H  
ATOM    632  CB  THR    45     103.979 106.133  90.916  1.00  0.00           C  
ATOM    633  HB  THR    45     103.367 106.534  90.109  1.00  0.00           H  
ATOM    634  CG2 THR    45     105.466 106.395  90.716  1.00  0.00           C  
ATOM    635 HG21 THR    45     105.784 106.755  91.695  1.00  0.00           H  
ATOM    636 HG22 THR    45     106.017 105.577  90.253  1.00  0.00           H  
ATOM    637 HG23 THR    45     105.509 107.151  89.931  1.00  0.00           H  
ATOM    638  OG1 THR    45     104.053 104.733  91.043  1.00  0.00           O  
ATOM    639  HG1 THR    45     104.457 104.561  91.897  1.00  0.00           H  
ATOM    640  C   THR    45     103.218 108.163  92.262  1.00  0.00           C  
ATOM    641  O   THR    45     104.174 108.852  91.876  1.00  0.00           O  
ATOM    642  N   ASP    46     102.155 108.689  92.824  1.00  0.00           N  
ATOM    643  H   ASP    46     101.459 108.036  93.154  1.00  0.00           H  
ATOM    644  CA  ASP    46     101.992 110.120  93.044  1.00  0.00           C  
ATOM    645  HA  ASP    46     101.827 110.538  92.051  1.00  0.00           H  
ATOM    646  CB  ASP    46     100.766 110.509  93.873  1.00  0.00           C  
ATOM    647  HB2 ASP    46      99.837 110.292  93.347  1.00  0.00           H  
ATOM    648  HB3 ASP    46     100.801 109.907  94.781  1.00  0.00           H  
ATOM    649  CG  ASP    46     100.658 111.989  94.230  1.00  0.00           C  
ATOM    650  OD1 ASP    46     100.327 112.279  95.347  1.00  0.00           O  
ATOM    651  OD2 ASP    46     100.867 112.849  93.285  1.00  0.00           O  
ATOM    652  C   ASP    46     103.190 110.890  93.616  1.00  0.00           C  
ATOM    653  O   ASP    46     103.664 110.528  94.698  1.00  0.00           O  
ATOM    654  N   THR    47     103.619 111.909  92.937  1.00  0.00           N  
ATOM    655  H   THR    47     103.202 112.045  92.027  1.00  0.00           H  
ATOM    656  CA  THR    47     104.669 112.778  93.381  1.00  0.00           C  
ATOM    657  HA  THR    47     104.818 112.572  94.442  1.00  0.00           H  
ATOM    658  CB  THR    47     105.958 112.644  92.537  1.00  0.00           C  
ATOM    659  HB  THR    47     106.618 113.507  92.629  1.00  0.00           H  
ATOM    660  CG2 THR    47     106.775 111.415  92.725  1.00  0.00           C  
ATOM    661 HG21 THR    47     106.078 110.580  92.651  1.00  0.00           H  
ATOM    662 HG22 THR    47     107.514 111.316  91.930  1.00  0.00           H  
ATOM    663 HG23 THR    47     107.171 111.436  93.740  1.00  0.00           H  
ATOM    664  OG1 THR    47     105.620 112.705  91.148  1.00  0.00           O  
ATOM    665  HG1 THR    47     105.611 111.782  90.884  1.00  0.00           H  
ATOM    666  C   THR    47     104.315 114.317  93.366  1.00  0.00           C  
ATOM    667  O   THR    47     105.202 115.102  93.578  1.00  0.00           O  
ATOM    668  N   SER    48     103.081 114.622  93.198  1.00  0.00           N  
ATOM    669  H   SER    48     102.469 113.865  92.931  1.00  0.00           H  
ATOM    670  CA  SER    48     102.595 115.959  92.849  1.00  0.00           C  
ATOM    671  HA  SER    48     103.128 116.443  92.030  1.00  0.00           H  
ATOM    672  CB  SER    48     101.086 115.924  92.388  1.00  0.00           C  
ATOM    673  HB2 SER    48     100.767 116.951  92.209  1.00  0.00           H  
ATOM    674  HB3 SER    48     101.057 115.380  91.443  1.00  0.00           H  
ATOM    675  OG  SER    48     100.255 115.363  93.355  1.00  0.00           O  
ATOM    676  HG  SER    48     100.493 114.438  93.259  1.00  0.00           H  
ATOM    677  C   SER    48     102.777 116.905  94.066  1.00  0.00           C  
ATOM    678  O   SER    48     103.033 116.494  95.161  1.00  0.00           O  
ATOM    679  N   GLY    49     102.547 118.204  93.783  1.00  0.00           N  
ATOM    680  H   GLY    49     102.425 118.520  92.832  1.00  0.00           H  
ATOM    681  CA  GLY    49     102.558 119.236  94.823  1.00  0.00           C  
ATOM    682  HA2 GLY    49     102.540 120.154  94.235  1.00  0.00           H  
ATOM    683  HA3 GLY    49     101.749 119.122  95.544  1.00  0.00           H  
ATOM    684  C   GLY    49     103.822 119.329  95.686  1.00  0.00           C  
ATOM    685  O   GLY    49     104.886 119.050  95.206  1.00  0.00           O  
ATOM    686  N   TYR    50     103.866 119.743  96.939  1.00  0.00           N  
ATOM    687  H   TYR    50     104.754 119.631  97.405  1.00  0.00           H  
ATOM    688  CA  TYR    50     102.740 120.089  97.805  1.00  0.00           C  
ATOM    689  HA  TYR    50     101.940 120.482  97.178  1.00  0.00           H  
ATOM    690  CB  TYR    50     102.132 118.832  98.406  1.00  0.00           C  
ATOM    691  HB2 TYR    50     102.097 117.949  97.769  1.00  0.00           H  
ATOM    692  HB3 TYR    50     102.761 118.574  99.258  1.00  0.00           H  
ATOM    693  CG  TYR    50     100.667 119.162  98.821  1.00  0.00           C  
ATOM    694  CD1 TYR    50     100.345 119.466 100.144  1.00  0.00           C  
ATOM    695  HD1 TYR    50     101.127 119.553 100.883  1.00  0.00           H  
ATOM    696  CE1 TYR    50      99.022 119.778 100.492  1.00  0.00           C  
ATOM    697  HE1 TYR    50      98.807 120.148 101.484  1.00  0.00           H  
ATOM    698  CZ  TYR    50      97.981 119.762  99.493  1.00  0.00           C  
ATOM    699  OH  TYR    50      96.708 119.922  99.845  1.00  0.00           O  
ATOM    700  HH  TYR    50      96.646 119.999 100.800  1.00  0.00           H  
ATOM    701  CE2 TYR    50      98.333 119.567  98.197  1.00  0.00           C  
ATOM    702  HE2 TYR    50      97.527 119.624  97.480  1.00  0.00           H  
ATOM    703  CD2 TYR    50      99.637 119.177  97.858  1.00  0.00           C  
ATOM    704  HD2 TYR    50      99.919 118.865  96.863  1.00  0.00           H  
ATOM    705  C   TYR    50     103.191 121.102  98.864  1.00  0.00           C  
ATOM    706  O   TYR    50     104.320 120.998  99.316  1.00  0.00           O  
ATOM    707  N   GLY    51     102.478 122.122  99.293  1.00  0.00           N  
ATOM    708  H   GLY    51     103.009 122.704  99.925  1.00  0.00           H  
ATOM    709  CA  GLY    51     101.158 122.536  98.798  1.00  0.00           C  
ATOM    710  HA2 GLY    51     100.418 121.746  98.921  1.00  0.00           H  
ATOM    711  HA3 GLY    51     100.780 123.401  99.343  1.00  0.00           H  
ATOM    712  C   GLY    51     101.197 122.922  97.326  1.00  0.00           C  
ATOM    713  O   GLY    51     102.190 122.724  96.615  1.00  0.00           O  
ATOM    714  N   GLN    52     100.117 123.559  96.884  1.00  0.00           N  
ATOM    715  H   GLN    52      99.331 123.700  97.501  1.00  0.00           H  
ATOM    716  CA  GLN    52      99.815 123.764  95.486  1.00  0.00           C  
ATOM    717  HA  GLN    52      99.959 122.791  95.016  1.00  0.00           H  
ATOM    718  CB  GLN    52      98.370 124.233  95.472  1.00  0.00           C  
ATOM    719  HB2 GLN    52      97.828 123.636  96.206  1.00  0.00           H  
ATOM    720  HB3 GLN    52      98.311 125.271  95.801  1.00  0.00           H  
ATOM    721  CG  GLN    52      97.580 124.195  94.151  1.00  0.00           C  
ATOM    722  HG2 GLN    52      98.006 124.885  93.422  1.00  0.00           H  
ATOM    723  HG3 GLN    52      97.584 123.200  93.707  1.00  0.00           H  
ATOM    724  CD  GLN    52      96.111 124.545  94.227  1.00  0.00           C  
ATOM    725  OE1 GLN    52      95.275 123.707  94.681  1.00  0.00           O  
ATOM    726  NE2 GLN    52      95.678 125.639  93.643  1.00  0.00           N  
ATOM    727 HE21 GLN    52      96.394 126.333  93.479  1.00  0.00           H  
ATOM    728 HE22 GLN    52      94.691 125.849  93.680  1.00  0.00           H  
ATOM    729  C   GLN    52     100.714 124.800  94.925  1.00  0.00           C  
ATOM    730  O   GLN    52     101.277 125.676  95.624  1.00  0.00           O  
ATOM    731  N   SER    53     100.891 124.899  93.607  1.00  0.00           N  
ATOM    732  H   SER    53     101.367 125.758  93.372  1.00  0.00           H  
ATOM    733  CA  SER    53     100.726 124.092  92.367  1.00  0.00           C  
ATOM    734  HA  SER    53      99.739 124.288  91.948  1.00  0.00           H  
ATOM    735  CB  SER    53     101.785 124.673  91.372  1.00  0.00           C  
ATOM    736  HB2 SER    53     101.623 125.740  91.219  1.00  0.00           H  
ATOM    737  HB3 SER    53     102.732 124.578  91.903  1.00  0.00           H  
ATOM    738  OG  SER    53     101.661 123.937  90.172  1.00  0.00           O  
ATOM    739  HG  SER    53     102.346 124.338  89.632  1.00  0.00           H  
ATOM    740  C   SER    53     101.007 122.593  92.593  1.00  0.00           C  
ATOM    741  O   SER    53     102.049 122.244  93.234  1.00  0.00           O  
ATOM    742  N   SER    54     100.190 121.757  91.873  1.00  0.00           N  
ATOM    743  H   SER    54      99.319 122.130  91.524  1.00  0.00           H  
ATOM    744  CA  SER    54     100.332 120.276  91.753  1.00  0.00           C  
ATOM    745  HA  SER    54     100.812 120.011  92.695  1.00  0.00           H  
ATOM    746  CB  SER    54      98.984 119.553  91.655  1.00  0.00           C  
ATOM    747  HB2 SER    54      98.785 119.565  90.584  1.00  0.00           H  
ATOM    748  HB3 SER    54      98.982 118.531  92.035  1.00  0.00           H  
ATOM    749  OG  SER    54      97.899 120.282  92.334  1.00  0.00           O  
ATOM    750  HG  SER    54      98.128 120.229  93.265  1.00  0.00           H  
ATOM    751  C   SER    54     101.190 119.822  90.628  1.00  0.00           C  
ATOM    752  O   SER    54     101.490 118.699  90.519  1.00  0.00           O  
ATOM    753  N   TYR    55     101.703 120.805  89.803  1.00  0.00           N  
ATOM    754  H   TYR    55     101.320 121.728  89.949  1.00  0.00           H  
ATOM    755  CA  TYR    55     102.295 120.483  88.502  1.00  0.00           C  
ATOM    756  HA  TYR    55     102.827 119.533  88.558  1.00  0.00           H  
ATOM    757  CB  TYR    55     101.288 120.331  87.380  1.00  0.00           C  
ATOM    758  HB2 TYR    55     100.856 121.309  87.167  1.00  0.00           H  
ATOM    759  HB3 TYR    55     101.783 120.050  86.451  1.00  0.00           H  
ATOM    760  CG  TYR    55     100.119 119.434  87.551  1.00  0.00           C  
ATOM    761  CD1 TYR    55      98.771 119.883  87.577  1.00  0.00           C  
ATOM    762  HD1 TYR    55      98.604 120.950  87.585  1.00  0.00           H  
ATOM    763  CE1 TYR    55      97.748 118.970  87.675  1.00  0.00           C  
ATOM    764  HE1 TYR    55      96.706 119.234  87.783  1.00  0.00           H  
ATOM    765  CZ  TYR    55      97.959 117.619  87.730  1.00  0.00           C  
ATOM    766  OH  TYR    55      96.913 116.833  87.934  1.00  0.00           O  
ATOM    767  HH  TYR    55      97.092 115.911  87.737  1.00  0.00           H  
ATOM    768  CE2 TYR    55      99.285 117.095  87.613  1.00  0.00           C  
ATOM    769  HE2 TYR    55      99.427 116.025  87.567  1.00  0.00           H  
ATOM    770  CD2 TYR    55     100.333 118.016  87.554  1.00  0.00           C  
ATOM    771  HD2 TYR    55     101.307 117.636  87.281  1.00  0.00           H  
ATOM    772  C   TYR    55     103.377 121.465  88.151  1.00  0.00           C  
ATOM    773  O   TYR    55     103.308 122.284  87.250  1.00  0.00           O  
ATOM    774  N   SER    56     104.487 121.517  88.906  1.00  0.00           N  
ATOM    775  H   SER    56     105.057 122.312  88.658  1.00  0.00           H  
ATOM    776  CA  SER    56     105.133 120.733  90.030  1.00  0.00           C  
ATOM    777  HA  SER    56     106.200 120.924  89.915  1.00  0.00           H  
ATOM    778  CB  SER    56     104.652 121.389  91.342  1.00  0.00           C  
ATOM    779  HB2 SER    56     103.638 121.075  91.588  1.00  0.00           H  
ATOM    780  HB3 SER    56     105.236 120.964  92.158  1.00  0.00           H  
ATOM    781  OG  SER    56     104.763 122.770  91.363  1.00  0.00           O  
ATOM    782  HG  SER    56     104.342 123.074  90.555  1.00  0.00           H  
ATOM    783  C   SER    56     104.959 119.212  90.040  1.00  0.00           C  
ATOM    784  O   SER    56     104.476 118.614  90.961  1.00  0.00           O  
ATOM    785  N   SER    57     105.311 118.441  89.003  1.00  0.00           N  
ATOM    786  H   SER    57     104.871 117.532  88.997  1.00  0.00           H  
ATOM    787  CA  SER    57     106.232 118.667  87.903  1.00  0.00           C  
ATOM    788  HA  SER    57     106.849 119.526  88.167  1.00  0.00           H  
ATOM    789  CB  SER    57     107.118 117.444  87.755  1.00  0.00           C  
ATOM    790  HB2 SER    57     107.754 117.693  86.906  1.00  0.00           H  
ATOM    791  HB3 SER    57     107.732 117.226  88.629  1.00  0.00           H  
ATOM    792  OG  SER    57     106.334 116.318  87.489  1.00  0.00           O  
ATOM    793  HG  SER    57     106.079 115.803  88.258  1.00  0.00           H  
ATOM    794  C   SER    57     105.513 119.085  86.594  1.00  0.00           C  
ATOM    795  O   SER    57     104.306 118.831  86.479  1.00  0.00           O  
ATOM    796  N   TYR    58     106.169 119.696  85.583  1.00  0.00           N  
ATOM    797  H   TYR    58     107.151 119.919  85.657  1.00  0.00           H  
ATOM    798  CA  TYR    58     105.568 120.309  84.378  1.00  0.00           C  
ATOM    799  HA  TYR    58     104.871 121.064  84.742  1.00  0.00           H  
ATOM    800  CB  TYR    58     106.596 120.985  83.442  1.00  0.00           C  
ATOM    801  HB2 TYR    58     107.166 121.724  84.006  1.00  0.00           H  
ATOM    802  HB3 TYR    58     107.416 120.291  83.258  1.00  0.00           H  
ATOM    803  CG  TYR    58     105.998 121.539  82.196  1.00  0.00           C  
ATOM    804  CD1 TYR    58     105.590 120.777  81.070  1.00  0.00           C  
ATOM    805  HD1 TYR    58     105.734 119.707  81.113  1.00  0.00           H  
ATOM    806  CE1 TYR    58     104.982 121.460  80.001  1.00  0.00           C  
ATOM    807  HE1 TYR    58     104.625 120.920  79.136  1.00  0.00           H  
ATOM    808  CZ  TYR    58     104.865 122.843  79.981  1.00  0.00           C  
ATOM    809  OH  TYR    58     104.266 123.513  78.946  1.00  0.00           O  
ATOM    810  HH  TYR    58     104.287 122.970  78.155  1.00  0.00           H  
ATOM    811  CE2 TYR    58     105.217 123.579  81.150  1.00  0.00           C  
ATOM    812  HE2 TYR    58     105.057 124.646  81.213  1.00  0.00           H  
ATOM    813  CD2 TYR    58     105.826 122.896  82.182  1.00  0.00           C  
ATOM    814  HD2 TYR    58     106.125 123.432  83.070  1.00  0.00           H  
ATOM    815  C   TYR    58     104.806 119.216  83.586  1.00  0.00           C  
ATOM    816  O   TYR    58     105.190 118.059  83.463  1.00  0.00           O  
ATOM    817  N   GLY    59     103.601 119.487  83.092  1.00  0.00           N  
ATOM    818  H   GLY    59     103.204 118.703  82.594  1.00  0.00           H  
ATOM    819  CA  GLY    59     102.809 120.700  83.233  1.00  0.00           C  
ATOM    820  HA2 GLY    59     102.380 120.819  84.228  1.00  0.00           H  
ATOM    821  HA3 GLY    59     103.420 121.567  82.984  1.00  0.00           H  
ATOM    822  C   GLY    59     101.732 120.685  82.127  1.00  0.00           C  
ATOM    823  O   GLY    59     102.035 120.147  81.050  1.00  0.00           O  
ATOM    824  N   GLN    60     100.524 121.241  82.230  1.00  0.00           N  
ATOM    825  H   GLN    60      99.983 121.305  81.380  1.00  0.00           H  
ATOM    826  CA  GLN    60      99.905 121.578  83.603  1.00  0.00           C  
ATOM    827  HA  GLN    60     100.337 120.905  84.344  1.00  0.00           H  
ATOM    828  CB  GLN    60     100.375 122.947  84.029  1.00  0.00           C  
ATOM    829  HB2 GLN    60     100.360 122.897  85.118  1.00  0.00           H  
ATOM    830  HB3 GLN    60     101.455 123.008  83.899  1.00  0.00           H  
ATOM    831  CG  GLN    60      99.808 124.263  83.433  1.00  0.00           C  
ATOM    832  HG2 GLN    60      98.920 124.261  82.801  1.00  0.00           H  
ATOM    833  HG3 GLN    60      99.553 124.836  84.325  1.00  0.00           H  
ATOM    834  CD  GLN    60     100.908 124.948  82.695  1.00  0.00           C  
ATOM    835  OE1 GLN    60     101.973 125.280  83.275  1.00  0.00           O  
ATOM    836  NE2 GLN    60     100.697 125.201  81.433  1.00  0.00           N  
ATOM    837 HE21 GLN    60      99.772 125.095  81.043  1.00  0.00           H  
ATOM    838 HE22 GLN    60     101.507 125.383  80.858  1.00  0.00           H  
ATOM    839  C   GLN    60      98.381 121.659  83.559  1.00  0.00           C  
ATOM    840  O   GLN    60      97.753 121.963  84.553  1.00  0.00           O  
ATOM    841  N   SER    61      97.770 121.505  82.405  1.00  0.00           N  
ATOM    842  H   SER    61      98.323 121.491  81.560  1.00  0.00           H  
ATOM    843  CA  SER    61      96.327 121.327  82.214  1.00  0.00           C  
ATOM    844  HA  SER    61      95.920 121.018  83.177  1.00  0.00           H  
ATOM    845  CB  SER    61      95.804 122.745  81.831  1.00  0.00           C  
ATOM    846  HB2 SER    61      94.744 122.920  82.013  1.00  0.00           H  
ATOM    847  HB3 SER    61      96.247 123.506  82.474  1.00  0.00           H  
ATOM    848  OG  SER    61      96.217 122.920  80.462  1.00  0.00           O  
ATOM    849  HG  SER    61      96.910 123.583  80.405  1.00  0.00           H  
ATOM    850  C   SER    61      96.214 120.295  81.083  1.00  0.00           C  
ATOM    851  O   SER    61      97.146 120.044  80.289  1.00  0.00           O  
ATOM    852  N   GLN    62      94.970 119.719  80.978  1.00  0.00           N  
ATOM    853  H   GLN    62      94.317 119.847  81.738  1.00  0.00           H  
ATOM    854  CA  GLN    62      94.619 118.700  79.948  1.00  0.00           C  
ATOM    855  HA  GLN    62      95.295 117.878  80.182  1.00  0.00           H  
ATOM    856  CB  GLN    62      93.177 118.231  80.269  1.00  0.00           C  
ATOM    857  HB2 GLN    62      92.986 117.635  81.161  1.00  0.00           H  
ATOM    858  HB3 GLN    62      92.586 119.146  80.222  1.00  0.00           H  
ATOM    859  CG  GLN    62      92.589 117.367  79.192  1.00  0.00           C  
ATOM    860  HG2 GLN    62      91.586 117.193  79.580  1.00  0.00           H  
ATOM    861  HG3 GLN    62      92.441 117.895  78.250  1.00  0.00           H  
ATOM    862  CD  GLN    62      93.214 116.012  79.011  1.00  0.00           C  
ATOM    863  OE1 GLN    62      93.776 115.460  79.923  1.00  0.00           O  
ATOM    864  NE2 GLN    62      93.066 115.491  77.814  1.00  0.00           N  
ATOM    865 HE21 GLN    62      93.327 114.550  77.555  1.00  0.00           H  
ATOM    866 HE22 GLN    62      92.668 116.086  77.102  1.00  0.00           H  
ATOM    867  C   GLN    62      94.873 119.168  78.493  1.00  0.00           C  
ATOM    868  O   GLN    62      95.116 118.325  77.571  1.00  0.00           O  
ATOM    869  N   ASN    63      94.742 120.511  78.257  1.00  0.00           N  
ATOM    870  H   ASN    63      94.391 121.082  79.012  1.00  0.00           H  
ATOM    871  CA  ASN    63      94.775 121.024  76.895  1.00  0.00           C  
ATOM    872  HA  ASN    63      94.695 120.120  76.291  1.00  0.00           H  
ATOM    873  CB  ASN    63      93.651 121.961  76.600  1.00  0.00           C  
ATOM    874  HB2 ASN    63      93.588 121.990  75.512  1.00  0.00           H  
ATOM    875  HB3 ASN    63      92.694 121.525  76.888  1.00  0.00           H  
ATOM    876  CG  ASN    63      93.752 123.419  76.963  1.00  0.00           C  
ATOM    877  OD1 ASN    63      94.778 123.965  77.397  1.00  0.00           O  
ATOM    878  ND2 ASN    63      92.690 124.196  76.952  1.00  0.00           N  
ATOM    879 HD21 ASN    63      92.770 125.160  77.241  1.00  0.00           H  
ATOM    880 HD22 ASN    63      91.819 123.901  76.535  1.00  0.00           H  
ATOM    881  C   ASN    63      96.227 121.555  76.631  1.00  0.00           C  
ATOM    882  O   ASN    63      96.477 122.068  75.526  1.00  0.00           O  
ATOM    883  N   THR    64      97.067 121.639  77.696  1.00  0.00           N  
ATOM    884  H   THR    64      96.790 121.201  78.563  1.00  0.00           H  
ATOM    885  CA  THR    64      98.445 122.229  77.624  1.00  0.00           C  
ATOM    886  HA  THR    64      98.958 121.881  76.727  1.00  0.00           H  
ATOM    887  CB  THR    64      98.314 123.840  77.616  1.00  0.00           C  
ATOM    888  HB  THR    64      97.937 124.278  78.540  1.00  0.00           H  
ATOM    889  CG2 THR    64      99.615 124.574  77.413  1.00  0.00           C  
ATOM    890 HG21 THR    64     100.286 124.348  78.242  1.00  0.00           H  
ATOM    891 HG22 THR    64     100.146 124.219  76.530  1.00  0.00           H  
ATOM    892 HG23 THR    64      99.357 125.629  77.503  1.00  0.00           H  
ATOM    893  OG1 THR    64      97.499 124.397  76.581  1.00  0.00           O  
ATOM    894  HG1 THR    64      96.572 124.384  76.829  1.00  0.00           H  
ATOM    895  C   THR    64      99.305 121.805  78.851  1.00  0.00           C  
ATOM    896  O   THR    64      99.185 122.390  79.915  1.00  0.00           O  
ATOM    897  N   GLY    65     100.223 120.799  78.842  1.00  0.00           N  
ATOM    898  H   GLY    65     100.774 120.709  79.683  1.00  0.00           H  
ATOM    899  CA  GLY    65     100.397 119.941  77.698  1.00  0.00           C  
ATOM    900  HA2 GLY    65     100.760 120.593  76.904  1.00  0.00           H  
ATOM    901  HA3 GLY    65     101.232 119.269  77.895  1.00  0.00           H  
ATOM    902  C   GLY    65      99.163 119.061  77.338  1.00  0.00           C  
ATOM    903  O   GLY    65      98.476 118.633  78.228  1.00  0.00           O  
ATOM    904  N   TYR    66      98.970 118.845  76.035  1.00  0.00           N  
ATOM    905  H   TYR    66      99.666 119.274  75.442  1.00  0.00           H  
ATOM    906  CA  TYR    66      97.791 118.224  75.359  1.00  0.00           C  
ATOM    907  HA  TYR    66      96.897 118.604  75.854  1.00  0.00           H  
ATOM    908  CB  TYR    66      97.739 118.663  73.839  1.00  0.00           C  
ATOM    909  HB2 TYR    66      97.642 119.748  73.807  1.00  0.00           H  
ATOM    910  HB3 TYR    66      98.718 118.467  73.402  1.00  0.00           H  
ATOM    911  CG  TYR    66      96.623 118.011  73.012  1.00  0.00           C  
ATOM    912  CD1 TYR    66      96.800 116.859  72.338  1.00  0.00           C  
ATOM    913  HD1 TYR    66      97.758 116.369  72.425  1.00  0.00           H  
ATOM    914  CE1 TYR    66      95.805 116.403  71.523  1.00  0.00           C  
ATOM    915  HE1 TYR    66      95.885 115.391  71.153  1.00  0.00           H  
ATOM    916  CZ  TYR    66      94.753 117.217  71.098  1.00  0.00           C  
ATOM    917  OH  TYR    66      93.939 116.791  70.096  1.00  0.00           O  
ATOM    918  HH  TYR    66      93.075 117.194  69.986  1.00  0.00           H  
ATOM    919  CE2 TYR    66      94.554 118.458  71.708  1.00  0.00           C  
ATOM    920  HE2 TYR    66      93.771 119.186  71.556  1.00  0.00           H  
ATOM    921  CD2 TYR    66      95.451 118.776  72.761  1.00  0.00           C  
ATOM    922  HD2 TYR    66      95.411 119.727  73.272  1.00  0.00           H  
ATOM    923  C   TYR    66      97.791 116.732  75.587  1.00  0.00           C  
ATOM    924  O   TYR    66      98.492 115.974  74.915  1.00  0.00           O  
ATOM    925  N   GLY    67      97.000 116.242  76.526  1.00  0.00           N  
ATOM    926  H   GLY    67      96.447 116.909  77.044  1.00  0.00           H  
ATOM    927  CA  GLY    67      96.932 114.781  76.810  1.00  0.00           C  
ATOM    928  HA2 GLY    67      97.703 114.147  76.372  1.00  0.00           H  
ATOM    929  HA3 GLY    67      96.968 114.623  77.888  1.00  0.00           H  
ATOM    930  C   GLY    67      95.612 114.199  76.286  1.00  0.00           C  
ATOM    931  O   GLY    67      95.189 113.082  76.549  1.00  0.00           O  
ATOM    932  N   THR    68      94.985 114.904  75.376  1.00  0.00           N  
ATOM    933  H   THR    68      95.349 115.828  75.195  1.00  0.00           H  
ATOM    934  CA  THR    68      93.734 114.568  74.688  1.00  0.00           C  
ATOM    935  HA  THR    68      93.009 114.147  75.385  1.00  0.00           H  
ATOM    936  CB  THR    68      93.269 115.842  74.063  1.00  0.00           C  
ATOM    937  HB  THR    68      94.216 116.207  73.665  1.00  0.00           H  
ATOM    938  CG2 THR    68      92.371 115.732  72.845  1.00  0.00           C  
ATOM    939 HG21 THR    68      91.442 115.170  72.940  1.00  0.00           H  
ATOM    940 HG22 THR    68      92.117 116.740  72.517  1.00  0.00           H  
ATOM    941 HG23 THR    68      92.901 115.321  71.985  1.00  0.00           H  
ATOM    942  OG1 THR    68      92.760 116.641  75.139  1.00  0.00           O  
ATOM    943  HG1 THR    68      92.367 117.472  74.864  1.00  0.00           H  
ATOM    944  C   THR    68      94.017 113.547  73.562  1.00  0.00           C  
ATOM    945  O   THR    68      95.111 113.540  73.041  1.00  0.00           O  
ATOM    946  N   GLN    69      93.148 112.584  73.245  1.00  0.00           N  
ATOM    947  H   GLN    69      92.217 112.497  73.629  1.00  0.00           H  
ATOM    948  CA  GLN    69      93.409 111.670  72.138  1.00  0.00           C  
ATOM    949  HA  GLN    69      94.484 111.589  71.977  1.00  0.00           H  
ATOM    950  CB  GLN    69      92.761 110.256  72.237  1.00  0.00           C  
ATOM    951  HB2 GLN    69      93.237 109.601  71.507  1.00  0.00           H  
ATOM    952  HB3 GLN    69      92.900 109.954  73.275  1.00  0.00           H  
ATOM    953  CG  GLN    69      91.264 110.270  72.036  1.00  0.00           C  
ATOM    954  HG2 GLN    69      90.748 109.394  72.430  1.00  0.00           H  
ATOM    955  HG3 GLN    69      90.773 111.066  72.596  1.00  0.00           H  
ATOM    956  CD  GLN    69      90.769 110.266  70.549  1.00  0.00           C  
ATOM    957  OE1 GLN    69      91.593 110.194  69.642  1.00  0.00           O  
ATOM    958  NE2 GLN    69      89.494 110.561  70.328  1.00  0.00           N  
ATOM    959 HE21 GLN    69      88.875 110.404  71.110  1.00  0.00           H  
ATOM    960 HE22 GLN    69      89.145 110.639  69.383  1.00  0.00           H  
ATOM    961  C   GLN    69      93.098 112.512  70.888  1.00  0.00           C  
ATOM    962  O   GLN    69      92.044 113.150  70.749  1.00  0.00           O  
ATOM    963  N   SER    70      94.036 112.482  69.918  1.00  0.00           N  
ATOM    964  H   SER    70      94.815 111.861  70.083  1.00  0.00           H  
ATOM    965  CA  SER    70      94.105 113.358  68.702  1.00  0.00           C  
ATOM    966  HA  SER    70      93.612 114.294  68.967  1.00  0.00           H  
ATOM    967  CB  SER    70      95.590 113.762  68.456  1.00  0.00           C  
ATOM    968  HB2 SER    70      95.717 114.654  67.842  1.00  0.00           H  
ATOM    969  HB3 SER    70      96.013 113.934  69.446  1.00  0.00           H  
ATOM    970  OG  SER    70      96.324 112.734  67.880  1.00  0.00           O  
ATOM    971  HG  SER    70      97.210 112.827  68.238  1.00  0.00           H  
ATOM    972  C   SER    70      93.482 112.971  67.392  1.00  0.00           C  
ATOM    973  O   SER    70      93.930 113.243  66.330  1.00  0.00           O  
ATOM    974  N   THR    71      92.281 112.352  67.531  1.00  0.00           N  
ATOM    975  H   THR    71      92.003 112.216  68.492  1.00  0.00           H  
ATOM    976  CA  THR    71      91.456 112.081  66.369  1.00  0.00           C  
ATOM    977  HA  THR    71      91.877 112.619  65.519  1.00  0.00           H  
ATOM    978  CB  THR    71      91.435 110.572  66.109  1.00  0.00           C  
ATOM    979  HB  THR    71      90.721 110.445  65.295  1.00  0.00           H  
ATOM    980  CG2 THR    71      92.716 109.854  65.774  1.00  0.00           C  
ATOM    981 HG21 THR    71      93.032 110.404  64.887  1.00  0.00           H  
ATOM    982 HG22 THR    71      93.451 110.032  66.559  1.00  0.00           H  
ATOM    983 HG23 THR    71      92.486 108.795  65.656  1.00  0.00           H  
ATOM    984  OG1 THR    71      90.687 109.826  67.044  1.00  0.00           O  
ATOM    985  HG1 THR    71      91.095 110.075  67.877  1.00  0.00           H  
ATOM    986  C   THR    71      90.045 112.498  66.592  1.00  0.00           C  
ATOM    987  O   THR    71      89.540 112.565  67.742  1.00  0.00           O  
ATOM    988  N   PRO    72      89.305 112.792  65.512  1.00  0.00           N  
ATOM    989  CD  PRO    72      89.807 112.874  64.067  1.00  0.00           C  
ATOM    990  HD2 PRO    72      90.449 112.018  63.856  1.00  0.00           H  
ATOM    991  HD3 PRO    72      90.483 113.729  64.053  1.00  0.00           H  
ATOM    992  CG  PRO    72      88.640 113.179  63.202  1.00  0.00           C  
ATOM    993  HG2 PRO    72      88.256 112.242  62.799  1.00  0.00           H  
ATOM    994  HG3 PRO    72      88.903 113.961  62.489  1.00  0.00           H  
ATOM    995  CB  PRO    72      87.555 113.798  64.044  1.00  0.00           C  
ATOM    996  HB2 PRO    72      86.542 113.670  63.664  1.00  0.00           H  
ATOM    997  HB3 PRO    72      87.777 114.853  64.201  1.00  0.00           H  
ATOM    998  CA  PRO    72      87.893 113.077  65.473  1.00  0.00           C  
ATOM    999  HA  PRO    72      87.759 113.809  66.269  1.00  0.00           H  
ATOM   1000  C   PRO    72      87.027 111.770  65.705  1.00  0.00           C  
ATOM   1001  O   PRO    72      87.494 110.667  65.478  1.00  0.00           O  
ATOM   1002  N   GLN    73      85.813 111.957  66.210  1.00  0.00           N  
ATOM   1003  H   GLN    73      85.466 112.899  66.321  1.00  0.00           H  
ATOM   1004  CA  GLN    73      84.856 110.880  66.517  1.00  0.00           C  
ATOM   1005  HA  GLN    73      85.321 109.999  66.074  1.00  0.00           H  
ATOM   1006  CB  GLN    73      84.745 110.573  68.024  1.00  0.00           C  
ATOM   1007  HB2 GLN    73      84.158 109.656  68.066  1.00  0.00           H  
ATOM   1008  HB3 GLN    73      85.717 110.243  68.392  1.00  0.00           H  
ATOM   1009  CG  GLN    73      84.239 111.599  68.964  1.00  0.00           C  
ATOM   1010  HG2 GLN    73      84.827 111.504  69.877  1.00  0.00           H  
ATOM   1011  HG3 GLN    73      84.476 112.571  68.531  1.00  0.00           H  
ATOM   1012  CD  GLN    73      82.754 111.481  69.191  1.00  0.00           C  
ATOM   1013  OE1 GLN    73      81.982 111.002  68.331  1.00  0.00           O  
ATOM   1014  NE2 GLN    73      82.158 111.850  70.272  1.00  0.00           N  
ATOM   1015 HE21 GLN    73      82.545 112.435  70.998  1.00  0.00           H  
ATOM   1016 HE22 GLN    73      81.159 111.719  70.202  1.00  0.00           H  
ATOM   1017  C   GLN    73      83.520 111.100  65.855  1.00  0.00           C  
ATOM   1018  O   GLN    73      83.047 112.225  65.641  1.00  0.00           O  
ATOM   1019  N   GLY    74      82.864 109.957  65.610  1.00  0.00           N  
ATOM   1020  H   GLY    74      83.268 109.093  65.942  1.00  0.00           H  
ATOM   1021  CA  GLY    74      81.668 109.933  64.717  1.00  0.00           C  
ATOM   1022  HA2 GLY    74      81.633 110.838  64.109  1.00  0.00           H  
ATOM   1023  HA3 GLY    74      81.782 109.153  63.965  1.00  0.00           H  
ATOM   1024  C   GLY    74      80.369 109.693  65.442  1.00  0.00           C  
ATOM   1025  O   GLY    74      79.537 108.921  64.969  1.00  0.00           O  
ATOM   1026  N   TYR    75      80.155 110.287  66.588  1.00  0.00           N  
ATOM   1027  H   TYR    75      80.881 110.894  66.940  1.00  0.00           H  
ATOM   1028  CA  TYR    75      79.037 110.037  67.516  1.00  0.00           C  
ATOM   1029  HA  TYR    75      78.242 109.606  66.907  1.00  0.00           H  
ATOM   1030  CB  TYR    75      79.484 109.164  68.681  1.00  0.00           C  
ATOM   1031  HB2 TYR    75      80.118 109.748  69.349  1.00  0.00           H  
ATOM   1032  HB3 TYR    75      78.612 108.836  69.246  1.00  0.00           H  
ATOM   1033  CG  TYR    75      80.192 107.848  68.342  1.00  0.00           C  
ATOM   1034  CD1 TYR    75      81.554 107.681  68.513  1.00  0.00           C  
ATOM   1035  HD1 TYR    75      82.193 108.465  68.892  1.00  0.00           H  
ATOM   1036  CE1 TYR    75      82.200 106.469  68.236  1.00  0.00           C  
ATOM   1037  HE1 TYR    75      83.194 106.311  68.626  1.00  0.00           H  
ATOM   1038  CZ  TYR    75      81.496 105.400  67.631  1.00  0.00           C  
ATOM   1039  OH  TYR    75      82.063 104.242  67.315  1.00  0.00           O  
ATOM   1040  HH  TYR    75      81.850 103.866  66.458  1.00  0.00           H  
ATOM   1041  CE2 TYR    75      80.217 105.667  67.186  1.00  0.00           C  
ATOM   1042  HE2 TYR    75      79.702 105.017  66.494  1.00  0.00           H  
ATOM   1043  CD2 TYR    75      79.550 106.838  67.618  1.00  0.00           C  
ATOM   1044  HD2 TYR    75      78.546 107.069  67.291  1.00  0.00           H  
ATOM   1045  C   TYR    75      78.439 111.343  68.066  1.00  0.00           C  
ATOM   1046  O   TYR    75      77.333 111.330  68.665  1.00  0.00           O  
ATOM   1047  N   GLY    76      79.081 112.549  67.818  1.00  0.00           N  
ATOM   1048  H   GLY    76      79.913 112.624  67.251  1.00  0.00           H  
ATOM   1049  CA  GLY    76      78.496 113.896  68.074  1.00  0.00           C  
ATOM   1050  HA2 GLY    76      79.195 114.692  67.816  1.00  0.00           H  
ATOM   1051  HA3 GLY    76      77.517 114.031  67.615  1.00  0.00           H  
ATOM   1052  C   GLY    76      78.110 114.107  69.527  1.00  0.00           C  
ATOM   1053  O   GLY    76      78.863 113.779  70.402  1.00  0.00           O  
ATOM   1054  N   SER    77      77.046 114.922  69.779  1.00  0.00           N  
ATOM   1055  H   SER    77      76.523 115.209  68.964  1.00  0.00           H  
ATOM   1056  CA  SER    77      76.662 115.526  71.095  1.00  0.00           C  
ATOM   1057  HA  SER    77      77.484 115.337  71.785  1.00  0.00           H  
ATOM   1058  CB  SER    77      76.529 117.085  70.946  1.00  0.00           C  
ATOM   1059  HB2 SER    77      75.975 117.470  71.802  1.00  0.00           H  
ATOM   1060  HB3 SER    77      77.555 117.450  70.993  1.00  0.00           H  
ATOM   1061  OG  SER    77      75.784 117.443  69.798  1.00  0.00           O  
ATOM   1062  HG  SER    77      76.272 117.129  69.034  1.00  0.00           H  
ATOM   1063  C   SER    77      75.397 114.895  71.740  1.00  0.00           C  
ATOM   1064  O   SER    77      74.342 115.465  71.645  1.00  0.00           O  
ATOM   1065  N   THR    78      75.359 113.755  72.487  1.00  0.00           N  
ATOM   1066  H   THR    78      74.449 113.535  72.866  1.00  0.00           H  
ATOM   1067  CA  THR    78      76.468 112.838  72.768  1.00  0.00           C  
ATOM   1068  HA  THR    78      77.283 112.903  72.047  1.00  0.00           H  
ATOM   1069  CB  THR    78      77.114 113.003  74.117  1.00  0.00           C  
ATOM   1070  HB  THR    78      76.532 112.781  75.012  1.00  0.00           H  
ATOM   1071  CG2 THR    78      78.512 112.243  74.259  1.00  0.00           C  
ATOM   1072 HG21 THR    78      79.145 112.891  74.866  1.00  0.00           H  
ATOM   1073 HG22 THR    78      78.296 111.277  74.713  1.00  0.00           H  
ATOM   1074 HG23 THR    78      79.017 112.062  73.310  1.00  0.00           H  
ATOM   1075  OG1 THR    78      77.453 114.360  74.291  1.00  0.00           O  
ATOM   1076  HG1 THR    78      76.603 114.807  74.293  1.00  0.00           H  
ATOM   1077  C   THR    78      76.061 111.413  72.577  1.00  0.00           C  
ATOM   1078  O   THR    78      75.472 110.812  73.497  1.00  0.00           O  
ATOM   1079  N   GLY    79      76.391 110.796  71.462  1.00  0.00           N  
ATOM   1080  H   GLY    79      76.972 111.325  70.828  1.00  0.00           H  
ATOM   1081  CA  GLY    79      76.086 109.377  71.121  1.00  0.00           C  
ATOM   1082  HA2 GLY    79      75.185 108.994  71.600  1.00  0.00           H  
ATOM   1083  HA3 GLY    79      76.000 109.452  70.037  1.00  0.00           H  
ATOM   1084  C   GLY    79      77.290 108.469  71.498  1.00  0.00           C  
ATOM   1085  O   GLY    79      78.225 108.922  72.223  1.00  0.00           O  
ATOM   1086  N   GLY    80      77.251 107.215  71.003  1.00  0.00           N  
ATOM   1087  H   GLY    80      77.909 106.493  71.259  1.00  0.00           H  
ATOM   1088  CA  GLY    80      76.190 106.501  70.256  1.00  0.00           C  
ATOM   1089  HA2 GLY    80      75.985 106.939  69.279  1.00  0.00           H  
ATOM   1090  HA3 GLY    80      76.532 105.477  70.110  1.00  0.00           H  
ATOM   1091  C   GLY    80      74.869 106.517  70.971  1.00  0.00           C  
ATOM   1092  O   GLY    80      74.807 106.523  72.218  1.00  0.00           O  
ATOM   1093  N   TYR    81      73.775 106.536  70.192  1.00  0.00           N  
ATOM   1094  H   TYR    81      73.934 106.512  69.195  1.00  0.00           H  
ATOM   1095  CA  TYR    81      72.364 106.452  70.470  1.00  0.00           C  
ATOM   1096  HA  TYR    81      72.292 106.505  71.556  1.00  0.00           H  
ATOM   1097  CB  TYR    81      71.663 107.662  69.745  1.00  0.00           C  
ATOM   1098  HB2 TYR    81      71.631 107.511  68.666  1.00  0.00           H  
ATOM   1099  HB3 TYR    81      70.598 107.717  69.969  1.00  0.00           H  
ATOM   1100  CG  TYR    81      72.318 109.036  70.015  1.00  0.00           C  
ATOM   1101  CD1 TYR    81      72.164 109.734  71.307  1.00  0.00           C  
ATOM   1102  HD1 TYR    81      71.761 109.189  72.148  1.00  0.00           H  
ATOM   1103  CE1 TYR    81      72.521 111.109  71.380  1.00  0.00           C  
ATOM   1104  HE1 TYR    81      72.371 111.676  72.288  1.00  0.00           H  
ATOM   1105  CZ  TYR    81      73.085 111.727  70.251  1.00  0.00           C  
ATOM   1106  OH  TYR    81      73.398 113.020  70.274  1.00  0.00           O  
ATOM   1107  HH  TYR    81      73.005 113.492  71.012  1.00  0.00           H  
ATOM   1108  CE2 TYR    81      73.266 111.062  69.078  1.00  0.00           C  
ATOM   1109  HE2 TYR    81      73.796 111.555  68.276  1.00  0.00           H  
ATOM   1110  CD2 TYR    81      72.877 109.711  68.911  1.00  0.00           C  
ATOM   1111  HD2 TYR    81      73.203 109.143  68.052  1.00  0.00           H  
ATOM   1112  C   TYR    81      71.787 105.080  69.964  1.00  0.00           C  
ATOM   1113  O   TYR    81      71.333 104.881  68.795  1.00  0.00           O  
ATOM   1114  N   GLY    82      71.740 104.025  70.777  1.00  0.00           N  
ATOM   1115  H   GLY    82      71.271 103.250  70.331  1.00  0.00           H  
ATOM   1116  CA  GLY    82      72.297 103.900  72.134  1.00  0.00           C  
ATOM   1117  HA2 GLY    82      72.550 102.845  72.243  1.00  0.00           H  
ATOM   1118  HA3 GLY    82      73.212 104.484  72.232  1.00  0.00           H  
ATOM   1119  C   GLY    82      71.337 104.357  73.274  1.00  0.00           C  
ATOM   1120  O   GLY    82      70.646 105.414  73.082  1.00  0.00           O  
ATOM   1121  N   SER    83      71.244 103.606  74.400  1.00  0.00           N  
ATOM   1122  H   SER    83      71.772 102.745  74.426  1.00  0.00           H  
ATOM   1123  CA  SER    83      70.169 103.719  75.375  1.00  0.00           C  
ATOM   1124  HA  SER    83      70.304 102.888  76.067  1.00  0.00           H  
ATOM   1125  CB  SER    83      70.331 104.952  76.249  1.00  0.00           C  
ATOM   1126  HB2 SER    83      70.194 105.877  75.690  1.00  0.00           H  
ATOM   1127  HB3 SER    83      69.627 105.000  77.080  1.00  0.00           H  
ATOM   1128  OG  SER    83      71.603 105.055  76.953  1.00  0.00           O  
ATOM   1129  HG  SER    83      72.366 104.909  76.389  1.00  0.00           H  
ATOM   1130  C   SER    83      68.768 103.462  74.789  1.00  0.00           C  
ATOM   1131  O   SER    83      67.973 104.442  74.674  1.00  0.00           O  
ATOM   1132  N   SER    84      68.468 102.204  74.258  1.00  0.00           N  
ATOM   1133  H   SER    84      67.530 102.174  73.886  1.00  0.00           H  
ATOM   1134  CA  SER    84      69.389 101.064  74.165  1.00  0.00           C  
ATOM   1135  HA  SER    84      70.225 101.055  74.864  1.00  0.00           H  
ATOM   1136  CB  SER    84      68.571  99.789  74.259  1.00  0.00           C  
ATOM   1137  HB2 SER    84      67.742  99.963  73.573  1.00  0.00           H  
ATOM   1138  HB3 SER    84      69.126  98.902  73.956  1.00  0.00           H  
ATOM   1139  OG  SER    84      68.192  99.574  75.577  1.00  0.00           O  
ATOM   1140  HG  SER    84      67.400 100.023  75.883  1.00  0.00           H  
ATOM   1141  C   SER    84      70.047 101.158  72.808  1.00  0.00           C  
ATOM   1142  O   SER    84      69.797 102.031  71.980  1.00  0.00           O  
ATOM   1143  N   GLN    85      70.927 100.197  72.522  1.00  0.00           N  
ATOM   1144  H   GLN    85      71.201  99.510  73.210  1.00  0.00           H  
ATOM   1145  CA  GLN    85      71.696 100.056  71.338  1.00  0.00           C  
ATOM   1146  HA  GLN    85      72.457 100.834  71.393  1.00  0.00           H  
ATOM   1147  CB  GLN    85      72.262  98.659  71.440  1.00  0.00           C  
ATOM   1148  HB2 GLN    85      71.507  97.876  71.495  1.00  0.00           H  
ATOM   1149  HB3 GLN    85      72.711  98.528  70.455  1.00  0.00           H  
ATOM   1150  CG  GLN    85      73.432  98.432  72.356  1.00  0.00           C  
ATOM   1151  HG2 GLN    85      74.001  97.663  71.834  1.00  0.00           H  
ATOM   1152  HG3 GLN    85      74.024  99.344  72.425  1.00  0.00           H  
ATOM   1153  CD  GLN    85      73.055  98.036  73.789  1.00  0.00           C  
ATOM   1154  OE1 GLN    85      71.892  98.010  74.138  1.00  0.00           O  
ATOM   1155  NE2 GLN    85      73.971  97.545  74.580  1.00  0.00           N  
ATOM   1156 HE21 GLN    85      73.571  96.970  75.307  1.00  0.00           H  
ATOM   1157 HE22 GLN    85      74.868  97.376  74.149  1.00  0.00           H  
ATOM   1158  C   GLN    85      70.810 100.254  70.072  1.00  0.00           C  
ATOM   1159  O   GLN    85      71.139 100.991  69.185  1.00  0.00           O  
ATOM   1160  N   SER    86      69.703  99.537  70.006  1.00  0.00           N  
ATOM   1161  H   SER    86      69.460  98.899  70.751  1.00  0.00           H  
ATOM   1162  CA  SER    86      68.682  99.618  68.999  1.00  0.00           C  
ATOM   1163  HA  SER    86      67.919  98.889  69.268  1.00  0.00           H  
ATOM   1164  CB  SER    86      68.075 101.010  68.990  1.00  0.00           C  
ATOM   1165  HB2 SER    86      68.604 101.858  68.556  1.00  0.00           H  
ATOM   1166  HB3 SER    86      67.146 100.935  68.426  1.00  0.00           H  
ATOM   1167  OG  SER    86      67.800 101.406  70.414  1.00  0.00           O  
ATOM   1168  HG  SER    86      68.625 101.792  70.716  1.00  0.00           H  
ATOM   1169  C   SER    86      69.217  99.267  67.620  1.00  0.00           C  
ATOM   1170  O   SER    86      69.408 100.206  66.852  1.00  0.00           O  
ATOM   1171  N   SER    87      69.778  98.050  67.410  1.00  0.00           N  
ATOM   1172  H   SER    87      69.580  97.361  68.121  1.00  0.00           H  
ATOM   1173  CA  SER    87      70.533  97.616  66.232  1.00  0.00           C  
ATOM   1174  HA  SER    87      71.176  98.426  65.885  1.00  0.00           H  
ATOM   1175  CB  SER    87      71.407  96.491  66.713  1.00  0.00           C  
ATOM   1176  HB2 SER    87      72.088  96.116  65.949  1.00  0.00           H  
ATOM   1177  HB3 SER    87      72.075  96.722  67.543  1.00  0.00           H  
ATOM   1178  OG  SER    87      70.557  95.336  67.021  1.00  0.00           O  
ATOM   1179  HG  SER    87      70.181  95.605  67.862  1.00  0.00           H  
ATOM   1180  C   SER    87      69.759  97.254  65.019  1.00  0.00           C  
ATOM   1181  O   SER    87      70.226  97.075  63.897  1.00  0.00           O  
ATOM   1182  N   GLN    88      68.429  97.137  65.184  1.00  0.00           N  
ATOM   1183  H   GLN    88      68.066  97.313  66.110  1.00  0.00           H  
ATOM   1184  CA  GLN    88      67.345  96.826  64.203  1.00  0.00           C  
ATOM   1185  HA  GLN    88      66.380  96.846  64.709  1.00  0.00           H  
ATOM   1186  CB  GLN    88      67.367  97.845  63.021  1.00  0.00           C  
ATOM   1187  HB2 GLN    88      68.345  97.831  62.540  1.00  0.00           H  
ATOM   1188  HB3 GLN    88      66.636  97.439  62.322  1.00  0.00           H  
ATOM   1189  CG  GLN    88      67.114  99.266  63.362  1.00  0.00           C  
ATOM   1190  HG2 GLN    88      66.151  99.352  63.865  1.00  0.00           H  
ATOM   1191  HG3 GLN    88      68.002  99.634  63.876  1.00  0.00           H  
ATOM   1192  CD  GLN    88      67.077 100.246  62.142  1.00  0.00           C  
ATOM   1193  OE1 GLN    88      67.726 100.061  61.137  1.00  0.00           O  
ATOM   1194  NE2 GLN    88      66.295 101.343  62.081  1.00  0.00           N  
ATOM   1195 HE21 GLN    88      65.708 101.499  62.888  1.00  0.00           H  
ATOM   1196 HE22 GLN    88      66.479 102.022  61.356  1.00  0.00           H  
ATOM   1197  C   GLN    88      67.342  95.383  63.651  1.00  0.00           C  
ATOM   1198  O   GLN    88      68.179  94.583  63.991  1.00  0.00           O  
ATOM   1199  N   SER    89      66.191  95.009  63.018  1.00  0.00           N  
ATOM   1200  H   SER    89      65.499  95.737  62.908  1.00  0.00           H  
ATOM   1201  CA  SER    89      65.838  93.689  62.436  1.00  0.00           C  
ATOM   1202  HA  SER    89      66.268  92.902  63.056  1.00  0.00           H  
ATOM   1203  CB  SER    89      64.342  93.472  62.255  1.00  0.00           C  
ATOM   1204  HB2 SER    89      63.934  93.299  63.250  1.00  0.00           H  
ATOM   1205  HB3 SER    89      63.827  94.351  61.867  1.00  0.00           H  
ATOM   1206  OG  SER    89      64.042  92.158  61.636  1.00  0.00           O  
ATOM   1207  HG  SER    89      63.300  91.753  62.090  1.00  0.00           H  
ATOM   1208  C   SER    89      66.541  93.451  61.087  1.00  0.00           C  
ATOM   1209  O   SER    89      66.859  94.370  60.343  1.00  0.00           O  
ATOM   1210  N   SER    90      66.911  92.154  60.816  1.00  0.00           N  
ATOM   1211  H   SER    90      66.767  91.523  61.591  1.00  0.00           H  
ATOM   1212  CA  SER    90      67.546  91.664  59.537  1.00  0.00           C  
ATOM   1213  HA  SER    90      67.444  92.454  58.793  1.00  0.00           H  
ATOM   1214  CB  SER    90      69.046  91.417  59.795  1.00  0.00           C  
ATOM   1215  HB2 SER    90      69.547  92.251  60.287  1.00  0.00           H  
ATOM   1216  HB3 SER    90      69.239  90.501  60.353  1.00  0.00           H  
ATOM   1217  OG  SER    90      69.717  91.308  58.532  1.00  0.00           O  
ATOM   1218  HG  SER    90      70.579  90.888  58.580  1.00  0.00           H  
ATOM   1219  C   SER    90      66.893  90.371  58.978  1.00  0.00           C  
ATOM   1220  O   SER    90      67.336  89.983  57.962  1.00  0.00           O  
ATOM   1221  N   TYR    91      65.836  89.855  59.624  1.00  0.00           N  
ATOM   1222  H   TYR    91      65.603  90.146  60.562  1.00  0.00           H  
ATOM   1223  CA  TYR    91      65.177  88.621  59.180  1.00  0.00           C  
ATOM   1224  HA  TYR    91      65.931  87.937  58.791  1.00  0.00           H  
ATOM   1225  CB  TYR    91      64.315  88.017  60.312  1.00  0.00           C  
ATOM   1226  HB2 TYR    91      64.931  87.788  61.182  1.00  0.00           H  
ATOM   1227  HB3 TYR    91      63.612  88.776  60.654  1.00  0.00           H  
ATOM   1228  CG  TYR    91      63.443  86.817  59.952  1.00  0.00           C  
ATOM   1229  CD1 TYR    91      62.054  86.945  59.775  1.00  0.00           C  
ATOM   1230  HD1 TYR    91      61.689  87.959  59.845  1.00  0.00           H  
ATOM   1231  CE1 TYR    91      61.204  85.871  59.364  1.00  0.00           C  
ATOM   1232  HE1 TYR    91      60.139  86.032  59.287  1.00  0.00           H  
ATOM   1233  CZ  TYR    91      61.831  84.625  59.087  1.00  0.00           C  
ATOM   1234  OH  TYR    91      61.091  83.614  58.627  1.00  0.00           O  
ATOM   1235  HH  TYR    91      60.163  83.747  58.419  1.00  0.00           H  
ATOM   1236  CE2 TYR    91      63.245  84.520  59.076  1.00  0.00           C  
ATOM   1237  HE2 TYR    91      63.677  83.598  58.716  1.00  0.00           H  
ATOM   1238  CD2 TYR    91      64.082  85.554  59.568  1.00  0.00           C  
ATOM   1239  HD2 TYR    91      65.154  85.453  59.661  1.00  0.00           H  
ATOM   1240  C   TYR    91      64.123  89.042  58.083  1.00  0.00           C  
ATOM   1241  O   TYR    91      63.295  89.966  58.268  1.00  0.00           O  
ATOM   1242  N   GLY    92      63.991  88.405  56.965  1.00  0.00           N  
ATOM   1243  H   GLY    92      63.312  88.759  56.306  1.00  0.00           H  
ATOM   1244  CA  GLY    92      64.835  87.326  56.444  1.00  0.00           C  
ATOM   1245  HA2 GLY    92      65.693  87.712  55.895  1.00  0.00           H  
ATOM   1246  HA3 GLY    92      65.219  86.768  57.298  1.00  0.00           H  
ATOM   1247  C   GLY    92      63.992  86.264  55.610  1.00  0.00           C  
ATOM   1248  O   GLY    92      62.780  86.070  55.828  1.00  0.00           O  
ATOM   1249  N   GLN    93      64.776  85.569  54.785  1.00  0.00           N  
ATOM   1250  H   GLN    93      65.756  85.489  55.019  1.00  0.00           H  
ATOM   1251  CA  GLN    93      64.224  84.550  53.873  1.00  0.00           C  
ATOM   1252  HA  GLN    93      63.556  83.878  54.411  1.00  0.00           H  
ATOM   1253  CB  GLN    93      63.429  85.154  52.706  1.00  0.00           C  
ATOM   1254  HB2 GLN    93      62.555  85.565  53.211  1.00  0.00           H  
ATOM   1255  HB3 GLN    93      63.992  85.952  52.222  1.00  0.00           H  
ATOM   1256  CG  GLN    93      62.991  84.109  51.655  1.00  0.00           C  
ATOM   1257  HG2 GLN    93      62.490  84.687  50.879  1.00  0.00           H  
ATOM   1258  HG3 GLN    93      63.823  83.651  51.121  1.00  0.00           H  
ATOM   1259  CD  GLN    93      61.917  83.144  52.155  1.00  0.00           C  
ATOM   1260  OE1 GLN    93      62.022  82.529  53.190  1.00  0.00           O  
ATOM   1261  NE2 GLN    93      60.961  82.780  51.381  1.00  0.00           N  
ATOM   1262 HE21 GLN    93      60.385  81.986  51.624  1.00  0.00           H  
ATOM   1263 HE22 GLN    93      60.890  83.272  50.502  1.00  0.00           H  
ATOM   1264  C   GLN    93      65.340  83.716  53.295  1.00  0.00           C  
ATOM   1265  O   GLN    93      66.072  84.248  52.464  1.00  0.00           O  
ATOM   1266  N   GLN    94      65.429  82.442  53.617  1.00  0.00           N  
ATOM   1267  H   GLN    94      64.960  82.163  54.467  1.00  0.00           H  
ATOM   1268  CA  GLN    94      66.253  81.484  53.001  1.00  0.00           C  
ATOM   1269  HA  GLN    94      66.984  82.067  52.439  1.00  0.00           H  
ATOM   1270  CB  GLN    94      67.023  80.639  54.081  1.00  0.00           C  
ATOM   1271  HB2 GLN    94      66.362  80.129  54.781  1.00  0.00           H  
ATOM   1272  HB3 GLN    94      67.572  79.794  53.665  1.00  0.00           H  
ATOM   1273  CG  GLN    94      68.038  81.487  54.931  1.00  0.00           C  
ATOM   1274  HG2 GLN    94      67.477  82.154  55.586  1.00  0.00           H  
ATOM   1275  HG3 GLN    94      68.404  80.845  55.733  1.00  0.00           H  
ATOM   1276  CD  GLN    94      69.165  81.944  54.096  1.00  0.00           C  
ATOM   1277  OE1 GLN    94      69.262  81.546  52.937  1.00  0.00           O  
ATOM   1278  NE2 GLN    94      70.093  82.662  54.624  1.00  0.00           N  
ATOM   1279 HE21 GLN    94      70.012  82.777  55.624  1.00  0.00           H  
ATOM   1280 HE22 GLN    94      70.926  82.903  54.106  1.00  0.00           H  
ATOM   1281  C   GLN    94      65.421  80.530  52.086  1.00  0.00           C  
ATOM   1282  O   GLN    94      65.952  79.805  51.216  1.00  0.00           O  
ATOM   1283  N   SER    95      64.081  80.491  52.278  1.00  0.00           N  
ATOM   1284  H   SER    95      63.620  81.156  52.884  1.00  0.00           H  
ATOM   1285  CA  SER    95      63.187  79.577  51.575  1.00  0.00           C  
ATOM   1286  HA  SER    95      63.647  78.590  51.620  1.00  0.00           H  
ATOM   1287  CB  SER    95      61.817  79.518  52.206  1.00  0.00           C  
ATOM   1288  HB2 SER    95      61.161  80.384  52.295  1.00  0.00           H  
ATOM   1289  HB3 SER    95      61.237  78.771  51.663  1.00  0.00           H  
ATOM   1290  OG  SER    95      62.030  79.118  53.494  1.00  0.00           O  
ATOM   1291  HG  SER    95      61.207  78.703  53.762  1.00  0.00           H  
ATOM   1292  C   SER    95      63.070  79.970  50.115  1.00  0.00           C  
ATOM   1293  O   SER    95      63.048  81.118  49.684  1.00  0.00           O  
ATOM   1294  N   SER    96      62.824  78.967  49.321  1.00  0.00           N  
ATOM   1295  H   SER    96      62.883  78.043  49.725  1.00  0.00           H  
ATOM   1296  CA  SER    96      62.619  79.111  47.873  1.00  0.00           C  
ATOM   1297  HA  SER    96      63.271  79.837  47.388  1.00  0.00           H  
ATOM   1298  CB  SER    96      63.038  77.823  47.247  1.00  0.00           C  
ATOM   1299  HB2 SER    96      62.570  76.950  47.702  1.00  0.00           H  
ATOM   1300  HB3 SER    96      62.709  77.847  46.208  1.00  0.00           H  
ATOM   1301  OG  SER    96      64.375  77.513  47.427  1.00  0.00           O  
ATOM   1302  HG  SER    96      64.650  76.856  46.783  1.00  0.00           H  
ATOM   1303  C   SER    96      61.194  79.406  47.523  1.00  0.00           C  
ATOM   1304  O   SER    96      60.284  78.754  47.947  1.00  0.00           O  
ATOM   1305  N   TYR    97      61.000  80.403  46.680  1.00  0.00           N  
ATOM   1306  H   TYR    97      60.018  80.605  46.564  1.00  0.00           H  
ATOM   1307  CA  TYR    97      61.812  81.263  45.761  1.00  0.00           C  
ATOM   1308  HA  TYR    97      61.089  81.536  44.993  1.00  0.00           H  
ATOM   1309  CB  TYR    97      62.314  82.540  46.470  1.00  0.00           C  
ATOM   1310  HB2 TYR    97      61.551  83.011  47.090  1.00  0.00           H  
ATOM   1311  HB3 TYR    97      63.066  82.237  47.198  1.00  0.00           H  
ATOM   1312  CG  TYR    97      62.983  83.618  45.563  1.00  0.00           C  
ATOM   1313  CD1 TYR    97      62.237  84.601  44.956  1.00  0.00           C  
ATOM   1314  HD1 TYR    97      61.162  84.504  44.990  1.00  0.00           H  
ATOM   1315  CE1 TYR    97      62.912  85.709  44.325  1.00  0.00           C  
ATOM   1316  HE1 TYR    97      62.336  86.318  43.645  1.00  0.00           H  
ATOM   1317  CZ  TYR    97      64.257  85.702  44.195  1.00  0.00           C  
ATOM   1318  OH  TYR    97      64.765  86.516  43.299  1.00  0.00           O  
ATOM   1319  HH  TYR    97      65.615  86.166  43.022  1.00  0.00           H  
ATOM   1320  CE2 TYR    97      64.978  84.760  44.934  1.00  0.00           C  
ATOM   1321  HE2 TYR    97      66.050  84.641  44.879  1.00  0.00           H  
ATOM   1322  CD2 TYR    97      64.367  83.668  45.540  1.00  0.00           C  
ATOM   1323  HD2 TYR    97      64.959  82.900  46.017  1.00  0.00           H  
ATOM   1324  C   TYR    97      62.756  80.501  44.852  1.00  0.00           C  
ATOM   1325  O   TYR    97      63.955  80.680  44.953  1.00  0.00           O  
ATOM   1326  N   PRO    98      62.310  79.579  43.924  1.00  0.00           N  
ATOM   1327  CD  PRO    98      63.126  79.115  42.795  1.00  0.00           C  
ATOM   1328  HD2 PRO    98      63.348  78.073  43.023  1.00  0.00           H  
ATOM   1329  HD3 PRO    98      64.036  79.703  42.673  1.00  0.00           H  
ATOM   1330  CG  PRO    98      62.337  79.140  41.398  1.00  0.00           C  
ATOM   1331  HG2 PRO    98      62.576  78.187  40.925  1.00  0.00           H  
ATOM   1332  HG3 PRO    98      62.488  80.037  40.798  1.00  0.00           H  
ATOM   1333  CB  PRO    98      60.903  79.028  41.945  1.00  0.00           C  
ATOM   1334  HB2 PRO    98      60.586  77.995  41.806  1.00  0.00           H  
ATOM   1335  HB3 PRO    98      60.248  79.770  41.488  1.00  0.00           H  
ATOM   1336  CA  PRO    98      60.868  79.460  43.449  1.00  0.00           C  
ATOM   1337  HA  PRO    98      60.331  80.408  43.495  1.00  0.00           H  
ATOM   1338  C   PRO    98      60.048  78.390  44.223  1.00  0.00           C  
ATOM   1339  O   PRO    98      60.587  77.644  45.104  1.00  0.00           O  
ATOM   1340  N   GLY    99      58.807  78.470  43.989  1.00  0.00           N  
ATOM   1341  H   GLY    99      58.556  79.153  43.288  1.00  0.00           H  
ATOM   1342  CA  GLY    99      57.782  77.584  44.607  1.00  0.00           C  
ATOM   1343  HA2 GLY    99      58.113  77.407  45.631  1.00  0.00           H  
ATOM   1344  HA3 GLY    99      56.767  77.981  44.588  1.00  0.00           H  
ATOM   1345  C   GLY    99      57.744  76.196  43.956  1.00  0.00           C  
ATOM   1346  O   GLY    99      58.462  75.926  43.018  1.00  0.00           O  
ATOM   1347  N   TYR   100      56.958  75.266  44.465  1.00  0.00           N  
ATOM   1348  H   TYR   100      56.451  75.559  45.287  1.00  0.00           H  
ATOM   1349  CA  TYR   100      56.835  73.822  44.117  1.00  0.00           C  
ATOM   1350  HA  TYR   100      57.730  73.534  43.566  1.00  0.00           H  
ATOM   1351  CB  TYR   100      56.754  72.923  45.356  1.00  0.00           C  
ATOM   1352  HB2 TYR   100      56.397  71.953  45.009  1.00  0.00           H  
ATOM   1353  HB3 TYR   100      57.761  72.693  45.705  1.00  0.00           H  
ATOM   1354  CG  TYR   100      55.867  73.396  46.529  1.00  0.00           C  
ATOM   1355  CD1 TYR   100      54.469  73.652  46.309  1.00  0.00           C  
ATOM   1356  HD1 TYR   100      54.060  73.380  45.348  1.00  0.00           H  
ATOM   1357  CE1 TYR   100      53.711  74.124  47.347  1.00  0.00           C  
ATOM   1358  HE1 TYR   100      52.699  74.399  47.088  1.00  0.00           H  
ATOM   1359  CZ  TYR   100      54.245  74.482  48.609  1.00  0.00           C  
ATOM   1360  OH  TYR   100      53.532  75.093  49.621  1.00  0.00           O  
ATOM   1361  HH  TYR   100      52.586  75.142  49.463  1.00  0.00           H  
ATOM   1362  CE2 TYR   100      55.685  74.375  48.762  1.00  0.00           C  
ATOM   1363  HE2 TYR   100      56.076  74.714  49.710  1.00  0.00           H  
ATOM   1364  CD2 TYR   100      56.487  73.782  47.704  1.00  0.00           C  
ATOM   1365  HD2 TYR   100      57.545  73.613  47.840  1.00  0.00           H  
ATOM   1366  C   TYR   100      55.672  73.599  43.049  1.00  0.00           C  
ATOM   1367  O   TYR   100      55.348  72.469  42.587  1.00  0.00           O  
ATOM   1368  N   GLY   101      55.159  74.732  42.459  1.00  0.00           N  
ATOM   1369  H   GLY   101      55.357  75.594  42.948  1.00  0.00           H  
ATOM   1370  CA  GLY   101      54.133  74.723  41.425  1.00  0.00           C  
ATOM   1371  HA2 GLY   101      54.201  75.595  40.774  1.00  0.00           H  
ATOM   1372  HA3 GLY   101      54.182  73.791  40.863  1.00  0.00           H  
ATOM   1373  C   GLY   101      52.646  74.590  41.945  1.00  0.00           C  
ATOM   1374  O   GLY   101      52.363  74.935  43.100  1.00  0.00           O  
ATOM   1375  N   GLN   102      51.697  74.124  41.143  1.00  0.00           N  
ATOM   1376  H   GLN   102      51.888  74.070  40.153  1.00  0.00           H  
ATOM   1377  CA  GLN   102      50.271  73.982  41.524  1.00  0.00           C  
ATOM   1378  HA  GLN   102      49.987  75.000  41.793  1.00  0.00           H  
ATOM   1379  CB  GLN   102      49.512  73.598  40.251  1.00  0.00           C  
ATOM   1380  HB2 GLN   102      49.835  74.210  39.408  1.00  0.00           H  
ATOM   1381  HB3 GLN   102      49.798  72.570  40.027  1.00  0.00           H  
ATOM   1382  CG  GLN   102      47.980  73.428  40.431  1.00  0.00           C  
ATOM   1383  HG2 GLN   102      47.574  73.008  39.511  1.00  0.00           H  
ATOM   1384  HG3 GLN   102      47.730  72.668  41.170  1.00  0.00           H  
ATOM   1385  CD  GLN   102      47.306  74.718  40.828  1.00  0.00           C  
ATOM   1386  OE1 GLN   102      47.728  75.860  40.594  1.00  0.00           O  
ATOM   1387  NE2 GLN   102      46.107  74.522  41.310  1.00  0.00           N  
ATOM   1388 HE21 GLN   102      45.759  73.575  41.372  1.00  0.00           H  
ATOM   1389 HE22 GLN   102      45.604  75.328  41.653  1.00  0.00           H  
ATOM   1390  C   GLN   102      49.928  73.038  42.754  1.00  0.00           C  
ATOM   1391  O   GLN   102      48.970  73.338  43.491  1.00  0.00           O  
ATOM   1392  N   GLN   103      50.784  72.033  42.927  1.00  0.00           N  
ATOM   1393  H   GLN   103      51.436  71.840  42.180  1.00  0.00           H  
ATOM   1394  CA  GLN   103      50.919  71.086  44.044  1.00  0.00           C  
ATOM   1395  HA  GLN   103      50.490  71.579  44.916  1.00  0.00           H  
ATOM   1396  CB  GLN   103      50.159  69.699  43.891  1.00  0.00           C  
ATOM   1397  HB2 GLN   103      50.598  69.272  42.990  1.00  0.00           H  
ATOM   1398  HB3 GLN   103      50.360  69.142  44.806  1.00  0.00           H  
ATOM   1399  CG  GLN   103      48.617  69.828  43.670  1.00  0.00           C  
ATOM   1400  HG2 GLN   103      48.452  70.436  42.780  1.00  0.00           H  
ATOM   1401  HG3 GLN   103      48.198  68.831  43.533  1.00  0.00           H  
ATOM   1402  CD  GLN   103      47.866  70.465  44.807  1.00  0.00           C  
ATOM   1403  OE1 GLN   103      48.415  71.279  45.596  1.00  0.00           O  
ATOM   1404  NE2 GLN   103      46.518  70.336  44.881  1.00  0.00           N  
ATOM   1405 HE21 GLN   103      45.982  70.677  45.667  1.00  0.00           H  
ATOM   1406 HE22 GLN   103      46.098  69.598  44.335  1.00  0.00           H  
ATOM   1407  C   GLN   103      52.465  70.776  44.304  1.00  0.00           C  
ATOM   1408  O   GLN   103      53.298  70.685  43.391  1.00  0.00           O  
ATOM   1409  N   PRO   104      52.900  70.545  45.590  1.00  0.00           N  
ATOM   1410  CD  PRO   104      52.046  70.795  46.772  1.00  0.00           C  
ATOM   1411  HD2 PRO   104      51.035  70.392  46.715  1.00  0.00           H  
ATOM   1412  HD3 PRO   104      51.908  71.852  47.001  1.00  0.00           H  
ATOM   1413  CG  PRO   104      52.701  69.921  47.871  1.00  0.00           C  
ATOM   1414  HG2 PRO   104      52.412  68.874  47.777  1.00  0.00           H  
ATOM   1415  HG3 PRO   104      52.429  70.451  48.783  1.00  0.00           H  
ATOM   1416  CB  PRO   104      54.163  70.064  47.555  1.00  0.00           C  
ATOM   1417  HB2 PRO   104      54.688  69.261  48.073  1.00  0.00           H  
ATOM   1418  HB3 PRO   104      54.585  71.022  47.859  1.00  0.00           H  
ATOM   1419  CA  PRO   104      54.198  70.043  46.015  1.00  0.00           C  
ATOM   1420  HA  PRO   104      55.034  70.655  45.676  1.00  0.00           H  
ATOM   1421  C   PRO   104      54.390  68.644  45.329  1.00  0.00           C  
ATOM   1422  O   PRO   104      53.429  67.898  45.106  1.00  0.00           O  
ATOM   1423  N   ALA   105      55.654  68.278  45.050  1.00  0.00           N  
ATOM   1424  H   ALA   105      56.423  68.878  45.311  1.00  0.00           H  
ATOM   1425  CA  ALA   105      56.082  66.929  44.654  1.00  0.00           C  
ATOM   1426  HA  ALA   105      55.517  66.471  43.842  1.00  0.00           H  
ATOM   1427  CB  ALA   105      57.563  66.975  44.228  1.00  0.00           C  
ATOM   1428  HB1 ALA   105      57.669  66.001  43.751  1.00  0.00           H  
ATOM   1429  HB2 ALA   105      57.595  67.677  43.395  1.00  0.00           H  
ATOM   1430  HB3 ALA   105      58.301  67.121  45.017  1.00  0.00           H  
ATOM   1431  C   ALA   105      55.850  66.019  45.819  1.00  0.00           C  
ATOM   1432  O   ALA   105      55.989  66.418  46.972  1.00  0.00           O  
ATOM   1433  N   PRO   106      55.589  64.736  45.628  1.00  0.00           N  
ATOM   1434  CD  PRO   106      55.249  64.124  44.291  1.00  0.00           C  
ATOM   1435  HD2 PRO   106      56.009  64.475  43.592  1.00  0.00           H  
ATOM   1436  HD3 PRO   106      54.227  64.418  44.053  1.00  0.00           H  
ATOM   1437  CG  PRO   106      55.442  62.584  44.499  1.00  0.00           C  
ATOM   1438  HG2 PRO   106      56.442  62.156  44.437  1.00  0.00           H  
ATOM   1439  HG3 PRO   106      54.731  62.078  43.846  1.00  0.00           H  
ATOM   1440  CB  PRO   106      55.023  62.378  45.993  1.00  0.00           C  
ATOM   1441  HB2 PRO   106      55.503  61.518  46.460  1.00  0.00           H  
ATOM   1442  HB3 PRO   106      53.950  62.402  46.184  1.00  0.00           H  
ATOM   1443  CA  PRO   106      55.544  63.707  46.653  1.00  0.00           C  
ATOM   1444  HA  PRO   106      54.901  64.020  47.475  1.00  0.00           H  
ATOM   1445  C   PRO   106      56.965  63.399  47.263  1.00  0.00           C  
ATOM   1446  O   PRO   106      57.919  63.414  46.516  1.00  0.00           O  
ATOM   1447  N   SER   107      57.103  63.079  48.479  1.00  0.00           N  
ATOM   1448  H   SER   107      56.261  63.064  49.037  1.00  0.00           H  
ATOM   1449  CA  SER   107      58.352  62.809  49.218  1.00  0.00           C  
ATOM   1450  HA  SER   107      59.252  63.087  48.669  1.00  0.00           H  
ATOM   1451  CB  SER   107      58.219  63.261  50.699  1.00  0.00           C  
ATOM   1452  HB2 SER   107      57.488  62.755  51.329  1.00  0.00           H  
ATOM   1453  HB3 SER   107      59.147  63.123  51.255  1.00  0.00           H  
ATOM   1454  OG  SER   107      57.817  64.597  50.648  1.00  0.00           O  
ATOM   1455  HG  SER   107      58.205  64.962  51.447  1.00  0.00           H  
ATOM   1456  C   SER   107      58.435  61.242  49.179  1.00  0.00           C  
ATOM   1457  O   SER   107      58.054  60.630  50.182  1.00  0.00           O  
ATOM   1458  N   SER   108      58.852  60.735  47.999  1.00  0.00           N  
ATOM   1459  H   SER   108      59.114  61.438  47.323  1.00  0.00           H  
ATOM   1460  CA  SER   108      59.091  59.289  47.717  1.00  0.00           C  
ATOM   1461  HA  SER   108      58.409  58.573  48.175  1.00  0.00           H  
ATOM   1462  CB  SER   108      59.119  59.055  46.203  1.00  0.00           C  
ATOM   1463  HB2 SER   108      59.983  59.622  45.857  1.00  0.00           H  
ATOM   1464  HB3 SER   108      59.318  57.989  46.088  1.00  0.00           H  
ATOM   1465  OG  SER   108      57.934  59.274  45.460  1.00  0.00           O  
ATOM   1466  HG  SER   108      57.211  58.788  45.863  1.00  0.00           H  
ATOM   1467  C   SER   108      60.459  58.818  48.226  1.00  0.00           C  
ATOM   1468  O   SER   108      61.289  59.628  48.668  1.00  0.00           O  
ATOM   1469  N   THR   109      60.812  57.525  48.177  1.00  0.00           N  
ATOM   1470  H   THR   109      60.124  56.859  47.857  1.00  0.00           H  
ATOM   1471  CA  THR   109      62.118  56.919  48.390  1.00  0.00           C  
ATOM   1472  HA  THR   109      62.905  57.612  48.095  1.00  0.00           H  
ATOM   1473  CB  THR   109      62.221  56.516  49.807  1.00  0.00           C  
ATOM   1474  HB  THR   109      63.115  55.912  49.960  1.00  0.00           H  
ATOM   1475  CG2 THR   109      62.203  57.671  50.794  1.00  0.00           C  
ATOM   1476 HG21 THR   109      61.178  58.041  50.751  1.00  0.00           H  
ATOM   1477 HG22 THR   109      62.441  57.308  51.794  1.00  0.00           H  
ATOM   1478 HG23 THR   109      62.860  58.472  50.454  1.00  0.00           H  
ATOM   1479  OG1 THR   109      61.179  55.634  50.275  1.00  0.00           O  
ATOM   1480  HG1 THR   109      61.442  55.278  51.127  1.00  0.00           H  
ATOM   1481  C   THR   109      62.324  55.717  47.508  1.00  0.00           C  
ATOM   1482  O   THR   109      61.345  55.097  47.075  1.00  0.00           O  
ATOM   1483  N   SER   110      63.623  55.376  47.300  1.00  0.00           N  
ATOM   1484  H   SER   110      64.366  55.975  47.629  1.00  0.00           H  
ATOM   1485  CA  SER   110      64.070  54.212  46.548  1.00  0.00           C  
ATOM   1486  HA  SER   110      63.557  54.152  45.588  1.00  0.00           H  
ATOM   1487  CB  SER   110      65.584  54.381  46.185  1.00  0.00           C  
ATOM   1488  HB2 SER   110      66.021  53.515  45.686  1.00  0.00           H  
ATOM   1489  HB3 SER   110      65.649  55.318  45.632  1.00  0.00           H  
ATOM   1490  OG  SER   110      66.324  54.588  47.377  1.00  0.00           O  
ATOM   1491  HG  SER   110      67.252  54.584  47.130  1.00  0.00           H  
ATOM   1492  C   SER   110      63.782  52.861  47.214  1.00  0.00           C  
ATOM   1493  O   SER   110      63.299  52.691  48.363  1.00  0.00           O  
ATOM   1494  N   GLY   111      64.229  51.802  46.528  1.00  0.00           N  
ATOM   1495  H   GLY   111      64.630  51.958  45.614  1.00  0.00           H  
ATOM   1496  CA  GLY   111      63.864  50.361  46.991  1.00  0.00           C  
ATOM   1497  HA2 GLY   111      64.523  49.611  46.552  1.00  0.00           H  
ATOM   1498  HA3 GLY   111      63.996  50.279  48.070  1.00  0.00           H  
ATOM   1499  C   GLY   111      62.406  49.914  46.731  1.00  0.00           C  
ATOM   1500  O   GLY   111      61.756  50.437  45.844  1.00  0.00           O  
ATOM   1501  N   SER   112      61.875  48.900  47.402  1.00  0.00           N  
ATOM   1502  H   SER   112      60.878  48.833  47.256  1.00  0.00           H  
ATOM   1503  CA  SER   112      62.395  48.089  48.461  1.00  0.00           C  
ATOM   1504  HA  SER   112      61.604  47.340  48.425  1.00  0.00           H  
ATOM   1505  CB  SER   112      63.709  47.270  48.022  1.00  0.00           C  
ATOM   1506  HB2 SER   112      63.314  46.511  47.348  1.00  0.00           H  
ATOM   1507  HB3 SER   112      64.490  47.886  47.576  1.00  0.00           H  
ATOM   1508  OG  SER   112      64.259  46.605  49.067  1.00  0.00           O  
ATOM   1509  HG  SER   112      63.892  45.722  48.982  1.00  0.00           H  
ATOM   1510  C   SER   112      62.319  48.770  49.860  1.00  0.00           C  
ATOM   1511  O   SER   112      63.030  49.725  50.180  1.00  0.00           O  
ATOM   1512  N   TYR   113      61.537  48.278  50.829  1.00  0.00           N  
ATOM   1513  H   TYR   113      61.549  48.856  51.657  1.00  0.00           H  
ATOM   1514  CA  TYR   113      60.716  47.019  50.747  1.00  0.00           C  
ATOM   1515  HA  TYR   113      61.103  46.272  50.054  1.00  0.00           H  
ATOM   1516  CB  TYR   113      60.847  46.199  52.032  1.00  0.00           C  
ATOM   1517  HB2 TYR   113      60.535  46.837  52.859  1.00  0.00           H  
ATOM   1518  HB3 TYR   113      60.117  45.392  51.975  1.00  0.00           H  
ATOM   1519  CG  TYR   113      62.203  45.659  52.324  1.00  0.00           C  
ATOM   1520  CD1 TYR   113      62.567  44.332  51.943  1.00  0.00           C  
ATOM   1521  HD1 TYR   113      61.868  43.668  51.455  1.00  0.00           H  
ATOM   1522  CE1 TYR   113      63.881  43.941  51.994  1.00  0.00           C  
ATOM   1523  HE1 TYR   113      64.080  42.967  51.571  1.00  0.00           H  
ATOM   1524  CZ  TYR   113      64.797  44.719  52.666  1.00  0.00           C  
ATOM   1525  OH  TYR   113      66.025  44.384  53.033  1.00  0.00           O  
ATOM   1526  HH  TYR   113      66.176  43.436  53.052  1.00  0.00           H  
ATOM   1527  CE2 TYR   113      64.514  46.047  53.009  1.00  0.00           C  
ATOM   1528  HE2 TYR   113      65.301  46.628  53.466  1.00  0.00           H  
ATOM   1529  CD2 TYR   113      63.215  46.550  52.848  1.00  0.00           C  
ATOM   1530  HD2 TYR   113      62.955  47.580  53.043  1.00  0.00           H  
ATOM   1531  C   TYR   113      59.316  47.420  50.353  1.00  0.00           C  
ATOM   1532  O   TYR   113      58.668  46.483  49.831  1.00  0.00           O  
ATOM   1533  N   GLY   114      58.955  48.656  50.497  1.00  0.00           N  
ATOM   1534  H   GLY   114      59.682  49.222  50.912  1.00  0.00           H  
ATOM   1535  CA  GLY   114      57.809  49.208  49.736  1.00  0.00           C  
ATOM   1536  HA2 GLY   114      57.029  48.475  49.941  1.00  0.00           H  
ATOM   1537  HA3 GLY   114      57.608  50.211  50.113  1.00  0.00           H  
ATOM   1538  C   GLY   114      57.939  49.344  48.222  1.00  0.00           C  
ATOM   1539  O   GLY   114      58.773  48.673  47.576  1.00  0.00           O  
ATOM   1540  N   SER   115      57.214  50.271  47.599  1.00  0.00           N  
ATOM   1541  H   SER   115      57.274  50.291  46.591  1.00  0.00           H  
ATOM   1542  CA  SER   115      56.405  51.353  48.190  1.00  0.00           C  
ATOM   1543  HA  SER   115      57.014  51.849  48.945  1.00  0.00           H  
ATOM   1544  CB  SER   115      56.190  52.357  47.082  1.00  0.00           C  
ATOM   1545  HB2 SER   115      55.551  53.175  47.416  1.00  0.00           H  
ATOM   1546  HB3 SER   115      57.137  52.853  46.869  1.00  0.00           H  
ATOM   1547  OG  SER   115      55.559  51.721  45.936  1.00  0.00           O  
ATOM   1548  HG  SER   115      55.415  52.410  45.283  1.00  0.00           H  
ATOM   1549  C   SER   115      55.131  50.797  48.869  1.00  0.00           C  
ATOM   1550  O   SER   115      54.889  49.609  48.731  1.00  0.00           O  
ATOM   1551  N   SER   116      54.380  51.696  49.446  1.00  0.00           N  
ATOM   1552  H   SER   116      54.801  52.611  49.529  1.00  0.00           H  
ATOM   1553  CA  SER   116      53.048  51.420  49.975  1.00  0.00           C  
ATOM   1554  HA  SER   116      53.142  50.683  50.773  1.00  0.00           H  
ATOM   1555  CB  SER   116      52.295  52.660  50.489  1.00  0.00           C  
ATOM   1556  HB2 SER   116      52.022  53.369  49.707  1.00  0.00           H  
ATOM   1557  HB3 SER   116      51.347  52.380  50.948  1.00  0.00           H  
ATOM   1558  OG  SER   116      53.109  53.405  51.380  1.00  0.00           O  
ATOM   1559  HG  SER   116      52.914  53.150  52.285  1.00  0.00           H  
ATOM   1560  C   SER   116      52.135  50.694  48.954  1.00  0.00           C  
ATOM   1561  O   SER   116      51.882  51.192  47.854  1.00  0.00           O  
ATOM   1562  N   SER   117      51.802  49.413  49.117  1.00  0.00           N  
ATOM   1563  H   SER   117      52.036  49.115  50.054  1.00  0.00           H  
ATOM   1564  CA  SER   117      51.105  48.469  48.285  1.00  0.00           C  
ATOM   1565  HA  SER   117      50.963  48.921  47.304  1.00  0.00           H  
ATOM   1566  CB  SER   117      51.989  47.219  47.977  1.00  0.00           C  
ATOM   1567  HB2 SER   117      52.306  46.590  48.809  1.00  0.00           H  
ATOM   1568  HB3 SER   117      51.430  46.566  47.305  1.00  0.00           H  
ATOM   1569  OG  SER   117      53.122  47.631  47.214  1.00  0.00           O  
ATOM   1570  HG  SER   117      53.425  46.927  46.635  1.00  0.00           H  
ATOM   1571  C   SER   117      49.664  48.054  48.764  1.00  0.00           C  
ATOM   1572  O   SER   117      48.960  47.315  48.094  1.00  0.00           O  
ATOM   1573  N   GLN   118      49.149  48.640  49.888  1.00  0.00           N  
ATOM   1574  H   GLN   118      49.794  49.175  50.452  1.00  0.00           H  
ATOM   1575  CA  GLN   118      47.810  48.395  50.488  1.00  0.00           C  
ATOM   1576  HA  GLN   118      47.610  49.168  51.230  1.00  0.00           H  
ATOM   1577  CB  GLN   118      46.695  48.445  49.404  1.00  0.00           C  
ATOM   1578  HB2 GLN   118      46.792  49.342  48.792  1.00  0.00           H  
ATOM   1579  HB3 GLN   118      46.547  47.462  48.957  1.00  0.00           H  
ATOM   1580  CG  GLN   118      45.278  48.641  50.082  1.00  0.00           C  
ATOM   1581  HG2 GLN   118      45.260  47.923  50.903  1.00  0.00           H  
ATOM   1582  HG3 GLN   118      45.210  49.647  50.495  1.00  0.00           H  
ATOM   1583  CD  GLN   118      44.177  48.466  49.063  1.00  0.00           C  
ATOM   1584  OE1 GLN   118      44.348  48.332  47.876  1.00  0.00           O  
ATOM   1585  NE2 GLN   118      42.962  48.449  49.571  1.00  0.00           N  
ATOM   1586 HE21 GLN   118      42.837  48.662  50.550  1.00  0.00           H  
ATOM   1587 HE22 GLN   118      42.220  48.332  48.896  1.00  0.00           H  
ATOM   1588  C   GLN   118      47.794  47.048  51.245  1.00  0.00           C  
ATOM   1589  O   GLN   118      48.109  45.999  50.679  1.00  0.00           O  
ATOM   1590  N   SER   119      47.296  47.010  52.503  1.00  0.00           N  
ATOM   1591  H   SER   119      47.220  46.078  52.885  1.00  0.00           H  
ATOM   1592  CA  SER   119      47.038  48.131  53.491  1.00  0.00           C  
ATOM   1593  HA  SER   119      46.578  48.900  52.871  1.00  0.00           H  
ATOM   1594  CB  SER   119      45.963  47.736  54.494  1.00  0.00           C  
ATOM   1595  HB2 SER   119      46.211  46.933  55.189  1.00  0.00           H  
ATOM   1596  HB3 SER   119      45.759  48.651  55.051  1.00  0.00           H  
ATOM   1597  OG  SER   119      44.785  47.339  53.833  1.00  0.00           O  
ATOM   1598  HG  SER   119      44.170  46.970  54.472  1.00  0.00           H  
ATOM   1599  C   SER   119      48.298  48.693  54.155  1.00  0.00           C  
ATOM   1600  O   SER   119      49.431  48.239  53.914  1.00  0.00           O  
ATOM   1601  N   SER   120      48.146  49.628  55.021  1.00  0.00           N  
ATOM   1602  H   SER   120      47.219  49.987  55.200  1.00  0.00           H  
ATOM   1603  CA  SER   120      49.203  50.110  55.836  1.00  0.00           C  
ATOM   1604  HA  SER   120      50.116  50.186  55.245  1.00  0.00           H  
ATOM   1605  CB  SER   120      48.884  51.523  56.402  1.00  0.00           C  
ATOM   1606  HB2 SER   120      48.912  52.221  55.566  1.00  0.00           H  
ATOM   1607  HB3 SER   120      47.868  51.538  56.796  1.00  0.00           H  
ATOM   1608  OG  SER   120      49.823  51.965  57.428  1.00  0.00           O  
ATOM   1609  HG  SER   120      49.491  51.481  58.188  1.00  0.00           H  
ATOM   1610  C   SER   120      49.641  49.144  56.965  1.00  0.00           C  
ATOM   1611  O   SER   120      48.801  48.419  57.493  1.00  0.00           O  
ATOM   1612  N   SER   121      50.846  48.936  57.378  1.00  0.00           N  
ATOM   1613  H   SER   121      50.956  48.181  58.039  1.00  0.00           H  
ATOM   1614  CA  SER   121      52.011  49.546  56.799  1.00  0.00           C  
ATOM   1615  HA  SER   121      51.809  50.552  56.432  1.00  0.00           H  
ATOM   1616  CB  SER   121      53.201  49.581  57.788  1.00  0.00           C  
ATOM   1617  HB2 SER   121      53.420  48.548  58.060  1.00  0.00           H  
ATOM   1618  HB3 SER   121      54.067  49.920  57.219  1.00  0.00           H  
ATOM   1619  OG  SER   121      52.912  50.433  58.859  1.00  0.00           O  
ATOM   1620  HG  SER   121      53.124  50.059  59.718  1.00  0.00           H  
ATOM   1621  C   SER   121      52.553  48.731  55.642  1.00  0.00           C  
ATOM   1622  O   SER   121      53.174  49.315  54.708  1.00  0.00           O  
ATOM   1623  N   TYR   122      52.391  47.390  55.713  1.00  0.00           N  
ATOM   1624  H   TYR   122      51.951  46.970  56.520  1.00  0.00           H  
ATOM   1625  CA  TYR   122      52.771  46.504  54.561  1.00  0.00           C  
ATOM   1626  HA  TYR   122      53.032  47.153  53.726  1.00  0.00           H  
ATOM   1627  CB  TYR   122      53.977  45.581  54.954  1.00  0.00           C  
ATOM   1628  HB2 TYR   122      53.900  44.854  55.762  1.00  0.00           H  
ATOM   1629  HB3 TYR   122      54.093  44.864  54.141  1.00  0.00           H  
ATOM   1630  CG  TYR   122      55.263  46.323  55.233  1.00  0.00           C  
ATOM   1631  CD1 TYR   122      55.596  46.567  56.585  1.00  0.00           C  
ATOM   1632  HD1 TYR   122      54.889  46.349  57.372  1.00  0.00           H  
ATOM   1633  CE1 TYR   122      56.708  47.389  56.902  1.00  0.00           C  
ATOM   1634  HE1 TYR   122      56.868  47.649  57.938  1.00  0.00           H  
ATOM   1635  CZ  TYR   122      57.470  47.863  55.815  1.00  0.00           C  
ATOM   1636  OH  TYR   122      58.592  48.612  56.113  1.00  0.00           O  
ATOM   1637  HH  TYR   122      59.081  48.991  55.379  1.00  0.00           H  
ATOM   1638  CE2 TYR   122      57.208  47.585  54.499  1.00  0.00           C  
ATOM   1639  HE2 TYR   122      57.857  47.932  53.709  1.00  0.00           H  
ATOM   1640  CD2 TYR   122      56.166  46.733  54.197  1.00  0.00           C  
ATOM   1641  HD2 TYR   122      56.112  46.494  53.145  1.00  0.00           H  
ATOM   1642  C   TYR   122      51.485  45.746  54.174  1.00  0.00           C  
ATOM   1643  O   TYR   122      50.798  45.196  55.054  1.00  0.00           O  
ATOM   1644  N   GLY   123      51.136  45.498  52.873  1.00  0.00           N  
ATOM   1645  H   GLY   123      50.241  45.062  52.702  1.00  0.00           H  
ATOM   1646  CA  GLY   123      51.834  45.669  51.650  1.00  0.00           C  
ATOM   1647  HA2 GLY   123      51.318  46.404  51.031  1.00  0.00           H  
ATOM   1648  HA3 GLY   123      52.799  46.121  51.878  1.00  0.00           H  
ATOM   1649  C   GLY   123      51.848  44.329  50.895  1.00  0.00           C  
ATOM   1650  O   GLY   123      50.837  43.580  50.964  1.00  0.00           O  
ATOM   1651  N   GLN   124      53.021  43.982  50.341  1.00  0.00           N  
ATOM   1652  H   GLN   124      53.739  44.685  50.448  1.00  0.00           H  
ATOM   1653  CA  GLN   124      53.296  42.684  49.749  1.00  0.00           C  
ATOM   1654  HA  GLN   124      52.577  41.949  50.109  1.00  0.00           H  
ATOM   1655  CB  GLN   124      52.981  42.871  48.237  1.00  0.00           C  
ATOM   1656  HB2 GLN   124      51.958  43.225  48.111  1.00  0.00           H  
ATOM   1657  HB3 GLN   124      53.640  43.639  47.832  1.00  0.00           H  
ATOM   1658  CG  GLN   124      53.061  41.506  47.526  1.00  0.00           C  
ATOM   1659  HG2 GLN   124      53.003  41.770  46.470  1.00  0.00           H  
ATOM   1660  HG3 GLN   124      54.012  41.083  47.848  1.00  0.00           H  
ATOM   1661  CD  GLN   124      52.060  40.460  47.929  1.00  0.00           C  
ATOM   1662  OE1 GLN   124      50.946  40.672  48.417  1.00  0.00           O  
ATOM   1663  NE2 GLN   124      52.444  39.257  47.785  1.00  0.00           N  
ATOM   1664 HE21 GLN   124      53.318  39.059  47.318  1.00  0.00           H  
ATOM   1665 HE22 GLN   124      51.788  38.499  47.902  1.00  0.00           H  
ATOM   1666  C   GLN   124      54.749  42.188  50.058  1.00  0.00           C  
ATOM   1667  O   GLN   124      55.671  42.755  49.504  1.00  0.00           O  
ATOM   1668  N   PRO   125      54.936  41.224  51.027  1.00  0.00           N  
ATOM   1669  CD  PRO   125      56.250  40.899  51.537  1.00  0.00           C  
ATOM   1670  HD2 PRO   125      56.937  41.712  51.770  1.00  0.00           H  
ATOM   1671  HD3 PRO   125      56.733  40.283  50.779  1.00  0.00           H  
ATOM   1672  CG  PRO   125      56.058  40.148  52.776  1.00  0.00           C  
ATOM   1673  HG2 PRO   125      55.879  40.839  53.600  1.00  0.00           H  
ATOM   1674  HG3 PRO   125      56.805  39.382  52.984  1.00  0.00           H  
ATOM   1675  CB  PRO   125      54.670  39.468  52.502  1.00  0.00           C  
ATOM   1676  HB2 PRO   125      54.143  39.051  53.360  1.00  0.00           H  
ATOM   1677  HB3 PRO   125      54.891  38.695  51.766  1.00  0.00           H  
ATOM   1678  CA  PRO   125      53.904  40.534  51.752  1.00  0.00           C  
ATOM   1679  HA  PRO   125      53.163  40.030  51.132  1.00  0.00           H  
ATOM   1680  C   PRO   125      53.134  41.516  52.691  1.00  0.00           C  
ATOM   1681  O   PRO   125      53.586  42.598  53.064  1.00  0.00           O  
ATOM   1682  N   GLN   126      51.885  41.224  53.048  1.00  0.00           N  
ATOM   1683  H   GLN   126      51.560  40.289  52.847  1.00  0.00           H  
ATOM   1684  CA  GLN   126      51.186  41.863  54.190  1.00  0.00           C  
ATOM   1685  HA  GLN   126      51.060  42.915  53.935  1.00  0.00           H  
ATOM   1686  CB  GLN   126      49.750  41.227  54.361  1.00  0.00           C  
ATOM   1687  HB2 GLN   126      49.418  40.596  53.536  1.00  0.00           H  
ATOM   1688  HB3 GLN   126      49.792  40.500  55.172  1.00  0.00           H  
ATOM   1689  CG  GLN   126      48.677  42.260  54.564  1.00  0.00           C  
ATOM   1690  HG2 GLN   126      47.897  41.880  55.224  1.00  0.00           H  
ATOM   1691  HG3 GLN   126      49.093  43.140  55.054  1.00  0.00           H  
ATOM   1692  CD  GLN   126      48.032  42.706  53.240  1.00  0.00           C  
ATOM   1693  OE1 GLN   126      48.198  43.802  52.734  1.00  0.00           O  
ATOM   1694  NE2 GLN   126      47.331  41.822  52.499  1.00  0.00           N  
ATOM   1695 HE21 GLN   126      47.216  40.869  52.814  1.00  0.00           H  
ATOM   1696 HE22 GLN   126      46.877  42.177  51.670  1.00  0.00           H  
ATOM   1697  C   GLN   126      51.991  41.769  55.524  1.00  0.00           C  
ATOM   1698  O   GLN   126      52.786  40.849  55.730  1.00  0.00           O  
ATOM   1699  N   SER   127      51.793  42.716  56.510  1.00  0.00           N  
ATOM   1700  H   SER   127      51.320  43.586  56.310  1.00  0.00           H  
ATOM   1701  CA  SER   127      52.239  42.673  57.924  1.00  0.00           C  
ATOM   1702  HA  SER   127      51.622  43.473  58.333  1.00  0.00           H  
ATOM   1703  CB  SER   127      51.923  41.318  58.618  1.00  0.00           C  
ATOM   1704  HB2 SER   127      50.905  41.022  58.364  1.00  0.00           H  
ATOM   1705  HB3 SER   127      52.654  40.641  58.175  1.00  0.00           H  
ATOM   1706  OG  SER   127      52.049  41.477  60.042  1.00  0.00           O  
ATOM   1707  HG  SER   127      52.021  40.617  60.466  1.00  0.00           H  
ATOM   1708  C   SER   127      53.734  42.965  58.144  1.00  0.00           C  
ATOM   1709  O   SER   127      54.081  43.639  59.077  1.00  0.00           O  
ATOM   1710  N   GLY   128      54.678  42.544  57.351  1.00  0.00           N  
ATOM   1711  H   GLY   128      54.370  41.852  56.682  1.00  0.00           H  
ATOM   1712  CA  GLY   128      56.134  42.778  57.442  1.00  0.00           C  
ATOM   1713  HA2 GLY   128      56.326  43.819  57.183  1.00  0.00           H  
ATOM   1714  HA3 GLY   128      56.402  42.526  58.468  1.00  0.00           H  
ATOM   1715  C   GLY   128      56.819  41.876  56.390  1.00  0.00           C  
ATOM   1716  O   GLY   128      56.284  40.798  56.151  1.00  0.00           O  
ATOM   1717  N   SER   129      58.008  42.142  55.777  1.00  0.00           N  
ATOM   1718  H   SER   129      58.304  41.518  55.040  1.00  0.00           H  
ATOM   1719  CA  SER   129      58.953  43.287  55.986  1.00  0.00           C  
ATOM   1720  HA  SER   129      59.990  43.045  55.750  1.00  0.00           H  
ATOM   1721  CB  SER   129      58.566  44.458  55.097  1.00  0.00           C  
ATOM   1722  HB2 SER   129      57.579  44.739  55.464  1.00  0.00           H  
ATOM   1723  HB3 SER   129      59.296  45.261  55.197  1.00  0.00           H  
ATOM   1724  OG  SER   129      58.611  43.900  53.814  1.00  0.00           O  
ATOM   1725  HG  SER   129      57.759  44.150  53.449  1.00  0.00           H  
ATOM   1726  C   SER   129      59.033  43.746  57.440  1.00  0.00           C  
ATOM   1727  O   SER   129      58.799  44.869  57.869  1.00  0.00           O  
ATOM   1728  N   TYR   130      59.175  42.724  58.260  1.00  0.00           N  
ATOM   1729  H   TYR   130      59.170  41.800  57.853  1.00  0.00           H  
ATOM   1730  CA  TYR   130      59.338  42.873  59.704  1.00  0.00           C  
ATOM   1731  HA  TYR   130      58.498  43.423  60.128  1.00  0.00           H  
ATOM   1732  CB  TYR   130      59.225  41.494  60.393  1.00  0.00           C  
ATOM   1733  HB2 TYR   130      60.072  40.882  60.085  1.00  0.00           H  
ATOM   1734  HB3 TYR   130      59.456  41.581  61.455  1.00  0.00           H  
ATOM   1735  CG  TYR   130      57.977  40.749  60.065  1.00  0.00           C  
ATOM   1736  CD1 TYR   130      57.898  39.736  59.148  1.00  0.00           C  
ATOM   1737  HD1 TYR   130      58.817  39.395  58.695  1.00  0.00           H  
ATOM   1738  CE1 TYR   130      56.655  39.045  58.873  1.00  0.00           C  
ATOM   1739  HE1 TYR   130      56.620  38.115  58.325  1.00  0.00           H  
ATOM   1740  CZ  TYR   130      55.525  39.643  59.414  1.00  0.00           C  
ATOM   1741  OH  TYR   130      54.306  39.054  59.116  1.00  0.00           O  
ATOM   1742  HH  TYR   130      53.712  39.193  59.857  1.00  0.00           H  
ATOM   1743  CE2 TYR   130      55.524  40.704  60.337  1.00  0.00           C  
ATOM   1744  HE2 TYR   130      54.638  41.159  60.754  1.00  0.00           H  
ATOM   1745  CD2 TYR   130      56.824  41.275  60.631  1.00  0.00           C  
ATOM   1746  HD2 TYR   130      56.851  42.133  61.287  1.00  0.00           H  
ATOM   1747  C   TYR   130      60.661  43.616  60.125  1.00  0.00           C  
ATOM   1748  O   TYR   130      61.680  43.400  59.533  1.00  0.00           O  
ATOM   1749  N   SER   131      60.815  44.377  61.228  1.00  0.00           N  
ATOM   1750  H   SER   131      61.771  44.669  61.373  1.00  0.00           H  
ATOM   1751  CA  SER   131      59.822  44.948  62.149  1.00  0.00           C  
ATOM   1752  HA  SER   131      60.321  45.669  62.796  1.00  0.00           H  
ATOM   1753  CB  SER   131      58.701  45.707  61.413  1.00  0.00           C  
ATOM   1754  HB2 SER   131      57.903  45.003  61.177  1.00  0.00           H  
ATOM   1755  HB3 SER   131      58.349  46.457  62.121  1.00  0.00           H  
ATOM   1756  OG  SER   131      59.066  46.398  60.270  1.00  0.00           O  
ATOM   1757  HG  SER   131      58.803  45.806  59.561  1.00  0.00           H  
ATOM   1758  C   SER   131      59.299  43.897  63.098  1.00  0.00           C  
ATOM   1759  O   SER   131      58.140  43.489  63.021  1.00  0.00           O  
ATOM   1760  N   GLN   132      60.010  43.514  64.171  1.00  0.00           N  
ATOM   1761  H   GLN   132      59.645  42.756  64.730  1.00  0.00           H  
ATOM   1762  CA  GLN   132      61.305  43.935  64.688  1.00  0.00           C  
ATOM   1763  HA  GLN   132      61.901  44.210  63.818  1.00  0.00           H  
ATOM   1764  CB  GLN   132      61.178  45.192  65.618  1.00  0.00           C  
ATOM   1765  HB2 GLN   132      62.195  45.352  65.975  1.00  0.00           H  
ATOM   1766  HB3 GLN   132      60.888  46.094  65.079  1.00  0.00           H  
ATOM   1767  CG  GLN   132      60.202  44.903  66.757  1.00  0.00           C  
ATOM   1768  HG2 GLN   132      60.522  44.049  67.354  1.00  0.00           H  
ATOM   1769  HG3 GLN   132      60.382  45.732  67.440  1.00  0.00           H  
ATOM   1770  CD  GLN   132      58.658  44.843  66.454  1.00  0.00           C  
ATOM   1771  OE1 GLN   132      57.962  43.881  66.764  1.00  0.00           O  
ATOM   1772  NE2 GLN   132      58.128  45.770  65.727  1.00  0.00           N  
ATOM   1773 HE21 GLN   132      58.692  46.524  65.361  1.00  0.00           H  
ATOM   1774 HE22 GLN   132      57.133  45.669  65.592  1.00  0.00           H  
ATOM   1775  C   GLN   132      61.974  42.785  65.354  1.00  0.00           C  
ATOM   1776  O   GLN   132      61.423  41.983  66.103  1.00  0.00           O  
ATOM   1777  N   GLN   133      63.264  42.706  64.973  1.00  0.00           N  
ATOM   1778  H   GLN   133      63.680  43.435  64.412  1.00  0.00           H  
ATOM   1779  CA  GLN   133      64.340  41.800  65.431  1.00  0.00           C  
ATOM   1780  HA  GLN   133      65.227  41.827  64.798  1.00  0.00           H  
ATOM   1781  CB  GLN   133      64.846  42.116  66.842  1.00  0.00           C  
ATOM   1782  HB2 GLN   133      64.034  42.024  67.563  1.00  0.00           H  
ATOM   1783  HB3 GLN   133      65.501  41.263  67.020  1.00  0.00           H  
ATOM   1784  CG  GLN   133      65.691  43.370  67.178  1.00  0.00           C  
ATOM   1785  HG2 GLN   133      66.191  43.228  68.136  1.00  0.00           H  
ATOM   1786  HG3 GLN   133      66.520  43.500  66.482  1.00  0.00           H  
ATOM   1787  CD  GLN   133      64.867  44.609  67.189  1.00  0.00           C  
ATOM   1788  OE1 GLN   133      64.996  45.380  66.305  1.00  0.00           O  
ATOM   1789  NE2 GLN   133      63.943  44.877  68.146  1.00  0.00           N  
ATOM   1790 HE21 GLN   133      63.828  44.270  68.946  1.00  0.00           H  
ATOM   1791 HE22 GLN   133      63.562  45.809  68.067  1.00  0.00           H  
ATOM   1792  C   GLN   133      63.861  40.330  65.287  1.00  0.00           C  
ATOM   1793  O   GLN   133      63.683  39.711  66.288  1.00  0.00           O  
ATOM   1794  N   PRO   134      63.677  39.798  64.021  1.00  0.00           N  
ATOM   1795  CD  PRO   134      63.086  38.527  63.795  1.00  0.00           C  
ATOM   1796  HD2 PRO   134      62.026  38.503  64.047  1.00  0.00           H  
ATOM   1797  HD3 PRO   134      63.557  37.780  64.434  1.00  0.00           H  
ATOM   1798  CG  PRO   134      63.263  38.206  62.316  1.00  0.00           C  
ATOM   1799  HG2 PRO   134      62.351  38.547  61.826  1.00  0.00           H  
ATOM   1800  HG3 PRO   134      63.348  37.158  62.030  1.00  0.00           H  
ATOM   1801  CB  PRO   134      64.420  39.073  61.785  1.00  0.00           C  
ATOM   1802  HB2 PRO   134      64.396  39.181  60.701  1.00  0.00           H  
ATOM   1803  HB3 PRO   134      65.343  38.578  62.087  1.00  0.00           H  
ATOM   1804  CA  PRO   134      64.168  40.249  62.745  1.00  0.00           C  
ATOM   1805  HA  PRO   134      65.105  40.765  62.955  1.00  0.00           H  
ATOM   1806  C   PRO   134      63.211  41.269  62.106  1.00  0.00           C  
ATOM   1807  O   PRO   134      61.992  41.194  62.262  1.00  0.00           O  
ATOM   1808  N   SER   135      63.670  42.334  61.434  1.00  0.00           N  
ATOM   1809  H   SER   135      62.982  42.972  61.059  1.00  0.00           H  
ATOM   1810  CA  SER   135      65.080  42.658  61.041  1.00  0.00           C  
ATOM   1811  HA  SER   135      65.490  41.715  60.681  1.00  0.00           H  
ATOM   1812  CB  SER   135      65.143  43.429  59.799  1.00  0.00           C  
ATOM   1813  HB2 SER   135      66.194  43.516  59.523  1.00  0.00           H  
ATOM   1814  HB3 SER   135      64.674  42.851  59.003  1.00  0.00           H  
ATOM   1815  OG  SER   135      64.758  44.767  60.063  1.00  0.00           O  
ATOM   1816  HG  SER   135      64.827  45.166  59.193  1.00  0.00           H  
ATOM   1817  C   SER   135      65.812  43.329  62.288  1.00  0.00           C  
ATOM   1818  O   SER   135      65.207  43.732  63.347  1.00  0.00           O  
ATOM   1819  N   TYR   136      67.148  43.305  62.194  1.00  0.00           N  
ATOM   1820  H   TYR   136      67.597  43.053  61.325  1.00  0.00           H  
ATOM   1821  CA  TYR   136      68.018  43.768  63.308  1.00  0.00           C  
ATOM   1822  HA  TYR   136      67.413  43.961  64.194  1.00  0.00           H  
ATOM   1823  CB  TYR   136      69.014  42.666  63.770  1.00  0.00           C  
ATOM   1824  HB2 TYR   136      69.544  42.303  62.890  1.00  0.00           H  
ATOM   1825  HB3 TYR   136      69.687  43.148  64.479  1.00  0.00           H  
ATOM   1826  CG  TYR   136      68.382  41.413  64.519  1.00  0.00           C  
ATOM   1827  CD1 TYR   136      68.345  41.335  65.947  1.00  0.00           C  
ATOM   1828  HD1 TYR   136      68.797  42.129  66.522  1.00  0.00           H  
ATOM   1829  CE1 TYR   136      68.039  40.103  66.476  1.00  0.00           C  
ATOM   1830  HE1 TYR   136      68.193  39.968  67.537  1.00  0.00           H  
ATOM   1831  CZ  TYR   136      67.475  39.062  65.747  1.00  0.00           C  
ATOM   1832  OH  TYR   136      67.172  37.822  66.299  1.00  0.00           O  
ATOM   1833  HH  TYR   136      66.781  37.257  65.628  1.00  0.00           H  
ATOM   1834  CE2 TYR   136      67.313  39.217  64.376  1.00  0.00           C  
ATOM   1835  HE2 TYR   136      66.876  38.466  63.735  1.00  0.00           H  
ATOM   1836  CD2 TYR   136      67.860  40.337  63.771  1.00  0.00           C  
ATOM   1837  HD2 TYR   136      67.804  40.335  62.692  1.00  0.00           H  
ATOM   1838  C   TYR   136      68.804  45.009  62.920  1.00  0.00           C  
ATOM   1839  O   TYR   136      69.597  44.879  61.969  1.00  0.00           O  
ATOM   1840  N   GLY   137      68.636  46.254  63.373  1.00  0.00           N  
ATOM   1841  H   GLY   137      69.239  46.921  62.915  1.00  0.00           H  
ATOM   1842  CA  GLY   137      67.686  46.702  64.452  1.00  0.00           C  
ATOM   1843  HA2 GLY   137      67.313  47.707  64.252  1.00  0.00           H  
ATOM   1844  HA3 GLY   137      66.815  46.056  64.343  1.00  0.00           H  
ATOM   1845  C   GLY   137      68.049  46.397  65.908  1.00  0.00           C  
ATOM   1846  O   GLY   137      68.788  45.430  66.101  1.00  0.00           O  
ATOM   1847  N   GLY   138      67.343  47.042  66.836  1.00  0.00           N  
ATOM   1848  H   GLY   138      66.664  47.724  66.528  1.00  0.00           H  
ATOM   1849  CA  GLY   138      67.646  46.845  68.304  1.00  0.00           C  
ATOM   1850  HA2 GLY   138      66.968  47.486  68.867  1.00  0.00           H  
ATOM   1851  HA3 GLY   138      67.542  45.806  68.618  1.00  0.00           H  
ATOM   1852  C   GLY   138      69.059  47.250  68.872  1.00  0.00           C  
ATOM   1853  O   GLY   138      69.720  48.140  68.325  1.00  0.00           O  
ATOM   1854  N   GLN   139      69.625  46.659  69.928  1.00  0.00           N  
ATOM   1855  H   GLN   139      70.600  46.897  70.041  1.00  0.00           H  
ATOM   1856  CA  GLN   139      69.004  45.895  70.992  1.00  0.00           C  
ATOM   1857  HA  GLN   139      68.544  45.013  70.545  1.00  0.00           H  
ATOM   1858  CB  GLN   139      70.116  45.503  72.033  1.00  0.00           C  
ATOM   1859  HB2 GLN   139      70.573  46.280  72.647  1.00  0.00           H  
ATOM   1860  HB3 GLN   139      69.744  44.798  72.776  1.00  0.00           H  
ATOM   1861  CG  GLN   139      71.325  44.917  71.444  1.00  0.00           C  
ATOM   1862  HG2 GLN   139      71.077  44.042  70.842  1.00  0.00           H  
ATOM   1863  HG3 GLN   139      71.811  45.705  70.870  1.00  0.00           H  
ATOM   1864  CD  GLN   139      72.284  44.337  72.497  1.00  0.00           C  
ATOM   1865  OE1 GLN   139      73.342  44.855  72.815  1.00  0.00           O  
ATOM   1866  NE2 GLN   139      71.914  43.254  73.180  1.00  0.00           N  
ATOM   1867 HE21 GLN   139      71.143  42.749  72.768  1.00  0.00           H  
ATOM   1868 HE22 GLN   139      72.698  42.869  73.686  1.00  0.00           H  
ATOM   1869  C   GLN   139      67.735  46.472  71.669  1.00  0.00           C  
ATOM   1870  O   GLN   139      66.707  45.830  71.693  1.00  0.00           O  
ATOM   1871  N   GLN   140      67.772  47.742  72.126  1.00  0.00           N  
ATOM   1872  H   GLN   140      68.680  48.181  72.177  1.00  0.00           H  
ATOM   1873  CA  GLN   140      66.623  48.594  72.371  1.00  0.00           C  
ATOM   1874  HA  GLN   140      67.064  49.574  72.550  1.00  0.00           H  
ATOM   1875  CB  GLN   140      65.688  48.701  71.092  1.00  0.00           C  
ATOM   1876  HB2 GLN   140      66.314  48.887  70.219  1.00  0.00           H  
ATOM   1877  HB3 GLN   140      65.093  47.797  70.957  1.00  0.00           H  
ATOM   1878  CG  GLN   140      64.548  49.688  71.169  1.00  0.00           C  
ATOM   1879  HG2 GLN   140      63.699  49.281  71.717  1.00  0.00           H  
ATOM   1880  HG3 GLN   140      64.922  50.663  71.481  1.00  0.00           H  
ATOM   1881  CD  GLN   140      63.898  49.906  69.846  1.00  0.00           C  
ATOM   1882  OE1 GLN   140      64.290  49.341  68.817  1.00  0.00           O  
ATOM   1883  NE2 GLN   140      62.729  50.464  69.862  1.00  0.00           N  
ATOM   1884 HE21 GLN   140      62.419  51.016  70.648  1.00  0.00           H  
ATOM   1885 HE22 GLN   140      62.171  50.466  69.019  1.00  0.00           H  
ATOM   1886  C   GLN   140      65.848  48.425  73.735  1.00  0.00           C  
ATOM   1887  O   GLN   140      65.328  49.434  74.274  1.00  0.00           O  
ATOM   1888  N   GLN   141      65.713  47.146  74.196  1.00  0.00           N  
ATOM   1889  H   GLN   141      66.090  46.375  73.664  1.00  0.00           H  
ATOM   1890  CA  GLN   141      64.662  46.849  75.230  1.00  0.00           C  
ATOM   1891  HA  GLN   141      63.749  47.408  75.026  1.00  0.00           H  
ATOM   1892  CB  GLN   141      64.365  45.309  75.131  1.00  0.00           C  
ATOM   1893  HB2 GLN   141      65.222  44.827  75.602  1.00  0.00           H  
ATOM   1894  HB3 GLN   141      63.462  45.079  75.697  1.00  0.00           H  
ATOM   1895  CG  GLN   141      64.209  44.804  73.728  1.00  0.00           C  
ATOM   1896  HG2 GLN   141      65.138  44.916  73.169  1.00  0.00           H  
ATOM   1897  HG3 GLN   141      64.061  43.726  73.655  1.00  0.00           H  
ATOM   1898  CD  GLN   141      62.918  45.279  73.055  1.00  0.00           C  
ATOM   1899  OE1 GLN   141      62.070  46.013  73.614  1.00  0.00           O  
ATOM   1900  NE2 GLN   141      62.686  45.004  71.807  1.00  0.00           N  
ATOM   1901 HE21 GLN   141      63.108  44.202  71.362  1.00  0.00           H  
ATOM   1902 HE22 GLN   141      61.880  45.483  71.431  1.00  0.00           H  
ATOM   1903  C   GLN   141      65.316  47.181  76.608  1.00  0.00           C  
ATOM   1904  O   GLN   141      66.435  46.745  76.892  1.00  0.00           O  
ATOM   1905  N   SER   142      64.747  47.775  77.625  1.00  0.00           N  
ATOM   1906  H   SER   142      65.350  47.843  78.432  1.00  0.00           H  
ATOM   1907  CA  SER   142      63.468  48.418  77.719  1.00  0.00           C  
ATOM   1908  HA  SER   142      63.335  48.662  78.773  1.00  0.00           H  
ATOM   1909  CB  SER   142      63.491  49.740  76.865  1.00  0.00           C  
ATOM   1910  HB2 SER   142      63.553  49.501  75.803  1.00  0.00           H  
ATOM   1911  HB3 SER   142      62.596  50.345  77.007  1.00  0.00           H  
ATOM   1912  OG  SER   142      64.577  50.580  77.186  1.00  0.00           O  
ATOM   1913  HG  SER   142      64.306  51.175  77.889  1.00  0.00           H  
ATOM   1914  C   SER   142      62.271  47.489  77.358  1.00  0.00           C  
ATOM   1915  O   SER   142      61.637  47.646  76.324  1.00  0.00           O  
ATOM   1916  N   TYR   143      62.133  46.404  78.145  1.00  0.00           N  
ATOM   1917  H   TYR   143      62.643  46.253  79.004  1.00  0.00           H  
ATOM   1918  CA  TYR   143      61.204  45.329  77.749  1.00  0.00           C  
ATOM   1919  HA  TYR   143      61.195  45.254  76.662  1.00  0.00           H  
ATOM   1920  CB  TYR   143      61.544  43.949  78.464  1.00  0.00           C  
ATOM   1921  HB2 TYR   143      62.012  44.217  79.411  1.00  0.00           H  
ATOM   1922  HB3 TYR   143      60.686  43.392  78.839  1.00  0.00           H  
ATOM   1923  CG  TYR   143      62.416  43.105  77.616  1.00  0.00           C  
ATOM   1924  CD1 TYR   143      61.855  42.324  76.607  1.00  0.00           C  
ATOM   1925  HD1 TYR   143      60.796  42.308  76.395  1.00  0.00           H  
ATOM   1926  CE1 TYR   143      62.733  41.567  75.698  1.00  0.00           C  
ATOM   1927  HE1 TYR   143      62.257  41.022  74.895  1.00  0.00           H  
ATOM   1928  CZ  TYR   143      64.147  41.599  75.910  1.00  0.00           C  
ATOM   1929  OH  TYR   143      64.925  40.745  75.161  1.00  0.00           O  
ATOM   1930  HH  TYR   143      64.334  40.233  74.604  1.00  0.00           H  
ATOM   1931  CE2 TYR   143      64.707  42.394  76.915  1.00  0.00           C  
ATOM   1932  HE2 TYR   143      65.780  42.425  77.027  1.00  0.00           H  
ATOM   1933  CD2 TYR   143      63.839  43.131  77.743  1.00  0.00           C  
ATOM   1934  HD2 TYR   143      64.208  43.767  78.534  1.00  0.00           H  
ATOM   1935  C   TYR   143      59.777  45.718  78.152  1.00  0.00           C  
ATOM   1936  O   TYR   143      59.635  46.264  79.213  1.00  0.00           O  
ATOM   1937  N   GLY   144      58.782  45.345  77.274  1.00  0.00           N  
ATOM   1938  H   GLY   144      58.962  45.168  76.296  1.00  0.00           H  
ATOM   1939  CA  GLY   144      57.410  45.709  77.591  1.00  0.00           C  
ATOM   1940  HA2 GLY   144      56.773  45.373  76.772  1.00  0.00           H  
ATOM   1941  HA3 GLY   144      57.123  45.218  78.521  1.00  0.00           H  
ATOM   1942  C   GLY   144      57.228  47.196  77.739  1.00  0.00           C  
ATOM   1943  O   GLY   144      58.088  48.036  77.294  1.00  0.00           O  
ATOM   1944  N   GLN   145      56.149  47.569  78.453  1.00  0.00           N  
ATOM   1945  H   GLN   145      55.610  46.771  78.758  1.00  0.00           H  
ATOM   1946  CA  GLN   145      55.830  48.901  78.859  1.00  0.00           C  
ATOM   1947  HA  GLN   145      56.524  49.603  78.398  1.00  0.00           H  
ATOM   1948  CB  GLN   145      54.437  49.238  78.381  1.00  0.00           C  
ATOM   1949  HB2 GLN   145      53.769  48.397  78.564  1.00  0.00           H  
ATOM   1950  HB3 GLN   145      54.066  49.982  79.087  1.00  0.00           H  
ATOM   1951  CG  GLN   145      54.212  49.809  76.993  1.00  0.00           C  
ATOM   1952  HG2 GLN   145      53.203  50.218  76.933  1.00  0.00           H  
ATOM   1953  HG3 GLN   145      54.901  50.613  76.738  1.00  0.00           H  
ATOM   1954  CD  GLN   145      54.228  48.786  75.850  1.00  0.00           C  
ATOM   1955  OE1 GLN   145      53.473  47.797  75.742  1.00  0.00           O  
ATOM   1956  NE2 GLN   145      55.212  48.861  74.990  1.00  0.00           N  
ATOM   1957 HE21 GLN   145      55.393  48.075  74.382  1.00  0.00           H  
ATOM   1958 HE22 GLN   145      55.973  49.485  75.219  1.00  0.00           H  
ATOM   1959  C   GLN   145      55.836  49.066  80.331  1.00  0.00           C  
ATOM   1960  O   GLN   145      55.448  48.189  81.112  1.00  0.00           O  
ATOM   1961  N   GLN   146      56.450  50.177  80.804  1.00  0.00           N  
ATOM   1962  H   GLN   146      56.845  50.790  80.105  1.00  0.00           H  
ATOM   1963  CA  GLN   146      56.515  50.671  82.122  1.00  0.00           C  
ATOM   1964  HA  GLN   146      57.118  49.928  82.643  1.00  0.00           H  
ATOM   1965  CB  GLN   146      57.288  52.048  82.072  1.00  0.00           C  
ATOM   1966  HB2 GLN   146      56.966  52.623  81.204  1.00  0.00           H  
ATOM   1967  HB3 GLN   146      57.013  52.506  83.022  1.00  0.00           H  
ATOM   1968  CG  GLN   146      58.803  51.866  81.891  1.00  0.00           C  
ATOM   1969  HG2 GLN   146      59.132  51.700  80.865  1.00  0.00           H  
ATOM   1970  HG3 GLN   146      59.194  52.860  82.110  1.00  0.00           H  
ATOM   1971  CD  GLN   146      59.419  50.851  82.820  1.00  0.00           C  
ATOM   1972  OE1 GLN   146      59.524  49.690  82.519  1.00  0.00           O  
ATOM   1973  NE2 GLN   146      59.893  51.272  84.007  1.00  0.00           N  
ATOM   1974 HE21 GLN   146      59.745  52.260  84.161  1.00  0.00           H  
ATOM   1975 HE22 GLN   146      60.369  50.640  84.634  1.00  0.00           H  
ATOM   1976  C   GLN   146      55.061  50.852  82.670  1.00  0.00           C  
ATOM   1977  O   GLN   146      54.069  51.016  81.937  1.00  0.00           O  
ATOM   1978  N   GLN   147      54.890  50.917  83.991  1.00  0.00           N  
ATOM   1979  H   GLN   147      55.753  50.890  84.514  1.00  0.00           H  
ATOM   1980  CA  GLN   147      53.726  51.490  84.598  1.00  0.00           C  
ATOM   1981  HA  GLN   147      52.888  50.879  84.260  1.00  0.00           H  
ATOM   1982  CB  GLN   147      53.753  51.197  86.144  1.00  0.00           C  
ATOM   1983  HB2 GLN   147      52.736  51.350  86.506  1.00  0.00           H  
ATOM   1984  HB3 GLN   147      53.965  50.143  86.324  1.00  0.00           H  
ATOM   1985  CG  GLN   147      54.771  52.141  86.967  1.00  0.00           C  
ATOM   1986  HG2 GLN   147      54.232  53.087  86.918  1.00  0.00           H  
ATOM   1987  HG3 GLN   147      54.725  51.739  87.979  1.00  0.00           H  
ATOM   1988  CD  GLN   147      56.230  52.362  86.574  1.00  0.00           C  
ATOM   1989  OE1 GLN   147      56.887  51.569  85.908  1.00  0.00           O  
ATOM   1990  NE2 GLN   147      56.796  53.485  86.918  1.00  0.00           N  
ATOM   1991 HE21 GLN   147      56.301  54.153  87.492  1.00  0.00           H  
ATOM   1992 HE22 GLN   147      57.717  53.752  86.602  1.00  0.00           H  
ATOM   1993  C   GLN   147      53.482  52.991  84.348  1.00  0.00           C  
ATOM   1994  O   GLN   147      54.436  53.734  84.147  1.00  0.00           O  
ATOM   1995  N   SER   148      52.230  53.324  84.298  1.00  0.00           N  
ATOM   1996  H   SER   148      51.577  52.566  84.435  1.00  0.00           H  
ATOM   1997  CA  SER   148      51.733  54.727  84.183  1.00  0.00           C  
ATOM   1998  HA  SER   148      52.170  55.152  83.280  1.00  0.00           H  
ATOM   1999  CB  SER   148      50.189  54.836  84.199  1.00  0.00           C  
ATOM   2000  HB2 SER   148      49.808  54.072  83.521  1.00  0.00           H  
ATOM   2001  HB3 SER   148      49.782  54.617  85.186  1.00  0.00           H  
ATOM   2002  OG  SER   148      49.804  56.022  83.568  1.00  0.00           O  
ATOM   2003  HG  SER   148      49.539  56.640  84.254  1.00  0.00           H  
ATOM   2004  C   SER   148      52.333  55.618  85.256  1.00  0.00           C  
ATOM   2005  O   SER   148      52.746  55.117  86.263  1.00  0.00           O  
ATOM   2006  N   TYR   149      52.086  56.929  85.163  1.00  0.00           N  
ATOM   2007  H   TYR   149      51.540  57.296  84.397  1.00  0.00           H  
ATOM   2008  CA  TYR   149      52.818  57.932  85.873  1.00  0.00           C  
ATOM   2009  HA  TYR   149      53.016  57.600  86.892  1.00  0.00           H  
ATOM   2010  CB  TYR   149      54.049  58.260  85.045  1.00  0.00           C  
ATOM   2011  HB2 TYR   149      54.636  57.342  85.075  1.00  0.00           H  
ATOM   2012  HB3 TYR   149      53.827  58.509  84.007  1.00  0.00           H  
ATOM   2013  CG  TYR   149      54.920  59.374  85.691  1.00  0.00           C  
ATOM   2014  CD1 TYR   149      55.170  60.554  84.968  1.00  0.00           C  
ATOM   2015  HD1 TYR   149      54.689  60.707  84.013  1.00  0.00           H  
ATOM   2016  CE1 TYR   149      55.816  61.630  85.516  1.00  0.00           C  
ATOM   2017  HE1 TYR   149      56.026  62.541  84.975  1.00  0.00           H  
ATOM   2018  CZ  TYR   149      56.426  61.417  86.747  1.00  0.00           C  
ATOM   2019  OH  TYR   149      57.149  62.510  87.238  1.00  0.00           O  
ATOM   2020  HH  TYR   149      57.418  62.250  88.123  1.00  0.00           H  
ATOM   2021  CE2 TYR   149      56.294  60.214  87.406  1.00  0.00           C  
ATOM   2022  HE2 TYR   149      56.765  60.138  88.375  1.00  0.00           H  
ATOM   2023  CD2 TYR   149      55.480  59.156  86.931  1.00  0.00           C  
ATOM   2024  HD2 TYR   149      55.236  58.267  87.493  1.00  0.00           H  
ATOM   2025  C   TYR   149      51.970  59.131  85.966  1.00  0.00           C  
ATOM   2026  O   TYR   149      51.190  59.430  85.050  1.00  0.00           O  
ATOM   2027  N   ASN   150      52.125  59.903  87.068  1.00  0.00           N  
ATOM   2028  H   ASN   150      52.915  59.658  87.646  1.00  0.00           H  
ATOM   2029  CA  ASN   150      51.387  61.075  87.421  1.00  0.00           C  
ATOM   2030  HA  ASN   150      51.081  61.595  86.512  1.00  0.00           H  
ATOM   2031  CB  ASN   150      50.119  60.659  88.218  1.00  0.00           C  
ATOM   2032  HB2 ASN   150      49.531  59.904  87.695  1.00  0.00           H  
ATOM   2033  HB3 ASN   150      50.525  60.242  89.139  1.00  0.00           H  
ATOM   2034  CG  ASN   150      49.379  61.937  88.502  1.00  0.00           C  
ATOM   2035  OD1 ASN   150      49.284  62.752  87.685  1.00  0.00           O  
ATOM   2036  ND2 ASN   150      48.955  62.180  89.661  1.00  0.00           N  
ATOM   2037 HD21 ASN   150      48.649  63.114  89.897  1.00  0.00           H  
ATOM   2038 HD22 ASN   150      48.916  61.551  90.450  1.00  0.00           H  
ATOM   2039  C   ASN   150      52.358  62.106  88.171  1.00  0.00           C  
ATOM   2040  O   ASN   150      52.567  61.889  89.402  1.00  0.00           O  
ATOM   2041  N   PRO   151      52.922  63.147  87.505  1.00  0.00           N  
ATOM   2042  CD  PRO   151      52.827  63.489  86.071  1.00  0.00           C  
ATOM   2043  HD2 PRO   151      51.811  63.461  85.675  1.00  0.00           H  
ATOM   2044  HD3 PRO   151      53.349  62.742  85.474  1.00  0.00           H  
ATOM   2045  CG  PRO   151      53.545  64.826  85.924  1.00  0.00           C  
ATOM   2046  HG2 PRO   151      52.702  65.486  86.129  1.00  0.00           H  
ATOM   2047  HG3 PRO   151      53.921  65.017  84.919  1.00  0.00           H  
ATOM   2048  CB  PRO   151      54.573  64.818  87.018  1.00  0.00           C  
ATOM   2049  HB2 PRO   151      55.000  65.755  87.375  1.00  0.00           H  
ATOM   2050  HB3 PRO   151      55.372  64.163  86.671  1.00  0.00           H  
ATOM   2051  CA  PRO   151      53.859  64.005  88.149  1.00  0.00           C  
ATOM   2052  HA  PRO   151      54.540  63.315  88.647  1.00  0.00           H  
ATOM   2053  C   PRO   151      53.298  64.872  89.249  1.00  0.00           C  
ATOM   2054  O   PRO   151      52.147  65.265  89.286  1.00  0.00           O  
ATOM   2055  N   PRO   152      54.157  65.256  90.204  1.00  0.00           N  
ATOM   2056  CD  PRO   152      55.515  64.863  90.352  1.00  0.00           C  
ATOM   2057  HD2 PRO   152      55.972  64.951  89.366  1.00  0.00           H  
ATOM   2058  HD3 PRO   152      55.603  63.854  90.754  1.00  0.00           H  
ATOM   2059  CG  PRO   152      56.242  65.830  91.231  1.00  0.00           C  
ATOM   2060  HG2 PRO   152      56.695  66.637  90.655  1.00  0.00           H  
ATOM   2061  HG3 PRO   152      56.992  65.431  91.914  1.00  0.00           H  
ATOM   2062  CB  PRO   152      55.064  66.349  92.121  1.00  0.00           C  
ATOM   2063  HB2 PRO   152      55.281  67.378  92.410  1.00  0.00           H  
ATOM   2064  HB3 PRO   152      54.890  65.627  92.919  1.00  0.00           H  
ATOM   2065  CA  PRO   152      53.829  66.220  91.231  1.00  0.00           C  
ATOM   2066  HA  PRO   152      53.062  65.754  91.849  1.00  0.00           H  
ATOM   2067  C   PRO   152      53.457  67.651  90.726  1.00  0.00           C  
ATOM   2068  O   PRO   152      53.916  68.058  89.660  1.00  0.00           O  
ATOM   2069  N   GLN   153      52.612  68.392  91.504  1.00  0.00           N  
ATOM   2070  H   GLN   153      52.373  67.903  92.355  1.00  0.00           H  
ATOM   2071  CA  GLN   153      52.186  69.802  91.356  1.00  0.00           C  
ATOM   2072  HA  GLN   153      51.287  69.818  90.740  1.00  0.00           H  
ATOM   2073  CB  GLN   153      51.783  70.341  92.790  1.00  0.00           C  
ATOM   2074  HB2 GLN   153      50.847  69.860  93.075  1.00  0.00           H  
ATOM   2075  HB3 GLN   153      52.543  69.998  93.493  1.00  0.00           H  
ATOM   2076  CG  GLN   153      51.610  71.865  92.949  1.00  0.00           C  
ATOM   2077  HG2 GLN   153      51.762  72.187  93.979  1.00  0.00           H  
ATOM   2078  HG3 GLN   153      52.325  72.466  92.388  1.00  0.00           H  
ATOM   2079  CD  GLN   153      50.264  72.359  92.409  1.00  0.00           C  
ATOM   2080  OE1 GLN   153      49.199  71.882  92.846  1.00  0.00           O  
ATOM   2081  NE2 GLN   153      50.221  73.359  91.540  1.00  0.00           N  
ATOM   2082 HE21 GLN   153      51.058  73.632  91.045  1.00  0.00           H  
ATOM   2083 HE22 GLN   153      49.294  73.654  91.267  1.00  0.00           H  
ATOM   2084  C   GLN   153      53.122  70.775  90.566  1.00  0.00           C  
ATOM   2085  O   GLN   153      54.306  71.023  90.845  1.00  0.00           O  
ATOM   2086  N   GLY   154      52.666  71.371  89.455  1.00  0.00           N  
ATOM   2087  H   GLY   154      51.804  71.008  89.074  1.00  0.00           H  
ATOM   2088  CA  GLY   154      53.353  72.413  88.686  1.00  0.00           C  
ATOM   2089  HA2 GLY   154      54.377  72.141  88.430  1.00  0.00           H  
ATOM   2090  HA3 GLY   154      52.796  72.485  87.752  1.00  0.00           H  
ATOM   2091  C   GLY   154      53.310  73.797  89.361  1.00  0.00           C  
ATOM   2092  O   GLY   154      52.436  74.208  90.144  1.00  0.00           O  
ATOM   2093  N   TYR   155      54.367  74.492  89.084  1.00  0.00           N  
ATOM   2094  H   TYR   155      55.033  74.173  88.395  1.00  0.00           H  
ATOM   2095  CA  TYR   155      54.658  75.799  89.533  1.00  0.00           C  
ATOM   2096  HA  TYR   155      53.711  76.195  89.901  1.00  0.00           H  
ATOM   2097  CB  TYR   155      55.734  75.676  90.620  1.00  0.00           C  
ATOM   2098  HB2 TYR   155      56.567  75.232  90.075  1.00  0.00           H  
ATOM   2099  HB3 TYR   155      55.945  76.696  90.941  1.00  0.00           H  
ATOM   2100  CG  TYR   155      55.466  74.779  91.810  1.00  0.00           C  
ATOM   2101  CD1 TYR   155      54.351  75.069  92.594  1.00  0.00           C  
ATOM   2102  HD1 TYR   155      53.668  75.869  92.350  1.00  0.00           H  
ATOM   2103  CE1 TYR   155      54.054  74.361  93.745  1.00  0.00           C  
ATOM   2104  HE1 TYR   155      53.170  74.594  94.321  1.00  0.00           H  
ATOM   2105  CZ  TYR   155      54.904  73.262  94.087  1.00  0.00           C  
ATOM   2106  OH  TYR   155      54.701  72.499  95.137  1.00  0.00           O  
ATOM   2107  HH  TYR   155      55.221  71.700  95.030  1.00  0.00           H  
ATOM   2108  CE2 TYR   155      56.034  72.959  93.278  1.00  0.00           C  
ATOM   2109  HE2 TYR   155      56.625  72.079  93.485  1.00  0.00           H  
ATOM   2110  CD2 TYR   155      56.302  73.738  92.136  1.00  0.00           C  
ATOM   2111  HD2 TYR   155      57.170  73.465  91.554  1.00  0.00           H  
ATOM   2112  C   TYR   155      55.223  76.713  88.380  1.00  0.00           C  
ATOM   2113  O   TYR   155      56.101  76.241  87.588  1.00  0.00           O  
ATOM   2114  N   GLY   156      54.805  78.027  88.371  1.00  0.00           N  
ATOM   2115  H   GLY   156      55.396  78.594  87.778  1.00  0.00           H  
ATOM   2116  CA  GLY   156      53.938  78.689  89.386  1.00  0.00           C  
ATOM   2117  HA2 GLY   156      52.948  78.298  89.149  1.00  0.00           H  
ATOM   2118  HA3 GLY   156      54.311  78.415  90.373  1.00  0.00           H  
ATOM   2119  C   GLY   156      53.836  80.183  89.288  1.00  0.00           C  
ATOM   2120  O   GLY   156      54.377  80.771  88.364  1.00  0.00           O  
ATOM   2121  N   GLN   157      53.113  80.672  90.227  1.00  0.00           N  
ATOM   2122  H   GLN   157      52.690  80.027  90.878  1.00  0.00           H  
ATOM   2123  CA  GLN   157      52.875  82.084  90.432  1.00  0.00           C  
ATOM   2124  HA  GLN   157      52.541  82.520  89.490  1.00  0.00           H  
ATOM   2125  CB  GLN   157      51.743  82.201  91.358  1.00  0.00           C  
ATOM   2126  HB2 GLN   157      50.937  81.532  91.055  1.00  0.00           H  
ATOM   2127  HB3 GLN   157      52.110  81.966  92.357  1.00  0.00           H  
ATOM   2128  CG  GLN   157      51.309  83.686  91.372  1.00  0.00           C  
ATOM   2129  HG2 GLN   157      50.753  83.822  92.300  1.00  0.00           H  
ATOM   2130  HG3 GLN   157      52.079  84.450  91.478  1.00  0.00           H  
ATOM   2131  CD  GLN   157      50.418  84.180  90.261  1.00  0.00           C  
ATOM   2132  OE1 GLN   157      49.868  83.469  89.482  1.00  0.00           O  
ATOM   2133  NE2 GLN   157      50.424  85.484  90.023  1.00  0.00           N  
ATOM   2134 HE21 GLN   157      50.887  86.165  90.608  1.00  0.00           H  
ATOM   2135 HE22 GLN   157      49.750  85.854  89.368  1.00  0.00           H  
ATOM   2136  C   GLN   157      54.108  82.877  90.852  1.00  0.00           C  
ATOM   2137  O   GLN   157      54.762  82.385  91.829  1.00  0.00           O  
ATOM   2138  N   GLN   158      54.401  84.076  90.343  1.00  0.00           N  
ATOM   2139  H   GLN   158      55.080  84.614  90.863  1.00  0.00           H  
ATOM   2140  CA  GLN   158      53.885  84.619  89.144  1.00  0.00           C  
ATOM   2141  HA  GLN   158      52.863  84.288  88.959  1.00  0.00           H  
ATOM   2142  CB  GLN   158      53.873  86.143  89.177  1.00  0.00           C  
ATOM   2143  HB2 GLN   158      53.614  86.466  90.185  1.00  0.00           H  
ATOM   2144  HB3 GLN   158      54.913  86.417  88.996  1.00  0.00           H  
ATOM   2145  CG  GLN   158      52.938  86.835  88.147  1.00  0.00           C  
ATOM   2146  HG2 GLN   158      53.359  86.790  87.142  1.00  0.00           H  
ATOM   2147  HG3 GLN   158      51.935  86.407  88.164  1.00  0.00           H  
ATOM   2148  CD  GLN   158      52.755  88.295  88.461  1.00  0.00           C  
ATOM   2149  OE1 GLN   158      51.806  88.739  89.131  1.00  0.00           O  
ATOM   2150  NE2 GLN   158      53.661  89.166  88.078  1.00  0.00           N  
ATOM   2151 HE21 GLN   158      54.485  88.871  87.574  1.00  0.00           H  
ATOM   2152 HE22 GLN   158      53.394  90.094  88.375  1.00  0.00           H  
ATOM   2153  C   GLN   158      54.606  84.046  87.929  1.00  0.00           C  
ATOM   2154  O   GLN   158      55.822  83.737  88.062  1.00  0.00           O  
ATOM   2155  N   ASN   159      54.054  83.938  86.721  1.00  0.00           N  
ATOM   2156  H   ASN   159      53.056  84.082  86.670  1.00  0.00           H  
ATOM   2157  CA  ASN   159      54.746  83.597  85.499  1.00  0.00           C  
ATOM   2158  HA  ASN   159      55.586  82.969  85.794  1.00  0.00           H  
ATOM   2159  CB  ASN   159      53.881  82.805  84.539  1.00  0.00           C  
ATOM   2160  HB2 ASN   159      53.315  82.118  85.168  1.00  0.00           H  
ATOM   2161  HB3 ASN   159      53.088  83.407  84.095  1.00  0.00           H  
ATOM   2162  CG  ASN   159      54.606  82.089  83.434  1.00  0.00           C  
ATOM   2163  OD1 ASN   159      55.082  82.724  82.540  1.00  0.00           O  
ATOM   2164  ND2 ASN   159      54.747  80.798  83.464  1.00  0.00           N  
ATOM   2165 HD21 ASN   159      54.264  80.209  84.127  1.00  0.00           H  
ATOM   2166 HD22 ASN   159      55.280  80.330  82.745  1.00  0.00           H  
ATOM   2167  C   ASN   159      55.328  84.911  84.955  1.00  0.00           C  
ATOM   2168  O   ASN   159      54.610  85.911  84.947  1.00  0.00           O  
ATOM   2169  N   GLN   160      56.508  85.016  84.406  1.00  0.00           N  
ATOM   2170  H   GLN   160      56.732  85.896  83.962  1.00  0.00           H  
ATOM   2171  CA  GLN   160      57.502  83.957  84.298  1.00  0.00           C  
ATOM   2172  HA  GLN   160      56.923  83.066  84.057  1.00  0.00           H  
ATOM   2173  CB  GLN   160      58.451  84.347  83.130  1.00  0.00           C  
ATOM   2174  HB2 GLN   160      57.889  84.345  82.196  1.00  0.00           H  
ATOM   2175  HB3 GLN   160      58.877  85.341  83.270  1.00  0.00           H  
ATOM   2176  CG  GLN   160      59.714  83.428  83.031  1.00  0.00           C  
ATOM   2177  HG2 GLN   160      60.470  83.878  82.388  1.00  0.00           H  
ATOM   2178  HG3 GLN   160      60.173  83.364  84.017  1.00  0.00           H  
ATOM   2179  CD  GLN   160      59.569  81.961  82.650  1.00  0.00           C  
ATOM   2180  OE1 GLN   160      58.632  81.234  82.810  1.00  0.00           O  
ATOM   2181  NE2 GLN   160      60.680  81.421  82.250  1.00  0.00           N  
ATOM   2182 HE21 GLN   160      61.586  81.868  82.228  1.00  0.00           H  
ATOM   2183 HE22 GLN   160      60.646  80.457  81.948  1.00  0.00           H  
ATOM   2184  C   GLN   160      58.239  83.620  85.568  1.00  0.00           C  
ATOM   2185  O   GLN   160      58.605  84.468  86.413  1.00  0.00           O  
ATOM   2186  N   TYR   161      58.263  82.347  85.869  1.00  0.00           N  
ATOM   2187  H   TYR   161      57.975  81.660  85.187  1.00  0.00           H  
ATOM   2188  CA  TYR   161      58.482  81.842  87.214  1.00  0.00           C  
ATOM   2189  HA  TYR   161      57.982  82.517  87.908  1.00  0.00           H  
ATOM   2190  CB  TYR   161      57.903  80.478  87.312  1.00  0.00           C  
ATOM   2191  HB2 TYR   161      56.860  80.480  86.994  1.00  0.00           H  
ATOM   2192  HB3 TYR   161      58.457  79.799  86.664  1.00  0.00           H  
ATOM   2193  CG  TYR   161      57.812  79.895  88.710  1.00  0.00           C  
ATOM   2194  CD1 TYR   161      58.440  78.642  88.811  1.00  0.00           C  
ATOM   2195  HD1 TYR   161      58.984  78.123  88.037  1.00  0.00           H  
ATOM   2196  CE1 TYR   161      58.548  78.092  90.104  1.00  0.00           C  
ATOM   2197  HE1 TYR   161      59.125  77.189  90.237  1.00  0.00           H  
ATOM   2198  CZ  TYR   161      57.875  78.734  91.193  1.00  0.00           C  
ATOM   2199  OH  TYR   161      57.957  78.177  92.432  1.00  0.00           O  
ATOM   2200  HH  TYR   161      58.180  77.244  92.392  1.00  0.00           H  
ATOM   2201  CE2 TYR   161      57.237  79.993  91.016  1.00  0.00           C  
ATOM   2202  HE2 TYR   161      56.845  80.535  91.863  1.00  0.00           H  
ATOM   2203  CD2 TYR   161      57.221  80.586  89.771  1.00  0.00           C  
ATOM   2204  HD2 TYR   161      56.737  81.534  89.585  1.00  0.00           H  
ATOM   2205  C   TYR   161      59.987  81.802  87.619  1.00  0.00           C  
ATOM   2206  O   TYR   161      60.433  82.426  88.576  1.00  0.00           O  
ATOM   2207  N   ASN   162      60.728  81.099  86.805  1.00  0.00           N  
ATOM   2208  H   ASN   162      60.209  80.623  86.081  1.00  0.00           H  
ATOM   2209  CA  ASN   162      62.165  81.160  86.581  1.00  0.00           C  
ATOM   2210  HA  ASN   162      62.804  80.704  87.336  1.00  0.00           H  
ATOM   2211  CB  ASN   162      62.480  80.428  85.249  1.00  0.00           C  
ATOM   2212  HB2 ASN   162      61.847  80.825  84.456  1.00  0.00           H  
ATOM   2213  HB3 ASN   162      63.492  80.714  84.964  1.00  0.00           H  
ATOM   2214  CG  ASN   162      62.283  78.968  85.236  1.00  0.00           C  
ATOM   2215  OD1 ASN   162      61.817  78.304  86.156  1.00  0.00           O  
ATOM   2216  ND2 ASN   162      62.674  78.296  84.202  1.00  0.00           N  
ATOM   2217 HD21 ASN   162      62.733  77.293  84.304  1.00  0.00           H  
ATOM   2218 HD22 ASN   162      62.849  78.778  83.332  1.00  0.00           H  
ATOM   2219  C   ASN   162      62.611  82.570  86.600  1.00  0.00           C  
ATOM   2220  O   ASN   162      61.994  83.473  85.997  1.00  0.00           O  
ATOM   2221  N   SER   163      63.864  82.741  87.024  1.00  0.00           N  
ATOM   2222  H   SER   163      64.229  82.019  87.629  1.00  0.00           H  
ATOM   2223  CA  SER   163      64.584  83.974  86.771  1.00  0.00           C  
ATOM   2224  HA  SER   163      64.169  84.850  87.270  1.00  0.00           H  
ATOM   2225  CB  SER   163      66.021  83.728  87.169  1.00  0.00           C  
ATOM   2226  HB2 SER   163      66.018  82.948  87.931  1.00  0.00           H  
ATOM   2227  HB3 SER   163      66.527  83.396  86.263  1.00  0.00           H  
ATOM   2228  OG  SER   163      66.579  84.915  87.758  1.00  0.00           O  
ATOM   2229  HG  SER   163      67.511  84.823  87.548  1.00  0.00           H  
ATOM   2230  C   SER   163      64.611  84.250  85.298  1.00  0.00           C  
ATOM   2231  O   SER   163      64.578  83.307  84.523  1.00  0.00           O  
ATOM   2232  N   SER   164      64.688  85.535  84.894  1.00  0.00           N  
ATOM   2233  H   SER   164      64.746  86.210  85.644  1.00  0.00           H  
ATOM   2234  CA  SER   164      64.731  85.975  83.481  1.00  0.00           C  
ATOM   2235  HA  SER   164      64.699  87.064  83.456  1.00  0.00           H  
ATOM   2236  CB  SER   164      63.468  85.419  82.864  1.00  0.00           C  
ATOM   2237  HB2 SER   164      63.530  85.253  81.789  1.00  0.00           H  
ATOM   2238  HB3 SER   164      63.085  84.554  83.406  1.00  0.00           H  
ATOM   2239  OG  SER   164      62.515  86.421  82.979  1.00  0.00           O  
ATOM   2240  HG  SER   164      62.235  86.390  83.896  1.00  0.00           H  
ATOM   2241  C   SER   164      65.941  85.419  82.723  1.00  0.00           C  
ATOM   2242  O   SER   164      66.899  84.901  83.330  1.00  0.00           O  
ATOM   2243  N   SER   165      65.976  85.510  81.324  1.00  0.00           N  
ATOM   2244  H   SER   165      65.257  86.134  80.987  1.00  0.00           H  
ATOM   2245  CA  SER   165      67.026  84.948  80.418  1.00  0.00           C  
ATOM   2246  HA  SER   165      67.295  84.002  80.887  1.00  0.00           H  
ATOM   2247  CB  SER   165      66.364  84.576  79.053  1.00  0.00           C  
ATOM   2248  HB2 SER   165      65.515  83.942  79.307  1.00  0.00           H  
ATOM   2249  HB3 SER   165      65.930  85.417  78.512  1.00  0.00           H  
ATOM   2250  OG  SER   165      67.309  83.906  78.250  1.00  0.00           O  
ATOM   2251  HG  SER   165      67.349  83.005  78.579  1.00  0.00           H  
ATOM   2252  C   SER   165      68.275  85.827  80.230  1.00  0.00           C  
ATOM   2253  O   SER   165      68.189  87.065  80.170  1.00  0.00           O  
ATOM   2254  N   GLY   166      69.422  85.171  80.129  1.00  0.00           N  
ATOM   2255  H   GLY   166      69.413  84.162  80.172  1.00  0.00           H  
ATOM   2256  CA  GLY   166      70.671  85.876  79.986  1.00  0.00           C  
ATOM   2257  HA2 GLY   166      71.356  85.266  79.397  1.00  0.00           H  
ATOM   2258  HA3 GLY   166      70.401  86.703  79.330  1.00  0.00           H  
ATOM   2259  C   GLY   166      71.281  86.357  81.368  1.00  0.00           C  
ATOM   2260  O   GLY   166      70.498  86.757  82.210  1.00  0.00           O  
ATOM   2261  N   GLY   167      72.606  86.300  81.500  1.00  0.00           N  
ATOM   2262  H   GLY   167      73.174  85.868  80.785  1.00  0.00           H  
ATOM   2263  CA  GLY   167      73.371  86.709  82.727  1.00  0.00           C  
ATOM   2264  HA2 GLY   167      72.818  86.360  83.599  1.00  0.00           H  
ATOM   2265  HA3 GLY   167      74.323  86.182  82.672  1.00  0.00           H  
ATOM   2266  C   GLY   167      73.597  88.221  82.849  1.00  0.00           C  
ATOM   2267  O   GLY   167      72.690  89.052  82.689  1.00  0.00           O  
ATOM   2268  N   GLY   168      74.782  88.501  83.213  1.00  0.00           N  
ATOM   2269  H   GLY   168      75.505  87.816  83.384  1.00  0.00           H  
ATOM   2270  CA  GLY   168      75.263  89.932  83.360  1.00  0.00           C  
ATOM   2271  HA2 GLY   168      74.688  90.579  84.024  1.00  0.00           H  
ATOM   2272  HA3 GLY   168      76.307  89.902  83.672  1.00  0.00           H  
ATOM   2273  C   GLY   168      75.207  90.756  82.023  1.00  0.00           C  
ATOM   2274  O   GLY   168      74.689  90.370  81.017  1.00  0.00           O  
ATOM   2275  N   GLY   169      75.640  91.993  82.034  1.00  0.00           N  
ATOM   2276  H   GLY   169      75.624  92.535  81.182  1.00  0.00           H  
ATOM   2277  CA  GLY   169      76.486  92.709  83.006  1.00  0.00           C  
ATOM   2278  HA2 GLY   169      76.583  93.722  82.614  1.00  0.00           H  
ATOM   2279  HA3 GLY   169      76.055  92.738  84.007  1.00  0.00           H  
ATOM   2280  C   GLY   169      77.933  92.111  83.107  1.00  0.00           C  
ATOM   2281  O   GLY   169      78.167  90.980  82.638  1.00  0.00           O  
ATOM   2282  N   GLY   170      78.826  92.930  83.618  1.00  0.00           N  
ATOM   2283  H   GLY   170      78.520  93.781  84.067  1.00  0.00           H  
ATOM   2284  CA  GLY   170      80.278  92.590  83.812  1.00  0.00           C  
ATOM   2285  HA2 GLY   170      80.690  93.528  84.183  1.00  0.00           H  
ATOM   2286  HA3 GLY   170      80.426  91.756  84.497  1.00  0.00           H  
ATOM   2287  C   GLY   170      80.880  92.288  82.456  1.00  0.00           C  
ATOM   2288  O   GLY   170      80.603  92.893  81.406  1.00  0.00           O  
ATOM   2289  N   GLY   171      81.894  91.370  82.443  1.00  0.00           N  
ATOM   2290  H   GLY   171      82.237  91.040  81.553  1.00  0.00           H  
ATOM   2291  CA  GLY   171      82.520  90.584  83.568  1.00  0.00           C  
ATOM   2292  HA2 GLY   171      83.567  90.423  83.312  1.00  0.00           H  
ATOM   2293  HA3 GLY   171      82.574  91.190  84.473  1.00  0.00           H  
ATOM   2294  C   GLY   171      81.755  89.296  84.007  1.00  0.00           C  
ATOM   2295  O   GLY   171      80.783  89.334  84.801  1.00  0.00           O  
ATOM   2296  N   GLY   172      82.084  88.116  83.457  1.00  0.00           N  
ATOM   2297  H   GLY   172      81.722  87.304  83.935  1.00  0.00           H  
ATOM   2298  CA  GLY   172      83.042  87.762  82.363  1.00  0.00           C  
ATOM   2299  HA2 GLY   172      84.076  87.945  82.654  1.00  0.00           H  
ATOM   2300  HA3 GLY   172      82.809  86.727  82.112  1.00  0.00           H  
ATOM   2301  C   GLY   172      82.804  88.421  81.004  1.00  0.00           C  
ATOM   2302  O   GLY   172      81.652  88.802  80.788  1.00  0.00           O  
ATOM   2303  N   GLY   173      83.826  88.578  80.156  1.00  0.00           N  
ATOM   2304  H   GLY   173      84.691  88.075  80.296  1.00  0.00           H  
ATOM   2305  CA  GLY   173      83.550  89.263  78.890  1.00  0.00           C  
ATOM   2306  HA2 GLY   173      84.509  89.102  78.397  1.00  0.00           H  
ATOM   2307  HA3 GLY   173      82.705  88.806  78.374  1.00  0.00           H  
ATOM   2308  C   GLY   173      83.410  90.813  78.921  1.00  0.00           C  
ATOM   2309  O   GLY   173      83.614  91.470  79.974  1.00  0.00           O  
ATOM   2310  N   GLY   174      83.128  91.551  77.860  1.00  0.00           N  
ATOM   2311  H   GLY   174      83.258  92.541  78.012  1.00  0.00           H  
ATOM   2312  CA  GLY   174      83.112  91.041  76.470  1.00  0.00           C  
ATOM   2313  HA2 GLY   174      83.835  90.259  76.238  1.00  0.00           H  
ATOM   2314  HA3 GLY   174      82.107  90.677  76.260  1.00  0.00           H  
ATOM   2315  C   GLY   174      83.415  92.253  75.591  1.00  0.00           C  
ATOM   2316  O   GLY   174      83.155  93.391  76.027  1.00  0.00           O  
ATOM   2317  N   GLY   175      83.888  92.001  74.346  1.00  0.00           N  
ATOM   2318  H   GLY   175      84.022  91.057  74.014  1.00  0.00           H  
ATOM   2319  CA  GLY   175      84.263  93.046  73.430  1.00  0.00           C  
ATOM   2320  HA2 GLY   175      84.783  93.842  73.962  1.00  0.00           H  
ATOM   2321  HA3 GLY   175      84.709  92.693  72.500  1.00  0.00           H  
ATOM   2322  C   GLY   175      83.174  93.965  72.876  1.00  0.00           C  
ATOM   2323  O   GLY   175      83.335  95.178  72.737  1.00  0.00           O  
ATOM   2324  N   ASN   176      81.926  93.516  72.761  1.00  0.00           N  
ATOM   2325  H   ASN   176      81.763  92.527  72.887  1.00  0.00           H  
ATOM   2326  CA  ASN   176      80.744  94.329  72.448  1.00  0.00           C  
ATOM   2327  HA  ASN   176      81.058  95.173  71.833  1.00  0.00           H  
ATOM   2328  CB  ASN   176      79.869  93.460  71.574  1.00  0.00           C  
ATOM   2329  HB2 ASN   176      80.455  93.304  70.668  1.00  0.00           H  
ATOM   2330  HB3 ASN   176      79.796  92.444  71.963  1.00  0.00           H  
ATOM   2331  CG  ASN   176      78.488  93.965  71.230  1.00  0.00           C  
ATOM   2332  OD1 ASN   176      78.225  94.735  70.351  1.00  0.00           O  
ATOM   2333  ND2 ASN   176      77.526  93.665  72.120  1.00  0.00           N  
ATOM   2334 HD21 ASN   176      76.593  93.930  71.840  1.00  0.00           H  
ATOM   2335 HD22 ASN   176      77.743  93.105  72.932  1.00  0.00           H  
ATOM   2336  C   ASN   176      80.011  94.984  73.675  1.00  0.00           C  
ATOM   2337  O   ASN   176      79.793  94.293  74.700  1.00  0.00           O  
ATOM   2338  N   TYR   177      79.603  96.278  73.638  1.00  0.00           N  
ATOM   2339  H   TYR   177      79.708  96.796  72.778  1.00  0.00           H  
ATOM   2340  CA  TYR   177      78.974  96.972  74.723  1.00  0.00           C  
ATOM   2341  HA  TYR   177      79.541  96.750  75.627  1.00  0.00           H  
ATOM   2342  CB  TYR   177      79.322  98.474  74.499  1.00  0.00           C  
ATOM   2343  HB2 TYR   177      78.909  98.938  73.603  1.00  0.00           H  
ATOM   2344  HB3 TYR   177      78.999  99.051  75.365  1.00  0.00           H  
ATOM   2345  CG  TYR   177      80.738  98.867  74.336  1.00  0.00           C  
ATOM   2346  CD1 TYR   177      81.269  99.367  73.082  1.00  0.00           C  
ATOM   2347  HD1 TYR   177      80.625  99.392  72.215  1.00  0.00           H  
ATOM   2348  CE1 TYR   177      82.621  99.603  72.947  1.00  0.00           C  
ATOM   2349  HE1 TYR   177      83.027  99.680  71.949  1.00  0.00           H  
ATOM   2350  CZ  TYR   177      83.525  99.543  74.052  1.00  0.00           C  
ATOM   2351  OH  TYR   177      84.913  99.629  73.898  1.00  0.00           O  
ATOM   2352  HH  TYR   177      85.364  98.946  74.400  1.00  0.00           H  
ATOM   2353  CE2 TYR   177      82.967  99.119  75.292  1.00  0.00           C  
ATOM   2354  HE2 TYR   177      83.648  98.911  76.104  1.00  0.00           H  
ATOM   2355  CD2 TYR   177      81.587  98.709  75.435  1.00  0.00           C  
ATOM   2356  HD2 TYR   177      81.220  98.190  76.308  1.00  0.00           H  
ATOM   2357  C   TYR   177      77.501  96.635  74.798  1.00  0.00           C  
ATOM   2358  O   TYR   177      76.738  96.962  73.856  1.00  0.00           O  
ATOM   2359  N   GLY   178      77.050  96.049  75.882  1.00  0.00           N  
ATOM   2360  H   GLY   178      76.130  95.634  75.906  1.00  0.00           H  
ATOM   2361  CA  GLY   178      77.775  95.970  77.202  1.00  0.00           C  
ATOM   2362  HA2 GLY   178      77.143  95.364  77.852  1.00  0.00           H  
ATOM   2363  HA3 GLY   178      78.717  95.439  77.065  1.00  0.00           H  
ATOM   2364  C   GLY   178      77.964  97.320  77.815  1.00  0.00           C  
ATOM   2365  O   GLY   178      77.141  98.186  77.586  1.00  0.00           O  
ATOM   2366  N   GLN   179      79.088  97.505  78.503  1.00  0.00           N  
ATOM   2367  H   GLN   179      79.753  96.748  78.568  1.00  0.00           H  
ATOM   2368  CA  GLN   179      79.531  98.764  79.044  1.00  0.00           C  
ATOM   2369  HA  GLN   179      79.126  99.532  78.385  1.00  0.00           H  
ATOM   2370  CB  GLN   179      78.847  99.022  80.402  1.00  0.00           C  
ATOM   2371  HB2 GLN   179      78.987 100.049  80.739  1.00  0.00           H  
ATOM   2372  HB3 GLN   179      77.787  98.903  80.178  1.00  0.00           H  
ATOM   2373  CG  GLN   179      79.231  98.005  81.497  1.00  0.00           C  
ATOM   2374  HG2 GLN   179      80.223  98.272  81.863  1.00  0.00           H  
ATOM   2375  HG3 GLN   179      78.550  98.145  82.336  1.00  0.00           H  
ATOM   2376  CD  GLN   179      79.095  96.455  81.212  1.00  0.00           C  
ATOM   2377  OE1 GLN   179      77.987  95.917  81.318  1.00  0.00           O  
ATOM   2378  NE2 GLN   179      80.218  95.824  80.987  1.00  0.00           N  
ATOM   2379 HE21 GLN   179      81.036  96.334  80.687  1.00  0.00           H  
ATOM   2380 HE22 GLN   179      80.238  94.820  80.878  1.00  0.00           H  
ATOM   2381  C   GLN   179      81.072  98.766  78.990  1.00  0.00           C  
ATOM   2382  O   GLN   179      81.733  97.848  79.335  1.00  0.00           O  
ATOM   2383  N   ASP   180      81.693  99.872  78.597  1.00  0.00           N  
ATOM   2384  H   ASP   180      82.691  99.743  78.510  1.00  0.00           H  
ATOM   2385  CA  ASP   180      81.227 101.193  78.095  1.00  0.00           C  
ATOM   2386  HA  ASP   180      80.397 101.052  77.403  1.00  0.00           H  
ATOM   2387  CB  ASP   180      80.540 102.102  79.091  1.00  0.00           C  
ATOM   2388  HB2 ASP   180      80.314 103.081  78.670  1.00  0.00           H  
ATOM   2389  HB3 ASP   180      79.529 101.779  79.341  1.00  0.00           H  
ATOM   2390  CG  ASP   180      81.348 102.289  80.350  1.00  0.00           C  
ATOM   2391  OD1 ASP   180      81.031 103.309  80.992  1.00  0.00           O  
ATOM   2392  OD2 ASP   180      82.191 101.585  80.804  1.00  0.00           O  
ATOM   2393  C   ASP   180      82.248 101.933  77.253  1.00  0.00           C  
ATOM   2394  O   ASP   180      83.408 102.128  77.583  1.00  0.00           O  
ATOM   2395  N   GLN   181      81.811 102.368  76.055  1.00  0.00           N  
ATOM   2396  H   GLN   181      80.887 102.179  75.694  1.00  0.00           H  
ATOM   2397  CA  GLN   181      82.795 103.071  75.175  1.00  0.00           C  
ATOM   2398  HA  GLN   181      83.723 102.500  75.161  1.00  0.00           H  
ATOM   2399  CB  GLN   181      82.066 103.136  73.827  1.00  0.00           C  
ATOM   2400  HB2 GLN   181      81.257 102.431  73.636  1.00  0.00           H  
ATOM   2401  HB3 GLN   181      81.637 104.134  73.905  1.00  0.00           H  
ATOM   2402  CG  GLN   181      83.084 103.156  72.589  1.00  0.00           C  
ATOM   2403  HG2 GLN   181      83.753 104.016  72.567  1.00  0.00           H  
ATOM   2404  HG3 GLN   181      83.660 102.231  72.566  1.00  0.00           H  
ATOM   2405  CD  GLN   181      82.380 103.317  71.227  1.00  0.00           C  
ATOM   2406  OE1 GLN   181      81.239 103.643  71.136  1.00  0.00           O  
ATOM   2407  NE2 GLN   181      83.066 103.108  70.143  1.00  0.00           N  
ATOM   2408 HE21 GLN   181      84.065 102.958  70.155  1.00  0.00           H  
ATOM   2409 HE22 GLN   181      82.621 103.280  69.252  1.00  0.00           H  
ATOM   2410  C   GLN   181      83.186 104.522  75.605  1.00  0.00           C  
ATOM   2411  O   GLN   181      84.292 105.003  75.240  1.00  0.00           O  
ATOM   2412  N   SER   182      82.465 105.214  76.487  1.00  0.00           N  
ATOM   2413  H   SER   182      81.519 104.869  76.565  1.00  0.00           H  
ATOM   2414  CA  SER   182      82.832 106.435  77.159  1.00  0.00           C  
ATOM   2415  HA  SER   182      82.974 107.140  76.341  1.00  0.00           H  
ATOM   2416  CB  SER   182      81.745 106.933  78.032  1.00  0.00           C  
ATOM   2417  HB2 SER   182      80.786 106.717  77.562  1.00  0.00           H  
ATOM   2418  HB3 SER   182      81.778 106.529  79.044  1.00  0.00           H  
ATOM   2419  OG  SER   182      81.818 108.369  78.067  1.00  0.00           O  
ATOM   2420  HG  SER   182      80.987 108.794  77.841  1.00  0.00           H  
ATOM   2421  C   SER   182      84.154 106.286  77.937  1.00  0.00           C  
ATOM   2422  O   SER   182      84.425 105.298  78.615  1.00  0.00           O  
ATOM   2423  N   SER   183      85.121 107.211  78.002  1.00  0.00           N  
ATOM   2424  H   SER   183      85.953 106.992  78.531  1.00  0.00           H  
ATOM   2425  CA  SER   183      85.110 108.557  77.412  1.00  0.00           C  
ATOM   2426  HA  SER   183      84.336 109.038  78.010  1.00  0.00           H  
ATOM   2427  CB  SER   183      86.452 109.297  77.730  1.00  0.00           C  
ATOM   2428  HB2 SER   183      86.845 109.084  78.724  1.00  0.00           H  
ATOM   2429  HB3 SER   183      87.231 109.112  76.991  1.00  0.00           H  
ATOM   2430  OG  SER   183      86.161 110.705  77.778  1.00  0.00           O  
ATOM   2431  HG  SER   183      86.436 111.030  78.638  1.00  0.00           H  
ATOM   2432  C   SER   183      84.780 108.729  75.973  1.00  0.00           C  
ATOM   2433  O   SER   183      85.171 107.879  75.103  1.00  0.00           O  
ATOM   2434  N   MET   184      84.288 109.903  75.652  1.00  0.00           N  
ATOM   2435  H   MET   184      83.954 110.521  76.378  1.00  0.00           H  
ATOM   2436  CA  MET   184      84.081 110.420  74.272  1.00  0.00           C  
ATOM   2437  HA  MET   184      84.170 109.626  73.530  1.00  0.00           H  
ATOM   2438  CB  MET   184      82.657 110.965  74.164  1.00  0.00           C  
ATOM   2439  HB2 MET   184      82.553 111.854  74.786  1.00  0.00           H  
ATOM   2440  HB3 MET   184      82.533 111.372  73.161  1.00  0.00           H  
ATOM   2441  CG  MET   184      81.534 110.026  74.511  1.00  0.00           C  
ATOM   2442  HG2 MET   184      81.489 109.805  75.577  1.00  0.00           H  
ATOM   2443  HG3 MET   184      80.558 110.405  74.207  1.00  0.00           H  
ATOM   2444  SD  MET   184      81.649 108.352  73.676  1.00  0.00           S  
ATOM   2445  CE  MET   184      81.768 108.783  71.895  1.00  0.00           C  
ATOM   2446  HE1 MET   184      80.877 109.345  71.615  1.00  0.00           H  
ATOM   2447  HE2 MET   184      82.658 109.383  71.700  1.00  0.00           H  
ATOM   2448  HE3 MET   184      81.808 107.877  71.291  1.00  0.00           H  
ATOM   2449  C   MET   184      85.102 111.555  73.924  1.00  0.00           C  
ATOM   2450  O   MET   184      84.848 112.260  72.962  1.00  0.00           O  
ATOM   2451  N   SER   185      86.106 111.846  74.782  1.00  0.00           N  
ATOM   2452  H   SER   185      86.158 111.301  75.631  1.00  0.00           H  
ATOM   2453  CA  SER   185      87.141 112.845  74.663  1.00  0.00           C  
ATOM   2454  HA  SER   185      86.712 113.840  74.785  1.00  0.00           H  
ATOM   2455  CB  SER   185      88.210 112.496  75.727  1.00  0.00           C  
ATOM   2456  HB2 SER   185      87.711 112.733  76.667  1.00  0.00           H  
ATOM   2457  HB3 SER   185      88.328 111.417  75.822  1.00  0.00           H  
ATOM   2458  OG  SER   185      89.300 113.245  75.493  1.00  0.00           O  
ATOM   2459  HG  SER   185      89.813 113.357  76.296  1.00  0.00           H  
ATOM   2460  C   SER   185      87.765 112.864  73.318  1.00  0.00           C  
ATOM   2461  O   SER   185      88.032 111.826  72.712  1.00  0.00           O  
ATOM   2462  N   SER   186      88.014 114.062  72.736  1.00  0.00           N  
ATOM   2463  H   SER   186      87.828 114.855  73.333  1.00  0.00           H  
ATOM   2464  CA  SER   186      88.494 114.337  71.426  1.00  0.00           C  
ATOM   2465  HA  SER   186      89.420 113.776  71.301  1.00  0.00           H  
ATOM   2466  CB  SER   186      87.392 113.893  70.404  1.00  0.00           C  
ATOM   2467  HB2 SER   186      87.355 112.817  70.579  1.00  0.00           H  
ATOM   2468  HB3 SER   186      86.401 114.228  70.709  1.00  0.00           H  
ATOM   2469  OG  SER   186      87.640 114.263  69.072  1.00  0.00           O  
ATOM   2470  HG  SER   186      88.226 113.612  68.679  1.00  0.00           H  
ATOM   2471  C   SER   186      88.772 115.854  71.274  1.00  0.00           C  
ATOM   2472  O   SER   186      88.094 116.693  71.892  1.00  0.00           O  
ATOM   2473  N   GLY   187      89.577 116.322  70.334  1.00  0.00           N  
ATOM   2474  H   GLY   187      89.680 117.319  70.211  1.00  0.00           H  
ATOM   2475  CA  GLY   187      90.395 115.548  69.398  1.00  0.00           C  
ATOM   2476  HA2 GLY   187      91.406 115.436  69.791  1.00  0.00           H  
ATOM   2477  HA3 GLY   187      90.031 114.521  69.401  1.00  0.00           H  
ATOM   2478  C   GLY   187      90.345 116.033  67.944  1.00  0.00           C  
ATOM   2479  O   GLY   187      91.309 116.056  67.184  1.00  0.00           O  
ATOM   2480  N   GLY   188      89.149 116.588  67.447  1.00  0.00           N  
ATOM   2481  H   GLY   188      88.381 116.696  68.094  1.00  0.00           H  
ATOM   2482  CA  GLY   188      88.920 117.172  66.146  1.00  0.00           C  
ATOM   2483  HA2 GLY   188      89.399 116.497  65.436  1.00  0.00           H  
ATOM   2484  HA3 GLY   188      87.880 117.269  65.833  1.00  0.00           H  
ATOM   2485  C   GLY   188      89.480 118.645  66.019  1.00  0.00           C  
ATOM   2486  O   GLY   188      90.430 119.065  66.741  1.00  0.00           O  
ATOM   2487  N   GLY   189      88.905 119.374  65.041  1.00  0.00           N  
ATOM   2488  H   GLY   189      89.157 120.350  64.979  1.00  0.00           H  
ATOM   2489  CA  GLY   189      88.156 118.930  63.857  1.00  0.00           C  
ATOM   2490  HA2 GLY   189      88.625 118.030  63.458  1.00  0.00           H  
ATOM   2491  HA3 GLY   189      87.109 118.767  64.111  1.00  0.00           H  
ATOM   2492  C   GLY   189      88.214 119.942  62.700  1.00  0.00           C  
ATOM   2493  O   GLY   189      89.019 120.875  62.712  1.00  0.00           O  
ATOM   2494  N   SER   190      87.311 119.691  61.731  1.00  0.00           N  
ATOM   2495  H   SER   190      86.823 118.809  61.775  1.00  0.00           H  
ATOM   2496  CA  SER   190      86.789 120.604  60.717  1.00  0.00           C  
ATOM   2497  HA  SER   190      87.585 120.939  60.053  1.00  0.00           H  
ATOM   2498  CB  SER   190      85.596 119.910  60.029  1.00  0.00           C  
ATOM   2499  HB2 SER   190      85.790 118.923  59.609  1.00  0.00           H  
ATOM   2500  HB3 SER   190      84.785 120.000  60.752  1.00  0.00           H  
ATOM   2501  OG  SER   190      85.287 120.626  58.967  1.00  0.00           O  
ATOM   2502  HG  SER   190      85.157 120.056  58.205  1.00  0.00           H  
ATOM   2503  C   SER   190      86.311 121.930  61.450  1.00  0.00           C  
ATOM   2504  O   SER   190      85.945 121.953  62.681  1.00  0.00           O  
ATOM   2505  N   GLY   191      86.340 123.088  60.818  1.00  0.00           N  
ATOM   2506  H   GLY   191      85.731 123.809  61.179  1.00  0.00           H  
ATOM   2507  CA  GLY   191      86.962 123.453  59.535  1.00  0.00           C  
ATOM   2508  HA2 GLY   191      87.756 124.169  59.746  1.00  0.00           H  
ATOM   2509  HA3 GLY   191      87.291 122.606  58.933  1.00  0.00           H  
ATOM   2510  C   GLY   191      85.871 124.115  58.713  1.00  0.00           C  
ATOM   2511  O   GLY   191      84.900 124.609  59.285  1.00  0.00           O  
ATOM   2512  N   GLY   192      85.986 124.152  57.393  1.00  0.00           N  
ATOM   2513  H   GLY   192      86.804 123.719  56.988  1.00  0.00           H  
ATOM   2514  CA  GLY   192      84.932 124.728  56.446  1.00  0.00           C  
ATOM   2515  HA2 GLY   192      84.392 125.491  57.006  1.00  0.00           H  
ATOM   2516  HA3 GLY   192      85.457 125.224  55.630  1.00  0.00           H  
ATOM   2517  C   GLY   192      83.972 123.749  55.891  1.00  0.00           C  
ATOM   2518  O   GLY   192      83.394 123.885  54.794  1.00  0.00           O  
ATOM   2519  N   GLY   193      83.759 122.672  56.608  1.00  0.00           N  
ATOM   2520  H   GLY   193      84.280 122.609  57.471  1.00  0.00           H  
ATOM   2521  CA  GLY   193      82.625 121.721  56.332  1.00  0.00           C  
ATOM   2522  HA2 GLY   193      82.554 121.477  55.272  1.00  0.00           H  
ATOM   2523  HA3 GLY   193      82.748 120.809  56.916  1.00  0.00           H  
ATOM   2524  C   GLY   193      81.231 122.247  56.851  1.00  0.00           C  
ATOM   2525  O   GLY   193      81.170 123.312  57.507  1.00  0.00           O  
ATOM   2526  N   TYR   194      80.138 121.562  56.562  1.00  0.00           N  
ATOM   2527  H   TYR   194      80.291 120.755  55.975  1.00  0.00           H  
ATOM   2528  CA  TYR   194      78.816 121.695  57.238  1.00  0.00           C  
ATOM   2529  HA  TYR   194      78.766 122.717  57.615  1.00  0.00           H  
ATOM   2530  CB  TYR   194      77.541 121.319  56.322  1.00  0.00           C  
ATOM   2531  HB2 TYR   194      77.531 120.229  56.290  1.00  0.00           H  
ATOM   2532  HB3 TYR   194      76.640 121.654  56.835  1.00  0.00           H  
ATOM   2533  CG  TYR   194      77.484 121.931  54.932  1.00  0.00           C  
ATOM   2534  CD1 TYR   194      77.991 123.163  54.579  1.00  0.00           C  
ATOM   2535  HD1 TYR   194      78.545 123.759  55.290  1.00  0.00           H  
ATOM   2536  CE1 TYR   194      77.995 123.548  53.226  1.00  0.00           C  
ATOM   2537  HE1 TYR   194      78.280 124.544  52.920  1.00  0.00           H  
ATOM   2538  CZ  TYR   194      77.425 122.711  52.254  1.00  0.00           C  
ATOM   2539  OH  TYR   194      77.324 123.004  50.925  1.00  0.00           O  
ATOM   2540  HH  TYR   194      76.403 122.931  50.661  1.00  0.00           H  
ATOM   2541  CE2 TYR   194      76.881 121.432  52.604  1.00  0.00           C  
ATOM   2542  HE2 TYR   194      76.400 120.799  51.875  1.00  0.00           H  
ATOM   2543  CD2 TYR   194      76.865 121.062  53.979  1.00  0.00           C  
ATOM   2544  HD2 TYR   194      76.484 120.097  54.279  1.00  0.00           H  
ATOM   2545  C   TYR   194      78.781 120.824  58.509  1.00  0.00           C  
ATOM   2546  O   TYR   194      79.207 119.672  58.504  1.00  0.00           O  
ATOM   2547  N   GLY   195      78.414 121.375  59.635  1.00  0.00           N  
ATOM   2548  H   GLY   195      78.474 120.718  60.400  1.00  0.00           H  
ATOM   2549  CA  GLY   195      77.815 122.716  59.889  1.00  0.00           C  
ATOM   2550  HA2 GLY   195      78.641 123.404  60.075  1.00  0.00           H  
ATOM   2551  HA3 GLY   195      77.212 122.944  59.011  1.00  0.00           H  
ATOM   2552  C   GLY   195      76.827 122.718  61.080  1.00  0.00           C  
ATOM   2553  O   GLY   195      76.298 121.635  61.400  1.00  0.00           O  
ATOM   2554  N   ASN   196      76.548 123.881  61.546  1.00  0.00           N  
ATOM   2555  H   ASN   196      77.076 124.735  61.435  1.00  0.00           H  
ATOM   2556  CA  ASN   196      75.195 124.118  62.064  1.00  0.00           C  
ATOM   2557  HA  ASN   196      74.999 123.447  62.901  1.00  0.00           H  
ATOM   2558  CB  ASN   196      75.002 125.592  62.459  1.00  0.00           C  
ATOM   2559  HB2 ASN   196      75.399 126.207  61.651  1.00  0.00           H  
ATOM   2560  HB3 ASN   196      73.990 125.970  62.600  1.00  0.00           H  
ATOM   2561  CG  ASN   196      75.723 125.963  63.804  1.00  0.00           C  
ATOM   2562  OD1 ASN   196      75.153 125.927  64.922  1.00  0.00           O  
ATOM   2563  ND2 ASN   196      76.961 126.324  63.843  1.00  0.00           N  
ATOM   2564 HD21 ASN   196      77.430 126.519  64.716  1.00  0.00           H  
ATOM   2565 HD22 ASN   196      77.537 126.513  63.035  1.00  0.00           H  
ATOM   2566  C   ASN   196      74.146 123.753  61.036  1.00  0.00           C  
ATOM   2567  O   ASN   196      74.322 123.960  59.765  1.00  0.00           O  
ATOM   2568  N   GLN   197      73.017 123.327  61.561  1.00  0.00           N  
ATOM   2569  H   GLN   197      72.946 123.340  62.568  1.00  0.00           H  
ATOM   2570  CA  GLN   197      71.874 122.875  60.785  1.00  0.00           C  
ATOM   2571  HA  GLN   197      72.299 122.469  59.867  1.00  0.00           H  
ATOM   2572  CB  GLN   197      71.032 121.823  61.474  1.00  0.00           C  
ATOM   2573  HB2 GLN   197      71.682 121.261  62.145  1.00  0.00           H  
ATOM   2574  HB3 GLN   197      70.333 122.249  62.193  1.00  0.00           H  
ATOM   2575  CG  GLN   197      70.229 120.943  60.432  1.00  0.00           C  
ATOM   2576  HG2 GLN   197      69.863 121.636  59.675  1.00  0.00           H  
ATOM   2577  HG3 GLN   197      70.944 120.259  59.976  1.00  0.00           H  
ATOM   2578  CD  GLN   197      69.238 120.061  61.204  1.00  0.00           C  
ATOM   2579  OE1 GLN   197      69.553 119.355  62.158  1.00  0.00           O  
ATOM   2580  NE2 GLN   197      67.969 120.093  60.877  1.00  0.00           N  
ATOM   2581 HE21 GLN   197      67.814 120.768  60.142  1.00  0.00           H  
ATOM   2582 HE22 GLN   197      67.296 119.635  61.475  1.00  0.00           H  
ATOM   2583  C   GLN   197      70.900 124.003  60.291  1.00  0.00           C  
ATOM   2584  O   GLN   197      70.646 124.977  60.983  1.00  0.00           O  
ATOM   2585  N   ASP   198      70.487 124.018  58.989  1.00  0.00           N  
ATOM   2586  H   ASP   198      70.637 123.232  58.372  1.00  0.00           H  
ATOM   2587  CA  ASP   198      69.711 125.145  58.454  1.00  0.00           C  
ATOM   2588  HA  ASP   198      70.380 125.995  58.582  1.00  0.00           H  
ATOM   2589  CB  ASP   198      69.552 125.025  56.995  1.00  0.00           C  
ATOM   2590  HB2 ASP   198      68.691 124.373  56.847  1.00  0.00           H  
ATOM   2591  HB3 ASP   198      69.277 125.971  56.528  1.00  0.00           H  
ATOM   2592  CG  ASP   198      70.649 124.409  56.141  1.00  0.00           C  
ATOM   2593  OD1 ASP   198      71.797 124.516  56.617  1.00  0.00           O  
ATOM   2594  OD2 ASP   198      70.385 123.891  55.054  1.00  0.00           O  
ATOM   2595  C   ASP   198      68.391 125.461  59.133  1.00  0.00           C  
ATOM   2596  O   ASP   198      67.725 124.572  59.495  1.00  0.00           O  
ATOM   2597  N   GLN   199      68.075 126.736  59.367  1.00  0.00           N  
ATOM   2598  H   GLN   199      68.726 127.454  59.083  1.00  0.00           H  
ATOM   2599  CA  GLN   199      66.989 127.069  60.280  1.00  0.00           C  
ATOM   2600  HA  GLN   199      66.175 126.362  60.120  1.00  0.00           H  
ATOM   2601  CB  GLN   199      67.581 127.286  61.738  1.00  0.00           C  
ATOM   2602  HB2 GLN   199      68.099 126.443  62.196  1.00  0.00           H  
ATOM   2603  HB3 GLN   199      68.318 128.088  61.705  1.00  0.00           H  
ATOM   2604  CG  GLN   199      66.572 127.673  62.819  1.00  0.00           C  
ATOM   2605  HG2 GLN   199      67.149 127.655  63.744  1.00  0.00           H  
ATOM   2606  HG3 GLN   199      66.265 128.705  62.646  1.00  0.00           H  
ATOM   2607  CD  GLN   199      65.269 126.889  62.701  1.00  0.00           C  
ATOM   2608  OE1 GLN   199      65.232 125.687  62.469  1.00  0.00           O  
ATOM   2609  NE2 GLN   199      64.153 127.472  62.981  1.00  0.00           N  
ATOM   2610 HE21 GLN   199      64.131 128.481  63.021  1.00  0.00           H  
ATOM   2611 HE22 GLN   199      63.388 126.820  63.080  1.00  0.00           H  
ATOM   2612  C   GLN   199      66.431 128.420  59.687  1.00  0.00           C  
ATOM   2613  O   GLN   199      67.184 129.330  59.536  1.00  0.00           O  
ATOM   2614  N   SER   200      65.127 128.639  59.395  1.00  0.00           N  
ATOM   2615  H   SER   200      64.830 129.589  59.223  1.00  0.00           H  
ATOM   2616  CA  SER   200      64.099 127.616  59.375  1.00  0.00           C  
ATOM   2617  HA  SER   200      64.094 127.079  60.324  1.00  0.00           H  
ATOM   2618  CB  SER   200      62.742 128.120  58.989  1.00  0.00           C  
ATOM   2619  HB2 SER   200      62.783 128.554  57.990  1.00  0.00           H  
ATOM   2620  HB3 SER   200      62.047 127.291  58.854  1.00  0.00           H  
ATOM   2621  OG  SER   200      62.198 128.993  60.008  1.00  0.00           O  
ATOM   2622  HG  SER   200      62.852 129.694  60.057  1.00  0.00           H  
ATOM   2623  C   SER   200      64.479 126.603  58.396  1.00  0.00           C  
ATOM   2624  O   SER   200      65.061 126.883  57.314  1.00  0.00           O  
ATOM   2625  N   GLY   201      64.142 125.352  58.693  1.00  0.00           N  
ATOM   2626  H   GLY   201      63.631 125.357  59.564  1.00  0.00           H  
ATOM   2627  CA  GLY   201      64.492 124.083  58.013  1.00  0.00           C  
ATOM   2628  HA2 GLY   201      65.331 124.313  57.357  1.00  0.00           H  
ATOM   2629  HA3 GLY   201      64.803 123.338  58.745  1.00  0.00           H  
ATOM   2630  C   GLY   201      63.396 123.454  57.194  1.00  0.00           C  
ATOM   2631  O   GLY   201      62.414 124.151  56.927  1.00  0.00           O  
ATOM   2632  N   GLY   202      63.463 122.168  56.750  1.00  0.00           N  
ATOM   2633  H   GLY   202      62.672 121.895  56.185  1.00  0.00           H  
ATOM   2634  CA  GLY   202      64.394 121.200  57.202  1.00  0.00           C  
ATOM   2635  HA2 GLY   202      65.403 121.460  56.882  1.00  0.00           H  
ATOM   2636  HA3 GLY   202      64.470 121.296  58.285  1.00  0.00           H  
ATOM   2637  C   GLY   202      64.018 119.729  56.780  1.00  0.00           C  
ATOM   2638  O   GLY   202      63.018 119.459  56.134  1.00  0.00           O  
ATOM   2639  N   GLY   203      64.797 118.749  57.239  1.00  0.00           N  
ATOM   2640  H   GLY   203      64.454 117.800  57.199  1.00  0.00           H  
ATOM   2641  CA  GLY   203      65.925 118.836  58.044  1.00  0.00           C  
ATOM   2642  HA2 GLY   203      65.742 119.659  58.734  1.00  0.00           H  
ATOM   2643  HA3 GLY   203      66.156 117.922  58.591  1.00  0.00           H  
ATOM   2644  C   GLY   203      67.229 119.131  57.226  1.00  0.00           C  
ATOM   2645  O   GLY   203      67.166 119.744  56.133  1.00  0.00           O  
ATOM   2646  N   GLY   204      68.326 118.591  57.703  1.00  0.00           N  
ATOM   2647  H   GLY   204      68.307 118.072  58.569  1.00  0.00           H  
ATOM   2648  CA  GLY   204      69.632 118.755  57.018  1.00  0.00           C  
ATOM   2649  HA2 GLY   204      70.420 118.067  57.326  1.00  0.00           H  
ATOM   2650  HA3 GLY   204      69.497 118.590  55.949  1.00  0.00           H  
ATOM   2651  C   GLY   204      70.286 120.122  57.189  1.00  0.00           C  
ATOM   2652  O   GLY   204      69.591 121.160  57.271  1.00  0.00           O  
ATOM   2653  N   SER   205      71.610 120.246  57.085  1.00  0.00           N  
ATOM   2654  H   SER   205      71.937 121.178  56.877  1.00  0.00           H  
ATOM   2655  CA  SER   205      72.706 119.173  57.068  1.00  0.00           C  
ATOM   2656  HA  SER   205      72.548 118.572  56.172  1.00  0.00           H  
ATOM   2657  CB  SER   205      74.066 119.932  56.901  1.00  0.00           C  
ATOM   2658  HB2 SER   205      74.850 119.256  57.243  1.00  0.00           H  
ATOM   2659  HB3 SER   205      74.419 120.101  55.884  1.00  0.00           H  
ATOM   2660  OG  SER   205      74.317 121.119  57.572  1.00  0.00           O  
ATOM   2661  HG  SER   205      74.351 121.825  56.923  1.00  0.00           H  
ATOM   2662  C   SER   205      72.730 118.203  58.259  1.00  0.00           C  
ATOM   2663  O   SER   205      71.923 118.307  59.180  1.00  0.00           O  
ATOM   2664  N   GLY   206      73.595 117.159  58.239  1.00  0.00           N  
ATOM   2665  H   GLY   206      74.183 117.101  57.421  1.00  0.00           H  
ATOM   2666  CA  GLY   206      73.502 115.968  59.064  1.00  0.00           C  
ATOM   2667  HA2 GLY   206      74.551 115.688  59.151  1.00  0.00           H  
ATOM   2668  HA3 GLY   206      73.124 116.140  60.071  1.00  0.00           H  
ATOM   2669  C   GLY   206      72.708 114.781  58.533  1.00  0.00           C  
ATOM   2670  O   GLY   206      71.608 114.969  58.022  1.00  0.00           O  
ATOM   2671  N   GLY   207      73.221 113.564  58.451  1.00  0.00           N  
ATOM   2672  H   GLY   207      72.517 112.964  58.045  1.00  0.00           H  
ATOM   2673  CA  GLY   207      74.365 113.141  59.267  1.00  0.00           C  
ATOM   2674  HA2 GLY   207      74.482 113.528  60.279  1.00  0.00           H  
ATOM   2675  HA3 GLY   207      74.315 112.052  59.235  1.00  0.00           H  
ATOM   2676  C   GLY   207      75.749 113.301  58.678  1.00  0.00           C  
ATOM   2677  O   GLY   207      75.865 113.989  57.657  1.00  0.00           O  
ATOM   2678  N   TYR   208      76.770 112.718  59.305  1.00  0.00           N  
ATOM   2679  H   TYR   208      76.488 112.172  60.106  1.00  0.00           H  
ATOM   2680  CA  TYR   208      78.144 112.623  58.872  1.00  0.00           C  
ATOM   2681  HA  TYR   208      78.576 113.604  59.067  1.00  0.00           H  
ATOM   2682  CB  TYR   208      78.993 111.771  59.839  1.00  0.00           C  
ATOM   2683  HB2 TYR   208      79.012 112.291  60.797  1.00  0.00           H  
ATOM   2684  HB3 TYR   208      78.412 110.860  59.986  1.00  0.00           H  
ATOM   2685  CG  TYR   208      80.375 111.351  59.410  1.00  0.00           C  
ATOM   2686  CD1 TYR   208      81.393 112.248  59.219  1.00  0.00           C  
ATOM   2687  HD1 TYR   208      81.224 113.312  59.296  1.00  0.00           H  
ATOM   2688  CE1 TYR   208      82.696 111.825  58.842  1.00  0.00           C  
ATOM   2689  HE1 TYR   208      83.400 112.614  58.621  1.00  0.00           H  
ATOM   2690  CZ  TYR   208      82.930 110.450  58.641  1.00  0.00           C  
ATOM   2691  OH  TYR   208      84.140 110.029  58.304  1.00  0.00           O  
ATOM   2692  HH  TYR   208      84.269 109.089  58.451  1.00  0.00           H  
ATOM   2693  CE2 TYR   208      81.863 109.499  58.939  1.00  0.00           C  
ATOM   2694  HE2 TYR   208      81.930 108.448  58.698  1.00  0.00           H  
ATOM   2695  CD2 TYR   208      80.633 110.005  59.313  1.00  0.00           C  
ATOM   2696  HD2 TYR   208      79.852 109.278  59.482  1.00  0.00           H  
ATOM   2697  C   TYR   208      78.206 112.170  57.463  1.00  0.00           C  
ATOM   2698  O   TYR   208      77.630 111.117  57.094  1.00  0.00           O  
ATOM   2699  N   GLY   209      79.033 112.920  56.650  1.00  0.00           N  
ATOM   2700  H   GLY   209      79.278 113.850  56.960  1.00  0.00           H  
ATOM   2701  CA  GLY   209      79.681 112.239  55.502  1.00  0.00           C  
ATOM   2702  HA2 GLY   209      80.527 111.673  55.891  1.00  0.00           H  
ATOM   2703  HA3 GLY   209      78.964 111.532  55.085  1.00  0.00           H  
ATOM   2704  C   GLY   209      80.154 113.238  54.432  1.00  0.00           C  
ATOM   2705  O   GLY   209      79.376 114.079  54.124  1.00  0.00           O  
ATOM   2706  N   GLN   210      81.350 113.150  53.768  1.00  0.00           N  
ATOM   2707  H   GLN   210      81.326 113.721  52.935  1.00  0.00           H  
ATOM   2708  CA  GLN   210      82.530 112.310  53.978  1.00  0.00           C  
ATOM   2709  HA  GLN   210      83.241 112.593  53.203  1.00  0.00           H  
ATOM   2710  CB  GLN   210      83.268 112.585  55.349  1.00  0.00           C  
ATOM   2711  HB2 GLN   210      82.547 112.502  56.163  1.00  0.00           H  
ATOM   2712  HB3 GLN   210      84.031 111.813  55.444  1.00  0.00           H  
ATOM   2713  CG  GLN   210      83.898 113.983  55.409  1.00  0.00           C  
ATOM   2714  HG2 GLN   210      84.504 114.121  56.304  1.00  0.00           H  
ATOM   2715  HG3 GLN   210      84.508 114.066  54.509  1.00  0.00           H  
ATOM   2716  CD  GLN   210      82.918 115.123  55.439  1.00  0.00           C  
ATOM   2717  OE1 GLN   210      81.929 115.097  56.167  1.00  0.00           O  
ATOM   2718  NE2 GLN   210      83.265 116.170  54.673  1.00  0.00           N  
ATOM   2719 HE21 GLN   210      82.603 116.931  54.620  1.00  0.00           H  
ATOM   2720 HE22 GLN   210      83.982 116.127  53.963  1.00  0.00           H  
ATOM   2721  C   GLN   210      82.207 110.812  53.745  1.00  0.00           C  
ATOM   2722  O   GLN   210      82.931 109.910  54.215  1.00  0.00           O  
ATOM   2723  N   GLN   211      81.211 110.502  52.911  1.00  0.00           N  
ATOM   2724  H   GLN   211      80.604 111.235  52.572  1.00  0.00           H  
ATOM   2725  CA  GLN   211      80.832 109.143  52.467  1.00  0.00           C  
ATOM   2726  HA  GLN   211      80.199 108.679  53.224  1.00  0.00           H  
ATOM   2727  CB  GLN   211      79.976 109.227  51.164  1.00  0.00           C  
ATOM   2728  HB2 GLN   211      79.171 109.958  51.247  1.00  0.00           H  
ATOM   2729  HB3 GLN   211      80.576 109.759  50.427  1.00  0.00           H  
ATOM   2730  CG  GLN   211      79.523 107.904  50.596  1.00  0.00           C  
ATOM   2731  HG2 GLN   211      80.323 107.549  49.946  1.00  0.00           H  
ATOM   2732  HG3 GLN   211      79.205 107.136  51.302  1.00  0.00           H  
ATOM   2733  CD  GLN   211      78.380 107.873  49.594  1.00  0.00           C  
ATOM   2734  OE1 GLN   211      78.091 108.884  48.991  1.00  0.00           O  
ATOM   2735  NE2 GLN   211      77.692 106.789  49.347  1.00  0.00           N  
ATOM   2736 HE21 GLN   211      78.035 105.860  49.546  1.00  0.00           H  
ATOM   2737 HE22 GLN   211      76.935 106.991  48.709  1.00  0.00           H  
ATOM   2738  C   GLN   211      82.039 108.184  52.220  1.00  0.00           C  
ATOM   2739  O   GLN   211      82.068 107.005  52.624  1.00  0.00           O  
ATOM   2740  N   ASP   212      83.003 108.581  51.434  1.00  0.00           N  
ATOM   2741  H   ASP   212      82.988 109.469  50.953  1.00  0.00           H  
ATOM   2742  CA  ASP   212      84.073 107.701  50.880  1.00  0.00           C  
ATOM   2743  HA  ASP   212      83.731 106.671  50.978  1.00  0.00           H  
ATOM   2744  CB  ASP   212      84.222 108.014  49.392  1.00  0.00           C  
ATOM   2745  HB2 ASP   212      84.286 109.098  49.294  1.00  0.00           H  
ATOM   2746  HB3 ASP   212      85.190 107.643  49.056  1.00  0.00           H  
ATOM   2747  CG  ASP   212      83.074 107.450  48.475  1.00  0.00           C  
ATOM   2748  OD1 ASP   212      82.676 108.105  47.511  1.00  0.00           O  
ATOM   2749  OD2 ASP   212      82.644 106.276  48.625  1.00  0.00           O  
ATOM   2750  C   ASP   212      85.428 107.827  51.547  1.00  0.00           C  
ATOM   2751  O   ASP   212      86.241 106.969  51.384  1.00  0.00           O  
ATOM   2752  N   ARG   213      85.667 108.932  52.253  1.00  0.00           N  
ATOM   2753  H   ARG   213      84.918 109.581  52.449  1.00  0.00           H  
ATOM   2754  CA  ARG   213      86.953 109.427  52.804  1.00  0.00           C  
ATOM   2755  HA  ARG   213      87.420 108.553  53.258  1.00  0.00           H  
ATOM   2756  CB  ARG   213      87.782 109.981  51.611  1.00  0.00           C  
ATOM   2757  HB2 ARG   213      87.675 109.350  50.728  1.00  0.00           H  
ATOM   2758  HB3 ARG   213      87.541 110.974  51.232  1.00  0.00           H  
ATOM   2759  CG  ARG   213      89.266 110.101  52.001  1.00  0.00           C  
ATOM   2760  HG2 ARG   213      89.652 110.851  51.310  1.00  0.00           H  
ATOM   2761  HG3 ARG   213      89.237 110.610  52.965  1.00  0.00           H  
ATOM   2762  CD  ARG   213      90.141 108.793  52.060  1.00  0.00           C  
ATOM   2763  HD2 ARG   213      89.747 108.067  52.771  1.00  0.00           H  
ATOM   2764  HD3 ARG   213      90.090 108.377  51.054  1.00  0.00           H  
ATOM   2765  NE  ARG   213      91.557 108.928  52.346  1.00  0.00           N  
ATOM   2766  HE  ARG   213      92.203 108.932  51.570  1.00  0.00           H  
ATOM   2767  CZ  ARG   213      92.030 108.897  53.543  1.00  0.00           C  
ATOM   2768  NH1 ARG   213      91.397 108.741  54.652  1.00  0.00           N  
ATOM   2769 HH11 ARG   213      91.851 108.951  55.529  1.00  0.00           H  
ATOM   2770 HH12 ARG   213      90.392 108.815  54.721  1.00  0.00           H  
ATOM   2771  NH2 ARG   213      93.330 109.090  53.660  1.00  0.00           N  
ATOM   2772 HH21 ARG   213      93.745 109.192  54.575  1.00  0.00           H  
ATOM   2773 HH22 ARG   213      93.870 109.342  52.845  1.00  0.00           H  
ATOM   2774  C   ARG   213      86.736 110.451  53.912  1.00  0.00           C  
ATOM   2775  O   ARG   213      86.498 111.642  53.626  1.00  0.00           O  
ATOM   2776  N   GLY   214      86.574 110.095  55.200  1.00  0.00           N  
ATOM   2777  H   GLY   214      86.340 110.822  55.861  1.00  0.00           H  
ATOM   2778  CA  GLY   214      86.654 108.724  55.824  1.00  0.00           C  
ATOM   2779  HA2 GLY   214      85.989 108.659  56.686  1.00  0.00           H  
ATOM   2780  HA3 GLY   214      86.135 107.994  55.202  1.00  0.00           H  
ATOM   2781  C   GLY   214      88.046 108.355  56.163  1.00  0.00           C  
ATOM   2782  O   GLY   214      88.860 108.054  55.287  1.00  0.00           O  
ATOM   2783  OXT GLY   214      88.251 108.234  57.378  1.00  0.00           O  
TER    2784      GLY   214 
END   
