# Supplementary material for: Visualization of oligomerization, clustering, and density transition of intrinsically disordered proteins
Source: Natl Sci Rev. 2026 Feb 14;13(7):nwag107. doi: 10.1093/nsr/nwag107 (PMC13114874; doi:10.1093/nsr/nwag107)
Supplement: nwag107_Supplemental_Files [file nwag107_supplemental_files.zip › SI-MD-Structures/MD-Sturctures/frame216.pdb]

CRYST1  135.051  149.209  136.814  90.00  90.00  90.00               1
ATOM      1  N   MET     1      25.828 105.196  82.000  1.00  0.00           N  
ATOM      2  H1  MET     1      25.993 106.103  82.411  1.00  0.00           H  
ATOM      3  H2  MET     1      25.351 105.470  81.152  1.00  0.00           H  
ATOM      4  H3  MET     1      25.220 104.634  82.578  1.00  0.00           H  
ATOM      5  CA  MET     1      27.100 104.501  81.785  1.00  0.00           C  
ATOM      6  HA  MET     1      27.826 105.222  81.409  1.00  0.00           H  
ATOM      7  CB  MET     1      27.722 103.948  83.039  1.00  0.00           C  
ATOM      8  HB2 MET     1      27.083 103.211  83.526  1.00  0.00           H  
ATOM      9  HB3 MET     1      28.643 103.390  82.866  1.00  0.00           H  
ATOM     10  CG  MET     1      28.129 105.087  83.957  1.00  0.00           C  
ATOM     11  HG2 MET     1      28.782 104.628  84.699  1.00  0.00           H  
ATOM     12  HG3 MET     1      28.773 105.761  83.391  1.00  0.00           H  
ATOM     13  SD  MET     1      26.836 105.987  84.877  1.00  0.00           S  
ATOM     14  CE  MET     1      26.230 104.757  85.997  1.00  0.00           C  
ATOM     15  HE1 MET     1      25.646 105.251  86.775  1.00  0.00           H  
ATOM     16  HE2 MET     1      25.584 104.043  85.487  1.00  0.00           H  
ATOM     17  HE3 MET     1      27.055 104.259  86.505  1.00  0.00           H  
ATOM     18  C   MET     1      26.812 103.323  80.820  1.00  0.00           C  
ATOM     19  O   MET     1      25.813 102.623  80.993  1.00  0.00           O  
ATOM     20  N   ALA     2      27.491 103.007  79.734  1.00  0.00           N  
ATOM     21  H   ALA     2      26.915 102.358  79.217  1.00  0.00           H  
ATOM     22  CA  ALA     2      28.565 103.743  79.111  1.00  0.00           C  
ATOM     23  HA  ALA     2      28.846 103.120  78.262  1.00  0.00           H  
ATOM     24  CB  ALA     2      28.232 105.045  78.576  1.00  0.00           C  
ATOM     25  HB1 ALA     2      28.966 105.464  77.888  1.00  0.00           H  
ATOM     26  HB2 ALA     2      27.322 104.858  78.006  1.00  0.00           H  
ATOM     27  HB3 ALA     2      28.033 105.739  79.393  1.00  0.00           H  
ATOM     28  C   ALA     2      29.860 103.869  79.977  1.00  0.00           C  
ATOM     29  O   ALA     2      30.201 104.900  80.530  1.00  0.00           O  
ATOM     30  N   SER     3      30.567 102.749  80.042  1.00  0.00           N  
ATOM     31  H   SER     3      31.186 102.716  80.839  1.00  0.00           H  
ATOM     32  CA  SER     3      30.772 101.685  79.060  1.00  0.00           C  
ATOM     33  HA  SER     3      30.877 102.128  78.070  1.00  0.00           H  
ATOM     34  CB  SER     3      32.045 100.923  79.320  1.00  0.00           C  
ATOM     35  HB2 SER     3      32.840 101.581  78.968  1.00  0.00           H  
ATOM     36  HB3 SER     3      32.263 100.808  80.381  1.00  0.00           H  
ATOM     37  OG  SER     3      32.284  99.703  78.632  1.00  0.00           O  
ATOM     38  HG  SER     3      32.768  99.899  77.827  1.00  0.00           H  
ATOM     39  C   SER     3      29.660 100.568  79.034  1.00  0.00           C  
ATOM     40  O   SER     3      28.926 100.365  79.977  1.00  0.00           O  
ATOM     41  N   ASN     4      29.454  99.945  77.864  1.00  0.00           N  
ATOM     42  H   ASN     4      30.105 100.090  77.105  1.00  0.00           H  
ATOM     43  CA  ASN     4      28.533  98.880  77.626  1.00  0.00           C  
ATOM     44  HA  ASN     4      28.101  98.580  78.581  1.00  0.00           H  
ATOM     45  CB  ASN     4      27.426  99.404  76.652  1.00  0.00           C  
ATOM     46  HB2 ASN     4      27.963  99.994  75.910  1.00  0.00           H  
ATOM     47  HB3 ASN     4      26.899  98.566  76.197  1.00  0.00           H  
ATOM     48  CG  ASN     4      26.391 100.278  77.318  1.00  0.00           C  
ATOM     49  OD1 ASN     4      26.296 101.470  77.110  1.00  0.00           O  
ATOM     50  ND2 ASN     4      25.768  99.747  78.366  1.00  0.00           N  
ATOM     51 HD21 ASN     4      25.213 100.425  78.869  1.00  0.00           H  
ATOM     52 HD22 ASN     4      25.851  98.797  78.699  1.00  0.00           H  
ATOM     53  C   ASN     4      29.255  97.681  76.964  1.00  0.00           C  
ATOM     54  O   ASN     4      29.486  97.530  75.750  1.00  0.00           O  
ATOM     55  N   ASP     5      29.932  96.865  77.652  1.00  0.00           N  
ATOM     56  H   ASP     5      30.544  96.228  77.163  1.00  0.00           H  
ATOM     57  CA  ASP     5      30.032  96.888  79.092  1.00  0.00           C  
ATOM     58  HA  ASP     5      29.859  97.888  79.488  1.00  0.00           H  
ATOM     59  CB  ASP     5      28.880  96.122  79.775  1.00  0.00           C  
ATOM     60  HB2 ASP     5      29.079  95.089  80.061  1.00  0.00           H  
ATOM     61  HB3 ASP     5      28.714  96.626  80.727  1.00  0.00           H  
ATOM     62  CG  ASP     5      27.434  96.233  79.233  1.00  0.00           C  
ATOM     63  OD1 ASP     5      26.649  97.009  79.781  1.00  0.00           O  
ATOM     64  OD2 ASP     5      27.258  95.631  78.142  1.00  0.00           O  
ATOM     65  C   ASP     5      31.443  96.444  79.600  1.00  0.00           C  
ATOM     66  O   ASP     5      32.317  96.061  78.795  1.00  0.00           O  
ATOM     67  N   TYR     6      31.555  96.401  80.928  1.00  0.00           N  
ATOM     68  H   TYR     6      30.707  96.513  81.465  1.00  0.00           H  
ATOM     69  CA  TYR     6      32.834  96.352  81.745  1.00  0.00           C  
ATOM     70  HA  TYR     6      33.656  96.952  81.354  1.00  0.00           H  
ATOM     71  CB  TYR     6      32.530  96.928  83.152  1.00  0.00           C  
ATOM     72  HB2 TYR     6      31.739  96.360  83.641  1.00  0.00           H  
ATOM     73  HB3 TYR     6      33.434  96.744  83.732  1.00  0.00           H  
ATOM     74  CG  TYR     6      32.243  98.416  83.066  1.00  0.00           C  
ATOM     75  CD1 TYR     6      30.961  98.841  82.966  1.00  0.00           C  
ATOM     76  HD1 TYR     6      30.144  98.138  82.883  1.00  0.00           H  
ATOM     77  CE1 TYR     6      30.729 100.219  82.936  1.00  0.00           C  
ATOM     78  HE1 TYR     6      29.721 100.605  82.989  1.00  0.00           H  
ATOM     79  CZ  TYR     6      31.825 101.150  83.003  1.00  0.00           C  
ATOM     80  OH  TYR     6      31.631 102.498  83.038  1.00  0.00           O  
ATOM     81  HH  TYR     6      32.304 102.969  83.535  1.00  0.00           H  
ATOM     82  CE2 TYR     6      33.177 100.671  82.995  1.00  0.00           C  
ATOM     83  HE2 TYR     6      34.053 101.302  82.956  1.00  0.00           H  
ATOM     84  CD2 TYR     6      33.365  99.260  82.980  1.00  0.00           C  
ATOM     85  HD2 TYR     6      34.348  98.813  82.978  1.00  0.00           H  
ATOM     86  C   TYR     6      33.240  94.876  81.755  1.00  0.00           C  
ATOM     87  O   TYR     6      32.617  94.067  82.422  1.00  0.00           O  
ATOM     88  N   THR     7      34.257  94.562  80.987  1.00  0.00           N  
ATOM     89  H   THR     7      34.643  95.289  80.402  1.00  0.00           H  
ATOM     90  CA  THR     7      35.009  93.195  80.932  1.00  0.00           C  
ATOM     91  HA  THR     7      35.385  92.843  81.893  1.00  0.00           H  
ATOM     92  CB  THR     7      34.004  92.097  80.417  1.00  0.00           C  
ATOM     93  HB  THR     7      33.220  91.942  81.158  1.00  0.00           H  
ATOM     94  CG2 THR     7      33.343  92.535  79.061  1.00  0.00           C  
ATOM     95 HG21 THR     7      34.056  92.700  78.254  1.00  0.00           H  
ATOM     96 HG22 THR     7      32.625  91.800  78.696  1.00  0.00           H  
ATOM     97 HG23 THR     7      32.774  93.445  79.250  1.00  0.00           H  
ATOM     98  OG1 THR     7      34.549  90.795  80.224  1.00  0.00           O  
ATOM     99  HG1 THR     7      34.455  90.297  81.039  1.00  0.00           H  
ATOM    100  C   THR     7      36.230  93.249  79.916  1.00  0.00           C  
ATOM    101  O   THR     7      36.115  94.167  79.068  1.00  0.00           O  
ATOM    102  N   GLN     8      37.260  92.321  79.941  1.00  0.00           N  
ATOM    103  H   GLN     8      37.241  91.622  80.671  1.00  0.00           H  
ATOM    104  CA  GLN     8      38.266  92.227  78.901  1.00  0.00           C  
ATOM    105  HA  GLN     8      39.002  92.997  79.133  1.00  0.00           H  
ATOM    106  CB  GLN     8      38.920  90.827  79.083  1.00  0.00           C  
ATOM    107  HB2 GLN     8      39.754  90.607  78.417  1.00  0.00           H  
ATOM    108  HB3 GLN     8      39.304  90.756  80.100  1.00  0.00           H  
ATOM    109  CG  GLN     8      37.923  89.655  78.869  1.00  0.00           C  
ATOM    110  HG2 GLN     8      37.034  89.600  79.497  1.00  0.00           H  
ATOM    111  HG3 GLN     8      37.552  89.649  77.844  1.00  0.00           H  
ATOM    112  CD  GLN     8      38.671  88.357  79.185  1.00  0.00           C  
ATOM    113  OE1 GLN     8      39.756  88.343  79.801  1.00  0.00           O  
ATOM    114  NE2 GLN     8      38.260  87.167  78.728  1.00  0.00           N  
ATOM    115 HE21 GLN     8      37.363  86.917  78.337  1.00  0.00           H  
ATOM    116 HE22 GLN     8      38.897  86.386  78.800  1.00  0.00           H  
ATOM    117  C   GLN     8      37.745  92.408  77.496  1.00  0.00           C  
ATOM    118  O   GLN     8      36.592  92.028  77.132  1.00  0.00           O  
ATOM    119  N   GLN     9      38.448  93.215  76.644  1.00  0.00           N  
ATOM    120  H   GLN     9      38.173  93.135  75.676  1.00  0.00           H  
ATOM    121  CA  GLN     9      39.581  94.082  76.866  1.00  0.00           C  
ATOM    122  HA  GLN     9      39.922  94.113  75.831  1.00  0.00           H  
ATOM    123  CB  GLN     9      39.123  95.476  77.330  1.00  0.00           C  
ATOM    124  HB2 GLN     9      38.902  95.322  78.386  1.00  0.00           H  
ATOM    125  HB3 GLN     9      40.007  96.112  77.303  1.00  0.00           H  
ATOM    126  CG  GLN     9      38.032  96.129  76.526  1.00  0.00           C  
ATOM    127  HG2 GLN     9      38.272  96.029  75.468  1.00  0.00           H  
ATOM    128  HG3 GLN     9      37.073  95.613  76.574  1.00  0.00           H  
ATOM    129  CD  GLN     9      37.770  97.577  76.876  1.00  0.00           C  
ATOM    130  OE1 GLN     9      38.247  98.012  77.909  1.00  0.00           O  
ATOM    131  NE2 GLN     9      36.933  98.327  76.168  1.00  0.00           N  
ATOM    132 HE21 GLN     9      36.533  97.862  75.366  1.00  0.00           H  
ATOM    133 HE22 GLN     9      36.669  99.273  76.407  1.00  0.00           H  
ATOM    134  C   GLN     9      40.824  93.433  77.472  1.00  0.00           C  
ATOM    135  O   GLN     9      41.336  93.882  78.484  1.00  0.00           O  
ATOM    136  N   ALA    10      41.393  92.317  76.997  1.00  0.00           N  
ATOM    137  H   ALA    10      42.236  92.014  77.464  1.00  0.00           H  
ATOM    138  CA  ALA    10      41.054  91.591  75.734  1.00  0.00           C  
ATOM    139  HA  ALA    10      39.975  91.650  75.588  1.00  0.00           H  
ATOM    140  CB  ALA    10      41.890  92.279  74.573  1.00  0.00           C  
ATOM    141  HB1 ALA    10      41.816  91.666  73.675  1.00  0.00           H  
ATOM    142  HB2 ALA    10      41.439  93.261  74.430  1.00  0.00           H  
ATOM    143  HB3 ALA    10      42.923  92.310  74.919  1.00  0.00           H  
ATOM    144  C   ALA    10      41.423  90.058  75.858  1.00  0.00           C  
ATOM    145  O   ALA    10      42.119  89.692  76.758  1.00  0.00           O  
ATOM    146  N   THR    11      40.927  89.232  74.955  1.00  0.00           N  
ATOM    147  H   THR    11      40.393  89.545  74.157  1.00  0.00           H  
ATOM    148  CA  THR    11      41.341  87.824  74.797  1.00  0.00           C  
ATOM    149  HA  THR    11      42.378  87.736  75.120  1.00  0.00           H  
ATOM    150  CB  THR    11      40.521  87.007  75.761  1.00  0.00           C  
ATOM    151  HB  THR    11      40.561  87.516  76.724  1.00  0.00           H  
ATOM    152  CG2 THR    11      39.028  87.007  75.347  1.00  0.00           C  
ATOM    153 HG21 THR    11      38.315  86.490  75.989  1.00  0.00           H  
ATOM    154 HG22 THR    11      38.560  87.987  75.258  1.00  0.00           H  
ATOM    155 HG23 THR    11      38.916  86.630  74.330  1.00  0.00           H  
ATOM    156  OG1 THR    11      41.010  85.650  75.852  1.00  0.00           O  
ATOM    157  HG1 THR    11      40.740  85.097  75.116  1.00  0.00           H  
ATOM    158  C   THR    11      41.448  87.370  73.344  1.00  0.00           C  
ATOM    159  O   THR    11      40.767  87.967  72.507  1.00  0.00           O  
ATOM    160  N   GLN    12      42.109  86.345  72.892  1.00  0.00           N  
ATOM    161  H   GLN    12      42.033  86.220  71.893  1.00  0.00           H  
ATOM    162  CA  GLN    12      43.142  85.516  73.554  1.00  0.00           C  
ATOM    163  HA  GLN    12      42.734  84.824  74.291  1.00  0.00           H  
ATOM    164  CB  GLN    12      43.831  84.606  72.499  1.00  0.00           C  
ATOM    165  HB2 GLN    12      44.131  83.751  73.104  1.00  0.00           H  
ATOM    166  HB3 GLN    12      43.042  84.187  71.874  1.00  0.00           H  
ATOM    167  CG  GLN    12      45.030  85.165  71.647  1.00  0.00           C  
ATOM    168  HG2 GLN    12      44.661  85.938  70.973  1.00  0.00           H  
ATOM    169  HG3 GLN    12      45.774  85.655  72.275  1.00  0.00           H  
ATOM    170  CD  GLN    12      45.690  84.045  70.902  1.00  0.00           C  
ATOM    171  OE1 GLN    12      45.473  82.839  71.037  1.00  0.00           O  
ATOM    172  NE2 GLN    12      46.593  84.419  70.035  1.00  0.00           N  
ATOM    173 HE21 GLN    12      47.020  83.674  69.503  1.00  0.00           H  
ATOM    174 HE22 GLN    12      46.981  85.347  69.939  1.00  0.00           H  
ATOM    175  C   GLN    12      44.259  86.395  74.249  1.00  0.00           C  
ATOM    176  O   GLN    12      44.514  87.489  73.807  1.00  0.00           O  
ATOM    177  N   SER    13      45.027  85.898  75.284  1.00  0.00           N  
ATOM    178  H   SER    13      44.918  84.931  75.555  1.00  0.00           H  
ATOM    179  CA  SER    13      46.216  86.589  75.837  1.00  0.00           C  
ATOM    180  HA  SER    13      46.607  87.308  75.117  1.00  0.00           H  
ATOM    181  CB  SER    13      45.825  87.176  77.211  1.00  0.00           C  
ATOM    182  HB2 SER    13      45.460  86.368  77.845  1.00  0.00           H  
ATOM    183  HB3 SER    13      46.683  87.677  77.659  1.00  0.00           H  
ATOM    184  OG  SER    13      44.774  88.072  77.135  1.00  0.00           O  
ATOM    185  HG  SER    13      44.300  88.133  77.967  1.00  0.00           H  
ATOM    186  C   SER    13      47.343  85.616  76.186  1.00  0.00           C  
ATOM    187  O   SER    13      47.128  84.465  76.469  1.00  0.00           O  
ATOM    188  N   TYR    14      48.553  86.192  76.152  1.00  0.00           N  
ATOM    189  H   TYR    14      48.648  87.051  75.628  1.00  0.00           H  
ATOM    190  CA  TYR    14      49.742  85.549  76.678  1.00  0.00           C  
ATOM    191  HA  TYR    14      49.883  84.616  76.133  1.00  0.00           H  
ATOM    192  CB  TYR    14      50.989  86.280  76.162  1.00  0.00           C  
ATOM    193  HB2 TYR    14      50.855  86.300  75.080  1.00  0.00           H  
ATOM    194  HB3 TYR    14      50.933  87.328  76.456  1.00  0.00           H  
ATOM    195  CG  TYR    14      52.305  85.748  76.596  1.00  0.00           C  
ATOM    196  CD1 TYR    14      52.888  84.689  75.884  1.00  0.00           C  
ATOM    197  HD1 TYR    14      52.393  84.362  74.982  1.00  0.00           H  
ATOM    198  CE1 TYR    14      54.060  84.004  76.286  1.00  0.00           C  
ATOM    199  HE1 TYR    14      54.362  83.194  75.639  1.00  0.00           H  
ATOM    200  CZ  TYR    14      54.625  84.357  77.557  1.00  0.00           C  
ATOM    201  OH  TYR    14      55.708  83.715  78.062  1.00  0.00           O  
ATOM    202  HH  TYR    14      56.073  84.054  78.883  1.00  0.00           H  
ATOM    203  CE2 TYR    14      54.121  85.436  78.221  1.00  0.00           C  
ATOM    204  HE2 TYR    14      54.577  85.633  79.179  1.00  0.00           H  
ATOM    205  CD2 TYR    14      52.934  86.094  77.806  1.00  0.00           C  
ATOM    206  HD2 TYR    14      52.389  86.765  78.454  1.00  0.00           H  
ATOM    207  C   TYR    14      49.669  85.392  78.157  1.00  0.00           C  
ATOM    208  O   TYR    14      49.352  86.345  78.912  1.00  0.00           O  
ATOM    209  N   GLY    15      50.049  84.236  78.717  1.00  0.00           N  
ATOM    210  H   GLY    15      50.220  84.272  79.712  1.00  0.00           H  
ATOM    211  CA  GLY    15      50.447  82.986  78.116  1.00  0.00           C  
ATOM    212  HA2 GLY    15      49.752  82.159  78.261  1.00  0.00           H  
ATOM    213  HA3 GLY    15      50.654  83.095  77.051  1.00  0.00           H  
ATOM    214  C   GLY    15      51.833  82.583  78.746  1.00  0.00           C  
ATOM    215  O   GLY    15      52.379  83.277  79.617  1.00  0.00           O  
ATOM    216  N   ALA    16      52.375  81.432  78.365  1.00  0.00           N  
ATOM    217  H   ALA    16      51.841  80.868  77.720  1.00  0.00           H  
ATOM    218  CA  ALA    16      53.510  80.769  79.013  1.00  0.00           C  
ATOM    219  HA  ALA    16      54.203  81.554  79.314  1.00  0.00           H  
ATOM    220  CB  ALA    16      53.083  80.257  80.436  1.00  0.00           C  
ATOM    221  HB1 ALA    16      52.301  79.501  80.365  1.00  0.00           H  
ATOM    222  HB2 ALA    16      53.932  79.801  80.943  1.00  0.00           H  
ATOM    223  HB3 ALA    16      52.572  81.069  80.953  1.00  0.00           H  
ATOM    224  C   ALA    16      54.397  79.803  78.229  1.00  0.00           C  
ATOM    225  O   ALA    16      54.112  78.650  78.138  1.00  0.00           O  
ATOM    226  N   TYR    17      55.670  80.243  77.962  1.00  0.00           N  
ATOM    227  H   TYR    17      55.910  81.181  78.249  1.00  0.00           H  
ATOM    228  CA  TYR    17      56.681  79.504  77.167  1.00  0.00           C  
ATOM    229  HA  TYR    17      56.181  78.617  76.777  1.00  0.00           H  
ATOM    230  CB  TYR    17      57.134  80.259  75.910  1.00  0.00           C  
ATOM    231  HB2 TYR    17      56.139  80.576  75.596  1.00  0.00           H  
ATOM    232  HB3 TYR    17      57.669  81.185  76.119  1.00  0.00           H  
ATOM    233  CG  TYR    17      57.874  79.543  74.825  1.00  0.00           C  
ATOM    234  CD1 TYR    17      59.254  79.345  74.861  1.00  0.00           C  
ATOM    235  HD1 TYR    17      59.738  79.859  75.679  1.00  0.00           H  
ATOM    236  CE1 TYR    17      59.904  78.617  73.872  1.00  0.00           C  
ATOM    237  HE1 TYR    17      60.981  78.537  73.899  1.00  0.00           H  
ATOM    238  CZ  TYR    17      59.163  77.975  72.816  1.00  0.00           C  
ATOM    239  OH  TYR    17      59.764  77.256  71.876  1.00  0.00           O  
ATOM    240  HH  TYR    17      59.170  76.638  71.444  1.00  0.00           H  
ATOM    241  CE2 TYR    17      57.748  78.180  72.819  1.00  0.00           C  
ATOM    242  HE2 TYR    17      57.189  77.708  72.024  1.00  0.00           H  
ATOM    243  CD2 TYR    17      57.132  78.966  73.833  1.00  0.00           C  
ATOM    244  HD2 TYR    17      56.059  79.096  73.845  1.00  0.00           H  
ATOM    245  C   TYR    17      57.874  79.050  78.080  1.00  0.00           C  
ATOM    246  O   TYR    17      58.509  79.874  78.802  1.00  0.00           O  
ATOM    247  N   PRO    18      58.188  77.759  78.161  1.00  0.00           N  
ATOM    248  CD  PRO    18      57.212  76.653  77.800  1.00  0.00           C  
ATOM    249  HD2 PRO    18      57.325  76.428  76.739  1.00  0.00           H  
ATOM    250  HD3 PRO    18      56.209  77.005  78.038  1.00  0.00           H  
ATOM    251  CG  PRO    18      57.570  75.460  78.709  1.00  0.00           C  
ATOM    252  HG2 PRO    18      57.353  74.487  78.268  1.00  0.00           H  
ATOM    253  HG3 PRO    18      57.034  75.610  79.646  1.00  0.00           H  
ATOM    254  CB  PRO    18      59.089  75.746  78.911  1.00  0.00           C  
ATOM    255  HB2 PRO    18      59.699  75.240  78.162  1.00  0.00           H  
ATOM    256  HB3 PRO    18      59.363  75.393  79.905  1.00  0.00           H  
ATOM    257  CA  PRO    18      59.324  77.233  78.916  1.00  0.00           C  
ATOM    258  HA  PRO    18      59.339  77.552  79.958  1.00  0.00           H  
ATOM    259  C   PRO    18      60.643  77.675  78.261  1.00  0.00           C  
ATOM    260  O   PRO    18      60.848  77.568  77.063  1.00  0.00           O  
ATOM    261  N   THR    19      61.593  78.194  79.075  1.00  0.00           N  
ATOM    262  H   THR    19      61.312  78.157  80.044  1.00  0.00           H  
ATOM    263  CA  THR    19      62.913  78.688  78.690  1.00  0.00           C  
ATOM    264  HA  THR    19      63.415  78.152  77.884  1.00  0.00           H  
ATOM    265  CB  THR    19      62.766  80.102  78.170  1.00  0.00           C  
ATOM    266  HB  THR    19      62.024  80.576  78.812  1.00  0.00           H  
ATOM    267  CG2 THR    19      64.028  80.928  78.080  1.00  0.00           C  
ATOM    268 HG21 THR    19      63.704  81.918  77.762  1.00  0.00           H  
ATOM    269 HG22 THR    19      64.574  80.922  79.024  1.00  0.00           H  
ATOM    270 HG23 THR    19      64.732  80.548  77.340  1.00  0.00           H  
ATOM    271  OG1 THR    19      62.210  80.021  76.880  1.00  0.00           O  
ATOM    272  HG1 THR    19      61.595  79.288  76.961  1.00  0.00           H  
ATOM    273  C   THR    19      63.945  78.552  79.901  1.00  0.00           C  
ATOM    274  O   THR    19      63.636  78.972  80.998  1.00  0.00           O  
ATOM    275  N   GLN    20      65.160  77.960  79.625  1.00  0.00           N  
ATOM    276  H   GLN    20      65.283  77.742  78.646  1.00  0.00           H  
ATOM    277  CA  GLN    20      66.111  77.456  80.652  1.00  0.00           C  
ATOM    278  HA  GLN    20      65.495  76.691  81.124  1.00  0.00           H  
ATOM    279  CB  GLN    20      67.271  76.796  79.949  1.00  0.00           C  
ATOM    280  HB2 GLN    20      67.513  77.394  79.070  1.00  0.00           H  
ATOM    281  HB3 GLN    20      68.076  76.738  80.681  1.00  0.00           H  
ATOM    282  CG  GLN    20      66.978  75.398  79.423  1.00  0.00           C  
ATOM    283  HG2 GLN    20      66.064  75.362  78.831  1.00  0.00           H  
ATOM    284  HG3 GLN    20      67.795  75.120  78.757  1.00  0.00           H  
ATOM    285  CD  GLN    20      66.966  74.234  80.439  1.00  0.00           C  
ATOM    286  OE1 GLN    20      66.536  74.422  81.554  1.00  0.00           O  
ATOM    287  NE2 GLN    20      67.196  73.017  80.056  1.00  0.00           N  
ATOM    288 HE21 GLN    20      67.455  72.889  79.088  1.00  0.00           H  
ATOM    289 HE22 GLN    20      67.130  72.220  80.673  1.00  0.00           H  
ATOM    290  C   GLN    20      66.591  78.584  81.704  1.00  0.00           C  
ATOM    291  O   GLN    20      66.730  79.716  81.241  1.00  0.00           O  
ATOM    292  N   PRO    21      66.964  78.143  82.865  1.00  0.00           N  
ATOM    293  CD  PRO    21      66.427  76.919  83.513  1.00  0.00           C  
ATOM    294  HD2 PRO    21      67.154  76.154  83.241  1.00  0.00           H  
ATOM    295  HD3 PRO    21      65.473  76.662  83.053  1.00  0.00           H  
ATOM    296  CG  PRO    21      66.506  77.231  85.000  1.00  0.00           C  
ATOM    297  HG2 PRO    21      66.655  76.303  85.552  1.00  0.00           H  
ATOM    298  HG3 PRO    21      65.603  77.766  85.294  1.00  0.00           H  
ATOM    299  CB  PRO    21      67.867  78.086  85.002  1.00  0.00           C  
ATOM    300  HB2 PRO    21      68.708  77.400  84.900  1.00  0.00           H  
ATOM    301  HB3 PRO    21      67.975  78.605  85.954  1.00  0.00           H  
ATOM    302  CA  PRO    21      67.689  79.005  83.804  1.00  0.00           C  
ATOM    303  HA  PRO    21      67.025  79.848  83.997  1.00  0.00           H  
ATOM    304  C   PRO    21      69.108  79.409  83.190  1.00  0.00           C  
ATOM    305  O   PRO    21      69.997  78.630  82.830  1.00  0.00           O  
ATOM    306  N   GLY    22      69.416  80.757  83.182  1.00  0.00           N  
ATOM    307  H   GLY    22      68.664  81.330  83.537  1.00  0.00           H  
ATOM    308  CA  GLY    22      70.702  81.331  82.897  1.00  0.00           C  
ATOM    309  HA2 GLY    22      71.216  80.598  82.275  1.00  0.00           H  
ATOM    310  HA3 GLY    22      70.698  82.238  82.294  1.00  0.00           H  
ATOM    311  C   GLY    22      71.395  81.517  84.258  1.00  0.00           C  
ATOM    312  O   GLY    22      71.465  80.653  85.131  1.00  0.00           O  
ATOM    313  N   GLN    23      72.096  82.627  84.460  1.00  0.00           N  
ATOM    314  H   GLN    23      72.125  83.369  83.775  1.00  0.00           H  
ATOM    315  CA  GLN    23      72.901  82.937  85.686  1.00  0.00           C  
ATOM    316  HA  GLN    23      72.316  82.549  86.519  1.00  0.00           H  
ATOM    317  CB  GLN    23      74.219  82.235  85.608  1.00  0.00           C  
ATOM    318  HB2 GLN    23      74.162  81.152  85.491  1.00  0.00           H  
ATOM    319  HB3 GLN    23      74.682  82.614  84.698  1.00  0.00           H  
ATOM    320  CG  GLN    23      75.195  82.560  86.710  1.00  0.00           C  
ATOM    321  HG2 GLN    23      76.114  82.000  86.541  1.00  0.00           H  
ATOM    322  HG3 GLN    23      75.393  83.627  86.611  1.00  0.00           H  
ATOM    323  CD  GLN    23      74.762  82.249  88.146  1.00  0.00           C  
ATOM    324  OE1 GLN    23      73.618  81.872  88.458  1.00  0.00           O  
ATOM    325  NE2 GLN    23      75.723  82.446  88.997  1.00  0.00           N  
ATOM    326 HE21 GLN    23      76.593  82.841  88.669  1.00  0.00           H  
ATOM    327 HE22 GLN    23      75.542  82.321  89.982  1.00  0.00           H  
ATOM    328  C   GLN    23      73.004  84.452  85.747  1.00  0.00           C  
ATOM    329  O   GLN    23      73.563  85.138  84.880  1.00  0.00           O  
ATOM    330  N   GLY    24      72.441  85.060  86.797  1.00  0.00           N  
ATOM    331  H   GLY    24      72.094  84.609  87.631  1.00  0.00           H  
ATOM    332  CA  GLY    24      72.192  86.492  86.925  1.00  0.00           C  
ATOM    333  HA2 GLY    24      71.662  86.812  86.028  1.00  0.00           H  
ATOM    334  HA3 GLY    24      71.508  86.761  87.729  1.00  0.00           H  
ATOM    335  C   GLY    24      73.397  87.387  87.190  1.00  0.00           C  
ATOM    336  O   GLY    24      74.372  86.979  87.834  1.00  0.00           O  
ATOM    337  N   TYR    25      73.366  88.604  86.766  1.00  0.00           N  
ATOM    338  H   TYR    25      72.534  88.861  86.253  1.00  0.00           H  
ATOM    339  CA  TYR    25      74.549  89.577  86.946  1.00  0.00           C  
ATOM    340  HA  TYR    25      75.242  89.236  87.716  1.00  0.00           H  
ATOM    341  CB  TYR    25      75.286  89.650  85.615  1.00  0.00           C  
ATOM    342  HB2 TYR    25      75.468  88.600  85.387  1.00  0.00           H  
ATOM    343  HB3 TYR    25      74.698  90.071  84.799  1.00  0.00           H  
ATOM    344  CG  TYR    25      76.616  90.352  85.656  1.00  0.00           C  
ATOM    345  CD1 TYR    25      77.742  89.562  85.538  1.00  0.00           C  
ATOM    346  HD1 TYR    25      77.624  88.489  85.535  1.00  0.00           H  
ATOM    347  CE1 TYR    25      79.020  90.152  85.377  1.00  0.00           C  
ATOM    348  HE1 TYR    25      79.904  89.543  85.496  1.00  0.00           H  
ATOM    349  CZ  TYR    25      79.169  91.592  85.365  1.00  0.00           C  
ATOM    350  OH  TYR    25      80.372  92.170  85.218  1.00  0.00           O  
ATOM    351  HH  TYR    25      80.179  93.061  85.518  1.00  0.00           H  
ATOM    352  CE2 TYR    25      77.958  92.328  85.388  1.00  0.00           C  
ATOM    353  HE2 TYR    25      78.039  93.400  85.286  1.00  0.00           H  
ATOM    354  CD2 TYR    25      76.688  91.721  85.654  1.00  0.00           C  
ATOM    355  HD2 TYR    25      75.821  92.366  85.635  1.00  0.00           H  
ATOM    356  C   TYR    25      74.094  90.939  87.477  1.00  0.00           C  
ATOM    357  O   TYR    25      73.218  91.578  86.855  1.00  0.00           O  
ATOM    358  N   SER    26      74.640  91.352  88.618  1.00  0.00           N  
ATOM    359  H   SER    26      75.361  90.774  89.025  1.00  0.00           H  
ATOM    360  CA  SER    26      74.371  92.595  89.346  1.00  0.00           C  
ATOM    361  HA  SER    26      73.313  92.838  89.254  1.00  0.00           H  
ATOM    362  CB  SER    26      74.584  92.353  90.856  1.00  0.00           C  
ATOM    363  HB2 SER    26      73.769  91.698  91.164  1.00  0.00           H  
ATOM    364  HB3 SER    26      75.542  91.842  90.957  1.00  0.00           H  
ATOM    365  OG  SER    26      74.481  93.568  91.522  1.00  0.00           O  
ATOM    366  HG  SER    26      74.618  93.403  92.458  1.00  0.00           H  
ATOM    367  C   SER    26      75.185  93.795  88.903  1.00  0.00           C  
ATOM    368  O   SER    26      76.442  93.727  88.809  1.00  0.00           O  
ATOM    369  N   GLN    27      74.590  94.932  88.585  1.00  0.00           N  
ATOM    370  H   GLN    27      73.605  95.080  88.754  1.00  0.00           H  
ATOM    371  CA  GLN    27      75.201  96.144  88.234  1.00  0.00           C  
ATOM    372  HA  GLN    27      75.946  95.907  87.475  1.00  0.00           H  
ATOM    373  CB  GLN    27      74.229  97.192  87.569  1.00  0.00           C  
ATOM    374  HB2 GLN    27      73.448  97.514  88.257  1.00  0.00           H  
ATOM    375  HB3 GLN    27      74.791  98.056  87.214  1.00  0.00           H  
ATOM    376  CG  GLN    27      73.345  96.663  86.435  1.00  0.00           C  
ATOM    377  HG2 GLN    27      72.736  95.846  86.823  1.00  0.00           H  
ATOM    378  HG3 GLN    27      72.587  97.422  86.242  1.00  0.00           H  
ATOM    379  CD  GLN    27      73.955  96.237  85.145  1.00  0.00           C  
ATOM    380  OE1 GLN    27      75.103  95.926  84.964  1.00  0.00           O  
ATOM    381  NE2 GLN    27      73.221  96.485  84.087  1.00  0.00           N  
ATOM    382 HE21 GLN    27      72.273  96.830  84.135  1.00  0.00           H  
ATOM    383 HE22 GLN    27      73.556  96.123  83.206  1.00  0.00           H  
ATOM    384  C   GLN    27      75.953  96.761  89.356  1.00  0.00           C  
ATOM    385  O   GLN    27      77.057  97.133  89.109  1.00  0.00           O  
ATOM    386  N   GLN    28      75.301  96.671  90.573  1.00  0.00           N  
ATOM    387  H   GLN    28      74.387  96.245  90.631  1.00  0.00           H  
ATOM    388  CA  GLN    28      75.989  97.078  91.772  1.00  0.00           C  
ATOM    389  HA  GLN    28      76.211  98.119  91.538  1.00  0.00           H  
ATOM    390  CB  GLN    28      74.969  96.962  92.834  1.00  0.00           C  
ATOM    391  HB2 GLN    28      74.051  97.486  92.568  1.00  0.00           H  
ATOM    392  HB3 GLN    28      74.696  95.907  92.855  1.00  0.00           H  
ATOM    393  CG  GLN    28      75.534  97.494  94.169  1.00  0.00           C  
ATOM    394  HG2 GLN    28      76.428  97.005  94.555  1.00  0.00           H  
ATOM    395  HG3 GLN    28      75.747  98.555  94.035  1.00  0.00           H  
ATOM    396  CD  GLN    28      74.496  97.365  95.265  1.00  0.00           C  
ATOM    397  OE1 GLN    28      73.406  97.917  95.217  1.00  0.00           O  
ATOM    398  NE2 GLN    28      74.671  96.570  96.278  1.00  0.00           N  
ATOM    399 HE21 GLN    28      74.045  96.481  97.066  1.00  0.00           H  
ATOM    400 HE22 GLN    28      75.532  96.045  96.327  1.00  0.00           H  
ATOM    401  C   GLN    28      77.279  96.232  92.092  1.00  0.00           C  
ATOM    402  O   GLN    28      78.297  96.848  92.414  1.00  0.00           O  
ATOM    403  N   SER    29      77.257  94.854  91.967  1.00  0.00           N  
ATOM    404  H   SER    29      76.381  94.480  91.632  1.00  0.00           H  
ATOM    405  CA  SER    29      78.347  93.998  92.403  1.00  0.00           C  
ATOM    406  HA  SER    29      78.800  94.429  93.296  1.00  0.00           H  
ATOM    407  CB  SER    29      77.806  92.628  92.848  1.00  0.00           C  
ATOM    408  HB2 SER    29      78.467  92.248  93.626  1.00  0.00           H  
ATOM    409  HB3 SER    29      76.780  92.739  93.199  1.00  0.00           H  
ATOM    410  OG  SER    29      77.811  91.641  91.792  1.00  0.00           O  
ATOM    411  HG  SER    29      77.618  90.739  92.061  1.00  0.00           H  
ATOM    412  C   SER    29      79.398  93.896  91.321  1.00  0.00           C  
ATOM    413  O   SER    29      80.464  93.463  91.628  1.00  0.00           O  
ATOM    414  N   SER    30      79.176  94.316  90.107  1.00  0.00           N  
ATOM    415  H   SER    30      78.256  94.623  89.825  1.00  0.00           H  
ATOM    416  CA  SER    30      80.199  94.391  89.033  1.00  0.00           C  
ATOM    417  HA  SER    30      80.681  93.426  88.879  1.00  0.00           H  
ATOM    418  CB  SER    30      79.313  94.640  87.789  1.00  0.00           C  
ATOM    419  HB2 SER    30      78.680  93.769  87.623  1.00  0.00           H  
ATOM    420  HB3 SER    30      78.713  95.505  88.071  1.00  0.00           H  
ATOM    421  OG  SER    30      80.101  94.764  86.617  1.00  0.00           O  
ATOM    422  HG  SER    30      80.453  95.656  86.671  1.00  0.00           H  
ATOM    423  C   SER    30      81.265  95.484  89.246  1.00  0.00           C  
ATOM    424  O   SER    30      80.970  96.459  89.959  1.00  0.00           O  
ATOM    425  N   GLN    31      82.457  95.400  88.639  1.00  0.00           N  
ATOM    426  H   GLN    31      83.107  96.128  88.901  1.00  0.00           H  
ATOM    427  CA  GLN    31      83.054  94.226  87.965  1.00  0.00           C  
ATOM    428  HA  GLN    31      82.370  93.774  87.246  1.00  0.00           H  
ATOM    429  CB  GLN    31      84.389  94.694  87.276  1.00  0.00           C  
ATOM    430  HB2 GLN    31      84.899  95.305  88.021  1.00  0.00           H  
ATOM    431  HB3 GLN    31      84.970  93.847  86.911  1.00  0.00           H  
ATOM    432  CG  GLN    31      84.213  95.656  86.085  1.00  0.00           C  
ATOM    433  HG2 GLN    31      83.516  96.490  86.173  1.00  0.00           H  
ATOM    434  HG3 GLN    31      85.208  96.082  85.957  1.00  0.00           H  
ATOM    435  CD  GLN    31      83.728  94.988  84.861  1.00  0.00           C  
ATOM    436  OE1 GLN    31      83.537  93.750  84.760  1.00  0.00           O  
ATOM    437  NE2 GLN    31      83.447  95.728  83.809  1.00  0.00           N  
ATOM    438 HE21 GLN    31      83.141  95.313  82.940  1.00  0.00           H  
ATOM    439 HE22 GLN    31      83.410  96.725  83.966  1.00  0.00           H  
ATOM    440  C   GLN    31      83.261  93.054  89.024  1.00  0.00           C  
ATOM    441  O   GLN    31      83.561  93.456  90.173  1.00  0.00           O  
ATOM    442  N   PRO    32      83.114  91.779  88.657  1.00  0.00           N  
ATOM    443  CD  PRO    32      82.866  91.378  87.328  1.00  0.00           C  
ATOM    444  HD2 PRO    32      83.418  91.980  86.606  1.00  0.00           H  
ATOM    445  HD3 PRO    32      81.803  91.542  87.148  1.00  0.00           H  
ATOM    446  CG  PRO    32      83.140  89.890  87.176  1.00  0.00           C  
ATOM    447  HG2 PRO    32      84.216  89.822  87.014  1.00  0.00           H  
ATOM    448  HG3 PRO    32      82.457  89.510  86.416  1.00  0.00           H  
ATOM    449  CB  PRO    32      82.887  89.458  88.591  1.00  0.00           C  
ATOM    450  HB2 PRO    32      83.439  88.533  88.757  1.00  0.00           H  
ATOM    451  HB3 PRO    32      81.846  89.258  88.844  1.00  0.00           H  
ATOM    452  CA  PRO    32      83.334  90.564  89.497  1.00  0.00           C  
ATOM    453  HA  PRO    32      82.607  90.491  90.305  1.00  0.00           H  
ATOM    454  C   PRO    32      84.815  90.339  89.997  1.00  0.00           C  
ATOM    455  O   PRO    32      85.766  90.061  89.196  1.00  0.00           O  
ATOM    456  N   TYR    33      84.947  90.267  91.298  1.00  0.00           N  
ATOM    457  H   TYR    33      84.117  90.565  91.790  1.00  0.00           H  
ATOM    458  CA  TYR    33      86.152  89.842  91.976  1.00  0.00           C  
ATOM    459  HA  TYR    33      86.609  89.055  91.377  1.00  0.00           H  
ATOM    460  CB  TYR    33      87.245  90.934  92.169  1.00  0.00           C  
ATOM    461  HB2 TYR    33      86.891  91.593  92.963  1.00  0.00           H  
ATOM    462  HB3 TYR    33      88.099  90.361  92.529  1.00  0.00           H  
ATOM    463  CG  TYR    33      87.680  91.680  90.988  1.00  0.00           C  
ATOM    464  CD1 TYR    33      88.671  91.173  90.130  1.00  0.00           C  
ATOM    465  HD1 TYR    33      89.027  90.172  90.324  1.00  0.00           H  
ATOM    466  CE1 TYR    33      89.183  91.875  89.064  1.00  0.00           C  
ATOM    467  HE1 TYR    33      89.957  91.524  88.397  1.00  0.00           H  
ATOM    468  CZ  TYR    33      88.609  93.180  88.861  1.00  0.00           C  
ATOM    469  OH  TYR    33      88.961  93.835  87.725  1.00  0.00           O  
ATOM    470  HH  TYR    33      88.794  94.778  87.654  1.00  0.00           H  
ATOM    471  CE2 TYR    33      87.620  93.690  89.664  1.00  0.00           C  
ATOM    472  HE2 TYR    33      87.258  94.681  89.436  1.00  0.00           H  
ATOM    473  CD2 TYR    33      87.157  92.959  90.703  1.00  0.00           C  
ATOM    474  HD2 TYR    33      86.420  93.448  91.323  1.00  0.00           H  
ATOM    475  C   TYR    33      85.737  89.135  93.280  1.00  0.00           C  
ATOM    476  O   TYR    33      85.795  89.785  94.352  1.00  0.00           O  
ATOM    477  N   GLY    34      85.253  87.880  93.182  1.00  0.00           N  
ATOM    478  H   GLY    34      85.234  87.349  92.323  1.00  0.00           H  
ATOM    479  CA  GLY    34      84.871  87.032  94.340  1.00  0.00           C  
ATOM    480  HA2 GLY    34      84.785  86.004  93.988  1.00  0.00           H  
ATOM    481  HA3 GLY    34      85.665  87.102  95.084  1.00  0.00           H  
ATOM    482  C   GLY    34      83.512  87.412  94.902  1.00  0.00           C  
ATOM    483  O   GLY    34      82.613  87.881  94.191  1.00  0.00           O  
ATOM    484  N   GLN    35      83.254  87.053  96.114  1.00  0.00           N  
ATOM    485  H   GLN    35      83.957  86.809  96.795  1.00  0.00           H  
ATOM    486  CA  GLN    35      81.874  87.034  96.755  1.00  0.00           C  
ATOM    487  HA  GLN    35      81.272  87.786  96.246  1.00  0.00           H  
ATOM    488  CB  GLN    35      81.131  85.716  96.335  1.00  0.00           C  
ATOM    489  HB2 GLN    35      81.031  85.701  95.250  1.00  0.00           H  
ATOM    490  HB3 GLN    35      81.718  84.818  96.526  1.00  0.00           H  
ATOM    491  CG  GLN    35      79.790  85.410  96.966  1.00  0.00           C  
ATOM    492  HG2 GLN    35      79.931  85.382  98.047  1.00  0.00           H  
ATOM    493  HG3 GLN    35      79.262  86.350  96.800  1.00  0.00           H  
ATOM    494  CD  GLN    35      79.040  84.202  96.395  1.00  0.00           C  
ATOM    495  OE1 GLN    35      79.438  83.382  95.583  1.00  0.00           O  
ATOM    496  NE2 GLN    35      77.834  84.070  96.881  1.00  0.00           N  
ATOM    497 HE21 GLN    35      77.460  84.815  97.452  1.00  0.00           H  
ATOM    498 HE22 GLN    35      77.300  83.260  96.600  1.00  0.00           H  
ATOM    499  C   GLN    35      81.983  87.189  98.292  1.00  0.00           C  
ATOM    500  O   GLN    35      82.499  86.324  98.958  1.00  0.00           O  
ATOM    501  N   GLN    36      81.415  88.218  98.890  1.00  0.00           N  
ATOM    502  H   GLN    36      81.390  88.370  99.888  1.00  0.00           H  
ATOM    503  CA  GLN    36      81.005  89.439  98.230  1.00  0.00           C  
ATOM    504  HA  GLN    36      80.236  89.092  97.540  1.00  0.00           H  
ATOM    505  CB  GLN    36      80.377  90.463  99.236  1.00  0.00           C  
ATOM    506  HB2 GLN    36      79.868  89.877 100.001  1.00  0.00           H  
ATOM    507  HB3 GLN    36      81.096  91.152  99.679  1.00  0.00           H  
ATOM    508  CG  GLN    36      79.505  91.491  98.475  1.00  0.00           C  
ATOM    509  HG2 GLN    36      80.226  92.073  97.902  1.00  0.00           H  
ATOM    510  HG3 GLN    36      78.817  90.938  97.836  1.00  0.00           H  
ATOM    511  CD  GLN    36      78.523  92.379  99.222  1.00  0.00           C  
ATOM    512  OE1 GLN    36      78.221  92.037 100.326  1.00  0.00           O  
ATOM    513  NE2 GLN    36      78.131  93.532  98.617  1.00  0.00           N  
ATOM    514 HE21 GLN    36      78.301  93.527  97.622  1.00  0.00           H  
ATOM    515 HE22 GLN    36      77.496  94.145  99.109  1.00  0.00           H  
ATOM    516  C   GLN    36      82.098  90.027  97.353  1.00  0.00           C  
ATOM    517  O   GLN    36      83.300  89.995  97.791  1.00  0.00           O  
ATOM    518  N   SER    37      81.762  90.547  96.191  1.00  0.00           N  
ATOM    519  H   SER    37      80.915  90.274  95.712  1.00  0.00           H  
ATOM    520  CA  SER    37      82.706  91.232  95.287  1.00  0.00           C  
ATOM    521  HA  SER    37      83.640  90.678  95.193  1.00  0.00           H  
ATOM    522  CB  SER    37      82.189  91.254  93.819  1.00  0.00           C  
ATOM    523  HB2 SER    37      81.871  90.233  93.608  1.00  0.00           H  
ATOM    524  HB3 SER    37      81.245  91.787  93.926  1.00  0.00           H  
ATOM    525  OG  SER    37      83.011  91.870  92.754  1.00  0.00           O  
ATOM    526  HG  SER    37      82.546  92.706  92.669  1.00  0.00           H  
ATOM    527  C   SER    37      83.148  92.637  95.693  1.00  0.00           C  
ATOM    528  O   SER    37      82.425  93.393  96.316  1.00  0.00           O  
ATOM    529  N   TYR    38      84.478  92.929  95.483  1.00  0.00           N  
ATOM    530  H   TYR    38      85.017  92.268  94.943  1.00  0.00           H  
ATOM    531  CA  TYR    38      85.157  94.171  95.871  1.00  0.00           C  
ATOM    532  HA  TYR    38      84.447  94.988  95.741  1.00  0.00           H  
ATOM    533  CB  TYR    38      85.566  94.257  97.420  1.00  0.00           C  
ATOM    534  HB2 TYR    38      84.664  94.524  97.971  1.00  0.00           H  
ATOM    535  HB3 TYR    38      85.890  93.270  97.750  1.00  0.00           H  
ATOM    536  CG  TYR    38      86.680  95.191  97.767  1.00  0.00           C  
ATOM    537  CD1 TYR    38      88.047  94.719  97.803  1.00  0.00           C  
ATOM    538  HD1 TYR    38      88.266  93.721  97.455  1.00  0.00           H  
ATOM    539  CE1 TYR    38      89.124  95.623  98.138  1.00  0.00           C  
ATOM    540  HE1 TYR    38      90.160  95.322  98.177  1.00  0.00           H  
ATOM    541  CZ  TYR    38      88.791  96.967  98.296  1.00  0.00           C  
ATOM    542  OH  TYR    38      89.864  97.732  98.520  1.00  0.00           O  
ATOM    543  HH  TYR    38      89.641  98.654  98.372  1.00  0.00           H  
ATOM    544  CE2 TYR    38      87.469  97.443  98.339  1.00  0.00           C  
ATOM    545  HE2 TYR    38      87.373  98.491  98.584  1.00  0.00           H  
ATOM    546  CD2 TYR    38      86.414  96.559  98.116  1.00  0.00           C  
ATOM    547  HD2 TYR    38      85.378  96.826  98.266  1.00  0.00           H  
ATOM    548  C   TYR    38      86.351  94.451  94.930  1.00  0.00           C  
ATOM    549  O   TYR    38      87.094  93.531  94.632  1.00  0.00           O  
ATOM    550  N   SER    39      86.520  95.678  94.467  1.00  0.00           N  
ATOM    551  H   SER    39      85.788  96.348  94.655  1.00  0.00           H  
ATOM    552  CA  SER    39      87.563  96.136  93.523  1.00  0.00           C  
ATOM    553  HA  SER    39      88.269  95.310  93.431  1.00  0.00           H  
ATOM    554  CB  SER    39      87.020  96.568  92.108  1.00  0.00           C  
ATOM    555  HB2 SER    39      86.516  95.757  91.584  1.00  0.00           H  
ATOM    556  HB3 SER    39      86.421  97.478  92.061  1.00  0.00           H  
ATOM    557  OG  SER    39      88.124  97.005  91.343  1.00  0.00           O  
ATOM    558  HG  SER    39      88.589  96.200  91.102  1.00  0.00           H  
ATOM    559  C   SER    39      88.284  97.224  94.218  1.00  0.00           C  
ATOM    560  O   SER    39      87.664  98.139  94.727  1.00  0.00           O  
ATOM    561  N   GLY    40      89.635  97.146  94.279  1.00  0.00           N  
ATOM    562  H   GLY    40      90.107  96.322  93.937  1.00  0.00           H  
ATOM    563  CA  GLY    40      90.481  98.046  95.093  1.00  0.00           C  
ATOM    564  HA2 GLY    40      90.021  98.074  96.081  1.00  0.00           H  
ATOM    565  HA3 GLY    40      91.421  97.507  95.213  1.00  0.00           H  
ATOM    566  C   GLY    40      90.750  99.496  94.592  1.00  0.00           C  
ATOM    567  O   GLY    40      89.866 100.353  94.649  1.00  0.00           O  
ATOM    568  N   TYR    41      91.969  99.925  94.516  1.00  0.00           N  
ATOM    569  H   TYR    41      91.949 100.898  94.247  1.00  0.00           H  
ATOM    570  CA  TYR    41      93.271  99.272  94.769  1.00  0.00           C  
ATOM    571  HA  TYR    41      93.050  98.508  95.514  1.00  0.00           H  
ATOM    572  CB  TYR    41      93.871  98.629  93.544  1.00  0.00           C  
ATOM    573  HB2 TYR    41      94.052  99.462  92.865  1.00  0.00           H  
ATOM    574  HB3 TYR    41      94.844  98.158  93.685  1.00  0.00           H  
ATOM    575  CG  TYR    41      92.956  97.646  92.826  1.00  0.00           C  
ATOM    576  CD1 TYR    41      92.886  96.376  93.358  1.00  0.00           C  
ATOM    577  HD1 TYR    41      93.651  96.042  94.044  1.00  0.00           H  
ATOM    578  CE1 TYR    41      92.001  95.455  92.757  1.00  0.00           C  
ATOM    579  HE1 TYR    41      91.947  94.452  93.155  1.00  0.00           H  
ATOM    580  CZ  TYR    41      91.082  95.849  91.765  1.00  0.00           C  
ATOM    581  OH  TYR    41      90.147  94.993  91.284  1.00  0.00           O  
ATOM    582  HH  TYR    41      90.259  94.101  91.621  1.00  0.00           H  
ATOM    583  CE2 TYR    41      91.120  97.175  91.360  1.00  0.00           C  
ATOM    584  HE2 TYR    41      90.518  97.515  90.530  1.00  0.00           H  
ATOM    585  CD2 TYR    41      92.122  98.018  91.795  1.00  0.00           C  
ATOM    586  HD2 TYR    41      92.271  98.985  91.338  1.00  0.00           H  
ATOM    587  C   TYR    41      94.239 100.176  95.541  1.00  0.00           C  
ATOM    588  O   TYR    41      94.303 101.391  95.352  1.00  0.00           O  
ATOM    589  N   SER    42      95.028  99.653  96.444  1.00  0.00           N  
ATOM    590  H   SER    42      94.901  98.677  96.672  1.00  0.00           H  
ATOM    591  CA  SER    42      96.040 100.424  97.199  1.00  0.00           C  
ATOM    592  HA  SER    42      95.479 101.149  97.789  1.00  0.00           H  
ATOM    593  CB  SER    42      96.719  99.521  98.233  1.00  0.00           C  
ATOM    594  HB2 SER    42      97.180  98.642  97.783  1.00  0.00           H  
ATOM    595  HB3 SER    42      97.490 100.097  98.745  1.00  0.00           H  
ATOM    596  OG  SER    42      95.801  99.005  99.150  1.00  0.00           O  
ATOM    597  HG  SER    42      95.543  98.139  98.828  1.00  0.00           H  
ATOM    598  C   SER    42      97.096 101.208  96.392  1.00  0.00           C  
ATOM    599  O   SER    42      97.827 102.163  96.828  1.00  0.00           O  
ATOM    600  N   GLN    43      97.401 100.766  95.156  1.00  0.00           N  
ATOM    601  H   GLN    43      96.890  99.966  94.811  1.00  0.00           H  
ATOM    602  CA  GLN    43      98.456 101.178  94.247  1.00  0.00           C  
ATOM    603  HA  GLN    43      99.418 100.838  94.631  1.00  0.00           H  
ATOM    604  CB  GLN    43      98.262 100.479  92.817  1.00  0.00           C  
ATOM    605  HB2 GLN    43      99.120 100.815  92.234  1.00  0.00           H  
ATOM    606  HB3 GLN    43      98.260  99.393  92.912  1.00  0.00           H  
ATOM    607  CG  GLN    43      96.964 100.909  92.072  1.00  0.00           C  
ATOM    608  HG2 GLN    43      96.157 100.832  92.801  1.00  0.00           H  
ATOM    609  HG3 GLN    43      97.016 101.927  91.688  1.00  0.00           H  
ATOM    610  CD  GLN    43      96.634  99.888  90.951  1.00  0.00           C  
ATOM    611  OE1 GLN    43      97.476  99.158  90.431  1.00  0.00           O  
ATOM    612  NE2 GLN    43      95.400  99.784  90.536  1.00  0.00           N  
ATOM    613 HE21 GLN    43      94.718 100.432  90.903  1.00  0.00           H  
ATOM    614 HE22 GLN    43      95.174  99.082  89.845  1.00  0.00           H  
ATOM    615  C   GLN    43      98.502 102.764  94.145  1.00  0.00           C  
ATOM    616  O   GLN    43      97.527 103.532  94.106  1.00  0.00           O  
ATOM    617  N   SER    44      99.712 103.203  94.111  1.00  0.00           N  
ATOM    618  H   SER    44     100.457 102.525  94.190  1.00  0.00           H  
ATOM    619  CA  SER    44     100.124 104.610  94.026  1.00  0.00           C  
ATOM    620  HA  SER    44      99.286 105.121  93.552  1.00  0.00           H  
ATOM    621  CB  SER    44     100.494 105.041  95.437  1.00  0.00           C  
ATOM    622  HB2 SER    44      99.728 104.679  96.123  1.00  0.00           H  
ATOM    623  HB3 SER    44     101.420 104.517  95.673  1.00  0.00           H  
ATOM    624  OG  SER    44     100.598 106.417  95.508  1.00  0.00           O  
ATOM    625  HG  SER    44     100.942 106.622  96.381  1.00  0.00           H  
ATOM    626  C   SER    44     101.229 104.958  93.083  1.00  0.00           C  
ATOM    627  O   SER    44     101.977 104.133  92.633  1.00  0.00           O  
ATOM    628  N   THR    45     101.276 106.198  92.715  1.00  0.00           N  
ATOM    629  H   THR    45     100.672 106.774  93.284  1.00  0.00           H  
ATOM    630  CA  THR    45     102.132 106.768  91.669  1.00  0.00           C  
ATOM    631  HA  THR    45     103.069 106.222  91.783  1.00  0.00           H  
ATOM    632  CB  THR    45     101.638 106.552  90.202  1.00  0.00           C  
ATOM    633  HB  THR    45     100.617 106.932  90.170  1.00  0.00           H  
ATOM    634  CG2 THR    45     102.501 107.169  89.091  1.00  0.00           C  
ATOM    635 HG21 THR    45     102.190 106.714  88.151  1.00  0.00           H  
ATOM    636 HG22 THR    45     102.253 108.230  89.079  1.00  0.00           H  
ATOM    637 HG23 THR    45     103.558 107.074  89.337  1.00  0.00           H  
ATOM    638  OG1 THR    45     101.636 105.147  89.956  1.00  0.00           O  
ATOM    639  HG1 THR    45     101.035 104.812  90.626  1.00  0.00           H  
ATOM    640  C   THR    45     102.485 108.278  91.860  1.00  0.00           C  
ATOM    641  O   THR    45     103.651 108.577  91.799  1.00  0.00           O  
ATOM    642  N   ASP    46     101.538 109.186  91.901  1.00  0.00           N  
ATOM    643  H   ASP    46     100.604 108.842  91.735  1.00  0.00           H  
ATOM    644  CA  ASP    46     101.610 110.673  92.078  1.00  0.00           C  
ATOM    645  HA  ASP    46     101.642 111.020  91.045  1.00  0.00           H  
ATOM    646  CB  ASP    46     100.291 111.280  92.700  1.00  0.00           C  
ATOM    647  HB2 ASP    46      99.427 110.736  92.318  1.00  0.00           H  
ATOM    648  HB3 ASP    46     100.257 111.009  93.755  1.00  0.00           H  
ATOM    649  CG  ASP    46     100.206 112.825  92.515  1.00  0.00           C  
ATOM    650  OD1 ASP    46      99.485 113.515  93.274  1.00  0.00           O  
ATOM    651  OD2 ASP    46     100.842 113.408  91.553  1.00  0.00           O  
ATOM    652  C   ASP    46     102.792 111.271  92.935  1.00  0.00           C  
ATOM    653  O   ASP    46     103.290 110.757  93.987  1.00  0.00           O  
ATOM    654  N   THR    47     103.413 112.210  92.272  1.00  0.00           N  
ATOM    655  H   THR    47     103.113 112.454  91.339  1.00  0.00           H  
ATOM    656  CA  THR    47     104.492 112.986  92.855  1.00  0.00           C  
ATOM    657  HA  THR    47     104.656 112.708  93.896  1.00  0.00           H  
ATOM    658  CB  THR    47     105.798 112.765  92.138  1.00  0.00           C  
ATOM    659  HB  THR    47     106.567 113.443  92.509  1.00  0.00           H  
ATOM    660  CG2 THR    47     106.242 111.367  92.515  1.00  0.00           C  
ATOM    661 HG21 THR    47     105.626 110.644  91.979  1.00  0.00           H  
ATOM    662 HG22 THR    47     107.281 111.178  92.245  1.00  0.00           H  
ATOM    663 HG23 THR    47     106.258 111.259  93.600  1.00  0.00           H  
ATOM    664  OG1 THR    47     105.686 112.930  90.745  1.00  0.00           O  
ATOM    665  HG1 THR    47     106.437 112.426  90.423  1.00  0.00           H  
ATOM    666  C   THR    47     104.259 114.474  92.873  1.00  0.00           C  
ATOM    667  O   THR    47     105.020 115.243  93.505  1.00  0.00           O  
ATOM    668  N   SER    48     103.254 115.019  92.187  1.00  0.00           N  
ATOM    669  H   SER    48     102.716 114.373  91.627  1.00  0.00           H  
ATOM    670  CA  SER    48     102.820 116.347  92.139  1.00  0.00           C  
ATOM    671  HA  SER    48     103.672 116.964  91.854  1.00  0.00           H  
ATOM    672  CB  SER    48     101.568 116.522  91.262  1.00  0.00           C  
ATOM    673  HB2 SER    48     101.389 117.593  91.164  1.00  0.00           H  
ATOM    674  HB3 SER    48     101.665 116.201  90.225  1.00  0.00           H  
ATOM    675  OG  SER    48     100.413 115.881  91.737  1.00  0.00           O  
ATOM    676  HG  SER    48     100.666 114.956  91.784  1.00  0.00           H  
ATOM    677  C   SER    48     102.412 116.840  93.542  1.00  0.00           C  
ATOM    678  O   SER    48     102.346 116.046  94.521  1.00  0.00           O  
ATOM    679  N   GLY    49     102.047 118.112  93.631  1.00  0.00           N  
ATOM    680  H   GLY    49     102.239 118.662  92.806  1.00  0.00           H  
ATOM    681  CA  GLY    49     101.524 118.703  94.895  1.00  0.00           C  
ATOM    682  HA2 GLY    49     101.078 119.674  94.678  1.00  0.00           H  
ATOM    683  HA3 GLY    49     100.637 118.129  95.165  1.00  0.00           H  
ATOM    684  C   GLY    49     102.449 118.762  96.088  1.00  0.00           C  
ATOM    685  O   GLY    49     103.626 118.398  96.020  1.00  0.00           O  
ATOM    686  N   TYR    50     101.929 119.118  97.246  1.00  0.00           N  
ATOM    687  H   TYR    50     102.529 118.907  98.031  1.00  0.00           H  
ATOM    688  CA  TYR    50     100.444 119.371  97.585  1.00  0.00           C  
ATOM    689  HA  TYR    50      99.843 119.756  96.761  1.00  0.00           H  
ATOM    690  CB  TYR    50      99.832 118.030  98.086  1.00  0.00           C  
ATOM    691  HB2 TYR    50      99.991 117.251  97.341  1.00  0.00           H  
ATOM    692  HB3 TYR    50     100.386 117.733  98.977  1.00  0.00           H  
ATOM    693  CG  TYR    50      98.387 118.000  98.485  1.00  0.00           C  
ATOM    694  CD1 TYR    50      98.082 118.020  99.892  1.00  0.00           C  
ATOM    695  HD1 TYR    50      98.871 118.065 100.628  1.00  0.00           H  
ATOM    696  CE1 TYR    50      96.747 117.968 100.403  1.00  0.00           C  
ATOM    697  HE1 TYR    50      96.618 117.889 101.472  1.00  0.00           H  
ATOM    698  CZ  TYR    50      95.688 117.802  99.443  1.00  0.00           C  
ATOM    699  OH  TYR    50      94.368 117.741  99.767  1.00  0.00           O  
ATOM    700  HH  TYR    50      94.118 117.616 100.686  1.00  0.00           H  
ATOM    701  CE2 TYR    50      95.985 117.845  98.019  1.00  0.00           C  
ATOM    702  HE2 TYR    50      95.267 117.668  97.231  1.00  0.00           H  
ATOM    703  CD2 TYR    50      97.324 117.921  97.562  1.00  0.00           C  
ATOM    704  HD2 TYR    50      97.557 117.789  96.516  1.00  0.00           H  
ATOM    705  C   TYR    50     100.279 120.454  98.703  1.00  0.00           C  
ATOM    706  O   TYR    50     101.143 120.617  99.563  1.00  0.00           O  
ATOM    707  N   GLY    51      99.215 121.286  98.793  1.00  0.00           N  
ATOM    708  H   GLY    51      99.406 121.981  99.501  1.00  0.00           H  
ATOM    709  CA  GLY    51      98.157 121.674  97.941  1.00  0.00           C  
ATOM    710  HA2 GLY    51      97.737 120.786  97.468  1.00  0.00           H  
ATOM    711  HA3 GLY    51      97.385 122.257  98.444  1.00  0.00           H  
ATOM    712  C   GLY    51      98.657 122.436  96.719  1.00  0.00           C  
ATOM    713  O   GLY    51      99.771 122.243  96.244  1.00  0.00           O  
ATOM    714  N   GLN    52      97.763 123.231  96.159  1.00  0.00           N  
ATOM    715  H   GLN    52      96.873 123.273  96.634  1.00  0.00           H  
ATOM    716  CA  GLN    52      98.057 123.970  94.960  1.00  0.00           C  
ATOM    717  HA  GLN    52      97.991 123.377  94.048  1.00  0.00           H  
ATOM    718  CB  GLN    52      96.894 124.912  94.838  1.00  0.00           C  
ATOM    719  HB2 GLN    52      96.567 125.355  95.778  1.00  0.00           H  
ATOM    720  HB3 GLN    52      97.269 125.729  94.222  1.00  0.00           H  
ATOM    721  CG  GLN    52      95.669 124.287  93.940  1.00  0.00           C  
ATOM    722  HG2 GLN    52      95.691 124.605  92.897  1.00  0.00           H  
ATOM    723  HG3 GLN    52      95.815 123.213  93.826  1.00  0.00           H  
ATOM    724  CD  GLN    52      94.158 124.500  94.384  1.00  0.00           C  
ATOM    725  OE1 GLN    52      93.868 125.454  95.123  1.00  0.00           O  
ATOM    726  NE2 GLN    52      93.310 123.608  93.910  1.00  0.00           N  
ATOM    727 HE21 GLN    52      93.747 122.760  93.578  1.00  0.00           H  
ATOM    728 HE22 GLN    52      92.366 123.773  94.230  1.00  0.00           H  
ATOM    729  C   GLN    52      99.428 124.665  95.096  1.00  0.00           C  
ATOM    730  O   GLN    52      99.707 125.283  96.112  1.00  0.00           O  
ATOM    731  N   SER    53     100.240 124.719  93.991  1.00  0.00           N  
ATOM    732  H   SER    53     101.096 125.229  94.155  1.00  0.00           H  
ATOM    733  CA  SER    53      99.937 124.163  92.730  1.00  0.00           C  
ATOM    734  HA  SER    53      98.944 124.434  92.372  1.00  0.00           H  
ATOM    735  CB  SER    53     100.892 124.733  91.664  1.00  0.00           C  
ATOM    736  HB2 SER    53     100.866 125.819  91.744  1.00  0.00           H  
ATOM    737  HB3 SER    53     101.877 124.318  91.878  1.00  0.00           H  
ATOM    738  OG  SER    53     100.651 124.383  90.315  1.00  0.00           O  
ATOM    739  HG  SER    53     101.020 125.088  89.778  1.00  0.00           H  
ATOM    740  C   SER    53     100.119 122.639  92.657  1.00  0.00           C  
ATOM    741  O   SER    53     100.999 122.054  93.253  1.00  0.00           O  
ATOM    742  N   SER    54      99.345 121.960  91.839  1.00  0.00           N  
ATOM    743  H   SER    54      98.633 122.523  91.395  1.00  0.00           H  
ATOM    744  CA  SER    54      99.495 120.559  91.467  1.00  0.00           C  
ATOM    745  HA  SER    54     100.145 120.046  92.176  1.00  0.00           H  
ATOM    746  CB  SER    54      98.145 119.826  91.406  1.00  0.00           C  
ATOM    747  HB2 SER    54      97.407 120.449  90.900  1.00  0.00           H  
ATOM    748  HB3 SER    54      98.433 118.911  90.889  1.00  0.00           H  
ATOM    749  OG  SER    54      97.774 119.699  92.741  1.00  0.00           O  
ATOM    750  HG  SER    54      97.856 118.803  93.075  1.00  0.00           H  
ATOM    751  C   SER    54     100.335 120.389  90.162  1.00  0.00           C  
ATOM    752  O   SER    54     100.413 119.230  89.672  1.00  0.00           O  
ATOM    753  N   TYR    55     100.845 121.499  89.586  1.00  0.00           N  
ATOM    754  H   TYR    55     100.601 122.359  90.054  1.00  0.00           H  
ATOM    755  CA  TYR    55     101.584 121.456  88.326  1.00  0.00           C  
ATOM    756  HA  TYR    55     101.924 120.429  88.187  1.00  0.00           H  
ATOM    757  CB  TYR    55     100.570 121.875  87.192  1.00  0.00           C  
ATOM    758  HB2 TYR    55     100.095 122.833  87.404  1.00  0.00           H  
ATOM    759  HB3 TYR    55     101.015 121.937  86.199  1.00  0.00           H  
ATOM    760  CG  TYR    55      99.451 120.878  86.906  1.00  0.00           C  
ATOM    761  CD1 TYR    55      98.142 121.044  87.414  1.00  0.00           C  
ATOM    762  HD1 TYR    55      98.004 121.926  88.022  1.00  0.00           H  
ATOM    763  CE1 TYR    55      97.201 120.150  87.047  1.00  0.00           C  
ATOM    764  HE1 TYR    55      96.227 120.299  87.491  1.00  0.00           H  
ATOM    765  CZ  TYR    55      97.399 119.128  86.142  1.00  0.00           C  
ATOM    766  OH  TYR    55      96.535 118.205  85.789  1.00  0.00           O  
ATOM    767  HH  TYR    55      95.815 118.246  86.423  1.00  0.00           H  
ATOM    768  CE2 TYR    55      98.698 118.895  85.657  1.00  0.00           C  
ATOM    769  HE2 TYR    55      98.864 118.130  84.913  1.00  0.00           H  
ATOM    770  CD2 TYR    55      99.713 119.773  86.039  1.00  0.00           C  
ATOM    771  HD2 TYR    55     100.744 119.603  85.766  1.00  0.00           H  
ATOM    772  C   TYR    55     102.856 122.348  88.256  1.00  0.00           C  
ATOM    773  O   TYR    55     103.022 123.180  87.361  1.00  0.00           O  
ATOM    774  N   SER    56     103.959 122.124  89.004  1.00  0.00           N  
ATOM    775  H   SER    56     104.723 122.737  88.759  1.00  0.00           H  
ATOM    776  CA  SER    56     104.307 121.169  90.057  1.00  0.00           C  
ATOM    777  HA  SER    56     105.385 121.106  90.209  1.00  0.00           H  
ATOM    778  CB  SER    56     103.722 121.717  91.319  1.00  0.00           C  
ATOM    779  HB2 SER    56     102.633 121.723  91.376  1.00  0.00           H  
ATOM    780  HB3 SER    56     104.084 121.186  92.199  1.00  0.00           H  
ATOM    781  OG  SER    56     104.165 123.064  91.416  1.00  0.00           O  
ATOM    782  HG  SER    56     105.123 123.114  91.453  1.00  0.00           H  
ATOM    783  C   SER    56     104.036 119.705  89.817  1.00  0.00           C  
ATOM    784  O   SER    56     103.253 119.136  90.560  1.00  0.00           O  
ATOM    785  N   SER    57     104.525 119.103  88.720  1.00  0.00           N  
ATOM    786  H   SER    57     104.040 118.279  88.394  1.00  0.00           H  
ATOM    787  CA  SER    57     105.499 119.624  87.736  1.00  0.00           C  
ATOM    788  HA  SER    57     106.173 120.291  88.273  1.00  0.00           H  
ATOM    789  CB  SER    57     106.290 118.406  87.237  1.00  0.00           C  
ATOM    790  HB2 SER    57     106.927 118.745  86.420  1.00  0.00           H  
ATOM    791  HB3 SER    57     106.981 118.064  88.008  1.00  0.00           H  
ATOM    792  OG  SER    57     105.451 117.270  86.872  1.00  0.00           O  
ATOM    793  HG  SER    57     105.812 116.438  87.186  1.00  0.00           H  
ATOM    794  C   SER    57     104.808 120.269  86.593  1.00  0.00           C  
ATOM    795  O   SER    57     103.655 119.974  86.318  1.00  0.00           O  
ATOM    796  N   TYR    58     105.485 121.219  85.949  1.00  0.00           N  
ATOM    797  H   TYR    58     106.368 121.505  86.347  1.00  0.00           H  
ATOM    798  CA  TYR    58     104.949 121.936  84.812  1.00  0.00           C  
ATOM    799  HA  TYR    58     103.990 122.345  85.128  1.00  0.00           H  
ATOM    800  CB  TYR    58     105.912 123.105  84.406  1.00  0.00           C  
ATOM    801  HB2 TYR    58     106.343 123.570  85.292  1.00  0.00           H  
ATOM    802  HB3 TYR    58     106.754 122.810  83.781  1.00  0.00           H  
ATOM    803  CG  TYR    58     105.096 124.213  83.666  1.00  0.00           C  
ATOM    804  CD1 TYR    58     105.178 124.295  82.280  1.00  0.00           C  
ATOM    805  HD1 TYR    58     105.863 123.631  81.773  1.00  0.00           H  
ATOM    806  CE1 TYR    58     104.292 125.151  81.612  1.00  0.00           C  
ATOM    807  HE1 TYR    58     104.281 125.174  80.532  1.00  0.00           H  
ATOM    808  CZ  TYR    58     103.446 126.026  82.305  1.00  0.00           C  
ATOM    809  OH  TYR    58     102.635 126.960  81.711  1.00  0.00           O  
ATOM    810  HH  TYR    58     102.875 127.067  80.787  1.00  0.00           H  
ATOM    811  CE2 TYR    58     103.357 125.943  83.718  1.00  0.00           C  
ATOM    812  HE2 TYR    58     102.638 126.601  84.184  1.00  0.00           H  
ATOM    813  CD2 TYR    58     104.216 125.024  84.391  1.00  0.00           C  
ATOM    814  HD2 TYR    58     104.122 124.778  85.439  1.00  0.00           H  
ATOM    815  C   TYR    58     104.648 121.022  83.629  1.00  0.00           C  
ATOM    816  O   TYR    58     105.436 120.175  83.308  1.00  0.00           O  
ATOM    817  N   GLY    59     103.493 121.183  82.967  1.00  0.00           N  
ATOM    818  H   GLY    59     103.322 120.586  82.172  1.00  0.00           H  
ATOM    819  CA  GLY    59     102.487 122.246  83.185  1.00  0.00           C  
ATOM    820  HA2 GLY    59     101.692 121.745  83.737  1.00  0.00           H  
ATOM    821  HA3 GLY    59     102.873 123.160  83.637  1.00  0.00           H  
ATOM    822  C   GLY    59     101.902 122.764  81.868  1.00  0.00           C  
ATOM    823  O   GLY    59     102.530 122.713  80.780  1.00  0.00           O  
ATOM    824  N   GLN    60     100.644 123.215  81.900  1.00  0.00           N  
ATOM    825  H   GLN    60     100.495 123.633  80.993  1.00  0.00           H  
ATOM    826  CA  GLN    60      99.698 123.444  82.992  1.00  0.00           C  
ATOM    827  HA  GLN    60     100.068 122.859  83.835  1.00  0.00           H  
ATOM    828  CB  GLN    60      99.641 124.954  83.361  1.00  0.00           C  
ATOM    829  HB2 GLN    60      99.112 124.992  84.313  1.00  0.00           H  
ATOM    830  HB3 GLN    60     100.633 125.359  83.562  1.00  0.00           H  
ATOM    831  CG  GLN    60      99.104 125.917  82.210  1.00  0.00           C  
ATOM    832  HG2 GLN    60      99.483 126.929  82.359  1.00  0.00           H  
ATOM    833  HG3 GLN    60      99.439 125.597  81.224  1.00  0.00           H  
ATOM    834  CD  GLN    60      97.587 125.980  82.148  1.00  0.00           C  
ATOM    835  OE1 GLN    60      96.839 125.642  83.083  1.00  0.00           O  
ATOM    836  NE2 GLN    60      97.038 126.414  81.073  1.00  0.00           N  
ATOM    837 HE21 GLN    60      97.583 126.884  80.364  1.00  0.00           H  
ATOM    838 HE22 GLN    60      96.069 126.689  81.145  1.00  0.00           H  
ATOM    839  C   GLN    60      98.356 122.831  82.740  1.00  0.00           C  
ATOM    840  O   GLN    60      97.428 122.984  83.607  1.00  0.00           O  
ATOM    841  N   SER    61      98.149 122.098  81.655  1.00  0.00           N  
ATOM    842  H   SER    61      98.879 122.014  80.962  1.00  0.00           H  
ATOM    843  CA  SER    61      96.821 121.791  81.123  1.00  0.00           C  
ATOM    844  HA  SER    61      96.300 121.496  82.034  1.00  0.00           H  
ATOM    845  CB  SER    61      96.204 123.095  80.523  1.00  0.00           C  
ATOM    846  HB2 SER    61      95.996 123.900  81.228  1.00  0.00           H  
ATOM    847  HB3 SER    61      96.796 123.504  79.705  1.00  0.00           H  
ATOM    848  OG  SER    61      94.969 122.767  79.917  1.00  0.00           O  
ATOM    849  HG  SER    61      95.026 123.170  79.047  1.00  0.00           H  
ATOM    850  C   SER    61      96.827 120.708  80.068  1.00  0.00           C  
ATOM    851  O   SER    61      97.779 120.601  79.332  1.00  0.00           O  
ATOM    852  N   GLN    62      95.759 119.916  79.973  1.00  0.00           N  
ATOM    853  H   GLN    62      94.975 120.201  80.542  1.00  0.00           H  
ATOM    854  CA  GLN    62      95.710 118.725  79.168  1.00  0.00           C  
ATOM    855  HA  GLN    62      96.646 118.190  79.325  1.00  0.00           H  
ATOM    856  CB  GLN    62      94.424 117.891  79.628  1.00  0.00           C  
ATOM    857  HB2 GLN    62      94.490 117.745  80.706  1.00  0.00           H  
ATOM    858  HB3 GLN    62      93.544 118.478  79.364  1.00  0.00           H  
ATOM    859  CG  GLN    62      94.247 116.575  78.982  1.00  0.00           C  
ATOM    860  HG2 GLN    62      93.302 116.210  79.386  1.00  0.00           H  
ATOM    861  HG3 GLN    62      94.153 116.531  77.897  1.00  0.00           H  
ATOM    862  CD  GLN    62      95.340 115.533  79.245  1.00  0.00           C  
ATOM    863  OE1 GLN    62      96.427 115.754  79.711  1.00  0.00           O  
ATOM    864  NE2 GLN    62      95.079 114.302  78.942  1.00  0.00           N  
ATOM    865 HE21 GLN    62      95.813 113.619  79.069  1.00  0.00           H  
ATOM    866 HE22 GLN    62      94.206 114.020  78.520  1.00  0.00           H  
ATOM    867  C   GLN    62      95.791 118.981  77.630  1.00  0.00           C  
ATOM    868  O   GLN    62      96.090 118.077  76.898  1.00  0.00           O  
ATOM    869  N   ASN    63      95.466 120.194  77.191  1.00  0.00           N  
ATOM    870  H   ASN    63      95.211 120.871  77.896  1.00  0.00           H  
ATOM    871  CA  ASN    63      95.699 120.752  75.828  1.00  0.00           C  
ATOM    872  HA  ASN    63      95.627 119.936  75.108  1.00  0.00           H  
ATOM    873  CB  ASN    63      94.516 121.655  75.499  1.00  0.00           C  
ATOM    874  HB2 ASN    63      94.715 122.055  74.505  1.00  0.00           H  
ATOM    875  HB3 ASN    63      93.627 121.027  75.446  1.00  0.00           H  
ATOM    876  CG  ASN    63      94.348 122.842  76.432  1.00  0.00           C  
ATOM    877  OD1 ASN    63      95.276 123.374  77.038  1.00  0.00           O  
ATOM    878  ND2 ASN    63      93.124 123.198  76.708  1.00  0.00           N  
ATOM    879 HD21 ASN    63      93.016 123.953  77.369  1.00  0.00           H  
ATOM    880 HD22 ASN    63      92.308 122.812  76.255  1.00  0.00           H  
ATOM    881  C   ASN    63      97.115 121.443  75.614  1.00  0.00           C  
ATOM    882  O   ASN    63      97.576 121.704  74.450  1.00  0.00           O  
ATOM    883  N   THR    64      97.812 121.702  76.708  1.00  0.00           N  
ATOM    884  H   THR    64      97.543 121.327  77.606  1.00  0.00           H  
ATOM    885  CA  THR    64      98.962 122.750  76.740  1.00  0.00           C  
ATOM    886  HA  THR    64      99.503 122.903  75.806  1.00  0.00           H  
ATOM    887  CB  THR    64      98.469 124.198  77.173  1.00  0.00           C  
ATOM    888  HB  THR    64      97.844 124.054  78.054  1.00  0.00           H  
ATOM    889  CG2 THR    64      99.507 125.266  77.283  1.00  0.00           C  
ATOM    890 HG21 THR    64     100.302 124.956  77.961  1.00  0.00           H  
ATOM    891 HG22 THR    64      99.956 125.484  76.314  1.00  0.00           H  
ATOM    892 HG23 THR    64      98.924 126.053  77.762  1.00  0.00           H  
ATOM    893  OG1 THR    64      97.612 124.683  76.151  1.00  0.00           O  
ATOM    894  HG1 THR    64      96.732 124.401  76.410  1.00  0.00           H  
ATOM    895  C   THR    64     100.036 122.148  77.727  1.00  0.00           C  
ATOM    896  O   THR    64     100.082 122.523  78.889  1.00  0.00           O  
ATOM    897  N   GLY    65     100.890 121.189  77.308  1.00  0.00           N  
ATOM    898  H   GLY    65     101.639 120.914  77.927  1.00  0.00           H  
ATOM    899  CA  GLY    65     100.958 120.468  75.978  1.00  0.00           C  
ATOM    900  HA2 GLY    65     100.875 121.325  75.309  1.00  0.00           H  
ATOM    901  HA3 GLY    65     101.902 119.949  75.815  1.00  0.00           H  
ATOM    902  C   GLY    65      99.845 119.412  75.856  1.00  0.00           C  
ATOM    903  O   GLY    65      99.098 119.193  76.819  1.00  0.00           O  
ATOM    904  N   TYR    66      99.622 118.732  74.732  1.00  0.00           N  
ATOM    905  H   TYR    66     100.235 119.033  73.987  1.00  0.00           H  
ATOM    906  CA  TYR    66      98.349 118.054  74.390  1.00  0.00           C  
ATOM    907  HA  TYR    66      97.615 118.630  74.954  1.00  0.00           H  
ATOM    908  CB  TYR    66      97.947 118.289  72.913  1.00  0.00           C  
ATOM    909  HB2 TYR    66      98.221 119.309  72.641  1.00  0.00           H  
ATOM    910  HB3 TYR    66      98.554 117.666  72.257  1.00  0.00           H  
ATOM    911  CG  TYR    66      96.497 118.095  72.515  1.00  0.00           C  
ATOM    912  CD1 TYR    66      96.070 116.835  72.112  1.00  0.00           C  
ATOM    913  HD1 TYR    66      96.751 116.006  72.235  1.00  0.00           H  
ATOM    914  CE1 TYR    66      94.794 116.610  71.622  1.00  0.00           C  
ATOM    915  HE1 TYR    66      94.509 115.631  71.268  1.00  0.00           H  
ATOM    916  CZ  TYR    66      93.915 117.694  71.656  1.00  0.00           C  
ATOM    917  OH  TYR    66      92.762 117.645  70.915  1.00  0.00           O  
ATOM    918  HH  TYR    66      92.237 118.428  71.096  1.00  0.00           H  
ATOM    919  CE2 TYR    66      94.261 118.943  72.187  1.00  0.00           C  
ATOM    920  HE2 TYR    66      93.568 119.760  72.052  1.00  0.00           H  
ATOM    921  CD2 TYR    66      95.594 119.164  72.591  1.00  0.00           C  
ATOM    922  HD2 TYR    66      95.903 120.182  72.781  1.00  0.00           H  
ATOM    923  C   TYR    66      98.375 116.523  74.687  1.00  0.00           C  
ATOM    924  O   TYR    66      98.769 115.782  73.842  1.00  0.00           O  
ATOM    925  N   GLY    67      97.891 116.100  75.800  1.00  0.00           N  
ATOM    926  H   GLY    67      97.470 116.812  76.380  1.00  0.00           H  
ATOM    927  CA  GLY    67      97.796 114.759  76.344  1.00  0.00           C  
ATOM    928  HA2 GLY    67      98.623 114.158  75.967  1.00  0.00           H  
ATOM    929  HA3 GLY    67      97.897 114.764  77.430  1.00  0.00           H  
ATOM    930  C   GLY    67      96.506 113.998  75.905  1.00  0.00           C  
ATOM    931  O   GLY    67      96.448 112.803  76.216  1.00  0.00           O  
ATOM    932  N   THR    68      95.538 114.734  75.317  1.00  0.00           N  
ATOM    933  H   THR    68      95.607 115.740  75.380  1.00  0.00           H  
ATOM    934  CA  THR    68      94.324 114.106  74.832  1.00  0.00           C  
ATOM    935  HA  THR    68      94.071 113.274  75.489  1.00  0.00           H  
ATOM    936  CB  THR    68      93.167 115.136  74.715  1.00  0.00           C  
ATOM    937  HB  THR    68      93.493 115.907  74.016  1.00  0.00           H  
ATOM    938  CG2 THR    68      91.798 114.606  74.138  1.00  0.00           C  
ATOM    939 HG21 THR    68      90.948 115.105  74.604  1.00  0.00           H  
ATOM    940 HG22 THR    68      91.628 114.809  73.080  1.00  0.00           H  
ATOM    941 HG23 THR    68      91.653 113.543  74.331  1.00  0.00           H  
ATOM    942  OG1 THR    68      92.856 115.691  75.948  1.00  0.00           O  
ATOM    943  HG1 THR    68      92.503 114.991  76.502  1.00  0.00           H  
ATOM    944  C   THR    68      94.481 113.365  73.566  1.00  0.00           C  
ATOM    945  O   THR    68      95.222 113.802  72.710  1.00  0.00           O  
ATOM    946  N   GLN    69      93.870 112.151  73.429  1.00  0.00           N  
ATOM    947  H   GLN    69      93.410 111.713  74.214  1.00  0.00           H  
ATOM    948  CA  GLN    69      94.004 111.350  72.191  1.00  0.00           C  
ATOM    949  HA  GLN    69      95.048 111.080  72.034  1.00  0.00           H  
ATOM    950  CB  GLN    69      93.137 110.038  72.405  1.00  0.00           C  
ATOM    951  HB2 GLN    69      93.514 109.223  71.786  1.00  0.00           H  
ATOM    952  HB3 GLN    69      93.279 109.633  73.407  1.00  0.00           H  
ATOM    953  CG  GLN    69      91.629 110.208  72.164  1.00  0.00           C  
ATOM    954  HG2 GLN    69      91.076 109.363  72.574  1.00  0.00           H  
ATOM    955  HG3 GLN    69      91.249 111.117  72.631  1.00  0.00           H  
ATOM    956  CD  GLN    69      91.314 110.162  70.693  1.00  0.00           C  
ATOM    957  OE1 GLN    69      92.102 109.837  69.791  1.00  0.00           O  
ATOM    958  NE2 GLN    69      90.065 110.569  70.392  1.00  0.00           N  
ATOM    959 HE21 GLN    69      89.416 110.719  71.150  1.00  0.00           H  
ATOM    960 HE22 GLN    69      89.722 110.554  69.442  1.00  0.00           H  
ATOM    961  C   GLN    69      93.614 112.165  70.952  1.00  0.00           C  
ATOM    962  O   GLN    69      92.592 112.834  71.026  1.00  0.00           O  
ATOM    963  N   SER    70      94.196 112.065  69.756  1.00  0.00           N  
ATOM    964  H   SER    70      94.751 111.247  69.549  1.00  0.00           H  
ATOM    965  CA  SER    70      94.233 113.107  68.740  1.00  0.00           C  
ATOM    966  HA  SER    70      93.999 114.029  69.273  1.00  0.00           H  
ATOM    967  CB  SER    70      95.658 113.317  68.197  1.00  0.00           C  
ATOM    968  HB2 SER    70      95.743 114.026  67.374  1.00  0.00           H  
ATOM    969  HB3 SER    70      96.323 113.784  68.924  1.00  0.00           H  
ATOM    970  OG  SER    70      96.228 112.122  67.669  1.00  0.00           O  
ATOM    971  HG  SER    70      97.128 112.259  67.364  1.00  0.00           H  
ATOM    972  C   SER    70      93.216 112.948  67.632  1.00  0.00           C  
ATOM    973  O   SER    70      93.576 113.132  66.443  1.00  0.00           O  
ATOM    974  N   THR    71      91.992 112.460  67.918  1.00  0.00           N  
ATOM    975  H   THR    71      91.907 112.046  68.835  1.00  0.00           H  
ATOM    976  CA  THR    71      90.982 112.225  66.863  1.00  0.00           C  
ATOM    977  HA  THR    71      91.278 112.854  66.024  1.00  0.00           H  
ATOM    978  CB  THR    71      91.021 110.710  66.464  1.00  0.00           C  
ATOM    979  HB  THR    71      90.371 110.558  65.602  1.00  0.00           H  
ATOM    980  CG2 THR    71      92.361 110.022  66.122  1.00  0.00           C  
ATOM    981 HG21 THR    71      93.198 110.316  66.755  1.00  0.00           H  
ATOM    982 HG22 THR    71      92.210 108.949  66.244  1.00  0.00           H  
ATOM    983 HG23 THR    71      92.729 110.282  65.130  1.00  0.00           H  
ATOM    984  OG1 THR    71      90.520 109.996  67.553  1.00  0.00           O  
ATOM    985  HG1 THR    71      91.227 109.849  68.185  1.00  0.00           H  
ATOM    986  C   THR    71      89.581 112.727  67.278  1.00  0.00           C  
ATOM    987  O   THR    71      89.246 112.794  68.440  1.00  0.00           O  
ATOM    988  N   PRO    72      88.748 113.129  66.336  1.00  0.00           N  
ATOM    989  CD  PRO    72      88.947 113.055  64.928  1.00  0.00           C  
ATOM    990  HD2 PRO    72      89.043 112.041  64.540  1.00  0.00           H  
ATOM    991  HD3 PRO    72      89.861 113.615  64.732  1.00  0.00           H  
ATOM    992  CG  PRO    72      87.682 113.646  64.267  1.00  0.00           C  
ATOM    993  HG2 PRO    72      87.164 112.769  63.878  1.00  0.00           H  
ATOM    994  HG3 PRO    72      87.867 114.343  63.450  1.00  0.00           H  
ATOM    995  CB  PRO    72      87.000 114.446  65.384  1.00  0.00           C  
ATOM    996  HB2 PRO    72      85.925 114.433  65.208  1.00  0.00           H  
ATOM    997  HB3 PRO    72      87.407 115.456  65.436  1.00  0.00           H  
ATOM    998  CA  PRO    72      87.357 113.617  66.618  1.00  0.00           C  
ATOM    999  HA  PRO    72      87.338 114.309  67.460  1.00  0.00           H  
ATOM   1000  C   PRO    72      86.365 112.463  66.911  1.00  0.00           C  
ATOM   1001  O   PRO    72      86.079 111.738  65.942  1.00  0.00           O  
ATOM   1002  N   GLN    73      85.999 112.204  68.201  1.00  0.00           N  
ATOM   1003  H   GLN    73      86.332 112.808  68.939  1.00  0.00           H  
ATOM   1004  CA  GLN    73      85.119 111.024  68.471  1.00  0.00           C  
ATOM   1005  HA  GLN    73      85.707 110.151  68.189  1.00  0.00           H  
ATOM   1006  CB  GLN    73      84.850 110.864  69.968  1.00  0.00           C  
ATOM   1007  HB2 GLN    73      84.297 109.928  70.039  1.00  0.00           H  
ATOM   1008  HB3 GLN    73      85.801 110.713  70.477  1.00  0.00           H  
ATOM   1009  CG  GLN    73      84.070 112.028  70.659  1.00  0.00           C  
ATOM   1010  HG2 GLN    73      84.160 112.009  71.745  1.00  0.00           H  
ATOM   1011  HG3 GLN    73      84.335 112.947  70.135  1.00  0.00           H  
ATOM   1012  CD  GLN    73      82.567 111.843  70.524  1.00  0.00           C  
ATOM   1013  OE1 GLN    73      82.102 110.857  70.177  1.00  0.00           O  
ATOM   1014  NE2 GLN    73      81.655 112.819  70.700  1.00  0.00           N  
ATOM   1015 HE21 GLN    73      81.956 113.727  71.025  1.00  0.00           H  
ATOM   1016 HE22 GLN    73      80.684 112.656  70.477  1.00  0.00           H  
ATOM   1017  C   GLN    73      83.802 111.095  67.689  1.00  0.00           C  
ATOM   1018  O   GLN    73      83.148 112.154  67.626  1.00  0.00           O  
ATOM   1019  N   GLY    74      83.421 109.945  67.098  1.00  0.00           N  
ATOM   1020  H   GLY    74      84.072 109.177  67.016  1.00  0.00           H  
ATOM   1021  CA  GLY    74      82.292 109.868  66.141  1.00  0.00           C  
ATOM   1022  HA2 GLY    74      82.201 110.732  65.483  1.00  0.00           H  
ATOM   1023  HA3 GLY    74      82.511 109.118  65.381  1.00  0.00           H  
ATOM   1024  C   GLY    74      80.842 109.594  66.700  1.00  0.00           C  
ATOM   1025  O   GLY    74      80.017 109.059  65.992  1.00  0.00           O  
ATOM   1026  N   TYR    75      80.526 109.891  67.978  1.00  0.00           N  
ATOM   1027  H   TYR    75      81.240 110.370  68.508  1.00  0.00           H  
ATOM   1028  CA  TYR    75      79.409 109.316  68.684  1.00  0.00           C  
ATOM   1029  HA  TYR    75      78.788 108.772  67.972  1.00  0.00           H  
ATOM   1030  CB  TYR    75      79.960 108.375  69.826  1.00  0.00           C  
ATOM   1031  HB2 TYR    75      80.592 108.825  70.591  1.00  0.00           H  
ATOM   1032  HB3 TYR    75      79.186 108.014  70.503  1.00  0.00           H  
ATOM   1033  CG  TYR    75      80.569 107.155  69.224  1.00  0.00           C  
ATOM   1034  CD1 TYR    75      81.939 107.153  68.898  1.00  0.00           C  
ATOM   1035  HD1 TYR    75      82.544 108.046  68.951  1.00  0.00           H  
ATOM   1036  CE1 TYR    75      82.538 106.024  68.317  1.00  0.00           C  
ATOM   1037  HE1 TYR    75      83.499 106.084  67.828  1.00  0.00           H  
ATOM   1038  CZ  TYR    75      81.835 104.803  68.276  1.00  0.00           C  
ATOM   1039  OH  TYR    75      82.375 103.716  67.632  1.00  0.00           O  
ATOM   1040  HH  TYR    75      81.737 103.023  67.445  1.00  0.00           H  
ATOM   1041  CE2 TYR    75      80.444 104.827  68.639  1.00  0.00           C  
ATOM   1042  HE2 TYR    75      79.865 103.945  68.410  1.00  0.00           H  
ATOM   1043  CD2 TYR    75      79.829 105.977  69.046  1.00  0.00           C  
ATOM   1044  HD2 TYR    75      78.751 106.021  69.086  1.00  0.00           H  
ATOM   1045  C   TYR    75      78.393 110.337  69.266  1.00  0.00           C  
ATOM   1046  O   TYR    75      77.431 109.959  69.973  1.00  0.00           O  
ATOM   1047  N   GLY    76      78.523 111.584  68.986  1.00  0.00           N  
ATOM   1048  H   GLY    76      79.257 111.861  68.351  1.00  0.00           H  
ATOM   1049  CA  GLY    76      77.624 112.633  69.488  1.00  0.00           C  
ATOM   1050  HA2 GLY    76      78.095 113.571  69.194  1.00  0.00           H  
ATOM   1051  HA3 GLY    76      76.628 112.565  69.051  1.00  0.00           H  
ATOM   1052  C   GLY    76      77.584 112.651  71.015  1.00  0.00           C  
ATOM   1053  O   GLY    76      78.618 112.571  71.668  1.00  0.00           O  
ATOM   1054  N   SER    77      76.426 112.860  71.624  1.00  0.00           N  
ATOM   1055  H   SER    77      75.575 112.821  71.081  1.00  0.00           H  
ATOM   1056  CA  SER    77      76.276 113.059  73.063  1.00  0.00           C  
ATOM   1057  HA  SER    77      77.269 113.024  73.511  1.00  0.00           H  
ATOM   1058  CB  SER    77      75.824 114.545  73.405  1.00  0.00           C  
ATOM   1059  HB2 SER    77      75.396 114.642  74.403  1.00  0.00           H  
ATOM   1060  HB3 SER    77      76.697 115.197  73.423  1.00  0.00           H  
ATOM   1061  OG  SER    77      74.951 115.063  72.427  1.00  0.00           O  
ATOM   1062  HG  SER    77      74.124 114.584  72.340  1.00  0.00           H  
ATOM   1063  C   SER    77      75.326 112.043  73.733  1.00  0.00           C  
ATOM   1064  O   SER    77      74.170 112.492  74.199  1.00  0.00           O  
ATOM   1065  N   THR    78      75.648 110.794  73.969  1.00  0.00           N  
ATOM   1066  H   THR    78      74.961 110.188  74.395  1.00  0.00           H  
ATOM   1067  CA  THR    78      77.003 110.153  73.678  1.00  0.00           C  
ATOM   1068  HA  THR    78      77.495 110.600  72.813  1.00  0.00           H  
ATOM   1069  CB  THR    78      77.953 110.113  74.915  1.00  0.00           C  
ATOM   1070  HB  THR    78      77.619 109.421  75.687  1.00  0.00           H  
ATOM   1071  CG2 THR    78      79.324 109.660  74.417  1.00  0.00           C  
ATOM   1072 HG21 THR    78      80.062 109.730  75.216  1.00  0.00           H  
ATOM   1073 HG22 THR    78      79.360 108.624  74.082  1.00  0.00           H  
ATOM   1074 HG23 THR    78      79.611 110.107  73.465  1.00  0.00           H  
ATOM   1075  OG1 THR    78      78.194 111.373  75.511  1.00  0.00           O  
ATOM   1076  HG1 THR    78      77.366 111.568  75.955  1.00  0.00           H  
ATOM   1077  C   THR    78      76.667 108.692  73.305  1.00  0.00           C  
ATOM   1078  O   THR    78      76.133 107.964  74.167  1.00  0.00           O  
ATOM   1079  N   GLY    79      76.902 108.219  72.111  1.00  0.00           N  
ATOM   1080  H   GLY    79      77.285 108.890  71.462  1.00  0.00           H  
ATOM   1081  CA  GLY    79      76.780 106.869  71.591  1.00  0.00           C  
ATOM   1082  HA2 GLY    79      75.775 106.479  71.751  1.00  0.00           H  
ATOM   1083  HA3 GLY    79      76.998 106.845  70.524  1.00  0.00           H  
ATOM   1084  C   GLY    79      77.844 105.804  72.072  1.00  0.00           C  
ATOM   1085  O   GLY    79      78.655 106.055  72.927  1.00  0.00           O  
ATOM   1086  N   GLY    80      77.844 104.627  71.519  1.00  0.00           N  
ATOM   1087  H   GLY    80      78.568 103.984  71.807  1.00  0.00           H  
ATOM   1088  CA  GLY    80      76.894 103.990  70.634  1.00  0.00           C  
ATOM   1089  HA2 GLY    80      76.824 104.444  69.645  1.00  0.00           H  
ATOM   1090  HA3 GLY    80      77.174 102.973  70.361  1.00  0.00           H  
ATOM   1091  C   GLY    80      75.444 103.813  71.089  1.00  0.00           C  
ATOM   1092  O   GLY    80      75.056 103.921  72.252  1.00  0.00           O  
ATOM   1093  N   TYR    81      74.595 103.509  70.147  1.00  0.00           N  
ATOM   1094  H   TYR    81      74.948 103.731  69.227  1.00  0.00           H  
ATOM   1095  CA  TYR    81      73.202 103.397  70.304  1.00  0.00           C  
ATOM   1096  HA  TYR    81      72.901 103.572  71.337  1.00  0.00           H  
ATOM   1097  CB  TYR    81      72.512 104.505  69.517  1.00  0.00           C  
ATOM   1098  HB2 TYR    81      72.780 104.328  68.476  1.00  0.00           H  
ATOM   1099  HB3 TYR    81      71.430 104.430  69.625  1.00  0.00           H  
ATOM   1100  CG  TYR    81      72.902 105.857  70.142  1.00  0.00           C  
ATOM   1101  CD1 TYR    81      72.433 106.157  71.379  1.00  0.00           C  
ATOM   1102  HD1 TYR    81      71.880 105.405  71.923  1.00  0.00           H  
ATOM   1103  CE1 TYR    81      72.658 107.414  72.037  1.00  0.00           C  
ATOM   1104  HE1 TYR    81      72.281 107.701  73.007  1.00  0.00           H  
ATOM   1105  CZ  TYR    81      73.494 108.385  71.396  1.00  0.00           C  
ATOM   1106  OH  TYR    81      73.645 109.605  72.010  1.00  0.00           O  
ATOM   1107  HH  TYR    81      73.980 110.341  71.494  1.00  0.00           H  
ATOM   1108  CE2 TYR    81      74.079 108.067  70.132  1.00  0.00           C  
ATOM   1109  HE2 TYR    81      74.670 108.772  69.565  1.00  0.00           H  
ATOM   1110  CD2 TYR    81      73.711 106.818  69.543  1.00  0.00           C  
ATOM   1111  HD2 TYR    81      74.168 106.550  68.602  1.00  0.00           H  
ATOM   1112  C   TYR    81      72.742 102.095  69.777  1.00  0.00           C  
ATOM   1113  O   TYR    81      72.931 101.664  68.589  1.00  0.00           O  
ATOM   1114  N   GLY    82      72.148 101.228  70.671  1.00  0.00           N  
ATOM   1115  H   GLY    82      71.757 100.364  70.322  1.00  0.00           H  
ATOM   1116  CA  GLY    82      71.977 101.387  72.129  1.00  0.00           C  
ATOM   1117  HA2 GLY    82      71.940 100.363  72.500  1.00  0.00           H  
ATOM   1118  HA3 GLY    82      72.848 101.860  72.584  1.00  0.00           H  
ATOM   1119  C   GLY    82      70.624 102.118  72.446  1.00  0.00           C  
ATOM   1120  O   GLY    82      70.199 103.032  71.755  1.00  0.00           O  
ATOM   1121  N   SER    83      69.950 101.594  73.503  1.00  0.00           N  
ATOM   1122  H   SER    83      70.380 100.830  74.005  1.00  0.00           H  
ATOM   1123  CA  SER    83      68.698 102.098  74.007  1.00  0.00           C  
ATOM   1124  HA  SER    83      68.296 101.217  74.508  1.00  0.00           H  
ATOM   1125  CB  SER    83      69.057 103.242  75.035  1.00  0.00           C  
ATOM   1126  HB2 SER    83      69.352 104.065  74.384  1.00  0.00           H  
ATOM   1127  HB3 SER    83      68.166 103.586  75.561  1.00  0.00           H  
ATOM   1128  OG  SER    83      70.155 102.900  75.883  1.00  0.00           O  
ATOM   1129  HG  SER    83      70.971 102.869  75.378  1.00  0.00           H  
ATOM   1130  C   SER    83      67.597 102.576  72.975  1.00  0.00           C  
ATOM   1131  O   SER    83      67.231 103.733  72.849  1.00  0.00           O  
ATOM   1132  N   SER    84      66.917 101.675  72.276  1.00  0.00           N  
ATOM   1133  H   SER    84      66.291 102.032  71.570  1.00  0.00           H  
ATOM   1134  CA  SER    84      67.187 100.279  72.074  1.00  0.00           C  
ATOM   1135  HA  SER    84      67.245  99.805  73.054  1.00  0.00           H  
ATOM   1136  CB  SER    84      65.870  99.755  71.348  1.00  0.00           C  
ATOM   1137  HB2 SER    84      66.000  99.988  70.291  1.00  0.00           H  
ATOM   1138  HB3 SER    84      65.820  98.668  71.411  1.00  0.00           H  
ATOM   1139  OG  SER    84      64.692 100.309  71.932  1.00  0.00           O  
ATOM   1140  HG  SER    84      64.441  99.828  72.723  1.00  0.00           H  
ATOM   1141  C   SER    84      68.401  99.939  71.253  1.00  0.00           C  
ATOM   1142  O   SER    84      68.822 100.746  70.464  1.00  0.00           O  
ATOM   1143  N   GLN    85      68.872  98.710  71.399  1.00  0.00           N  
ATOM   1144  H   GLN    85      68.355  98.093  72.009  1.00  0.00           H  
ATOM   1145  CA  GLN    85      70.178  98.258  70.857  1.00  0.00           C  
ATOM   1146  HA  GLN    85      70.976  98.770  71.394  1.00  0.00           H  
ATOM   1147  CB  GLN    85      70.288  96.775  71.205  1.00  0.00           C  
ATOM   1148  HB2 GLN    85      70.248  96.764  72.295  1.00  0.00           H  
ATOM   1149  HB3 GLN    85      69.459  96.199  70.793  1.00  0.00           H  
ATOM   1150  CG  GLN    85      71.655  96.105  70.842  1.00  0.00           C  
ATOM   1151  HG2 GLN    85      71.643  95.069  71.180  1.00  0.00           H  
ATOM   1152  HG3 GLN    85      71.749  96.051  69.757  1.00  0.00           H  
ATOM   1153  CD  GLN    85      72.947  96.653  71.465  1.00  0.00           C  
ATOM   1154  OE1 GLN    85      73.012  97.848  71.686  1.00  0.00           O  
ATOM   1155  NE2 GLN    85      73.997  95.897  71.700  1.00  0.00           N  
ATOM   1156 HE21 GLN    85      74.829  96.383  72.004  1.00  0.00           H  
ATOM   1157 HE22 GLN    85      73.854  94.898  71.752  1.00  0.00           H  
ATOM   1158  C   GLN    85      70.465  98.548  69.366  1.00  0.00           C  
ATOM   1159  O   GLN    85      71.600  98.884  68.984  1.00  0.00           O  
ATOM   1160  N   SER    86      69.501  98.497  68.533  1.00  0.00           N  
ATOM   1161  H   SER    86      68.692  98.021  68.904  1.00  0.00           H  
ATOM   1162  CA  SER    86      69.515  99.080  67.173  1.00  0.00           C  
ATOM   1163  HA  SER    86      68.589  98.974  66.608  1.00  0.00           H  
ATOM   1164  CB  SER    86      69.655 100.534  67.240  1.00  0.00           C  
ATOM   1165  HB2 SER    86      70.560 100.867  67.748  1.00  0.00           H  
ATOM   1166  HB3 SER    86      69.739 100.882  66.211  1.00  0.00           H  
ATOM   1167  OG  SER    86      68.492 101.060  67.891  1.00  0.00           O  
ATOM   1168  HG  SER    86      68.504 101.027  68.850  1.00  0.00           H  
ATOM   1169  C   SER    86      70.495  98.562  66.169  1.00  0.00           C  
ATOM   1170  O   SER    86      71.290  99.220  65.490  1.00  0.00           O  
ATOM   1171  N   SER    87      70.249  97.323  65.904  1.00  0.00           N  
ATOM   1172  H   SER    87      69.440  96.911  66.346  1.00  0.00           H  
ATOM   1173  CA  SER    87      70.960  96.455  64.877  1.00  0.00           C  
ATOM   1174  HA  SER    87      72.040  96.484  65.020  1.00  0.00           H  
ATOM   1175  CB  SER    87      70.581  94.995  64.988  1.00  0.00           C  
ATOM   1176  HB2 SER    87      71.115  94.464  64.199  1.00  0.00           H  
ATOM   1177  HB3 SER    87      70.908  94.680  65.979  1.00  0.00           H  
ATOM   1178  OG  SER    87      69.174  94.655  64.912  1.00  0.00           O  
ATOM   1179  HG  SER    87      69.017  93.735  64.687  1.00  0.00           H  
ATOM   1180  C   SER    87      70.675  96.885  63.447  1.00  0.00           C  
ATOM   1181  O   SER    87      71.520  96.619  62.577  1.00  0.00           O  
ATOM   1182  N   GLN    88      69.588  97.676  63.274  1.00  0.00           N  
ATOM   1183  H   GLN    88      69.010  97.866  64.080  1.00  0.00           H  
ATOM   1184  CA  GLN    88      69.292  98.444  62.061  1.00  0.00           C  
ATOM   1185  HA  GLN    88      68.255  98.767  62.151  1.00  0.00           H  
ATOM   1186  CB  GLN    88      70.183  99.660  61.951  1.00  0.00           C  
ATOM   1187  HB2 GLN    88      71.199  99.337  62.176  1.00  0.00           H  
ATOM   1188  HB3 GLN    88      70.207 100.169  60.987  1.00  0.00           H  
ATOM   1189  CG  GLN    88      69.586 100.695  62.933  1.00  0.00           C  
ATOM   1190  HG2 GLN    88      69.097 100.236  63.792  1.00  0.00           H  
ATOM   1191  HG3 GLN    88      70.387 101.333  63.306  1.00  0.00           H  
ATOM   1192  CD  GLN    88      68.554 101.620  62.218  1.00  0.00           C  
ATOM   1193  OE1 GLN    88      67.370 101.314  62.273  1.00  0.00           O  
ATOM   1194  NE2 GLN    88      68.961 102.749  61.587  1.00  0.00           N  
ATOM   1195 HE21 GLN    88      69.937 102.969  61.727  1.00  0.00           H  
ATOM   1196 HE22 GLN    88      68.247 103.407  61.309  1.00  0.00           H  
ATOM   1197  C   GLN    88      69.370  97.487  60.801  1.00  0.00           C  
ATOM   1198  O   GLN    88      69.956  97.844  59.778  1.00  0.00           O  
ATOM   1199  N   SER    89      68.890  96.265  61.064  1.00  0.00           N  
ATOM   1200  H   SER    89      68.346  96.176  61.911  1.00  0.00           H  
ATOM   1201  CA  SER    89      68.806  95.105  60.207  1.00  0.00           C  
ATOM   1202  HA  SER    89      69.796  94.922  59.788  1.00  0.00           H  
ATOM   1203  CB  SER    89      68.290  93.888  60.994  1.00  0.00           C  
ATOM   1204  HB2 SER    89      68.901  93.473  61.796  1.00  0.00           H  
ATOM   1205  HB3 SER    89      67.313  94.099  61.430  1.00  0.00           H  
ATOM   1206  OG  SER    89      68.088  92.843  60.085  1.00  0.00           O  
ATOM   1207  HG  SER    89      68.657  92.144  60.416  1.00  0.00           H  
ATOM   1208  C   SER    89      67.946  95.375  58.990  1.00  0.00           C  
ATOM   1209  O   SER    89      66.955  96.099  59.030  1.00  0.00           O  
ATOM   1210  N   SER    90      68.337  94.830  57.822  1.00  0.00           N  
ATOM   1211  H   SER    90      69.155  94.241  57.762  1.00  0.00           H  
ATOM   1212  CA  SER    90      67.582  95.139  56.608  1.00  0.00           C  
ATOM   1213  HA  SER    90      67.087  96.110  56.602  1.00  0.00           H  
ATOM   1214  CB  SER    90      68.573  95.016  55.463  1.00  0.00           C  
ATOM   1215  HB2 SER    90      69.418  95.685  55.626  1.00  0.00           H  
ATOM   1216  HB3 SER    90      68.895  93.975  55.459  1.00  0.00           H  
ATOM   1217  OG  SER    90      68.001  95.423  54.275  1.00  0.00           O  
ATOM   1218  HG  SER    90      68.684  95.297  53.613  1.00  0.00           H  
ATOM   1219  C   SER    90      66.435  94.162  56.403  1.00  0.00           C  
ATOM   1220  O   SER    90      65.715  94.230  55.412  1.00  0.00           O  
ATOM   1221  N   TYR    91      66.229  93.242  57.329  1.00  0.00           N  
ATOM   1222  H   TYR    91      66.862  93.202  58.115  1.00  0.00           H  
ATOM   1223  CA  TYR    91      65.423  92.042  57.183  1.00  0.00           C  
ATOM   1224  HA  TYR    91      65.832  91.593  56.278  1.00  0.00           H  
ATOM   1225  CB  TYR    91      65.458  91.213  58.490  1.00  0.00           C  
ATOM   1226  HB2 TYR    91      66.496  90.977  58.726  1.00  0.00           H  
ATOM   1227  HB3 TYR    91      65.213  91.871  59.324  1.00  0.00           H  
ATOM   1228  CG  TYR    91      64.723  89.884  58.444  1.00  0.00           C  
ATOM   1229  CD1 TYR    91      63.507  89.725  59.150  1.00  0.00           C  
ATOM   1230  HD1 TYR    91      63.182  90.498  59.830  1.00  0.00           H  
ATOM   1231  CE1 TYR    91      62.823  88.495  59.060  1.00  0.00           C  
ATOM   1232  HE1 TYR    91      61.917  88.453  59.646  1.00  0.00           H  
ATOM   1233  CZ  TYR    91      63.340  87.487  58.269  1.00  0.00           C  
ATOM   1234  OH  TYR    91      62.629  86.292  58.223  1.00  0.00           O  
ATOM   1235  HH  TYR    91      62.016  86.099  58.936  1.00  0.00           H  
ATOM   1236  CE2 TYR    91      64.502  87.642  57.570  1.00  0.00           C  
ATOM   1237  HE2 TYR    91      64.906  86.819  56.999  1.00  0.00           H  
ATOM   1238  CD2 TYR    91      65.227  88.818  57.686  1.00  0.00           C  
ATOM   1239  HD2 TYR    91      66.182  88.999  57.214  1.00  0.00           H  
ATOM   1240  C   TYR    91      64.017  92.379  56.756  1.00  0.00           C  
ATOM   1241  O   TYR    91      63.416  93.238  57.415  1.00  0.00           O  
ATOM   1242  N   GLY    92      63.465  91.827  55.677  1.00  0.00           N  
ATOM   1243  H   GLY    92      62.562  92.235  55.483  1.00  0.00           H  
ATOM   1244  CA  GLY    92      63.832  90.572  54.903  1.00  0.00           C  
ATOM   1245  HA2 GLY    92      63.796  90.694  53.821  1.00  0.00           H  
ATOM   1246  HA3 GLY    92      64.861  90.288  55.121  1.00  0.00           H  
ATOM   1247  C   GLY    92      62.985  89.404  55.250  1.00  0.00           C  
ATOM   1248  O   GLY    92      61.950  89.528  55.881  1.00  0.00           O  
ATOM   1249  N   GLN    93      63.412  88.228  54.743  1.00  0.00           N  
ATOM   1250  H   GLN    93      64.379  88.167  54.456  1.00  0.00           H  
ATOM   1251  CA  GLN    93      62.552  87.012  54.674  1.00  0.00           C  
ATOM   1252  HA  GLN    93      62.025  86.995  55.628  1.00  0.00           H  
ATOM   1253  CB  GLN    93      61.486  87.097  53.471  1.00  0.00           C  
ATOM   1254  HB2 GLN    93      60.961  88.032  53.666  1.00  0.00           H  
ATOM   1255  HB3 GLN    93      61.969  87.316  52.519  1.00  0.00           H  
ATOM   1256  CG  GLN    93      60.442  85.949  53.340  1.00  0.00           C  
ATOM   1257  HG2 GLN    93      59.589  86.238  52.725  1.00  0.00           H  
ATOM   1258  HG3 GLN    93      60.892  85.055  52.909  1.00  0.00           H  
ATOM   1259  CD  GLN    93      60.001  85.454  54.768  1.00  0.00           C  
ATOM   1260  OE1 GLN    93      60.663  84.644  55.427  1.00  0.00           O  
ATOM   1261  NE2 GLN    93      58.885  86.009  55.260  1.00  0.00           N  
ATOM   1262 HE21 GLN    93      58.670  85.853  56.235  1.00  0.00           H  
ATOM   1263 HE22 GLN    93      58.383  86.789  54.861  1.00  0.00           H  
ATOM   1264  C   GLN    93      63.409  85.707  54.477  1.00  0.00           C  
ATOM   1265  O   GLN    93      64.159  85.485  53.522  1.00  0.00           O  
ATOM   1266  N   GLN    94      63.390  84.828  55.506  1.00  0.00           N  
ATOM   1267  H   GLN    94      62.878  85.109  56.331  1.00  0.00           H  
ATOM   1268  CA  GLN    94      64.134  83.616  55.632  1.00  0.00           C  
ATOM   1269  HA  GLN    94      65.200  83.807  55.501  1.00  0.00           H  
ATOM   1270  CB  GLN    94      63.936  83.072  57.082  1.00  0.00           C  
ATOM   1271  HB2 GLN    94      62.916  83.103  57.466  1.00  0.00           H  
ATOM   1272  HB3 GLN    94      64.094  81.997  56.999  1.00  0.00           H  
ATOM   1273  CG  GLN    94      64.939  83.705  58.117  1.00  0.00           C  
ATOM   1274  HG2 GLN    94      64.770  84.781  58.082  1.00  0.00           H  
ATOM   1275  HG3 GLN    94      64.673  83.314  59.099  1.00  0.00           H  
ATOM   1276  CD  GLN    94      66.435  83.424  57.915  1.00  0.00           C  
ATOM   1277  OE1 GLN    94      67.174  84.336  57.724  1.00  0.00           O  
ATOM   1278  NE2 GLN    94      66.847  82.246  57.523  1.00  0.00           N  
ATOM   1279 HE21 GLN    94      66.240  81.439  57.537  1.00  0.00           H  
ATOM   1280 HE22 GLN    94      67.823  82.078  57.325  1.00  0.00           H  
ATOM   1281  C   GLN    94      63.810  82.659  54.538  1.00  0.00           C  
ATOM   1282  O   GLN    94      64.650  81.961  53.924  1.00  0.00           O  
ATOM   1283  N   SER    95      62.493  82.551  54.328  1.00  0.00           N  
ATOM   1284  H   SER    95      61.922  83.245  54.789  1.00  0.00           H  
ATOM   1285  CA  SER    95      61.925  81.460  53.454  1.00  0.00           C  
ATOM   1286  HA  SER    95      62.386  80.588  53.917  1.00  0.00           H  
ATOM   1287  CB  SER    95      60.414  81.466  53.610  1.00  0.00           C  
ATOM   1288  HB2 SER    95      60.148  81.609  54.658  1.00  0.00           H  
ATOM   1289  HB3 SER    95      59.916  82.309  53.129  1.00  0.00           H  
ATOM   1290  OG  SER    95      59.797  80.287  53.154  1.00  0.00           O  
ATOM   1291  HG  SER    95      60.258  79.632  53.683  1.00  0.00           H  
ATOM   1292  C   SER    95      62.416  81.461  51.986  1.00  0.00           C  
ATOM   1293  O   SER    95      62.135  82.411  51.234  1.00  0.00           O  
ATOM   1294  N   SER    96      62.841  80.291  51.495  1.00  0.00           N  
ATOM   1295  H   SER    96      62.820  79.452  52.057  1.00  0.00           H  
ATOM   1296  CA  SER    96      63.474  80.080  50.160  1.00  0.00           C  
ATOM   1297  HA  SER    96      63.905  80.988  49.737  1.00  0.00           H  
ATOM   1298  CB  SER    96      64.476  78.855  50.321  1.00  0.00           C  
ATOM   1299  HB2 SER    96      63.960  78.003  50.764  1.00  0.00           H  
ATOM   1300  HB3 SER    96      64.827  78.498  49.354  1.00  0.00           H  
ATOM   1301  OG  SER    96      65.524  79.199  51.143  1.00  0.00           O  
ATOM   1302  HG  SER    96      65.789  79.995  50.677  1.00  0.00           H  
ATOM   1303  C   SER    96      62.455  79.790  49.111  1.00  0.00           C  
ATOM   1304  O   SER    96      61.489  79.095  49.398  1.00  0.00           O  
ATOM   1305  N   TYR    97      62.532  80.299  47.849  1.00  0.00           N  
ATOM   1306  H   TYR    97      61.730  80.108  47.265  1.00  0.00           H  
ATOM   1307  CA  TYR    97      63.665  81.026  47.218  1.00  0.00           C  
ATOM   1308  HA  TYR    97      63.617  81.211  46.145  1.00  0.00           H  
ATOM   1309  CB  TYR    97      63.901  82.462  47.696  1.00  0.00           C  
ATOM   1310  HB2 TYR    97      62.927  82.951  47.737  1.00  0.00           H  
ATOM   1311  HB3 TYR    97      64.152  82.508  48.756  1.00  0.00           H  
ATOM   1312  CG  TYR    97      64.865  83.214  46.696  1.00  0.00           C  
ATOM   1313  CD1 TYR    97      64.420  83.913  45.561  1.00  0.00           C  
ATOM   1314  HD1 TYR    97      63.394  83.784  45.250  1.00  0.00           H  
ATOM   1315  CE1 TYR    97      65.282  84.627  44.763  1.00  0.00           C  
ATOM   1316  HE1 TYR    97      65.053  85.076  43.808  1.00  0.00           H  
ATOM   1317  CZ  TYR    97      66.616  84.827  45.203  1.00  0.00           C  
ATOM   1318  OH  TYR    97      67.305  85.723  44.453  1.00  0.00           O  
ATOM   1319  HH  TYR    97      68.262  85.715  44.530  1.00  0.00           H  
ATOM   1320  CE2 TYR    97      67.096  84.227  46.411  1.00  0.00           C  
ATOM   1321  HE2 TYR    97      68.115  84.394  46.729  1.00  0.00           H  
ATOM   1322  CD2 TYR    97      66.223  83.406  47.147  1.00  0.00           C  
ATOM   1323  HD2 TYR    97      66.564  82.960  48.069  1.00  0.00           H  
ATOM   1324  C   TYR    97      64.990  80.159  47.330  1.00  0.00           C  
ATOM   1325  O   TYR    97      65.868  80.539  48.142  1.00  0.00           O  
ATOM   1326  N   PRO    98      65.015  78.928  46.743  1.00  0.00           N  
ATOM   1327  CD  PRO    98      66.276  78.223  46.582  1.00  0.00           C  
ATOM   1328  HD2 PRO    98      66.564  77.769  47.530  1.00  0.00           H  
ATOM   1329  HD3 PRO    98      67.079  78.801  46.124  1.00  0.00           H  
ATOM   1330  CG  PRO    98      65.949  77.109  45.557  1.00  0.00           C  
ATOM   1331  HG2 PRO    98      65.652  76.248  46.156  1.00  0.00           H  
ATOM   1332  HG3 PRO    98      66.769  76.885  44.875  1.00  0.00           H  
ATOM   1333  CB  PRO    98      64.743  77.538  44.719  1.00  0.00           C  
ATOM   1334  HB2 PRO    98      64.261  76.622  44.380  1.00  0.00           H  
ATOM   1335  HB3 PRO    98      65.141  78.179  43.933  1.00  0.00           H  
ATOM   1336  CA  PRO    98      63.979  78.286  45.839  1.00  0.00           C  
ATOM   1337  HA  PRO    98      63.363  78.974  45.259  1.00  0.00           H  
ATOM   1338  C   PRO    98      63.027  77.280  46.625  1.00  0.00           C  
ATOM   1339  O   PRO    98      63.299  76.927  47.782  1.00  0.00           O  
ATOM   1340  N   GLY    99      61.958  76.756  45.984  1.00  0.00           N  
ATOM   1341  H   GLY    99      61.797  77.021  45.023  1.00  0.00           H  
ATOM   1342  CA  GLY    99      60.966  75.766  46.478  1.00  0.00           C  
ATOM   1343  HA2 GLY    99      61.310  75.376  47.436  1.00  0.00           H  
ATOM   1344  HA3 GLY    99      60.046  76.330  46.630  1.00  0.00           H  
ATOM   1345  C   GLY    99      60.649  74.656  45.440  1.00  0.00           C  
ATOM   1346  O   GLY    99      61.429  74.581  44.493  1.00  0.00           O  
ATOM   1347  N   TYR   100      59.603  73.885  45.659  1.00  0.00           N  
ATOM   1348  H   TYR   100      59.052  73.966  46.503  1.00  0.00           H  
ATOM   1349  CA  TYR   100      59.208  72.853  44.705  1.00  0.00           C  
ATOM   1350  HA  TYR   100      60.116  72.545  44.186  1.00  0.00           H  
ATOM   1351  CB  TYR   100      58.735  71.566  45.301  1.00  0.00           C  
ATOM   1352  HB2 TYR   100      58.541  70.824  44.527  1.00  0.00           H  
ATOM   1353  HB3 TYR   100      59.526  71.012  45.806  1.00  0.00           H  
ATOM   1354  CG  TYR   100      57.478  71.619  46.180  1.00  0.00           C  
ATOM   1355  CD1 TYR   100      56.273  72.168  45.680  1.00  0.00           C  
ATOM   1356  HD1 TYR   100      56.111  72.291  44.619  1.00  0.00           H  
ATOM   1357  CE1 TYR   100      55.121  72.408  46.520  1.00  0.00           C  
ATOM   1358  HE1 TYR   100      54.204  72.845  46.153  1.00  0.00           H  
ATOM   1359  CZ  TYR   100      55.283  72.053  47.893  1.00  0.00           C  
ATOM   1360  OH  TYR   100      54.318  72.316  48.854  1.00  0.00           O  
ATOM   1361  HH  TYR   100      53.496  72.153  48.386  1.00  0.00           H  
ATOM   1362  CE2 TYR   100      56.497  71.480  48.382  1.00  0.00           C  
ATOM   1363  HE2 TYR   100      56.560  71.206  49.425  1.00  0.00           H  
ATOM   1364  CD2 TYR   100      57.585  71.319  47.511  1.00  0.00           C  
ATOM   1365  HD2 TYR   100      58.486  70.803  47.811  1.00  0.00           H  
ATOM   1366  C   TYR   100      58.378  73.356  43.396  1.00  0.00           C  
ATOM   1367  O   TYR   100      58.132  72.508  42.453  1.00  0.00           O  
ATOM   1368  N   GLY   101      57.927  74.601  43.301  1.00  0.00           N  
ATOM   1369  H   GLY   101      58.062  75.250  44.064  1.00  0.00           H  
ATOM   1370  CA  GLY   101      56.982  75.038  42.325  1.00  0.00           C  
ATOM   1371  HA2 GLY   101      56.947  76.120  42.453  1.00  0.00           H  
ATOM   1372  HA3 GLY   101      57.365  74.813  41.329  1.00  0.00           H  
ATOM   1373  C   GLY   101      55.602  74.449  42.526  1.00  0.00           C  
ATOM   1374  O   GLY   101      55.157  74.368  43.649  1.00  0.00           O  
ATOM   1375  N   GLN   102      54.864  73.992  41.475  1.00  0.00           N  
ATOM   1376  H   GLN   102      55.363  73.967  40.597  1.00  0.00           H  
ATOM   1377  CA  GLN   102      53.502  73.542  41.617  1.00  0.00           C  
ATOM   1378  HA  GLN   102      53.065  74.242  42.328  1.00  0.00           H  
ATOM   1379  CB  GLN   102      52.887  73.715  40.221  1.00  0.00           C  
ATOM   1380  HB2 GLN   102      52.776  74.784  40.042  1.00  0.00           H  
ATOM   1381  HB3 GLN   102      53.605  73.415  39.457  1.00  0.00           H  
ATOM   1382  CG  GLN   102      51.457  73.191  39.996  1.00  0.00           C  
ATOM   1383  HG2 GLN   102      51.579  72.193  39.574  1.00  0.00           H  
ATOM   1384  HG3 GLN   102      50.857  73.056  40.896  1.00  0.00           H  
ATOM   1385  CD  GLN   102      50.752  73.887  38.863  1.00  0.00           C  
ATOM   1386  OE1 GLN   102      49.708  74.530  39.143  1.00  0.00           O  
ATOM   1387  NE2 GLN   102      51.314  74.006  37.697  1.00  0.00           N  
ATOM   1388 HE21 GLN   102      52.114  73.393  37.620  1.00  0.00           H  
ATOM   1389 HE22 GLN   102      50.878  74.526  36.949  1.00  0.00           H  
ATOM   1390  C   GLN   102      53.383  72.198  42.227  1.00  0.00           C  
ATOM   1391  O   GLN   102      52.472  72.001  43.024  1.00  0.00           O  
ATOM   1392  N   GLN   103      54.244  71.202  41.896  1.00  0.00           N  
ATOM   1393  H   GLN   103      55.057  71.384  41.324  1.00  0.00           H  
ATOM   1394  CA  GLN   103      54.078  69.813  42.334  1.00  0.00           C  
ATOM   1395  HA  GLN   103      53.199  69.763  42.978  1.00  0.00           H  
ATOM   1396  CB  GLN   103      53.816  68.963  41.124  1.00  0.00           C  
ATOM   1397  HB2 GLN   103      54.712  69.075  40.514  1.00  0.00           H  
ATOM   1398  HB3 GLN   103      53.790  67.923  41.449  1.00  0.00           H  
ATOM   1399  CG  GLN   103      52.603  69.235  40.283  1.00  0.00           C  
ATOM   1400  HG2 GLN   103      52.594  70.245  39.872  1.00  0.00           H  
ATOM   1401  HG3 GLN   103      52.678  68.600  39.400  1.00  0.00           H  
ATOM   1402  CD  GLN   103      51.207  68.885  40.897  1.00  0.00           C  
ATOM   1403  OE1 GLN   103      51.098  68.287  41.996  1.00  0.00           O  
ATOM   1404  NE2 GLN   103      50.064  69.348  40.438  1.00  0.00           N  
ATOM   1405 HE21 GLN   103      49.258  68.953  40.898  1.00  0.00           H  
ATOM   1406 HE22 GLN   103      50.019  69.656  39.477  1.00  0.00           H  
ATOM   1407  C   GLN   103      55.359  69.303  43.099  1.00  0.00           C  
ATOM   1408  O   GLN   103      56.409  69.214  42.511  1.00  0.00           O  
ATOM   1409  N   PRO   104      55.160  68.882  44.353  1.00  0.00           N  
ATOM   1410  CD  PRO   104      53.907  68.945  45.106  1.00  0.00           C  
ATOM   1411  HD2 PRO   104      53.134  68.392  44.573  1.00  0.00           H  
ATOM   1412  HD3 PRO   104      53.565  69.964  45.284  1.00  0.00           H  
ATOM   1413  CG  PRO   104      54.156  68.240  46.438  1.00  0.00           C  
ATOM   1414  HG2 PRO   104      53.880  67.206  46.231  1.00  0.00           H  
ATOM   1415  HG3 PRO   104      53.591  68.708  47.244  1.00  0.00           H  
ATOM   1416  CB  PRO   104      55.644  68.278  46.661  1.00  0.00           C  
ATOM   1417  HB2 PRO   104      56.085  67.431  47.187  1.00  0.00           H  
ATOM   1418  HB3 PRO   104      55.799  69.242  47.145  1.00  0.00           H  
ATOM   1419  CA  PRO   104      56.214  68.361  45.235  1.00  0.00           C  
ATOM   1420  HA  PRO   104      56.990  69.126  45.256  1.00  0.00           H  
ATOM   1421  C   PRO   104      56.776  67.109  44.691  1.00  0.00           C  
ATOM   1422  O   PRO   104      56.042  66.271  44.076  1.00  0.00           O  
ATOM   1423  N   ALA   105      58.135  67.006  44.739  1.00  0.00           N  
ATOM   1424  H   ALA   105      58.548  67.774  45.248  1.00  0.00           H  
ATOM   1425  CA  ALA   105      58.904  66.022  43.963  1.00  0.00           C  
ATOM   1426  HA  ALA   105      58.703  66.150  42.900  1.00  0.00           H  
ATOM   1427  CB  ALA   105      60.383  66.414  44.135  1.00  0.00           C  
ATOM   1428  HB1 ALA   105      61.055  65.707  43.649  1.00  0.00           H  
ATOM   1429  HB2 ALA   105      60.659  67.434  43.866  1.00  0.00           H  
ATOM   1430  HB3 ALA   105      60.617  66.433  45.199  1.00  0.00           H  
ATOM   1431  C   ALA   105      58.645  64.503  44.294  1.00  0.00           C  
ATOM   1432  O   ALA   105      58.628  64.087  45.475  1.00  0.00           O  
ATOM   1433  N   PRO   106      58.694  63.564  43.296  1.00  0.00           N  
ATOM   1434  CD  PRO   106      59.000  63.935  41.877  1.00  0.00           C  
ATOM   1435  HD2 PRO   106      59.954  64.462  41.901  1.00  0.00           H  
ATOM   1436  HD3 PRO   106      58.309  64.629  41.398  1.00  0.00           H  
ATOM   1437  CG  PRO   106      59.091  62.539  41.179  1.00  0.00           C  
ATOM   1438  HG2 PRO   106      60.104  62.149  41.080  1.00  0.00           H  
ATOM   1439  HG3 PRO   106      58.645  62.671  40.193  1.00  0.00           H  
ATOM   1440  CB  PRO   106      58.270  61.525  42.052  1.00  0.00           C  
ATOM   1441  HB2 PRO   106      58.686  60.523  41.954  1.00  0.00           H  
ATOM   1442  HB3 PRO   106      57.258  61.596  41.652  1.00  0.00           H  
ATOM   1443  CA  PRO   106      58.436  62.172  43.465  1.00  0.00           C  
ATOM   1444  HA  PRO   106      57.524  61.992  44.034  1.00  0.00           H  
ATOM   1445  C   PRO   106      59.570  61.474  44.251  1.00  0.00           C  
ATOM   1446  O   PRO   106      60.681  61.387  43.795  1.00  0.00           O  
ATOM   1447  N   SER   107      59.267  61.005  45.425  1.00  0.00           N  
ATOM   1448  H   SER   107      58.319  61.089  45.764  1.00  0.00           H  
ATOM   1449  CA  SER   107      60.186  60.202  46.219  1.00  0.00           C  
ATOM   1450  HA  SER   107      61.199  60.552  46.020  1.00  0.00           H  
ATOM   1451  CB  SER   107      60.061  60.453  47.791  1.00  0.00           C  
ATOM   1452  HB2 SER   107      59.275  59.855  48.251  1.00  0.00           H  
ATOM   1453  HB3 SER   107      60.982  60.122  48.272  1.00  0.00           H  
ATOM   1454  OG  SER   107      60.043  61.805  48.167  1.00  0.00           O  
ATOM   1455  HG  SER   107      59.134  61.923  48.455  1.00  0.00           H  
ATOM   1456  C   SER   107      60.000  58.768  45.827  1.00  0.00           C  
ATOM   1457  O   SER   107      59.248  58.030  46.535  1.00  0.00           O  
ATOM   1458  N   SER   108      60.618  58.203  44.757  1.00  0.00           N  
ATOM   1459  H   SER   108      60.976  58.752  43.988  1.00  0.00           H  
ATOM   1460  CA  SER   108      60.500  56.750  44.344  1.00  0.00           C  
ATOM   1461  HA  SER   108      59.472  56.472  44.574  1.00  0.00           H  
ATOM   1462  CB  SER   108      60.838  56.607  42.838  1.00  0.00           C  
ATOM   1463  HB2 SER   108      61.776  57.080  42.546  1.00  0.00           H  
ATOM   1464  HB3 SER   108      60.740  55.629  42.367  1.00  0.00           H  
ATOM   1465  OG  SER   108      59.903  57.419  42.167  1.00  0.00           O  
ATOM   1466  HG  SER   108      58.988  57.334  42.447  1.00  0.00           H  
ATOM   1467  C   SER   108      61.461  55.924  45.233  1.00  0.00           C  
ATOM   1468  O   SER   108      62.446  55.375  44.631  1.00  0.00           O  
ATOM   1469  N   THR   109      61.333  55.881  46.571  1.00  0.00           N  
ATOM   1470  H   THR   109      60.562  56.397  46.970  1.00  0.00           H  
ATOM   1471  CA  THR   109      62.303  55.095  47.475  1.00  0.00           C  
ATOM   1472  HA  THR   109      63.260  55.544  47.210  1.00  0.00           H  
ATOM   1473  CB  THR   109      61.994  55.084  48.932  1.00  0.00           C  
ATOM   1474  HB  THR   109      62.566  54.331  49.475  1.00  0.00           H  
ATOM   1475  CG2 THR   109      62.276  56.542  49.306  1.00  0.00           C  
ATOM   1476 HG21 THR   109      63.266  56.789  48.921  1.00  0.00           H  
ATOM   1477 HG22 THR   109      61.521  57.160  48.820  1.00  0.00           H  
ATOM   1478 HG23 THR   109      62.259  56.727  50.380  1.00  0.00           H  
ATOM   1479  OG1 THR   109      60.623  54.781  49.197  1.00  0.00           O  
ATOM   1480  HG1 THR   109      60.526  54.917  50.143  1.00  0.00           H  
ATOM   1481  C   THR   109      62.330  53.627  47.043  1.00  0.00           C  
ATOM   1482  O   THR   109      61.326  53.055  46.677  1.00  0.00           O  
ATOM   1483  N   SER   110      63.567  53.034  47.123  1.00  0.00           N  
ATOM   1484  H   SER   110      64.313  53.623  47.465  1.00  0.00           H  
ATOM   1485  CA  SER   110      63.914  51.664  46.813  1.00  0.00           C  
ATOM   1486  HA  SER   110      63.447  51.479  45.845  1.00  0.00           H  
ATOM   1487  CB  SER   110      65.400  51.522  46.623  1.00  0.00           C  
ATOM   1488  HB2 SER   110      65.731  50.600  46.146  1.00  0.00           H  
ATOM   1489  HB3 SER   110      65.693  52.311  45.929  1.00  0.00           H  
ATOM   1490  OG  SER   110      66.105  51.775  47.807  1.00  0.00           O  
ATOM   1491  HG  SER   110      65.726  52.596  48.128  1.00  0.00           H  
ATOM   1492  C   SER   110      63.340  50.642  47.757  1.00  0.00           C  
ATOM   1493  O   SER   110      62.812  50.937  48.799  1.00  0.00           O  
ATOM   1494  N   GLY   111      63.492  49.355  47.413  1.00  0.00           N  
ATOM   1495  H   GLY   111      63.944  49.224  46.520  1.00  0.00           H  
ATOM   1496  CA  GLY   111      62.913  48.203  48.154  1.00  0.00           C  
ATOM   1497  HA2 GLY   111      63.215  47.252  47.715  1.00  0.00           H  
ATOM   1498  HA3 GLY   111      63.392  48.094  49.128  1.00  0.00           H  
ATOM   1499  C   GLY   111      61.432  48.131  48.256  1.00  0.00           C  
ATOM   1500  O   GLY   111      60.797  48.602  47.275  1.00  0.00           O  
ATOM   1501  N   SER   112      60.745  47.525  49.203  1.00  0.00           N  
ATOM   1502  H   SER   112      59.756  47.728  49.176  1.00  0.00           H  
ATOM   1503  CA  SER   112      61.176  46.673  50.312  1.00  0.00           C  
ATOM   1504  HA  SER   112      60.323  46.119  50.704  1.00  0.00           H  
ATOM   1505  CB  SER   112      62.095  45.537  49.893  1.00  0.00           C  
ATOM   1506  HB2 SER   112      61.666  44.962  49.072  1.00  0.00           H  
ATOM   1507  HB3 SER   112      63.071  45.972  49.674  1.00  0.00           H  
ATOM   1508  OG  SER   112      62.290  44.608  50.932  1.00  0.00           O  
ATOM   1509  HG  SER   112      62.937  44.964  51.545  1.00  0.00           H  
ATOM   1510  C   SER   112      61.683  47.557  51.504  1.00  0.00           C  
ATOM   1511  O   SER   112      62.546  48.419  51.338  1.00  0.00           O  
ATOM   1512  N   TYR   113      61.329  47.429  52.733  1.00  0.00           N  
ATOM   1513  H   TYR   113      61.661  48.182  53.319  1.00  0.00           H  
ATOM   1514  CA  TYR   113      60.188  46.735  53.238  1.00  0.00           C  
ATOM   1515  HA  TYR   113      60.283  45.779  52.723  1.00  0.00           H  
ATOM   1516  CB  TYR   113      60.247  46.495  54.734  1.00  0.00           C  
ATOM   1517  HB2 TYR   113      60.010  47.404  55.287  1.00  0.00           H  
ATOM   1518  HB3 TYR   113      59.372  45.883  54.953  1.00  0.00           H  
ATOM   1519  CG  TYR   113      61.429  45.876  55.270  1.00  0.00           C  
ATOM   1520  CD1 TYR   113      61.611  44.495  55.147  1.00  0.00           C  
ATOM   1521  HD1 TYR   113      60.869  43.899  54.637  1.00  0.00           H  
ATOM   1522  CE1 TYR   113      62.773  43.896  55.629  1.00  0.00           C  
ATOM   1523  HE1 TYR   113      62.790  42.816  55.636  1.00  0.00           H  
ATOM   1524  CZ  TYR   113      63.831  44.657  56.114  1.00  0.00           C  
ATOM   1525  OH  TYR   113      64.889  43.967  56.594  1.00  0.00           O  
ATOM   1526  HH  TYR   113      65.621  44.564  56.767  1.00  0.00           H  
ATOM   1527  CE2 TYR   113      63.786  46.043  56.017  1.00  0.00           C  
ATOM   1528  HE2 TYR   113      64.647  46.576  56.394  1.00  0.00           H  
ATOM   1529  CD2 TYR   113      62.563  46.674  55.661  1.00  0.00           C  
ATOM   1530  HD2 TYR   113      62.551  47.753  55.697  1.00  0.00           H  
ATOM   1531  C   TYR   113      58.863  47.414  52.883  1.00  0.00           C  
ATOM   1532  O   TYR   113      57.826  46.695  52.900  1.00  0.00           O  
ATOM   1533  N   GLY   114      58.814  48.739  52.628  1.00  0.00           N  
ATOM   1534  H   GLY   114      59.584  49.347  52.868  1.00  0.00           H  
ATOM   1535  CA  GLY   114      57.697  49.423  51.934  1.00  0.00           C  
ATOM   1536  HA2 GLY   114      56.779  49.055  52.392  1.00  0.00           H  
ATOM   1537  HA3 GLY   114      57.695  50.491  52.153  1.00  0.00           H  
ATOM   1538  C   GLY   114      57.523  49.201  50.511  1.00  0.00           C  
ATOM   1539  O   GLY   114      58.220  48.369  49.896  1.00  0.00           O  
ATOM   1540  N   SER   115      56.774  49.961  49.697  1.00  0.00           N  
ATOM   1541  H   SER   115      56.742  49.612  48.749  1.00  0.00           H  
ATOM   1542  CA  SER   115      55.804  51.087  50.060  1.00  0.00           C  
ATOM   1543  HA  SER   115      56.366  51.884  50.546  1.00  0.00           H  
ATOM   1544  CB  SER   115      55.153  51.613  48.766  1.00  0.00           C  
ATOM   1545  HB2 SER   115      54.396  52.348  49.040  1.00  0.00           H  
ATOM   1546  HB3 SER   115      55.886  52.155  48.170  1.00  0.00           H  
ATOM   1547  OG  SER   115      54.608  50.596  47.966  1.00  0.00           O  
ATOM   1548  HG  SER   115      53.666  50.782  47.946  1.00  0.00           H  
ATOM   1549  C   SER   115      54.772  50.672  51.135  1.00  0.00           C  
ATOM   1550  O   SER   115      54.458  49.471  51.304  1.00  0.00           O  
ATOM   1551  N   SER   116      54.195  51.610  51.851  1.00  0.00           N  
ATOM   1552  H   SER   116      54.468  52.528  51.529  1.00  0.00           H  
ATOM   1553  CA  SER   116      53.009  51.415  52.760  1.00  0.00           C  
ATOM   1554  HA  SER   116      53.357  50.767  53.564  1.00  0.00           H  
ATOM   1555  CB  SER   116      52.321  52.754  53.183  1.00  0.00           C  
ATOM   1556  HB2 SER   116      52.374  53.347  52.271  1.00  0.00           H  
ATOM   1557  HB3 SER   116      51.356  52.633  53.677  1.00  0.00           H  
ATOM   1558  OG  SER   116      53.082  53.530  54.111  1.00  0.00           O  
ATOM   1559  HG  SER   116      52.852  53.246  54.999  1.00  0.00           H  
ATOM   1560  C   SER   116      51.859  50.735  52.063  1.00  0.00           C  
ATOM   1561  O   SER   116      51.506  50.938  50.867  1.00  0.00           O  
ATOM   1562  N   SER   117      51.321  49.741  52.754  1.00  0.00           N  
ATOM   1563  H   SER   117      51.686  49.606  53.686  1.00  0.00           H  
ATOM   1564  CA  SER   117      50.356  48.787  52.204  1.00  0.00           C  
ATOM   1565  HA  SER   117      49.843  49.223  51.347  1.00  0.00           H  
ATOM   1566  CB  SER   117      51.124  47.595  51.647  1.00  0.00           C  
ATOM   1567  HB2 SER   117      51.723  47.171  52.453  1.00  0.00           H  
ATOM   1568  HB3 SER   117      50.474  46.871  51.157  1.00  0.00           H  
ATOM   1569  OG  SER   117      52.119  47.989  50.777  1.00  0.00           O  
ATOM   1570  HG  SER   117      52.857  48.410  51.223  1.00  0.00           H  
ATOM   1571  C   SER   117      49.280  48.327  53.164  1.00  0.00           C  
ATOM   1572  O   SER   117      48.509  47.448  52.883  1.00  0.00           O  
ATOM   1573  N   GLN   118      49.287  48.877  54.406  1.00  0.00           N  
ATOM   1574  H   GLN   118      50.047  49.533  54.515  1.00  0.00           H  
ATOM   1575  CA  GLN   118      48.242  48.629  55.422  1.00  0.00           C  
ATOM   1576  HA  GLN   118      48.422  49.399  56.172  1.00  0.00           H  
ATOM   1577  CB  GLN   118      46.785  48.666  54.944  1.00  0.00           C  
ATOM   1578  HB2 GLN   118      46.677  49.390  54.136  1.00  0.00           H  
ATOM   1579  HB3 GLN   118      46.506  47.686  54.557  1.00  0.00           H  
ATOM   1580  CG  GLN   118      45.823  49.096  56.077  1.00  0.00           C  
ATOM   1581  HG2 GLN   118      45.988  48.421  56.917  1.00  0.00           H  
ATOM   1582  HG3 GLN   118      46.135  50.016  56.573  1.00  0.00           H  
ATOM   1583  CD  GLN   118      44.309  49.159  55.687  1.00  0.00           C  
ATOM   1584  OE1 GLN   118      43.992  48.755  54.566  1.00  0.00           O  
ATOM   1585  NE2 GLN   118      43.404  49.804  56.406  1.00  0.00           N  
ATOM   1586 HE21 GLN   118      43.561  50.113  57.354  1.00  0.00           H  
ATOM   1587 HE22 GLN   118      42.483  49.814  55.991  1.00  0.00           H  
ATOM   1588  C   GLN   118      48.481  47.198  56.023  1.00  0.00           C  
ATOM   1589  O   GLN   118      48.543  46.191  55.435  1.00  0.00           O  
ATOM   1590  N   SER   119      48.638  47.027  57.358  1.00  0.00           N  
ATOM   1591  H   SER   119      48.592  46.073  57.687  1.00  0.00           H  
ATOM   1592  CA  SER   119      48.701  48.115  58.354  1.00  0.00           C  
ATOM   1593  HA  SER   119      47.839  48.759  58.181  1.00  0.00           H  
ATOM   1594  CB  SER   119      48.570  47.559  59.736  1.00  0.00           C  
ATOM   1595  HB2 SER   119      49.471  47.030  60.046  1.00  0.00           H  
ATOM   1596  HB3 SER   119      48.334  48.312  60.487  1.00  0.00           H  
ATOM   1597  OG  SER   119      47.515  46.707  59.739  1.00  0.00           O  
ATOM   1598  HG  SER   119      46.719  47.197  59.956  1.00  0.00           H  
ATOM   1599  C   SER   119      50.084  48.841  58.285  1.00  0.00           C  
ATOM   1600  O   SER   119      50.885  48.617  57.390  1.00  0.00           O  
ATOM   1601  N   SER   120      50.383  49.642  59.314  1.00  0.00           N  
ATOM   1602  H   SER   120      49.734  49.713  60.084  1.00  0.00           H  
ATOM   1603  CA  SER   120      51.526  50.518  59.445  1.00  0.00           C  
ATOM   1604  HA  SER   120      52.243  50.243  58.671  1.00  0.00           H  
ATOM   1605  CB  SER   120      51.113  51.968  59.217  1.00  0.00           C  
ATOM   1606  HB2 SER   120      50.496  51.947  58.318  1.00  0.00           H  
ATOM   1607  HB3 SER   120      50.548  52.361  60.062  1.00  0.00           H  
ATOM   1608  OG  SER   120      52.304  52.771  58.944  1.00  0.00           O  
ATOM   1609  HG  SER   120      52.617  52.567  58.060  1.00  0.00           H  
ATOM   1610  C   SER   120      52.215  50.375  60.810  1.00  0.00           C  
ATOM   1611  O   SER   120      51.585  50.609  61.816  1.00  0.00           O  
ATOM   1612  N   SER   121      53.500  50.070  60.972  1.00  0.00           N  
ATOM   1613  H   SER   121      53.754  50.019  61.948  1.00  0.00           H  
ATOM   1614  CA  SER   121      54.460  49.867  59.895  1.00  0.00           C  
ATOM   1615  HA  SER   121      54.601  50.783  59.321  1.00  0.00           H  
ATOM   1616  CB  SER   121      55.795  49.368  60.435  1.00  0.00           C  
ATOM   1617  HB2 SER   121      55.725  48.282  60.506  1.00  0.00           H  
ATOM   1618  HB3 SER   121      56.645  49.538  59.774  1.00  0.00           H  
ATOM   1619  OG  SER   121      56.141  49.991  61.695  1.00  0.00           O  
ATOM   1620  HG  SER   121      56.944  49.586  62.030  1.00  0.00           H  
ATOM   1621  C   SER   121      54.130  48.896  58.801  1.00  0.00           C  
ATOM   1622  O   SER   121      54.306  49.275  57.669  1.00  0.00           O  
ATOM   1623  N   TYR   122      53.714  47.650  59.106  1.00  0.00           N  
ATOM   1624  H   TYR   122      53.516  47.376  60.058  1.00  0.00           H  
ATOM   1625  CA  TYR   122      53.540  46.647  58.036  1.00  0.00           C  
ATOM   1626  HA  TYR   122      53.615  47.216  57.110  1.00  0.00           H  
ATOM   1627  CB  TYR   122      54.723  45.663  57.983  1.00  0.00           C  
ATOM   1628  HB2 TYR   122      54.544  44.746  58.544  1.00  0.00           H  
ATOM   1629  HB3 TYR   122      54.634  45.224  56.989  1.00  0.00           H  
ATOM   1630  CG  TYR   122      56.122  46.158  58.352  1.00  0.00           C  
ATOM   1631  CD1 TYR   122      56.588  45.956  59.668  1.00  0.00           C  
ATOM   1632  HD1 TYR   122      56.001  45.421  60.400  1.00  0.00           H  
ATOM   1633  CE1 TYR   122      57.733  46.641  60.198  1.00  0.00           C  
ATOM   1634  HE1 TYR   122      58.088  46.467  61.203  1.00  0.00           H  
ATOM   1635  CZ  TYR   122      58.547  47.379  59.246  1.00  0.00           C  
ATOM   1636  OH  TYR   122      59.711  47.918  59.695  1.00  0.00           O  
ATOM   1637  HH  TYR   122      60.272  48.097  58.937  1.00  0.00           H  
ATOM   1638  CE2 TYR   122      58.172  47.509  57.944  1.00  0.00           C  
ATOM   1639  HE2 TYR   122      58.737  48.070  57.214  1.00  0.00           H  
ATOM   1640  CD2 TYR   122      56.877  47.042  57.524  1.00  0.00           C  
ATOM   1641  HD2 TYR   122      56.426  47.266  56.568  1.00  0.00           H  
ATOM   1642  C   TYR   122      52.151  45.881  58.053  1.00  0.00           C  
ATOM   1643  O   TYR   122      51.642  45.607  59.150  1.00  0.00           O  
ATOM   1644  N   GLY   123      51.511  45.752  56.937  1.00  0.00           N  
ATOM   1645  H   GLY   123      50.574  45.376  56.965  1.00  0.00           H  
ATOM   1646  CA  GLY   123      52.038  46.020  55.588  1.00  0.00           C  
ATOM   1647  HA2 GLY   123      51.551  46.934  55.249  1.00  0.00           H  
ATOM   1648  HA3 GLY   123      53.120  46.158  55.590  1.00  0.00           H  
ATOM   1649  C   GLY   123      51.679  44.883  54.686  1.00  0.00           C  
ATOM   1650  O   GLY   123      50.673  44.194  54.881  1.00  0.00           O  
ATOM   1651  N   GLN   124      52.426  44.753  53.566  1.00  0.00           N  
ATOM   1652  H   GLN   124      53.236  45.339  53.420  1.00  0.00           H  
ATOM   1653  CA  GLN   124      52.378  43.560  52.648  1.00  0.00           C  
ATOM   1654  HA  GLN   124      51.910  42.804  53.279  1.00  0.00           H  
ATOM   1655  CB  GLN   124      51.527  43.901  51.449  1.00  0.00           C  
ATOM   1656  HB2 GLN   124      50.650  44.424  51.829  1.00  0.00           H  
ATOM   1657  HB3 GLN   124      52.051  44.624  50.823  1.00  0.00           H  
ATOM   1658  CG  GLN   124      51.035  42.745  50.580  1.00  0.00           C  
ATOM   1659  HG2 GLN   124      50.627  43.281  49.723  1.00  0.00           H  
ATOM   1660  HG3 GLN   124      51.862  42.107  50.267  1.00  0.00           H  
ATOM   1661  CD  GLN   124      50.013  41.747  51.255  1.00  0.00           C  
ATOM   1662  OE1 GLN   124      50.268  41.292  52.314  1.00  0.00           O  
ATOM   1663  NE2 GLN   124      48.851  41.674  50.775  1.00  0.00           N  
ATOM   1664 HE21 GLN   124      48.729  42.139  49.887  1.00  0.00           H  
ATOM   1665 HE22 GLN   124      48.138  41.209  51.320  1.00  0.00           H  
ATOM   1666  C   GLN   124      53.825  43.090  52.421  1.00  0.00           C  
ATOM   1667  O   GLN   124      54.381  43.601  51.445  1.00  0.00           O  
ATOM   1668  N   PRO   125      54.372  42.080  53.103  1.00  0.00           N  
ATOM   1669  CD  PRO   125      55.751  41.670  52.928  1.00  0.00           C  
ATOM   1670  HD2 PRO   125      56.363  42.567  53.019  1.00  0.00           H  
ATOM   1671  HD3 PRO   125      55.789  41.363  51.883  1.00  0.00           H  
ATOM   1672  CG  PRO   125      56.061  40.597  53.916  1.00  0.00           C  
ATOM   1673  HG2 PRO   125      56.553  41.002  54.800  1.00  0.00           H  
ATOM   1674  HG3 PRO   125      56.692  39.841  53.449  1.00  0.00           H  
ATOM   1675  CB  PRO   125      54.720  40.063  54.459  1.00  0.00           C  
ATOM   1676  HB2 PRO   125      54.618  39.919  55.535  1.00  0.00           H  
ATOM   1677  HB3 PRO   125      54.489  39.174  53.872  1.00  0.00           H  
ATOM   1678  CA  PRO   125      53.765  41.279  54.166  1.00  0.00           C  
ATOM   1679  HA  PRO   125      52.896  40.873  53.649  1.00  0.00           H  
ATOM   1680  C   PRO   125      53.403  41.979  55.497  1.00  0.00           C  
ATOM   1681  O   PRO   125      54.034  42.921  55.927  1.00  0.00           O  
ATOM   1682  N   GLN   126      52.266  41.554  56.116  1.00  0.00           N  
ATOM   1683  H   GLN   126      51.651  40.978  55.559  1.00  0.00           H  
ATOM   1684  CA  GLN   126      51.633  42.122  57.323  1.00  0.00           C  
ATOM   1685  HA  GLN   126      51.452  43.180  57.135  1.00  0.00           H  
ATOM   1686  CB  GLN   126      50.277  41.454  57.383  1.00  0.00           C  
ATOM   1687  HB2 GLN   126      49.723  41.765  56.498  1.00  0.00           H  
ATOM   1688  HB3 GLN   126      50.268  40.365  57.348  1.00  0.00           H  
ATOM   1689  CG  GLN   126      49.422  41.917  58.568  1.00  0.00           C  
ATOM   1690  HG2 GLN   126      48.472  41.382  58.570  1.00  0.00           H  
ATOM   1691  HG3 GLN   126      49.890  41.777  59.542  1.00  0.00           H  
ATOM   1692  CD  GLN   126      49.002  43.420  58.400  1.00  0.00           C  
ATOM   1693  OE1 GLN   126      49.028  43.977  57.297  1.00  0.00           O  
ATOM   1694  NE2 GLN   126      48.492  43.983  59.449  1.00  0.00           N  
ATOM   1695 HE21 GLN   126      48.385  43.431  60.288  1.00  0.00           H  
ATOM   1696 HE22 GLN   126      47.941  44.814  59.290  1.00  0.00           H  
ATOM   1697  C   GLN   126      52.444  41.943  58.591  1.00  0.00           C  
ATOM   1698  O   GLN   126      52.985  40.837  58.773  1.00  0.00           O  
ATOM   1699  N   SER   127      52.616  42.966  59.488  1.00  0.00           N  
ATOM   1700  H   SER   127      52.161  43.857  59.350  1.00  0.00           H  
ATOM   1701  CA  SER   127      53.348  42.923  60.742  1.00  0.00           C  
ATOM   1702  HA  SER   127      53.101  43.873  61.217  1.00  0.00           H  
ATOM   1703  CB  SER   127      52.670  41.824  61.613  1.00  0.00           C  
ATOM   1704  HB2 SER   127      51.607  41.788  61.376  1.00  0.00           H  
ATOM   1705  HB3 SER   127      53.038  40.842  61.318  1.00  0.00           H  
ATOM   1706  OG  SER   127      52.904  42.083  63.080  1.00  0.00           O  
ATOM   1707  HG  SER   127      52.938  41.218  63.496  1.00  0.00           H  
ATOM   1708  C   SER   127      54.887  42.820  60.648  1.00  0.00           C  
ATOM   1709  O   SER   127      55.553  43.194  61.571  1.00  0.00           O  
ATOM   1710  N   GLY   128      55.390  42.413  59.471  1.00  0.00           N  
ATOM   1711  H   GLY   128      54.811  41.974  58.769  1.00  0.00           H  
ATOM   1712  CA  GLY   128      56.822  42.086  59.302  1.00  0.00           C  
ATOM   1713  HA2 GLY   128      57.373  43.027  59.328  1.00  0.00           H  
ATOM   1714  HA3 GLY   128      57.086  41.491  60.176  1.00  0.00           H  
ATOM   1715  C   GLY   128      57.136  41.260  58.059  1.00  0.00           C  
ATOM   1716  O   GLY   128      56.356  40.451  57.610  1.00  0.00           O  
ATOM   1717  N   SER   129      58.397  41.346  57.508  1.00  0.00           N  
ATOM   1718  H   SER   129      58.554  40.663  56.781  1.00  0.00           H  
ATOM   1719  CA  SER   129      59.438  42.411  57.516  1.00  0.00           C  
ATOM   1720  HA  SER   129      60.264  42.230  56.829  1.00  0.00           H  
ATOM   1721  CB  SER   129      58.793  43.710  57.010  1.00  0.00           C  
ATOM   1722  HB2 SER   129      58.001  44.011  57.696  1.00  0.00           H  
ATOM   1723  HB3 SER   129      59.552  44.458  56.781  1.00  0.00           H  
ATOM   1724  OG  SER   129      58.202  43.574  55.696  1.00  0.00           O  
ATOM   1725  HG  SER   129      57.340  43.968  55.545  1.00  0.00           H  
ATOM   1726  C   SER   129      60.054  42.686  58.924  1.00  0.00           C  
ATOM   1727  O   SER   129      60.477  43.788  59.162  1.00  0.00           O  
ATOM   1728  N   TYR   130      60.045  41.700  59.846  1.00  0.00           N  
ATOM   1729  H   TYR   130      59.740  40.777  59.573  1.00  0.00           H  
ATOM   1730  CA  TYR   130      60.405  41.896  61.264  1.00  0.00           C  
ATOM   1731  HA  TYR   130      59.716  42.593  61.740  1.00  0.00           H  
ATOM   1732  CB  TYR   130      60.229  40.489  61.974  1.00  0.00           C  
ATOM   1733  HB2 TYR   130      60.965  39.744  61.674  1.00  0.00           H  
ATOM   1734  HB3 TYR   130      60.495  40.608  63.025  1.00  0.00           H  
ATOM   1735  CG  TYR   130      58.812  39.932  61.782  1.00  0.00           C  
ATOM   1736  CD1 TYR   130      58.473  39.084  60.702  1.00  0.00           C  
ATOM   1737  HD1 TYR   130      59.168  38.757  59.943  1.00  0.00           H  
ATOM   1738  CE1 TYR   130      57.197  38.575  60.520  1.00  0.00           C  
ATOM   1739  HE1 TYR   130      56.896  38.016  59.646  1.00  0.00           H  
ATOM   1740  CZ  TYR   130      56.179  39.000  61.458  1.00  0.00           C  
ATOM   1741  OH  TYR   130      54.918  38.564  61.430  1.00  0.00           O  
ATOM   1742  HH  TYR   130      54.419  38.748  62.230  1.00  0.00           H  
ATOM   1743  CE2 TYR   130      56.459  39.877  62.505  1.00  0.00           C  
ATOM   1744  HE2 TYR   130      55.684  40.300  63.126  1.00  0.00           H  
ATOM   1745  CD2 TYR   130      57.823  40.265  62.680  1.00  0.00           C  
ATOM   1746  HD2 TYR   130      58.036  40.914  63.517  1.00  0.00           H  
ATOM   1747  C   TYR   130      61.847  42.404  61.452  1.00  0.00           C  
ATOM   1748  O   TYR   130      62.719  41.835  60.785  1.00  0.00           O  
ATOM   1749  N   SER   131      62.191  43.405  62.331  1.00  0.00           N  
ATOM   1750  H   SER   131      63.174  43.591  62.468  1.00  0.00           H  
ATOM   1751  CA  SER   131      61.242  44.155  63.145  1.00  0.00           C  
ATOM   1752  HA  SER   131      61.817  44.854  63.753  1.00  0.00           H  
ATOM   1753  CB  SER   131      60.305  45.156  62.336  1.00  0.00           C  
ATOM   1754  HB2 SER   131      59.874  44.606  61.500  1.00  0.00           H  
ATOM   1755  HB3 SER   131      59.523  45.560  62.979  1.00  0.00           H  
ATOM   1756  OG  SER   131      61.102  46.264  61.929  1.00  0.00           O  
ATOM   1757  HG  SER   131      61.675  45.955  61.223  1.00  0.00           H  
ATOM   1758  C   SER   131      60.404  43.337  64.141  1.00  0.00           C  
ATOM   1759  O   SER   131      59.265  42.923  63.969  1.00  0.00           O  
ATOM   1760  N   GLN   132      60.998  42.859  65.236  1.00  0.00           N  
ATOM   1761  H   GLN   132      60.443  42.268  65.838  1.00  0.00           H  
ATOM   1762  CA  GLN   132      62.314  43.184  65.813  1.00  0.00           C  
ATOM   1763  HA  GLN   132      63.062  43.336  65.034  1.00  0.00           H  
ATOM   1764  CB  GLN   132      62.240  44.591  66.553  1.00  0.00           C  
ATOM   1765  HB2 GLN   132      63.231  44.903  66.884  1.00  0.00           H  
ATOM   1766  HB3 GLN   132      61.956  45.363  65.838  1.00  0.00           H  
ATOM   1767  CG  GLN   132      61.332  44.699  67.742  1.00  0.00           C  
ATOM   1768  HG2 GLN   132      61.494  43.916  68.483  1.00  0.00           H  
ATOM   1769  HG3 GLN   132      61.533  45.618  68.292  1.00  0.00           H  
ATOM   1770  CD  GLN   132      59.808  44.620  67.385  1.00  0.00           C  
ATOM   1771  OE1 GLN   132      59.057  43.776  67.837  1.00  0.00           O  
ATOM   1772  NE2 GLN   132      59.300  45.588  66.717  1.00  0.00           N  
ATOM   1773 HE21 GLN   132      59.867  46.367  66.414  1.00  0.00           H  
ATOM   1774 HE22 GLN   132      58.302  45.728  66.652  1.00  0.00           H  
ATOM   1775  C   GLN   132      62.739  42.075  66.755  1.00  0.00           C  
ATOM   1776  O   GLN   132      61.879  41.348  67.250  1.00  0.00           O  
ATOM   1777  N   GLN   133      64.015  41.919  67.097  1.00  0.00           N  
ATOM   1778  H   GLN   133      64.701  42.540  66.693  1.00  0.00           H  
ATOM   1779  CA  GLN   133      64.619  40.751  67.865  1.00  0.00           C  
ATOM   1780  HA  GLN   133      65.584  40.737  67.358  1.00  0.00           H  
ATOM   1781  CB  GLN   133      64.934  41.009  69.318  1.00  0.00           C  
ATOM   1782  HB2 GLN   133      63.980  41.241  69.793  1.00  0.00           H  
ATOM   1783  HB3 GLN   133      65.363  40.082  69.698  1.00  0.00           H  
ATOM   1784  CG  GLN   133      65.923  42.157  69.536  1.00  0.00           C  
ATOM   1785  HG2 GLN   133      66.373  41.991  70.515  1.00  0.00           H  
ATOM   1786  HG3 GLN   133      66.660  42.161  68.733  1.00  0.00           H  
ATOM   1787  CD  GLN   133      65.338  43.620  69.409  1.00  0.00           C  
ATOM   1788  OE1 GLN   133      65.585  44.302  68.446  1.00  0.00           O  
ATOM   1789  NE2 GLN   133      64.795  44.241  70.457  1.00  0.00           N  
ATOM   1790 HE21 GLN   133      64.647  43.762  71.334  1.00  0.00           H  
ATOM   1791 HE22 GLN   133      64.550  45.217  70.373  1.00  0.00           H  
ATOM   1792  C   GLN   133      64.040  39.359  67.565  1.00  0.00           C  
ATOM   1793  O   GLN   133      63.455  38.812  68.516  1.00  0.00           O  
ATOM   1794  N   PRO   134      64.035  38.903  66.301  1.00  0.00           N  
ATOM   1795  CD  PRO   134      63.412  37.645  66.122  1.00  0.00           C  
ATOM   1796  HD2 PRO   134      62.362  37.746  66.397  1.00  0.00           H  
ATOM   1797  HD3 PRO   134      63.888  36.923  66.785  1.00  0.00           H  
ATOM   1798  CG  PRO   134      63.756  37.265  64.672  1.00  0.00           C  
ATOM   1799  HG2 PRO   134      62.908  37.457  64.014  1.00  0.00           H  
ATOM   1800  HG3 PRO   134      63.941  36.191  64.659  1.00  0.00           H  
ATOM   1801  CB  PRO   134      64.992  38.029  64.390  1.00  0.00           C  
ATOM   1802  HB2 PRO   134      65.053  38.180  63.312  1.00  0.00           H  
ATOM   1803  HB3 PRO   134      65.865  37.463  64.715  1.00  0.00           H  
ATOM   1804  CA  PRO   134      64.728  39.341  65.102  1.00  0.00           C  
ATOM   1805  HA  PRO   134      65.703  39.777  65.321  1.00  0.00           H  
ATOM   1806  C   PRO   134      63.892  40.303  64.209  1.00  0.00           C  
ATOM   1807  O   PRO   134      62.701  40.346  64.289  1.00  0.00           O  
ATOM   1808  N   SER   135      64.470  41.137  63.321  1.00  0.00           N  
ATOM   1809  H   SER   135      63.973  41.839  62.792  1.00  0.00           H  
ATOM   1810  CA  SER   135      65.910  41.391  63.166  1.00  0.00           C  
ATOM   1811  HA  SER   135      66.450  40.493  62.865  1.00  0.00           H  
ATOM   1812  CB  SER   135      65.945  42.255  61.854  1.00  0.00           C  
ATOM   1813  HB2 SER   135      66.964  42.592  61.662  1.00  0.00           H  
ATOM   1814  HB3 SER   135      65.659  41.611  61.022  1.00  0.00           H  
ATOM   1815  OG  SER   135      65.092  43.414  61.922  1.00  0.00           O  
ATOM   1816  HG  SER   135      65.224  43.851  61.077  1.00  0.00           H  
ATOM   1817  C   SER   135      66.632  42.059  64.388  1.00  0.00           C  
ATOM   1818  O   SER   135      66.007  42.592  65.256  1.00  0.00           O  
ATOM   1819  N   TYR   136      67.963  42.012  64.374  1.00  0.00           N  
ATOM   1820  H   TYR   136      68.403  41.730  63.509  1.00  0.00           H  
ATOM   1821  CA  TYR   136      68.809  42.238  65.465  1.00  0.00           C  
ATOM   1822  HA  TYR   136      68.335  42.612  66.373  1.00  0.00           H  
ATOM   1823  CB  TYR   136      69.583  41.014  65.963  1.00  0.00           C  
ATOM   1824  HB2 TYR   136      70.066  40.475  65.148  1.00  0.00           H  
ATOM   1825  HB3 TYR   136      70.364  41.395  66.620  1.00  0.00           H  
ATOM   1826  CG  TYR   136      68.763  40.061  66.821  1.00  0.00           C  
ATOM   1827  CD1 TYR   136      68.506  40.313  68.206  1.00  0.00           C  
ATOM   1828  HD1 TYR   136      68.785  41.295  68.557  1.00  0.00           H  
ATOM   1829  CE1 TYR   136      67.871  39.353  68.934  1.00  0.00           C  
ATOM   1830  HE1 TYR   136      67.690  39.463  69.993  1.00  0.00           H  
ATOM   1831  CZ  TYR   136      67.293  38.185  68.330  1.00  0.00           C  
ATOM   1832  OH  TYR   136      66.526  37.366  69.060  1.00  0.00           O  
ATOM   1833  HH  TYR   136      66.625  36.507  68.643  1.00  0.00           H  
ATOM   1834  CE2 TYR   136      67.678  37.857  67.019  1.00  0.00           C  
ATOM   1835  HE2 TYR   136      67.470  36.866  66.643  1.00  0.00           H  
ATOM   1836  CD2 TYR   136      68.445  38.764  66.290  1.00  0.00           C  
ATOM   1837  HD2 TYR   136      68.806  38.436  65.326  1.00  0.00           H  
ATOM   1838  C   TYR   136      69.822  43.352  65.214  1.00  0.00           C  
ATOM   1839  O   TYR   136      70.823  43.136  64.477  1.00  0.00           O  
ATOM   1840  N   GLY   137      69.770  44.515  65.880  1.00  0.00           N  
ATOM   1841  H   GLY   137      70.672  44.954  65.760  1.00  0.00           H  
ATOM   1842  CA  GLY   137      68.784  45.080  66.818  1.00  0.00           C  
ATOM   1843  HA2 GLY   137      68.991  46.146  66.734  1.00  0.00           H  
ATOM   1844  HA3 GLY   137      67.755  44.995  66.469  1.00  0.00           H  
ATOM   1845  C   GLY   137      69.001  44.486  68.248  1.00  0.00           C  
ATOM   1846  O   GLY   137      69.700  43.468  68.463  1.00  0.00           O  
ATOM   1847  N   GLY   138      68.548  45.203  69.266  1.00  0.00           N  
ATOM   1848  H   GLY   138      68.174  46.123  69.083  1.00  0.00           H  
ATOM   1849  CA  GLY   138      68.607  44.860  70.678  1.00  0.00           C  
ATOM   1850  HA2 GLY   138      67.850  45.432  71.214  1.00  0.00           H  
ATOM   1851  HA3 GLY   138      68.391  43.807  70.857  1.00  0.00           H  
ATOM   1852  C   GLY   138      69.894  45.215  71.388  1.00  0.00           C  
ATOM   1853  O   GLY   138      70.810  45.857  70.822  1.00  0.00           O  
ATOM   1854  N   GLN   139      70.089  44.841  72.694  1.00  0.00           N  
ATOM   1855  H   GLN   139      70.973  45.096  73.112  1.00  0.00           H  
ATOM   1856  CA  GLN   139      69.224  44.085  73.553  1.00  0.00           C  
ATOM   1857  HA  GLN   139      69.217  43.017  73.337  1.00  0.00           H  
ATOM   1858  CB  GLN   139      69.855  44.026  74.975  1.00  0.00           C  
ATOM   1859  HB2 GLN   139      69.939  45.049  75.341  1.00  0.00           H  
ATOM   1860  HB3 GLN   139      69.201  43.532  75.694  1.00  0.00           H  
ATOM   1861  CG  GLN   139      71.143  43.331  75.203  1.00  0.00           C  
ATOM   1862  HG2 GLN   139      71.835  43.416  74.365  1.00  0.00           H  
ATOM   1863  HG3 GLN   139      71.634  43.707  76.101  1.00  0.00           H  
ATOM   1864  CD  GLN   139      70.977  41.754  75.308  1.00  0.00           C  
ATOM   1865  OE1 GLN   139      71.106  41.005  74.342  1.00  0.00           O  
ATOM   1866  NE2 GLN   139      70.808  41.219  76.452  1.00  0.00           N  
ATOM   1867 HE21 GLN   139      70.790  41.891  77.206  1.00  0.00           H  
ATOM   1868 HE22 GLN   139      70.922  40.232  76.632  1.00  0.00           H  
ATOM   1869  C   GLN   139      67.779  44.570  73.673  1.00  0.00           C  
ATOM   1870  O   GLN   139      66.918  43.696  73.589  1.00  0.00           O  
ATOM   1871  N   GLN   140      67.580  45.864  73.934  1.00  0.00           N  
ATOM   1872  H   GLN   140      68.417  46.429  73.956  1.00  0.00           H  
ATOM   1873  CA  GLN   140      66.312  46.615  74.206  1.00  0.00           C  
ATOM   1874  HA  GLN   140      66.539  47.676  74.307  1.00  0.00           H  
ATOM   1875  CB  GLN   140      65.490  46.500  72.971  1.00  0.00           C  
ATOM   1876  HB2 GLN   140      66.200  46.541  72.146  1.00  0.00           H  
ATOM   1877  HB3 GLN   140      65.004  45.525  72.929  1.00  0.00           H  
ATOM   1878  CG  GLN   140      64.490  47.633  72.838  1.00  0.00           C  
ATOM   1879  HG2 GLN   140      63.565  47.368  73.351  1.00  0.00           H  
ATOM   1880  HG3 GLN   140      64.904  48.571  73.209  1.00  0.00           H  
ATOM   1881  CD  GLN   140      64.018  47.993  71.372  1.00  0.00           C  
ATOM   1882  OE1 GLN   140      64.088  47.204  70.431  1.00  0.00           O  
ATOM   1883  NE2 GLN   140      63.460  49.144  71.194  1.00  0.00           N  
ATOM   1884 HE21 GLN   140      63.287  49.631  72.062  1.00  0.00           H  
ATOM   1885 HE22 GLN   140      63.442  49.639  70.314  1.00  0.00           H  
ATOM   1886  C   GLN   140      65.502  46.219  75.446  1.00  0.00           C  
ATOM   1887  O   GLN   140      64.388  46.668  75.656  1.00  0.00           O  
ATOM   1888  N   GLN   141      66.048  45.316  76.299  1.00  0.00           N  
ATOM   1889  H   GLN   141      67.007  45.058  76.111  1.00  0.00           H  
ATOM   1890  CA  GLN   141      65.410  44.520  77.322  1.00  0.00           C  
ATOM   1891  HA  GLN   141      64.434  44.943  77.561  1.00  0.00           H  
ATOM   1892  CB  GLN   141      65.232  43.091  76.873  1.00  0.00           C  
ATOM   1893  HB2 GLN   141      66.155  42.656  76.489  1.00  0.00           H  
ATOM   1894  HB3 GLN   141      64.963  42.525  77.764  1.00  0.00           H  
ATOM   1895  CG  GLN   141      64.261  42.870  75.750  1.00  0.00           C  
ATOM   1896  HG2 GLN   141      64.802  43.001  74.813  1.00  0.00           H  
ATOM   1897  HG3 GLN   141      64.014  41.809  75.704  1.00  0.00           H  
ATOM   1898  CD  GLN   141      62.884  43.669  75.708  1.00  0.00           C  
ATOM   1899  OE1 GLN   141      62.287  43.962  76.739  1.00  0.00           O  
ATOM   1900  NE2 GLN   141      62.243  43.907  74.564  1.00  0.00           N  
ATOM   1901 HE21 GLN   141      62.434  43.392  73.717  1.00  0.00           H  
ATOM   1902 HE22 GLN   141      61.484  44.570  74.634  1.00  0.00           H  
ATOM   1903  C   GLN   141      66.384  44.600  78.545  1.00  0.00           C  
ATOM   1904  O   GLN   141      67.458  43.979  78.462  1.00  0.00           O  
ATOM   1905  N   SER   142      66.117  45.322  79.663  1.00  0.00           N  
ATOM   1906  H   SER   142      66.883  45.224  80.315  1.00  0.00           H  
ATOM   1907  CA  SER   142      64.984  46.234  79.981  1.00  0.00           C  
ATOM   1908  HA  SER   142      65.044  46.399  81.057  1.00  0.00           H  
ATOM   1909  CB  SER   142      65.071  47.631  79.430  1.00  0.00           C  
ATOM   1910  HB2 SER   142      64.981  47.588  78.345  1.00  0.00           H  
ATOM   1911  HB3 SER   142      64.268  48.281  79.778  1.00  0.00           H  
ATOM   1912  OG  SER   142      66.303  48.192  79.663  1.00  0.00           O  
ATOM   1913  HG  SER   142      66.215  48.895  80.311  1.00  0.00           H  
ATOM   1914  C   SER   142      63.563  45.648  80.022  1.00  0.00           C  
ATOM   1915  O   SER   142      62.580  46.275  79.695  1.00  0.00           O  
ATOM   1916  N   TYR   143      63.407  44.358  80.416  1.00  0.00           N  
ATOM   1917  H   TYR   143      64.239  43.913  80.779  1.00  0.00           H  
ATOM   1918  CA  TYR   143      62.166  43.543  80.283  1.00  0.00           C  
ATOM   1919  HA  TYR   143      61.894  43.549  79.228  1.00  0.00           H  
ATOM   1920  CB  TYR   143      62.303  42.100  80.723  1.00  0.00           C  
ATOM   1921  HB2 TYR   143      62.727  42.039  81.725  1.00  0.00           H  
ATOM   1922  HB3 TYR   143      61.344  41.584  80.763  1.00  0.00           H  
ATOM   1923  CG  TYR   143      63.277  41.284  79.851  1.00  0.00           C  
ATOM   1924  CD1 TYR   143      62.743  40.702  78.705  1.00  0.00           C  
ATOM   1925  HD1 TYR   143      61.690  40.769  78.471  1.00  0.00           H  
ATOM   1926  CE1 TYR   143      63.613  40.025  77.882  1.00  0.00           C  
ATOM   1927  HE1 TYR   143      63.278  39.477  77.014  1.00  0.00           H  
ATOM   1928  CZ  TYR   143      64.915  39.606  78.352  1.00  0.00           C  
ATOM   1929  OH  TYR   143      65.764  38.976  77.497  1.00  0.00           O  
ATOM   1930  HH  TYR   143      65.322  38.810  76.661  1.00  0.00           H  
ATOM   1931  CE2 TYR   143      65.374  39.984  79.660  1.00  0.00           C  
ATOM   1932  HE2 TYR   143      66.344  39.655  80.002  1.00  0.00           H  
ATOM   1933  CD2 TYR   143      64.537  40.930  80.281  1.00  0.00           C  
ATOM   1934  HD2 TYR   143      64.957  41.305  81.203  1.00  0.00           H  
ATOM   1935  C   TYR   143      60.966  44.202  80.984  1.00  0.00           C  
ATOM   1936  O   TYR   143      60.971  44.762  82.087  1.00  0.00           O  
ATOM   1937  N   GLY   144      59.833  44.087  80.287  1.00  0.00           N  
ATOM   1938  H   GLY   144      59.863  43.602  79.401  1.00  0.00           H  
ATOM   1939  CA  GLY   144      58.651  44.814  80.690  1.00  0.00           C  
ATOM   1940  HA2 GLY   144      57.791  44.598  80.056  1.00  0.00           H  
ATOM   1941  HA3 GLY   144      58.460  44.530  81.725  1.00  0.00           H  
ATOM   1942  C   GLY   144      58.832  46.351  80.840  1.00  0.00           C  
ATOM   1943  O   GLY   144      59.655  47.045  80.187  1.00  0.00           O  
ATOM   1944  N   GLN   145      57.824  46.921  81.584  1.00  0.00           N  
ATOM   1945  H   GLN   145      57.117  46.385  82.067  1.00  0.00           H  
ATOM   1946  CA  GLN   145      57.799  48.402  81.784  1.00  0.00           C  
ATOM   1947  HA  GLN   145      58.700  48.928  81.468  1.00  0.00           H  
ATOM   1948  CB  GLN   145      56.622  48.968  80.982  1.00  0.00           C  
ATOM   1949  HB2 GLN   145      55.654  48.620  81.343  1.00  0.00           H  
ATOM   1950  HB3 GLN   145      56.519  50.017  81.258  1.00  0.00           H  
ATOM   1951  CG  GLN   145      56.646  48.946  79.451  1.00  0.00           C  
ATOM   1952  HG2 GLN   145      55.877  49.623  79.079  1.00  0.00           H  
ATOM   1953  HG3 GLN   145      57.602  49.316  79.079  1.00  0.00           H  
ATOM   1954  CD  GLN   145      56.334  47.470  79.035  1.00  0.00           C  
ATOM   1955  OE1 GLN   145      55.374  46.814  79.458  1.00  0.00           O  
ATOM   1956  NE2 GLN   145      57.080  46.867  78.143  1.00  0.00           N  
ATOM   1957 HE21 GLN   145      56.926  45.882  77.987  1.00  0.00           H  
ATOM   1958 HE22 GLN   145      57.840  47.313  77.649  1.00  0.00           H  
ATOM   1959  C   GLN   145      57.697  48.623  83.279  1.00  0.00           C  
ATOM   1960  O   GLN   145      56.731  48.032  83.833  1.00  0.00           O  
ATOM   1961  N   GLN   146      58.528  49.445  83.903  1.00  0.00           N  
ATOM   1962  H   GLN   146      59.284  49.728  83.296  1.00  0.00           H  
ATOM   1963  CA  GLN   146      58.467  49.937  85.219  1.00  0.00           C  
ATOM   1964  HA  GLN   146      58.241  49.099  85.878  1.00  0.00           H  
ATOM   1965  CB  GLN   146      59.819  50.620  85.529  1.00  0.00           C  
ATOM   1966  HB2 GLN   146      60.129  51.107  84.604  1.00  0.00           H  
ATOM   1967  HB3 GLN   146      59.794  51.459  86.224  1.00  0.00           H  
ATOM   1968  CG  GLN   146      60.895  49.566  85.926  1.00  0.00           C  
ATOM   1969  HG2 GLN   146      60.561  48.916  86.735  1.00  0.00           H  
ATOM   1970  HG3 GLN   146      61.124  48.928  85.072  1.00  0.00           H  
ATOM   1971  CD  GLN   146      62.154  50.296  86.369  1.00  0.00           C  
ATOM   1972  OE1 GLN   146      62.059  51.377  87.037  1.00  0.00           O  
ATOM   1973  NE2 GLN   146      63.328  49.874  86.060  1.00  0.00           N  
ATOM   1974 HE21 GLN   146      63.422  49.029  85.514  1.00  0.00           H  
ATOM   1975 HE22 GLN   146      64.208  50.288  86.333  1.00  0.00           H  
ATOM   1976  C   GLN   146      57.281  50.907  85.419  1.00  0.00           C  
ATOM   1977  O   GLN   146      56.560  51.343  84.526  1.00  0.00           O  
ATOM   1978  N   GLN   147      56.972  51.262  86.703  1.00  0.00           N  
ATOM   1979  H   GLN   147      57.510  50.855  87.455  1.00  0.00           H  
ATOM   1980  CA  GLN   147      55.924  52.124  87.236  1.00  0.00           C  
ATOM   1981  HA  GLN   147      54.987  51.595  87.062  1.00  0.00           H  
ATOM   1982  CB  GLN   147      56.056  52.333  88.751  1.00  0.00           C  
ATOM   1983  HB2 GLN   147      55.195  52.958  88.986  1.00  0.00           H  
ATOM   1984  HB3 GLN   147      55.872  51.374  89.235  1.00  0.00           H  
ATOM   1985  CG  GLN   147      57.386  53.008  89.247  1.00  0.00           C  
ATOM   1986  HG2 GLN   147      57.603  53.963  88.768  1.00  0.00           H  
ATOM   1987  HG3 GLN   147      57.270  53.313  90.287  1.00  0.00           H  
ATOM   1988  CD  GLN   147      58.572  52.045  89.022  1.00  0.00           C  
ATOM   1989  OE1 GLN   147      58.507  50.834  88.918  1.00  0.00           O  
ATOM   1990  NE2 GLN   147      59.740  52.700  88.777  1.00  0.00           N  
ATOM   1991 HE21 GLN   147      59.735  53.682  88.543  1.00  0.00           H  
ATOM   1992 HE22 GLN   147      60.540  52.105  88.617  1.00  0.00           H  
ATOM   1993  C   GLN   147      55.844  53.504  86.527  1.00  0.00           C  
ATOM   1994  O   GLN   147      56.766  53.871  85.828  1.00  0.00           O  
ATOM   1995  N   SER   148      54.682  54.219  86.495  1.00  0.00           N  
ATOM   1996  H   SER   148      53.914  53.998  87.113  1.00  0.00           H  
ATOM   1997  CA  SER   148      54.549  55.502  85.650  1.00  0.00           C  
ATOM   1998  HA  SER   148      54.899  55.270  84.644  1.00  0.00           H  
ATOM   1999  CB  SER   148      53.088  56.036  85.721  1.00  0.00           C  
ATOM   2000  HB2 SER   148      52.346  55.300  85.412  1.00  0.00           H  
ATOM   2001  HB3 SER   148      52.950  56.184  86.792  1.00  0.00           H  
ATOM   2002  OG  SER   148      52.875  57.257  85.100  1.00  0.00           O  
ATOM   2003  HG  SER   148      52.066  57.571  85.509  1.00  0.00           H  
ATOM   2004  C   SER   148      55.431  56.587  86.229  1.00  0.00           C  
ATOM   2005  O   SER   148      55.652  56.738  87.457  1.00  0.00           O  
ATOM   2006  N   TYR   149      55.942  57.464  85.352  1.00  0.00           N  
ATOM   2007  H   TYR   149      55.758  57.200  84.394  1.00  0.00           H  
ATOM   2008  CA  TYR   149      56.585  58.736  85.730  1.00  0.00           C  
ATOM   2009  HA  TYR   149      56.823  58.663  86.791  1.00  0.00           H  
ATOM   2010  CB  TYR   149      57.669  59.036  84.696  1.00  0.00           C  
ATOM   2011  HB2 TYR   149      58.419  58.246  84.658  1.00  0.00           H  
ATOM   2012  HB3 TYR   149      57.066  58.985  83.789  1.00  0.00           H  
ATOM   2013  CG  TYR   149      58.333  60.376  84.836  1.00  0.00           C  
ATOM   2014  CD1 TYR   149      58.189  61.362  83.797  1.00  0.00           C  
ATOM   2015  HD1 TYR   149      57.588  61.167  82.921  1.00  0.00           H  
ATOM   2016  CE1 TYR   149      58.901  62.575  83.865  1.00  0.00           C  
ATOM   2017  HE1 TYR   149      58.865  63.228  83.006  1.00  0.00           H  
ATOM   2018  CZ  TYR   149      59.666  62.872  85.032  1.00  0.00           C  
ATOM   2019  OH  TYR   149      60.446  63.966  85.099  1.00  0.00           O  
ATOM   2020  HH  TYR   149      60.791  64.117  84.216  1.00  0.00           H  
ATOM   2021  CE2 TYR   149      59.732  61.897  86.075  1.00  0.00           C  
ATOM   2022  HE2 TYR   149      60.322  62.176  86.936  1.00  0.00           H  
ATOM   2023  CD2 TYR   149      59.172  60.618  85.925  1.00  0.00           C  
ATOM   2024  HD2 TYR   149      59.410  59.931  86.724  1.00  0.00           H  
ATOM   2025  C   TYR   149      55.719  59.983  85.724  1.00  0.00           C  
ATOM   2026  O   TYR   149      54.930  60.237  84.776  1.00  0.00           O  
ATOM   2027  N   ASN   150      55.873  60.869  86.759  1.00  0.00           N  
ATOM   2028  H   ASN   150      56.381  60.569  87.578  1.00  0.00           H  
ATOM   2029  CA  ASN   150      55.152  62.116  86.718  1.00  0.00           C  
ATOM   2030  HA  ASN   150      54.602  62.190  85.780  1.00  0.00           H  
ATOM   2031  CB  ASN   150      54.130  62.251  87.803  1.00  0.00           C  
ATOM   2032  HB2 ASN   150      53.368  61.491  87.627  1.00  0.00           H  
ATOM   2033  HB3 ASN   150      54.656  62.093  88.745  1.00  0.00           H  
ATOM   2034  CG  ASN   150      53.392  63.648  87.818  1.00  0.00           C  
ATOM   2035  OD1 ASN   150      53.801  64.588  88.555  1.00  0.00           O  
ATOM   2036  ND2 ASN   150      52.336  63.797  87.015  1.00  0.00           N  
ATOM   2037 HD21 ASN   150      51.920  64.696  86.819  1.00  0.00           H  
ATOM   2038 HD22 ASN   150      51.977  62.986  86.532  1.00  0.00           H  
ATOM   2039  C   ASN   150      56.092  63.322  86.640  1.00  0.00           C  
ATOM   2040  O   ASN   150      56.996  63.375  87.577  1.00  0.00           O  
ATOM   2041  N   PRO   151      55.987  64.284  85.691  1.00  0.00           N  
ATOM   2042  CD  PRO   151      55.038  64.391  84.598  1.00  0.00           C  
ATOM   2043  HD2 PRO   151      54.006  64.296  84.935  1.00  0.00           H  
ATOM   2044  HD3 PRO   151      55.136  63.589  83.867  1.00  0.00           H  
ATOM   2045  CG  PRO   151      55.284  65.669  83.940  1.00  0.00           C  
ATOM   2046  HG2 PRO   151      54.736  66.350  84.591  1.00  0.00           H  
ATOM   2047  HG3 PRO   151      54.935  65.793  82.915  1.00  0.00           H  
ATOM   2048  CB  PRO   151      56.706  65.941  84.165  1.00  0.00           C  
ATOM   2049  HB2 PRO   151      56.834  67.019  84.066  1.00  0.00           H  
ATOM   2050  HB3 PRO   151      57.321  65.432  83.422  1.00  0.00           H  
ATOM   2051  CA  PRO   151      57.026  65.329  85.562  1.00  0.00           C  
ATOM   2052  HA  PRO   151      58.019  64.883  85.601  1.00  0.00           H  
ATOM   2053  C   PRO   151      56.883  66.420  86.654  1.00  0.00           C  
ATOM   2054  O   PRO   151      55.828  66.666  87.204  1.00  0.00           O  
ATOM   2055  N   PRO   152      57.977  67.175  86.992  1.00  0.00           N  
ATOM   2056  CD  PRO   152      59.317  66.876  86.426  1.00  0.00           C  
ATOM   2057  HD2 PRO   152      59.365  66.829  85.338  1.00  0.00           H  
ATOM   2058  HD3 PRO   152      59.759  65.942  86.771  1.00  0.00           H  
ATOM   2059  CG  PRO   152      60.250  67.863  87.025  1.00  0.00           C  
ATOM   2060  HG2 PRO   152      60.955  68.235  86.282  1.00  0.00           H  
ATOM   2061  HG3 PRO   152      60.831  67.328  87.776  1.00  0.00           H  
ATOM   2062  CB  PRO   152      59.347  68.995  87.648  1.00  0.00           C  
ATOM   2063  HB2 PRO   152      59.317  69.851  86.974  1.00  0.00           H  
ATOM   2064  HB3 PRO   152      59.719  69.272  88.635  1.00  0.00           H  
ATOM   2065  CA  PRO   152      57.982  68.411  87.728  1.00  0.00           C  
ATOM   2066  HA  PRO   152      57.846  68.248  88.798  1.00  0.00           H  
ATOM   2067  C   PRO   152      56.901  69.427  87.367  1.00  0.00           C  
ATOM   2068  O   PRO   152      56.704  69.688  86.156  1.00  0.00           O  
ATOM   2069  N   GLN   153      56.161  69.878  88.364  1.00  0.00           N  
ATOM   2070  H   GLN   153      56.472  69.610  89.286  1.00  0.00           H  
ATOM   2071  CA  GLN   153      55.189  71.050  88.268  1.00  0.00           C  
ATOM   2072  HA  GLN   153      54.458  70.631  87.578  1.00  0.00           H  
ATOM   2073  CB  GLN   153      54.517  71.273  89.640  1.00  0.00           C  
ATOM   2074  HB2 GLN   153      54.109  70.317  89.968  1.00  0.00           H  
ATOM   2075  HB3 GLN   153      55.284  71.624  90.331  1.00  0.00           H  
ATOM   2076  CG  GLN   153      53.510  72.382  89.527  1.00  0.00           C  
ATOM   2077  HG2 GLN   153      53.963  73.373  89.485  1.00  0.00           H  
ATOM   2078  HG3 GLN   153      52.984  72.226  88.585  1.00  0.00           H  
ATOM   2079  CD  GLN   153      52.575  72.396  90.740  1.00  0.00           C  
ATOM   2080  OE1 GLN   153      52.985  71.867  91.739  1.00  0.00           O  
ATOM   2081  NE2 GLN   153      51.474  73.058  90.819  1.00  0.00           N  
ATOM   2082 HE21 GLN   153      51.358  73.791  90.133  1.00  0.00           H  
ATOM   2083 HE22 GLN   153      50.915  73.129  91.657  1.00  0.00           H  
ATOM   2084  C   GLN   153      55.803  72.292  87.578  1.00  0.00           C  
ATOM   2085  O   GLN   153      56.972  72.570  87.763  1.00  0.00           O  
ATOM   2086  N   GLY   154      55.046  72.889  86.661  1.00  0.00           N  
ATOM   2087  H   GLY   154      54.139  72.501  86.449  1.00  0.00           H  
ATOM   2088  CA  GLY   154      55.414  74.122  85.927  1.00  0.00           C  
ATOM   2089  HA2 GLY   154      56.360  73.862  85.453  1.00  0.00           H  
ATOM   2090  HA3 GLY   154      54.679  74.198  85.126  1.00  0.00           H  
ATOM   2091  C   GLY   154      55.377  75.393  86.721  1.00  0.00           C  
ATOM   2092  O   GLY   154      54.402  75.660  87.463  1.00  0.00           O  
ATOM   2093  N   TYR   155      56.362  76.278  86.564  1.00  0.00           N  
ATOM   2094  H   TYR   155      57.136  75.978  85.989  1.00  0.00           H  
ATOM   2095  CA  TYR   155      56.350  77.603  87.153  1.00  0.00           C  
ATOM   2096  HA  TYR   155      55.299  77.888  87.214  1.00  0.00           H  
ATOM   2097  CB  TYR   155      56.944  77.645  88.546  1.00  0.00           C  
ATOM   2098  HB2 TYR   155      58.033  77.634  88.516  1.00  0.00           H  
ATOM   2099  HB3 TYR   155      56.639  78.637  88.881  1.00  0.00           H  
ATOM   2100  CG  TYR   155      56.539  76.619  89.602  1.00  0.00           C  
ATOM   2101  CD1 TYR   155      56.061  77.127  90.830  1.00  0.00           C  
ATOM   2102  HD1 TYR   155      55.835  78.170  90.998  1.00  0.00           H  
ATOM   2103  CE1 TYR   155      55.847  76.190  91.873  1.00  0.00           C  
ATOM   2104  HE1 TYR   155      55.336  76.516  92.767  1.00  0.00           H  
ATOM   2105  CZ  TYR   155      56.131  74.783  91.641  1.00  0.00           C  
ATOM   2106  OH  TYR   155      55.859  73.854  92.597  1.00  0.00           O  
ATOM   2107  HH  TYR   155      55.081  74.110  93.098  1.00  0.00           H  
ATOM   2108  CE2 TYR   155      56.864  74.358  90.503  1.00  0.00           C  
ATOM   2109  HE2 TYR   155      57.083  73.303  90.420  1.00  0.00           H  
ATOM   2110  CD2 TYR   155      56.971  75.273  89.480  1.00  0.00           C  
ATOM   2111  HD2 TYR   155      57.401  74.943  88.546  1.00  0.00           H  
ATOM   2112  C   TYR   155      57.094  78.677  86.308  1.00  0.00           C  
ATOM   2113  O   TYR   155      58.112  78.500  85.687  1.00  0.00           O  
ATOM   2114  N   GLY   156      56.597  79.917  86.266  1.00  0.00           N  
ATOM   2115  H   GLY   156      57.033  80.503  85.569  1.00  0.00           H  
ATOM   2116  CA  GLY   156      55.356  80.434  86.796  1.00  0.00           C  
ATOM   2117  HA2 GLY   156      54.521  80.049  86.211  1.00  0.00           H  
ATOM   2118  HA3 GLY   156      55.221  80.171  87.845  1.00  0.00           H  
ATOM   2119  C   GLY   156      55.234  81.939  86.838  1.00  0.00           C  
ATOM   2120  O   GLY   156      55.730  82.565  85.943  1.00  0.00           O  
ATOM   2121  N   GLN   157      54.519  82.455  87.798  1.00  0.00           N  
ATOM   2122  H   GLN   157      54.171  81.887  88.556  1.00  0.00           H  
ATOM   2123  CA  GLN   157      54.013  83.769  87.703  1.00  0.00           C  
ATOM   2124  HA  GLN   157      53.954  84.057  86.654  1.00  0.00           H  
ATOM   2125  CB  GLN   157      52.539  83.788  88.360  1.00  0.00           C  
ATOM   2126  HB2 GLN   157      51.879  83.028  87.943  1.00  0.00           H  
ATOM   2127  HB3 GLN   157      52.635  83.463  89.396  1.00  0.00           H  
ATOM   2128  CG  GLN   157      51.765  85.094  88.351  1.00  0.00           C  
ATOM   2129  HG2 GLN   157      50.913  84.881  88.997  1.00  0.00           H  
ATOM   2130  HG3 GLN   157      52.422  85.774  88.893  1.00  0.00           H  
ATOM   2131  CD  GLN   157      51.429  85.510  86.875  1.00  0.00           C  
ATOM   2132  OE1 GLN   157      51.502  84.840  85.867  1.00  0.00           O  
ATOM   2133  NE2 GLN   157      51.373  86.783  86.660  1.00  0.00           N  
ATOM   2134 HE21 GLN   157      51.511  87.414  87.437  1.00  0.00           H  
ATOM   2135 HE22 GLN   157      51.221  87.027  85.692  1.00  0.00           H  
ATOM   2136  C   GLN   157      54.873  84.666  88.520  1.00  0.00           C  
ATOM   2137  O   GLN   157      55.261  84.303  89.633  1.00  0.00           O  
ATOM   2138  N   GLN   158      55.132  85.952  88.168  1.00  0.00           N  
ATOM   2139  H   GLN   158      55.414  86.606  88.884  1.00  0.00           H  
ATOM   2140  CA  GLN   158      55.050  86.507  86.822  1.00  0.00           C  
ATOM   2141  HA  GLN   158      54.131  86.222  86.311  1.00  0.00           H  
ATOM   2142  CB  GLN   158      54.988  88.048  86.894  1.00  0.00           C  
ATOM   2143  HB2 GLN   158      55.116  88.435  85.883  1.00  0.00           H  
ATOM   2144  HB3 GLN   158      54.039  88.479  87.212  1.00  0.00           H  
ATOM   2145  CG  GLN   158      56.066  88.628  87.803  1.00  0.00           C  
ATOM   2146  HG2 GLN   158      55.737  88.330  88.798  1.00  0.00           H  
ATOM   2147  HG3 GLN   158      57.021  88.113  87.698  1.00  0.00           H  
ATOM   2148  CD  GLN   158      56.261  90.173  87.778  1.00  0.00           C  
ATOM   2149  OE1 GLN   158      55.497  90.904  87.193  1.00  0.00           O  
ATOM   2150  NE2 GLN   158      57.245  90.708  88.454  1.00  0.00           N  
ATOM   2151 HE21 GLN   158      57.947  90.044  88.747  1.00  0.00           H  
ATOM   2152 HE22 GLN   158      57.313  91.715  88.431  1.00  0.00           H  
ATOM   2153  C   GLN   158      56.231  86.030  85.939  1.00  0.00           C  
ATOM   2154  O   GLN   158      57.355  85.977  86.371  1.00  0.00           O  
ATOM   2155  N   ASN   159      55.954  85.898  84.626  1.00  0.00           N  
ATOM   2156  H   ASN   159      55.096  86.332  84.316  1.00  0.00           H  
ATOM   2157  CA  ASN   159      56.949  85.580  83.601  1.00  0.00           C  
ATOM   2158  HA  ASN   159      57.412  84.691  84.029  1.00  0.00           H  
ATOM   2159  CB  ASN   159      56.202  85.372  82.357  1.00  0.00           C  
ATOM   2160  HB2 ASN   159      55.534  84.516  82.452  1.00  0.00           H  
ATOM   2161  HB3 ASN   159      55.615  86.267  82.156  1.00  0.00           H  
ATOM   2162  CG  ASN   159      57.038  85.050  81.153  1.00  0.00           C  
ATOM   2163  OD1 ASN   159      57.711  85.901  80.566  1.00  0.00           O  
ATOM   2164  ND2 ASN   159      56.881  83.863  80.732  1.00  0.00           N  
ATOM   2165 HD21 ASN   159      56.379  83.150  81.243  1.00  0.00           H  
ATOM   2166 HD22 ASN   159      57.557  83.450  80.106  1.00  0.00           H  
ATOM   2167  C   ASN   159      58.063  86.641  83.574  1.00  0.00           C  
ATOM   2168  O   ASN   159      57.873  87.859  83.463  1.00  0.00           O  
ATOM   2169  N   GLN   160      59.367  86.267  83.588  1.00  0.00           N  
ATOM   2170  H   GLN   160      59.969  87.051  83.795  1.00  0.00           H  
ATOM   2171  CA  GLN   160      59.938  84.914  83.731  1.00  0.00           C  
ATOM   2172  HA  GLN   160      59.236  84.198  83.305  1.00  0.00           H  
ATOM   2173  CB  GLN   160      61.122  84.965  82.741  1.00  0.00           C  
ATOM   2174  HB2 GLN   160      60.961  85.189  81.686  1.00  0.00           H  
ATOM   2175  HB3 GLN   160      61.683  85.829  83.095  1.00  0.00           H  
ATOM   2176  CG  GLN   160      62.092  83.707  82.697  1.00  0.00           C  
ATOM   2177  HG2 GLN   160      63.050  83.903  82.215  1.00  0.00           H  
ATOM   2178  HG3 GLN   160      62.273  83.551  83.761  1.00  0.00           H  
ATOM   2179  CD  GLN   160      61.495  82.583  81.910  1.00  0.00           C  
ATOM   2180  OE1 GLN   160      60.332  82.561  81.567  1.00  0.00           O  
ATOM   2181  NE2 GLN   160      62.260  81.570  81.646  1.00  0.00           N  
ATOM   2182 HE21 GLN   160      63.266  81.479  81.624  1.00  0.00           H  
ATOM   2183 HE22 GLN   160      61.776  80.792  81.222  1.00  0.00           H  
ATOM   2184  C   GLN   160      60.386  84.536  85.148  1.00  0.00           C  
ATOM   2185  O   GLN   160      61.209  85.227  85.722  1.00  0.00           O  
ATOM   2186  N   TYR   161      59.776  83.469  85.685  1.00  0.00           N  
ATOM   2187  H   TYR   161      59.012  83.084  85.148  1.00  0.00           H  
ATOM   2188  CA  TYR   161      59.979  82.847  87.085  1.00  0.00           C  
ATOM   2189  HA  TYR   161      59.880  83.651  87.815  1.00  0.00           H  
ATOM   2190  CB  TYR   161      58.865  81.875  87.414  1.00  0.00           C  
ATOM   2191  HB2 TYR   161      57.903  82.312  87.146  1.00  0.00           H  
ATOM   2192  HB3 TYR   161      59.071  81.099  86.676  1.00  0.00           H  
ATOM   2193  CG  TYR   161      58.739  81.263  88.777  1.00  0.00           C  
ATOM   2194  CD1 TYR   161      59.251  79.976  88.978  1.00  0.00           C  
ATOM   2195  HD1 TYR   161      59.904  79.537  88.238  1.00  0.00           H  
ATOM   2196  CE1 TYR   161      59.126  79.368  90.268  1.00  0.00           C  
ATOM   2197  HE1 TYR   161      59.505  78.374  90.455  1.00  0.00           H  
ATOM   2198  CZ  TYR   161      58.538  80.061  91.318  1.00  0.00           C  
ATOM   2199  OH  TYR   161      58.253  79.375  92.395  1.00  0.00           O  
ATOM   2200  HH  TYR   161      57.685  79.879  92.982  1.00  0.00           H  
ATOM   2201  CE2 TYR   161      58.101  81.340  91.124  1.00  0.00           C  
ATOM   2202  HE2 TYR   161      57.605  81.896  91.906  1.00  0.00           H  
ATOM   2203  CD2 TYR   161      58.174  81.903  89.830  1.00  0.00           C  
ATOM   2204  HD2 TYR   161      57.915  82.942  89.689  1.00  0.00           H  
ATOM   2205  C   TYR   161      61.380  82.227  87.298  1.00  0.00           C  
ATOM   2206  O   TYR   161      62.024  82.289  88.417  1.00  0.00           O  
ATOM   2207  N   ASN   162      61.940  81.630  86.237  1.00  0.00           N  
ATOM   2208  H   ASN   162      61.282  81.624  85.471  1.00  0.00           H  
ATOM   2209  CA  ASN   162      63.416  81.244  86.088  1.00  0.00           C  
ATOM   2210  HA  ASN   162      63.655  80.531  86.876  1.00  0.00           H  
ATOM   2211  CB  ASN   162      63.472  80.388  84.806  1.00  0.00           C  
ATOM   2212  HB2 ASN   162      63.042  81.035  84.041  1.00  0.00           H  
ATOM   2213  HB3 ASN   162      64.471  79.978  84.659  1.00  0.00           H  
ATOM   2214  CG  ASN   162      62.713  79.122  84.845  1.00  0.00           C  
ATOM   2215  OD1 ASN   162      62.220  78.721  85.880  1.00  0.00           O  
ATOM   2216  ND2 ASN   162      62.579  78.456  83.741  1.00  0.00           N  
ATOM   2217 HD21 ASN   162      61.935  77.678  83.712  1.00  0.00           H  
ATOM   2218 HD22 ASN   162      62.965  78.771  82.863  1.00  0.00           H  
ATOM   2219  C   ASN   162      64.430  82.379  86.191  1.00  0.00           C  
ATOM   2220  O   ASN   162      64.079  83.536  85.789  1.00  0.00           O  
ATOM   2221  N   SER   163      65.643  82.134  86.702  1.00  0.00           N  
ATOM   2222  H   SER   163      65.904  81.237  87.087  1.00  0.00           H  
ATOM   2223  CA  SER   163      66.822  83.020  86.507  1.00  0.00           C  
ATOM   2224  HA  SER   163      66.693  83.947  87.067  1.00  0.00           H  
ATOM   2225  CB  SER   163      68.057  82.240  87.066  1.00  0.00           C  
ATOM   2226  HB2 SER   163      67.882  81.920  88.093  1.00  0.00           H  
ATOM   2227  HB3 SER   163      68.261  81.364  86.451  1.00  0.00           H  
ATOM   2228  OG  SER   163      69.026  83.159  87.214  1.00  0.00           O  
ATOM   2229  HG  SER   163      69.856  82.711  87.389  1.00  0.00           H  
ATOM   2230  C   SER   163      67.042  83.464  85.036  1.00  0.00           C  
ATOM   2231  O   SER   163      66.936  82.617  84.159  1.00  0.00           O  
ATOM   2232  N   SER   164      67.270  84.746  84.705  1.00  0.00           N  
ATOM   2233  H   SER   164      67.501  85.376  85.459  1.00  0.00           H  
ATOM   2234  CA  SER   164      67.345  85.350  83.363  1.00  0.00           C  
ATOM   2235  HA  SER   164      67.705  86.377  83.435  1.00  0.00           H  
ATOM   2236  CB  SER   164      65.965  85.381  82.712  1.00  0.00           C  
ATOM   2237  HB2 SER   164      65.973  85.841  81.724  1.00  0.00           H  
ATOM   2238  HB3 SER   164      65.662  84.336  82.665  1.00  0.00           H  
ATOM   2239  OG  SER   164      65.062  86.154  83.544  1.00  0.00           O  
ATOM   2240  HG  SER   164      64.760  85.561  84.236  1.00  0.00           H  
ATOM   2241  C   SER   164      68.341  84.618  82.464  1.00  0.00           C  
ATOM   2242  O   SER   164      69.410  84.173  82.917  1.00  0.00           O  
ATOM   2243  N   SER   165      68.037  84.529  81.159  1.00  0.00           N  
ATOM   2244  H   SER   165      67.216  84.961  80.760  1.00  0.00           H  
ATOM   2245  CA  SER   165      68.780  83.723  80.193  1.00  0.00           C  
ATOM   2246  HA  SER   165      68.824  82.670  80.470  1.00  0.00           H  
ATOM   2247  CB  SER   165      68.102  83.820  78.879  1.00  0.00           C  
ATOM   2248  HB2 SER   165      67.035  83.638  79.009  1.00  0.00           H  
ATOM   2249  HB3 SER   165      68.179  84.826  78.465  1.00  0.00           H  
ATOM   2250  OG  SER   165      68.557  82.796  78.036  1.00  0.00           O  
ATOM   2251  HG  SER   165      67.939  82.062  78.031  1.00  0.00           H  
ATOM   2252  C   SER   165      70.278  84.129  80.040  1.00  0.00           C  
ATOM   2253  O   SER   165      70.675  85.247  80.493  1.00  0.00           O  
ATOM   2254  N   GLY   166      71.108  83.251  79.500  1.00  0.00           N  
ATOM   2255  H   GLY   166      70.709  82.410  79.108  1.00  0.00           H  
ATOM   2256  CA  GLY   166      72.607  83.381  79.256  1.00  0.00           C  
ATOM   2257  HA2 GLY   166      73.015  82.549  78.682  1.00  0.00           H  
ATOM   2258  HA3 GLY   166      72.745  84.302  78.691  1.00  0.00           H  
ATOM   2259  C   GLY   166      73.415  83.712  80.530  1.00  0.00           C  
ATOM   2260  O   GLY   166      72.987  83.486  81.630  1.00  0.00           O  
ATOM   2261  N   GLY   167      74.624  84.360  80.275  1.00  0.00           N  
ATOM   2262  H   GLY   167      74.826  84.636  79.325  1.00  0.00           H  
ATOM   2263  CA  GLY   167      75.476  84.897  81.350  1.00  0.00           C  
ATOM   2264  HA2 GLY   167      75.232  84.413  82.295  1.00  0.00           H  
ATOM   2265  HA3 GLY   167      76.516  84.839  81.030  1.00  0.00           H  
ATOM   2266  C   GLY   167      75.147  86.347  81.708  1.00  0.00           C  
ATOM   2267  O   GLY   167      74.019  86.730  81.751  1.00  0.00           O  
ATOM   2268  N   GLY   168      76.107  87.178  81.802  1.00  0.00           N  
ATOM   2269  H   GLY   168      77.040  86.867  81.573  1.00  0.00           H  
ATOM   2270  CA  GLY   168      75.977  88.624  82.189  1.00  0.00           C  
ATOM   2271  HA2 GLY   168      75.381  88.784  83.087  1.00  0.00           H  
ATOM   2272  HA3 GLY   168      76.984  89.005  82.363  1.00  0.00           H  
ATOM   2273  C   GLY   168      75.426  89.572  81.058  1.00  0.00           C  
ATOM   2274  O   GLY   168      75.055  89.050  80.021  1.00  0.00           O  
ATOM   2275  N   GLY   169      75.537  90.892  81.179  1.00  0.00           N  
ATOM   2276  H   GLY   169      75.301  91.339  80.305  1.00  0.00           H  
ATOM   2277  CA  GLY   169      76.318  91.623  82.197  1.00  0.00           C  
ATOM   2278  HA2 GLY   169      75.949  92.637  82.354  1.00  0.00           H  
ATOM   2279  HA3 GLY   169      76.130  91.174  83.172  1.00  0.00           H  
ATOM   2280  C   GLY   169      77.804  91.665  81.948  1.00  0.00           C  
ATOM   2281  O   GLY   169      78.382  90.786  81.390  1.00  0.00           O  
ATOM   2282  N   GLY   170      78.468  92.790  82.312  1.00  0.00           N  
ATOM   2283  H   GLY   170      77.962  93.522  82.789  1.00  0.00           H  
ATOM   2284  CA  GLY   170      79.878  92.895  82.262  1.00  0.00           C  
ATOM   2285  HA2 GLY   170      80.226  93.839  82.682  1.00  0.00           H  
ATOM   2286  HA3 GLY   170      80.314  92.080  82.839  1.00  0.00           H  
ATOM   2287  C   GLY   170      80.451  92.748  80.842  1.00  0.00           C  
ATOM   2288  O   GLY   170      79.793  93.048  79.874  1.00  0.00           O  
ATOM   2289  N   GLY   171      81.684  92.386  80.640  1.00  0.00           N  
ATOM   2290  H   GLY   171      81.846  92.309  79.646  1.00  0.00           H  
ATOM   2291  CA  GLY   171      82.691  92.129  81.657  1.00  0.00           C  
ATOM   2292  HA2 GLY   171      83.621  92.611  81.357  1.00  0.00           H  
ATOM   2293  HA3 GLY   171      82.339  92.508  82.616  1.00  0.00           H  
ATOM   2294  C   GLY   171      82.867  90.610  81.770  1.00  0.00           C  
ATOM   2295  O   GLY   171      82.147  90.065  82.602  1.00  0.00           O  
ATOM   2296  N   GLY   172      83.938  90.006  81.158  1.00  0.00           N  
ATOM   2297  H   GLY   172      84.057  89.036  81.413  1.00  0.00           H  
ATOM   2298  CA  GLY   172      84.988  90.482  80.191  1.00  0.00           C  
ATOM   2299  HA2 GLY   172      85.326  91.487  80.444  1.00  0.00           H  
ATOM   2300  HA3 GLY   172      85.832  89.826  80.404  1.00  0.00           H  
ATOM   2301  C   GLY   172      84.499  90.413  78.770  1.00  0.00           C  
ATOM   2302  O   GLY   172      83.586  89.545  78.493  1.00  0.00           O  
ATOM   2303  N   GLY   173      84.928  91.419  77.975  1.00  0.00           N  
ATOM   2304  H   GLY   173      85.442  92.216  78.323  1.00  0.00           H  
ATOM   2305  CA  GLY   173      84.543  91.432  76.595  1.00  0.00           C  
ATOM   2306  HA2 GLY   173      84.953  92.358  76.191  1.00  0.00           H  
ATOM   2307  HA3 GLY   173      84.934  90.571  76.054  1.00  0.00           H  
ATOM   2308  C   GLY   173      83.023  91.474  76.404  1.00  0.00           C  
ATOM   2309  O   GLY   173      82.236  91.779  77.295  1.00  0.00           O  
ATOM   2310  N   GLY   174      82.483  91.159  75.285  1.00  0.00           N  
ATOM   2311  H   GLY   174      81.480  91.268  75.232  1.00  0.00           H  
ATOM   2312  CA  GLY   174      83.134  90.500  74.083  1.00  0.00           C  
ATOM   2313  HA2 GLY   174      84.043  89.957  74.339  1.00  0.00           H  
ATOM   2314  HA3 GLY   174      82.470  89.740  73.671  1.00  0.00           H  
ATOM   2315  C   GLY   174      83.454  91.410  72.862  1.00  0.00           C  
ATOM   2316  O   GLY   174      83.755  92.561  73.116  1.00  0.00           O  
ATOM   2317  N   GLY   175      83.346  90.892  71.653  1.00  0.00           N  
ATOM   2318  H   GLY   175      82.920  90.008  71.417  1.00  0.00           H  
ATOM   2319  CA  GLY   175      83.687  91.640  70.422  1.00  0.00           C  
ATOM   2320  HA2 GLY   175      84.713  91.985  70.553  1.00  0.00           H  
ATOM   2321  HA3 GLY   175      83.612  91.017  69.530  1.00  0.00           H  
ATOM   2322  C   GLY   175      82.754  92.884  70.141  1.00  0.00           C  
ATOM   2323  O   GLY   175      83.041  93.555  69.201  1.00  0.00           O  
ATOM   2324  N   ASN   176      81.703  93.210  70.837  1.00  0.00           N  
ATOM   2325  H   ASN   176      81.491  92.639  71.643  1.00  0.00           H  
ATOM   2326  CA  ASN   176      80.722  94.271  70.529  1.00  0.00           C  
ATOM   2327  HA  ASN   176      81.237  95.157  70.158  1.00  0.00           H  
ATOM   2328  CB  ASN   176      79.844  93.738  69.424  1.00  0.00           C  
ATOM   2329  HB2 ASN   176      80.314  93.646  68.445  1.00  0.00           H  
ATOM   2330  HB3 ASN   176      79.547  92.711  69.637  1.00  0.00           H  
ATOM   2331  CG  ASN   176      78.599  94.552  69.287  1.00  0.00           C  
ATOM   2332  OD1 ASN   176      77.684  94.438  70.080  1.00  0.00           O  
ATOM   2333  ND2 ASN   176      78.440  95.465  68.377  1.00  0.00           N  
ATOM   2334 HD21 ASN   176      77.656  96.092  68.490  1.00  0.00           H  
ATOM   2335 HD22 ASN   176      79.079  95.512  67.596  1.00  0.00           H  
ATOM   2336  C   ASN   176      79.930  94.688  71.871  1.00  0.00           C  
ATOM   2337  O   ASN   176      79.607  93.748  72.660  1.00  0.00           O  
ATOM   2338  N   TYR   177      79.798  96.037  72.073  1.00  0.00           N  
ATOM   2339  H   TYR   177      80.181  96.639  71.359  1.00  0.00           H  
ATOM   2340  CA  TYR   177      79.166  96.620  73.181  1.00  0.00           C  
ATOM   2341  HA  TYR   177      79.525  96.084  74.059  1.00  0.00           H  
ATOM   2342  CB  TYR   177      79.525  98.098  73.310  1.00  0.00           C  
ATOM   2343  HB2 TYR   177      78.938  98.712  72.627  1.00  0.00           H  
ATOM   2344  HB3 TYR   177      79.219  98.444  74.297  1.00  0.00           H  
ATOM   2345  CG  TYR   177      80.983  98.310  73.218  1.00  0.00           C  
ATOM   2346  CD1 TYR   177      81.543  98.662  71.975  1.00  0.00           C  
ATOM   2347  HD1 TYR   177      80.919  99.097  71.209  1.00  0.00           H  
ATOM   2348  CE1 TYR   177      82.938  98.694  71.822  1.00  0.00           C  
ATOM   2349  HE1 TYR   177      83.439  98.856  70.879  1.00  0.00           H  
ATOM   2350  CZ  TYR   177      83.774  98.440  72.898  1.00  0.00           C  
ATOM   2351  OH  TYR   177      85.137  98.451  72.746  1.00  0.00           O  
ATOM   2352  HH  TYR   177      85.632  98.549  73.563  1.00  0.00           H  
ATOM   2353  CE2 TYR   177      83.226  98.091  74.165  1.00  0.00           C  
ATOM   2354  HE2 TYR   177      83.921  97.893  74.967  1.00  0.00           H  
ATOM   2355  CD2 TYR   177      81.803  98.089  74.283  1.00  0.00           C  
ATOM   2356  HD2 TYR   177      81.423  97.846  75.265  1.00  0.00           H  
ATOM   2357  C   TYR   177      77.634  96.430  73.168  1.00  0.00           C  
ATOM   2358  O   TYR   177      77.051  96.696  72.131  1.00  0.00           O  
ATOM   2359  N   GLY   178      76.883  95.868  74.166  1.00  0.00           N  
ATOM   2360  H   GLY   178      76.036  95.428  73.836  1.00  0.00           H  
ATOM   2361  CA  GLY   178      77.347  95.671  75.542  1.00  0.00           C  
ATOM   2362  HA2 GLY   178      76.509  95.277  76.116  1.00  0.00           H  
ATOM   2363  HA3 GLY   178      78.134  94.918  75.575  1.00  0.00           H  
ATOM   2364  C   GLY   178      77.848  96.966  76.172  1.00  0.00           C  
ATOM   2365  O   GLY   178      77.295  98.079  75.937  1.00  0.00           O  
ATOM   2366  N   GLN   179      78.784  96.838  77.031  1.00  0.00           N  
ATOM   2367  H   GLN   179      79.005  95.890  77.301  1.00  0.00           H  
ATOM   2368  CA  GLN   179      79.335  97.844  77.860  1.00  0.00           C  
ATOM   2369  HA  GLN   179      79.174  98.811  77.382  1.00  0.00           H  
ATOM   2370  CB  GLN   179      78.659  97.988  79.259  1.00  0.00           C  
ATOM   2371  HB2 GLN   179      79.214  98.717  79.850  1.00  0.00           H  
ATOM   2372  HB3 GLN   179      77.639  98.356  79.152  1.00  0.00           H  
ATOM   2373  CG  GLN   179      78.455  96.652  80.015  1.00  0.00           C  
ATOM   2374  HG2 GLN   179      79.369  96.060  80.056  1.00  0.00           H  
ATOM   2375  HG3 GLN   179      78.254  96.854  81.067  1.00  0.00           H  
ATOM   2376  CD  GLN   179      77.211  95.803  79.536  1.00  0.00           C  
ATOM   2377  OE1 GLN   179      76.163  96.291  79.249  1.00  0.00           O  
ATOM   2378  NE2 GLN   179      77.316  94.531  79.399  1.00  0.00           N  
ATOM   2379 HE21 GLN   179      78.231  94.106  79.440  1.00  0.00           H  
ATOM   2380 HE22 GLN   179      76.584  94.005  78.942  1.00  0.00           H  
ATOM   2381  C   GLN   179      80.835  97.632  78.084  1.00  0.00           C  
ATOM   2382  O   GLN   179      81.225  96.508  78.355  1.00  0.00           O  
ATOM   2383  N   ASP   180      81.706  98.586  77.983  1.00  0.00           N  
ATOM   2384  H   ASP   180      82.647  98.270  78.167  1.00  0.00           H  
ATOM   2385  CA  ASP   180      81.566  99.961  77.539  1.00  0.00           C  
ATOM   2386  HA  ASP   180      80.911  99.856  76.674  1.00  0.00           H  
ATOM   2387  CB  ASP   180      80.991 100.919  78.623  1.00  0.00           C  
ATOM   2388  HB2 ASP   180      80.841 101.920  78.218  1.00  0.00           H  
ATOM   2389  HB3 ASP   180      79.991 100.547  78.846  1.00  0.00           H  
ATOM   2390  CG  ASP   180      81.789 101.038  79.897  1.00  0.00           C  
ATOM   2391  OD1 ASP   180      81.774 102.110  80.521  1.00  0.00           O  
ATOM   2392  OD2 ASP   180      82.106  99.995  80.565  1.00  0.00           O  
ATOM   2393  C   ASP   180      82.834 100.529  76.859  1.00  0.00           C  
ATOM   2394  O   ASP   180      83.923 100.499  77.385  1.00  0.00           O  
ATOM   2395  N   GLN   181      82.666 101.212  75.704  1.00  0.00           N  
ATOM   2396  H   GLN   181      81.812 101.143  75.168  1.00  0.00           H  
ATOM   2397  CA  GLN   181      83.700 101.964  75.065  1.00  0.00           C  
ATOM   2398  HA  GLN   181      84.601 101.377  74.888  1.00  0.00           H  
ATOM   2399  CB  GLN   181      83.193 102.366  73.665  1.00  0.00           C  
ATOM   2400  HB2 GLN   181      82.579 101.535  73.319  1.00  0.00           H  
ATOM   2401  HB3 GLN   181      82.529 103.230  73.671  1.00  0.00           H  
ATOM   2402  CG  GLN   181      84.167 102.781  72.550  1.00  0.00           C  
ATOM   2403  HG2 GLN   181      84.550 103.768  72.810  1.00  0.00           H  
ATOM   2404  HG3 GLN   181      85.077 102.187  72.467  1.00  0.00           H  
ATOM   2405  CD  GLN   181      83.618 102.968  71.144  1.00  0.00           C  
ATOM   2406  OE1 GLN   181      82.572 102.514  70.847  1.00  0.00           O  
ATOM   2407  NE2 GLN   181      84.153 103.712  70.203  1.00  0.00           N  
ATOM   2408 HE21 GLN   181      85.019 104.230  70.255  1.00  0.00           H  
ATOM   2409 HE22 GLN   181      83.613 103.652  69.351  1.00  0.00           H  
ATOM   2410  C   GLN   181      84.228 103.263  75.811  1.00  0.00           C  
ATOM   2411  O   GLN   181      85.416 103.596  75.660  1.00  0.00           O  
ATOM   2412  N   SER   182      83.321 103.900  76.549  1.00  0.00           N  
ATOM   2413  H   SER   182      82.385 103.549  76.692  1.00  0.00           H  
ATOM   2414  CA  SER   182      83.617 105.117  77.295  1.00  0.00           C  
ATOM   2415  HA  SER   182      83.835 105.987  76.677  1.00  0.00           H  
ATOM   2416  CB  SER   182      82.358 105.563  78.097  1.00  0.00           C  
ATOM   2417  HB2 SER   182      82.004 104.779  78.766  1.00  0.00           H  
ATOM   2418  HB3 SER   182      82.710 106.328  78.788  1.00  0.00           H  
ATOM   2419  OG  SER   182      81.326 106.044  77.216  1.00  0.00           O  
ATOM   2420  HG  SER   182      80.868 105.293  76.831  1.00  0.00           H  
ATOM   2421  C   SER   182      84.762 104.832  78.248  1.00  0.00           C  
ATOM   2422  O   SER   182      84.994 103.753  78.772  1.00  0.00           O  
ATOM   2423  N   SER   183      85.392 105.894  78.746  1.00  0.00           N  
ATOM   2424  H   SER   183      86.173 105.750  79.370  1.00  0.00           H  
ATOM   2425  CA  SER   183      85.310 107.324  78.274  1.00  0.00           C  
ATOM   2426  HA  SER   183      84.299 107.689  78.450  1.00  0.00           H  
ATOM   2427  CB  SER   183      86.331 108.056  79.213  1.00  0.00           C  
ATOM   2428  HB2 SER   183      85.945 107.948  80.226  1.00  0.00           H  
ATOM   2429  HB3 SER   183      87.234 107.462  79.075  1.00  0.00           H  
ATOM   2430  OG  SER   183      86.596 109.429  78.994  1.00  0.00           O  
ATOM   2431  HG  SER   183      87.235 109.634  79.680  1.00  0.00           H  
ATOM   2432  C   SER   183      85.650 107.551  76.819  1.00  0.00           C  
ATOM   2433  O   SER   183      86.598 107.063  76.229  1.00  0.00           O  
ATOM   2434  N   MET   184      84.935 108.537  76.232  1.00  0.00           N  
ATOM   2435  H   MET   184      84.263 108.946  76.866  1.00  0.00           H  
ATOM   2436  CA  MET   184      84.949 108.886  74.813  1.00  0.00           C  
ATOM   2437  HA  MET   184      85.404 108.045  74.290  1.00  0.00           H  
ATOM   2438  CB  MET   184      83.569 109.156  74.269  1.00  0.00           C  
ATOM   2439  HB2 MET   184      83.078 109.878  74.921  1.00  0.00           H  
ATOM   2440  HB3 MET   184      83.474 109.468  73.228  1.00  0.00           H  
ATOM   2441  CG  MET   184      82.682 107.968  74.430  1.00  0.00           C  
ATOM   2442  HG2 MET   184      82.642 107.910  75.518  1.00  0.00           H  
ATOM   2443  HG3 MET   184      81.683 108.212  74.070  1.00  0.00           H  
ATOM   2444  SD  MET   184      83.304 106.369  73.643  1.00  0.00           S  
ATOM   2445  CE  MET   184      82.795 106.654  71.938  1.00  0.00           C  
ATOM   2446  HE1 MET   184      83.348 107.510  71.551  1.00  0.00           H  
ATOM   2447  HE2 MET   184      83.173 105.726  71.510  1.00  0.00           H  
ATOM   2448  HE3 MET   184      81.719 106.756  71.794  1.00  0.00           H  
ATOM   2449  C   MET   184      85.849 110.124  74.524  1.00  0.00           C  
ATOM   2450  O   MET   184      85.462 111.113  73.906  1.00  0.00           O  
ATOM   2451  N   SER   185      87.083 110.072  75.046  1.00  0.00           N  
ATOM   2452  H   SER   185      87.301 109.320  75.684  1.00  0.00           H  
ATOM   2453  CA  SER   185      88.026 111.154  74.931  1.00  0.00           C  
ATOM   2454  HA  SER   185      87.593 111.958  75.526  1.00  0.00           H  
ATOM   2455  CB  SER   185      89.331 110.841  75.600  1.00  0.00           C  
ATOM   2456  HB2 SER   185      89.026 110.463  76.575  1.00  0.00           H  
ATOM   2457  HB3 SER   185      89.827 109.980  75.153  1.00  0.00           H  
ATOM   2458  OG  SER   185      90.248 111.914  75.628  1.00  0.00           O  
ATOM   2459  HG  SER   185      91.124 111.544  75.758  1.00  0.00           H  
ATOM   2460  C   SER   185      88.321 111.678  73.486  1.00  0.00           C  
ATOM   2461  O   SER   185      88.296 110.944  72.498  1.00  0.00           O  
ATOM   2462  N   SER   186      88.529 112.975  73.354  1.00  0.00           N  
ATOM   2463  H   SER   186      88.482 113.516  74.205  1.00  0.00           H  
ATOM   2464  CA  SER   186      88.721 113.718  72.073  1.00  0.00           C  
ATOM   2465  HA  SER   186      89.466 113.183  71.484  1.00  0.00           H  
ATOM   2466  CB  SER   186      87.478 113.483  71.250  1.00  0.00           C  
ATOM   2467  HB2 SER   186      87.301 112.413  71.142  1.00  0.00           H  
ATOM   2468  HB3 SER   186      86.670 113.948  71.815  1.00  0.00           H  
ATOM   2469  OG  SER   186      87.543 114.057  69.944  1.00  0.00           O  
ATOM   2470  HG  SER   186      88.085 113.518  69.363  1.00  0.00           H  
ATOM   2471  C   SER   186      88.999 115.234  72.226  1.00  0.00           C  
ATOM   2472  O   SER   186      88.405 115.948  73.074  1.00  0.00           O  
ATOM   2473  N   GLY   187      89.935 115.840  71.408  1.00  0.00           N  
ATOM   2474  H   GLY   187      90.154 116.820  71.518  1.00  0.00           H  
ATOM   2475  CA  GLY   187      90.677 115.260  70.302  1.00  0.00           C  
ATOM   2476  HA2 GLY   187      91.740 115.492  70.368  1.00  0.00           H  
ATOM   2477  HA3 GLY   187      90.530 114.189  70.441  1.00  0.00           H  
ATOM   2478  C   GLY   187      90.242 115.725  68.870  1.00  0.00           C  
ATOM   2479  O   GLY   187      91.133 115.566  67.986  1.00  0.00           O  
ATOM   2480  N   GLY   188      89.122 116.386  68.665  1.00  0.00           N  
ATOM   2481  H   GLY   188      88.436 116.530  69.392  1.00  0.00           H  
ATOM   2482  CA  GLY   188      88.769 117.027  67.383  1.00  0.00           C  
ATOM   2483  HA2 GLY   188      89.215 116.409  66.604  1.00  0.00           H  
ATOM   2484  HA3 GLY   188      87.701 117.239  67.328  1.00  0.00           H  
ATOM   2485  C   GLY   188      89.358 118.463  67.237  1.00  0.00           C  
ATOM   2486  O   GLY   188      90.006 119.042  68.098  1.00  0.00           O  
ATOM   2487  N   GLY   189      89.200 119.098  66.064  1.00  0.00           N  
ATOM   2488  H   GLY   189      89.881 119.829  65.910  1.00  0.00           H  
ATOM   2489  CA  GLY   189      88.538 118.579  64.883  1.00  0.00           C  
ATOM   2490  HA2 GLY   189      88.957 117.608  64.623  1.00  0.00           H  
ATOM   2491  HA3 GLY   189      87.519 118.392  65.223  1.00  0.00           H  
ATOM   2492  C   GLY   189      88.594 119.543  63.704  1.00  0.00           C  
ATOM   2493  O   GLY   189      89.619 120.214  63.471  1.00  0.00           O  
ATOM   2494  N   SER   190      87.488 119.742  62.975  1.00  0.00           N  
ATOM   2495  H   SER   190      86.624 119.281  63.221  1.00  0.00           H  
ATOM   2496  CA  SER   190      87.376 120.678  61.884  1.00  0.00           C  
ATOM   2497  HA  SER   190      88.280 120.532  61.292  1.00  0.00           H  
ATOM   2498  CB  SER   190      86.202 120.275  60.969  1.00  0.00           C  
ATOM   2499  HB2 SER   190      86.452 119.299  60.555  1.00  0.00           H  
ATOM   2500  HB3 SER   190      85.292 120.132  61.552  1.00  0.00           H  
ATOM   2501  OG  SER   190      86.049 121.168  59.849  1.00  0.00           O  
ATOM   2502  HG  SER   190      86.719 120.912  59.211  1.00  0.00           H  
ATOM   2503  C   SER   190      87.179 122.056  62.377  1.00  0.00           C  
ATOM   2504  O   SER   190      86.367 122.208  63.309  1.00  0.00           O  
ATOM   2505  N   GLY   191      87.778 123.076  61.746  1.00  0.00           N  
ATOM   2506  H   GLY   191      87.698 123.974  62.202  1.00  0.00           H  
ATOM   2507  CA  GLY   191      88.536 123.058  60.500  1.00  0.00           C  
ATOM   2508  HA2 GLY   191      89.578 123.153  60.807  1.00  0.00           H  
ATOM   2509  HA3 GLY   191      88.431 122.093  60.004  1.00  0.00           H  
ATOM   2510  C   GLY   191      88.392 124.228  59.520  1.00  0.00           C  
ATOM   2511  O   GLY   191      87.815 125.262  59.727  1.00  0.00           O  
ATOM   2512  N   GLY   192      89.118 123.987  58.399  1.00  0.00           N  
ATOM   2513  H   GLY   192      89.629 123.116  58.440  1.00  0.00           H  
ATOM   2514  CA  GLY   192      89.104 124.728  57.132  1.00  0.00           C  
ATOM   2515  HA2 GLY   192      89.216 125.790  57.348  1.00  0.00           H  
ATOM   2516  HA3 GLY   192      89.868 124.354  56.451  1.00  0.00           H  
ATOM   2517  C   GLY   192      87.762 124.609  56.297  1.00  0.00           C  
ATOM   2518  O   GLY   192      87.439 125.404  55.467  1.00  0.00           O  
ATOM   2519  N   GLY   193      86.979 123.619  56.622  1.00  0.00           N  
ATOM   2520  H   GLY   193      87.313 123.113  57.430  1.00  0.00           H  
ATOM   2521  CA  GLY   193      85.620 123.174  56.179  1.00  0.00           C  
ATOM   2522  HA2 GLY   193      85.348 123.643  55.234  1.00  0.00           H  
ATOM   2523  HA3 GLY   193      85.571 122.085  56.216  1.00  0.00           H  
ATOM   2524  C   GLY   193      84.564 123.734  57.104  1.00  0.00           C  
ATOM   2525  O   GLY   193      84.765 124.744  57.797  1.00  0.00           O  
ATOM   2526  N   TYR   194      83.373 123.233  56.899  1.00  0.00           N  
ATOM   2527  H   TYR   194      83.314 122.469  56.241  1.00  0.00           H  
ATOM   2528  CA  TYR   194      82.242 123.514  57.864  1.00  0.00           C  
ATOM   2529  HA  TYR   194      82.297 124.592  58.011  1.00  0.00           H  
ATOM   2530  CB  TYR   194      80.922 123.091  57.229  1.00  0.00           C  
ATOM   2531  HB2 TYR   194      81.051 122.204  56.609  1.00  0.00           H  
ATOM   2532  HB3 TYR   194      80.138 122.985  57.979  1.00  0.00           H  
ATOM   2533  CG  TYR   194      80.436 124.154  56.298  1.00  0.00           C  
ATOM   2534  CD1 TYR   194      79.302 124.924  56.705  1.00  0.00           C  
ATOM   2535  HD1 TYR   194      78.735 124.882  57.623  1.00  0.00           H  
ATOM   2536  CE1 TYR   194      78.938 126.017  55.859  1.00  0.00           C  
ATOM   2537  HE1 TYR   194      78.285 126.812  56.186  1.00  0.00           H  
ATOM   2538  CZ  TYR   194      79.579 126.256  54.630  1.00  0.00           C  
ATOM   2539  OH  TYR   194      79.160 127.286  53.884  1.00  0.00           O  
ATOM   2540  HH  TYR   194      78.325 127.601  54.238  1.00  0.00           H  
ATOM   2541  CE2 TYR   194      80.635 125.435  54.287  1.00  0.00           C  
ATOM   2542  HE2 TYR   194      81.192 125.624  53.382  1.00  0.00           H  
ATOM   2543  CD2 TYR   194      81.119 124.430  55.128  1.00  0.00           C  
ATOM   2544  HD2 TYR   194      81.958 123.824  54.821  1.00  0.00           H  
ATOM   2545  C   TYR   194      82.379 122.812  59.208  1.00  0.00           C  
ATOM   2546  O   TYR   194      83.047 121.839  59.394  1.00  0.00           O  
ATOM   2547  N   GLY   195      81.735 123.301  60.267  1.00  0.00           N  
ATOM   2548  H   GLY   195      81.667 122.766  61.121  1.00  0.00           H  
ATOM   2549  CA  GLY   195      81.225 124.682  60.400  1.00  0.00           C  
ATOM   2550  HA2 GLY   195      81.804 125.067  61.239  1.00  0.00           H  
ATOM   2551  HA3 GLY   195      81.348 125.272  59.492  1.00  0.00           H  
ATOM   2552  C   GLY   195      79.708 124.901  60.631  1.00  0.00           C  
ATOM   2553  O   GLY   195      78.929 123.984  60.446  1.00  0.00           O  
ATOM   2554  N   ASN   196      79.208 126.118  61.051  1.00  0.00           N  
ATOM   2555  H   ASN   196      79.917 126.823  61.194  1.00  0.00           H  
ATOM   2556  CA  ASN   196      77.822 126.428  61.522  1.00  0.00           C  
ATOM   2557  HA  ASN   196      77.724 125.700  62.327  1.00  0.00           H  
ATOM   2558  CB  ASN   196      77.745 127.798  62.228  1.00  0.00           C  
ATOM   2559  HB2 ASN   196      78.168 128.528  61.538  1.00  0.00           H  
ATOM   2560  HB3 ASN   196      76.696 128.040  62.401  1.00  0.00           H  
ATOM   2561  CG  ASN   196      78.419 127.726  63.638  1.00  0.00           C  
ATOM   2562  OD1 ASN   196      79.249 126.850  63.975  1.00  0.00           O  
ATOM   2563  ND2 ASN   196      78.041 128.612  64.521  1.00  0.00           N  
ATOM   2564 HD21 ASN   196      78.461 128.509  65.434  1.00  0.00           H  
ATOM   2565 HD22 ASN   196      77.329 129.311  64.365  1.00  0.00           H  
ATOM   2566  C   ASN   196      76.709 126.182  60.458  1.00  0.00           C  
ATOM   2567  O   ASN   196      76.863 126.645  59.325  1.00  0.00           O  
ATOM   2568  N   GLN   197      75.651 125.549  60.961  1.00  0.00           N  
ATOM   2569  H   GLN   197      75.762 125.229  61.912  1.00  0.00           H  
ATOM   2570  CA  GLN   197      74.369 125.172  60.381  1.00  0.00           C  
ATOM   2571  HA  GLN   197      74.523 124.316  59.724  1.00  0.00           H  
ATOM   2572  CB  GLN   197      73.407 124.719  61.474  1.00  0.00           C  
ATOM   2573  HB2 GLN   197      73.892 123.883  61.978  1.00  0.00           H  
ATOM   2574  HB3 GLN   197      73.171 125.592  62.082  1.00  0.00           H  
ATOM   2575  CG  GLN   197      72.064 124.350  60.988  1.00  0.00           C  
ATOM   2576  HG2 GLN   197      71.332 125.146  61.128  1.00  0.00           H  
ATOM   2577  HG3 GLN   197      71.998 124.029  59.949  1.00  0.00           H  
ATOM   2578  CD  GLN   197      71.464 123.204  61.805  1.00  0.00           C  
ATOM   2579  OE1 GLN   197      71.682 123.160  63.074  1.00  0.00           O  
ATOM   2580  NE2 GLN   197      70.750 122.254  61.234  1.00  0.00           N  
ATOM   2581 HE21 GLN   197      70.544 122.389  60.254  1.00  0.00           H  
ATOM   2582 HE22 GLN   197      70.613 121.418  61.783  1.00  0.00           H  
ATOM   2583  C   GLN   197      73.722 126.389  59.685  1.00  0.00           C  
ATOM   2584  O   GLN   197      73.807 127.489  60.230  1.00  0.00           O  
ATOM   2585  N   ASP   198      73.223 126.286  58.402  1.00  0.00           N  
ATOM   2586  H   ASP   198      73.228 125.342  58.043  1.00  0.00           H  
ATOM   2587  CA  ASP   198      72.518 127.306  57.696  1.00  0.00           C  
ATOM   2588  HA  ASP   198      73.152 128.156  57.446  1.00  0.00           H  
ATOM   2589  CB  ASP   198      71.970 126.813  56.288  1.00  0.00           C  
ATOM   2590  HB2 ASP   198      71.237 126.040  56.520  1.00  0.00           H  
ATOM   2591  HB3 ASP   198      71.479 127.667  55.823  1.00  0.00           H  
ATOM   2592  CG  ASP   198      73.049 126.371  55.304  1.00  0.00           C  
ATOM   2593  OD1 ASP   198      74.275 126.553  55.412  1.00  0.00           O  
ATOM   2594  OD2 ASP   198      72.650 125.745  54.287  1.00  0.00           O  
ATOM   2595  C   ASP   198      71.315 127.732  58.607  1.00  0.00           C  
ATOM   2596  O   ASP   198      70.594 126.955  59.226  1.00  0.00           O  
ATOM   2597  N   GLN   199      70.970 129.053  58.572  1.00  0.00           N  
ATOM   2598  H   GLN   199      71.660 129.626  58.109  1.00  0.00           H  
ATOM   2599  CA  GLN   199      69.672 129.655  59.039  1.00  0.00           C  
ATOM   2600  HA  GLN   199      68.829 129.032  58.741  1.00  0.00           H  
ATOM   2601  CB  GLN   199      69.703 129.879  60.549  1.00  0.00           C  
ATOM   2602  HB2 GLN   199      70.188 129.012  60.997  1.00  0.00           H  
ATOM   2603  HB3 GLN   199      70.295 130.756  60.809  1.00  0.00           H  
ATOM   2604  CG  GLN   199      68.301 130.064  61.144  1.00  0.00           C  
ATOM   2605  HG2 GLN   199      67.778 130.791  60.523  1.00  0.00           H  
ATOM   2606  HG3 GLN   199      67.731 129.144  61.010  1.00  0.00           H  
ATOM   2607  CD  GLN   199      68.361 130.465  62.641  1.00  0.00           C  
ATOM   2608  OE1 GLN   199      69.370 130.181  63.268  1.00  0.00           O  
ATOM   2609  NE2 GLN   199      67.401 131.178  63.126  1.00  0.00           N  
ATOM   2610 HE21 GLN   199      66.601 131.321  62.527  1.00  0.00           H  
ATOM   2611 HE22 GLN   199      67.403 131.538  64.070  1.00  0.00           H  
ATOM   2612  C   GLN   199      69.502 131.053  58.284  1.00  0.00           C  
ATOM   2613  O   GLN   199      70.416 131.882  58.301  1.00  0.00           O  
ATOM   2614  N   SER   200      68.478 131.249  57.487  1.00  0.00           N  
ATOM   2615  H   SER   200      68.514 132.106  56.955  1.00  0.00           H  
ATOM   2616  CA  SER   200      67.315 130.501  57.065  1.00  0.00           C  
ATOM   2617  HA  SER   200      66.661 130.196  57.882  1.00  0.00           H  
ATOM   2618  CB  SER   200      66.503 131.393  56.169  1.00  0.00           C  
ATOM   2619  HB2 SER   200      67.099 131.557  55.271  1.00  0.00           H  
ATOM   2620  HB3 SER   200      65.560 130.881  55.977  1.00  0.00           H  
ATOM   2621  OG  SER   200      66.105 132.575  56.840  1.00  0.00           O  
ATOM   2622  HG  SER   200      66.204 133.284  56.199  1.00  0.00           H  
ATOM   2623  C   SER   200      67.610 129.065  56.476  1.00  0.00           C  
ATOM   2624  O   SER   200      68.745 128.728  56.191  1.00  0.00           O  
ATOM   2625  N   GLY   201      66.617 128.260  56.319  1.00  0.00           N  
ATOM   2626  H   GLY   201      65.716 128.596  56.628  1.00  0.00           H  
ATOM   2627  CA  GLY   201      66.669 126.880  55.829  1.00  0.00           C  
ATOM   2628  HA2 GLY   201      67.517 126.305  56.204  1.00  0.00           H  
ATOM   2629  HA3 GLY   201      65.887 126.242  56.241  1.00  0.00           H  
ATOM   2630  C   GLY   201      66.750 126.704  54.245  1.00  0.00           C  
ATOM   2631  O   GLY   201      66.179 127.407  53.409  1.00  0.00           O  
ATOM   2632  N   GLY   202      67.398 125.776  53.684  1.00  0.00           N  
ATOM   2633  H   GLY   202      67.368 125.663  52.681  1.00  0.00           H  
ATOM   2634  CA  GLY   202      68.156 124.711  54.365  1.00  0.00           C  
ATOM   2635  HA2 GLY   202      69.039 125.157  54.824  1.00  0.00           H  
ATOM   2636  HA3 GLY   202      67.542 124.239  55.133  1.00  0.00           H  
ATOM   2637  C   GLY   202      68.502 123.538  53.486  1.00  0.00           C  
ATOM   2638  O   GLY   202      68.078 123.413  52.342  1.00  0.00           O  
ATOM   2639  N   GLY   203      69.200 122.450  54.013  1.00  0.00           N  
ATOM   2640  H   GLY   203      69.274 121.612  53.454  1.00  0.00           H  
ATOM   2641  CA  GLY   203      69.755 122.351  55.375  1.00  0.00           C  
ATOM   2642  HA2 GLY   203      69.967 123.330  55.804  1.00  0.00           H  
ATOM   2643  HA3 GLY   203      69.006 121.841  55.980  1.00  0.00           H  
ATOM   2644  C   GLY   203      71.143 121.610  55.377  1.00  0.00           C  
ATOM   2645  O   GLY   203      71.983 121.610  54.409  1.00  0.00           O  
ATOM   2646  N   GLY   204      71.451 121.079  56.577  1.00  0.00           N  
ATOM   2647  H   GLY   204      70.719 121.099  57.273  1.00  0.00           H  
ATOM   2648  CA  GLY   204      72.795 120.810  56.909  1.00  0.00           C  
ATOM   2649  HA2 GLY   204      72.768 119.959  57.590  1.00  0.00           H  
ATOM   2650  HA3 GLY   204      73.355 120.446  56.047  1.00  0.00           H  
ATOM   2651  C   GLY   204      73.445 122.167  57.402  1.00  0.00           C  
ATOM   2652  O   GLY   204      72.788 123.194  57.491  1.00  0.00           O  
ATOM   2653  N   SER   205      74.720 122.227  57.828  1.00  0.00           N  
ATOM   2654  H   SER   205      74.989 123.147  58.146  1.00  0.00           H  
ATOM   2655  CA  SER   205      75.722 121.203  57.856  1.00  0.00           C  
ATOM   2656  HA  SER   205      76.024 120.830  56.878  1.00  0.00           H  
ATOM   2657  CB  SER   205      76.998 121.781  58.474  1.00  0.00           C  
ATOM   2658  HB2 SER   205      77.765 121.012  58.387  1.00  0.00           H  
ATOM   2659  HB3 SER   205      77.275 122.625  57.842  1.00  0.00           H  
ATOM   2660  OG  SER   205      76.711 122.372  59.774  1.00  0.00           O  
ATOM   2661  HG  SER   205      77.475 122.920  59.966  1.00  0.00           H  
ATOM   2662  C   SER   205      75.304 120.009  58.756  1.00  0.00           C  
ATOM   2663  O   SER   205      74.245 120.063  59.448  1.00  0.00           O  
ATOM   2664  N   GLY   206      76.065 118.914  58.755  1.00  0.00           N  
ATOM   2665  H   GLY   206      76.840 118.820  58.115  1.00  0.00           H  
ATOM   2666  CA  GLY   206      75.795 117.763  59.568  1.00  0.00           C  
ATOM   2667  HA2 GLY   206      76.730 117.245  59.785  1.00  0.00           H  
ATOM   2668  HA3 GLY   206      75.374 118.161  60.491  1.00  0.00           H  
ATOM   2669  C   GLY   206      74.719 116.912  58.951  1.00  0.00           C  
ATOM   2670  O   GLY   206      74.080 117.273  57.942  1.00  0.00           O  
ATOM   2671  N   GLY   207      74.627 115.671  59.420  1.00  0.00           N  
ATOM   2672  H   GLY   207      73.763 115.231  59.137  1.00  0.00           H  
ATOM   2673  CA  GLY   207      75.593 114.758  60.064  1.00  0.00           C  
ATOM   2674  HA2 GLY   207      75.624 115.223  61.049  1.00  0.00           H  
ATOM   2675  HA3 GLY   207      75.131 113.778  60.186  1.00  0.00           H  
ATOM   2676  C   GLY   207      76.928 114.639  59.374  1.00  0.00           C  
ATOM   2677  O   GLY   207      77.341 115.367  58.491  1.00  0.00           O  
ATOM   2678  N   TYR   208      77.696 113.655  59.878  1.00  0.00           N  
ATOM   2679  H   TYR   208      77.213 113.019  60.497  1.00  0.00           H  
ATOM   2680  CA  TYR   208      79.078 113.291  59.530  1.00  0.00           C  
ATOM   2681  HA  TYR   208      79.746 114.110  59.799  1.00  0.00           H  
ATOM   2682  CB  TYR   208      79.533 112.038  60.295  1.00  0.00           C  
ATOM   2683  HB2 TYR   208      79.440 112.057  61.381  1.00  0.00           H  
ATOM   2684  HB3 TYR   208      78.762 111.324  60.007  1.00  0.00           H  
ATOM   2685  CG  TYR   208      80.879 111.289  59.935  1.00  0.00           C  
ATOM   2686  CD1 TYR   208      82.018 111.927  59.523  1.00  0.00           C  
ATOM   2687  HD1 TYR   208      82.029 113.003  59.618  1.00  0.00           H  
ATOM   2688  CE1 TYR   208      83.097 111.185  59.024  1.00  0.00           C  
ATOM   2689  HE1 TYR   208      83.943 111.768  58.693  1.00  0.00           H  
ATOM   2690  CZ  TYR   208      83.090 109.787  59.100  1.00  0.00           C  
ATOM   2691  OH  TYR   208      84.230 109.087  58.995  1.00  0.00           O  
ATOM   2692  HH  TYR   208      85.018 109.593  58.785  1.00  0.00           H  
ATOM   2693  CE2 TYR   208      81.909 109.140  59.576  1.00  0.00           C  
ATOM   2694  HE2 TYR   208      81.943 108.061  59.533  1.00  0.00           H  
ATOM   2695  CD2 TYR   208      80.780 109.890  59.891  1.00  0.00           C  
ATOM   2696  HD2 TYR   208      79.842 109.397  60.104  1.00  0.00           H  
ATOM   2697  C   TYR   208      79.228 113.036  57.965  1.00  0.00           C  
ATOM   2698  O   TYR   208      78.384 112.368  57.369  1.00  0.00           O  
ATOM   2699  N   GLY   209      80.237 113.554  57.372  1.00  0.00           N  
ATOM   2700  H   GLY   209      80.737 114.226  57.936  1.00  0.00           H  
ATOM   2701  CA  GLY   209      80.642 113.200  55.978  1.00  0.00           C  
ATOM   2702  HA2 GLY   209      81.732 113.167  55.976  1.00  0.00           H  
ATOM   2703  HA3 GLY   209      80.300 112.188  55.761  1.00  0.00           H  
ATOM   2704  C   GLY   209      80.025 114.032  54.837  1.00  0.00           C  
ATOM   2705  O   GLY   209      79.095 114.800  55.090  1.00  0.00           O  
ATOM   2706  N   GLN   210      80.625 113.967  53.658  1.00  0.00           N  
ATOM   2707  H   GLN   210      80.363 114.727  53.046  1.00  0.00           H  
ATOM   2708  CA  GLN   210      81.768 113.206  53.155  1.00  0.00           C  
ATOM   2709  HA  GLN   210      81.728 113.291  52.069  1.00  0.00           H  
ATOM   2710  CB  GLN   210      83.166 113.751  53.585  1.00  0.00           C  
ATOM   2711  HB2 GLN   210      83.304 113.531  54.644  1.00  0.00           H  
ATOM   2712  HB3 GLN   210      83.974 113.229  53.072  1.00  0.00           H  
ATOM   2713  CG  GLN   210      83.388 115.279  53.358  1.00  0.00           C  
ATOM   2714  HG2 GLN   210      84.415 115.467  53.046  1.00  0.00           H  
ATOM   2715  HG3 GLN   210      82.880 115.622  52.456  1.00  0.00           H  
ATOM   2716  CD  GLN   210      83.148 116.178  54.565  1.00  0.00           C  
ATOM   2717  OE1 GLN   210      83.983 116.275  55.465  1.00  0.00           O  
ATOM   2718  NE2 GLN   210      82.028 116.841  54.812  1.00  0.00           N  
ATOM   2719 HE21 GLN   210      82.068 117.443  55.622  1.00  0.00           H  
ATOM   2720 HE22 GLN   210      81.265 116.919  54.154  1.00  0.00           H  
ATOM   2721  C   GLN   210      81.691 111.692  53.368  1.00  0.00           C  
ATOM   2722  O   GLN   210      82.580 111.042  53.951  1.00  0.00           O  
ATOM   2723  N   GLN   211      80.540 111.053  53.018  1.00  0.00           N  
ATOM   2724  H   GLN   211      79.885 111.669  52.556  1.00  0.00           H  
ATOM   2725  CA  GLN   211      80.198 109.600  53.164  1.00  0.00           C  
ATOM   2726  HA  GLN   211      80.064 109.267  54.194  1.00  0.00           H  
ATOM   2727  CB  GLN   211      78.898 109.321  52.345  1.00  0.00           C  
ATOM   2728  HB2 GLN   211      78.994 109.884  51.417  1.00  0.00           H  
ATOM   2729  HB3 GLN   211      78.713 108.272  52.114  1.00  0.00           H  
ATOM   2730  CG  GLN   211      77.696 109.813  53.125  1.00  0.00           C  
ATOM   2731  HG2 GLN   211      77.468 109.295  54.056  1.00  0.00           H  
ATOM   2732  HG3 GLN   211      77.784 110.865  53.396  1.00  0.00           H  
ATOM   2733  CD  GLN   211      76.473 109.584  52.216  1.00  0.00           C  
ATOM   2734  OE1 GLN   211      76.359 108.598  51.516  1.00  0.00           O  
ATOM   2735  NE2 GLN   211      75.534 110.473  52.237  1.00  0.00           N  
ATOM   2736 HE21 GLN   211      75.764 111.369  52.643  1.00  0.00           H  
ATOM   2737 HE22 GLN   211      74.756 110.320  51.611  1.00  0.00           H  
ATOM   2738  C   GLN   211      81.325 108.719  52.633  1.00  0.00           C  
ATOM   2739  O   GLN   211      81.611 107.678  53.210  1.00  0.00           O  
ATOM   2740  N   ASP   212      81.943 109.103  51.503  1.00  0.00           N  
ATOM   2741  H   ASP   212      81.623 109.901  50.974  1.00  0.00           H  
ATOM   2742  CA  ASP   212      83.124 108.377  50.979  1.00  0.00           C  
ATOM   2743  HA  ASP   212      82.755 107.359  50.854  1.00  0.00           H  
ATOM   2744  CB  ASP   212      83.679 108.912  49.638  1.00  0.00           C  
ATOM   2745  HB2 ASP   212      84.374 109.752  49.624  1.00  0.00           H  
ATOM   2746  HB3 ASP   212      84.340 108.122  49.283  1.00  0.00           H  
ATOM   2747  CG  ASP   212      82.597 109.157  48.525  1.00  0.00           C  
ATOM   2748  OD1 ASP   212      83.045 109.354  47.389  1.00  0.00           O  
ATOM   2749  OD2 ASP   212      81.359 109.296  48.761  1.00  0.00           O  
ATOM   2750  C   ASP   212      84.254 108.333  52.029  1.00  0.00           C  
ATOM   2751  O   ASP   212      84.982 107.355  51.988  1.00  0.00           O  
ATOM   2752  N   ARG   213      84.554 109.457  52.800  1.00  0.00           N  
ATOM   2753  H   ARG   213      84.005 110.294  52.660  1.00  0.00           H  
ATOM   2754  CA  ARG   213      85.613 109.437  53.800  1.00  0.00           C  
ATOM   2755  HA  ARG   213      86.104 108.480  53.625  1.00  0.00           H  
ATOM   2756  CB  ARG   213      86.548 110.624  53.421  1.00  0.00           C  
ATOM   2757  HB2 ARG   213      86.887 110.468  52.396  1.00  0.00           H  
ATOM   2758  HB3 ARG   213      85.997 111.564  53.444  1.00  0.00           H  
ATOM   2759  CG  ARG   213      87.861 110.793  54.248  1.00  0.00           C  
ATOM   2760  HG2 ARG   213      88.570 111.369  53.652  1.00  0.00           H  
ATOM   2761  HG3 ARG   213      87.646 111.360  55.154  1.00  0.00           H  
ATOM   2762  CD  ARG   213      88.488 109.525  54.682  1.00  0.00           C  
ATOM   2763  HD2 ARG   213      87.891 109.104  55.490  1.00  0.00           H  
ATOM   2764  HD3 ARG   213      88.630 108.882  53.813  1.00  0.00           H  
ATOM   2765  NE  ARG   213      89.847 109.717  55.068  1.00  0.00           N  
ATOM   2766  HE  ARG   213      90.508 110.391  54.709  1.00  0.00           H  
ATOM   2767  CZ  ARG   213      90.512 108.900  55.974  1.00  0.00           C  
ATOM   2768  NH1 ARG   213      89.994 107.828  56.541  1.00  0.00           N  
ATOM   2769 HH11 ARG   213      90.440 107.442  57.360  1.00  0.00           H  
ATOM   2770 HH12 ARG   213      88.999 107.716  56.403  1.00  0.00           H  
ATOM   2771  NH2 ARG   213      91.690 109.157  56.376  1.00  0.00           N  
ATOM   2772 HH21 ARG   213      92.142 108.610  57.094  1.00  0.00           H  
ATOM   2773 HH22 ARG   213      92.154 109.837  55.791  1.00  0.00           H  
ATOM   2774  C   ARG   213      85.125 109.500  55.246  1.00  0.00           C  
ATOM   2775  O   ARG   213      85.211 110.457  56.009  1.00  0.00           O  
ATOM   2776  N   GLY   214      84.699 108.344  55.837  1.00  0.00           N  
ATOM   2777  H   GLY   214      84.331 108.491  56.767  1.00  0.00           H  
ATOM   2778  CA  GLY   214      85.151 106.938  55.571  1.00  0.00           C  
ATOM   2779  HA2 GLY   214      84.655 106.274  56.278  1.00  0.00           H  
ATOM   2780  HA3 GLY   214      84.736 106.697  54.592  1.00  0.00           H  
ATOM   2781  C   GLY   214      86.620 106.638  55.539  1.00  0.00           C  
ATOM   2782  O   GLY   214      87.313 107.100  56.488  1.00  0.00           O  
ATOM   2783  OXT GLY   214      87.192 106.093  54.547  1.00  0.00           O  
TER    2784      GLY   214 
END   
